# Supplementary material for: Modulation of Immune Signaling and Metabolism Highlights Host and Fungal Transcriptional Responses in Mouse Models of Invasive Pulmonary Aspergillosis
Source: Sci Rep. 2017 Dec 6;7:17096. doi: 10.1038/s41598-017-17000-1 (PMC5719083; doi:10.1038/s41598-017-17000-1)
Supplement: Supplementary file 1 — Supplementary zip [file 41598_2017_17000_MOESM1_ESM.zip]

Archive with 662 entries (638 files):
- Supp_Files_Final/
- Supp_Files_Final/.DS_Store
- __MACOSX/
- __MACOSX/Supp_Files_Final/
- __MACOSX/Supp_Files_Final/._.DS_Store
- Supp_Files_Final/Supp_File_10.cys
- Supp_Files_Final/Supp_File_1_Murine_DEGs/
- Supp_Files_Final/Supp_File_1_Murine_DEGs/.DS_Store
- __MACOSX/Supp_Files_Final/Supp_File_1_Murine_DEGs/
- __MACOSX/Supp_Files_Final/Supp_File_1_Murine_DEGs/._.DS_Store
- Supp_Files_Final/Supp_File_1_Murine_DEGs/gene_exp.filter_LD2-LD3_Down.diff
- Supp_Files_Final/Supp_File_1_Murine_DEGs/gene_exp.filter_LD2-LD3_Up.diff
- Supp_Files_Final/Supp_File_1_Murine_DEGs/gene_exp.filter_LD2-SD2_Down.diff
- Supp_Files_Final/Supp_File_1_Murine_DEGs/gene_exp.filter_LD2-SD2_Up.diff
- Supp_Files_Final/Supp_File_1_Murine_DEGs/gene_exp.filter_LD3-SD3_Down.diff
- __MACOSX/Supp_Files_Final/Supp_File_1_Murine_DEGs/._gene_exp.filter_LD3-SD3_Down.diff
- Supp_Files_Final/Supp_File_1_Murine_DEGs/gene_exp.filter_LD3-SD3_Up.diff
- Supp_Files_Final/Supp_File_1_Murine_DEGs/gene_exp.filter_SD2-SD3_Down.diff
- Supp_Files_Final/Supp_File_1_Murine_DEGs/gene_exp.filter_SD2-SD3_Up.diff
- Supp_Files_Final/Supp_File_2_BINGO/
- Supp_Files_Final/Supp_File_2_BINGO/cDEGs_Down.bgo.txt
- __MACOSX/Supp_Files_Final/Supp_File_2_BINGO/
- __MACOSX/Supp_Files_Final/Supp_File_2_BINGO/._cDEGs_Down.bgo.txt
- Supp_Files_Final/Supp_File_2_BINGO/cDEGs_Up.bgo.txt
- Supp_Files_Final/Supp_File_2_BINGO/LD2-LD3_Down.bgo.txt
- __MACOSX/Supp_Files_Final/Supp_File_2_BINGO/._LD2-LD3_Down.bgo.txt
- Supp_Files_Final/Supp_File_2_BINGO/LD2-LD3_Up.bgo.txt
- __MACOSX/Supp_Files_Final/Supp_File_2_BINGO/._LD2-LD3_Up.bgo.txt
- Supp_Files_Final/Supp_File_2_BINGO/LD2_Enriched.bgo.txt
- __MACOSX/Supp_Files_Final/Supp_File_2_BINGO/._LD2_Enriched.bgo.txt
- Supp_Files_Final/Supp_File_2_BINGO/LD3_Enriched.bgo.txt
- Supp_Files_Final/Supp_File_2_BINGO/SD2-SD3_Down.bgo.txt
- __MACOSX/Supp_Files_Final/Supp_File_2_BINGO/._SD2-SD3_Down.bgo.txt
- Supp_Files_Final/Supp_File_2_BINGO/SD2-SD3_Up.bgo.txt
- __MACOSX/Supp_Files_Final/Supp_File_2_BINGO/._SD2-SD3_Up.bgo.txt
- Supp_Files_Final/Supp_File_2_BINGO/SD2_Enriched.bgo.txt
- Supp_Files_Final/Supp_File_2_BINGO/SD3_Enriched.bgo.txt
- __MACOSX/Supp_Files_Final/Supp_File_2_BINGO/._SD3_Enriched.bgo.txt
- Supp_Files_Final/Supp_File_3_Reactome/
- Supp_Files_Final/Supp_File_3_Reactome/.DS_Store
- __MACOSX/Supp_Files_Final/Supp_File_3_Reactome/
- __MACOSX/Supp_Files_Final/Supp_File_3_Reactome/._.DS_Store
- Supp_Files_Final/Supp_File_3_Reactome/cDEGs_Down_0.001
- __MACOSX/Supp_Files_Final/Supp_File_3_Reactome/._cDEGs_Down_0.001
- Supp_Files_Final/Supp_File_3_Reactome/cDEGs_Down_Modules
- Supp_Files_Final/Supp_File_3_Reactome/cDEGs_Down_Modules_S2_0.001
- Supp_Files_Final/Supp_File_3_Reactome/cDEGs_Up_0.001
- Supp_Files_Final/Supp_File_3_Reactome/cDEGs_Up_Modules
- Supp_Files_Final/Supp_File_3_Reactome/cDEGs_Up_Modules_S4_0.001
- Supp_Files_Final/Supp_File_3_Reactome/LD2-LD3_Down_0.001
- Supp_Files_Final/Supp_File_3_Reactome/LD2-LD3_Down_Modules
- Supp_Files_Final/Supp_File_3_Reactome/LD2-LD3_Down_Modules_S6_0.001
- Supp_Files_Final/Supp_File_3_Reactome/LD2-LD3_Up_0.001
- Supp_Files_Final/Supp_File_3_Reactome/LD2-LD3_Up_Modules
- Supp_Files_Final/Supp_File_3_Reactome/LD2-LD3_Up_Modules_S5_0.001
- Supp_Files_Final/Supp_File_3_Reactome/LD2_SD2_Down_0.001
- Supp_Files_Final/Supp_File_3_Reactome/LD2_SD2_Down_Modules
- Supp_Files_Final/Supp_File_3_Reactome/LD2_SD2_Down_Modules_S4_0.001
- Supp_Files_Final/Supp_File_3_Reactome/LD2_SD2_Up_0.001
- Supp_Files_Final/Supp_File_3_Reactome/LD2_SD2_Up_Modules
- Supp_Files_Final/Supp_File_3_Reactome/LD2_SD2_Up_Modules_S5_0.001
- Supp_Files_Final/Supp_File_3_Reactome/LD3_SD3_Down_0.001
- Supp_Files_Final/Supp_File_3_Reactome/LD3_SD3_Down_Modules
- Supp_Files_Final/Supp_File_3_Reactome/LD3_SD3_Down_Modules_S5_0.001
- Supp_Files_Final/Supp_File_3_Reactome/LD3_SD3_Up_0.001
- Supp_Files_Final/Supp_File_3_Reactome/LD3_SD3_Up_Modules
- Supp_Files_Final/Supp_File_3_Reactome/LD3_SD3_Up_Modules_S5_0.001
- Supp_Files_Final/Supp_File_3_Reactome/SD2-SD3_Down_0.001
- Supp_Files_Final/Supp_File_3_Reactome/SD2-SD3_Down_Modules
- Supp_Files_Final/Supp_File_3_Reactome/SD2-SD3_Down_Modules_S4_0.001
- Supp_Files_Final/Supp_File_3_Reactome/SD2-SD3_Up_0.001
- Supp_Files_Final/Supp_File_3_Reactome/SD2-SD3_Up_Modules
- Supp_Files_Final/Supp_File_3_Reactome/SD2-SD3_Up_Modules_S5_0.001
- Supp_Files_Final/Supp_File_4_Metabolism_Large_Map/
- Supp_Files_Final/Supp_File_4_Metabolism_Large_Map/Kegg_Big_Map_Group1.txt
- __MACOSX/Supp_Files_Final/Supp_File_4_Metabolism_Large_Map/
- __MACOSX/Supp_Files_Final/Supp_File_4_Metabolism_Large_Map/._Kegg_Big_Map_Group1.txt
- Supp_Files_Final/Supp_File_4_Metabolism_Large_Map/Kegg_Big_Map_Group2.txt
- __MACOSX/Supp_Files_Final/Supp_File_4_Metabolism_Large_Map/._Kegg_Big_Map_Group2.txt
- Supp_Files_Final/Supp_File_4_Metabolism_Large_Map/Kegg_Big_Map_Group3.txt
- __MACOSX/Supp_Files_Final/Supp_File_4_Metabolism_Large_Map/._Kegg_Big_Map_Group3.txt
- Supp_Files_Final/Supp_File_4_Metabolism_Large_Map/Kegg_Big_Map_Group4.txt
- __MACOSX/Supp_Files_Final/Supp_File_4_Metabolism_Large_Map/._Kegg_Big_Map_Group4.txt
- Supp_Files_Final/Supp_File_4_Metabolism_Large_Map/Kegg_Big_Map_Group5.txt
- __MACOSX/Supp_Files_Final/Supp_File_4_Metabolism_Large_Map/._Kegg_Big_Map_Group5.txt
- Supp_Files_Final/Supp_File_4_Metabolism_Large_Map/Kegg_Big_Map_Group6.txt
- __MACOSX/Supp_Files_Final/Supp_File_4_Metabolism_Large_Map/._Kegg_Big_Map_Group6.txt
- Supp_Files_Final/Supp_File_4_Metabolism_Large_Map/Kegg_Big_Map_Group7.txt
- __MACOSX/Supp_Files_Final/Supp_File_4_Metabolism_Large_Map/._Kegg_Big_Map_Group7.txt
- Supp_Files_Final/Supp_File_4_Metabolism_Large_Map/Kegg_Big_Map_Group8.txt
- __MACOSX/Supp_Files_Final/Supp_File_4_Metabolism_Large_Map/._Kegg_Big_Map_Group8.txt
- Supp_Files_Final/Supp_File_4_Metabolism_Large_Map/Kegg_Big_Map_Group9.txt
- __MACOSX/Supp_Files_Final/Supp_File_4_Metabolism_Large_Map/._Kegg_Big_Map_Group9.txt
- Supp_Files_Final/Supp_File_4_Metabolism_Large_Map/KEGG_BigMap_Values_Not_Found.txt
- __MACOSX/Supp_Files_Final/Supp_File_4_Metabolism_Large_Map/._KEGG_BigMap_Values_Not_Found.txt
- Supp_Files_Final/Supp_File_5_Metabolism_Pathways/
- Supp_Files_Final/Supp_File_5_Metabolism_Pathways/.DS_Store
- __MACOSX/Supp_Files_Final/Supp_File_5_Metabolism_Pathways/
- __MACOSX/Supp_Files_Final/Supp_File_5_Metabolism_Pathways/._.DS_Store
- Supp_Files_Final/Supp_File_5_Metabolism_Pathways/BINGO/
- Supp_Files_Final/Supp_File_5_Metabolism_Pathways/BINGO/Group1.bgo.txt
- __MACOSX/Supp_Files_Final/Supp_File_5_Metabolism_Pathways/BINGO/
- __MACOSX/Supp_Files_Final/Supp_File_5_Metabolism_Pathways/BINGO/._Group1.bgo.txt
- Supp_Files_Final/Supp_File_5_Metabolism_Pathways/BINGO/Group2.bgo.txt
- __MACOSX/Supp_Files_Final/Supp_File_5_Metabolism_Pathways/BINGO/._Group2.bgo.txt
- Supp_Files_Final/Supp_File_5_Metabolism_Pathways/BINGO/Group3.bgo.txt
- __MACOSX/Supp_Files_Final/Supp_File_5_Metabolism_Pathways/BINGO/._Group3.bgo.txt
- Supp_Files_Final/Supp_File_5_Metabolism_Pathways/BINGO/Group4.bgo.txt
- __MACOSX/Supp_Files_Final/Supp_File_5_Metabolism_Pathways/BINGO/._Group4.bgo.txt
- Supp_Files_Final/Supp_File_5_Metabolism_Pathways/BINGO/Group5.bgo.txt
- __MACOSX/Supp_Files_Final/Supp_File_5_Metabolism_Pathways/BINGO/._Group5.bgo.txt
- Supp_Files_Final/Supp_File_5_Metabolism_Pathways/BINGO/Group6.bgo.txt
- __MACOSX/Supp_Files_Final/Supp_File_5_Metabolism_Pathways/BINGO/._Group6.bgo.txt
- Supp_Files_Final/Supp_File_5_Metabolism_Pathways/BINGO/Group7.bgo.txt
- __MACOSX/Supp_Files_Final/Supp_File_5_Metabolism_Pathways/BINGO/._Group7.bgo.txt
- Supp_Files_Final/Supp_File_5_Metabolism_Pathways/BINGO/Group8.bgo.txt
- Supp_Files_Final/Supp_File_5_Metabolism_Pathways/BINGO/Group9.bgo.txt
- Supp_Files_Final/Supp_File_5_Metabolism_Pathways/Reactome/
- Supp_Files_Final/Supp_File_5_Metabolism_Pathways/Reactome/.DS_Store
- __MACOSX/Supp_Files_Final/Supp_File_5_Metabolism_Pathways/Reactome/
- __MACOSX/Supp_Files_Final/Supp_File_5_Metabolism_Pathways/Reactome/._.DS_Store
- Supp_Files_Final/Supp_File_5_Metabolism_Pathways/Reactome/Group1_Reactome_Output.txt
- Supp_Files_Final/Supp_File_5_Metabolism_Pathways/Reactome/Group2_Reactome_Output.txt
- Supp_Files_Final/Supp_File_5_Metabolism_Pathways/Reactome/Group3_Reactome_Output.txt
- Supp_Files_Final/Supp_File_5_Metabolism_Pathways/Reactome/Group4_Reactome_Output.txt
- Supp_Files_Final/Supp_File_5_Metabolism_Pathways/Reactome/Group5_Reactome_Output.txt
- Supp_Files_Final/Supp_File_5_Metabolism_Pathways/Reactome/Group6_Reactome_Output.txt
- Supp_Files_Final/Supp_File_5_Metabolism_Pathways/Reactome/Group7_Reactome_Output.txt
- Supp_Files_Final/Supp_File_5_Metabolism_Pathways/Reactome/Group8_Reactome_Output.txt
- Supp_Files_Final/Supp_File_5_Metabolism_Pathways/Reactome/Group9_Reactome_Output.txt
- Supp_Files_Final/Supp_File_6_Afum_DEGs/
- Supp_Files_Final/Supp_File_6_Afum_DEGs/AFUBs_Down_Diff_Norm_LD2_LD3.csv
- __MACOSX/Supp_Files_Final/Supp_File_6_Afum_DEGs/
- __MACOSX/Supp_Files_Final/Supp_File_6_Afum_DEGs/._AFUBs_Down_Diff_Norm_LD2_LD3.csv
- Supp_Files_Final/Supp_File_6_Afum_DEGs/AFUBs_Down_Diff_Norm_LD2_SD2.csv
- __MACOSX/Supp_Files_Final/Supp_File_6_Afum_DEGs/._AFUBs_Down_Diff_Norm_LD2_SD2.csv
- Supp_Files_Final/Supp_File_6_Afum_DEGs/AFUBs_Down_Diff_Norm_LD3_SD3.csv
- __MACOSX/Supp_Files_Final/Supp_File_6_Afum_DEGs/._AFUBs_Down_Diff_Norm_LD3_SD3.csv
- Supp_Files_Final/Supp_File_6_Afum_DEGs/AFUBs_Down_Diff_Norm_SD2_SD3.csv
- __MACOSX/Supp_Files_Final/Supp_File_6_Afum_DEGs/._AFUBs_Down_Diff_Norm_SD2_SD3.csv
- Supp_Files_Final/Supp_File_6_Afum_DEGs/AFUBs_Up_Diff_Norm_LD2_LD3.csv
- __MACOSX/Supp_Files_Final/Supp_File_6_Afum_DEGs/._AFUBs_Up_Diff_Norm_LD2_LD3.csv
- Supp_Files_Final/Supp_File_6_Afum_DEGs/AFUBs_Up_Diff_Norm_LD2_SD2.csv
- __MACOSX/Supp_Files_Final/Supp_File_6_Afum_DEGs/._AFUBs_Up_Diff_Norm_LD2_SD2.csv
- Supp_Files_Final/Supp_File_6_Afum_DEGs/AFUBs_Up_Diff_Norm_LD3_SD3.csv
- __MACOSX/Supp_Files_Final/Supp_File_6_Afum_DEGs/._AFUBs_Up_Diff_Norm_LD3_SD3.csv
- Supp_Files_Final/Supp_File_6_Afum_DEGs/AFUBs_Up_Diff_Norm_SD2_SD3.csv
- __MACOSX/Supp_Files_Final/Supp_File_6_Afum_DEGs/._AFUBs_Up_Diff_Norm_SD2_SD3.csv
- Supp_Files_Final/Supp_File_7_Afum_GO/
- Supp_Files_Final/Supp_File_7_Afum_GO/LD2_LD3_Down_GO.xls
- __MACOSX/Supp_Files_Final/Supp_File_7_Afum_GO/
- __MACOSX/Supp_Files_Final/Supp_File_7_Afum_GO/._LD2_LD3_Down_GO.xls
- Supp_Files_Final/Supp_File_7_Afum_GO/LD2_LD3_Up_GO.xls
- __MACOSX/Supp_Files_Final/Supp_File_7_Afum_GO/._LD2_LD3_Up_GO.xls
- Supp_Files_Final/Supp_File_7_Afum_GO/LD2_SD2_Down_GO.xls
- __MACOSX/Supp_Files_Final/Supp_File_7_Afum_GO/._LD2_SD2_Down_GO.xls
- Supp_Files_Final/Supp_File_7_Afum_GO/LD2_SD2_UP_GO.xls
- __MACOSX/Supp_Files_Final/Supp_File_7_Afum_GO/._LD2_SD2_UP_GO.xls
- Supp_Files_Final/Supp_File_7_Afum_GO/LD3_SD3_Down_GO.xls
- __MACOSX/Supp_Files_Final/Supp_File_7_Afum_GO/._LD3_SD3_Down_GO.xls
- Supp_Files_Final/Supp_File_7_Afum_GO/LD3_SD3_Up_GO.xls
- __MACOSX/Supp_Files_Final/Supp_File_7_Afum_GO/._LD3_SD3_Up_GO.xls
- Supp_Files_Final/Supp_File_7_Afum_GO/SD2_SD3_Up_GO.xls
- __MACOSX/Supp_Files_Final/Supp_File_7_Afum_GO/._SD2_SD3_Up_GO.xls
- Supp_Files_Final/Supp_File_7_Afum_GO/SD2_SD_Down_GO.xls
- __MACOSX/Supp_Files_Final/Supp_File_7_Afum_GO/._SD2_SD_Down_GO.xls
- Supp_Files_Final/Supp_File_8_Funcat/
- Supp_Files_Final/Supp_File_8_Funcat/LD2_SD2_Down_FunCat.xls
- __MACOSX/Supp_Files_Final/Supp_File_8_Funcat/
- __MACOSX/Supp_Files_Final/Supp_File_8_Funcat/._LD2_SD2_Down_FunCat.xls
- Supp_Files_Final/Supp_File_8_Funcat/LD2_SD2_Up_FunCat.xls
- __MACOSX/Supp_Files_Final/Supp_File_8_Funcat/._LD2_SD2_Up_FunCat.xls
- Supp_Files_Final/Supp_File_8_Funcat/LD3_SD3_Down_FunCat.xls
- __MACOSX/Supp_Files_Final/Supp_File_8_Funcat/._LD3_SD3_Down_FunCat.xls
- Supp_Files_Final/Supp_File_8_Funcat/LD3_SD3_Up_FunCat.xls
- __MACOSX/Supp_Files_Final/Supp_File_8_Funcat/._LD3_SD3_Up_FunCat.xls
- Supp_Files_Final/Supp_File_8_Funcat/SD2_SD3_Down_FunCat.xls
- __MACOSX/Supp_Files_Final/Supp_File_8_Funcat/._SD2_SD3_Down_FunCat.xls
- Supp_Files_Final/Supp_File_8_Funcat/SD2_SD3_Up_FunCat.xls
- __MACOSX/Supp_Files_Final/Supp_File_8_Funcat/._SD2_SD3_Up_FunCat.xls
- Supp_Files_Final/Supp_File_9_Afum_Cluster_I14/
- Supp_Files_Final/Supp_File_9_Afum_Cluster_I14/Cluster_I14_0
- Supp_Files_Final/Supp_File_9_Afum_Cluster_I14/Cluster_I14_1
- Supp_Files_Final/Supp_File_9_Afum_Cluster_I14/Cluster_I14_10
- Supp_Files_Final/Supp_File_9_Afum_Cluster_I14/Cluster_I14_100
- Supp_Files_Final/Supp_File_9_Afum_Cluster_I14/Cluster_I14_101
- Supp_Files_Final/Supp_File_9_Afum_Cluster_I14/Cluster_I14_102
- Supp_Files_Final/Supp_File_9_Afum_Cluster_I14/Cluster_I14_103
- Supp_Files_Final/Supp_File_9_Afum_Cluster_I14/Cluster_I14_104
- Supp_Files_Final/Supp_File_9_Afum_Cluster_I14/Cluster_I14_105
- Supp_Files_Final/Supp_File_9_Afum_Cluster_I14/Cluster_I14_106
- Supp_Files_Final/Supp_File_9_Afum_Cluster_I14/Cluster_I14_107
- Supp_Files_Final/Supp_File_9_Afum_Cluster_I14/Cluster_I14_108
- Supp_Files_Final/Supp_File_9_Afum_Cluster_I14/Cluster_I14_109
- Supp_Files_Final/Supp_File_9_Afum_Cluster_I14/Cluster_I14_11
- Supp_Files_Final/Supp_File_9_Afum_Cluster_I14/Cluster_I14_110
- Supp_Files_Final/Supp_File_9_Afum_Cluster_I14/Cluster_I14_111
- Supp_Files_Final/Supp_File_9_Afum_Cluster_I14/Cluster_I14_112
- Supp_Files_Final/Supp_File_9_Afum_Cluster_I14/Cluster_I14_113
- Supp_Files_Final/Supp_File_9_Afum_Cluster_I14/Cluster_I14_114
- Supp_Files_Final/Supp_File_9_Afum_Cluster_I14/Cluster_I14_115
- Supp_Files_Final/Supp_File_9_Afum_Cluster_I14/Cluster_I14_116
- Supp_Files_Final/Supp_File_9_Afum_Cluster_I14/Cluster_I14_117
- Supp_Files_Final/Supp_File_9_Afum_Cluster_I14/Cluster_I14_118
- Supp_Files_Final/Supp_File_9_Afum_Cluster_I14/Cluster_I14_119
- Supp_Files_Final/Supp_File_9_Afum_Cluster_I14/Cluster_I14_12
- Supp_Files_Final/Supp_File_9_Afum_Cluster_I14/Cluster_I14_120
- Supp_Files_Final/Supp_File_9_Afum_Cluster_I14/Cluster_I14_121
- Supp_Files_Final/Supp_File_9_Afum_Cluster_I14/Cluster_I14_122
- Supp_Files_Final/Supp_File_9_Afum_Cluster_I14/Cluster_I14_123
- Supp_Files_Final/Supp_File_9_Afum_Cluster_I14/Cluster_I14_124
- Supp_Files_Final/Supp_File_9_Afum_Cluster_I14/Cluster_I14_125
- Supp_Files_Final/Supp_File_9_Afum_Cluster_I14/Cluster_I14_126
- Supp_Files_Final/Supp_File_9_Afum_Cluster_I14/Cluster_I14_127
- Supp_Files_Final/Supp_File_9_Afum_Cluster_I14/Cluster_I14_128
- Supp_Files_Final/Supp_File_9_Afum_Cluster_I14/Cluster_I14_129
- Supp_Files_Final/Supp_File_9_Afum_Cluster_I14/Cluster_I14_13
- Supp_Files_Final/Supp_File_9_Afum_Cluster_I14/Cluster_I14_130
- Supp_Files_Final/Supp_File_9_Afum_Cluster_I14/Cluster_I14_131
- Supp_Files_Final/Supp_File_9_Afum_Cluster_I14/Cluster_I14_132
- Supp_Files_Final/Supp_File_9_Afum_Cluster_I14/Cluster_I14_133
- Supp_Files_Final/Supp_File_9_Afum_Cluster_I14/Cluster_I14_134
- Supp_Files_Final/Supp_File_9_Afum_Cluster_I14/Cluster_I14_135
- Supp_Files_Final/Supp_File_9_Afum_Cluster_I14/Cluster_I14_136
- Supp_Files_Final/Supp_File_9_Afum_Cluster_I14/Cluster_I14_137
- Supp_Files_Final/Supp_File_9_Afum_Cluster_I14/Cluster_I14_138
- Supp_Files_Final/Supp_File_9_Afum_Cluster_I14/Cluster_I14_139
- Supp_Files_Final/Supp_File_9_Afum_Cluster_I14/Cluster_I14_14
- Supp_Files_Final/Supp_File_9_Afum_Cluster_I14/Cluster_I14_140
- Supp_Files_Final/Supp_File_9_Afum_Cluster_I14/Cluster_I14_141
- Supp_Files_Final/Supp_File_9_Afum_Cluster_I14/Cluster_I14_142
- Supp_Files_Final/Supp_File_9_Afum_Cluster_I14/Cluster_I14_143
- Supp_Files_Final/Supp_File_9_Afum_Cluster_I14/Cluster_I14_144
- Supp_Files_Final/Supp_File_9_Afum_Cluster_I14/Cluster_I14_145
- Supp_Files_Final/Supp_File_9_Afum_Cluster_I14/Cluster_I14_146
- Supp_Files_Final/Supp_File_9_Afum_Cluster_I14/Cluster_I14_147
- Supp_Files_Final/Supp_File_9_Afum_Cluster_I14/Cluster_I14_148
- Supp_Files_Final/Supp_File_9_Afum_Cluster_I14/Cluster_I14_149
- Supp_Files_Final/Supp_File_9_Afum_Cluster_I14/Cluster_I14_15
- Supp_Files_Final/Supp_File_9_Afum_Cluster_I14/Cluster_I14_150
- Supp_Files_Final/Supp_File_9_Afum_Cluster_I14/Cluster_I14_151
- Supp_Files_Final/Supp_File_9_Afum_Cluster_I14/Cluster_I14_152
- Supp_Files_Final/Supp_File_9_Afum_Cluster_I14/Cluster_I14_153
- Supp_Files_Final/Supp_File_9_Afum_Cluster_I14/Cluster_I14_154
- Supp_Files_Final/Supp_File_9_Afum_Cluster_I14/Cluster_I14_155
- Supp_Files_Final/Supp_File_9_Afum_Cluster_I14/Cluster_I14_156
- Supp_Files_Final/Supp_File_9_Afum_Cluster_I14/Cluster_I14_157
- Supp_Files_Final/Supp_File_9_Afum_Cluster_I14/Cluster_I14_158
- Supp_Files_Final/Supp_File_9_Afum_Cluster_I14/Cluster_I14_159
- Supp_Files_Final/Supp_File_9_Afum_Cluster_I14/Cluster_I14_16
- Supp_Files_Final/Supp_File_9_Afum_Cluster_I14/Cluster_I14_160
- Supp_Files_Final/Supp_File_9_Afum_Cluster_I14/Cluster_I14_161
- Supp_Files_Final/Supp_File_9_Afum_Cluster_I14/Cluster_I14_162
- Supp_Files_Final/Supp_File_9_Afum_Cluster_I14/Cluster_I14_163
- Supp_Files_Final/Supp_File_9_Afum_Cluster_I14/Cluster_I14_164
- Supp_Files_Final/Supp_File_9_Afum_Cluster_I14/Cluster_I14_165
- Supp_Files_Final/Supp_File_9_Afum_Cluster_I14/Cluster_I14_166
- Supp_Files_Final/Supp_File_9_Afum_Cluster_I14/Cluster_I14_167
- Supp_Files_Final/Supp_File_9_Afum_Cluster_I14/Cluster_I14_168
- Supp_Files_Final/Supp_File_9_Afum_Cluster_I14/Cluster_I14_169
- Supp_Files_Final/Supp_File_9_Afum_Cluster_I14/Cluster_I14_17
- Supp_Files_Final/Supp_File_9_Afum_Cluster_I14/Cluster_I14_170
- Supp_Files_Final/Supp_File_9_Afum_Cluster_I14/Cluster_I14_171
- Supp_Files_Final/Supp_File_9_Afum_Cluster_I14/Cluster_I14_172
- Supp_Files_Final/Supp_File_9_Afum_Cluster_I14/Cluster_I14_173
- Supp_Files_Final/Supp_File_9_Afum_Cluster_I14/Cluster_I14_174
- Supp_Files_Final/Supp_File_9_Afum_Cluster_I14/Cluster_I14_175
- Supp_Files_Final/Supp_File_9_Afum_Cluster_I14/Cluster_I14_176
- Supp_Files_Final/Supp_File_9_Afum_Cluster_I14/Cluster_I14_177
- Supp_Files_Final/Supp_File_9_Afum_Cluster_I14/Cluster_I14_178
- Supp_Files_Final/Supp_File_9_Afum_Cluster_I14/Cluster_I14_179
- Supp_Files_Final/Supp_File_9_Afum_Cluster_I14/Cluster_I14_18
- Supp_Files_Final/Supp_File_9_Afum_Cluster_I14/Cluster_I14_180
- Supp_Files_Final/Supp_File_9_Afum_Cluster_I14/Cluster_I14_181
- Supp_Files_Final/Supp_File_9_Afum_Cluster_I14/Cluster_I14_182
- Supp_Files_Final/Supp_File_9_Afum_Cluster_I14/Cluster_I14_183
- Supp_Files_Final/Supp_File_9_Afum_Cluster_I14/Cluster_I14_184
- Supp_Files_Final/Supp_File_9_Afum_Cluster_I14/Cluster_I14_185
- Supp_Files_Final/Supp_File_9_Afum_Cluster_I14/Cluster_I14_186
- Supp_Files_Final/Supp_File_9_Afum_Cluster_I14/Cluster_I14_187
- Supp_Files_Final/Supp_File_9_Afum_Cluster_I14/Cluster_I14_188
- Supp_Files_Final/Supp_File_9_Afum_Cluster_I14/Cluster_I14_189
- Supp_Files_Final/Supp_File_9_Afum_Cluster_I14/Cluster_I14_19
- Supp_Files_Final/Supp_File_9_Afum_Cluster_I14/Cluster_I14_190
- Supp_Files_Final/Supp_File_9_Afum_Cluster_I14/Cluster_I14_191
- Supp_Files_Final/Supp_File_9_Afum_Cluster_I14/Cluster_I14_192
- Supp_Files_Final/Supp_File_9_Afum_Cluster_I14/Cluster_I14_193
- Supp_Files_Final/Supp_File_9_Afum_Cluster_I14/Cluster_I14_194
- Supp_Files_Final/Supp_File_9_Afum_Cluster_I14/Cluster_I14_195
- Supp_Files_Final/Supp_File_9_Afum_Cluster_I14/Cluster_I14_196
- Supp_Files_Final/Supp_File_9_Afum_Cluster_I14/Cluster_I14_197
- Supp_Files_Final/Supp_File_9_Afum_Cluster_I14/Cluster_I14_198
- Supp_Files_Final/Supp_File_9_Afum_Cluster_I14/Cluster_I14_199
- Supp_Files_Final/Supp_File_9_Afum_Cluster_I14/Cluster_I14_2
- Supp_Files_Final/Supp_File_9_Afum_Cluster_I14/Cluster_I14_20
- Supp_Files_Final/Supp_File_9_Afum_Cluster_I14/Cluster_I14_200
- Supp_Files_Final/Supp_File_9_Afum_Cluster_I14/Cluster_I14_201
- Supp_Files_Final/Supp_File_9_Afum_Cluster_I14/Cluster_I14_202
- Supp_Files_Final/Supp_File_9_Afum_Cluster_I14/Cluster_I14_203
- Supp_Files_Final/Supp_File_9_Afum_Cluster_I14/Cluster_I14_204
[truncated: 362 more entries]
