# Supplementary material for: Modulation of Immune Signaling and Metabolism Highlights Host and Fungal Transcriptional Responses in Mouse Models of Invasive Pulmonary Aspergillosis
Source: Sci Rep. 2017 Dec 6;7:17096. doi: 10.1038/s41598-017-17000-1 (PMC5719083; doi:10.1038/s41598-017-17000-1)
Supplement: Supplementary file 1 — Supplementary zip [file 41598_2017_17000_MOESM1_ESM.zip › Supp_Files_Final/Supp_File_1_Murine_DEGs/gene_exp.filter_LD2-LD3_Down.diff]

test_id	gene_id	gene	locus	sample_1	sample_2	status	value_1	value_2	log2(fold_change)	test_stat	p_value	q_value	significant
XLOC_000030	XLOC_000030	Pcmtd1	1:7088919-7173628	LD2	LD3	OK	34.5872	14.2295	-1.28135	-3.20737	5e-05	0.00150412	yes
XLOC_000131	XLOC_000131	Gsta3	1:21240516-21271593	LD2	LD3	OK	195.075	71.463	-1.44876	-3.82158	5e-05	0.00150412	yes
XLOC_000320	XLOC_000320	Gulp1	1:44551494-44796850	LD2	LD3	OK	5.27489	2.36377	-1.15805	-1.93406	0.00215	0.0293015	yes
XLOC_000362	XLOC_000362	Sdpr	1:51218385-51333779	LD2	LD3	OK	217.754	56.3211	-1.95095	-5.39004	5e-05	0.00150412	yes
XLOC_000406	XLOC_000406	Aox3	1:58113129-58204259	LD2	LD3	OK	11.5334	3.15838	-1.86857	-2.85368	5e-05	0.00150412	yes
XLOC_000513	XLOC_000513	Map2	1:66175272-66442583	LD2	LD3	OK	11.1258	4.98131	-1.15931	-2.32877	5e-05	0.00150412	yes
XLOC_000581	XLOC_000581	Stk36	1:74601444-74637000	LD2	LD3	OK	3.88578	1.5285	-1.34608	-1.98416	0.00075	0.0134835	yes
XLOC_000616	XLOC_000616	Sgpp2	1:78310344-78488897	LD2	LD3	OK	9.63328	3.44596	-1.48312	-2.09211	0.0041	0.0461406	yes
XLOC_000638	XLOC_000638	Gm9747	1:82233100-82291623	LD2	LD3	OK	4.39046	1.10287	-1.99311	-2.67785	0.0007	0.012804	yes
XLOC_000641	XLOC_000641	Col4a3	1:82586920-82752394	LD2	LD3	OK	36.8299	17.0876	-1.10792	-2.53956	0.00025	0.00579932	yes
XLOC_001396	XLOC_001396	Cfap126	1:171113917-171126967	LD2	LD3	OK	22.0627	9.11141	-1.27586	-2.24682	0.0006	0.0114097	yes
XLOC_001561	XLOC_001561	Gm37516	1:182679900-182682423	LD2	LD3	OK	4.74583	1.63137	-1.54058	-2.2408	0.00155	0.0231197	yes
XLOC_001692	XLOC_001692	Sox17	1:4489380-4499558	LD2	LD3	OK	11.8915	4.10101	-1.53588	-2.02905	0.00075	0.0134835	yes
XLOC_001826	XLOC_001826	Gm4956	1:21277938-21298355	LD2	LD3	OK	22.6318	4.61177	-2.29496	-3.51964	5e-05	0.00150412	yes
XLOC_002023	XLOC_002023	Mettl21e	1:44197190-44218961	LD2	LD3	OK	4.09718	0.680023	-2.59097	-2.39256	0.0012	0.0191144	yes
XLOC_002131	XLOC_002131	Gm37607	1:58383511-58386134	LD2	LD3	OK	1.75535	0.562019	-1.64307	-2.13269	0.0016	0.023654	yes
XLOC_002346	XLOC_002346	Irs1	1:82233100-82291623	LD2	LD3	OK	1.21276	0.346305	-1.80818	-2.05916	0.00445	0.0487895	yes
XLOC_002349	XLOC_002349	Col4a4	1:82316451-82586849	LD2	LD3	OK	32.9864	15.048	-1.1323	-2.65362	0.0001	0.0027369	yes
XLOC_002626	XLOC_002626	Nckap5	1:125913619-126830799	LD2	LD3	OK	25.7539	12.3102	-1.06494	-1.85936	0.00265	0.0340434	yes
XLOC_002697	XLOC_002697	Sox13	1:133382254-133424448	LD2	LD3	OK	18.2451	8.10328	-1.17093	-2.56013	0.0002	0.00483895	yes
XLOC_002704	XLOC_002704	Prelp	1:133897198-133921456	LD2	LD3	OK	97.4804	44.9009	-1.11837	-3.27112	5e-05	0.00150412	yes
XLOC_002843	XLOC_002843	Swt1	1:151367698-151428455	LD2	LD3	OK	33.0188	13.2934	-1.31258	-1.55415	0.00445	0.0487895	yes
XLOC_002886	XLOC_002886	Mr1	1:155127276-155146814	LD2	LD3	OK	11.6484	5.4643	-1.09202	-2.41697	0.00065	0.0121296	yes
XLOC_002963	XLOC_002963	Fmo1	1:162829560-162866610	LD2	LD3	OK	331.313	77.2512	-2.10056	-4.22062	5e-05	0.00150412	yes
XLOC_002964	XLOC_002964	Fmo2	1:162874316-162898726	LD2	LD3	OK	689.902	252.326	-1.4511	-2.16292	5e-05	0.00150412	yes
XLOC_002966	XLOC_002966	Fmo3	1:162953799-163085670	LD2	LD3	OK	21.245	9.61957	-1.14308	-2.29753	0.0012	0.0191144	yes
XLOC_003026	XLOC_003026	Pbx1	1:168004138-168432270	LD2	LD3	OK	25.4063	12.3512	-1.04053	-2.70213	5e-05	0.00150412	yes
XLOC_003059	XLOC_003059	Pcp4l1	1:171173261-171196268	LD2	LD3	OK	12.3106	4.75379	-1.37275	-2.58723	0.00045	0.00918015	yes
XLOC_003090	XLOC_003090	Atp1a2	1:172261640-172319841	LD2	LD3	OK	4.73633	0.991608	-2.25593	-2.48414	0.0027	0.0345227	yes
XLOC_003125	XLOC_003125	Grem2	1:174833738-174921819	LD2	LD3	OK	11.7848	5.56115	-1.08348	-2.64587	0.0001	0.0027369	yes
XLOC_003168	XLOC_003168	-	1:179864321-179878413	LD2	LD3	OK	1.71398	0.480991	-1.83327	-1.66976	0.00135	0.0208809	yes
XLOC_003184	XLOC_003184	Ephx1,Gm36961,Gm37431	1:180976157-181022773	LD2	LD3	OK	150.778	50.4963	-1.57818	-3.53911	5e-05	0.00150412	yes
XLOC_003255	XLOC_003255	Kcnk2	1:189207929-189402423	LD2	LD3	OK	4.28281	1.10068	-1.96016	-2.05888	0.00135	0.0208809	yes
XLOC_003371	XLOC_003371	-	1:58386201-58390765	LD2	LD3	OK	1.12709	0.296412	-1.92692	-2.523	0.00035	0.00756352	yes
XLOC_003558	XLOC_003558	Ppp1r14c	10:3364072-3464978	LD2	LD3	OK	17.7818	8.48673	-1.06712	-2.40242	0.00045	0.00918015	yes
XLOC_003570	XLOC_003570	Ccdc170	10:4482493-4564631	LD2	LD3	OK	1.99646	0.933038	-1.09744	-1.72078	0.00385	0.0442044	yes
XLOC_003575	XLOC_003575	Myct1	10:5593727-5606791	LD2	LD3	OK	19.7352	4.64942	-2.08565	-4.69346	5e-05	0.00150412	yes
XLOC_003605	XLOC_003605	Plagl1	10:13060503-13131694	LD2	LD3	OK	23.9547	9.14802	-1.38878	-2.93492	5e-05	0.00150412	yes
XLOC_003711	XLOC_003711	Rsph4a	10:33905026-33918164	LD2	LD3	OK	3.31201	1.2816	-1.36977	-2.42152	0.00105	0.017305	yes
XLOC_003886	XLOC_003886	Rtkn2	10:67979569-68060372	LD2	LD3	OK	49.7052	11.2699	-2.14092	-5.03166	5e-05	0.00150412	yes
XLOC_003918	XLOC_003918	Chchd10	10:75935572-75940718	LD2	LD3	OK	37.4352	18.6026	-1.00889	-2.07106	0.002	0.0277727	yes
XLOC_004001	XLOC_004001	Efna2	10:80179481-80190010	LD2	LD3	OK	1.1277	0.217414	-2.37487	-2.49064	0.00205	0.0283064	yes
XLOC_004008	XLOC_004008	Reep6	10:80329952-80336441	LD2	LD3	OK	7.87957	3.76262	-1.06638	-1.99683	0.002	0.0277727	yes
XLOC_004020	XLOC_004020	Izumo4	10:80702306-80706525	LD2	LD3	OK	11.1229	3.86816	-1.52381	-2.17016	0.0019	0.0267636	yes
XLOC_004051	XLOC_004051	Tle2	10:81572611-81590845	LD2	LD3	OK	17.5976	5.39821	-1.70482	-2.34502	0.00015	0.00382254	yes
XLOC_004125	XLOC_004125	Ntn4	10:93640680-93747209	LD2	LD3	OK	16.0979	3.73817	-2.10647	-4.69455	5e-05	0.00150412	yes
XLOC_004180	XLOC_004180	Rassf9	10:102511788-102551089	LD2	LD3	OK	9.38867	4.30978	-1.12331	-2.1565	0.0013	0.0203258	yes
XLOC_004235	XLOC_004235	Ptprb	10:116301373-116389538	LD2	LD3	OK	84.0499	27.4721	-1.61328	-4.18392	5e-05	0.00150412	yes
XLOC_004273	XLOC_004273	Wif1	10:121033959-121100650	LD2	LD3	OK	13.0597	5.22238	-1.32234	-2.58981	0.00015	0.00382254	yes
XLOC_004393	XLOC_004393	Syne1	10:5020189-5202019	LD2	LD3	OK	40.0157	17.7303	-1.17435	-2.77753	0.0001	0.0027369	yes
XLOC_004421	XLOC_004421	Samd5	10:9622818-9675335	LD2	LD3	OK	3.98967	1.98428	-1.00765	-2.2617	0.0006	0.0114097	yes
XLOC_004445	XLOC_004445	Adgrg6	10:14402584-14545036	LD2	LD3	OK	13.4989	5.54472	-1.28366	-3.43796	5e-05	0.00150412	yes
XLOC_004483	XLOC_004483	Tcf21	10:22817278-22820128	LD2	LD3	OK	66.2516	29.8903	-1.14828	-3.06808	5e-05	0.00150412	yes
XLOC_004506	XLOC_004506	Tmem200a	10:25991185-26079447	LD2	LD3	OK	2.74364	0.619264	-2.14746	-3.06696	0.0002	0.00483895	yes
XLOC_004510	XLOC_004510	Lama2	10:26980035-27619758	LD2	LD3	OK	10.3888	5.03875	-1.0439	-1.38559	0.0002	0.00483895	yes
XLOC_004575	XLOC_004575	Armc2	10:41914989-42018442	LD2	LD3	OK	1.69944	0.313414	-2.43892	-1.90834	0.00045	0.00918015	yes
XLOC_004610	XLOC_004610	Fam162b	10:51585419-51590480	LD2	LD3	OK	11.0557	3.44418	-1.68256	-2.16619	0.0033	0.0397608	yes
XLOC_004645	XLOC_004645	Chst3	10:60181525-60219390	LD2	LD3	OK	4.21832	1.07152	-1.977	-3.72856	5e-05	0.00150412	yes
XLOC_004701	XLOC_004701	-	10:67961003-67966844	LD2	LD3	OK	12.9129	4.29648	-1.58758	-3.41688	5e-05	0.00150412	yes
XLOC_004749	XLOC_004749	Col6a2	10:76595761-76623630	LD2	LD3	OK	38.9597	18.5025	-1.07426	-3.08156	5e-05	0.00150412	yes
XLOC_004851	XLOC_004851	Gipc3	10:81328717-81343397	LD2	LD3	OK	1.59329	0.281217	-2.50225	-2.28374	0.00435	0.0480627	yes
XLOC_004855	XLOC_004855	Nfic	10:81396042-81431005	LD2	LD3	OK	16.4915	7.02656	-1.23083	-1.70593	0.0018	0.0257327	yes
XLOC_004881	XLOC_004881	Appl2	10:83600032-83648738	LD2	LD3	OK	77.2079	33.1569	-1.21944	-2.48111	0.00015	0.00382254	yes
XLOC_004984	XLOC_004984	Tmtc2	10:105187662-105583874	LD2	LD3	OK	12.2437	3.62202	-1.75718	-3.45961	5e-05	0.00150412	yes
XLOC_004992	XLOC_004992	Acss3	10:106933513-107123740	LD2	LD3	OK	5.75627	2.05074	-1.48899	-2.63642	0.00045	0.00918015	yes
XLOC_005089	XLOC_005089	Arhgef25	10:127182494-127190214	LD2	LD3	OK	10.7853	5.15034	-1.06633	-2.32756	0.0006	0.0114097	yes
XLOC_005412	XLOC_005412	-	10:82400749-82403407	LD2	LD3	OK	1.09792	0.208829	-2.39437	-2.55778	0.00215	0.0293015	yes
XLOC_005509	XLOC_005509	-	10:117328122-117330256	LD2	LD3	OK	1.93036	0.560445	-1.78423	-2.19487	0.0028	0.0353854	yes
XLOC_005574	XLOC_005574	Sec14l3	11:4064840-4079163	LD2	LD3	OK	244.811	82.499	-1.56922	-4.26121	5e-05	0.00150412	yes
XLOC_005697	XLOC_005697	Fam161a	11:23007530-23030788	LD2	LD3	OK	5.24401	1.99648	-1.39321	-1.87679	0.0041	0.0461406	yes
XLOC_005732	XLOC_005732	Efemp1	11:28853203-28926743	LD2	LD3	OK	56.7699	12.8831	-2.13965	-4.47425	5e-05	0.00150412	yes
XLOC_005821	XLOC_005821	C1qtnf2	11:43474275-43491525	LD2	LD3	OK	17.4591	8.20511	-1.08938	-2.10913	0.00195	0.0272796	yes
XLOC_005985	XLOC_005985	Gria1	11:57011386-57330244	LD2	LD3	OK	7.59314	2.05096	-1.8884	-3.4024	5e-05	0.00150412	yes
XLOC_006073	XLOC_006073	Mfap4	11:61485430-61494406	LD2	LD3	OK	195.88	90.0495	-1.12118	-2.81071	0.00015	0.00382254	yes
XLOC_006114	XLOC_006114	Hs3st3a1	11:64435155-64522841	LD2	LD3	OK	1.01585	0.288077	-1.81816	-2.12598	0.00395	0.0449311	yes
XLOC_006149	XLOC_006149	Slc25a35	11:68968011-68975185	LD2	LD3	OK	10.8312	4.06697	-1.41316	-2.32475	0.0008	0.0141639	yes
XLOC_006178	XLOC_006178	Zbtb4	11:69765911-69784023	LD2	LD3	OK	20.319	9.65811	-1.07301	-2.85181	5e-05	0.00150412	yes
XLOC_006189	XLOC_006189	Dlg4	11:70017084-70047514	LD2	LD3	OK	22.969	5.79748	-1.98619	-2.48832	5e-05	0.00150412	yes
XLOC_006192	XLOC_006192	Mgl2	11:70130328-70137550	LD2	LD3	OK	5.88981	1.96699	-1.58223	-2.15724	0.0009	0.0154411	yes
XLOC_006220	XLOC_006220	Wscd1	11:71749826-71790054	LD2	LD3	OK	3.69398	0.598181	-2.62652	-3.26655	5e-05	0.00150412	yes
XLOC_006288	XLOC_006288	Rtn4rl1	11:75193782-75267769	LD2	LD3	OK	4.15769	1.85402	-1.16512	-2.14445	0.00205	0.0283064	yes
XLOC_006305	XLOC_006305	1700016K19Rik	11:75999911-76003569	LD2	LD3	OK	13.897	6.14525	-1.17723	-1.98558	0.0032	0.0388717	yes
XLOC_006444	XLOC_006444	Bcas3	11:85353166-85832223	LD2	LD3	OK	20.1547	8.45331	-1.25352	-1.57636	0.00085	0.0148398	yes
XLOC_006447	XLOC_006447	Tbx2	11:85832550-85841948	LD2	LD3	OK	55.762	24.2651	-1.2004	-3.49375	5e-05	0.00150412	yes
XLOC_006471	XLOC_006471	Gm11492,Sept4	11:87566652-87590539	LD2	LD3	OK	152.989	48.9326	-1.64456	-4.09871	5e-05	0.00150412	yes
XLOC_006513	XLOC_006513	Ankrd40	11:94328000-94341841	LD2	LD3	OK	70.2111	26.2618	-1.41873	-3.3745	5e-05	0.00150412	yes
XLOC_006579	XLOC_006579	Mir8103	11:97041559-97068904	LD2	LD3	OK	41.5429	0.551105	-6.23613	-3.68374	5e-05	0.00150412	yes
XLOC_006671	XLOC_006671	Ramp2,Vps25	11:101246027-101259549	LD2	LD3	OK	575.408	182.913	-1.65343	-4.50306	5e-05	0.00150412	yes
XLOC_006700	XLOC_006700	Cd300lg	11:102041508-102055827	LD2	LD3	OK	3.48577	0.931382	-1.90403	-2.68012	0.00045	0.00918015	yes
XLOC_006710	XLOC_006710	Fzd2	11:102604395-102608058	LD2	LD3	OK	3.01935	1.23991	-1.284	-2.15537	0.0016	0.023654	yes
XLOC_006733	XLOC_006733	Mapt	11:104231389-104332094	LD2	LD3	OK	30.8607	6.86694	-2.16803	-3.54295	5e-05	0.00150412	yes
XLOC_006746	XLOC_006746	Mrc2	11:105291356-105351287	LD2	LD3	OK	7.7004	3.69406	-1.05973	-1.75634	0.0003	0.00669584	yes
XLOC_006754	XLOC_006754	Ace	11:105965607-105989964	LD2	LD3	OK	229.691	86.6632	-1.4062	-3.65821	5e-05	0.00150412	yes
XLOC_006770	XLOC_006770	1810010H24Rik	11:107028117-107030443	LD2	LD3	OK	14.618	6.72353	-1.12046	-2.01403	0.00335	0.0401623	yes
XLOC_006807	XLOC_006807	Map2k6	11:110399121-110525522	LD2	LD3	OK	1.6441	0.546192	-1.58982	-1.81364	0.00345	0.0410428	yes
XLOC_006908	XLOC_006908	Cbx2	11:119022961-119031270	LD2	LD3	OK	1.40959	0.483783	-1.54284	-1.93088	0.00305	0.0376601	yes
XLOC_007100	XLOC_007100	Gm37818,Meis1	11:18879816-19019045	LD2	LD3	OK	14.6484	5.94074	-1.30203	-2.82239	0.0001	0.0027369	yes
XLOC_007175	XLOC_007175	Ccdc85a	11:28385684-28584324	LD2	LD3	OK	12.8474	4.05366	-1.66418	-3.8525	5e-05	0.00150412	yes
XLOC_007220	XLOC_007220	Fgf18	11:33117429-33147400	LD2	LD3	OK	2.86429	0.620012	-2.20781	-2.39541	0.00105	0.017305	yes
XLOC_007435	XLOC_007435	Fam183b	11:58792796-58801960	LD2	LD3	OK	24.102	7.17853	-1.74739	-2.70689	0.00015	0.00382254	yes
XLOC_007444	XLOC_007444	2610507I01Rik	11:59198078-59202393	LD2	LD3	OK	7.64181	0.230689	-5.0499	-5.55322	5e-05	0.00150412	yes
XLOC_007447	XLOC_007447	Wnt3a	11:59248032-59290752	LD2	LD3	OK	1.59343	0.145395	-3.45408	-3.21073	0.00055	0.0106759	yes
XLOC_007567	XLOC_007567	Arhgef15	11:68943153-68958701	LD2	LD3	OK	22.5961	7.44921	-1.60091	-3.93417	5e-05	0.00150412	yes
XLOC_007585	XLOC_007585	Atp1b2	11:69599544-69605949	LD2	LD3	OK	2.91983	1.09621	-1.41336	-1.86321	0.0022	0.0297977	yes
XLOC_007600	XLOC_007600	Fgf11	11:69796065-69802940	LD2	LD3	OK	2.42517	0.689615	-1.81422	-2.5557	0.00085	0.0148398	yes
XLOC_007658	XLOC_007658	Pitpnm3	11:72047527-72135778	LD2	LD3	OK	3.46347	1.36174	-1.34676	-1.49341	0.0009	0.0154411	yes
XLOC_007727	XLOC_007727	Rph3al	11:75830576-75938429	LD2	LD3	OK	5.50484	2.50184	-1.13771	-1.92587	0.0026	0.033598	yes
XLOC_007822	XLOC_007822	Mmp28	11:83437676-83463071	LD2	LD3	OK	2.42604	0.932852	-1.37889	-1.92348	0.0024	0.0317282	yes
XLOC_007906	XLOC_007906	Stxbp4	11:90476491-90638084	LD2	LD3	OK	2.59447	0.609605	-2.08949	-2.78962	5e-05	0.00150412	yes
XLOC_007941	XLOC_007941	Pdk2	11:95026257-95041354	LD2	LD3	OK	7.08601	2.75476	-1.36305	-2.24747	0.00045	0.00918015	yes
XLOC_007990	XLOC_007990	Gm11611,Srcin1	11:97509194-97576186	LD2	LD3	OK	3.02649	0.887401	-1.76999	-2.1589	0.0003	0.00669584	yes
XLOC_007993	XLOC_007993	Pcgf2	11:97688822-97700641	LD2	LD3	OK	18.8467	8.7426	-1.10817	-1.97692	0.00185	0.0262431	yes
XLOC_008086	XLOC_008086	Krt15	11:100131757-100135928	LD2	LD3	OK	1.07086	0.24372	-2.13547	-1.88955	0.0042	0.0469493	yes
XLOC_008097	XLOC_008097	Jup	11:100368957-100397763	LD2	LD3	OK	63.9659	28.8562	-1.14842	-2.00193	0.0023	0.0307915	yes
XLOC_008115	XLOC_008115	Ptrf	11:100956732-100970887	LD2	LD3	OK	84.957	38.422	-1.1448	-3.31826	5e-05	0.00150412	yes
XLOC_008231	XLOC_008231	Pitpnc1	11:107207760-107470699	LD2	LD3	OK	26.53	12.4439	-1.09219	-2.9675	5e-05	0.00150412	yes
XLOC_008252	XLOC_008252	Abca8b	11:109932189-109995845	LD2	LD3	OK	3.49169	1.50119	-1.21782	-2.59809	0.0001	0.0027369	yes
XLOC_008253	XLOC_008253	Abca8a	11:110025549-110096176	LD2	LD3	OK	8.29681	2.03237	-2.0294	-1.76224	5e-05	0.00150412	yes
XLOC_008254	XLOC_008254	Abca9	11:110100050-110168224	LD2	LD3	OK	1.67051	0.745512	-1.16398	-1.91723	0.0036	0.0422456	yes
XLOC_008327	XLOC_008327	Cygb	11:116645594-116668389	LD2	LD3	OK	6.60796	2.51548	-1.39337	-2.39093	0.0009	0.0154411	yes
XLOC_008328	XLOC_008328	St6galnac2	11:116671659-116695011	LD2	LD3	OK	21.0049	6.4955	-1.69321	-3.24262	5e-05	0.00150412	yes
XLOC_008331	XLOC_008331	Mxra7	11:116803061-116828046	LD2	LD3	OK	17.0634	5.83158	-1.54895	-2.70078	5e-05	0.00150412	yes
XLOC_008367	XLOC_008367	Sgsh	11:119307767-119355536	LD2	LD3	OK	4.54381	1.96695	-1.20794	-1.77094	0.001	0.0166794	yes
XLOC_008368	XLOC_008368	Nptx1	11:119538718-119547753	LD2	LD3	OK	2.55565	0.762335	-1.74519	-2.94179	5e-05	0.00150412	yes
XLOC_008404	XLOC_008404	Cbr2	11:120729488-120732114	LD2	LD3	OK	2233.77	685.982	-1.70324	-4.1935	5e-05	0.00150412	yes
XLOC_008474	XLOC_008474	-	11:20859737-20862622	LD2	LD3	OK	1.10846	0.11672	-3.24743	-3.09679	0.00105	0.017305	yes
XLOC_008567	XLOC_008567	-	11:61407699-61412318	LD2	LD3	OK	1.21426	0.451913	-1.42596	-1.95509	0.00365	0.0426144	yes
XLOC_008585	XLOC_008585	-	11:68958755-68961054	LD2	LD3	OK	3.59337	0.379106	-3.24467	-3.92984	5e-05	0.00150412	yes
XLOC_008586	XLOC_008586	-	11:68961137-68962555	LD2	LD3	OK	3.05159	0.424204	-2.84673	-3.25215	0.0003	0.00669584	yes
XLOC_008937	XLOC_008937	Meox2	12:37108539-37179534	LD2	LD3	OK	9.45344	3.56504	-1.40692	-2.80456	0.0001	0.0027369	yes
XLOC_008940	XLOC_008940	Etv1	12:38779379-38868284	LD2	LD3	OK	3.93262	1.28671	-1.61181	-1.866	0.0005	0.00992713	yes
XLOC_009063	XLOC_009063	Jkamp	12:72085569-72185029	LD2	LD3	OK	21.6315	10.6462	-1.0228	-2.14064	0.00085	0.0148398	yes
XLOC_009081	XLOC_009081	Mir5101,Syne2	12:75818133-76110926	LD2	LD3	OK	17.45	8.13249	-1.10146	-1.71564	0.0004	0.00838373	yes
XLOC_009083	XLOC_009083	Akap5	12:76324703-76337349	LD2	LD3	OK	84.5479	31.2968	-1.43376	-3.96685	5e-05	0.00150412	yes
XLOC_009184	XLOC_009184	Gstz1	12:87106865-87164748	LD2	LD3	OK	37.2262	17.0445	-1.12701	-2.30673	0.00115	0.0185127	yes
XLOC_009250	XLOC_009250	Slc24a4	12:102127805-102273275	LD2	LD3	OK	4.13742	1.70102	-1.28233	-3.01657	5e-05	0.00150412	yes
XLOC_009264	XLOC_009264	Ppp4r4	12:103532282-103614380	LD2	LD3	OK	3.26338	1.14229	-1.51444	-1.7272	0.00045	0.00918015	yes
XLOC_009409	XLOC_009409	Klc1	12:111758688-111813873	LD2	LD3	OK	61.7385	27.8653	-1.1477	-1.91348	0.0003	0.00669584	yes
XLOC_009410	XLOC_009410	Zfyve21	12:111814169-111828388	LD2	LD3	OK	29.1066	12.4877	-1.22084	-2.67144	5e-05	0.00150412	yes
XLOC_009457	XLOC_009457	Vipr2	12:116077725-116146261	LD2	LD3	OK	5.28141	2.26481	-1.22153	-2.10517	0.0014	0.0214531	yes
XLOC_009506	XLOC_009506	Vsnl1	12:11325246-11436649	LD2	LD3	OK	9.44746	1.93704	-2.28608	-3.66164	5e-05	0.00150412	yes
XLOC_009554	XLOC_009554	Gm6969	12:24638668-24639010	LD2	LD3	OK	206.416	79.8919	-1.36943	-3.1933	5e-05	0.00150412	yes
XLOC_009594	XLOC_009594	Cdhr3	12:33033541-33092875	LD2	LD3	OK	5.64773	2.49534	-1.17843	-2.04813	0.0026	0.033598	yes
XLOC_009605	XLOC_009605	Tspan13	12:36014556-36042500	LD2	LD3	OK	67.9251	19.9307	-1.76895	-4.51005	5e-05	0.00150412	yes
XLOC_009620	XLOC_009620	Lrrn3	12:41024089-41955588	LD2	LD3	OK	3.2044	1.32007	-1.27944	-2.02727	0.00435	0.0480627	yes
XLOC_009622	XLOC_009622	Stxbp6	12:44852433-45074629	LD2	LD3	OK	9.17767	2.97809	-1.62374	-2.36298	5e-05	0.00150412	yes
XLOC_009624	XLOC_009624	Nova1	12:46694516-46818775	LD2	LD3	OK	1.83578	0.846412	-1.11696	-2.01065	0.0019	0.0267636	yes
XLOC_009662	XLOC_009662	Gm24685	12:56253308-56275941	LD2	LD3	OK	2.07411	0.676043	-1.61731	-1.68984	0.00135	0.0208809	yes
XLOC_009665	XLOC_009665	-	12:56488076-56531506	LD2	LD3	OK	25.8019	9.54584	-1.43453	-3.52177	5e-05	0.00150412	yes
XLOC_009666	XLOC_009666	Nkx2-1	12:56531935-56607476	LD2	LD3	OK	52.629	22.6273	-1.21779	-3.36278	5e-05	0.00150412	yes
XLOC_009795	XLOC_009795	-	12:81802468-81807954	LD2	LD3	OK	2.92781	0.333019	-3.13615	-3.2909	0.00055	0.0106759	yes
XLOC_009835	XLOC_009835	Tgfb3	12:85824658-86079041	LD2	LD3	OK	5.67032	2.27923	-1.31488	-2.17297	0.00205	0.0283064	yes
XLOC_010017	XLOC_010017	Gm30238	12:112690985-112693588	LD2	LD3	OK	1.34799	0.339726	-1.98836	-2.36682	0.0017	0.0246925	yes
XLOC_010018	XLOC_010018	Ahnak2	12:112772193-112802657	LD2	LD3	OK	3.17577	1.39959	-1.1821	-2.27447	0.0009	0.0154411	yes
XLOC_010021	XLOC_010021	Jag2	12:112907710-112929506	LD2	LD3	OK	5.08244	1.53564	-1.72668	-2.95223	0.00025	0.00579932	yes
XLOC_010840	XLOC_010840	Foxf2	13:31625815-31633439	LD2	LD3	OK	8.07739	3.30259	-1.29029	-2.48147	0.00045	0.00918015	yes
XLOC_010946	XLOC_010946	Id4	13:48044230-48266018	LD2	LD3	OK	5.22121	1.90173	-1.45707	-2.13622	0.00155	0.0231197	yes
XLOC_010961	XLOC_010961	Ogn	13:49421229-49652746	LD2	LD3	OK	61.7354	12.782	-2.27199	-3.64906	5e-05	0.00150412	yes
XLOC_011003	XLOC_011003	Fgfr4	13:55152639-55168759	LD2	LD3	OK	4.82258	1.88299	-1.35678	-2.01003	0.0007	0.012804	yes
XLOC_011032	XLOC_011032	Ntrk2	13:58806595-59133970	LD2	LD3	OK	2.37541	1.06697	-1.15466	-2.24722	0.0011	0.0179001	yes
XLOC_011134	XLOC_011134	Tppp	13:74009406-74035753	LD2	LD3	OK	10.3461	1.60126	-2.6918	-2.40611	5e-05	0.00150412	yes
XLOC_011168	XLOC_011168	Mblac2	13:81711416-81753275	LD2	LD3	OK	1.69543	0.60947	-1.47603	-2.07182	0.0035	0.0414062	yes
XLOC_011245	XLOC_011245	Zfp366	13:99184595-99250719	LD2	LD3	OK	5.39	2.48377	-1.11776	-1.88825	0.0036	0.0422456	yes
XLOC_011280	XLOC_011280	-	13:107487115-107490593	LD2	LD3	OK	1.2062	0.102585	-3.55557	-3.63727	0.0002	0.00483895	yes
XLOC_011519	XLOC_011519	Zfp322a	13:23313524-23385799	LD2	LD3	OK	12.7034	4.85511	-1.38764	-2.63278	0.00015	0.00382254	yes
XLOC_011562	XLOC_011562	Acot13	13:24817947-24831517	LD2	LD3	OK	44.1011	20.9985	-1.07053	-2.3247	0.00065	0.0121296	yes
XLOC_011762	XLOC_011762	Fam193b	13:55539251-55571120	LD2	LD3	OK	36.9848	15.2994	-1.27346	-3.05064	5e-05	0.00150412	yes
XLOC_012429	XLOC_012429	Rasgrf2	13:91880116-92131850	LD2	LD3	OK	7.4249	2.87923	-1.36669	-2.64498	0.00015	0.00382254	yes
XLOC_012579	XLOC_012579	3830406C13Rik	14:12284208-12303447	LD2	LD3	OK	13.2355	5.25545	-1.33252	-3.04517	5e-05	0.00150412	yes
XLOC_012582	XLOC_012582	Sntn	14:13670875-13683371	LD2	LD3	OK	8.78998	2.80132	-1.64975	-2.5707	0.00025	0.00579932	yes
XLOC_012594	XLOC_012594	Thrb	14:17660959-18038315	LD2	LD3	OK	4.194	2.09001	-1.00482	-2.15782	0.00105	0.017305	yes
XLOC_012681	XLOC_012681	Mustn1	14:30879256-30881608	LD2	LD3	OK	31.9342	11.2757	-1.50188	-3.32943	5e-05	0.00150412	yes
XLOC_012688	XLOC_012688	Sema3g	14:31217859-31230350	LD2	LD3	OK	24.4829	11.9783	-1.03136	-2.67395	0.00025	0.00579932	yes
XLOC_013186	XLOC_013186	Fam124a	14:62555735-62608641	LD2	LD3	OK	5.5655	2.65235	-1.06924	-1.46893	0.00395	0.0449311	yes
XLOC_013213	XLOC_013213	Zfp395	14:65358675-65398930	LD2	LD3	OK	3.00954	1.27324	-1.24103	-2.0591	0.0025	0.0326389	yes
XLOC_013223	XLOC_013223	Adra1a	14:66634965-66740085	LD2	LD3	OK	1.63937	0.582842	-1.49197	-2.39763	0.00015	0.00382254	yes
XLOC_013254	XLOC_013254	Lgi3	14:70530820-70538438	LD2	LD3	OK	27.5885	10.3091	-1.42015	-3.66338	5e-05	0.00150412	yes
XLOC_013335	XLOC_013335	-	14:103501408-103512994	LD2	LD3	OK	3.62986	1.44781	-1.32605	-2.73542	0.00015	0.00382254	yes
XLOC_013360	XLOC_013360	Gpc5	14:115092214-116525179	LD2	LD3	OK	1.97935	0.0722642	-4.7756	-3.13858	0.00095	0.0160607	yes
XLOC_013373	XLOC_013373	Cldn10	14:118787907-118875489	LD2	LD3	OK	9.33649	3.72739	-1.32472	-2.12345	0.00155	0.0231197	yes
XLOC_013575	XLOC_013575	Gm9780	14:26027281-26042711	LD2	LD3	OK	2.30297	0.413228	-2.47849	-2.54887	0.00115	0.0185127	yes
XLOC_013757	XLOC_013757	Txndc16	14:45133579-45282831	LD2	LD3	OK	8.07504	3.97035	-1.0242	-1.76659	0.00065	0.0121296	yes
XLOC_013770	XLOC_013770	Bmp4	14:46379413-46390669	LD2	LD3	OK	25.2096	9.73141	-1.37326	-2.93544	5e-05	0.00150412	yes
XLOC_013838	XLOC_013838	Ndrg2	14:51905270-51914147	LD2	LD3	OK	37.008	16.2106	-1.1909	-3.17176	5e-05	0.00150412	yes
XLOC_013898	XLOC_013898	Myh7	14:54968677-54994725	LD2	LD3	OK	5.72992	2.30205	-1.3156	-2.81099	0.0001	0.0027369	yes
XLOC_013900	XLOC_013900	Zfhx2	14:55053868-55106593	LD2	LD3	OK	1.11852	0.270301	-2.04895	-1.72447	0.0035	0.0414062	yes
XLOC_013982	XLOC_013982	Tnfrsf19	14:60963833-61046855	LD2	LD3	OK	7.55205	2.54086	-1.57155	-3.30897	5e-05	0.00150412	yes
XLOC_014070	XLOC_014070	Sorbs3	14:70180465-70217659	LD2	LD3	OK	100.582	46.1067	-1.12532	-2.4789	0.0001	0.0027369	yes
XLOC_014081	XLOC_014081	Dmtn	14:70602077-70636048	LD2	LD3	OK	1.91031	0.756771	-1.33588	-2.01507	0.003	0.0372179	yes
XLOC_014094	XLOC_014094	Itm2b	14:73362230-73385271	LD2	LD3	OK	799.924	388.549	-1.04177	-2.74602	5e-05	0.00150412	yes
XLOC_014123	XLOC_014123	Fam216b	14:78070716-78090786	LD2	LD3	OK	6.5482	2.7533	-1.24994	-2.248	0.0006	0.0114097	yes
XLOC_014169	XLOC_014169	Klf12	14:99866145-100149765	LD2	LD3	OK	1.96535	0.921307	-1.09303	-2.22942	0.0005	0.00992713	yes
XLOC_014359	XLOC_014359	-	14:70524819-70526043	LD2	LD3	OK	1.59277	0.177699	-3.16403	-2.84399	0.00325	0.03931	yes
XLOC_014399	XLOC_014399	-	14:101980339-101982032	LD2	LD3	OK	3.7111	0.872466	-2.08868	-2.72927	0.0004	0.00838373	yes
XLOC_014463	XLOC_014463	Capsl	15:9436027-9466035	LD2	LD3	OK	15.5366	6.97327	-1.15576	-2.03591	0.003	0.0372179	yes
XLOC_014508	XLOC_014508	Dnah5	15:28203751-28472045	LD2	LD3	OK	1.05702	0.45253	-1.22391	-2.29514	0.00115	0.0185127	yes
XLOC_014587	XLOC_014587	Aard	15:52040106-52045722	LD2	LD3	OK	8.46647	1.49118	-2.5053	-3.25975	0.0002	0.00483895	yes
XLOC_014713	XLOC_014713	Kifc2	15:76660617-76669948	LD2	LD3	OK	4.44846	1.06827	-2.05803	-3.21708	0.00025	0.00579932	yes
XLOC_014873	XLOC_014873	Lrrk2	15:91673174-91816227	LD2	LD3	OK	38.7499	18.4143	-1.07337	-1.84195	0.00085	0.0148398	yes
XLOC_014874	XLOC_014874	Gm15382	15:91820187-91824854	LD2	LD3	OK	1.28668	0.247121	-2.38037	-1.80052	0.00105	0.017305	yes
XLOC_014940	XLOC_014940	Mettl7a1	15:100304154-100314348	LD2	LD3	OK	176.115	51.0687	-1.786	-4.77645	5e-05	0.00150412	yes
XLOC_014953	XLOC_014953	Acvrl1	15:101128521-101145336	LD2	LD3	OK	216.429	87.898	-1.29999	-2.61462	0.00025	0.00579932	yes
XLOC_014976	XLOC_014976	Igfbp6	15:102144361-102149511	LD2	LD3	OK	127.497	60.3958	-1.07794	-3.08437	5e-05	0.00150412	yes
XLOC_015030	XLOC_015030	Egflam	15:7206119-7411381	LD2	LD3	OK	14.4659	6.42875	-1.17005	-2.55823	0.0001	0.0027369	yes
XLOC_015037	XLOC_015037	Slc1a3	15:8634123-8710764	LD2	LD3	OK	9.68868	4.34237	-1.15782	-2.15278	5e-05	0.00150412	yes
XLOC_015058	XLOC_015058	Pdzd2	15:12358760-12739924	LD2	LD3	OK	65.8525	24.7452	-1.41209	-3.50816	5e-05	0.00150412	yes
XLOC_015110	XLOC_015110	Rgs22	15:36007579-36140453	LD2	LD3	OK	1.88096	0.517255	-1.86252	-2.11288	0.00085	0.0148398	yes
XLOC_015126	XLOC_015126	Gm15941,Ncald	15:37366174-37792570	LD2	LD3	OK	15.5458	6.89176	-1.17358	-2.5257	5e-05	0.00150412	yes
XLOC_015151	XLOC_015151	Angpt1	15:42424582-42704616	LD2	LD3	OK	38.8401	14.2437	-1.44723	-4.01917	5e-05	0.00150412	yes
XLOC_015174	XLOC_015174	Samd12	15:53453748-53902551	LD2	LD3	OK	2.04687	0.635869	-1.68662	-1.85901	5e-05	0.00150412	yes
XLOC_015217	XLOC_015217	Fam84b	15:60818993-60853778	LD2	LD3	OK	17.9879	8.40897	-1.09702	-2.2078	5e-05	0.00150412	yes
XLOC_015255	XLOC_015255	Peg13	15:72589620-73061204	LD2	LD3	OK	18.1311	8.58769	-1.07813	-2.64696	0.00025	0.00579932	yes
XLOC_015397	XLOC_015397	Cbx6,Npcd,Nptxr	15:79786351-79834688	LD2	LD3	OK	11.1364	5.55683	-1.00295	-1.76015	0.00015	0.00382254	yes
XLOC_015409	XLOC_015409	-	15:81242502-81248016	LD2	LD3	OK	3.96663	0.40081	-3.30692	-2.9676	0.0002	0.00483895	yes
XLOC_015432	XLOC_015432	Cyp2d22	15:82370511-82380282	LD2	LD3	OK	33.1847	12.6924	-1.38656	-3.51356	5e-05	0.00150412	yes
XLOC_015459	XLOC_015459	Scube1	15:83602525-83725021	LD2	LD3	OK	2.71188	0.957118	-1.50252	-2.47623	0.0004	0.00838373	yes
XLOC_015497	XLOC_015497	Odf3b	15:89377259-89379287	LD2	LD3	OK	7.46552	2.84574	-1.39144	-2.17517	0.0013	0.0203258	yes
XLOC_015518	XLOC_015518	Prickle1	15:93499113-93595891	LD2	LD3	OK	18.1142	3.93988	-2.20089	-5.3076	5e-05	0.00150412	yes
XLOC_015539	XLOC_015539	Amigo2	15:97244073-97385760	LD2	LD3	OK	12.8068	5.23495	-1.29067	-2.42361	0.00085	0.0148398	yes
XLOC_015585	XLOC_015585	Faim2	15:99497004-99528017	LD2	LD3	OK	1.70069	0.499829	-1.76661	-2.42874	0.00135	0.0208809	yes
XLOC_015598	XLOC_015598	Mettl7a3	15:100325301-100351044	LD2	LD3	OK	1.84938	0.34681	-2.41482	-2.89175	0.0009	0.0154411	yes
XLOC_015602	XLOC_015602	Tfcp2	15:100502767-100552008	LD2	LD3	OK	4.26016	1.92981	-1.14245	-2.03839	0.00205	0.0283064	yes
XLOC_015650	XLOC_015650	Calcoco1	15:102706778-102722178	LD2	LD3	OK	48.2588	18.4386	-1.38807	-3.19608	5e-05	0.00150412	yes
XLOC_016074	XLOC_016074	Snai2	16:14705851-14709395	LD2	LD3	OK	3.96268	1.22431	-1.69451	-2.41397	0.00095	0.0160607	yes
XLOC_016075	XLOC_016075	Efcab1	16:14906636-14925879	LD2	LD3	OK	2.94717	1.04175	-1.50032	-2.15321	0.00235	0.0312897	yes
XLOC_016201	XLOC_016201	4632428C04Rik	16:30008666-30021430	LD2	LD3	OK	1.10036	0.264217	-2.05817	-2.58715	0.00075	0.0134835	yes
XLOC_016256	XLOC_016256	Mylk	16:34745209-35002499	LD2	LD3	OK	90.9959	34.3982	-1.40347	-3.93745	5e-05	0.00150412	yes
XLOC_016333	XLOC_016333	Spice1	16:44347120-44388526	LD2	LD3	OK	8.18758	3.30763	-1.30764	-1.95291	0.0027	0.0345227	yes
XLOC_016381	XLOC_016381	Abi3bp	16:56477834-56690235	LD2	LD3	OK	8.5409	3.42015	-1.32033	-2.74197	5e-05	0.00150412	yes
XLOC_016431	XLOC_016431	Mir99ahg	16:77236316-77699557	LD2	LD3	OK	20.4907	8.07291	-1.34381	-1.70126	0.00245	0.0322037	yes
XLOC_016518	XLOC_016518	Kcne2	16:92292388-92298129	LD2	LD3	OK	10.0125	4.29652	-1.22057	-2.30635	0.00055	0.0106759	yes
XLOC_016533	XLOC_016533	Ripply3	16:94328093-94336935	LD2	LD3	OK	9.25346	4.15289	-1.15588	-2.09491	0.0016	0.023654	yes
XLOC_016592	XLOC_016592	AU021092	16:5211827-5222299	LD2	LD3	OK	53.0223	21.1753	-1.32422	-3.37052	5e-05	0.00150412	yes
XLOC_016644	XLOC_016644	Myh11	16:14194526-14291408	LD2	LD3	OK	19.1844	9.3118	-1.0428	-2.97713	5e-05	0.00150412	yes
XLOC_016681	XLOC_016681	Slc7a4	16:17561884-17577800	LD2	LD3	OK	3.57659	1.45951	-1.2931	-1.50764	0.0043	0.0476897	yes
XLOC_016723	XLOC_016723	Lamp3	16:19653377-19706397	LD2	LD3	OK	273.492	131.351	-1.05807	-3.06406	5e-05	0.00150412	yes
XLOC_016725	XLOC_016725	-	16:19911647-19918441	LD2	LD3	OK	1.10276	0.281237	-1.97126	-2.27067	0.0031	0.0380726	yes
XLOC_016753	XLOC_016753	Dgkg	16:22466370-22657293	LD2	LD3	OK	3.43344	0.971574	-1.82126	-2.73249	0.0002	0.00483895	yes
XLOC_016778	XLOC_016778	Gmnc	16:26957235-26989974	LD2	LD3	OK	1.53123	0.25614	-2.57969	-2.98195	0.0003	0.00669584	yes
XLOC_016797	XLOC_016797	Tmem44	16:30511379-30551047	LD2	LD3	OK	7.68556	1.32953	-2.53124	-3.74272	5e-05	0.00150412	yes
XLOC_016890	XLOC_016890	Gap43	16:42248441-42340705	LD2	LD3	OK	20.4719	7.57679	-1.43398	-2.76347	0.0003	0.00669584	yes
XLOC_016963	XLOC_016963	Col8a1	16:57624257-57754737	LD2	LD3	OK	3.90851	1.8036	-1.11574	-2.27355	0.0007	0.012804	yes
XLOC_017496	XLOC_017496	Ermard	17:14964188-14992867	LD2	LD3	OK	6.79557	2.83438	-1.26156	-2.27388	0.0012	0.0191144	yes
XLOC_017518	XLOC_017518	Vmn2r95,Vmn2r96	17:18424103-18838589	LD2	LD3	OK	2.27836	0.264702	-3.10555	-3.57112	5e-05	0.00150412	yes
XLOC_017569	XLOC_017569	Zfp760	17:21707684-21725636	LD2	LD3	OK	5.40601	2.49771	-1.11396	-2.34215	0.00085	0.0148398	yes
XLOC_017577	XLOC_017577	-	17:22710450-22722787	LD2	LD3	OK	3.7103	1.64717	-1.17155	-2.09533	0.00155	0.0231197	yes
XLOC_017589	XLOC_017589	Hcfc1r1	17:23668613-23675227	LD2	LD3	OK	83.9932	31.3903	-1.41995	-2.59474	0.0006	0.0114097	yes
XLOC_017678	XLOC_017678	Syngap1	17:26941083-26973015	LD2	LD3	OK	5.10766	1.64325	-1.63611	-1.85581	5e-05	0.00150412	yes
XLOC_017734	XLOC_017734	Glp1r	17:30901650-30941193	LD2	LD3	OK	6.79429	0.758168	-3.16373	-5.57882	5e-05	0.00150412	yes
XLOC_017810	XLOC_017810	Prrt1	17:34629358-34633147	LD2	LD3	OK	2.6796	0.785743	-1.76989	-1.89993	0.003	0.0372179	yes
XLOC_017813	XLOC_017813	Tnxb	17:34670534-34722252	LD2	LD3	OK	6.78885	2.40096	-1.49956	-3.45379	5e-05	0.00150412	yes
XLOC_017972	XLOC_017972	Mut	17:40923050-40961989	LD2	LD3	OK	15.9334	7.21338	-1.14331	-2.79112	5e-05	0.00150412	yes
XLOC_017980	XLOC_017980	Cyp39a1	17:43667312-43751648	LD2	LD3	OK	5.07976	2.41247	-1.07425	-2.04704	0.00265	0.0340434	yes
XLOC_017982	XLOC_017982	Rcan2	17:43801850-44039594	LD2	LD3	OK	8.84312	3.89047	-1.18461	-2.63428	0.0001	0.0027369	yes
XLOC_017993	XLOC_017993	Tcte1	17:45523433-45549677	LD2	LD3	OK	1.02291	0.120782	-3.08221	-2.64733	0.0045	0.0491469	yes
XLOC_018151	XLOC_018151	Lbh	17:72918304-72941967	LD2	LD3	OK	37.8604	15.7503	-1.26531	-3.55261	5e-05	0.00150412	yes
XLOC_018164	XLOC_018164	Rasgrp3	17:75435904-75529043	LD2	LD3	OK	10.6112	4.76676	-1.15451	-2.85757	5e-05	0.00150412	yes
XLOC_018178	XLOC_018178	4921513D11Rik,Rmdn2	17:79610217-79685309	LD2	LD3	OK	12.3704	6.07928	-1.02492	-1.9778	0.00315	0.0384743	yes
XLOC_018188	XLOC_018188	-	17:80896868-80936918	LD2	LD3	OK	2.4615	1.12815	-1.12557	-1.99518	0.00285	0.0358568	yes
XLOC_018206	XLOC_018206	Plekhh2	17:84511894-84622142	LD2	LD3	OK	4.42797	2.20251	-1.00749	-2.31623	0.0005	0.00992713	yes
XLOC_018223	XLOC_018223	Epas1	17:86753659-86833421	LD2	LD3	OK	327.983	163.503	-1.00431	-2.71162	5e-05	0.00150412	yes
XLOC_018387	XLOC_018387	Zfp820	17:21816875-21845759	LD2	LD3	OK	2.66554	1.09775	-1.27988	-2.05414	0.00335	0.0401623	yes
XLOC_018400	XLOC_018400	-	17:22772603-22781012	LD2	LD3	OK	2.06493	0.639835	-1.69033	-2.56785	0.0004	0.00838373	yes
XLOC_018450	XLOC_018450	Slc9a3r2	17:24639281-24650794	LD2	LD3	OK	140.842	44.5208	-1.66152	-4.42886	5e-05	0.00150412	yes
XLOC_018464	XLOC_018464	Tmem204	17:25015952-25099499	LD2	LD3	OK	89.0503	41.7083	-1.09429	-3.02618	5e-05	0.00150412	yes
XLOC_018549	XLOC_018549	Glo1	17:30592865-30612659	LD2	LD3	OK	73.4636	22.9857	-1.6763	-4.21477	5e-05	0.00150412	yes
XLOC_018819	XLOC_018819	Vegfa	17:46016934-46032496	LD2	LD3	OK	330.637	113.086	-1.54783	-3.1091	5e-05	0.00150412	yes
XLOC_018935	XLOC_018935	Slc25a23	17:57041774-57065918	LD2	LD3	OK	13.4032	5.16298	-1.3763	-2.05108	0.00155	0.0231197	yes
XLOC_018937	XLOC_018937	Tubb4a	17:57080065-57087927	LD2	LD3	OK	9.65856	4.04287	-1.25643	-2.50882	0.0001	0.0027369	yes
XLOC_018948	XLOC_018948	Nudt12	17:58996250-59024981	LD2	LD3	OK	5.50356	1.82193	-1.5949	-2.28639	0.002	0.0277727	yes
XLOC_018975	XLOC_018975	Mtcl1	17:66336916-66449750	LD2	LD3	OK	12.5708	5.18527	-1.27759	-2.15005	0.0002	0.00483895	yes
XLOC_019075	XLOC_019075	-	17:87090078-87091975	LD2	LD3	OK	1.43032	0.262517	-2.44585	-2.22591	0.00355	0.041836	yes
XLOC_019104	XLOC_019104	Mettl4	17:94722614-94834799	LD2	LD3	OK	4.25719	1.7657	-1.26966	-2.62058	0.00015	0.00382254	yes
XLOC_019129	XLOC_019129	-	17:4987554-4992593	LD2	LD3	OK	1.40542	0.218527	-2.68512	-3.4928	5e-05	0.00150412	yes
XLOC_019272	XLOC_019272	-	17:33305848-33306500	LD2	LD3	OK	4.0517	0.733905	-2.46486	-2.44315	0.0028	0.0353854	yes
XLOC_019328	XLOC_019328	-	17:63500472-63502387	LD2	LD3	OK	5.26867	2.1655	-1.28274	-2.06662	0.0029	0.03629	yes
XLOC_019409	XLOC_019409	9430020K01Rik	18:4604895-4682868	LD2	LD3	OK	52.6535	22.5804	-1.22146	-3.72192	5e-05	0.00150412	yes
XLOC_019448	XLOC_019448	Lama3	18:12333818-12584146	LD2	LD3	OK	8.22179	3.63852	-1.1761	-2.75585	0.0001	0.0027369	yes
XLOC_019487	XLOC_019487	Dtna	18:23415414-23659724	LD2	LD3	OK	12.1452	5.53226	-1.13444	-2.93049	5e-05	0.00150412	yes
XLOC_019554	XLOC_019554	Pura	18:36281096-36301521	LD2	LD3	OK	7.29481	3.44341	-1.08303	-3.08284	5e-05	0.00150412	yes
XLOC_019616	XLOC_019616	Sh3rf2	18:42053666-42159255	LD2	LD3	OK	7.35916	2.57872	-1.51289	-2.94679	5e-05	0.00150412	yes
XLOC_019628	XLOC_019628	Scgb3a2	18:43764288-43767399	LD2	LD3	OK	857.249	210.919	-2.02303	-5.68144	5e-05	0.00150412	yes
XLOC_019673	XLOC_019673	Prdm6	18:53463549-53575907	LD2	LD3	OK	10.185	4.10258	-1.31185	-2.12603	0.0021	0.028818	yes
XLOC_019777	XLOC_019777	Ccdc68	18:69924867-69969609	LD2	LD3	OK	21.4177	8.96539	-1.25636	-2.60299	0.00015	0.00382254	yes
XLOC_019897	XLOC_019897	Ankrd29	18:12252361-12305720	LD2	LD3	OK	6.57916	2.61843	-1.3292	-2.12503	0.00015	0.00382254	yes
XLOC_019975	XLOC_019975	Nme5	18:34562596-34579170	LD2	LD3	OK	14.4486	5.68589	-1.34547	-2.12423	0.0017	0.0246925	yes
XLOC_020028	XLOC_020028	Pcdh1	18:38185596-38229145	LD2	LD3	OK	24.0776	10.9447	-1.13746	-2.74284	5e-05	0.00150412	yes
XLOC_020030	XLOC_020030	Pcdh12	18:38266033-38284402	LD2	LD3	OK	6.31068	1.23636	-2.3517	-3.57263	5e-05	0.00150412	yes
XLOC_020035	XLOC_020035	Fgf1	18:38601533-39389425	LD2	LD3	OK	58.5517	17.0888	-1.77666	-3.76594	5e-05	0.00150412	yes
XLOC_020073	XLOC_020073	Cdo1	18:46713204-46728342	LD2	LD3	OK	200.307	92.4912	-1.11482	-3.34764	5e-05	0.00150412	yes
XLOC_020076	XLOC_020076	Sema6a	18:47235597-47368906	LD2	LD3	OK	10.7783	3.60919	-1.57839	-3.62082	5e-05	0.00150412	yes
XLOC_020139	XLOC_020139	Piezo2	18:63010212-63387234	LD2	LD3	OK	6.61084	2.38853	-1.46871	-2.71853	0.0001	0.0027369	yes
XLOC_020280	XLOC_020280	-	18:11015218-11019002	LD2	LD3	OK	1.71779	0.544515	-1.65751	-2.32248	0.00115	0.0185127	yes
XLOC_020499	XLOC_020499	Cd248	19:5068077-5070637	LD2	LD3	OK	3.63762	1.29072	-1.49482	-2.27422	0.00125	0.0197395	yes
XLOC_020540	XLOC_020540	Men1	19:6334978-6340891	LD2	LD3	OK	17.9997	7.71226	-1.22275	-1.68129	0.0024	0.0317282	yes
XLOC_020700	XLOC_020700	Aldh1a1	19:20601960-20643462	LD2	LD3	OK	382.568	131.443	-1.54128	-4.48614	5e-05	0.00150412	yes
XLOC_020728	XLOC_020728	Smarca2	19:26605114-26823907	LD2	LD3	OK	58.1989	24.5009	-1.24816	-3.06343	5e-05	0.00150412	yes
XLOC_020765	XLOC_020765	-	19:32906374-32946741	LD2	LD3	OK	1.18262	0.151949	-2.96033	-2.69258	5e-05	0.00150412	yes
XLOC_020808	XLOC_020808	Plce1	19:38481108-38785131	LD2	LD3	OK	3.57091	1.62644	-1.13458	-2.08456	0.00015	0.00382254	yes
XLOC_020931	XLOC_020931	Adrb1	19:56722371-56727061	LD2	LD3	OK	6.48352	2.88737	-1.16702	-2.21178	0.0014	0.0214531	yes
XLOC_021021	XLOC_021021	Snx32	19:5495245-5510510	LD2	LD3	OK	3.78531	1.25687	-1.59057	-2.3577	0.00085	0.0148398	yes
XLOC_021031	XLOC_021031	Gm27702,Neat1	19:5824651-5875274	LD2	LD3	OK	765.257	269.39	-1.50625	-3.65035	5e-05	0.00150412	yes
XLOC_021076	XLOC_021076	Lgals12	19:7596659-7607193	LD2	LD3	OK	1.01534	0.290482	-1.80544	-1.85729	0.00455	0.0494796	yes
XLOC_021086	XLOC_021086	-	19:8469730-8519039	LD2	LD3	OK	3.10796	1.07336	-1.53383	-1.78779	0.00195	0.0272796	yes
XLOC_021222	XLOC_021222	Aldh1a7	19:20692952-20727562	LD2	LD3	OK	36.2977	12.945	-1.48748	-3.80089	5e-05	0.00150412	yes
XLOC_021229	XLOC_021229	C330002G04Rik	19:23000436-23075853	LD2	LD3	OK	1.64495	0.505658	-1.70181	-1.96042	0.0025	0.0326389	yes
XLOC_021231	XLOC_021231	Mamdc2	19:23302608-23448322	LD2	LD3	OK	12.3267	3.82123	-1.68968	-3.72952	5e-05	0.00150412	yes
XLOC_021298	XLOC_021298	Pank1	19:34806985-34879811	LD2	LD3	OK	2.78372	0.881604	-1.65881	-2.57701	0.0003	0.00669584	yes
XLOC_021310	XLOC_021310	Ppp1r3c	19:36731736-36736653	LD2	LD3	OK	6.79825	2.33517	-1.54164	-2.84794	5e-05	0.00150412	yes
XLOC_021455	XLOC_021455	Hspa12a	19:58795746-58860984	LD2	LD3	OK	4.30522	2.12475	-1.0188	-2.14073	0.0016	0.023654	yes
XLOC_021472	XLOC_021472	Sfxn4	19:60837276-60861479	LD2	LD3	OK	1.64451	0.3708	-2.14894	-2.09878	0.00215	0.0293015	yes
XLOC_022067	XLOC_022067	Ppp1r26	2:28446799-28455845	LD2	LD3	OK	1.5911	0.588048	-1.43602	-1.74843	0.0022	0.0297977	yes
XLOC_022185	XLOC_022185	Gm13443	2:35340408-35340963	LD2	LD3	OK	31.7147	10.972	-1.53132	-2.58641	0.0002	0.00483895	yes
XLOC_022329	XLOC_022329	Upp2	2:58567297-58792971	LD2	LD3	OK	2.99551	0.728731	-2.03934	-1.99042	0.00285	0.0358568	yes
XLOC_022392	XLOC_022392	Nostrin	2:69135799-69189330	LD2	LD3	OK	44.5183	21.0361	-1.08153	-2.43651	0.00015	0.00382254	yes
XLOC_022415	XLOC_022415	Cybrd1	2:71117922-71142926	LD2	LD3	OK	1.86672	0.515693	-1.85592	-2.84825	0.00015	0.00382254	yes
XLOC_022483	XLOC_022483	Osbpl6	2:76406507-76600763	LD2	LD3	OK	9.61705	3.19268	-1.59082	-1.50685	0.0019	0.0267636	yes
XLOC_022550	XLOC_022550	Aplnr	2:85136224-85139923	LD2	LD3	OK	7.33431	2.05511	-1.83545	-3.22926	5e-05	0.00150412	yes
XLOC_022697	XLOC_022697	Gm13816	2:92742229-92763678	LD2	LD3	OK	2.38674	0.580437	-2.03983	-2.96762	5e-05	0.00150412	yes
XLOC_022966	XLOC_022966	Acoxl	2:127838617-128124269	LD2	LD3	OK	13.7942	5.7679	-1.25795	-2.8603	5e-05	0.00150412	yes
XLOC_023116	XLOC_023116	Kiz	2:146855863-146970097	LD2	LD3	OK	14.9355	6.77469	-1.14052	-2.40036	0.0001	0.0027369	yes
XLOC_023278	XLOC_023278	Myl9	2:156775419-156781658	LD2	LD3	OK	96.1161	47.1541	-1.02739	-2.50024	5e-05	0.00150412	yes
XLOC_023298	XLOC_023298	Gm25187,Snhg11	2:158375619-158386454	LD2	LD3	OK	6.18497	2.63988	-1.22829	-2.37264	0.0001	0.0027369	yes
XLOC_023305	XLOC_023305	Ppp1r16b	2:158665397-158766334	LD2	LD3	OK	21.1655	6.10625	-1.79336	-4.71715	5e-05	0.00150412	yes
XLOC_023475	XLOC_023475	Edn3	2:174760618-174784042	LD2	LD3	OK	5.03471	1.4288	-1.8171	-3.02466	5e-05	0.00150412	yes
XLOC_023560	XLOC_023560	Slc2a4rg-ps	2:181384249-181387586	LD2	LD3	OK	2.88553	1.22573	-1.23519	-1.90442	0.00315	0.0384743	yes
XLOC_023570	XLOC_023570	Pcmtd2	2:181837853-181857503	LD2	LD3	OK	23.3417	10.6598	-1.13072	-2.85115	5e-05	0.00150412	yes
XLOC_023649	XLOC_023649	Itga8	2:12106071-12312315	LD2	LD3	OK	46.5998	13.4317	-1.79468	-4.27385	5e-05	0.00150412	yes
XLOC_023689	XLOC_023689	Skida1	2:18040675-18049147	LD2	LD3	OK	2.12184	0.431691	-2.29724	-1.54152	0.0003	0.00669584	yes
XLOC_023718	XLOC_023718	Enkur	2:21180730-21205365	LD2	LD3	OK	9.26584	3.57547	-1.37379	-2.17127	0.0015	0.0225641	yes
XLOC_023734	XLOC_023734	Hnmt	2:24002909-24049626	LD2	LD3	OK	11.3098	5.18249	-1.12586	-2.04044	0.002	0.0277727	yes
XLOC_023852	XLOC_023852	Sh3glb2	2:30344780-30359337	LD2	LD3	OK	20.6217	7.71359	-1.41869	-2.46212	5e-05	0.00150412	yes
XLOC_023857	XLOC_023857	1700001O22Rik	2:30794768-30803661	LD2	LD3	OK	1.32949	0.296471	-2.16491	-1.13387	0.00065	0.0121296	yes
XLOC_023920	XLOC_023920	Hc	2:34983236-35061438	LD2	LD3	OK	77.4443	25.4925	-1.60309	-3.45162	5e-05	0.00150412	yes
XLOC_024065	XLOC_024065	Dpp4	2:62329506-62470913	LD2	LD3	OK	15.4568	4.68311	-1.72271	-2.89967	5e-05	0.00150412	yes
XLOC_024075	XLOC_024075	Fign	2:63971475-64098106	LD2	LD3	OK	1.03172	0.248724	-2.05243	-1.33584	0.00055	0.0106759	yes
XLOC_024086	XLOC_024086	Scn3a	2:65457117-65567627	LD2	LD3	OK	2.7468	1.13383	-1.27655	-1.78921	0.0004	0.00838373	yes
XLOC_024091	XLOC_024091	Ttc21b	2:66184326-66256617	LD2	LD3	OK	2.49527	0.784026	-1.67022	-2.64741	0.0001	0.0027369	yes
XLOC_024096	XLOC_024096	Scn7a	2:66667118-66785336	LD2	LD3	OK	31.608	8.37872	-1.91549	-5.21716	5e-05	0.00150412	yes
XLOC_024137	XLOC_024137	Gpr155	2:73341505-73386572	LD2	LD3	OK	6.69419	2.89844	-1.20763	-2.0038	0.0004	0.00838373	yes
XLOC_024165	XLOC_024165	Ttc30b	2:75935848-75938585	LD2	LD3	OK	6.62979	3.26965	-1.01982	-2.0337	0.0023	0.0307915	yes
XLOC_024171	XLOC_024171	Fkbp7	2:76663041-76673169	LD2	LD3	OK	28.3612	12.7822	-1.14979	-2.30527	0.00095	0.0160607	yes
XLOC_024211	XLOC_024211	Calcrl	2:84330623-84425411	LD2	LD3	OK	295.093	42.5566	-2.79371	-5.19747	5e-05	0.00150412	yes
XLOC_024510	XLOC_024510	Cat	2:103453848-103485222	LD2	LD3	OK	103.99	45.0039	-1.20833	-3.31702	5e-05	0.00150412	yes
XLOC_024617	XLOC_024617	Actc1	2:114009600-114068324	LD2	LD3	OK	49.7826	15.4555	-1.68752	-3.84477	5e-05	0.00150412	yes
XLOC_024677	XLOC_024677	Ehd4	2:120089174-120154606	LD2	LD3	OK	90.9637	42.4501	-1.09952	-2.72061	5e-05	0.00150412	yes
XLOC_024829	XLOC_024829	Lrrn4	2:132868304-132880891	LD2	LD3	OK	2.62382	0.935511	-1.48784	-2.28299	0.0021	0.028818	yes
XLOC_024880	XLOC_024880	Rbbp9	2:144542264-144550869	LD2	LD3	OK	16.2356	7.71765	-1.07293	-2.47828	0.00015	0.00382254	yes
XLOC_024910	XLOC_024910	9230104L09Rik	2:148844213-148865193	LD2	LD3	OK	17.122	3.95982	-2.11235	-2.66821	0.0006	0.0114097	yes
XLOC_025123	XLOC_025123	Wfdc6a	2:164579518-164585447	LD2	LD3	OK	2.50394	0.581336	-2.10676	-2.13828	0.0034	0.0406125	yes
XLOC_025252	XLOC_025252	Gm14399	2:175129492-175142012	LD2	LD3	OK	3.58586	0.876042	-2.03325	-1.87728	0.00355	0.041836	yes
XLOC_025257	XLOC_025257	Gm4631	2:175321954-175338197	LD2	LD3	OK	21.4099	9.02377	-1.24648	-3.25467	5e-05	0.00150412	yes
XLOC_025332	XLOC_025332	Sox18	2:181669835-181671640	LD2	LD3	OK	47.2482	13.4008	-1.81794	-4.5097	5e-05	0.00150412	yes
XLOC_025349	XLOC_025349	-	2:16759481-16762644	LD2	LD3	OK	2.7552	0.966888	-1.51074	-2.29628	0.00125	0.0197395	yes
XLOC_025356	XLOC_025356	-	2:21233133-21233502	LD2	LD3	OK	1.58851	0	-inf	-nan	5e-05	0.00150412	yes
XLOC_025370	XLOC_025370	-	2:26517807-26521447	LD2	LD3	OK	1.16888	0.192593	-2.60149	-3.09307	0.00015	0.00382254	yes
XLOC_025583	XLOC_025583	-	2:147936659-147942260	LD2	LD3	OK	1.02813	0.344812	-1.57614	-2.18298	0.00185	0.0262431	yes
XLOC_025747	XLOC_025747	Pkia	3:7366668-7445366	LD2	LD3	OK	7.48381	3.38518	-1.14454	-2.35412	0.00045	0.00918015	yes
XLOC_025755	XLOC_025755	Stmn2	3:8509359-8561606	LD2	LD3	OK	14.7722	2.58244	-2.51608	-3.89519	5e-05	0.00150412	yes
XLOC_025989	XLOC_025989	D3Ertd751e	3:41742610-41803320	LD2	LD3	OK	3.76086	1.41488	-1.41038	-1.8349	0.00055	0.0106759	yes
XLOC_026075	XLOC_026075	Smad9	3:54755581-54802666	LD2	LD3	OK	1.28176	0.209533	-2.61287	-3.21039	0.00035	0.00756352	yes
XLOC_026139	XLOC_026139	Mme	3:63241536-63386278	LD2	LD3	OK	17.8394	8.37861	-1.09028	-2.50013	5e-05	0.00150412	yes
XLOC_026364	XLOC_026364	She	3:89831265-89858928	LD2	LD3	OK	8.08195	3.13991	-1.36398	-3.23224	5e-05	0.00150412	yes
XLOC_026531	XLOC_026531	Hist2h2be	3:96220360-96223738	LD2	LD3	OK	4.03685	1.68751	-1.25833	-2.06395	0.00255	0.0331121	yes
XLOC_026561	XLOC_026561	Gja5	3:96798762-97092785	LD2	LD3	OK	18.3733	3.36341	-2.44962	-3.21902	0.00085	0.0148398	yes
XLOC_026566	XLOC_026566	Fmo5	3:97628803-97655282	LD2	LD3	OK	5.02097	1.06038	-2.24339	-3.16009	5e-05	0.00150412	yes
XLOC_026576	XLOC_026576	Hmgcs2	3:98280434-98310738	LD2	LD3	OK	7.34373	3.10455	-1.24213	-2.51692	0.00045	0.00918015	yes
XLOC_026687	XLOC_026687	Kcna2	3:107101145-107115066	LD2	LD3	OK	3.26585	0.508424	-2.68335	-4.9218	5e-05	0.00150412	yes
XLOC_026798	XLOC_026798	A530020G20Rik	3:121459527-121539435	LD2	LD3	OK	12.0941	2.49228	-2.27876	-3.12094	5e-05	0.00150412	yes
XLOC_026813	XLOC_026813	Pde5a	3:122728946-122859374	LD2	LD3	OK	29.0726	8.11753	-1.84055	-5.08247	5e-05	0.00150412	yes
XLOC_026966	XLOC_026966	Adh1	3:138260990-138307022	LD2	LD3	OK	36.2971	7.53847	-2.26751	-4.47939	5e-05	0.00150412	yes
XLOC_027058	XLOC_027058	Adgrl4	3:151437877-151545153	LD2	LD3	OK	43.2287	16.4852	-1.39082	-3.12991	5e-05	0.00150412	yes
XLOC_027158	XLOC_027158	Hey1	3:8663358-8667256	LD2	LD3	OK	34.7446	7.66824	-2.17982	-4.52131	5e-05	0.00150412	yes
XLOC_027417	XLOC_027417	Pcdh18	3:49743260-49757386	LD2	LD3	OK	8.8795	3.32902	-1.41538	-2.85229	5e-05	0.00150412	yes
XLOC_027637	XLOC_027637	Bche	3:73635807-73708415	LD2	LD3	OK	2.11111	0.685666	-1.62242	-2.408	5e-05	0.00150412	yes
XLOC_027681	XLOC_027681	Gucy1b3	3:82032005-82074689	LD2	LD3	OK	71.1433	33.2743	-1.09632	-3.03507	5e-05	0.00150412	yes
XLOC_027682	XLOC_027682	Gucy1a3,Mir7010	3:82092426-82145789	LD2	LD3	OK	75.25	26.9808	-1.47976	-4.00228	5e-05	0.00150412	yes
XLOC_027804	XLOC_027804	Npr1	3:90450589-90465904	LD2	LD3	OK	27.6273	10.2245	-1.43407	-2.69943	5e-05	0.00150412	yes
XLOC_027805	XLOC_027805	RP24-333B11.3	3:90467544-90471012	LD2	LD3	OK	2.02311	0.597519	-1.75952	-2.08945	0.00165	0.0241984	yes
XLOC_027936	XLOC_027936	BC028528	3:95871521-95892005	LD2	LD3	OK	100.766	33.5623	-1.5861	-2.58795	0.00075	0.0134835	yes
XLOC_028058	XLOC_028058	Olfml3	3:103721762-103738106	LD2	LD3	OK	28.2837	11.7716	-1.26466	-3.45704	5e-05	0.00150412	yes
XLOC_028138	XLOC_028138	Gstm7	3:107926258-107931817	LD2	LD3	OK	4.81442	1.4303	-1.75105	-2.10947	0.0011	0.0179001	yes
XLOC_028142	XLOC_028142	Gstm2	3:107981701-107986453	LD2	LD3	OK	106.942	53.1425	-1.00889	-2.79518	0.0001	0.0027369	yes
XLOC_028144	XLOC_028144	Gstm1	3:108012254-108017973	LD2	LD3	OK	305.777	90.6364	-1.75432	-4.50012	5e-05	0.00150412	yes
XLOC_028244	XLOC_028244	Tmem56	3:121201760-121283098	LD2	LD3	OK	6.23429	3.02011	-1.04563	-1.94422	0.00025	0.00579932	yes
XLOC_028339	XLOC_028339	Enpep	3:129269174-129332868	LD2	LD3	OK	23.6969	8.31289	-1.51128	-3.30571	5e-05	0.00150412	yes
XLOC_028371	XLOC_028371	Npnt	3:132881741-132950291	LD2	LD3	OK	188.57	90.0588	-1.06616	-2.50622	0.00015	0.00382254	yes
XLOC_028375	XLOC_028375	Arhgef38	3:133111831-133234949	LD2	LD3	OK	7.11572	2.45979	-1.53248	-3.58583	5e-05	0.00150412	yes
XLOC_028478	XLOC_028478	-	3:145609861-145633065	LD2	LD3	OK	7.32583	3.08508	-1.24769	-2.3585	0.0006	0.0114097	yes
XLOC_028509	XLOC_028509	Ptgfr	3:151796460-151839955	LD2	LD3	OK	3.32711	0.81461	-2.03009	-1.80833	0.00165	0.0241984	yes
XLOC_028515	XLOC_028515	Nexn,RP23-181C16.4	3:152236981-152266350	LD2	LD3	OK	25.9595	10.9721	-1.24242	-2.00925	0.00025	0.00579932	yes
XLOC_028535	XLOC_028535	Acadm	3:153922356-153944632	LD2	LD3	OK	64.6747	26.0834	-1.31007	-2.13224	0.00225	0.0302961	yes
XLOC_028785	XLOC_028785	-	3:121895882-121897853	LD2	LD3	OK	1.39337	0.167798	-3.05378	-3.07943	0.0011	0.0179001	yes
XLOC_028786	XLOC_028786	-	3:121897914-121900544	LD2	LD3	OK	1.00453	0.193433	-2.37661	-2.55118	0.0009	0.0154411	yes
XLOC_028966	XLOC_028966	Epha7	4:28813130-28967499	LD2	LD3	OK	1.35115	0.520015	-1.37756	-1.53712	0.002	0.0277727	yes
XLOC_029035	XLOC_029035	-	4:40305199-40313050	LD2	LD3	OK	1.3177	0.317948	-2.05116	-2.55098	0.00055	0.0106759	yes
XLOC_029104	XLOC_029104	Npr2	4:43631424-43653594	LD2	LD3	OK	18.1324	7.192	-1.33411	-2.6359	5e-05	0.00150412	yes
XLOC_029112	XLOC_029112	Reck	4:43875529-43944957	LD2	LD3	OK	15.397	6.81436	-1.176	-2.7619	5e-05	0.00150412	yes
XLOC_029361	XLOC_029361	Lurap1l	4:80910645-80955628	LD2	LD3	OK	15.7076	6.79643	-1.20862	-2.96548	5e-05	0.00150412	yes
XLOC_029458	XLOC_029458	Tek	4:94739288-94874976	LD2	LD3	OK	73.9889	20.8668	-1.8261	-4.69678	5e-05	0.00150412	yes
XLOC_029549	XLOC_029549	Ssbp3	4:106910700-107049694	LD2	LD3	OK	16.0589	7.70451	-1.0596	-1.86941	0.00155	0.0231197	yes
XLOC_029554	XLOC_029554	Ldlrad1	4:107209113-107220879	LD2	LD3	OK	3.8399	1.05497	-1.86386	-2.23069	0.0017	0.0246925	yes
XLOC_029739	XLOC_029739	Mycl	4:122995651-123002485	LD2	LD3	OK	2.74432	1.13276	-1.2766	-1.69732	0.004	0.0453523	yes
XLOC_029775	XLOC_029775	Rspo1	4:124951410-125009099	LD2	LD3	OK	6.75256	1.42179	-2.24772	-2.49079	0.00015	0.00382254	yes
XLOC_029818	XLOC_029818	-	4:128917198-128925788	LD2	LD3	OK	1.86672	0.531362	-1.81274	-2.79993	0.0002	0.00483895	yes
XLOC_029824	XLOC_029824	Fndc5	4:129136998-129144593	LD2	LD3	OK	1.66016	0.537351	-1.62739	-2.0467	0.00365	0.0426144	yes
XLOC_029997	XLOC_029997	Mfap2	4:141010417-141015984	LD2	LD3	OK	10.9758	4.09943	-1.42083	-2.15247	0.00105	0.017305	yes
XLOC_030176	XLOC_030176	Plekhg5	4:152072497-152115437	LD2	LD3	OK	6.94143	3.14932	-1.14019	-1.57407	0.00065	0.0121296	yes
XLOC_030280	XLOC_030280	Car8	4:8140313-8239071	LD2	LD3	OK	42.9499	16.6761	-1.36487	-2.22508	0.00055	0.0106759	yes
XLOC_030468	XLOC_030468	AI464131	4:41495563-41503076	LD2	LD3	OK	2.30095	1.00555	-1.19425	-1.89536	0.00375	0.0433818	yes
XLOC_030505	XLOC_030505	Tpm2	4:43514710-43523765	LD2	LD3	OK	47.3564	22.6511	-1.06398	-2.56249	0.00025	0.00579932	yes
XLOC_030620	XLOC_030620	Epb4.1l4b	4:56991971-57143437	LD2	LD3	OK	13.8735	5.28814	-1.3915	-2.95308	0.00015	0.00382254	yes
XLOC_030679	XLOC_030679	Hdhd3	4:62498104-62503467	LD2	LD3	OK	5.65388	2.16574	-1.38438	-1.91678	0.00435	0.0480627	yes
XLOC_030735	XLOC_030735	Ptprd	4:75940942-78214177	LD2	LD3	OK	9.2585	3.52635	-1.3926	-2.76398	5e-05	0.00150412	yes
XLOC_030751	XLOC_030751	Frem1	4:82897919-83052339	LD2	LD3	OK	4.01696	1.96059	-1.03481	-1.52839	0.00455	0.0494796	yes
XLOC_030874	XLOC_030874	Kank4	4:98754805-98817711	LD2	LD3	OK	2.50552	0.531767	-2.23624	-2.8479	5e-05	0.00150412	yes
XLOC_031012	XLOC_031012	Cyp4b1	4:115624724-115647723	LD2	LD3	OK	296.981	145.543	-1.02892	-2.87392	5e-05	0.00150412	yes
XLOC_031065	XLOC_031065	Tie1	4:118471151-118490061	LD2	LD3	OK	30.5235	12.2143	-1.32135	-3.60294	5e-05	0.00150412	yes
XLOC_031247	XLOC_031247	Ptpru	4:131768300-131838288	LD2	LD3	OK	11.5885	4.63199	-1.32298	-2.01556	0.00075	0.0134835	yes
XLOC_031335	XLOC_031335	Nipal3	4:135445419-135537803	LD2	LD3	OK	9.07645	3.57975	-1.34227	-2.78518	5e-05	0.00150412	yes
XLOC_031655	XLOC_031655	-	4:12100503-12101456	LD2	LD3	OK	1.86274	0.361072	-2.36707	-2.16958	0.0039	0.0445937	yes
XLOC_031828	XLOC_031828	-	4:133103016-133104676	LD2	LD3	OK	1.50978	0.18303	-3.04419	-2.90117	0.0014	0.0214531	yes
XLOC_032014	XLOC_032014	RP23-192D21.1,Sema3a	5:13125413-13606233	LD2	LD3	OK	20.339	8.9886	-1.17808	-3.04339	5e-05	0.00150412	yes
XLOC_032129	XLOC_032129	4831440E17Rik	5:25499066-25504569	LD2	LD3	OK	1.21004	0.360434	-1.74725	-2.06017	0.0016	0.023654	yes
XLOC_032175	XLOC_032175	Kcnk3	5:30573986-30625451	LD2	LD3	OK	5.8975	2.30267	-1.3568	-2.57486	0.00035	0.00756352	yes
XLOC_032179	XLOC_032179	RP23-342N8.1	5:30711563-30799437	LD2	LD3	OK	20.647	9.40236	-1.13484	-1.92237	0.00445	0.0487895	yes
XLOC_032234	XLOC_032234	Fgfr3	5:33720042-33737268	LD2	LD3	OK	24.174	7.21433	-1.74452	-3.46055	5e-05	0.00150412	yes
XLOC_032278	XLOC_032278	Ppp2r2c	5:36868512-36955078	LD2	LD3	OK	1.08372	0.0987279	-3.45639	-1.34554	0.00015	0.00382254	yes
XLOC_032285	XLOC_032285	Cytl1	5:37735518-37739820	LD2	LD3	OK	18.765	2.64468	-2.82688	-3.83738	5e-05	0.00150412	yes
XLOC_032303	XLOC_032303	Gm7816	5:39798213-39799407	LD2	LD3	OK	11.3046	3.87715	-1.54384	-2.44261	0.00035	0.00756352	yes
XLOC_032315	XLOC_032315	C1qtnf7	5:43515506-43620792	LD2	LD3	OK	14.3833	4.74944	-1.59857	-2.64908	0.0001	0.0027369	yes
XLOC_032480	XLOC_032480	Wdr19	5:65199695-65260573	LD2	LD3	OK	2.22072	1.005	-1.14383	-2.02068	0.0041	0.0461406	yes
XLOC_032509	XLOC_032509	Limch1	5:66745438-67057158	LD2	LD3	OK	166.717	76.5584	-1.12277	-2.10477	5e-05	0.00150412	yes
XLOC_032689	XLOC_032689	Cxcl15	5:90794533-90803067	LD2	LD3	OK	1063.31	509.709	-1.06081	-2.82349	5e-05	0.00150412	yes
XLOC_032790	XLOC_032790	Bmp3	5:98854414-98884396	LD2	LD3	OK	9.40735	2.13022	-2.14279	-5.03306	5e-05	0.00150412	yes
XLOC_032930	XLOC_032930	Zfp605	5:110110091-110131450	LD2	LD3	OK	3.97485	1.46129	-1.44366	-1.8332	0.00315	0.0384743	yes
XLOC_033029	XLOC_033029	Pla2g1b	5:115466261-115474722	LD2	LD3	OK	29.0098	8.63708	-1.74792	-2.35008	0.0014	0.0214531	yes
XLOC_033303	XLOC_033303	Upk3b	5:136038495-136046487	LD2	LD3	OK	9.18029	3.34009	-1.45865	-3.0438	5e-05	0.00150412	yes
XLOC_033521	XLOC_033521	Fry	5:150118644-150497753	LD2	LD3	OK	16.8822	8.354	-1.01497	-2.13795	0.00075	0.0134835	yes
XLOC_033646	XLOC_033646	Cd36	5:17781689-17888874	LD2	LD3	OK	494.896	225.927	-1.13127	-2.53296	0.0002	0.00483895	yes
XLOC_033659	XLOC_033659	Rpl31-ps21	5:21119148-21119522	LD2	LD3	OK	3.08949	0	-inf	-nan	5e-05	0.00150412	yes
XLOC_033761	XLOC_033761	Shh	5:28456814-28933995	LD2	LD3	OK	3.64249	0.937928	-1.95738	-2.42836	0.00145	0.0220126	yes
XLOC_033822	XLOC_033822	Spon2	5:33198183-33218455	LD2	LD3	OK	5.77962	2.02095	-1.51594	-2.30428	0.00065	0.0121296	yes
XLOC_034012	XLOC_034012	Cckar	5:53697653-53707705	LD2	LD3	OK	10.1497	2.94898	-1.78315	-3.06691	5e-05	0.00150412	yes
XLOC_034044	XLOC_034044	Arap2	5:62602444-62766159	LD2	LD3	OK	22.7998	10.0247	-1.18546	-2.58119	5e-05	0.00150412	yes
XLOC_034103	XLOC_034103	Atp8a1	5:67607881-67909013	LD2	LD3	OK	31.7311	14.2204	-1.15794	-2.90278	5e-05	0.00150412	yes
XLOC_034197	XLOC_034197	Kdr	5:75932826-75978458	LD2	LD3	OK	43.9351	18.0078	-1.28676	-3.72907	5e-05	0.00150412	yes
XLOC_034229	XLOC_034229	Tecrl	5:83275819-83355195	LD2	LD3	OK	1.88882	0.589037	-1.68105	-1.9124	0.0042	0.0469493	yes
XLOC_034373	XLOC_034373	Prkg2	5:98929715-99037351	LD2	LD3	OK	16.5945	7.29131	-1.18645	-1.69364	0.0009	0.0154411	yes
XLOC_034728	XLOC_034728	Ccdc92	5:124834417-124862424	LD2	LD3	OK	4.77395	1.61857	-1.56046	-2.35267	0.0005	0.00992713	yes
XLOC_034820	XLOC_034820	Eln	5:134702592-134822967	LD2	LD3	OK	125.29	60.5364	-1.0494	-2.93334	5e-05	0.00150412	yes
XLOC_034929	XLOC_034929	Iqce	5:140661826-140702378	LD2	LD3	OK	5.55239	2.31848	-1.25993	-1.64443	0.0009	0.0154411	yes
XLOC_034972	XLOC_034972	Baiap2l1	5:144241689-144446757	LD2	LD3	OK	63.8237	27.2931	-1.22556	-2.50933	0.00035	0.00756352	yes
XLOC_035347	XLOC_035347	Ppp1r9a	6:4902916-5165874	LD2	LD3	OK	12.499	6.1868	-1.01455	-2.37317	5e-05	0.00150412	yes
XLOC_035389	XLOC_035389	Cav1	6:17197720-17385604	LD2	LD3	OK	743.195	259.462	-1.51822	-2.07939	0.0001	0.0027369	yes
XLOC_035426	XLOC_035426	Cped1	6:21985168-22256441	LD2	LD3	OK	36.4259	15.0817	-1.27217	-2.93767	5e-05	0.00150412	yes
XLOC_035534	XLOC_035534	Chrm2	6:36209619-36528414	LD2	LD3	OK	3.49225	1.39735	-1.32146	-2.5416	0.0001	0.0027369	yes
XLOC_035641	XLOC_035641	Gstk1	6:42245934-42250441	LD2	LD3	OK	40.4399	14.8731	-1.44307	-3.13238	0.0001	0.0027369	yes
XLOC_035742	XLOC_035742	Wipf3	6:54039553-54503768	LD2	LD3	OK	6.94351	3.03087	-1.19593	-2.2225	0.00135	0.0208809	yes
XLOC_035744	XLOC_035744	Mturn	6:54680929-54703852	LD2	LD3	OK	7.49927	2.63256	-1.51028	-3.22804	5e-05	0.00150412	yes
XLOC_035753	XLOC_035753	Ccdc129	6:55836894-55978735	LD2	LD3	OK	1.10348	0.268375	-2.03974	-2.30677	0.00265	0.0340434	yes
XLOC_035803	XLOC_035803	Ndnf	6:65671589-65713737	LD2	LD3	OK	7.83273	2.37641	-1.72073	-2.59609	5e-05	0.00150412	yes
XLOC_035936	XLOC_035936	Ggcx	6:72414307-72430712	LD2	LD3	OK	12.2805	5.90395	-1.05662	-2.44888	0.00015	0.00382254	yes
XLOC_035979	XLOC_035979	Slc4a5	6:83206156-83304945	LD2	LD3	OK	4.0746	1.99408	-1.03094	-1.54378	0.00385	0.0442044	yes
XLOC_036036	XLOC_036036	Efcc1	6:87730708-87762413	LD2	LD3	OK	2.78409	0.769227	-1.85572	-2.23909	0.0001	0.0027369	yes
XLOC_036046	XLOC_036046	Mgll	6:88716423-88828360	LD2	LD3	OK	26.4019	11.4853	-1.20086	-3.22681	5e-05	0.00150412	yes
XLOC_036089	XLOC_036089	Fgd5	6:91978876-92076215	LD2	LD3	OK	26.9925	10.0008	-1.43244	-3.06435	5e-05	0.00150412	yes
XLOC_036161	XLOC_036161	Il17re	6:113458483-113470751	LD2	LD3	OK	3.85133	1.58453	-1.2813	-2.1838	0.00135	0.0208809	yes
XLOC_036349	XLOC_036349	Clec1b,Clec9a	6:129397242-129452000	LD2	LD3	OK	16.294	4.91107	-1.73023	-2.10074	0.0034	0.0406125	yes
XLOC_036463	XLOC_036463	Sspn	6:145931640-145965223	LD2	LD3	OK	3.10202	1.18665	-1.38631	-2.46656	0.00015	0.00382254	yes
XLOC_036515	XLOC_036515	Sgce	6:4674349-4747204	LD2	LD3	OK	35.6095	16.8729	-1.07755	-2.54419	5e-05	0.00150412	yes
XLOC_036518	XLOC_036518	Pon1	6:5168020-5193946	LD2	LD3	OK	30.7035	9.2274	-1.73441	-3.81513	5e-05	0.00150412	yes
XLOC_036519	XLOC_036519	Pon3	6:5215949-5256444	LD2	LD3	OK	49.8966	23.4238	-1.09097	-2.07617	0.0003	0.00669584	yes
XLOC_036571	XLOC_036571	Wnt2	6:17985273-18030585	LD2	LD3	OK	5.68858	2.08377	-1.44887	-2.36404	0.00045	0.00918015	yes
XLOC_036593	XLOC_036593	Aass	6:23072172-23132986	LD2	LD3	OK	1.71701	0.451822	-1.92607	-1.76592	0.0018	0.0257327	yes
XLOC_036631	XLOC_036631	Prrt4	6:29169231-29179584	LD2	LD3	OK	1.62658	0.255626	-2.66973	-2.72638	0.00035	0.00756352	yes
XLOC_036662	XLOC_036662	Podxl	6:31519485-31563981	LD2	LD3	OK	73.4904	31.6672	-1.21457	-3.55851	5e-05	0.00150412	yes
XLOC_036687	XLOC_036687	Slc13a4	6:35267956-35308131	LD2	LD3	OK	5.80343	1.59608	-1.86238	-3.27435	5e-05	0.00150412	yes
XLOC_036829	XLOC_036829	Tril	6:53815465-53820830	LD2	LD3	OK	1.29394	0.396652	-1.70583	-2.39961	0.001	0.0166794	yes
XLOC_036836	XLOC_036836	Scrn1	6:54505889-54575777	LD2	LD3	OK	3.96157	1.8843	-1.07205	-2.06676	0.0012	0.0191144	yes
XLOC_036843	XLOC_036843	Inmt	6:55170625-55175043	LD2	LD3	OK	750.604	201.174	-1.89961	-5.24375	5e-05	0.00150412	yes
XLOC_036883	XLOC_036883	Fam13a	6:58932089-59024584	LD2	LD3	OK	5.04701	1.85702	-1.44244	-2.96956	5e-05	0.00150412	yes
XLOC_036884	XLOC_036884	Gprin3	6:59340898-59426294	LD2	LD3	OK	1.84495	0.670275	-1.46075	-3.04985	5e-05	0.00150412	yes
XLOC_037047	XLOC_037047	Tcf7l1	6:72626372-72789254	LD2	LD3	OK	7.47852	2.68717	-1.47667	-2.15782	0.0002	0.00483895	yes
XLOC_037082	XLOC_037082	Wbp1	6:83119043-83121559	LD2	LD3	OK	38.5545	15.2466	-1.33842	-2.45163	0.0001	0.0027369	yes
XLOC_037089	XLOC_037089	Dguok	6:83480216-83506969	LD2	LD3	OK	19.9325	8.56987	-1.21778	-1.79026	0.00145	0.0220126	yes
XLOC_037176	XLOC_037176	Ccdc37	6:90369491-90428943	LD2	LD3	OK	4.17758	1.11223	-1.90921	-1.59672	0.00275	0.0349429	yes
XLOC_037196	XLOC_037196	Magi1	6:93675451-94283322	LD2	LD3	OK	9.77011	4.00998	-1.28478	-3.29285	5e-05	0.00150412	yes
XLOC_037208	XLOC_037208	Eogt	6:97109899-97149212	LD2	LD3	OK	33.4049	12.1313	-1.46133	-3.22636	5e-05	0.00150412	yes
XLOC_037376	XLOC_037376	Ptms	6:124913680-124936138	LD2	LD3	OK	406.088	173.459	-1.2272	-2.75163	5e-05	0.00150412	yes
XLOC_037425	XLOC_037425	BC048546	6:128539818-128581606	LD2	LD3	OK	9.94213	2.22006	-2.16296	-4.73574	5e-05	0.00150412	yes
XLOC_037443	XLOC_037443	Clec1a	6:129397242-129452000	LD2	LD3	OK	42.0673	10.4529	-2.0088	-4.15931	5e-05	0.00150412	yes
XLOC_037529	XLOC_037529	Art4	6:136847808-136857832	LD2	LD3	OK	4.92417	1.92704	-1.35349	-2.27687	0.00105	0.017305	yes
XLOC_037533	XLOC_037533	Rerg	6:137054824-137170497	LD2	LD3	OK	7.3713	2.12016	-1.79774	-2.46768	0.0004	0.00838373	yes
XLOC_037558	XLOC_037558	Ldhb	6:142490248-142507957	LD2	LD3	OK	63.3632	29.4701	-1.10439	-2.66327	0.0001	0.0027369	yes
XLOC_037595	XLOC_037595	Tmtc1	6:148229210-148444389	LD2	LD3	OK	12.0436	4.79948	-1.32732	-3.22717	5e-05	0.00150412	yes
XLOC_037733	XLOC_037733	-	6:68243422-68243836	LD2	LD3	OK	1.03035	0	-inf	-nan	5e-05	0.00150412	yes
XLOC_037932	XLOC_037932	-	6:136502529-136506009	LD2	LD3	OK	1.12981	0.339851	-1.7331	-2.12412	0.0033	0.0397608	yes
XLOC_037967	XLOC_037967	-	6:149354160-149358414	LD2	LD3	OK	1.94568	0.484266	-2.00641	-2.70629	0.0007	0.012804	yes
XLOC_037968	XLOC_037968	-	6:149358830-149359809	LD2	LD3	OK	3.54795	0.816434	-2.11958	-2.33688	0.0022	0.0297977	yes
XLOC_038019	XLOC_038019	Zfp78	7:6371324-6381595	LD2	LD3	OK	2.16693	0.521305	-2.05545	-2.03727	0.0025	0.0326389	yes
XLOC_038150	XLOC_038150	Gng8	7:16891785-16895435	LD2	LD3	OK	2.66972	0.57976	-2.20316	-2.18926	0.00445	0.0487895	yes
XLOC_038154	XLOC_038154	Ccdc8	7:16992707-16997516	LD2	LD3	OK	2.72141	1.00861	-1.43199	-2.52058	0.00065	0.0121296	yes
XLOC_038171	XLOC_038171	Mill2	7:18839965-18865405	LD2	LD3	OK	12.2477	1.99349	-2.61915	-5.22866	5e-05	0.00150412	yes
XLOC_038179	XLOC_038179	Dmpk,Dmwd	7:19076094-19093821	LD2	LD3	OK	63.7249	25.5718	-1.3173	-2.88713	5e-05	0.00150412	yes
XLOC_038181	XLOC_038181	Six5	7:19094042-19098549	LD2	LD3	OK	4.28561	1.68686	-1.34516	-2.40005	0.0007	0.012804	yes
XLOC_038310	XLOC_038310	Cyp2a5	7:26835304-26843548	LD2	LD3	OK	10.5864	1.55353	-2.76859	-2.65243	5e-05	0.00150412	yes
XLOC_038312	XLOC_038312	Cyp2f2	7:27119908-27133660	LD2	LD3	OK	213.899	43.5056	-2.29766	-5.95768	5e-05	0.00150412	yes
XLOC_038334	XLOC_038334	Dyrk1b	7:28179468-28197878	LD2	LD3	OK	4.67227	2.06712	-1.1765	-1.9714	0.0012	0.0191144	yes
XLOC_038365	XLOC_038365	Ppp1r14a	7:29289319-29293390	LD2	LD3	OK	94.541	37.6416	-1.32861	-3.03212	0.00015	0.00382254	yes
XLOC_038544	XLOC_038544	6230415J03Rik,Gm37494,Gm4790	7:39552455-39576438	LD2	LD3	OK	5.92316	2.54515	-1.21862	-1.83854	0.00045	0.00918015	yes
XLOC_038666	XLOC_038666	Hrc	7:45335289-45338973	LD2	LD3	OK	3.82626	1.49233	-1.35837	-2.12642	0.00155	0.0231197	yes
XLOC_038757	XLOC_038757	-	7:64015182-64021303	LD2	LD3	OK	1.18198	0.347718	-1.76521	-2.19445	0.003	0.0372179	yes
XLOC_038762	XLOC_038762	Mcee	7:64392634-64412121	LD2	LD3	OK	24.9254	10.9005	-1.19322	-2.01384	0.0025	0.0326389	yes
XLOC_038794	XLOC_038794	Fam174b	7:73738892-73776919	LD2	LD3	OK	29.5693	11.0945	-1.41426	-3.55089	5e-05	0.00150412	yes
XLOC_038904	XLOC_038904	Nox4	7:87246095-87398710	LD2	LD3	OK	19.6703	7.54728	-1.38199	-3.43332	5e-05	0.00150412	yes
XLOC_038941	XLOC_038941	Kctd21	7:97332326-97350213	LD2	LD3	OK	4.12033	1.05877	-1.96037	-3.06362	0.0001	0.0027369	yes
XLOC_039119	XLOC_039119	Olfml1	7:107567365-107592670	LD2	LD3	OK	4.3706	1.56842	-1.47852	-2.14219	0.00335	0.0401623	yes
XLOC_039120	XLOC_039120	Ppfibp2	7:107595050-107758032	LD2	LD3	OK	7.05541	3.52178	-1.00243	-2.1111	0.00185	0.0262431	yes
XLOC_039261	XLOC_039261	Ypel3	7:126776954-126780514	LD2	LD3	OK	79.4423	29.9247	-1.40857	-3.4368	5e-05	0.00150412	yes
XLOC_039311	XLOC_039311	-	7:129644054-129696655	LD2	LD3	OK	25.3216	7.80749	-1.69744	-4.10191	5e-05	0.00150412	yes
XLOC_039380	XLOC_039380	Cyp2e1	7:140763738-140774975	LD2	LD3	OK	4.30914	1.65608	-1.37963	-2.0249	0.0033	0.0397608	yes
XLOC_039512	XLOC_039512	Zfp579	7:4983482-4996174	LD2	LD3	OK	22.0187	8.26308	-1.41398	-2.40547	0.0003	0.00669584	yes
XLOC_039750	XLOC_039750	Hif3a	7:17030809-17062427	LD2	LD3	OK	9.33984	4.18573	-1.15792	-1.38037	0.00035	0.00756352	yes
XLOC_039919	XLOC_039919	Cyp2s1	7:25802068-25820654	LD2	LD3	OK	12.8413	5.38167	-1.25467	-2.85654	0.0001	0.0027369	yes
XLOC_039933	XLOC_039933	Ltbp4	7:27305135-27337692	LD2	LD3	OK	27.8403	10.2489	-1.44171	-1.84363	0.0045	0.0491469	yes
XLOC_039984	XLOC_039984	Zfp14	7:30036275-30044905	LD2	LD3	OK	5.94547	2.3363	-1.34757	-1.94891	0.00425	0.0473317	yes
XLOC_040024	XLOC_040024	Fxyd1	7:31051603-31055691	LD2	LD3	OK	41.7938	15.1685	-1.46221	-2.64251	0.00015	0.00382254	yes
XLOC_040091	XLOC_040091	Chst8	7:34674359-34812711	LD2	LD3	OK	4.84649	1.90502	-1.34713	-2.18653	0.0012	0.0191144	yes
XLOC_040599	XLOC_040599	Synm	7:67730160-67759742	LD2	LD3	OK	7.67556	1.83628	-2.06348	-4.75149	5e-05	0.00150412	yes
XLOC_040612	XLOC_040612	Nr2f2	7:70351836-70411149	LD2	LD3	OK	22.1226	8.42801	-1.39225	-3.32293	5e-05	0.00150412	yes
XLOC_040628	XLOC_040628	St8sia2	7:73939118-74020147	LD2	LD3	OK	1.05637	0.311718	-1.7608	-2.05304	0.0009	0.0154411	yes
XLOC_040637	XLOC_040637	Ntrk3	7:78192361-78578408	LD2	LD3	OK	1.76078	0.394678	-2.15747	-2.38366	0.00015	0.00382254	yes
XLOC_040651	XLOC_040651	Mesp1	7:79792240-79793788	LD2	LD3	OK	1.8	0.415514	-2.11503	-2.23841	0.00255	0.0331121	yes
XLOC_040689	XLOC_040689	1700026D08Rik	7:83774100-83794880	LD2	LD3	OK	4.94751	1.56468	-1.66084	-2.07434	0.0027	0.0345227	yes
XLOC_040781	XLOC_040781	Thrsp	7:97412937-97417730	LD2	LD3	OK	4.52012	0.997715	-2.17966	-2.73506	0.0004	0.00838373	yes
XLOC_040815	XLOC_040815	Plekhb1	7:100642891-100662414	LD2	LD3	OK	39.6348	18.6973	-1.08393	-2.7941	5e-05	0.00150412	yes
XLOC_041027	XLOC_041027	Scube2	7:109796298-109865679	LD2	LD3	OK	2.92804	0.99052	-1.56368	-2.20963	0.0015	0.0225641	yes
XLOC_041075	XLOC_041075	Syt17	7:118380721-118447910	LD2	LD3	OK	1.4679	0.275862	-2.41174	-2.65801	5e-05	0.00150412	yes
XLOC_041127	XLOC_041127	-	7:126336981-126345437	LD2	LD3	OK	3.35106	0.570404	-2.55456	-3.29033	0.0001	0.0027369	yes
XLOC_041145	XLOC_041145	Sult1a1	7:126648542-126676432	LD2	LD3	OK	123.145	40.6735	-1.5982	-3.88746	5e-05	0.00150412	yes
XLOC_041193	XLOC_041193	Cox6a2	7:128154375-128223816	LD2	LD3	OK	57.4537	22.5824	-1.3472	-2.83508	0.0001	0.0027369	yes
XLOC_041324	XLOC_041324	H19,Mir675	7:142575528-142578143	LD2	LD3	OK	2.5338	0.183186	-3.78992	-0.748671	0.00095	0.0160607	yes
XLOC_041338	XLOC_041338	Cdkn1c	7:143458335-143461050	LD2	LD3	OK	41.7295	10.6626	-1.9685	-4.91163	5e-05	0.00150412	yes
XLOC_041391	XLOC_041391	-	7:16305039-16307406	LD2	LD3	OK	1.17861	0.261366	-2.17294	-2.42837	0.00125	0.0197395	yes
XLOC_041549	XLOC_041549	-	7:79794596-79796500	LD2	LD3	OK	1.62858	0.317539	-2.35861	-2.62902	0.0012	0.0191144	yes
XLOC_041653	XLOC_041653	-	7:112600180-112605948	LD2	LD3	OK	1.0983	0.411236	-1.41723	-1.99147	0.0042	0.0469493	yes
XLOC_042069	XLOC_042069	Gpm6a	8:54629054-55060877	LD2	LD3	OK	20.6407	7.16403	-1.52665	-3.55161	5e-05	0.00150412	yes
XLOC_042072	XLOC_042072	Hpgd	8:56294551-56321046	LD2	LD3	OK	379.697	51.9375	-2.87	-7.56162	5e-05	0.00150412	yes
XLOC_042089	XLOC_042089	Mfap3l	8:60632826-60676910	LD2	LD3	OK	5.21018	2.16381	-1.26776	-2.87411	5e-05	0.00150412	yes
XLOC_042109	XLOC_042109	Npy1r	8:66697421-66706798	LD2	LD3	OK	1.15612	0.240235	-2.26677	-2.48397	0.00115	0.0185127	yes
XLOC_042249	XLOC_042249	Adgrl1	8:83900104-83955205	LD2	LD3	OK	8.31644	3.36003	-1.30749	-1.31348	0.0004	0.00838373	yes
XLOC_042328	XLOC_042328	Irx5	8:92357741-92361573	LD2	LD3	OK	6.95698	2.89883	-1.26299	-2.39056	0.0007	0.012804	yes
XLOC_042334	XLOC_042334	Slc6a2	8:92960078-93001667	LD2	LD3	OK	3.06063	0.438078	-2.80457	-4.17858	5e-05	0.00150412	yes
XLOC_042419	XLOC_042419	Lrrc36	8:105413570-105466156	LD2	LD3	OK	3.1252	1.31654	-1.24719	-1.87136	0.0013	0.0203258	yes
XLOC_042473	XLOC_042473	Zfp612	8:110079730-110102753	LD2	LD3	OK	3.5498	1.72081	-1.04465	-2.13783	0.00205	0.0283064	yes
XLOC_042479	XLOC_042479	Mtss1l	8:110721475-110741827	LD2	LD3	OK	6.64361	2.1655	-1.61726	-3.00381	5e-05	0.00150412	yes
XLOC_042550	XLOC_042550	Mir1903,Nrp1	8:128359036-128506577	LD2	LD3	OK	68.6232	28.6927	-1.25801	-3.70987	5e-05	0.00150412	yes
XLOC_042618	XLOC_042618	Grtp1	8:13175347-13200624	LD2	LD3	OK	5.68442	2.07117	-1.45656	-2.27377	0.0007	0.012804	yes
XLOC_042711	XLOC_042711	1810011O10Rik	8:24422403-24440008	LD2	LD3	OK	37.7109	12.5667	-1.58538	-3.99087	5e-05	0.00150412	yes
XLOC_042729	XLOC_042729	Pomk	8:25980329-25994121	LD2	LD3	OK	4.59882	2.11838	-1.1183	-2.25323	0.0011	0.0179001	yes
XLOC_042739	XLOC_042739	Adrb3	8:27225765-27230770	LD2	LD3	OK	2.86334	0.830172	-1.78622	-2.37686	0.00055	0.0106759	yes
XLOC_042817	XLOC_042817	1700029J07Rik	8:45953605-45975252	LD2	LD3	OK	4.68697	1.44347	-1.69911	-2.34983	0.00215	0.0293015	yes
XLOC_042911	XLOC_042911	Slc25a42	8:70184339-70212442	LD2	LD3	OK	5.39821	1.99774	-1.43411	-2.57135	0.00025	0.00579932	yes
XLOC_042939	XLOC_042939	Ushbp1	8:71384215-71395975	LD2	LD3	OK	22.8632	5.45562	-2.06721	-4.8449	5e-05	0.00150412	yes
XLOC_043019	XLOC_043019	2210011C24Rik,Mir1199	8:84010221-84012171	LD2	LD3	OK	7.88402	2.26833	-1.7973	-1.89332	0.00105	0.017305	yes
XLOC_043039	XLOC_043039	Nfix	8:84699875-84800344	LD2	LD3	OK	8.70653	3.94909	-1.14058	-1.10187	0.00325	0.03931	yes
XLOC_043079	XLOC_043079	-	8:88380034-88389137	LD2	LD3	OK	4.68984	1.95913	-1.25933	-2.87162	5e-05	0.00150412	yes
XLOC_043097	XLOC_043097	-	8:92151821-92158261	LD2	LD3	OK	3.45135	0.767202	-2.16948	-2.59935	0.00165	0.0241984	yes
XLOC_043120	XLOC_043120	Pllp	8:94674894-94696242	LD2	LD3	OK	10.294	1.9883	-2.3722	-3.85435	5e-05	0.00150412	yes
XLOC_043171	XLOC_043171	Tppp3,Zdhhc1	8:105467492-105485493	LD2	LD3	OK	186.522	63.6941	-1.55012	-3.89689	5e-05	0.00150412	yes
XLOC_043282	XLOC_043282	Agt	8:124556533-124569706	LD2	LD3	OK	3.52542	1.41187	-1.32019	-1.89427	0.0045	0.0491469	yes
XLOC_043476	XLOC_043476	-	8:72551829-72556780	LD2	LD3	OK	1.04513	0.246283	-2.08529	-2.65304	0.00095	0.0160607	yes
XLOC_043627	XLOC_043627	Pdgfd	9:6168491-6378843	LD2	LD3	OK	4.42204	1.45544	-1.60325	-2.46498	0.00065	0.0121296	yes
XLOC_043722	XLOC_043722	Pde4a	9:21165713-21213476	LD2	LD3	OK	3.05545	1.37301	-1.15404	-1.56477	0.00245	0.0322037	yes
XLOC_043739	XLOC_043739	Cnn1	9:22099280-22109630	LD2	LD3	OK	7.65022	3.56843	-1.10021	-2.10153	0.00205	0.0283064	yes
XLOC_043797	XLOC_043797	Cdon	9:35421127-35507652	LD2	LD3	OK	1.79399	0.797992	-1.16872	-1.67896	0.00255	0.0331121	yes
XLOC_043924	XLOC_043924	Ccdc153	9:44240676-44247306	LD2	LD3	OK	17.1345	6.73238	-1.34772	-2.47269	0.0006	0.0114097	yes
XLOC_043934	XLOC_043934	Bcl9l	9:44482944-44556391	LD2	LD3	OK	9.38167	4.66758	-1.00717	-2.64448	5e-05	0.00150412	yes
XLOC_043978	XLOC_043978	Cryab	9:50739690-50756633	LD2	LD3	OK	277.223	111.88	-1.3091	-3.55584	5e-05	0.00150412	yes
XLOC_043985	XLOC_043985	2010007H06Rik	9:51270257-51284320	LD2	LD3	OK	2.59522	0.786932	-1.72154	-2.33257	0.0005	0.00992713	yes
XLOC_043994	XLOC_043994	Exph5	9:53301429-53381405	LD2	LD3	OK	4.40971	1.99186	-1.14657	-2.68814	5e-05	0.00150412	yes
XLOC_043995	XLOC_043995	Kdelc2	9:53384022-53401867	LD2	LD3	OK	9.33137	3.64118	-1.35768	-3.02666	5e-05	0.00150412	yes
XLOC_044011	XLOC_044011	Hykk	9:54917279-54949963	LD2	LD3	OK	1.57498	0.435548	-1.85443	-2.59315	0.0005	0.00992713	yes
XLOC_044040	XLOC_044040	Cyp1a1	9:57697612-57703822	LD2	LD3	OK	3.16979	0.307036	-3.3679	-3.78131	5e-05	0.00150412	yes
XLOC_044184	XLOC_044184	Pygo1	9:72925644-72952181	LD2	LD3	OK	1.60701	0.758449	-1.08326	-1.95682	0.0035	0.0414062	yes
XLOC_044185	XLOC_044185	Ccpg1,Dyx1c1,Dyx1c1Ccpg1	9:72958784-73042779	LD2	LD3	OK	42.8742	18.1352	-1.24132	-2.48355	0.0001	0.0027369	yes
XLOC_044204	XLOC_044204	Myo5c	9:75232013-75305499	LD2	LD3	OK	16.1142	7.46741	-1.10965	-2.75261	5e-05	0.00150412	yes
XLOC_044211	XLOC_044211	Bmp5	9:75775251-76136369	LD2	LD3	OK	26.9863	7.55878	-1.836	-2.34158	5e-05	0.00150412	yes
XLOC_044245	XLOC_044245	Myo6	9:80165030-80311729	LD2	LD3	OK	23.9963	10.3046	-1.21952	-1.9001	0.00165	0.0241984	yes
XLOC_044298	XLOC_044298	Zfp949	9:88548019-88571111	LD2	LD3	OK	16.237	4.66073	-1.80066	-4.1119	5e-05	0.00150412	yes
XLOC_044331	XLOC_044331	Gm5620	9:91097148-91098496	LD2	LD3	OK	15.1296	7.45695	-1.02071	-2.01286	0.00275	0.0349429	yes
XLOC_044341	XLOC_044341	Plscr4	9:92457372-92493510	LD2	LD3	OK	12.6097	3.32198	-1.92441	-4.13828	5e-05	0.00150412	yes
XLOC_044342	XLOC_044342	Plod2	9:92538800-92608428	LD2	LD3	OK	29.8142	12.6815	-1.23327	-2.74273	5e-05	0.00150412	yes
XLOC_044357	XLOC_044357	Pcolce2	9:95618910-95698096	LD2	LD3	OK	54.8175	11.304	-2.2778	-3.58373	5e-05	0.00150412	yes
XLOC_044504	XLOC_044504	Hyal1,Hyal3,Nat6	9:107575819-107587425	LD2	LD3	OK	35.6774	12.4387	-1.52018	-3.37387	5e-05	0.00150412	yes
XLOC_044523	XLOC_044523	Nicn1	9:108290428-108296498	LD2	LD3	OK	7.12951	2.78937	-1.35386	-2.32814	0.00035	0.00756352	yes
XLOC_044524	XLOC_044524	Amt	9:108296631-108302952	LD2	LD3	OK	5.16939	1.37103	-1.91473	-2.38263	0.0002	0.00483895	yes
XLOC_044686	XLOC_044686	Clec3b	9:123150945-123157430	LD2	LD3	OK	29.651	6.77014	-2.13082	-3.74736	5e-05	0.00150412	yes
XLOC_044750	XLOC_044750	Naalad2	9:18320067-18402995	LD2	LD3	OK	3.36551	1.30463	-1.36719	-2.09998	0.0005	0.00992713	yes
XLOC_044753	XLOC_044753	Muc16	9:18495454-18522493	LD2	LD3	OK	3.12604	0.56276	-2.47375	-2.65691	0.0008	0.0141639	yes
XLOC_044780	XLOC_044780	Olfm2	9:20667092-20728219	LD2	LD3	OK	3.11053	0.784391	-1.98751	-2.46377	0.0008	0.0141639	yes
XLOC_044810	XLOC_044810	Dock6	9:21799923-21852635	LD2	LD3	OK	13.3805	5.92586	-1.17503	-3.02038	5e-05	0.00150412	yes
XLOC_044815	XLOC_044815	Rgl3	9:21970422-21989453	LD2	LD3	OK	5.03047	2.40335	-1.06565	-1.92714	0.0042	0.0469493	yes
XLOC_044843	XLOC_044843	Glb1l2	9:26733727-26806597	LD2	LD3	OK	6.02981	2.73934	-1.13829	-1.74816	0.0015	0.0225641	yes
XLOC_044905	XLOC_044905	Pknox2	9:36890956-37147322	LD2	LD3	OK	6.66866	3.09514	-1.10739	-2.1067	0.0004	0.00838373	yes
XLOC_044911	XLOC_044911	Spa17	9:37603294-37613720	LD2	LD3	OK	10.8898	3.093	-1.8159	-2.37023	0.00145	0.0220126	yes
XLOC_044964	XLOC_044964	Tmem136	9:43108652-43116570	LD2	LD3	OK	2.15941	0.788235	-1.45394	-2.22461	0.0017	0.0246925	yes
XLOC_044989	XLOC_044989	Gm24166	9:44735318-44738398	LD2	LD3	OK	4.78788	0.326799	-3.87291	-2.1419	0.00015	0.00382254	yes
XLOC_045005	XLOC_045005	Cep164	9:45766855-45828691	LD2	LD3	OK	5.26742	2.02526	-1.37899	-2.03061	0.00075	0.0134835	yes
XLOC_045123	XLOC_045123	Senp8	9:59734258-59750649	LD2	LD3	OK	1.50631	0.498313	-1.59589	-2.19302	0.0018	0.0257327	yes
XLOC_045139	XLOC_045139	Coro2b	9:62419030-62537044	LD2	LD3	OK	10.3464	4.61298	-1.16536	-1.93476	0.00035	0.00756352	yes
XLOC_045149	XLOC_045149	Smad6	9:63953075-64022059	LD2	LD3	OK	53.3821	21.4131	-1.31786	-3.21234	5e-05	0.00150412	yes
XLOC_045269	XLOC_045269	Tinag	9:76951581-77045820	LD2	LD3	OK	3.39738	0.856674	-1.9876	-2.41438	0.00115	0.0185127	yes
XLOC_045275	XLOC_045275	Lrrc1	9:77430822-77544942	LD2	LD3	OK	13.1296	5.55564	-1.2408	-2.33634	0.0002	0.00483895	yes
XLOC_045391	XLOC_045391	1190002N15Rik	9:94517863-94538081	LD2	LD3	OK	21.2808	8.12657	-1.38883	-3.7103	5e-05	0.00150412	yes
XLOC_045422	XLOC_045422	Slc25a36	9:97074960-97111239	LD2	LD3	OK	49.0123	23.1823	-1.08012	-2.05935	0.00025	0.00579932	yes
XLOC_045516	XLOC_045516	Gm28959	9:106447787-106452922	LD2	LD3	OK	21.1768	6.10475	-1.79448	-2.12654	0.0041	0.0461406	yes
XLOC_045669	XLOC_045669	4930516B21Rik	9:119433628-119444830	LD2	LD3	OK	2.79742	1.12395	-1.31551	-2.47953	0.00025	0.00579932	yes
XLOC_056773	XLOC_056773	Syp	X:7638470-7657258	LD2	LD3	OK	2.3499	0.463692	-2.34136	-1.4225	0.0029	0.03629	yes
XLOC_056830	XLOC_056830	Tspan7	X:10485157-10596605	LD2	LD3	OK	291.766	130.887	-1.15649	-3.35271	5e-05	0.00150412	yes
XLOC_057140	XLOC_057140	Fhl1	X:56731786-56793346	LD2	LD3	OK	233.645	99.3685	-1.23346	-3.25297	5e-05	0.00150412	yes
XLOC_057349	XLOC_057349	Rps24-ps3	X:79195046-79195448	LD2	LD3	OK	289.957	105.502	-1.45857	-3.73182	5e-05	0.00150412	yes
XLOC_057357	XLOC_057357	Dmd	X:82948869-85206141	LD2	LD3	OK	11.0276	4.81225	-1.19634	-1.83706	0.00075	0.0134835	yes
XLOC_057440	XLOC_057440	Ar	X:98149720-98323256	LD2	LD3	OK	1.07221	0.309402	-1.79304	-2.59357	0.00055	0.0106759	yes
XLOC_057444	XLOC_057444	Stard8	X:99003231-99074728	LD2	LD3	OK	16.3681	7.47643	-1.13047	-2.98168	5e-05	0.00150412	yes
XLOC_057478	XLOC_057478	Ogt	X:101640059-101684359	LD2	LD3	OK	63.6485	30.898	-1.04262	-2.9551	5e-05	0.00150412	yes
XLOC_057707	XLOC_057707	Armcx1	X:134717929-134722061	LD2	LD3	OK	14.7512	6.5922	-1.162	-2.37873	0.00025	0.00579932	yes
XLOC_057728	XLOC_057728	Arxes2	X:135993823-135995355	LD2	LD3	OK	5.1274	1.44217	-1.82999	-2.58504	0.0005	0.00992713	yes
XLOC_057731	XLOC_057731	Bex4	X:136138995-136140443	LD2	LD3	OK	51.7162	13.0476	-1.98684	-4.16244	5e-05	0.00150412	yes
XLOC_058008	XLOC_058008	Figf	X:164373377-164402650	LD2	LD3	OK	31.9721	6.04558	-2.40286	-5.21688	5e-05	0.00150412	yes
XLOC_058168	XLOC_058168	Maob	X:16709257-16817383	LD2	LD3	OK	11.2554	4.45034	-1.33863	-2.77544	5e-05	0.00150412	yes
XLOC_058210	XLOC_058210	Gm14523,Klhl13	X:23219270-23365091	LD2	LD3	OK	4.84817	2.07945	-1.22124	-1.87479	0.002	0.0277727	yes
XLOC_058731	XLOC_058731	Arhgef9	X:95048934-95196856	LD2	LD3	OK	1.79779	0.607267	-1.56582	-1.34958	0.00065	0.0121296	yes
XLOC_058987	XLOC_058987	Zmat1	X:134971371-135009209	LD2	LD3	OK	5.13339	1.72036	-1.5772	-2.76934	5e-05	0.00150412	yes
XLOC_059001	XLOC_059001	-	X:136041249-136051256	LD2	LD3	OK	7.18004	0.691515	-3.37616	-3.29624	0.0005	0.00992713	yes
XLOC_059002	XLOC_059002	Bex2	X:136066563-136068236	LD2	LD3	OK	31.9237	8.30599	-1.9424	-3.72646	5e-05	0.00150412	yes
XLOC_059206	XLOC_059206	Cdkl5	X:160768012-160994704	LD2	LD3	OK	4.90423	2.00798	-1.28828	-2.81024	5e-05	0.00150412	yes
XLOC_059214	XLOC_059214	Reps2	X:162411833-162643649	LD2	LD3	OK	5.86532	2.41119	-1.28246	-2.88257	5e-05	0.00150412	yes
XLOC_059255	XLOC_059255	Prps2	X:167346321-167382749	LD2	LD3	OK	16.3793	7.61525	-1.10491	-2.56748	5e-05	0.00150412	yes
