# Supplementary material for: Modulation of Immune Signaling and Metabolism Highlights Host and Fungal Transcriptional Responses in Mouse Models of Invasive Pulmonary Aspergillosis
Source: Sci Rep. 2017 Dec 6;7:17096. doi: 10.1038/s41598-017-17000-1 (PMC5719083; doi:10.1038/s41598-017-17000-1)
Supplement: Supplementary file 1 — Supplementary zip [file 41598_2017_17000_MOESM1_ESM.zip › Supp_Files_Final/Supp_File_1_Murine_DEGs/gene_exp.filter_LD2-LD3_Up.diff]

test_id	gene_id	gene	locus	sample_1	sample_2	status	value_1	value_2	log2(fold_change)	test_stat	p_value	q_value	significant
XLOC_000025	XLOC_000025	Gm37108	1:6916558-6923588	LD2	LD3	OK	3.9648	15.5392	1.97059	2.8026	0.00015	0.00382254	yes
XLOC_000057	XLOC_000057	-	1:10315113-10317120	LD2	LD3	OK	1.18319	3.86001	1.70592	2.32382	0.00085	0.0148398	yes
XLOC_000106	XLOC_000106	Pi15	1:17601900-17641081	LD2	LD3	OK	13.8098	29.114	1.07602	3.16365	5e-05	0.00150412	yes
XLOC_000121	XLOC_000121	Il17a	1:20730904-20734496	LD2	LD3	OK	0.198245	4.33533	4.45079	4.16312	0.00105	0.017305	yes
XLOC_000228	XLOC_000228	Arid5a	1:36307732-36329752	LD2	LD3	OK	19.2253	43.3155	1.17187	2.2577	0.0001	0.0027369	yes
XLOC_000274	XLOC_000274	Il1r2	1:40074078-40125231	LD2	LD3	OK	50.2425	150.034	1.57831	4.08316	5e-05	0.00150412	yes
XLOC_000282	XLOC_000282	Il18rap	1:40515361-40551708	LD2	LD3	OK	10.2695	30.1826	1.55535	3.71344	5e-05	0.00150412	yes
XLOC_000363	XLOC_000363	Gm28177,Stat1,Stat4	1:51987147-52161865	LD2	LD3	OK	22.9286	59.4703	1.37502	3.11167	5e-05	0.00150412	yes
XLOC_000554	XLOC_000554	Rpl37a	1:72711157-72713809	LD2	LD3	OK	325.664	733.718	1.17184	3.40742	5e-05	0.00150412	yes
XLOC_000574	XLOC_000574	Slc11a1	1:74375194-74386087	LD2	LD3	OK	22.6409	58.8382	1.37782	2.59036	0.0001	0.0027369	yes
XLOC_000622	XLOC_000622	Kcne4	1:78791622-79224511	LD2	LD3	OK	7.72575	32.4609	2.07096	5.13276	5e-05	0.00150412	yes
XLOC_000650	XLOC_000650	Ccl20	1:83116765-83119167	LD2	LD3	OK	94.9627	191.363	1.01088	2.8995	5e-05	0.00150412	yes
XLOC_000660	XLOC_000660	Rpl19-ps1	1:84990637-85286076	LD2	LD3	OK	21.9031	66.5858	1.60408	3.06731	0.0001	0.0027369	yes
XLOC_000760	XLOC_000760	Ackr3	1:90203979-90216751	LD2	LD3	OK	28.6532	86.6608	1.59668	4.31298	5e-05	0.00150412	yes
XLOC_000799	XLOC_000799	Gpr35	1:92950864-92987853	LD2	LD3	OK	8.92288	19.6585	1.13957	2.82541	5e-05	0.00150412	yes
XLOC_000830	XLOC_000830	Gm15427	1:95498620-95499151	LD2	LD3	OK	17.0979	64.393	1.91309	3.75354	5e-05	0.00150412	yes
XLOC_000881	XLOC_000881	Gm3608	1:105382259-105663677	LD2	LD3	OK	6.21421	15.0528	1.27639	1.99545	0.00325	0.03931	yes
XLOC_000900	XLOC_000900	Serpinb10,Serpinb2	1:107511422-107549271	LD2	LD3	OK	10.5543	49.7059	2.23559	5.20561	5e-05	0.00150412	yes
XLOC_001031	XLOC_001031	Il10	1:131016953-131025054	LD2	LD3	OK	0.692909	3.88654	2.48775	2.74989	0.00035	0.00756352	yes
XLOC_001038	XLOC_001038	Ctse	1:131638305-131675505	LD2	LD3	OK	1.18588	3.95507	1.73774	2.29558	0.00115	0.0185127	yes
XLOC_001100	XLOC_001100	Ptpn7	1:135132699-135146653	LD2	LD3	OK	2.09672	8.44922	2.01068	3.92815	5e-05	0.00150412	yes
XLOC_001118	XLOC_001118	Kif21b	1:136131388-136178181	LD2	LD3	OK	1.21907	3.6289	1.57375	2.33063	5e-05	0.00150412	yes
XLOC_001158	XLOC_001158	Aspm	1:139454771-139494091	LD2	LD3	OK	0.373852	1.70361	2.18806	1.93007	0.0001	0.0027369	yes
XLOC_001214	XLOC_001214	Arpc5	1:152766541-152775597	LD2	LD3	OK	96.0962	194.413	1.01658	3.08871	5e-05	0.00150412	yes
XLOC_001215	XLOC_001215	Ncf2	1:152800193-152902646	LD2	LD3	OK	14.2277	76.9737	2.43566	3.23269	5e-05	0.00150412	yes
XLOC_001297	XLOC_001297	Cenpl	1:161070712-161086724	LD2	LD3	OK	2.48386	6.74455	1.44114	2.33736	0.00025	0.00579932	yes
XLOC_001326	XLOC_001326	Sele	1:164047810-164058479	LD2	LD3	OK	21.0857	61.2659	1.53882	4.3025	5e-05	0.00150412	yes
XLOC_001328	XLOC_001328	Selp	1:164115263-164220277	LD2	LD3	OK	13.4264	68.2928	2.34666	4.03876	5e-05	0.00150412	yes
XLOC_001394	XLOC_001394	Fcgr4	1:171017744-171029761	LD2	LD3	OK	7.13996	24.4406	1.77529	3.63316	5e-05	0.00150412	yes
XLOC_001400	XLOC_001400	Adamts4	1:171234852-171262258	LD2	LD3	OK	15.8245	47.4799	1.58516	3.23454	5e-05	0.00150412	yes
XLOC_001408	XLOC_001408	Arhgap30	1:171388953-171410298	LD2	LD3	OK	6.93067	22.5887	1.70453	4.59746	5e-05	0.00150412	yes
XLOC_001416	XLOC_001416	Cd48	1:171682008-171705258	LD2	LD3	OK	6.072	15.7641	1.3764	2.54095	0.00025	0.00579932	yes
XLOC_001420	XLOC_001420	Slamf1	1:171767126-171801184	LD2	LD3	OK	0.299967	1.20517	2.00636	2.30272	0.00065	0.0121296	yes
XLOC_001450	XLOC_001450	Aim2	1:173331885-173466311	LD2	LD3	OK	3.52042	10.652	1.59731	1.63416	0.0002	0.00483895	yes
XLOC_001452	XLOC_001452	Pyhin1	1:173630916-173647928	LD2	LD3	OK	5.14518	13.2038	1.35966	2.71059	5e-05	0.00150412	yes
XLOC_001555	XLOC_001555	1700047M11Rik	1:182287049-182303325	LD2	LD3	OK	0.25807	1.81542	2.81447	1.97474	0.0012	0.0191144	yes
XLOC_001740	XLOC_001740	Snhg6,Snord87	1:9908637-9944281	LD2	LD3	OK	13.3364	30.2278	1.1805	2.0026	0.00155	0.0231197	yes
XLOC_001819	XLOC_001819	Il17f	1:20777145-20790617	LD2	LD3	OK	0.846599	7.82748	3.2088	3.83735	5e-05	0.00150412	yes
XLOC_001820	XLOC_001820	Mcm3	1:20802967-20820312	LD2	LD3	OK	7.09556	19.1581	1.43296	2.0915	0.00185	0.0262431	yes
XLOC_001948	XLOC_001948	Neurl3	1:36264516-36274887	LD2	LD3	OK	16.1796	33.1437	1.03456	2.79425	5e-05	0.00150412	yes
XLOC_001955	XLOC_001955	Sema4c	1:36548638-36683183	LD2	LD3	OK	12.0328	25.2551	1.0696	2.34202	5e-05	0.00150412	yes
XLOC_001990	XLOC_001990	Gm15832,Rnf149,Snord89	1:39547569-39577418	LD2	LD3	OK	41.0035	148.452	1.85617	4.74542	5e-05	0.00150412	yes
XLOC_002106	XLOC_002106	-	1:55072724-55073959	LD2	LD3	OK	1.05491	3.62275	1.77996	2.25137	0.0011	0.0179001	yes
XLOC_002300	XLOC_002300	Ptprn	1:75246172-75264502	LD2	LD3	OK	1.28989	3.26333	1.3391	1.55631	0.00175	0.0252415	yes
XLOC_002345	XLOC_002345	Gm5530	1:81741984-81742969	LD2	LD3	OK	1.02713	3.77348	1.87728	2.20119	0.00185	0.0262431	yes
XLOC_002365	XLOC_002365	Pid1	1:84036276-84364180	LD2	LD3	OK	18.584	38.3246	1.04421	2.42682	5e-05	0.00150412	yes
XLOC_002387	XLOC_002387	A630001G21Rik	1:85717082-85784694	LD2	LD3	OK	2.13334	7.57662	1.82844	2.12176	0.00015	0.00382254	yes
XLOC_002469	XLOC_002469	Kif1a	1:93015463-93101951	LD2	LD3	OK	0.525265	1.40433	1.41877	1.36987	0.00075	0.0134835	yes
XLOC_002582	XLOC_002582	Inhbb	1:119415460-119423795	LD2	LD3	OK	19.2932	70.5987	1.87155	5.05358	5e-05	0.00150412	yes
XLOC_002592	XLOC_002592	Tmem37	1:120067376-120074074	LD2	LD3	OK	44.6176	89.6127	1.00609	2.76848	5e-05	0.00150412	yes
XLOC_002666	XLOC_002666	Mapkapk2	1:131053699-131097826	LD2	LD3	OK	46.6012	104.031	1.15857	3.42323	5e-05	0.00150412	yes
XLOC_002671	XLOC_002671	Rassf5	1:131153180-131245258	LD2	LD3	OK	8.74942	24.6127	1.49214	3.08929	5e-05	0.00150412	yes
XLOC_002672	XLOC_002672	Ikbke	1:131254342-131279606	LD2	LD3	OK	17.4803	35.2339	1.01124	1.94982	0.00055	0.0106759	yes
XLOC_002698	XLOC_002698	Snrpe	1:133603870-133610291	LD2	LD3	OK	54.657	129.984	1.24986	3.04296	5e-05	0.00150412	yes
XLOC_002760	XLOC_002760	Ptprc	1:138062860-138175708	LD2	LD3	OK	14.5696	49.1519	1.75428	4.81126	5e-05	0.00150412	yes
XLOC_002798	XLOC_002798	Rgs1	1:144242295-144249242	LD2	LD3	OK	7.54137	45.8524	2.6041	4.18566	5e-05	0.00150412	yes
XLOC_002802	XLOC_002802	Rgs18	1:144752142-144775438	LD2	LD3	OK	1.02586	4.08343	1.99294	2.55191	0.00015	0.00382254	yes
XLOC_002828	XLOC_002828	Pla2g4a	1:149829617-149961525	LD2	LD3	OK	6.48403	13.5091	1.05897	1.8519	0.00215	0.0293015	yes
XLOC_002833	XLOC_002833	Gm15453	1:150265534-150265999	LD2	LD3	OK	27.1861	91.3059	1.74784	3.64911	5e-05	0.00150412	yes
XLOC_002867	XLOC_002867	Npl	1:153503014-153550045	LD2	LD3	OK	2.60167	8.74339	1.74875	2.95069	5e-05	0.00150412	yes
XLOC_003050	XLOC_003050	Fcrlb	1:170906730-170912941	LD2	LD3	OK	2.07468	7.44565	1.84351	2.80646	5e-05	0.00150412	yes
XLOC_003053	XLOC_003053	Fcgr2b	1:170958616-170977746	LD2	LD3	OK	60.0921	175.408	1.54547	4.11371	5e-05	0.00150412	yes
XLOC_003054	XLOC_003054	Fcgr3	1:171051173-171064935	LD2	LD3	OK	43.6171	93.1761	1.09506	3.10035	5e-05	0.00150412	yes
XLOC_003061	XLOC_003061	Fcer1g	1:171229571-171234365	LD2	LD3	OK	54.368	167.901	1.62678	4.14812	5e-05	0.00150412	yes
XLOC_003065	XLOC_003065	Ufc1	1:171288562-171295024	LD2	LD3	OK	31.5913	67.2491	1.08999	2.81009	5e-05	0.00150412	yes
XLOC_003094	XLOC_003094	Slamf8	1:172581757-172590568	LD2	LD3	OK	0.931461	4.20821	2.17564	2.88995	0.0003	0.00669584	yes
XLOC_003108	XLOC_003108	Ackr1,Cadm3	1:173331885-173466311	LD2	LD3	OK	5.96081	22.8533	1.93882	2.59309	0.00025	0.00579932	yes
XLOC_003116	XLOC_003116	Ifi204,Mnda	1:173747292-174031851	LD2	LD3	OK	8.91657	27.1796	1.60797	2.01212	0.004	0.0453523	yes
XLOC_003194	XLOC_003194	Gm26004,Lbr	1:181806000-181843046	LD2	LD3	OK	15.9801	32.4976	1.02406	2.63451	5e-05	0.00150412	yes
XLOC_003259	XLOC_003259	Cenpf	1:189640605-189688086	LD2	LD3	OK	0.275991	1.70806	2.62967	1.45629	0.00015	0.00382254	yes
XLOC_003436	XLOC_003436	-	1:102628185-102628325	LD2	LD3	OK	200.543	641.6	1.67776	2.21255	0.00115	0.0185127	yes
XLOC_003455	XLOC_003455	-	1:128742233-128745079	LD2	LD3	OK	0.726463	2.99023	2.0413	2.56552	0.00115	0.0185127	yes
XLOC_003562	XLOC_003562	Mthfd1l	10:3973117-4167081	LD2	LD3	OK	2.30856	6.52659	1.49934	2.92113	5e-05	0.00150412	yes
XLOC_003634	XLOC_003634	Mtfr2	10:20347335-20361718	LD2	LD3	OK	0.860683	3.10821	1.85253	2.45707	0.003	0.0372179	yes
XLOC_003661	XLOC_003661	Vnn3	10:23851455-23871327	LD2	LD3	OK	2.88387	5.95327	1.04568	1.86841	0.00455	0.0494796	yes
XLOC_003681	XLOC_003681	Gm23410,Med23	10:24869985-24913681	LD2	LD3	OK	6.55147	13.4167	1.03414	1.76767	0.0007	0.012804	yes
XLOC_003798	XLOC_003798	Nus1	10:52417388-52440192	LD2	LD3	OK	24.0333	49.4915	1.04214	3.1549	5e-05	0.00150412	yes
XLOC_003814	XLOC_003814	Fabp7	10:57784880-57788450	LD2	LD3	OK	0.715469	4.2722	2.57802	2.84862	0.0003	0.00669584	yes
XLOC_003854	XLOC_003854	Aifm2	10:61715262-61784147	LD2	LD3	OK	5.87825	12.5168	1.09041	1.66626	0.00145	0.0220126	yes
XLOC_003856	XLOC_003856	Gm5424	10:62071014-62072609	LD2	LD3	OK	6.34379	13.0846	1.04445	2.11108	0.00175	0.0252415	yes
XLOC_003866	XLOC_003866	Dna2	10:62947025-62974187	LD2	LD3	OK	2.84526	8.0977	1.50895	2.22209	0.0004	0.00838373	yes
XLOC_003903	XLOC_003903	Zwint	10:72654844-72674964	LD2	LD3	OK	40.1678	82.3696	1.03607	2.82188	5e-05	0.00150412	yes
XLOC_003937	XLOC_003937	Itgb2	10:77530251-77565709	LD2	LD3	OK	61.0769	186.763	1.61251	4.46402	5e-05	0.00150412	yes
XLOC_003954	XLOC_003954	Cstb	10:78425669-78427619	LD2	LD3	OK	200.129	559.046	1.48204	4.35408	5e-05	0.00150412	yes
XLOC_004065	XLOC_004065	Txnrd1	10:82859205-82897746	LD2	LD3	OK	53.7826	112.609	1.06611	3.23177	5e-05	0.00150412	yes
XLOC_004067	XLOC_004067	Chst11	10:82985470-83195900	LD2	LD3	OK	8.41438	22.5459	1.42194	4.0073	5e-05	0.00150412	yes
XLOC_004122	XLOC_004122	Hal	10:93488739-93519304	LD2	LD3	OK	6.29317	30.2991	2.26742	3.61146	5e-05	0.00150412	yes
XLOC_004147	XLOC_004147	-	10:96244681-96249255	LD2	LD3	OK	0.367145	1.55733	2.08465	2.1196	0.00365	0.0426144	yes
XLOC_004150	XLOC_004150	Btg1	10:96617000-96622813	LD2	LD3	OK	36.1917	89.5144	1.30646	3.97612	5e-05	0.00150412	yes
XLOC_004153	XLOC_004153	Lum	10:97565500-97572703	LD2	LD3	OK	4.10066	11.0005	1.42364	2.84609	5e-05	0.00150412	yes
XLOC_004253	XLOC_004253	Ifng	10:118441046-118445892	LD2	LD3	OK	0.335719	2.4954	2.89395	2.85591	0.0009	0.0154411	yes
XLOC_004281	XLOC_004281	Avpr1a	10:122448395-122456731	LD2	LD3	OK	0.465236	3.00939	2.69344	3.56832	5e-05	0.00150412	yes
XLOC_004292	XLOC_004292	Cyp27b1	10:127047802-127053105	LD2	LD3	OK	0.587858	2.75385	2.22791	2.65419	5e-05	0.00150412	yes
XLOC_004302	XLOC_004302	Arhgap9	10:127319717-127341957	LD2	LD3	OK	3.8125	14.2457	1.90172	2.88817	0.0001	0.0027369	yes
XLOC_004347	XLOC_004347	Wibg	10:128747814-128766568	LD2	LD3	OK	15.8328	33.9492	1.10046	2.53925	0.0001	0.0027369	yes
XLOC_004350	XLOC_004350	Cd63	10:128908918-128912816	LD2	LD3	OK	225.795	511.28	1.1791	3.60642	5e-05	0.00150412	yes
XLOC_004406	XLOC_004406	Ipcef1	10:6740628-7052478	LD2	LD3	OK	0.498518	1.36135	1.44932	1.42329	0.00095	0.0160607	yes
XLOC_004425	XLOC_004425	Rab32	10:10545010-10558233	LD2	LD3	OK	13.1661	33.5426	1.34917	3.40922	5e-05	0.00150412	yes
XLOC_004460	XLOC_004460	Tnfaip3	10:19000907-19015657	LD2	LD3	OK	78.6609	171.527	1.12472	3.2423	5e-05	0.00150412	yes
XLOC_004500	XLOC_004500	Arg1	10:24915207-24927470	LD2	LD3	OK	4.39488	61.0514	3.79613	7.30649	5e-05	0.00150412	yes
XLOC_004518	XLOC_004518	Rspo3	10:29453108-29535867	LD2	LD3	OK	1.98947	4.7403	1.25259	2.117	0.0021	0.028818	yes
XLOC_004520	XLOC_004520	Cenpw	10:30196010-30200540	LD2	LD3	OK	0.47443	2.47957	2.38582	2.76722	0.0003	0.00669584	yes
XLOC_004540	XLOC_004540	Fam26f	10:34126068-34138794	LD2	LD3	OK	1.55188	20.6721	3.73559	4.05671	5e-05	0.00150412	yes
XLOC_004592	XLOC_004592	Aim1	10:43950273-44148853	LD2	LD3	OK	3.55581	9.47183	1.41347	2.58086	0.0002	0.00483895	yes
XLOC_004595	XLOC_004595	-	10:44597713-44602170	LD2	LD3	OK	0.277158	1.79144	2.69233	2.52985	0.00285	0.0358568	yes
XLOC_004643	XLOC_004643	Ddit4	10:59949674-59951770	LD2	LD3	OK	23.4539	69.3109	1.56325	4.30213	5e-05	0.00150412	yes
XLOC_004707	XLOC_004707	Cdk1	10:69336634-69352938	LD2	LD3	OK	3.63651	13.9277	1.93733	2.66855	0.00045	0.00918015	yes
XLOC_004809	XLOC_004809	Sbno2	10:80057012-80102927	LD2	LD3	OK	35.5085	79.6503	1.16552	3.48221	5e-05	0.00150412	yes
XLOC_004917	XLOC_004917	Gas2l3	10:89408822-89443967	LD2	LD3	OK	1.10949	2.90776	1.39002	2.75931	0.0002	0.00483895	yes
XLOC_004923	XLOC_004923	Apaf1	10:90989310-91082778	LD2	LD3	OK	7.27244	17.0207	1.22678	2.39307	5e-05	0.00150412	yes
XLOC_005060	XLOC_005060	Irak3	10:120140733-120224917	LD2	LD3	OK	12.3231	26.0617	1.08056	2.029	0.00095	0.0160607	yes
XLOC_005061	XLOC_005061	Hmga2	10:120361272-120476469	LD2	LD3	OK	1.20141	3.78	1.65366	2.69175	0.0001	0.0027369	yes
XLOC_005180	XLOC_005180	Gm20746,Gm26445	10:130592135-130592705	LD2	LD3	OK	4.33588	11.8541	1.45099	1.89323	0.00425	0.0473317	yes
XLOC_005290	XLOC_005290	-	10:51526317-51531306	LD2	LD3	OK	0.890484	2.31785	1.38013	2.33468	0.00095	0.0160607	yes
XLOC_005295	XLOC_005295	-	10:55905847-55906393	LD2	LD3	OK	0.888066	3.70231	2.05969	2.04601	0.0045	0.0491469	yes
XLOC_005524	XLOC_005524	-	10:120128637-120137125	LD2	LD3	OK	0.115544	1.02605	3.15059	4.09775	5e-05	0.00150412	yes
XLOC_005571	XLOC_005571	Gal3st1,Pes1	11:3937540-3999326	LD2	LD3	OK	25.3464	50.9114	1.00621	2.71341	5e-05	0.00150412	yes
XLOC_005581	XLOC_005581	Osm	11:4236411-4241066	LD2	LD3	OK	10.7902	43.5176	2.01188	4.99949	5e-05	0.00150412	yes
XLOC_005624	XLOC_005624	Upp1	11:9118102-9136170	LD2	LD3	OK	22.8521	101.879	2.15646	4.75617	5e-05	0.00150412	yes
XLOC_005625	XLOC_005625	Abca13	11:9191941-9684684	LD2	LD3	OK	0.237166	1.63194	2.78262	2.20695	0.00095	0.0160607	yes
XLOC_005633	XLOC_005633	Ikzf1	11:11642202-11772926	LD2	LD3	OK	3.89438	15.1654	1.96131	4.68864	5e-05	0.00150412	yes
XLOC_005658	XLOC_005658	C1d	11:17257420-17269176	LD2	LD3	OK	12.195	37.483	1.61995	1.89977	0.00315	0.0384743	yes
XLOC_005764	XLOC_005764	Hba-a1	11:32283510-32284465	LD2	LD3	OK	24.9483	119.89	2.2647	3.98824	5e-05	0.00150412	yes
XLOC_005770	XLOC_005770	Stk10	11:32533304-32624587	LD2	LD3	OK	4.2098	10.0926	1.26147	3.08153	5e-05	0.00150412	yes
XLOC_005783	XLOC_005783	Lcp2	11:33629338-34098554	LD2	LD3	OK	9.65697	35.0529	1.85989	3.50587	5e-05	0.00150412	yes
XLOC_005847	XLOC_005847	Havcr2	11:46454868-46484874	LD2	LD3	OK	9.58425	21.3414	1.15491	2.7578	5e-05	0.00150412	yes
XLOC_005863	XLOC_005863	Ifi47,Olfr56	11:48887299-49135387	LD2	LD3	OK	25.9195	138.244	2.4151	3.26881	5e-05	0.00150412	yes
XLOC_005922	XLOC_005922	Nhp2	11:51619734-51635896	LD2	LD3	OK	32.5933	74.5594	1.19381	2.74899	5e-05	0.00150412	yes
XLOC_005955	XLOC_005955	Irf1	11:53770013-53778374	LD2	LD3	OK	109.368	361.957	1.72663	4.4074	5e-05	0.00150412	yes
XLOC_005999	XLOC_005999	Gm12250	11:58187517-58192397	LD2	LD3	OK	2.9873	19.5004	2.70659	4.30592	5e-05	0.00150412	yes
XLOC_006000	XLOC_006000	Igtp,Irgm2	11:58199555-58222779	LD2	LD3	OK	26.7402	182.009	2.76693	7.51869	5e-05	0.00150412	yes
XLOC_006001	XLOC_006001	4930438A08Rik	11:58274791-58294289	LD2	LD3	OK	0.0774103	1.46046	4.23776	3.40687	0.0004	0.00838373	yes
XLOC_006070	XLOC_006070	Tnfrsf13b	11:61126754-61149710	LD2	LD3	OK	3.37443	7.66713	1.18404	2.00727	0.00045	0.00918015	yes
XLOC_006089	XLOC_006089	Trpv2	11:62574485-62600515	LD2	LD3	OK	6.2117	14.2626	1.19918	2.447	5e-05	0.00150412	yes
XLOC_006090	XLOC_006090	2410006H16Rik	11:62602862-62648523	LD2	LD3	OK	39.75	89.584	1.17229	2.2412	0.0013	0.0203258	yes
XLOC_006141	XLOC_006141	Pik3r5	11:68432120-68498052	LD2	LD3	OK	6.51351	16.9863	1.38287	2.94789	5e-05	0.00150412	yes
XLOC_006142	XLOC_006142	Pik3r6	11:68503018-68554464	LD2	LD3	OK	3.98256	13.8631	1.79948	2.27978	0.0002	0.00483895	yes
XLOC_006143	XLOC_006143	Mfsd6l	11:68556185-68558245	LD2	LD3	OK	1.35241	4.09142	1.59707	2.37028	0.00075	0.0134835	yes
XLOC_006152	XLOC_006152	Aurkb	11:69045517-69051664	LD2	LD3	OK	0.804901	4.06417	2.33608	2.33175	5e-05	0.00150412	yes
XLOC_006179	XLOC_006179	Tmem256	11:69838513-69839618	LD2	LD3	OK	54.4619	131.019	1.26646	2.9114	0.00015	0.00382254	yes
XLOC_006199	XLOC_006199	Arrb2,Mir7115	11:70432455-70442892	LD2	LD3	OK	18.1158	37.6127	1.05397	2.25323	0.00015	0.00382254	yes
XLOC_006227	XLOC_006227	Xaf1	11:72301475-72313733	LD2	LD3	OK	34.7201	77.032	1.14969	2.13958	0.0015	0.0225641	yes
XLOC_006291	XLOC_006291	Mir22,Mir22hg,Tlcd2	11:75461538-75470899	LD2	LD3	OK	54.2056	116.852	1.10817	2.64186	5e-05	0.00150412	yes
XLOC_006349	XLOC_006349	Unc119	11:78343481-78349164	LD2	LD3	OK	12.1465	25.6378	1.07773	2.3381	0.0006	0.0114097	yes
XLOC_006360	XLOC_006360	Nos2	11:78920786-78960408	LD2	LD3	OK	2.4322	17.0984	2.81352	5.59822	5e-05	0.00150412	yes
XLOC_006368	XLOC_006368	Mir365-2	11:79721965-79728287	LD2	LD3	OK	0.757255	8.7739	3.53437	3.5441	5e-05	0.00150412	yes
XLOC_006388	XLOC_006388	Ccl2	11:82028223-82038562	LD2	LD3	OK	332.479	721.641	1.11802	3.28254	5e-05	0.00150412	yes
XLOC_006389	XLOC_006389	Ccl7	11:82045711-82047525	LD2	LD3	OK	63.9131	158.786	1.3129	3.61881	5e-05	0.00150412	yes
XLOC_006391	XLOC_006391	Ccl12	11:82101844-82103400	LD2	LD3	OK	34.4755	143.852	2.06094	4.81213	5e-05	0.00150412	yes
XLOC_006392	XLOC_006392	Ccl8	11:82115184-82116799	LD2	LD3	OK	1.98098	21.801	3.46011	4.17336	5e-05	0.00150412	yes
XLOC_006403	XLOC_006403	Slfn2	11:83065111-83070678	LD2	LD3	OK	83.0215	293.51	1.82185	5.42236	5e-05	0.00150412	yes
XLOC_006405	XLOC_006405	Slfn1	11:83111360-83122712	LD2	LD3	OK	26.7359	62.5265	1.22569	3.10587	5e-05	0.00150412	yes
XLOC_006406	XLOC_006406	Slfn4	11:83175185-83190221	LD2	LD3	OK	25.8439	82.9608	1.68261	4.59229	5e-05	0.00150412	yes
XLOC_006407	XLOC_006407	Gm11427,Slfn3	11:83191329-83260907	LD2	LD3	OK	4.36768	10.925	1.32269	1.927	0.00175	0.0252415	yes
XLOC_006408	XLOC_006408	AI662270	11:83191329-83260907	LD2	LD3	OK	17.4157	63.089	1.857	3.37231	5e-05	0.00150412	yes
XLOC_006418	XLOC_006418	Ccl4	11:83659736-83664683	LD2	LD3	OK	296.043	709.659	1.26132	3.53594	5e-05	0.00150412	yes
XLOC_006423	XLOC_006423	Wfdc17	11:83703990-83706268	LD2	LD3	OK	92.4709	455.249	2.29958	6.23542	5e-05	0.00150412	yes
XLOC_006425	XLOC_006425	Wfdc21	11:83746939-83752642	LD2	LD3	OK	54.5779	468.106	3.10045	7.6086	5e-05	0.00150412	yes
XLOC_006477	XLOC_006477	Mir142hg,mmu-mir-142a	11:87755464-87757871	LD2	LD3	OK	7.17273	21.7123	1.59792	1.49766	0.00375	0.0433818	yes
XLOC_006553	XLOC_006553	Gm11539	11:96248632-96249189	LD2	LD3	OK	1.24919	4.78951	1.93889	2.0407	0.00335	0.0401623	yes
XLOC_006591	XLOC_006591	Psmb3	11:97703398-97713500	LD2	LD3	OK	84.789	198.317	1.22586	3.49893	5e-05	0.00150412	yes
XLOC_006619	XLOC_006619	Csf3	11:98701262-98703629	LD2	LD3	OK	21.6569	207.466	3.25997	8.67198	5e-05	0.00150412	yes
XLOC_006651	XLOC_006651	Eif1	11:100319884-100322096	LD2	LD3	OK	266.351	571.144	1.10053	2.35934	0.00035	0.00756352	yes
XLOC_006681	XLOC_006681	Rpl27	11:101442297-101445529	LD2	LD3	OK	210.807	485.278	1.20289	3.57797	5e-05	0.00150412	yes
XLOC_006708	XLOC_006708	Grn	11:102430314-102447682	LD2	LD3	OK	50.0518	107.056	1.09687	2.61409	5e-05	0.00150412	yes
XLOC_006736	XLOC_006736	Itgb3	11:104607999-104670618	LD2	LD3	OK	4.20888	11.5086	1.45121	3.60246	5e-05	0.00150412	yes
XLOC_006767	XLOC_006767	Milr1	11:106751149-106779537	LD2	LD3	OK	4.42206	19.4786	2.1391	3.54803	5e-05	0.00150412	yes
XLOC_006797	XLOC_006797	Gna13	11:109346838-109401372	LD2	LD3	OK	33.8746	85.3588	1.33334	2.6168	5e-05	0.00150412	yes
XLOC_006826	XLOC_006826	Rpl38	11:114668523-114672331	LD2	LD3	OK	451.024	1274.92	1.49913	4.47682	5e-05	0.00150412	yes
XLOC_006832	XLOC_006832	Cd300a,Gm11698	11:114889670-114909838	LD2	LD3	OK	3.16586	7.7359	1.28897	1.5726	0.0007	0.012804	yes
XLOC_006872	XLOC_006872	Sphk1	11:116529214-116536674	LD2	LD3	OK	36.9959	123.21	1.73568	4.33187	5e-05	0.00150412	yes
XLOC_006876	XLOC_006876	1810032O08Rik,Snord1a,Snord1b,Snord1c	11:116671659-116695011	LD2	LD3	OK	3.5748	12.6861	1.82731	1.35387	0.0029	0.03629	yes
XLOC_006896	XLOC_006896	Birc5	11:117849250-117855743	LD2	LD3	OK	4.67964	15.9631	1.77027	2.867	0.0001	0.0027369	yes
XLOC_006926	XLOC_006926	1810043H04Rik	11:120098927-120100705	LD2	LD3	OK	9.41295	30.3609	1.6895	2.66031	0.00025	0.00579932	yes
XLOC_006950	XLOC_006950	Slc16a3	11:120948479-120960868	LD2	LD3	OK	6.68474	25.9532	1.95697	4.00326	5e-05	0.00150412	yes
XLOC_006962	XLOC_006962	Metrnl	11:121701543-121721029	LD2	LD3	OK	9.87886	42.4187	2.10228	4.41192	5e-05	0.00150412	yes
XLOC_007028	XLOC_007028	Myo1g	11:6506547-6521241	LD2	LD3	OK	7.85429	27.2482	1.79461	2.85432	5e-05	0.00150412	yes
XLOC_007029	XLOC_007029	Gm11974,Gm22457	11:6525590-6528760	LD2	LD3	OK	28.8091	82.5504	1.51875	3.36207	5e-05	0.00150412	yes
XLOC_007045	XLOC_007045	Igfbp3	11:7206085-7213923	LD2	LD3	OK	38.9022	148.386	1.93143	5.49692	5e-05	0.00150412	yes
XLOC_007084	XLOC_007084	Plek	11:16971205-17079371	LD2	LD3	OK	65.0564	151.379	1.2184	3.55067	5e-05	0.00150412	yes
XLOC_007119	XLOC_007119	Gm12038	11:20847475-20847682	LD2	LD3	OK	0	3.13931	inf	-nan	0.0001	0.0027369	yes
XLOC_007182	XLOC_007182	Rps27a	11:29545845-29578367	LD2	LD3	OK	246.468	831.201	1.7538	5.20764	5e-05	0.00150412	yes
XLOC_007230	XLOC_007230	Dock2	11:34226814-34783892	LD2	LD3	OK	4.62681	11.4481	1.30702	2.33859	5e-05	0.00150412	yes
XLOC_007247	XLOC_007247	Hmmr	11:40701394-40733422	LD2	LD3	OK	0.71856	2.20334	1.61651	2.20495	0.0006	0.0114097	yes
XLOC_007258	XLOC_007258	Pttg1	11:43420249-43426251	LD2	LD3	OK	4.21046	12.1391	1.52761	2.12034	0.00095	0.0160607	yes
XLOC_007278	XLOC_007278	Gm12166	11:46051353-46052321	LD2	LD3	OK	6.07956	15.9913	1.39525	2.43939	0.0004	0.00838373	yes
XLOC_007281	XLOC_007281	Cyfip2	11:46193849-46312859	LD2	LD3	OK	1.79015	4.74538	1.40644	2.43288	5e-05	0.00150412	yes
XLOC_007283	XLOC_007283	Itk	11:46325149-46389515	LD2	LD3	OK	0.821594	2.00304	1.28569	1.84644	0.003	0.0372179	yes
XLOC_007300	XLOC_007300	Irgm1	11:48861967-48871683	LD2	LD3	OK	24.6571	160.252	2.70027	7.07677	5e-05	0.00150412	yes
XLOC_007302	XLOC_007302	Gm12185,Tgtp1	11:48887299-49135387	LD2	LD3	OK	8.88437	36.7827	2.04969	1.54417	0.00215	0.0293015	yes
XLOC_007361	XLOC_007361	Uqcrq	11:53427921-53430831	LD2	LD3	OK	62.9907	176.398	1.48562	3.12525	5e-05	0.00150412	yes
XLOC_007379	XLOC_007379	Slc22a4	11:53983122-54028090	LD2	LD3	OK	1.13124	4.60781	2.02618	2.56324	0.0003	0.00669584	yes
XLOC_007389	XLOC_007389	Tnip1	11:54910784-54962917	LD2	LD3	OK	69.8102	154.658	1.14758	2.77179	5e-05	0.00150412	yes
XLOC_007398	XLOC_007398	Atox1	11:55446640-55461239	LD2	LD3	OK	88.9379	195.075	1.13316	3.03228	5e-05	0.00150412	yes
XLOC_007424	XLOC_007424	Gm12254	11:58508790-58509261	LD2	LD3	OK	6.24081	24.5715	1.97718	2.83685	0.0001	0.0027369	yes
XLOC_007528	XLOC_007528	Gm12286	11:63312309-63313311	LD2	LD3	OK	1.59268	6.86374	2.10754	2.7415	0.0007	0.012804	yes
XLOC_007592	XLOC_007592	Eif4a1,Gm22988,Gm24029	11:69666935-69672423	LD2	LD3	OK	319.973	661.924	1.04871	1.52208	5e-05	0.00150412	yes
XLOC_007606	XLOC_007606	Acap1	11:69881539-69895545	LD2	LD3	OK	1.70185	4.80871	1.49855	2.4195	0.00035	0.00756352	yes
XLOC_007609	XLOC_007609	Eif5a	11:69916713-69921958	LD2	LD3	OK	276.093	624.417	1.17736	3.38669	5e-05	0.00150412	yes
XLOC_007617	XLOC_007617	Alox12	11:70241456-70255353	LD2	LD3	OK	1.32575	3.34657	1.33588	2.05885	0.0028	0.0353854	yes
XLOC_007637	XLOC_007637	Scimp	11:70790931-70812586	LD2	LD3	OK	6.5683	17.6789	1.42844	2.46586	0.0004	0.00838373	yes
XLOC_007705	XLOC_007705	Rap1gap2	11:74383355-74590186	LD2	LD3	OK	2.26018	6.44041	1.51072	3.17025	5e-05	0.00150412	yes
XLOC_007726	XLOC_007726	Doc2b	11:75768172-75825241	LD2	LD3	OK	0.788912	2.30414	1.54629	2.44057	0.00065	0.0121296	yes
XLOC_007782	XLOC_007782	Evi2a,Evi2b,Gm21975	11:79336956-79581612	LD2	LD3	OK	30.5965	71.2567	1.21966	1.94653	0.00275	0.0349429	yes
XLOC_007814	XLOC_007814	Slfn8	11:83002129-83021617	LD2	LD3	OK	3.11251	9.77273	1.65068	3.57005	5e-05	0.00150412	yes
XLOC_007824	XLOC_007824	Ccl5	11:83525777-83530518	LD2	LD3	OK	7.39071	24.0343	1.70131	2.54346	0.0006	0.0114097	yes
XLOC_007825	XLOC_007825	Ccl9	11:83572918-83578636	LD2	LD3	OK	147.655	362.008	1.29379	2.06106	0.00065	0.0121296	yes
XLOC_007826	XLOC_007826	Ccl6	11:83582055-83623693	LD2	LD3	OK	296.166	764.513	1.36814	3.63696	5e-05	0.00150412	yes
XLOC_007919	XLOC_007919	Gm20390,Nme1,Nme2	11:93949813-93968521	LD2	LD3	OK	195.645	545.706	1.47989	3.81677	5e-05	0.00150412	yes
XLOC_007960	XLOC_007960	Atp5g1	11:96068851-96075670	LD2	LD3	OK	63.4664	141.855	1.16035	2.97628	5e-05	0.00150412	yes
XLOC_008002	XLOC_008002	Arl5c	11:97989577-97996326	LD2	LD3	OK	2.99541	8.43575	1.49376	2.39503	0.00045	0.00918015	yes
XLOC_008023	XLOC_008023	Gm23451,Top2a	11:98992942-99024189	LD2	LD3	OK	3.96131	17.3984	2.1349	3.04781	5e-05	0.00150412	yes
XLOC_008025	XLOC_008025	Ccr7	11:99144195-99155077	LD2	LD3	OK	2.3711	5.91606	1.31908	2.22023	0.0017	0.0246925	yes
XLOC_008096	XLOC_008096	Gm10039	11:100361715-100362126	LD2	LD3	OK	15.8463	36.9151	1.22007	2.01059	0.0029	0.03629	yes
XLOC_008278	XLOC_008278	AF251705	11:114996720-115003942	LD2	LD3	OK	8.52924	25.8561	1.60001	3.02123	5e-05	0.00150412	yes
XLOC_008283	XLOC_008283	Cd300e	11:115051916-115066681	LD2	LD3	OK	0.312534	1.63996	2.39158	2.76869	0.0001	0.0027369	yes
XLOC_008284	XLOC_008284	Cd300lf,Rab37	11:115091430-115162236	LD2	LD3	OK	49.9934	110.349	1.14226	2.71529	5e-05	0.00150412	yes
XLOC_008296	XLOC_008296	Hn1	11:115497352-115514387	LD2	LD3	OK	30.3957	66.0439	1.11956	2.95325	5e-05	0.00150412	yes
XLOC_008337	XLOC_008337	Gm8624	11:117420636-117421717	LD2	LD3	OK	0.38906	3.44293	3.14557	2.71082	0.0014	0.0214531	yes
XLOC_008343	XLOC_008343	Socs3	11:117966076-117970047	LD2	LD3	OK	82.9172	202.845	1.29063	3.784	5e-05	0.00150412	yes
XLOC_008345	XLOC_008345	Cyth1	11:118132018-118248592	LD2	LD3	OK	11.2158	24.5869	1.13235	2.79419	5e-05	0.00150412	yes
XLOC_008381	XLOC_008381	Actg1,Gm23419,Mir6935	11:120345685-120348563	LD2	LD3	OK	519.048	1131.54	1.12435	2.68423	5e-05	0.00150412	yes
XLOC_008661	XLOC_008661	-	11:86814926-86816803	LD2	LD3	OK	18.8548	58.5143	1.63386	4.47356	5e-05	0.00150412	yes
XLOC_008717	XLOC_008717	-	11:103658856-103665732	LD2	LD3	OK	0.320264	1.27177	1.98951	2.90693	0.00035	0.00756352	yes
XLOC_008728	XLOC_008728	-	11:104673377-104675370	LD2	LD3	OK	0.341866	1.42521	2.05967	2.22772	0.00295	0.0367778	yes
XLOC_008739	XLOC_008739	-	11:109011641-109012109	LD2	LD3	OK	92.1548	320.026	1.79606	4.71472	5e-05	0.00150412	yes
XLOC_008852	XLOC_008852	Odc1	12:17544872-17551502	LD2	LD3	OK	45.6223	113.56	1.31565	3.96046	5e-05	0.00150412	yes
XLOC_008881	XLOC_008881	Rrm2	12:24707902-24714146	LD2	LD3	OK	3.2249	8.36423	1.37498	2.09345	0.0032	0.0388717	yes
XLOC_008897	XLOC_008897	Tssc1	12:28751827-28867493	LD2	LD3	OK	5.65582	15.9186	1.49291	2.16057	0.0023	0.0307915	yes
XLOC_008905	XLOC_008905	Fam110c	12:31073682-31086178	LD2	LD3	OK	3.39295	7.35564	1.11631	2.17591	0.0011	0.0179001	yes
XLOC_009073	XLOC_009073	Hif1a	12:73901312-73949785	LD2	LD3	OK	55.476	161.047	1.53754	4.28596	5e-05	0.00150412	yes
XLOC_009080	XLOC_009080	Gm29236	12:75630289-75669537	LD2	LD3	OK	3.94901	11.0534	1.48493	2.99139	5e-05	0.00150412	yes
XLOC_009101	XLOC_009101	Arg2	12:79130776-79172667	LD2	LD3	OK	17.8744	48.4487	1.43856	2.30238	0.00115	0.0185127	yes
XLOC_009103	XLOC_009103	Rdh12	12:79208913-79222665	LD2	LD3	OK	1.74217	4.45554	1.35472	1.87647	0.0046	0.0498683	yes
XLOC_009166	XLOC_009166	Batf	12:85686668-85709087	LD2	LD3	OK	9.18807	19.2586	1.06767	2.06293	0.0022	0.0297977	yes
XLOC_009222	XLOC_009222	Gpr65	12:98268634-98276624	LD2	LD3	OK	3.81529	11.7906	1.62777	3.22607	5e-05	0.00150412	yes
XLOC_009232	XLOC_009232	-	12:99643092-99647218	LD2	LD3	OK	3.85808	15.7586	2.03018	4.66452	5e-05	0.00150412	yes
XLOC_009403	XLOC_009403	Tnfaip2	12:111442468-111455020	LD2	LD3	OK	40.3861	97.6701	1.27406	2.79688	5e-05	0.00150412	yes
XLOC_009407	XLOC_009407	Trmt61a	12:111678104-111683976	LD2	LD3	OK	4.0837	8.27074	1.01814	2.00957	0.0028	0.0353854	yes
XLOC_009423	XLOC_009423	Pld4	12:112760654-112768986	LD2	LD3	OK	8.31109	28.7067	1.78828	4.12169	5e-05	0.00150412	yes
XLOC_009424	XLOC_009424	BC022687	12:112808974-112816350	LD2	LD3	OK	4.23297	10.7516	1.34481	2.62931	0.0002	0.00483895	yes
XLOC_009461	XLOC_009461	Ncapg2	12:116405329-116463531	LD2	LD3	OK	1.09788	2.20515	1.00616	1.91398	0.0041	0.0461406	yes
XLOC_009501	XLOC_009501	Pgk1-rs7	12:10898565-10900296	LD2	LD3	OK	3.3636	8.80969	1.38908	2.4837	0.00075	0.0134835	yes
XLOC_009556	XLOC_009556	Id2	12:25093800-25096092	LD2	LD3	OK	104.089	229.277	1.13928	3.44245	5e-05	0.00150412	yes
XLOC_009583	XLOC_009583	Slc26a4	12:31519826-31560002	LD2	LD3	OK	8.48059	20.3826	1.2651	2.76252	5e-05	0.00150412	yes
XLOC_009584	XLOC_009584	Bcap29	12:31595353-31634658	LD2	LD3	OK	15.0954	31.6371	1.0675	2.51047	0.0003	0.00669584	yes
XLOC_009589	XLOC_009589	Pik3cg	12:32173037-32208659	LD2	LD3	OK	2.47361	7.49482	1.59928	3.53458	5e-05	0.00150412	yes
XLOC_009720	XLOC_009720	Pygl	12:70190810-70234850	LD2	LD3	OK	17.0227	51.7984	1.60545	3.83209	5e-05	0.00150412	yes
XLOC_009864	XLOC_009864	Dio2	12:90724553-90750693	LD2	LD3	OK	3.40374	11.9515	1.812	4.4428	5e-05	0.00150412	yes
XLOC_009906	XLOC_009906	Cpsf2	12:101968096-102005993	LD2	LD3	OK	11.4677	51.8235	2.17603	2.4289	0.0007	0.012804	yes
XLOC_009919	XLOC_009919	Ifi27l2a	12:103442166-103443680	LD2	LD3	OK	21.4631	53.4212	1.31556	2.40557	0.00055	0.0106759	yes
XLOC_009951	XLOC_009951	Gm28875,Syne3	12:104925500-105010017	LD2	LD3	OK	1.52167	3.38391	1.15304	1.79973	0.00115	0.0185127	yes
XLOC_009975	XLOC_009975	Wars	12:108860029-108894174	LD2	LD3	OK	42.8386	91.3287	1.09216	2.77183	5e-05	0.00150412	yes
XLOC_010009	XLOC_010009	2010107E04Rik	12:111961375-111966977	LD2	LD3	OK	79.5772	177.954	1.16108	2.76572	5e-05	0.00150412	yes
XLOC_010020	XLOC_010020	Gpr132	12:112850797-112861088	LD2	LD3	OK	5.28926	11.2902	1.09393	2.33797	0.0006	0.0114097	yes
XLOC_010268	XLOC_010268	RP23-172K2.12	12:115982262-115993370	LD2	LD3	OK	0.533788	3.17332	2.57165	2.87023	0.0007	0.012804	yes
XLOC_010331	XLOC_010331	-	12:19120910-19121881	LD2	LD3	OK	3.37065	10.4049	1.62617	2.46756	0.0009	0.0154411	yes
XLOC_010332	XLOC_010332	-	12:19122008-19122433	LD2	LD3	OK	1.01878	22.048	4.43573	4.67968	5e-05	0.00150412	yes
XLOC_010491	XLOC_010491	-	12:80441368-80441547	LD2	LD3	OK	151.318	346.724	1.19621	2.05059	0.0035	0.0414062	yes
XLOC_010644	XLOC_010644	Psma2	13:14613241-14625671	LD2	LD3	OK	90.7697	188.056	1.05088	3.09396	5e-05	0.00150412	yes
XLOC_010647	XLOC_010647	Inhba	13:16011850-16031759	LD2	LD3	OK	8.95105	23.8087	1.41136	4.05251	5e-05	0.00150412	yes
XLOC_010675	XLOC_010675	Aoah	13:20794118-21024600	LD2	LD3	OK	0.385711	2.72065	2.81836	3.36098	0.0001	0.0027369	yes
XLOC_010786	XLOC_010786	Fam65b	13:24582188-24735176	LD2	LD3	OK	2.89495	10.6038	1.87297	3.74237	5e-05	0.00150412	yes
XLOC_010816	XLOC_010816	Gm11361	13:28257635-28258094	LD2	LD3	OK	18.2877	101.078	2.46652	4.74819	5e-05	0.00150412	yes
XLOC_010869	XLOC_010869	Psmg4	13:34162963-34178172	LD2	LD3	OK	12.3487	33.0933	1.42219	2.39847	0.00075	0.0134835	yes
XLOC_010882	XLOC_010882	Ly86	13:37345344-37419036	LD2	LD3	OK	6.09861	14.0365	1.20263	2.10858	0.0017	0.0246925	yes
XLOC_010917	XLOC_010917	-	13:42253917-42259244	LD2	LD3	OK	0.105553	1.37776	3.70628	2.99747	0.0016	0.023654	yes
XLOC_010918	XLOC_010918	Edn1	13:42301269-42308016	LD2	LD3	OK	65.77	146.844	1.15878	3.39488	5e-05	0.00150412	yes
XLOC_010925	XLOC_010925	Cd83	13:43785106-43803130	LD2	LD3	OK	4.58453	10.2491	1.16065	2.39745	0.00055	0.0106759	yes
XLOC_010929	XLOC_010929	Jarid2	13:44729473-44921798	LD2	LD3	OK	4.87747	10.3265	1.08214	2.34236	5e-05	0.00150412	yes
XLOC_010977	XLOC_010977	Cks2	13:51645231-51650660	LD2	LD3	OK	9.84353	27.3965	1.47675	2.65089	5e-05	0.00150412	yes
XLOC_010983	XLOC_010983	Syk	13:52583172-52648792	LD2	LD3	OK	13.4364	30.2163	1.16919	3.22464	5e-05	0.00150412	yes
XLOC_010988	XLOC_010988	Hrh2	13:54188482-54223023	LD2	LD3	OK	0.160561	2.42206	3.91505	4.09895	5e-05	0.00150412	yes
XLOC_011006	XLOC_011006	Rgs14	13:55369731-55384759	LD2	LD3	OK	1.71118	7.01429	2.03531	3.26981	5e-05	0.00150412	yes
XLOC_011008	XLOC_011008	Grk6,Prr7	13:55445333-55473250	LD2	LD3	OK	9.56272	22.0717	1.2067	3.06376	5e-05	0.00150412	yes
XLOC_011010	XLOC_011010	Tmed9	13:55593134-55597663	LD2	LD3	OK	82.4973	168.855	1.03336	3.10941	5e-05	0.00150412	yes
XLOC_011022	XLOC_011022	Tgfbi	13:56609602-56639339	LD2	LD3	OK	27.5455	196.069	2.83147	7.47607	5e-05	0.00150412	yes
XLOC_011146	XLOC_011146	Glrx	13:75839867-75850151	LD2	LD3	OK	99.134	235.898	1.25071	3.77445	5e-05	0.00150412	yes
XLOC_011192	XLOC_011192	Rps23	13:90923130-90935291	LD2	LD3	OK	518.68	1205.69	1.21694	3.4838	5e-05	0.00150412	yes
XLOC_011244	XLOC_011244	Gm807	13:99100705-99107580	LD2	LD3	OK	0.511161	2.55975	2.32415	2.78007	0.0003	0.00669584	yes
XLOC_011292	XLOC_011292	-	13:110401312-110405854	LD2	LD3	OK	1.51438	3.73209	1.30125	2.0234	0.00365	0.0426144	yes
XLOC_011298	XLOC_011298	Gm15287	13:111725516-111735124	LD2	LD3	OK	3.36039	10.8348	1.68896	2.34769	0.00095	0.0160607	yes
XLOC_011411	XLOC_011411	-	13:15812980-15914509	LD2	LD3	OK	2.88136	12.2851	2.09209	4.05622	5e-05	0.00150412	yes
XLOC_011430	XLOC_011430	Gpr141	13:19749633-19824351	LD2	LD3	OK	2.78176	15.7488	2.50117	5.33194	5e-05	0.00150412	yes
XLOC_011473	XLOC_011473	Prss16	13:22002175-22009742	LD2	LD3	OK	0.833765	2.87483	1.78576	1.89328	0.00245	0.0322037	yes
XLOC_011596	XLOC_011596	Uqcrfs1	13:30540307-30545362	LD2	LD3	OK	39.6355	86.5688	1.12705	3.20078	5e-05	0.00150412	yes
XLOC_011614	XLOC_011614	Serpinb1a	13:32842091-32851185	LD2	LD3	OK	11.0726	44.3569	2.00216	4.78109	5e-05	0.00150412	yes
XLOC_011622	XLOC_011622	Gm25043	13:33561944-33569354	LD2	LD3	OK	0.915278	5.48408	2.58297	3.09889	0.0001	0.0027369	yes
XLOC_011641	XLOC_011641	F13a1	13:36867177-37050244	LD2	LD3	OK	34.0497	105.444	1.63077	4.86969	5e-05	0.00150412	yes
XLOC_011706	XLOC_011706	Susd3	13:49225515-49248872	LD2	LD3	OK	1.30192	4.36912	1.7467	1.56656	0.00265	0.0340434	yes
XLOC_011721	XLOC_011721	Sema4d	13:51701245-51793747	LD2	LD3	OK	3.49854	9.22393	1.39863	2.75677	5e-05	0.00150412	yes
XLOC_011724	XLOC_011724	-	13:52554357-52558152	LD2	LD3	OK	1.14423	3.68601	1.68769	2.41664	0.00055	0.0106759	yes
XLOC_011729	XLOC_011729	Nfil3	13:52967198-52982791	LD2	LD3	OK	15.012	31.4227	1.06569	2.7582	5e-05	0.00150412	yes
XLOC_011749	XLOC_011749	Hk3	13:54949410-55021529	LD2	LD3	OK	4.00995	17.0483	2.08797	4.09513	5e-05	0.00150412	yes
XLOC_011757	XLOC_011757	Dbn1	13:55473428-55488111	LD2	LD3	OK	11.1688	34.4246	1.62397	3.73913	5e-05	0.00150412	yes
XLOC_011760	XLOC_011760	Dok3	13:55523227-55530017	LD2	LD3	OK	10.1707	37.8253	1.89493	4.06546	5e-05	0.00150412	yes
XLOC_011779	XLOC_011779	Hnrnpa0	13:58125878-58128556	LD2	LD3	OK	21.5322	44.4961	1.04718	2.96784	5e-05	0.00150412	yes
XLOC_011800	XLOC_011800	Ctla2a,Ctla2b	13:60895350-60936625	LD2	LD3	OK	219.253	442.383	1.0127	2.99855	5e-05	0.00150412	yes
XLOC_011891	XLOC_011891	Rpl9-ps4	13:72454761-72455340	LD2	LD3	OK	1.29065	10.0552	2.96177	3.44757	0.00015	0.00382254	yes
XLOC_011908	XLOC_011908	Pdcd6	13:74303120-74317823	LD2	LD3	OK	35.6126	72.3612	1.02283	2.91685	5e-05	0.00150412	yes
XLOC_011951	XLOC_011951	Vcan	13:89654976-90143907	LD2	LD3	OK	33.0039	99.7654	1.59591	2.74058	5e-05	0.00150412	yes
XLOC_011981	XLOC_011981	-	13:94288899-94294967	LD2	LD3	OK	0.457308	2.18896	2.25901	2.43071	0.00145	0.0220126	yes
XLOC_012000	XLOC_012000	Hexb	13:97137936-97198357	LD2	LD3	OK	15.5122	33.9316	1.12923	2.37547	0.0003	0.00669584	yes
XLOC_012001	XLOC_012001	Gm8756	13:97434969-97497007	LD2	LD3	OK	0.481973	2.78038	2.52826	2.4672	0.0008	0.0141639	yes
XLOC_012028	XLOC_012028	Naip2	13:100143925-100202104	LD2	LD3	OK	3.8481	15.974	2.05351	4.79733	5e-05	0.00150412	yes
XLOC_012029	XLOC_012029	Naip5	13:100211738-100246481	LD2	LD3	OK	1.52839	4.07387	1.41439	2.92317	5e-05	0.00150412	yes
XLOC_012030	XLOC_012030	Naip6	13:100281092-100317674	LD2	LD3	OK	1.05468	2.76689	1.39146	2.2689	0.0014	0.0214531	yes
XLOC_012040	XLOC_012040	Ccnb1	13:100778649-100786570	LD2	LD3	OK	1.26517	9.52785	2.91282	4.15044	5e-05	0.00150412	yes
XLOC_012080	XLOC_012080	Gapt	13:110352614-110357172	LD2	LD3	OK	0.827258	2.63393	1.67081	2.25245	0.0015	0.0225641	yes
XLOC_012090	XLOC_012090	Gm9025	13:111882325-111884177	LD2	LD3	OK	4.09716	13.2072	1.68862	3.15839	5e-05	0.00150412	yes
XLOC_012101	XLOC_012101	Ndufs4	13:114284802-114388094	LD2	LD3	OK	37.2766	87.1977	1.22602	3.02038	5e-05	0.00150412	yes
XLOC_012160	XLOC_012160	-	13:7714159-7714849	LD2	LD3	OK	1.03413	5.0234	2.28024	2.43877	0.0024	0.0317282	yes
XLOC_012175	XLOC_012175	-	13:15768956-15772980	LD2	LD3	OK	0.0648915	1.11112	4.09784	4.08068	0.0005	0.00992713	yes
XLOC_012276	XLOC_012276	-	13:42252192-42252632	LD2	LD3	OK	0	1.12763	inf	-nan	5e-05	0.00150412	yes
XLOC_012340	XLOC_012340	-	13:54233139-54236165	LD2	LD3	OK	0.278712	1.14764	2.04182	2.37003	0.00165	0.0241984	yes
XLOC_012378	XLOC_012378	-	13:67876431-67876844	LD2	LD3	OK	0.582688	6.82924	3.55093	3.08958	0.0031	0.0380726	yes
XLOC_012589	XLOC_012589	Slc4a7	14:14703023-14799945	LD2	LD3	OK	3.99098	8.18097	1.03553	2.69618	5e-05	0.00150412	yes
XLOC_012691	XLOC_012691	Eaf1	14:31495078-31509858	LD2	LD3	OK	15.2856	30.8991	1.01539	2.94174	5e-05	0.00150412	yes
XLOC_012818	XLOC_012818	Cdkn3	14:46760540-46771525	LD2	LD3	OK	0.47935	3.10932	2.69745	2.6151	0.0013	0.0203258	yes
XLOC_012824	XLOC_012824	Lgals3	14:47367750-47386160	LD2	LD3	OK	217.8	582.315	1.4188	4.26785	5e-05	0.00150412	yes
XLOC_013100	XLOC_013100	Mrpl52	14:54426908-54429756	LD2	LD3	OK	119.507	275.625	1.20561	3.22247	5e-05	0.00150412	yes
XLOC_013101	XLOC_013101	Mmp14	14:54430233-54445215	LD2	LD3	OK	25.6406	67.0896	1.38766	3.56442	5e-05	0.00150412	yes
XLOC_013134	XLOC_013134	Ltb4r1	14:55765961-55768494	LD2	LD3	OK	2.76238	10.811	1.96851	3.14065	5e-05	0.00150412	yes
XLOC_013162	XLOC_013162	Rpl13-ps3	14:58893505-58894129	LD2	LD3	OK	3.24112	9.27238	1.51645	1.98551	0.00325	0.03931	yes
XLOC_013172	XLOC_013172	Spata13	14:60634000-60764557	LD2	LD3	OK	8.81568	22.9008	1.37725	3.31502	5e-05	0.00150412	yes
XLOC_013176	XLOC_013176	Arl11	14:61292979-61318146	LD2	LD3	OK	6.9136	19.1944	1.47318	3.07851	5e-05	0.00150412	yes
XLOC_013184	XLOC_013184	Rnaseh2b	14:62276230-62372992	LD2	LD3	OK	3.16835	10.1294	1.67674	2.07975	0.00095	0.0160607	yes
XLOC_013249	XLOC_013249	Bin3	14:70100112-70153823	LD2	LD3	OK	14.5304	31.0014	1.09326	2.01268	0.0022	0.0297977	yes
XLOC_013258	XLOC_013258	Dok2	14:70654245-70778650	LD2	LD3	OK	6.70412	32.1239	2.26052	2.51938	5e-05	0.00150412	yes
XLOC_013269	XLOC_013269	Esd	14:74732225-74750765	LD2	LD3	OK	149.068	323.17	1.11633	2.99142	5e-05	0.00150412	yes
XLOC_013270	XLOC_013270	5031414D18Rik	14:75015954-75053028	LD2	LD3	OK	0.379271	1.35658	1.83867	2.05549	0.00405	0.0457391	yes
XLOC_013271	XLOC_013271	Lcp1	14:75131100-75230921	LD2	LD3	OK	120.017	267.99	1.15894	3.25271	5e-05	0.00150412	yes
XLOC_013286	XLOC_013286	Epsti1	14:77904238-78002656	LD2	LD3	OK	1.86226	5.3953	1.53465	2.29368	0.001	0.0166794	yes
XLOC_013299	XLOC_013299	Olfm4	14:80000167-80023137	LD2	LD3	OK	3.58204	7.80769	1.12411	2.26143	0.0009	0.0154411	yes
XLOC_013332	XLOC_013332	Irg1	14:103041340-103056573	LD2	LD3	OK	24.214	80.7708	1.73799	4.63408	5e-05	0.00150412	yes
XLOC_013501	XLOC_013501	AC158396.1,Gm3839	14:11280734-11356726	LD2	LD3	OK	9.58387	19.7509	1.04324	2.36408	0.0006	0.0114097	yes
XLOC_013520	XLOC_013520	Rpl15	14:18267822-18331859	LD2	LD3	OK	148.079	317.024	1.09822	2.4204	0.0001	0.0027369	yes
XLOC_013534	XLOC_013534	Kcnk5	14:20140057-20181782	LD2	LD3	OK	2.47976	10.5079	2.0832	4.28536	5e-05	0.00150412	yes
XLOC_013594	XLOC_013594	Prkcd	14:30595354-30626210	LD2	LD3	OK	54.8816	109.892	1.00169	2.23598	0.0005	0.00992713	yes
XLOC_013777	XLOC_013777	Gch1	14:47153894-47189413	LD2	LD3	OK	7.30634	17.1073	1.22739	2.97685	5e-05	0.00150412	yes
XLOC_013778	XLOC_013778	Wdhd1	14:47240943-47276857	LD2	LD3	OK	0.784775	1.82617	1.21847	1.84573	0.00455	0.0494796	yes
XLOC_013825	XLOC_013825	Rnase2a	14:51255265-51256112	LD2	LD3	OK	20.4723	121.126	2.56476	4.89081	5e-05	0.00150412	yes
XLOC_013885	XLOC_013885	Mir686,Psmb5	14:54614119-54618007	LD2	LD3	OK	65.6222	157.699	1.26492	1.83978	0.0006	0.0114097	yes
XLOC_013889	XLOC_013889	Cebpe	14:54710362-54712174	LD2	LD3	OK	0.489803	3.10735	2.66541	2.79957	0.00045	0.00918015	yes
XLOC_013890	XLOC_013890	Slc7a8	14:54722206-54781941	LD2	LD3	OK	6.88814	17.1738	1.31802	3.01232	5e-05	0.00150412	yes
XLOC_013911	XLOC_013911	Psme2	14:55587440-55591113	LD2	LD3	OK	85.7667	192.373	1.16542	2.64667	5e-05	0.00150412	yes
XLOC_013917	XLOC_013917	Tgm1	14:55700008-55713492	LD2	LD3	OK	6.36114	12.7629	1.00459	2.3611	0.00025	0.00579932	yes
XLOC_013922	XLOC_013922	Ripk3	14:55784078-55795016	LD2	LD3	OK	5.90141	21.6823	1.87739	3.51773	5e-05	0.00150412	yes
XLOC_013932	XLOC_013932	Ctsg	14:56099880-56102574	LD2	LD3	OK	0.17585	20.7045	6.87945	6.53164	0.0031	0.0380726	yes
XLOC_013939	XLOC_013939	Gzmb	14:56258855-56262260	LD2	LD3	OK	0.654797	2.65726	2.02082	2.3758	0.0012	0.0191144	yes
XLOC_013971	XLOC_013971	Phf11a	14:59276912-59297522	LD2	LD3	OK	0.270947	1.60998	2.57096	2.52465	0.00165	0.0241984	yes
XLOC_014027	XLOC_014027	Ptk2b	14:66153256-66281052	LD2	LD3	OK	5.6566	13.5144	1.25648	2.63782	0.0002	0.00483895	yes
XLOC_014041	XLOC_014041	Dock5	14:67751777-67933572	LD2	LD3	OK	3.24441	6.49773	1.00198	2.68098	5e-05	0.00150412	yes
XLOC_014073	XLOC_014073	Slc39a14	14:70303305-70351425	LD2	LD3	OK	34.5212	110.295	1.67582	3.51774	5e-05	0.00150412	yes
XLOC_014074	XLOC_014074	Piwil2	14:70372148-70429094	LD2	LD3	OK	0.782505	3.54032	2.17771	3.61635	5e-05	0.00150412	yes
XLOC_014110	XLOC_014110	Gtf2f2	14:75896936-76010929	LD2	LD3	OK	12.6222	26.4432	1.06693	2.5426	5e-05	0.00150412	yes
XLOC_014126	XLOC_014126	Tnfsf11	14:78277444-78308043	LD2	LD3	OK	0.462775	2.98592	2.68979	3.58149	5e-05	0.00150412	yes
XLOC_014452	XLOC_014452	Gdnf	15:7811010-7837575	LD2	LD3	OK	1.88982	3.87508	1.03598	1.91238	0.0042	0.0469493	yes
XLOC_014561	XLOC_014561	Dcstamp	15:39745931-39760934	LD2	LD3	OK	2.95121	11.3952	1.94904	3.09663	5e-05	0.00150412	yes
XLOC_014596	XLOC_014596	Nov	15:54745701-54754039	LD2	LD3	OK	7.73043	22.4031	1.53508	3.48575	5e-05	0.00150412	yes
XLOC_014623	XLOC_014623	Gm27718,Gm27913,Gm27957,Pvt1	15:62037985-62378096	LD2	LD3	OK	3.15177	8.05673	1.35403	1.23993	0.00165	0.0241984	yes
XLOC_014658	XLOC_014658	Dennd3	15:73510887-73572242	LD2	LD3	OK	19.9294	42.9766	1.10865	1.67916	0.0003	0.00669584	yes
XLOC_014677	XLOC_014677	Ly6g	15:75155239-75159127	LD2	LD3	OK	0.538172	5.14577	3.25725	2.62932	0.0015	0.0225641	yes
XLOC_014733	XLOC_014733	Ncf4	15:78244772-78265870	LD2	LD3	OK	20.9575	106.101	2.3399	4.09383	5e-05	0.00150412	yes
XLOC_014734	XLOC_014734	Csf2rb,Mir7676-2	15:78325989-78351082	LD2	LD3	OK	19.8343	73.4052	1.88788	5.39086	5e-05	0.00150412	yes
XLOC_014738	XLOC_014738	Cyth4	15:78597046-78622036	LD2	LD3	OK	13.2715	42.7418	1.68732	4.66599	5e-05	0.00150412	yes
XLOC_014814	XLOC_014814	Tspo	15:83563572-83574201	LD2	LD3	OK	94.7141	292.382	1.6262	4.68974	5e-05	0.00150412	yes
XLOC_014819	XLOC_014819	Samm50	15:84192232-84214303	LD2	LD3	OK	19.2906	47.6986	1.30605	3.45576	5e-05	0.00150412	yes
XLOC_014821	XLOC_014821	Parvg	15:84321986-84342978	LD2	LD3	OK	6.52531	22.4808	1.78457	3.57285	5e-05	0.00150412	yes
XLOC_014867	XLOC_014867	Acr	15:89564392-89574679	LD2	LD3	OK	1.5997	5.63109	1.81561	2.43053	0.0004	0.00838373	yes
XLOC_014884	XLOC_014884	-	15:93733950-93741897	LD2	LD3	OK	0.682029	2.41327	1.82308	2.88256	0.0001	0.0027369	yes
XLOC_014916	XLOC_014916	Tuba1c	15:99029890-99038105	LD2	LD3	OK	23.8442	73.8688	1.63133	4.59338	5e-05	0.00150412	yes
XLOC_014957	XLOC_014957	Nr4a1	15:101254224-101274792	LD2	LD3	OK	13.5901	27.7112	1.02791	2.61946	0.00025	0.00579932	yes
XLOC_014977	XLOC_014977	Soat2	15:102150525-102163474	LD2	LD3	OK	4.41	10.4949	1.25084	2.29675	0.0007	0.012804	yes
XLOC_014991	XLOC_014991	Rpl39-ps	15:102634981-102635336	LD2	LD3	OK	73.0792	182.307	1.31884	3.07628	5e-05	0.00150412	yes
XLOC_015011	XLOC_015011	Nckap1l	15:103453805-103503114	LD2	LD3	OK	9.01974	29.8925	1.72863	4.71197	5e-05	0.00150412	yes
XLOC_015012	XLOC_015012	Pde1b	15:103503297-103530154	LD2	LD3	OK	4.02732	13.1658	1.7089	3.82844	5e-05	0.00150412	yes
XLOC_015041	XLOC_015041	Il7r	15:9506105-9529876	LD2	LD3	OK	8.1983	22.3571	1.44734	3.53136	5e-05	0.00150412	yes
XLOC_015146	XLOC_015146	Lrp12	15:39870602-39943994	LD2	LD3	OK	5.31528	13.4863	1.34328	3.24392	5e-05	0.00150412	yes
XLOC_015172	XLOC_015172	Gm10020	15:52477613-52478228	LD2	LD3	OK	7.64224	20.3903	1.41582	2.05954	0.00225	0.0302961	yes
XLOC_015178	XLOC_015178	Tnfrsf11b	15:54250618-54278484	LD2	LD3	OK	3.04856	9.12267	1.58133	3.23671	5e-05	0.00150412	yes
XLOC_015228	XLOC_015228	Fam49b	15:63929096-64060448	LD2	LD3	OK	28.8233	122.028	2.08191	5.88393	5e-05	0.00150412	yes
XLOC_015240	XLOC_015240	Sla	15:66670752-66850721	LD2	LD3	OK	25.6924	89.2849	1.79707	5.08157	5e-05	0.00150412	yes
XLOC_015241	XLOC_015241	Ndrg1	15:66929318-67013039	LD2	LD3	OK	13.0963	28.8942	1.14162	2.68601	5e-05	0.00150412	yes
XLOC_015285	XLOC_015285	Ly6i	15:74979533-74983430	LD2	LD3	OK	24.5715	53.6902	1.12767	2.48691	0.0003	0.00669584	yes
XLOC_015291	XLOC_015291	I830127L07Rik	15:75131290-75135128	LD2	LD3	OK	8.25742	30.2148	1.87149	3.22042	5e-05	0.00150412	yes
XLOC_015354	XLOC_015354	Apol8	15:77747593-77755229	LD2	LD3	OK	0.142699	3.74739	4.71484	4.8627	5e-05	0.00150412	yes
XLOC_015358	XLOC_015358	Foxred2	15:77940521-77956722	LD2	LD3	OK	1.13409	2.6575	1.22853	2.01633	0.003	0.0372179	yes
XLOC_015363	XLOC_015363	Csf2rb2,Mir7676-1	15:78282514-78305603	LD2	LD3	OK	5.73104	22.8344	1.99434	4.51435	5e-05	0.00150412	yes
XLOC_015367	XLOC_015367	Il2rb	15:78479226-78495153	LD2	LD3	OK	1.18884	2.98485	1.32811	2.08568	0.0015	0.0225641	yes
XLOC_015371	XLOC_015371	Rac2	15:78559168-78573015	LD2	LD3	OK	29.4179	88.4539	1.58823	2.94338	5e-05	0.00150412	yes
XLOC_015429	XLOC_015429	Cenpm	15:82233778-82244747	LD2	LD3	OK	1.91509	10.641	2.47414	3.56881	5e-05	0.00150412	yes
XLOC_015446	XLOC_015446	Nfam1	15:82991585-83033306	LD2	LD3	OK	7.3216	20.8654	1.51088	3.54368	5e-05	0.00150412	yes
XLOC_015544	XLOC_015544	Vdr	15:97854424-97910630	LD2	LD3	OK	2.5397	7.55479	1.57273	3.08487	5e-05	0.00150412	yes
XLOC_015563	XLOC_015563	Rnd1	15:98663420-98677557	LD2	LD3	OK	35.6134	117.422	1.72121	4.70339	5e-05	0.00150412	yes
XLOC_015573	XLOC_015573	Tuba1b	15:98931424-98939328	LD2	LD3	OK	47.6273	124.923	1.39118	3.12625	5e-05	0.00150412	yes
XLOC_015587	XLOC_015587	Racgap1	15:99620495-99651656	LD2	LD3	OK	1.50697	5.01149	1.73359	2.1996	5e-05	0.00150412	yes
XLOC_015609	XLOC_015609	Galnt6	15:100691668-100729376	LD2	LD3	OK	2.69355	10.5045	1.96342	4.25564	5e-05	0.00150412	yes
XLOC_015615	XLOC_015615	Krt83	15:101430373-101438804	LD2	LD3	OK	0.71117	3.93949	2.46974	3.54739	5e-05	0.00150412	yes
XLOC_015658	XLOC_015658	Nfe2	15:103248211-103258403	LD2	LD3	OK	2.76975	12.6981	2.19678	3.2633	5e-05	0.00150412	yes
XLOC_015659	XLOC_015659	Gpr84	15:103308234-103310607	LD2	LD3	OK	8.92925	33.9374	1.92626	4.28054	5e-05	0.00150412	yes
XLOC_015661	XLOC_015661	Itga5	15:103344288-103366763	LD2	LD3	OK	19.5701	53.3792	1.44763	4.15028	5e-05	0.00150412	yes
XLOC_015777	XLOC_015777	-	15:50600691-50601222	LD2	LD3	OK	0	1.27142	inf	-nan	5e-05	0.00150412	yes
XLOC_015841	XLOC_015841	-	15:75933649-75937894	LD2	LD3	OK	0.214031	1.05673	2.30372	2.81715	0.00035	0.00756352	yes
XLOC_016036	XLOC_016036	Nubp1	16:10411774-10447362	LD2	LD3	OK	7.6716	16.504	1.10522	2.18033	0.0003	0.00669584	yes
XLOC_016132	XLOC_016132	B3gnt5	16:19760192-19772811	LD2	LD3	OK	1.26277	4.39351	1.79878	2.77074	5e-05	0.00150412	yes
XLOC_016184	XLOC_016184	Rtp4	16:23609876-23614222	LD2	LD3	OK	17.2951	46.0376	1.41245	3.56371	5e-05	0.00150412	yes
XLOC_016189	XLOC_016189	A230028O05Rik	16:25050480-25073522	LD2	LD3	OK	0.307766	1.59938	2.37761	3.49497	5e-05	0.00150412	yes
XLOC_016242	XLOC_016242	Rpl35a	16:32914099-33127695	LD2	LD3	OK	139.324	493.266	1.82392	3.49408	5e-05	0.00150412	yes
XLOC_016269	XLOC_016269	Stfa2l1	16:36156810-36161948	LD2	LD3	OK	22.8159	235.258	3.36613	6.04074	5e-05	0.00150412	yes
XLOC_016270	XLOC_016270	Gm5483	16:36184211-36188111	LD2	LD3	OK	24.0148	273.948	3.51191	6.69009	5e-05	0.00150412	yes
XLOC_016288	XLOC_016288	Hcls1	16:36934982-36963214	LD2	LD3	OK	16.5901	63.9967	1.94768	5.04108	5e-05	0.00150412	yes
XLOC_016336	XLOC_016336	Cd200r1	16:44765120-44795053	LD2	LD3	OK	1.86395	4.76107	1.35293	2.08414	0.00295	0.0367778	yes
XLOC_016360	XLOC_016360	Retnlg	16:48872607-48874498	LD2	LD3	OK	30.6844	144.376	2.23425	5.22261	5e-05	0.00150412	yes
XLOC_016366	XLOC_016366	AC107830.1,Cd47	16:49847444-49934579	LD2	LD3	OK	78.7784	167.144	1.08522	2.34895	0.00025	0.00579932	yes
XLOC_016557	XLOC_016557	Mx2	16:97535307-97560900	LD2	LD3	OK	3.79258	9.33675	1.29974	1.72767	0.00295	0.0367778	yes
XLOC_016613	XLOC_016613	Socs1	16:10783807-10785536	LD2	LD3	OK	3.25646	19.2059	2.56017	4.15044	5e-05	0.00150412	yes
XLOC_016619	XLOC_016619	Litaf	16:10959274-11066157	LD2	LD3	OK	82.6939	169.38	1.03441	2.74595	5e-05	0.00150412	yes
XLOC_016667	XLOC_016667	2610318N02Rik	16:17113398-17125106	LD2	LD3	OK	0.22619	1.67227	2.8862	2.74157	0.0027	0.0345227	yes
XLOC_016726	XLOC_016726	Klhl6	16:19946498-19983075	LD2	LD3	OK	23.2339	77.8547	1.74455	4.61404	5e-05	0.00150412	yes
XLOC_016731	XLOC_016731	Parl	16:20279819-20302387	LD2	LD3	OK	26.8706	53.8372	1.00258	2.40332	0.00025	0.00579932	yes
XLOC_016815	XLOC_016815	Nrros	16:32142688-32165594	LD2	LD3	OK	18.9403	43.5987	1.20283	2.74817	5e-05	0.00150412	yes
XLOC_016843	XLOC_016843	Parp14	16:35832803-35871544	LD2	LD3	OK	18.0872	37.4168	1.04871	2.96961	5e-05	0.00150412	yes
XLOC_016857	XLOC_016857	BC117090	16:36321664-36334332	LD2	LD3	OK	0	47.7166	inf	-nan	5e-05	0.00150412	yes
XLOC_016858	XLOC_016858	BC100530	16:36359381-36387406	LD2	LD3	OK	2.72871	220.713	6.33781	8.87391	5e-05	0.00150412	yes
XLOC_016859	XLOC_016859	Stfa2	16:36403945-36408363	LD2	LD3	OK	10.7804	275.908	4.67771	7.68383	5e-05	0.00150412	yes
XLOC_016860	XLOC_016860	Stfa3	16:36450536-36455392	LD2	LD3	OK	2.32703	154.849	6.05623	7.91016	5e-05	0.00150412	yes
XLOC_016863	XLOC_016863	Cd86	16:36603868-36666081	LD2	LD3	OK	5.50598	13.7304	1.3183	2.75472	5e-05	0.00150412	yes
XLOC_016970	XLOC_016970	Gpr15	16:58716612-58726599	LD2	LD3	OK	0.245679	1.04657	2.09083	2.04514	0.00145	0.0220126	yes
XLOC_017031	XLOC_017031	Samsn1	16:75858792-76022270	LD2	LD3	OK	17.7521	35.975	1.01901	2.66582	5e-05	0.00150412	yes
XLOC_017034	XLOC_017034	Gm9843	16:76403208-76403712	LD2	LD3	OK	94.5563	260.193	1.46034	3.98298	5e-05	0.00150412	yes
XLOC_017121	XLOC_017121	-	16:93121262-93134599	LD2	LD3	OK	1.81106	4.14804	1.1956	2.98755	5e-05	0.00150412	yes
XLOC_017142	XLOC_017142	Mx1	16:97447034-97462907	LD2	LD3	OK	2.13788	9.64128	2.17305	3.96698	5e-05	0.00150412	yes
XLOC_017198	XLOC_017198	-	16:17222212-17222519	LD2	LD3	OK	37.3845	111.359	1.5747	2.85481	0.00015	0.00382254	yes
XLOC_017430	XLOC_017430	3300005D01Rik	17:5798656-5803240	LD2	LD3	OK	0.160196	2.45574	3.93825	1.64121	0.00135	0.0208809	yes
XLOC_017456	XLOC_017456	Sft2d1,T2	17:8311101-8422728	LD2	LD3	OK	13.3138	31.9997	1.26513	2.05663	0.0009	0.0154411	yes
XLOC_017481	XLOC_017481	Sod2	17:13006844-13467019	LD2	LD3	OK	90.8633	196.502	1.11278	3.21239	5e-05	0.00150412	yes
XLOC_017512	XLOC_017512	Fpr2,Fpr3	17:17886932-17971677	LD2	LD3	OK	48.6015	239.311	2.29981	5.92993	5e-05	0.00150412	yes
XLOC_017621	XLOC_017621	Msrb1	17:24736641-24742778	LD2	LD3	OK	60.9831	191.114	1.64795	4.5237	5e-05	0.00150412	yes
XLOC_017688	XLOC_017688	Hmga1	17:27556619-27565749	LD2	LD3	OK	17.0103	45.9111	1.43243	2.93674	5e-05	0.00150412	yes
XLOC_017697	XLOC_017697	Def6	17:28207777-28228608	LD2	LD3	OK	3.31591	9.81195	1.56513	2.77549	0.0002	0.00483895	yes
XLOC_017703	XLOC_017703	E230001N04Rik,Gm25195	17:28523173-28526457	LD2	LD3	OK	1.45367	4.9928	1.78015	2.48521	0.00375	0.0433818	yes
XLOC_017725	XLOC_017725	Pim1	17:29461895-29496423	LD2	LD3	OK	40.375	81.8208	1.01901	2.99587	5e-05	0.00150412	yes
XLOC_017772	XLOC_017772	Myo1f	17:33555718-33607764	LD2	LD3	OK	4.53224	13.2318	1.54571	3.50548	5e-05	0.00150412	yes
XLOC_017781	XLOC_017781	Daxx	17:33909413-33915589	LD2	LD3	OK	14.2544	33.5715	1.23583	2.17017	0.0006	0.0114097	yes
XLOC_017792	XLOC_017792	H2-DMb1,H2-DMb2	17:34143247-34160230	LD2	LD3	OK	5.6353	12.6933	1.17151	2.05522	0.0025	0.0326389	yes
XLOC_017793	XLOC_017793	Tap1	17:34181987-34197225	LD2	LD3	OK	15.8454	90.343	2.51135	4.51304	5e-05	0.00150412	yes
XLOC_017794	XLOC_017794	Psmb8	17:34197588-34216321	LD2	LD3	OK	32.9383	90.1488	1.45254	2.42395	0.00025	0.00579932	yes
XLOC_017795	XLOC_017795	Tap2	17:34197588-34216321	LD2	LD3	OK	19.7492	46.7365	1.24276	2.075	0.00065	0.0121296	yes
XLOC_017799	XLOC_017799	H2-Eb1	17:34305876-34316199	LD2	LD3	OK	1.15	13.8221	3.58727	5.0919	5e-05	0.00150412	yes
XLOC_017820	XLOC_017820	Neu1	17:34931252-34935953	LD2	LD3	OK	13.0081	27.699	1.09042	2.83516	0.0001	0.0027369	yes
XLOC_017850	XLOC_017850	H2-Q4	17:35377020-35385290	LD2	LD3	OK	43.2437	86.8444	1.00594	2.83566	5e-05	0.00150412	yes
XLOC_017856	XLOC_017856	H2-Q10	17:35470088-35474563	LD2	LD3	OK	0.910927	3.59611	1.98103	2.69852	5e-05	0.00150412	yes
XLOC_017869	XLOC_017869	Nrm,Ppp1r18	17:35860917-35875596	LD2	LD3	OK	33.896	67.8899	1.00208	2.48245	0.0001	0.0027369	yes
XLOC_017915	XLOC_017915	Ubd	17:37193891-37196095	LD2	LD3	OK	1.33812	18.0493	3.75366	4.3846	5e-05	0.00150412	yes
XLOC_017919	XLOC_017919	H2-M3	17:37270151-37274484	LD2	LD3	OK	5.94962	12.3776	1.05687	1.98279	0.0028	0.0353854	yes
XLOC_017960	XLOC_017960	Gm26917	17:39843012-39846341	LD2	LD3	OK	7.37025	15.2756	1.05144	2.54473	5e-05	0.00150412	yes
XLOC_017979	XLOC_017979	Pla2g7	17:43567973-43612232	LD2	LD3	OK	23.2598	129.984	2.48242	6.42637	5e-05	0.00150412	yes
XLOC_018037	XLOC_018037	Trem1	17:48232767-48246964	LD2	LD3	OK	9.34842	36.8817	1.98011	5.05809	5e-05	0.00150412	yes
XLOC_018038	XLOC_018038	Trem3	17:48247776-48258841	LD2	LD3	OK	2.92829	17.8033	2.60402	3.92762	5e-05	0.00150412	yes
XLOC_018039	XLOC_018039	Treml4	17:48259018-48275393	LD2	LD3	OK	2.63832	14.8649	2.49422	3.98175	5e-05	0.00150412	yes
XLOC_018040	XLOC_018040	Treml2	17:48299769-48312576	LD2	LD3	OK	1.67301	7.9589	2.25012	4.63463	5e-05	0.00150412	yes
XLOC_018041	XLOC_018041	B430306N03Rik	17:48315863-48327473	LD2	LD3	OK	2.09345	6.2282	1.57293	3.00256	5e-05	0.00150412	yes
XLOC_018042	XLOC_018042	Trem2	17:48346400-48354147	LD2	LD3	OK	1.54359	10.6048	2.78035	3.69431	5e-05	0.00150412	yes
XLOC_018053	XLOC_018053	Plcl2	17:50509546-50688493	LD2	LD3	OK	1.7942	4.19861	1.22657	2.35808	0.0006	0.0114097	yes
XLOC_018077	XLOC_018077	Adgre4	17:55749983-55853662	LD2	LD3	OK	0.631858	6.01266	3.25033	4.91036	5e-05	0.00150412	yes
XLOC_018090	XLOC_018090	Uhrf1	17:56303320-56323487	LD2	LD3	OK	2.23149	5.30012	1.24802	2.08527	0.00045	0.00918015	yes
XLOC_018105	XLOC_018105	Vav1	17:57279099-57329286	LD2	LD3	OK	8.97745	19.1214	1.09081	2.07796	0.00185	0.0262431	yes
XLOC_018121	XLOC_018121	Man2a1	17:64600735-64755110	LD2	LD3	OK	19.7108	46.8555	1.24923	3.50943	5e-05	0.00150412	yes
XLOC_018288	XLOC_018288	Rnaset2a	17:8128609-8148097	LD2	LD3	OK	3.96785	12.0123	1.59808	2.72188	0.00025	0.00579932	yes
XLOC_018298	XLOC_018298	-	17:10145976-10199087	LD2	LD3	OK	0.43033	1.40026	1.70218	2.43384	0.0016	0.023654	yes
XLOC_018334	XLOC_018334	-	17:14075047-14075876	LD2	LD3	OK	1.22481	4.49569	1.87598	2.18974	0.00215	0.0293015	yes
XLOC_018344	XLOC_018344	Dll1	17:15367196-15379475	LD2	LD3	OK	24.4496	56.4243	1.2065	2.36616	5e-05	0.00150412	yes
XLOC_018355	XLOC_018355	Has1	17:17843213-17855188	LD2	LD3	OK	3.0577	10.34	1.75771	3.44304	5e-05	0.00150412	yes
XLOC_018356	XLOC_018356	Fpr1	17:17876470-17883940	LD2	LD3	OK	23.9782	53.1757	1.14904	2.98819	5e-05	0.00150412	yes
XLOC_018417	XLOC_018417	Mmp25	17:23623820-23645529	LD2	LD3	OK	0.785102	2.11705	1.43111	2.21819	0.0015	0.0225641	yes
XLOC_018419	XLOC_018419	Tnfrsf12a	17:23675446-23677449	LD2	LD3	OK	94.5884	200.519	1.084	3.15696	5e-05	0.00150412	yes
XLOC_018432	XLOC_018432	Prss22	17:23993534-23998100	LD2	LD3	OK	7.23708	19.013	1.39351	2.71689	0.00025	0.00579932	yes
XLOC_018492	XLOC_018492	Gm8186	17:26098871-26099257	LD2	LD3	OK	32.4371	90.6089	1.48201	2.94504	5e-05	0.00150412	yes
XLOC_018505	XLOC_018505	Bak1	17:26973166-27036378	LD2	LD3	OK	18.2084	38.591	1.08366	2.47985	5e-05	0.00150412	yes
XLOC_018557	XLOC_018557	Wdr4	17:31494322-31519974	LD2	LD3	OK	7.08938	15.0151	1.08268	1.93	0.00045	0.00918015	yes
XLOC_018604	XLOC_018604	Rps18	17:33951997-33966984	LD2	LD3	OK	269.997	746.104	1.46644	3.96248	5e-05	0.00150412	yes
XLOC_018619	XLOC_018619	H2-Aa	17:34282743-34287827	LD2	LD3	OK	11.2552	31.0947	1.46608	2.94446	5e-05	0.00150412	yes
XLOC_018645	XLOC_018645	C2,Cfb,Gm20547	17:34856373-34898265	LD2	LD3	OK	132.954	303.151	1.1891	2.80811	5e-05	0.00150412	yes
XLOC_018647	XLOC_018647	1110038B12Rik,Gm25744,Snord52	17:34950237-34952644	LD2	LD3	OK	14.9314	36.2581	1.27995	2.31938	0.00025	0.00579932	yes
XLOC_018663	XLOC_018663	Lst1	17:35185093-35188439	LD2	LD3	OK	8.97308	45.1413	2.33077	3.06386	5e-05	0.00150412	yes
XLOC_018664	XLOC_018664	Tnf	17:35199380-35202007	LD2	LD3	OK	62.8631	180.947	1.52528	4.27247	5e-05	0.00150412	yes
XLOC_018693	XLOC_018693	H2-T23	17:35994452-36042868	LD2	LD3	OK	3.36551	36.6229	3.44385	3.65516	5e-05	0.00150412	yes
XLOC_018694	XLOC_018694	H2-T22	17:35994452-36042868	LD2	LD3	OK	1.81778	19.863	3.44984	3.84164	5e-05	0.00150412	yes
XLOC_018695	XLOC_018695	Gm11127	17:36042960-36058645	LD2	LD3	OK	0.43912	2.63818	2.58685	2.64382	0.0015	0.0225641	yes
XLOC_018735	XLOC_018735	Trim15	17:36860690-36867272	LD2	LD3	OK	0.527942	2.22468	2.07515	2.4218	0.0006	0.0114097	yes
XLOC_018946	XLOC_018946	Rpl7a-ps5	17:57769569-58410342	LD2	LD3	OK	0.765739	3.52795	2.2039	2.37943	0.0015	0.0225641	yes
XLOC_018998	XLOC_018998	Ndc80	17:71496099-71526857	LD2	LD3	OK	0.519628	1.74839	1.75048	2.15361	0.0018	0.0257327	yes
XLOC_019233	XLOC_019233	-	17:28387276-28389800	LD2	LD3	OK	0.252754	1.70507	2.75403	3.22567	0.0002	0.00483895	yes
XLOC_019247	XLOC_019247	-	17:29430384-29435056	LD2	LD3	OK	0.655132	1.817	1.4717	2.20589	0.00215	0.0293015	yes
XLOC_019284	XLOC_019284	-	17:35479762-35481317	LD2	LD3	OK	1.26177	4.0144	1.66973	2.28	0.0012	0.0191144	yes
XLOC_019403	XLOC_019403	G430049J08Rik	18:3471629-3474315	LD2	LD3	OK	0.265751	1.02271	1.94425	2.20542	0.00335	0.0401623	yes
XLOC_019411	XLOC_019411	-	18:4908913-4912273	LD2	LD3	OK	0.472515	3.59786	2.92871	2.6366	0.0009	0.0154411	yes
XLOC_019416	XLOC_019416	Rpl27-ps3	18:6332589-6333064	LD2	LD3	OK	5.11367	23.4305	2.19595	3.08334	0.0001	0.0027369	yes
XLOC_019461	XLOC_019461	-	18:15194804-15214812	LD2	LD3	OK	0.101973	2.1997	4.43105	3.44911	0.0003	0.00669584	yes
XLOC_019555	XLOC_019555	-	18:36336608-36344968	LD2	LD3	OK	0.4353	2.02238	2.21597	2.82483	0.0003	0.00669584	yes
XLOC_019655	XLOC_019655	Eno1b	18:48045334-48048378	LD2	LD3	OK	17.3538	57.6227	1.73139	4.59452	5e-05	0.00150412	yes
XLOC_019690	XLOC_019690	Lmnb1	18:56707812-56753424	LD2	LD3	OK	10.1632	34.1649	1.74916	4.04377	5e-05	0.00150412	yes
XLOC_019706	XLOC_019706	Gm4951	18:60212079-60248412	LD2	LD3	OK	2.15147	9.52561	2.14649	3.69291	5e-05	0.00150412	yes
XLOC_019707	XLOC_019707	Gm5970	18:60212079-60248412	LD2	LD3	OK	0.903595	15.2958	4.08132	4.09805	5e-05	0.00150412	yes
XLOC_019708	XLOC_019708	F830016B08Rik	18:60293379-60303016	LD2	LD3	OK	0.702059	4.11643	2.55173	3.82655	5e-05	0.00150412	yes
XLOC_019709	XLOC_019709	Iigp1	18:60376028-60444364	LD2	LD3	OK	34.8036	219.105	2.65432	7.53972	5e-05	0.00150412	yes
XLOC_019714	XLOC_019714	Rps14	18:60684438-60778546	LD2	LD3	OK	464.124	1202.62	1.3736	2.78842	5e-05	0.00150412	yes
XLOC_019721	XLOC_019721	Csf1r	18:61096667-61177050	LD2	LD3	OK	25.4686	66.6185	1.3872	3.53567	5e-05	0.00150412	yes
XLOC_019750	XLOC_019750	Malt1	18:65430962-65479368	LD2	LD3	OK	36.9876	88.503	1.25869	3.77921	5e-05	0.00150412	yes
XLOC_019753	XLOC_019753	Oacyl	18:65698267-65751818	LD2	LD3	OK	1.79489	5.39448	1.58759	2.61787	0.0004	0.00838373	yes
XLOC_019763	XLOC_019763	Tubb6	18:67390716-67402748	LD2	LD3	OK	69.782	160.634	1.20285	3.61562	5e-05	0.00150412	yes
XLOC_019771	XLOC_019771	Rnmt	18:68300354-68324852	LD2	LD3	OK	10.0989	20.6644	1.03295	2.11254	0.0007	0.012804	yes
XLOC_019824	XLOC_019824	Pqlc1	18:80253291-80292725	LD2	LD3	OK	12.9891	26.4976	1.02856	2.53034	5e-05	0.00150412	yes
XLOC_019831	XLOC_019831	Mbp	18:82475145-82585637	LD2	LD3	OK	9.53589	19.2356	1.01234	2.42634	0.00015	0.00382254	yes
XLOC_019858	XLOC_019858	Map3k8	18:4331326-4353986	LD2	LD3	OK	14.5895	30.0293	1.04144	2.37846	0.0005	0.00992713	yes
XLOC_020001	XLOC_020001	Cd14	18:36725073-36726736	LD2	LD3	OK	203.159	565.768	1.4776	4.4036	5e-05	0.00150412	yes
XLOC_020100	XLOC_020100	March3	18:56761715-56925548	LD2	LD3	OK	9.46647	18.9768	1.00334	2.21434	0.00095	0.0160607	yes
XLOC_020108	XLOC_020108	Gm4841	18:60268300-60273267	LD2	LD3	OK	0.910758	10.9032	3.58154	5.60823	5e-05	0.00150412	yes
XLOC_020109	XLOC_020109	Smim3	18:60474184-60501983	LD2	LD3	OK	20.2536	53.5182	1.40185	3.64864	5e-05	0.00150412	yes
XLOC_020120	XLOC_020120	Rps2-ps10	18:61220481-61289924	LD2	LD3	OK	4.90867	27.8205	2.50274	4.38622	5e-05	0.00150412	yes
XLOC_020244	XLOC_020244	Cndp2	18:84667464-84685633	LD2	LD3	OK	40.72	112.495	1.46605	4.22813	5e-05	0.00150412	yes
XLOC_020376	XLOC_020376	-	18:60307812-60310286	LD2	LD3	OK	2.26932	9.31952	2.038	3.79907	5e-05	0.00150412	yes
XLOC_020422	XLOC_020422	-	18:68692057-68692320	LD2	LD3	OK	159.18	814.089	2.35453	5.86997	5e-05	0.00150412	yes
XLOC_020510	XLOC_020510	Cfl1	19:5490484-5494029	LD2	LD3	OK	580.193	1248.3	1.10536	3.16889	5e-05	0.00150412	yes
XLOC_020525	XLOC_020525	Fau	19:6057887-6059524	LD2	LD3	OK	375.968	948.795	1.33549	3.98928	5e-05	0.00150412	yes
XLOC_020528	XLOC_020528	Cdca5	19:6084982-6091777	LD2	LD3	OK	0.729012	2.41158	1.72597	2.13371	0.0014	0.0214531	yes
XLOC_020551	XLOC_020551	Ppp1r14b	19:6975047-6977324	LD2	LD3	OK	42.0796	92.9545	1.1434	2.79727	5e-05	0.00150412	yes
XLOC_020590	XLOC_020590	Gm6445	19:9605120-9614034	LD2	LD3	OK	0.43231	1.70335	1.97824	2.11568	0.00155	0.0231197	yes
XLOC_020609	XLOC_020609	Slc15a3	19:10839726-10869940	LD2	LD3	OK	24.8117	84.2069	1.76292	4.44253	5e-05	0.00150412	yes
XLOC_020615	XLOC_020615	Ms4a4a	19:11375489-11393411	LD2	LD3	OK	4.89293	20.9701	2.09956	3.46758	5e-05	0.00150412	yes
XLOC_020616	XLOC_020616	Ms4a4c	19:11403947-11427246	LD2	LD3	OK	11.6695	29.1353	1.32002	1.83648	0.00185	0.0262431	yes
XLOC_020620	XLOC_020620	Ms4a6c	19:11469365-11484578	LD2	LD3	OK	20.0563	79.6099	1.98889	2.77239	5e-05	0.00150412	yes
XLOC_020621	XLOC_020621	Gm8369	19:11485089-11512720	LD2	LD3	OK	0.787337	3.60631	2.19547	1.8704	0.00075	0.0134835	yes
XLOC_020640	XLOC_020640	Mpeg1	19:12460698-12465284	LD2	LD3	OK	43.226	101.76	1.2352	3.53598	5e-05	0.00150412	yes
XLOC_020648	XLOC_020648	Lpxn	19:12798343-12834120	LD2	LD3	OK	5.41061	21.3911	1.98314	4.15386	5e-05	0.00150412	yes
XLOC_020685	XLOC_020685	-	19:16389182-16401507	LD2	LD3	OK	0.373938	1.52608	2.02896	2.72369	0.00045	0.00918015	yes
XLOC_020701	XLOC_020701	Zfand5	19:21272277-21286569	LD2	LD3	OK	31.1762	70.8335	1.18399	2.98159	5e-05	0.00150412	yes
XLOC_020745	XLOC_020745	Cd274	19:29348598-29388095	LD2	LD3	OK	14.7424	73.9418	2.32642	5.45683	5e-05	0.00150412	yes
XLOC_020789	XLOC_020789	Pcgf5	19:36348532-36460937	LD2	LD3	OK	6.91057	16.7887	1.28062	2.40749	0.0003	0.00669584	yes
XLOC_020796	XLOC_020796	Kif11	19:37376133-37421859	LD2	LD3	OK	0.580297	2.91425	2.32826	3.62899	5e-05	0.00150412	yes
XLOC_020819	XLOC_020819	Gm16470	19:40212381-40213379	LD2	LD3	OK	0.85313	3.21115	1.91225	2.20003	0.0031	0.0380726	yes
XLOC_020834	XLOC_020834	Pgam1	19:41911870-41918664	LD2	LD3	OK	64.9019	160.817	1.30909	3.89798	5e-05	0.00150412	yes
XLOC_020837	XLOC_020837	Ubtd1	19:41981762-42034642	LD2	LD3	OK	10.9245	25.9818	1.24994	2.79156	5e-05	0.00150412	yes
XLOC_020868	XLOC_020868	Kazald1	19:45075240-45079323	LD2	LD3	OK	2.22021	7.19808	1.69692	2.6267	0.0001	0.0027369	yes
XLOC_020915	XLOC_020915	Dusp5	19:53529108-53542431	LD2	LD3	OK	8.07786	16.3217	1.01475	2.4272	0.0002	0.00483895	yes
XLOC_020929	XLOC_020929	Plekhs1	19:56461429-56486767	LD2	LD3	OK	0.463352	2.47746	2.41868	3.18381	0.00015	0.00382254	yes
XLOC_020970	XLOC_020970	Tcirg1	19:3896049-3907133	LD2	LD3	OK	44.7064	121.553	1.44303	2.54416	0.00015	0.00382254	yes
XLOC_021035	XLOC_021035	Cdc42ep2	19:5917555-5924816	LD2	LD3	OK	20.883	47.1392	1.1746	3.06984	5e-05	0.00150412	yes
XLOC_021055	XLOC_021055	Ccdc88b	19:6844458-6861219	LD2	LD3	OK	3.97249	13.0115	1.71168	3.96798	5e-05	0.00150412	yes
XLOC_021057	XLOC_021057	Prdx5	19:6906696-6921813	LD2	LD3	OK	253.484	734.332	1.53454	3.79824	5e-05	0.00150412	yes
XLOC_021066	XLOC_021066	Fermt3	19:6996130-7019559	LD2	LD3	OK	9.08292	31.949	1.81454	4.39831	5e-05	0.00150412	yes
XLOC_021103	XLOC_021103	Incenp	19:9872091-9899533	LD2	LD3	OK	2.74476	5.80518	1.08066	2.15567	0.0008	0.0141639	yes
XLOC_021124	XLOC_021124	Ccdc86	19:10937159-10949451	LD2	LD3	OK	4.72968	10.7111	1.17929	2.64316	0.0001	0.0027369	yes
XLOC_021129	XLOC_021129	AW112010,Ms4a8a	19:11047616-11081102	LD2	LD3	OK	138.226	322.103	1.22049	3.30521	5e-05	0.00150412	yes
XLOC_021138	XLOC_021138	Ms4a7	19:11321038-11336146	LD2	LD3	OK	1.82538	6.18897	1.76151	2.13506	0.00175	0.0252415	yes
XLOC_021140	XLOC_021140	BE692007	19:11469365-11484578	LD2	LD3	OK	7.72217	19.2278	1.31612	2.59345	5e-05	0.00150412	yes
XLOC_021143	XLOC_021143	Ms4a6d	19:11586603-11604849	LD2	LD3	OK	31.8684	104.185	1.70895	4.57117	5e-05	0.00150412	yes
XLOC_021146	XLOC_021146	Ms4a3	19:11629495-11640851	LD2	LD3	OK	0.562527	10.7402	4.25496	4.79711	5e-05	0.00150412	yes
XLOC_021198	XLOC_021198	Psat1	19:15904657-15947337	LD2	LD3	OK	13.6621	29.3086	1.10115	2.7428	5e-05	0.00150412	yes
XLOC_021216	XLOC_021216	Anxa1	19:20373427-20390944	LD2	LD3	OK	166.78	439.438	1.39772	3.74844	5e-05	0.00150412	yes
XLOC_021225	XLOC_021225	Gda	19:21391241-21473445	LD2	LD3	OK	23.3429	60.7527	1.37996	4.09154	5e-05	0.00150412	yes
XLOC_021278	XLOC_021278	Rpl9-ps6	19:32465884-32466575	LD2	LD3	OK	15.1219	48.9324	1.69415	3.48526	5e-05	0.00150412	yes
XLOC_021305	XLOC_021305	Htr7	19:35958547-36057507	LD2	LD3	OK	0.290974	3.65723	3.65179	4.54504	5e-05	0.00150412	yes
XLOC_021345	XLOC_021345	Arhgap19	19:41766587-41802084	LD2	LD3	OK	1.30124	2.95868	1.18507	2.16902	0.00095	0.0160607	yes
XLOC_021347	XLOC_021347	Rrp12	19:41859427-41897907	LD2	LD3	OK	3.12192	7.15207	1.19593	2.7732	5e-05	0.00150412	yes
XLOC_021374	XLOC_021374	Bloc1s2	19:44139265-44146446	LD2	LD3	OK	24.6786	50.2711	1.02647	2.46981	0.00015	0.00382254	yes
XLOC_021479	XLOC_021479	Csf2ra	19:61224401-61228473	LD2	LD3	OK	18.9747	42.6633	1.16892	3.04078	5e-05	0.00150412	yes
XLOC_021481	XLOC_021481	-	19:3223677-3227104	LD2	LD3	OK	1.40374	5.6384	2.00601	3.4552	5e-05	0.00150412	yes
XLOC_021532	XLOC_021532	-	19:11044232-11045165	LD2	LD3	OK	0.412024	4.68995	3.50877	3.75459	0.00045	0.00918015	yes
XLOC_021881	XLOC_021881	Il2ra	2:11642806-11693193	LD2	LD3	OK	0.404022	1.3214	1.70956	2.17279	0.00105	0.017305	yes
XLOC_021884	XLOC_021884	Il15ra	2:11705268-11734863	LD2	LD3	OK	9.12433	29.4077	1.68841	2.60176	5e-05	0.00150412	yes
XLOC_021987	XLOC_021987	Il1rn	2:24336852-24351494	LD2	LD3	OK	165.178	345.596	1.06506	2.96255	5e-05	0.00150412	yes
XLOC_022069	XLOC_022069	Rpsa-ps9	2:28477165-28478050	LD2	LD3	OK	4.57386	10.8416	1.2451	1.9395	0.0039	0.0445937	yes
XLOC_022112	XLOC_022112	Ntmt1	2:30807825-30823090	LD2	LD3	OK	9.49687	19.4967	1.03771	2.14258	0.00055	0.0106759	yes
XLOC_022120	XLOC_022120	Ass1	2:31470206-31520672	LD2	LD3	OK	19.8712	65.8699	1.72894	4.13565	5e-05	0.00150412	yes
XLOC_022161	XLOC_022161	Rpl12,Snora65	2:32876113-32965345	LD2	LD3	OK	403.293	815.89	1.01654	1.9205	0.00395	0.0449311	yes
XLOC_022262	XLOC_022262	Arhgap15	2:43748823-44395953	LD2	LD3	OK	1.34755	5.49316	2.02729	3.09075	5e-05	0.00150412	yes
XLOC_022306	XLOC_022306	Fmnl2	2:52857859-53134202	LD2	LD3	OK	36.7681	81.6586	1.15115	3.2024	5e-05	0.00150412	yes
XLOC_022350	XLOC_022350	Psmd14	2:61711693-61800379	LD2	LD3	OK	41.1068	84.7756	1.04427	2.50714	0.00015	0.00382254	yes
XLOC_022396	XLOC_022396	Dhrs9	2:69380444-69408049	LD2	LD3	OK	1.20479	3.10521	1.36591	2.46761	0.0006	0.0114097	yes
XLOC_022407	XLOC_022407	Rpl9-ps7	2:70458981-70459560	LD2	LD3	OK	1.87926	6.54696	1.80066	2.08374	0.00435	0.0480627	yes
XLOC_022499	XLOC_022499	Itga4	2:79255425-79461107	LD2	LD3	OK	2.10896	7.38426	1.80792	3.77884	5e-05	0.00150412	yes
XLOC_022514	XLOC_022514	Gm4735	2:80837140-80838442	LD2	LD3	OK	1.22556	8.02269	2.71064	3.68241	5e-05	0.00150412	yes
XLOC_022526	XLOC_022526	Itgav	2:83721990-83806916	LD2	LD3	OK	10.5694	22.7541	1.10623	1.83295	0.0017	0.0246925	yes
XLOC_022541	XLOC_022541	Ube2l6	2:84798827-84810335	LD2	LD3	OK	15.5197	33.7487	1.12073	2.58326	5e-05	0.00150412	yes
XLOC_022672	XLOC_022672	Spi1	2:91081637-91115757	LD2	LD3	OK	36.748	95.4225	1.37666	2.92906	5e-05	0.00150412	yes
XLOC_022741	XLOC_022741	Abtb2	2:103566309-103718479	LD2	LD3	OK	2.64657	5.81054	1.13455	2.15164	0.00125	0.0197395	yes
XLOC_022858	XLOC_022858	Bub1b	2:118598210-118641591	LD2	LD3	OK	1.23481	4.08599	1.7264	2.12443	0.0003	0.00669584	yes
XLOC_022883	XLOC_022883	Nusap1	2:119609511-119651345	LD2	LD3	OK	1.20769	3.78516	1.6481	2.22274	0.00095	0.0160607	yes
XLOC_022924	XLOC_022924	Slc28a2	2:122426476-122461137	LD2	LD3	OK	1.69068	6.42553	1.92621	2.66917	5e-05	0.00150412	yes
XLOC_022926	XLOC_022926	Gm14085	2:122484940-122528040	LD2	LD3	OK	1.39607	5.83493	2.06334	2.68944	0.0003	0.00669584	yes
XLOC_022928	XLOC_022928	AA467197,Mir147	2:122636985-122641242	LD2	LD3	OK	6.19411	89.5644	3.85396	6.06967	5e-05	0.00150412	yes
XLOC_022958	XLOC_022958	Dusp2	2:127336033-127338435	LD2	LD3	OK	4.48552	12.5111	1.47986	2.40254	0.0005	0.00992713	yes
XLOC_022981	XLOC_022981	Polr1b	2:129099441-129126594	LD2	LD3	OK	4.91686	10.9046	1.14912	1.91399	0.00155	0.0231197	yes
XLOC_022990	XLOC_022990	Sirpa	2:129592834-129632228	LD2	LD3	OK	43.6678	92.0136	1.07528	2.61984	0.0002	0.00483895	yes
XLOC_023128	XLOC_023128	-	2:148401875-148404462	LD2	LD3	OK	1.10731	3.28149	1.56729	2.36867	0.0012	0.0191144	yes
XLOC_023142	XLOC_023142	-	2:149319547-149330041	LD2	LD3	OK	0	1.13033	inf	-nan	5e-05	0.00150412	yes
XLOC_023157	XLOC_023157	Cst7	2:150570414-150578944	LD2	LD3	OK	0.722051	4.90879	2.76519	3.181	0.0003	0.00669584	yes
XLOC_023163	XLOC_023163	Gins1	2:150905399-150931280	LD2	LD3	OK	1.20933	3.63166	1.58642	1.66681	0.002	0.0277727	yes
XLOC_023173	XLOC_023173	Gm14148	2:151374007-151375047	LD2	LD3	OK	0.470615	2.15117	2.1925	2.25804	0.0027	0.0345227	yes
XLOC_023177	XLOC_023177	Sdcbp2	2:151572621-151590005	LD2	LD3	OK	2.53992	6.25859	1.30106	2.01077	0.0029	0.03629	yes
XLOC_023206	XLOC_023206	Tpx2	2:152847963-152895321	LD2	LD3	OK	1.80483	5.17224	1.51893	2.48868	5e-05	0.00150412	yes
XLOC_023212	XLOC_023212	Hck	2:153108467-153151442	LD2	LD3	OK	45.0756	103.51	1.19935	2.93322	5e-05	0.00150412	yes
XLOC_023246	XLOC_023246	Rpl5-ps2	2:154703808-154704699	LD2	LD3	OK	0.472144	2.65932	2.49376	2.56141	0.00155	0.0231197	yes
XLOC_023260	XLOC_023260	Procr	2:155751116-155755479	LD2	LD3	OK	15.1152	32.6411	1.11069	2.64391	5e-05	0.00150412	yes
XLOC_023372	XLOC_023372	Ube2c	2:164769897-164779967	LD2	LD3	OK	2.04906	8.22904	2.00576	2.73908	0.0004	0.00838373	yes
XLOC_023379	XLOC_023379	Mmp9	2:164940779-164955850	LD2	LD3	OK	4.23722	28.9393	2.77184	4.53386	5e-05	0.00150412	yes
XLOC_023404	XLOC_023404	Slc9a8	2:167421711-167477322	LD2	LD3	OK	9.91488	19.9888	1.01152	2.12195	0.0004	0.00838373	yes
XLOC_023406	XLOC_023406	-	2:167516539-167518400	LD2	LD3	OK	0.862403	3.94058	2.19197	2.9331	5e-05	0.00150412	yes
XLOC_023416	XLOC_023416	Ptpn1	2:167931075-167979385	LD2	LD3	OK	29.1999	60.18	1.04332	2.68204	5e-05	0.00150412	yes
XLOC_023472	XLOC_023472	Tubb1	2:174445371-174460729	LD2	LD3	OK	1.03961	4.67991	2.17043	2.47757	0.00045	0.00918015	yes
XLOC_023509	XLOC_023509	Gm14414	2:177460274-177460847	LD2	LD3	OK	0	1.00575	inf	-nan	5e-05	0.00150412	yes
XLOC_023514	XLOC_023514	Gm14323	2:177892637-177893264	LD2	LD3	OK	1.1532	8.2517	2.83905	3.27627	0.0001	0.0027369	yes
XLOC_023533	XLOC_023533	Rps21	2:180257376-180258445	LD2	LD3	OK	261.471	628.412	1.26506	3.64175	5e-05	0.00150412	yes
XLOC_023538	XLOC_023538	Slco4a1	2:180456244-180474867	LD2	LD3	OK	3.85105	10.374	1.42965	2.69401	5e-05	0.00150412	yes
XLOC_023541	XLOC_023541	Ogfr	2:180589244-180595836	LD2	LD3	OK	29.0774	60.8573	1.06553	2.61803	5e-05	0.00150412	yes
XLOC_023596	XLOC_023596	Mcm10	2:4989623-5014167	LD2	LD3	OK	1.52848	4.51642	1.56308	1.90086	0.0012	0.0191144	yes
XLOC_023641	XLOC_023641	Pfkfb3	2:11471432-11554077	LD2	LD3	OK	53.0299	138.784	1.38796	3.20723	5e-05	0.00150412	yes
XLOC_023820	XLOC_023820	Fcnb	2:28076377-28084885	LD2	LD3	OK	0.149495	1.37389	3.2001	1.56591	0.0011	0.0179001	yes
XLOC_023826	XLOC_023826	Gfi1b	2:28609449-28621982	LD2	LD3	OK	0.420697	2.24081	2.41317	1.76817	0.0009	0.0154411	yes
XLOC_023833	XLOC_023833	Gm13394	2:28926948-29055066	LD2	LD3	OK	94.339	224.481	1.25067	3.63995	5e-05	0.00150412	yes
XLOC_023859	XLOC_023859	Ptges	2:30889470-30929863	LD2	LD3	OK	73.4445	151.304	1.04272	2.0899	0.0004	0.00838373	yes
XLOC_023880	XLOC_023880	Lcn2	2:32384632-32388252	LD2	LD3	OK	3483.28	8281.91	1.24952	2.54332	0.0003	0.00669584	yes
XLOC_023980	XLOC_023980	Gm13461	2:40595247-42653598	LD2	LD3	OK	3.17659	9.64682	1.60258	2.12027	0.0017	0.0246925	yes
XLOC_023999	XLOC_023999	Mmadhc	2:50279880-50433967	LD2	LD3	OK	28.8657	65.6291	1.18498	3.16866	5e-05	0.00150412	yes
XLOC_024003	XLOC_024003	Rnd3	2:51130437-51149111	LD2	LD3	OK	11.3692	25.6842	1.17575	3.12388	5e-05	0.00150412	yes
XLOC_024040	XLOC_024040	Cytip	2:58129126-58195533	LD2	LD3	OK	21.1016	60.5116	1.51986	2.65155	5e-05	0.00150412	yes
XLOC_024053	XLOC_024053	Cd302	2:60251992-60284488	LD2	LD3	OK	47.7505	115.282	1.27158	3.6928	5e-05	0.00150412	yes
XLOC_024142	XLOC_024142	Atp5g3	2:73908446-73911326	LD2	LD3	OK	165.217	341.352	1.0469	3.10841	5e-05	0.00150412	yes
XLOC_024188	XLOC_024188	Cerkl,Neurod1	2:79255425-79461107	LD2	LD3	OK	4.05131	11.7551	1.53683	1.51037	0.00415	0.046589	yes
XLOC_024426	XLOC_024426	Ptprj	2:90429753-90580647	LD2	LD3	OK	11.2593	24.7377	1.13559	3.25638	5e-05	0.00150412	yes
XLOC_024472	XLOC_024472	Alkbh3,Gm13889,Gm27027	2:93955809-94010807	LD2	LD3	OK	72.1814	192.931	1.41839	3.84737	5e-05	0.00150412	yes
XLOC_024502	XLOC_024502	Cd44	2:102811140-102901890	LD2	LD3	OK	120.191	271.915	1.17782	3.41536	5e-05	0.00150412	yes
XLOC_024612	XLOC_024612	Grem1	2:113746163-113758646	LD2	LD3	OK	0.843326	4.0547	2.26543	3.74512	5e-05	0.00150412	yes
XLOC_024614	XLOC_024614	Arhgap11a	2:113829940-113848704	LD2	LD3	OK	2.35048	6.76948	1.52609	3.23296	5e-05	0.00150412	yes
XLOC_024636	XLOC_024636	Rasgrp1	2:117279991-117343041	LD2	LD3	OK	1.41077	3.6225	1.3605	2.43405	5e-05	0.00150412	yes
XLOC_024719	XLOC_024719	Gatm	2:122594466-122611303	LD2	LD3	OK	5.40334	14.7515	1.44894	2.72376	5e-05	0.00150412	yes
XLOC_024736	XLOC_024736	Atp8b4	2:126320929-126500674	LD2	LD3	OK	3.80188	9.41403	1.3081	3.19131	5e-05	0.00150412	yes
XLOC_024760	XLOC_024760	Bub1	2:127801063-127831865	LD2	LD3	OK	0.750354	2.09668	1.48247	1.7166	0.0013	0.0203258	yes
XLOC_024761	XLOC_024761	Gm14005	2:128189986-128429845	LD2	LD3	OK	17.2384	55.9766	1.6992	2.84487	5e-05	0.00150412	yes
XLOC_024779	XLOC_024779	Ckap2l	2:129246375-129297223	LD2	LD3	OK	1.54832	5.04441	1.70399	3.00289	5e-05	0.00150412	yes
XLOC_024780	XLOC_024780	Il1a	2:129297369-129309972	LD2	LD3	OK	41.5475	202.247	2.28329	6.53588	5e-05	0.00150412	yes
XLOC_024781	XLOC_024781	Gm25703	2:129314254-129322251	LD2	LD3	OK	0.328033	2.23951	2.77127	1.42206	0.0012	0.0191144	yes
XLOC_024783	XLOC_024783	Il1b	2:129364569-129375748	LD2	LD3	OK	161.634	405.313	1.32631	3.76463	5e-05	0.00150412	yes
XLOC_024790	XLOC_024790	Snrpb	2:130171413-130179403	LD2	LD3	OK	64.4182	135.498	1.07273	3.06674	5e-05	0.00150412	yes
XLOC_024871	XLOC_024871	Gm11687	2:144142487-144143373	LD2	LD3	OK	2.41015	7.79645	1.69369	2.24975	0.00255	0.0331121	yes
XLOC_024962	XLOC_024962	Rps15a-ps7	2:152185290-152185682	LD2	LD3	OK	13.3321	30.8381	1.20981	1.85915	0.00405	0.0457391	yes
XLOC_024964	XLOC_024964	Trib3	2:152337418-152344036	LD2	LD3	OK	2.19774	8.01837	1.86729	3.13977	5e-05	0.00150412	yes
XLOC_025022	XLOC_025022	Eif6	2:155819831-155834854	LD2	LD3	OK	50.2031	125.731	1.32449	3.11121	5e-05	0.00150412	yes
XLOC_025080	XLOC_025080	Mafb	2:160363702-160367065	LD2	LD3	OK	3.80681	8.8218	1.21249	2.67182	0.0001	0.0027369	yes
XLOC_025116	XLOC_025116	Mir7678,Slpi	2:164354069-164389095	LD2	LD3	OK	132.532	580.025	2.12977	5.68549	5e-05	0.00150412	yes
XLOC_025118	XLOC_025118	Sdc4	2:164424246-164443887	LD2	LD3	OK	95.5946	215.797	1.17467	3.55387	5e-05	0.00150412	yes
XLOC_025178	XLOC_025178	1200007C13Rik	2:167827688-167834509	LD2	LD3	OK	2.47653	6.51173	1.39472	2.56491	0.0001	0.0027369	yes
XLOC_025218	XLOC_025218	Aurka	2:172356189-172370535	LD2	LD3	OK	1.46122	4.44592	1.60531	2.27964	0.00075	0.0134835	yes
XLOC_025221	XLOC_025221	Gm14303	2:172509520-172509691	LD2	LD3	OK	357.841	851.774	1.25115	2.58427	0.0004	0.00838373	yes
XLOC_025228	XLOC_025228	Zbp1	2:173206611-173218935	LD2	LD3	OK	9.70823	53.9375	2.47401	4.27425	5e-05	0.00150412	yes
XLOC_025244	XLOC_025244	Atp5e	2:174461071-174464105	LD2	LD3	OK	134.028	295.936	1.14275	3.04644	5e-05	0.00150412	yes
XLOC_025302	XLOC_025302	Psma7	2:180036372-180042445	LD2	LD3	OK	108.091	247.779	1.19681	3.3014	5e-05	0.00150412	yes
XLOC_025455	XLOC_025455	-	2:75640862-75642951	LD2	LD3	OK	8.70203	22.096	1.34436	3.22244	5e-05	0.00150412	yes
XLOC_025496	XLOC_025496	-	2:84899849-84907715	LD2	LD3	OK	0.75217	2.50565	1.73605	3.17234	5e-05	0.00150412	yes
XLOC_025642	XLOC_025642	-	2:167358815-167360488	LD2	LD3	OK	0.503955	2.5987	2.36643	2.84901	0.00045	0.00918015	yes
XLOC_025695	XLOC_025695	-	2:177252967-177253953	LD2	LD3	OK	2.05349	7.03307	1.77608	2.30162	0.0019	0.0267636	yes
XLOC_025696	XLOC_025696	-	2:177254003-177254214	LD2	LD3	OK	4.80457	31.742	2.72391	2.68542	0.0016	0.023654	yes
XLOC_025743	XLOC_025743	Gm8797	3:5750805-5751295	LD2	LD3	OK	78.8108	212.731	1.43256	3.68566	5e-05	0.00150412	yes
XLOC_025750	XLOC_025750	Gm16685	3:7569993-7690001	LD2	LD3	OK	1.98921	7.57133	1.92835	2.63116	0.00095	0.0160607	yes
XLOC_025794	XLOC_025794	Car13	3:14641476-14663825	LD2	LD3	OK	7.98974	16.3826	1.03595	2.5304	0.00015	0.00382254	yes
XLOC_025811	XLOC_025811	RP23-77D22.2	3:18294662-18304921	LD2	LD3	OK	0.600699	2.92753	2.28497	4.30138	5e-05	0.00150412	yes
XLOC_025875	XLOC_025875	Rpl22l1	3:28805435-28813985	LD2	LD3	OK	36.0337	145.625	2.01484	4.59616	5e-05	0.00150412	yes
XLOC_025962	XLOC_025962	Rps23-ps1	3:37714189-37724490	LD2	LD3	OK	6.44974	22.9487	1.8311	2.51462	0.00075	0.0134835	yes
XLOC_026173	XLOC_026173	Ptx3	3:66053557-66296837	LD2	LD3	OK	39.4041	110.846	1.49213	3.88955	5e-05	0.00150412	yes
XLOC_026186	XLOC_026186	Il12a	3:68690643-68698547	LD2	LD3	OK	2.46993	9.07806	1.87791	2.56636	0.001	0.0166794	yes
XLOC_026201	XLOC_026201	Gm37784	3:69963281-69963470	LD2	LD3	OK	0	4.43341	inf	-nan	5e-05	0.00150412	yes
XLOC_026318	XLOC_026318	Cct3	3:88297115-88321767	LD2	LD3	OK	70.3596	174.952	1.31414	3.32123	5e-05	0.00150412	yes
XLOC_026390	XLOC_026390	S100a14	3:90526855-90528837	LD2	LD3	OK	30.8152	70.0101	1.18392	2.50871	0.0005	0.00992713	yes
XLOC_026393	XLOC_026393	RP23-326D6.5,S100a3,S100a4	3:90560555-90606045	LD2	LD3	OK	106.976	599.489	2.48645	6.71914	5e-05	0.00150412	yes
XLOC_026398	XLOC_026398	S100a8	3:90668977-90670704	LD2	LD3	OK	479.504	5854.03	3.60981	8.98321	5e-05	0.00150412	yes
XLOC_026508	XLOC_026508	Ctss	3:95526785-95556405	LD2	LD3	OK	132.981	284.521	1.09732	3.08963	5e-05	0.00150412	yes
XLOC_026512	XLOC_026512	Rps10-ps1	3:95622277-95622772	LD2	LD3	OK	1.03943	5.26807	2.34148	2.25968	0.00385	0.0442044	yes
XLOC_026619	XLOC_026619	Ngf	3:102469918-102521013	LD2	LD3	OK	1.29151	4.33698	1.74764	2.07453	0.00185	0.0262431	yes
XLOC_026657	XLOC_026657	Slc16a1	3:104638667-104658462	LD2	LD3	OK	12.0249	25.3212	1.07432	3.07653	5e-05	0.00150412	yes
XLOC_026674	XLOC_026674	Gm4540	3:106034663-106035092	LD2	LD3	OK	3.18083	14.2463	2.16311	2.5957	0.00085	0.0148398	yes
XLOC_026710	XLOC_026710	Psma5	3:108248908-108279974	LD2	LD3	OK	35.5078	93.9497	1.40375	3.89168	5e-05	0.00150412	yes
XLOC_026748	XLOC_026748	-	3:115706201-115710426	LD2	LD3	OK	0.546309	2.20626	2.01381	2.90609	0.0002	0.00483895	yes
XLOC_026749	XLOC_026749	Gm9889	3:115715083-115716728	LD2	LD3	OK	1.09183	3.8818	1.82998	2.51753	0.0009	0.0154411	yes
XLOC_026786	XLOC_026786	RP23-235E15.1	3:119709515-119709861	LD2	LD3	OK	167.236	437.129	1.38617	3.7405	5e-05	0.00150412	yes
XLOC_026859	XLOC_026859	Tifa	3:127787765-127838644	LD2	LD3	OK	19.2131	61.7945	1.68539	3.40327	5e-05	0.00150412	yes
XLOC_026956	XLOC_026956	H2afz	3:137864486-137866922	LD2	LD3	OK	161.139	391.148	1.2794	2.991	5e-05	0.00150412	yes
XLOC_026983	XLOC_026983	Gbp5	3:142493977-142522344	LD2	LD3	OK	17.2897	109.497	2.66291	7.17442	5e-05	0.00150412	yes
XLOC_026984	XLOC_026984	Gbp7,RP23-100J23.5	3:142529927-142550149	LD2	LD3	OK	22.7984	53.7231	1.23661	1.88651	0.00315	0.0384743	yes
XLOC_026985	XLOC_026985	Gbp3	3:142556679-142573213	LD2	LD3	OK	11.0292	79.4586	2.84887	6.18221	5e-05	0.00150412	yes
XLOC_026986	XLOC_026986	Gbp2b	3:142594846-142619179	LD2	LD3	OK	1.34861	5.88059	2.12449	3.56877	5e-05	0.00150412	yes
XLOC_026987	XLOC_026987	Gbp2	3:142620601-142638008	LD2	LD3	OK	51.0692	215.504	2.07719	6.12855	5e-05	0.00150412	yes
XLOC_027031	XLOC_027031	Mcoln2	3:146149832-146195513	LD2	LD3	OK	3.51882	15.4733	2.13662	2.92431	5e-05	0.00150412	yes
XLOC_027127	XLOC_027127	Depdc1a	3:159495432-159529955	LD2	LD3	OK	0.297033	1.65278	2.4762	2.69478	0.00015	0.00382254	yes
XLOC_027164	XLOC_027164	Tpd52	3:8925592-9005569	LD2	LD3	OK	46.9089	96.7631	1.0446	2.36731	0.0004	0.00838373	yes
XLOC_027206	XLOC_027206	Sirpb1c	3:15795144-15848528	LD2	LD3	OK	5.67824	16.1075	1.50421	2.82073	5e-05	0.00150412	yes
XLOC_027256	XLOC_027256	Ect2	3:27097221-27153878	LD2	LD3	OK	1.04853	2.77989	1.40666	1.77975	0.0003	0.00669584	yes
XLOC_027334	XLOC_027334	Ccna2	3:36552605-36613477	LD2	LD3	OK	2.30136	6.72834	1.54776	1.98156	0.002	0.0277727	yes
XLOC_027419	XLOC_027419	Slc7a11	3:49892525-50443614	LD2	LD3	OK	8.52862	25.4027	1.5746	4.1135	5e-05	0.00150412	yes
XLOC_027436	XLOC_027436	Ndufc1	3:51404676-51408988	LD2	LD3	OK	50.147	102.557	1.03218	1.97189	0.0032	0.0388717	yes
XLOC_027471	XLOC_027471	RP24-291E8.2	3:53692421-53692878	LD2	LD3	OK	8.1877	34.2369	2.06402	3.14547	5e-05	0.00150412	yes
XLOC_027495	XLOC_027495	Tm4sf1	3:57285610-57301988	LD2	LD3	OK	117.388	285.792	1.28368	3.43097	5e-05	0.00150412	yes
XLOC_027524	XLOC_027524	P2ry13	3:59002470-59351167	LD2	LD3	OK	5.88028	14.5092	1.30301	1.99452	0.00235	0.0312897	yes
XLOC_027697	XLOC_027697	Tlr2	3:83836268-83841767	LD2	LD3	OK	42.8635	96.3963	1.16923	3.41499	5e-05	0.00150412	yes
XLOC_027752	XLOC_027752	Pmf1	3:88394135-88410395	LD2	LD3	OK	6.88902	15.4096	1.16146	2.08895	0.00105	0.017305	yes
XLOC_027754	XLOC_027754	Mir7011,Sema4a	3:88435958-88461182	LD2	LD3	OK	15.9282	40.4532	1.34467	2.80924	5e-05	0.00150412	yes
XLOC_027787	XLOC_027787	Cks1b	3:89415471-89418383	LD2	LD3	OK	9.45672	24.5302	1.37514	2.53505	0.00045	0.00918015	yes
XLOC_027811	XLOC_027811	S100a9	3:90692631-90695721	LD2	LD3	OK	476.04	6080.89	3.67513	8.55558	5e-05	0.00150412	yes
XLOC_027831	XLOC_027831	Sprr1a	3:92483951-92485895	LD2	LD3	OK	10.4	29.993	1.52804	2.94456	5e-05	0.00150412	yes
XLOC_027907	XLOC_027907	Psmb4	3:94884092-94886961	LD2	LD3	OK	102.741	219.978	1.09835	2.98298	5e-05	0.00150412	yes
XLOC_027918	XLOC_027918	Tnfaip8l2	3:95139520-95142360	LD2	LD3	OK	8.01848	22.5599	1.49236	2.98031	5e-05	0.00150412	yes
XLOC_027989	XLOC_027989	Phgdh	3:98313169-98339990	LD2	LD3	OK	4.39089	10.1893	1.21446	2.02109	0.0017	0.0246925	yes
XLOC_028040	XLOC_028040	Mab21l3	3:101812948-101849008	LD2	LD3	OK	1.20947	7.97205	2.72058	4.46534	5e-05	0.00150412	yes
XLOC_028107	XLOC_028107	I830077J02Rik	3:105924232-105932756	LD2	LD3	OK	2.11001	6.40057	1.60095	2.13647	0.00025	0.00579932	yes
XLOC_028113	XLOC_028113	Chil3	3:106147553-106167564	LD2	LD3	OK	903.637	2341.18	1.37342	3.33143	5e-05	0.00150412	yes
XLOC_028115	XLOC_028115	Chil4	3:106201489-106219507	LD2	LD3	OK	0.530047	1.7498	1.723	1.91374	0.0045	0.0491469	yes
XLOC_028120	XLOC_028120	Cd53	3:106759920-106790161	LD2	LD3	OK	63.2868	222.064	1.811	5.1413	5e-05	0.00150412	yes
XLOC_028215	XLOC_028215	Gm9761	3:116560934-116561426	LD2	LD3	OK	6.20384	17.9545	1.53311	2.15809	0.00315	0.0384743	yes
XLOC_028349	XLOC_028349	Rpl34	3:130726830-130730398	LD2	LD3	OK	253.955	560.634	1.14249	3.36041	5e-05	0.00150412	yes
XLOC_028354	XLOC_028354	RP23-349J3.8	3:130929365-130938799	LD2	LD3	OK	1.63006	8.69149	2.41468	3.49539	5e-05	0.00150412	yes
XLOC_028360	XLOC_028360	Sgms2	3:131318979-131496291	LD2	LD3	OK	6.06495	13.3667	1.14008	1.37907	0.00225	0.0302961	yes
XLOC_028416	XLOC_028416	Dapp1	3:137930961-137981579	LD2	LD3	OK	3.90133	10.2291	1.39064	2.4801	5e-05	0.00150412	yes
XLOC_028502	XLOC_028502	Rpsa-ps10	3:150072657-150073542	LD2	LD3	OK	9.96932	102.261	3.35862	6.32338	5e-05	0.00150412	yes
XLOC_028592	XLOC_028592	-	3:18289440-18292372	LD2	LD3	OK	0.360181	1.2295	1.77127	2.14581	0.0031	0.0380726	yes
XLOC_028770	XLOC_028770	-	3:115703189-115706046	LD2	LD3	OK	0.449166	1.34477	1.58204	1.98969	0.0035	0.0414062	yes
XLOC_028828	XLOC_028828	Lyn	4:3678114-3813122	LD2	LD3	OK	35.0265	74.6688	1.09206	2.96617	5e-05	0.00150412	yes
XLOC_028874	XLOC_028874	Gem	4:11704360-11714752	LD2	LD3	OK	27.3343	54.9443	1.00726	2.81179	5e-05	0.00150412	yes
XLOC_029004	XLOC_029004	Gm12350	4:34485831-34486293	LD2	LD3	OK	3.77685	14.9738	1.98718	2.36663	0.0026	0.033598	yes
XLOC_029114	XLOC_029114	Glipr2	4:43957400-43979118	LD2	LD3	OK	23.463	70.6038	1.58936	4.46823	5e-05	0.00150412	yes
XLOC_029119	XLOC_029119	Melk	4:44300875-44364677	LD2	LD3	OK	0.55978	1.53663	1.45684	1.47558	0.0038	0.043805	yes
XLOC_029140	XLOC_029140	Stra6l	4:45848429-45887008	LD2	LD3	OK	0.890801	2.63486	1.56455	2.40064	0.00045	0.00918015	yes
XLOC_029159	XLOC_029159	Sec61b	4:47474657-47483242	LD2	LD3	OK	67.7751	169.958	1.32635	3.42995	5e-05	0.00150412	yes
XLOC_029197	XLOC_029197	Nipsnap3b	4:53011879-53022060	LD2	LD3	OK	14.6964	36.6348	1.31775	2.14045	0.0014	0.0214531	yes
XLOC_029289	XLOC_029289	Orm1	4:63344559-63348163	LD2	LD3	OK	100.909	307.819	1.60903	4.60669	5e-05	0.00150412	yes
XLOC_029290	XLOC_029290	Gm11212	4:63350410-63353846	LD2	LD3	OK	0.233892	1.70709	2.86762	2.3118	0.00095	0.0160607	yes
XLOC_029291	XLOC_029291	Orm3	4:63356161-63359511	LD2	LD3	OK	4.44786	17.6674	1.98991	3.08901	0.0001	0.0027369	yes
XLOC_029301	XLOC_029301	Pappa	4:65124173-65358469	LD2	LD3	OK	1.69649	4.50639	1.40942	3.14485	5e-05	0.00150412	yes
XLOC_029380	XLOC_029380	Gm12416	4:84104894-84105902	LD2	LD3	OK	1.92739	5.9777	1.63294	2.19842	0.0019	0.0267636	yes
XLOC_029496	XLOC_029496	Ror1	4:100095790-100444951	LD2	LD3	OK	2.55809	5.20902	1.02595	2.1987	0.00075	0.0134835	yes
XLOC_029518	XLOC_029518	Pde4b	4:102087542-102607259	LD2	LD3	OK	59.2305	127.3	1.10382	3.29675	5e-05	0.00150412	yes
XLOC_029528	XLOC_029528	Gm12715	4:103563401-103564529	LD2	LD3	OK	2.7306	9.74547	1.83551	2.78634	5e-05	0.00150412	yes
XLOC_029564	XLOC_029564	Lrp8	4:107802260-107876966	LD2	LD3	OK	1.1989	3.27303	1.44892	2.32871	5e-05	0.00150412	yes
XLOC_029615	XLOC_029615	Stil	4:115000158-115043196	LD2	LD3	OK	0.538333	1.73995	1.69248	2.01947	0.0005	0.00992713	yes
XLOC_029674	XLOC_029674	Gm12840	4:117700187-117700923	LD2	LD3	OK	346.525	852.557	1.29884	3.93888	5e-05	0.00150412	yes
XLOC_029697	XLOC_029697	Slc2a1	4:119108710-119138801	LD2	LD3	OK	20.2724	53.0856	1.3888	3.82247	5e-05	0.00150412	yes
XLOC_029699	XLOC_029699	Ccdc23	4:119195305-119201298	LD2	LD3	OK	17.079	38.1258	1.15855	2.40703	0.0003	0.00669584	yes
XLOC_029820	XLOC_029820	Ak2	4:128991957-129011529	LD2	LD3	OK	32.6846	78.7486	1.26864	3.57474	5e-05	0.00150412	yes
XLOC_029821	XLOC_029821	Rnf19b	4:129058154-129085886	LD2	LD3	OK	30.8791	84.7435	1.45647	3.9712	5e-05	0.00150412	yes
XLOC_029856	XLOC_029856	Laptm5	4:130913124-130936141	LD2	LD3	OK	28.4069	62.0357	1.12686	2.2026	5e-05	0.00150412	yes
XLOC_029876	XLOC_029876	Ptafr	4:132561031-132584220	LD2	LD3	OK	13.3973	30.366	1.18051	3.20643	5e-05	0.00150412	yes
XLOC_029880	XLOC_029880	Fgr	4:132974094-133002729	LD2	LD3	OK	11.9734	39.6744	1.72838	4.02459	5e-05	0.00150412	yes
XLOC_029899	XLOC_029899	E130218I03Rik	4:134243288-134245873	LD2	LD3	OK	2.33046	8.23179	1.82059	2.35559	5e-05	0.00150412	yes
XLOC_029910	XLOC_029910	Runx3	4:135120651-135178134	LD2	LD3	OK	0.889811	4.48104	2.33226	2.67627	5e-05	0.00150412	yes
XLOC_029931	XLOC_029931	E2f2	4:136172393-136196077	LD2	LD3	OK	2.03867	4.32318	1.08446	2.02197	0.00145	0.0220126	yes
XLOC_029958	XLOC_029958	Kif17,Sh2d5	4:138249848-138301967	LD2	LD3	OK	1.42963	3.96668	1.47229	2.13968	0.0006	0.0114097	yes
XLOC_030162	XLOC_030162	Eno1	4:150236720-150248879	LD2	LD3	OK	83.7888	246.352	1.55589	4.23974	5e-05	0.00150412	yes
XLOC_030259	XLOC_030259	Gm11808	4:3973091-3973595	LD2	LD3	OK	5.00497	15.7713	1.65586	2.25917	0.00115	0.0185127	yes
XLOC_030273	XLOC_030273	4930430E12Rik	4:6352104-6357530	LD2	LD3	OK	2.11607	8.52023	2.0095	2.86095	0.0001	0.0027369	yes
XLOC_030449	XLOC_030449	B4galt1	4:40804546-40854005	LD2	LD3	OK	35.4764	73.3889	1.0487	3.1122	5e-05	0.00150412	yes
XLOC_030456	XLOC_030456	Aqp3	4:41092721-41098183	LD2	LD3	OK	1.31925	4.57542	1.79419	1.74001	0.00275	0.0349429	yes
XLOC_030554	XLOC_030554	Tbc1d2	4:46604389-46650209	LD2	LD3	OK	4.77227	11.6296	1.28506	3.10277	5e-05	0.00150412	yes
XLOC_030605	XLOC_030605	Gm12505	4:55410442-55418842	LD2	LD3	OK	0.544373	3.14237	2.52919	2.41073	0.0034	0.0406125	yes
XLOC_030629	XLOC_030629	Txn1	4:57943372-57956411	LD2	LD3	OK	133.035	310.324	1.22197	3.6478	5e-05	0.00150412	yes
XLOC_030697	XLOC_030697	Tnc	4:63959719-64149924	LD2	LD3	OK	38.8646	94.2381	1.27785	3.80052	5e-05	0.00150412	yes
XLOC_030752	XLOC_030752	Ttc39b	4:83220156-83324255	LD2	LD3	OK	6.35739	13.7066	1.10837	2.34441	5e-05	0.00150412	yes
XLOC_030773	XLOC_030773	Plin2	4:86648385-86670060	LD2	LD3	OK	162.852	349.437	1.10147	3.07289	5e-05	0.00150412	yes
XLOC_031039	XLOC_031039	Plk3	4:117126793-117133963	LD2	LD3	OK	21.1681	43.7037	1.04586	2.52538	0.0001	0.0027369	yes
XLOC_031044	XLOC_031044	Kif2c	4:117159638-117182639	LD2	LD3	OK	0.764728	2.21436	1.53387	1.68721	0.00095	0.0160607	yes
XLOC_031164	XLOC_031164	Zc3h12a	4:125118422-125127998	LD2	LD3	OK	13.8013	28.1822	1.02999	2.44469	5e-05	0.00150412	yes
XLOC_031256	XLOC_031256	Rps15a-ps4	4:132220045-132220437	LD2	LD3	OK	5.77452	18.0701	1.64583	2.13482	0.00225	0.0302961	yes
XLOC_031272	XLOC_031272	Smpdl3b	4:132732965-132757252	LD2	LD3	OK	3.71057	22.5753	2.60503	5.23704	5e-05	0.00150412	yes
XLOC_031273	XLOC_031273	Themis2	4:132781842-132796652	LD2	LD3	OK	4.49718	10.1483	1.17415	2.60764	0.0001	0.0027369	yes
XLOC_031301	XLOC_031301	Hmgn2	4:133964737-133968650	LD2	LD3	OK	36.0737	82.4598	1.19274	2.78968	5e-05	0.00150412	yes
XLOC_031304	XLOC_031304	Cd52	4:134065911-134095082	LD2	LD3	OK	85.4895	391.371	2.19472	5.57548	5e-05	0.00150412	yes
XLOC_031391	XLOC_031391	Mrto4	4:139347434-139352576	LD2	LD3	OK	17.7878	41.0873	1.2078	2.63806	0.00015	0.00382254	yes
XLOC_031424	XLOC_031424	Tmem51	4:142030991-142088099	LD2	LD3	OK	11.4568	24.5684	1.1006	2.55963	0.0002	0.00483895	yes
XLOC_031469	XLOC_031469	Tnfrsf1b	4:145212424-145246870	LD2	LD3	OK	16.4713	37.2973	1.17912	3.26473	5e-05	0.00150412	yes
XLOC_031481	XLOC_031481	Gm26880	4:146153455-147492201	LD2	LD3	OK	30.9009	67.7582	1.13274	2.47286	0.00065	0.0121296	yes
XLOC_031525	XLOC_031525	Rpsa-ps12	4:149142496-149143388	LD2	LD3	OK	0.777526	3.53783	2.1859	2.43198	0.0017	0.0246925	yes
XLOC_031533	XLOC_031533	Mir7023,Pik3cd	4:149649132-149702571	LD2	LD3	OK	4.1297	8.73584	1.08091	1.6723	0.0009	0.0154411	yes
XLOC_031565	XLOC_031565	Gm16334,Kcnab2	4:152390740-152563183	LD2	LD3	OK	2.26439	8.53923	1.91498	3.16412	5e-05	0.00150412	yes
XLOC_031615	XLOC_031615	Isg15	4:156199423-156200818	LD2	LD3	OK	25.8746	91.6757	1.825	4.12494	5e-05	0.00150412	yes
XLOC_031670	XLOC_031670	-	4:32158942-32159892	LD2	LD3	OK	0.405014	4.76772	3.55726	3.82297	0.0003	0.00669584	yes
XLOC_031712	XLOC_031712	-	4:52683162-52683726	LD2	LD3	OK	10.6223	51.6249	2.28097	4.01624	5e-05	0.00150412	yes
XLOC_031827	XLOC_031827	-	4:133004171-133006314	LD2	LD3	OK	0.538883	1.77795	1.72217	2.03458	0.00385	0.0442044	yes
XLOC_031840	XLOC_031840	-	4:135181799-135184702	LD2	LD3	OK	0.216428	1.29923	2.5857	2.96574	0.0006	0.0114097	yes
XLOC_031955	XLOC_031955	Steap4	5:7960456-7982221	LD2	LD3	OK	46.711	95.4459	1.03092	3.13371	5e-05	0.00150412	yes
XLOC_031963	XLOC_031963	Abcb1b	5:8773576-8866397	LD2	LD3	OK	5.88598	17.8475	1.60036	2.57528	5e-05	0.00150412	yes
XLOC_032165	XLOC_032165	Il6	5:30013113-30019981	LD2	LD3	OK	37.8928	192.768	2.34687	5.96377	5e-05	0.00150412	yes
XLOC_032177	XLOC_032177	Cenpa	5:30666776-30674830	LD2	LD3	OK	3.91881	13.7316	1.80901	2.54441	0.00015	0.00382254	yes
XLOC_032208	XLOC_032208	Fosl2	5:32135800-32158069	LD2	LD3	OK	17.9383	44.7248	1.31803	3.92322	5e-05	0.00150412	yes
XLOC_032220	XLOC_032220	Depdc5	5:32863700-32994236	LD2	LD3	OK	5.20566	11.6749	1.16526	1.68163	5e-05	0.00150412	yes
XLOC_032250	XLOC_032250	Sh3bp2	5:34525837-34563641	LD2	LD3	OK	5.79943	13.3154	1.19912	2.28233	0.00015	0.00382254	yes
XLOC_032292	XLOC_032292	Tmem128	5:38260184-38269634	LD2	LD3	OK	27.5975	79.7931	1.53172	3.69268	5e-05	0.00150412	yes
XLOC_032321	XLOC_032321	Cd38	5:43868552-43912375	LD2	LD3	OK	14.9302	40.49	1.43933	3.83152	5e-05	0.00150412	yes
XLOC_032496	XLOC_032496	Rhoh	5:65861212-65896700	LD2	LD3	OK	1.35017	4.92041	1.86564	2.72418	0.00015	0.00382254	yes
XLOC_032540	XLOC_032540	Nipal1	5:72647794-72671078	LD2	LD3	OK	1.67764	3.8927	1.21434	2.12302	0.0006	0.0114097	yes
XLOC_032668	XLOC_032668	Dck	5:88764995-88783281	LD2	LD3	OK	2.66427	5.35821	1.00801	1.92701	0.00285	0.0358568	yes
XLOC_032676	XLOC_032676	Eif5al3-ps	5:90132228-90132675	LD2	LD3	OK	3.41772	17.6493	2.36851	2.98503	0.0003	0.00669584	yes
XLOC_032685	XLOC_032685	Cxcl5	5:90759359-90761624	LD2	LD3	OK	81.0194	399.732	2.30269	6.77909	5e-05	0.00150412	yes
XLOC_032686	XLOC_032686	Ppbp	5:90768517-90770063	LD2	LD3	OK	6.99838	29.4726	2.07428	3.97401	5e-05	0.00150412	yes
XLOC_032687	XLOC_032687	Pf4	5:90772434-90773383	LD2	LD3	OK	20.4309	103.637	2.34272	4.97355	5e-05	0.00150412	yes
XLOC_032688	XLOC_032688	Cxcl3	5:90786083-90789600	LD2	LD3	OK	75.3214	319.359	2.08404	5.86643	5e-05	0.00150412	yes
XLOC_032692	XLOC_032692	Cxcl1	5:90891240-90893115	LD2	LD3	OK	363.12	1144.71	1.65646	4.70571	5e-05	0.00150412	yes
XLOC_032694	XLOC_032694	Cxcl2	5:90903870-90905938	LD2	LD3	OK	344.781	832.998	1.27263	2.79775	5e-05	0.00150412	yes
XLOC_032698	XLOC_032698	Ereg	5:91051870-91093646	LD2	LD3	OK	15.142	31.8326	1.07195	3.03755	5e-05	0.00150412	yes
XLOC_032762	XLOC_032762	Cxcl13	5:95956950-95961068	LD2	LD3	OK	47.1229	121.395	1.36521	3.78551	5e-05	0.00150412	yes
XLOC_032763	XLOC_032763	RP23-57A17.2	5:95974239-95975623	LD2	LD3	OK	2.47834	10.4727	2.07919	3.27816	5e-05	0.00150412	yes
XLOC_032815	XLOC_032815	Mrps18c,RP23-7M16.1	5:100798626-100804471	LD2	LD3	OK	24.2895	51.774	1.0919	2.1436	0.00055	0.0106759	yes
XLOC_033013	XLOC_033013	Oasl1	5:114917317-114937915	LD2	LD3	OK	4.10061	13.1301	1.67897	2.17456	0.00075	0.0134835	yes
XLOC_033226	XLOC_033226	Ran	5:129020068-129024323	LD2	LD3	OK	67.6404	136.177	1.00953	2.99791	5e-05	0.00150412	yes
XLOC_033305	XLOC_033305	Mir7035,Rasa4	5:136083915-136111860	LD2	LD3	OK	2.58047	9.56272	1.88979	2.31936	5e-05	0.00150412	yes
XLOC_033354	XLOC_033354	Lamtor4	5:138255481-138259398	LD2	LD3	OK	21.3496	50.0427	1.22895	2.89316	5e-05	0.00150412	yes
XLOC_033368	XLOC_033368	Fam20c	5:138754443-138810100	LD2	LD3	OK	5.91285	16.3528	1.46761	3.12731	5e-05	0.00150412	yes
XLOC_033373	XLOC_033373	Get4	5:139252323-139270051	LD2	LD3	OK	23.8976	48.9262	1.03374	2.60562	0.0001	0.0027369	yes
XLOC_033428	XLOC_033428	RP23-151C5.3	5:143770039-143773745	LD2	LD3	OK	3.44592	7.26262	1.0756	2.2973	0.00025	0.00579932	yes
XLOC_033446	XLOC_033446	Arpc1b	5:145114214-145140238	LD2	LD3	OK	192.5	469.172	1.28526	3.2805	5e-05	0.00150412	yes
XLOC_033451	XLOC_033451	RP23-60E24.3,Zscan25	5:145280486-145295055	LD2	LD3	OK	4.29045	8.83166	1.04156	1.97527	0.00285	0.0358568	yes
XLOC_033509	XLOC_033509	Alox5ap	5:149264738-149288153	LD2	LD3	OK	70.735	247.084	1.8045	4.48613	5e-05	0.00150412	yes
XLOC_033510	XLOC_033510	BC028471,Gm20488,Medag	5:149367635-149431723	LD2	LD3	OK	15.7864	46.2434	1.55056	4.35806	5e-05	0.00150412	yes
XLOC_033566	XLOC_033566	Steap1	5:5736316-5749326	LD2	LD3	OK	3.00766	8.06189	1.42248	2.22511	0.00125	0.0197395	yes
XLOC_033583	XLOC_033583	Dbf4	5:8396972-8422716	LD2	LD3	OK	4.0348	10.2101	1.33943	2.47888	5e-05	0.00150412	yes
XLOC_033682	XLOC_033682	RP24-324L19.3	5:22550431-23275597	LD2	LD3	OK	3.88498	11.8303	1.6065	2.12591	0.00155	0.0231197	yes
XLOC_033696	XLOC_033696	RP23-110C17.2	5:23698295-23712667	LD2	LD3	OK	6.31234	22.0359	1.8036	3.26938	5e-05	0.00150412	yes
XLOC_033913	XLOC_033913	Fbxl5,RP23-336O18.3	5:43744612-43843986	LD2	LD3	OK	65.4688	139.956	1.09609	2.54442	5e-05	0.00150412	yes
XLOC_034064	XLOC_034064	Tmem156	5:65062634-65091605	LD2	LD3	OK	1.8023	5.38134	1.57813	2.89651	5e-05	0.00150412	yes
XLOC_034067	XLOC_034067	Rpl9	5:65388363-65391444	LD2	LD3	OK	397.594	951.983	1.25964	3.74876	5e-05	0.00150412	yes
XLOC_034326	XLOC_034326	Sdad1	5:92284009-92310479	LD2	LD3	OK	7.24916	15.5227	1.09849	2.39753	5e-05	0.00150412	yes
XLOC_034327	XLOC_034327	Cxcl9	5:92321346-92328079	LD2	LD3	OK	8.28358	98.4442	3.57098	6.64317	5e-05	0.00150412	yes
XLOC_034328	XLOC_034328	Cxcl10	5:92331826-92414628	LD2	LD3	OK	96.4232	613.581	2.6698	4.90245	5e-05	0.00150412	yes
XLOC_034394	XLOC_034394	Plac8	5:100553724-100573855	LD2	LD3	OK	38.3595	289.474	2.91578	7.47606	5e-05	0.00150412	yes
XLOC_034433	XLOC_034433	Gbp4,Gbp8,Gbp9	5:105014149-105139586	LD2	LD3	OK	26.7748	139.635	2.38271	6.45672	5e-05	0.00150412	yes
XLOC_034434	XLOC_034434	Gbp10,Gbp6	5:105214906-105293698	LD2	LD3	OK	6.80428	41.0903	2.59428	6.19995	5e-05	0.00150412	yes
XLOC_034435	XLOC_034435	Gbp11	5:105323041-105346472	LD2	LD3	OK	0.467252	2.31954	2.31157	2.9564	5e-05	0.00150412	yes
XLOC_034474	XLOC_034474	Mfsd7a	5:108439794-108449032	LD2	LD3	OK	3.04841	8.8128	1.53154	3.05092	5e-05	0.00150412	yes
XLOC_034493	XLOC_034493	Crlf2	5:109554636-109559102	LD2	LD3	OK	5.6119	16.5439	1.55973	2.79514	0.0001	0.0027369	yes
XLOC_034515	XLOC_034515	Noc4l	5:110648417-110653417	LD2	LD3	OK	8.32489	23.5885	1.50258	2.67676	5e-05	0.00150412	yes
XLOC_034554	XLOC_034554	Selplg	5:113818535-113832644	LD2	LD3	OK	22.2382	52.0866	1.22787	3.08996	5e-05	0.00150412	yes
XLOC_034571	XLOC_034571	1500011B03Rik,2610524H06Rik,Gm20499	5:114808085-114823476	LD2	LD3	OK	14.6616	37.8184	1.36705	2.72741	5e-05	0.00150412	yes
XLOC_034651	XLOC_034651	Oas2	5:120730332-120749853	LD2	LD3	OK	2.87914	6.4112	1.15496	2.14278	0.0004	0.00838373	yes
XLOC_034652	XLOC_034652	Oas3	5:120753097-120777661	LD2	LD3	OK	0.841558	2.90503	1.78742	2.02664	0.00065	0.0121296	yes
XLOC_034657	XLOC_034657	Oas1a	5:120896255-120907521	LD2	LD3	OK	2.812	7.44629	1.40493	2.38064	0.0005	0.00992713	yes
XLOC_034662	XLOC_034662	Trafd1	5:121371723-121393465	LD2	LD3	OK	22.0278	57.1055	1.37431	3.17878	5e-05	0.00150412	yes
XLOC_034722	XLOC_034722	Rilpl2	5:124463264-124478366	LD2	LD3	OK	9.39362	23.5919	1.32854	2.89399	0.0001	0.0027369	yes
XLOC_034756	XLOC_034756	Rps16-ps2	5:129096670-129204714	LD2	LD3	OK	100.059	212.293	1.0852	2.21116	0.0017	0.0246925	yes
XLOC_034807	XLOC_034807	Wbscr16	5:134148053-134177709	LD2	LD3	OK	4.14298	8.98799	1.11733	1.97602	0.0015	0.0225641	yes
XLOC_034808	XLOC_034808	Ncf1	5:134184018-134229625	LD2	LD3	OK	22.9398	72.1922	1.65399	4.33061	5e-05	0.00150412	yes
XLOC_034817	XLOC_034817	Lat2	5:134581365-134615025	LD2	LD3	OK	5.69611	24.4925	2.10429	2.49668	0.00015	0.00382254	yes
XLOC_034824	XLOC_034824	Cldn4	5:134945118-134946934	LD2	LD3	OK	13.5147	38.4609	1.50886	3.84895	5e-05	0.00150412	yes
XLOC_034839	XLOC_034839	Ccl24	5:135569936-135573095	LD2	LD3	OK	52.1043	104.802	1.0082	2.23412	0.00055	0.0106759	yes
XLOC_034857	XLOC_034857	Orai2	5:136147438-136170713	LD2	LD3	OK	13.9205	34.9607	1.32852	3.6684	5e-05	0.00150412	yes
XLOC_034868	XLOC_034868	Ap1s1	5:137034992-137046135	LD2	LD3	OK	30.2108	61.5274	1.02617	2.21365	0.00065	0.0121296	yes
XLOC_034889	XLOC_034889	Pilra	5:137787797-137836281	LD2	LD3	OK	8.95447	42.8762	2.2595	4.10265	5e-05	0.00150412	yes
XLOC_034890	XLOC_034890	Pilrb1,Pilrb2	5:137852111-137871947	LD2	LD3	OK	8.19779	40.9992	2.32229	3.68288	5e-05	0.00150412	yes
XLOC_034895	XLOC_034895	Gm4963	5:137993046-137993424	LD2	LD3	OK	78.276	161.952	1.04892	2.51244	0.0002	0.00483895	yes
XLOC_034909	XLOC_034909	Adap1	5:139271710-139325622	LD2	LD3	OK	1.67815	7.188	2.09871	2.84067	0.0001	0.0027369	yes
XLOC_034986	XLOC_034986	-	5:145249315-145261504	LD2	LD3	OK	0.769544	2.03394	1.4022	2.9411	5e-05	0.00150412	yes
XLOC_034988	XLOC_034988	RP23-60E24.5	5:145264474-145267356	LD2	LD3	OK	0.811998	2.53486	1.64236	1.68948	0.0023	0.0307915	yes
XLOC_034989	XLOC_034989	-	5:145267529-145271186	LD2	LD3	OK	1.04013	4.52492	2.12113	3.54524	5e-05	0.00150412	yes
XLOC_035006	XLOC_035006	RP23-441I24.5	5:146188074-146196127	LD2	LD3	OK	0.51044	1.39073	1.44603	2.03453	0.0017	0.0246925	yes
XLOC_035028	XLOC_035028	Slc7a1	5:148327409-148399904	LD2	LD3	OK	5.29973	13.9824	1.39962	3.77081	5e-05	0.00150412	yes
XLOC_035173	XLOC_035173	-	5:92543472-92550453	LD2	LD3	OK	0.424242	1.26059	1.57114	2.31546	0.00105	0.017305	yes
XLOC_035176	XLOC_035176	-	5:92969157-92976107	LD2	LD3	OK	0.738065	1.63103	1.14397	1.99276	0.00335	0.0401623	yes
XLOC_035219	XLOC_035219	-	5:105695231-105699888	LD2	LD3	OK	0.943924	2.16121	1.1951	1.99418	0.0043	0.0476897	yes
XLOC_035240	XLOC_035240	-	5:115138776-115140184	LD2	LD3	OK	0.401855	2.15388	2.42219	2.5884	0.0021	0.028818	yes
XLOC_035295	XLOC_035295	-	5:142897006-142900414	LD2	LD3	OK	0.510542	1.62897	1.67386	2.26847	0.0011	0.0179001	yes
XLOC_035327	XLOC_035327	-	5:149434209-149438538	LD2	LD3	OK	0.122567	1.00182	3.03097	3.18007	0.0008	0.0141639	yes
XLOC_035386	XLOC_035386	Tes	6:17058805-17171833	LD2	LD3	OK	19.4674	51.648	1.40766	3.82391	5e-05	0.00150412	yes
XLOC_035409	XLOC_035409	Gm26809	6:18844219-18848207	LD2	LD3	OK	431.913	934.796	1.11391	2.53291	0.00025	0.00579932	yes
XLOC_035410	XLOC_035410	Lsm8	6:18848578-18855751	LD2	LD3	OK	20.1119	41.9563	1.06083	2.33543	0.00075	0.0134835	yes
XLOC_035542	XLOC_035542	Gm15487	6:37806085-37806550	LD2	LD3	OK	36.0686	119.129	1.72371	3.81883	5e-05	0.00150412	yes
XLOC_035573	XLOC_035573	Mgam	6:40628830-40769123	LD2	LD3	OK	0.22171	1.20551	2.44289	1.48051	0.00065	0.0121296	yes
XLOC_035711	XLOC_035711	Npy	6:49822709-49829507	LD2	LD3	OK	1.03893	5.31761	2.35568	2.4254	0.00165	0.0241984	yes
XLOC_035718	XLOC_035718	Snx10	6:51523900-51590679	LD2	LD3	OK	19.0171	60.3335	1.66566	4.53698	5e-05	0.00150412	yes
XLOC_035738	XLOC_035738	Creb5	6:53447583-53700368	LD2	LD3	OK	1.8004	4.45773	1.30799	2.86116	0.0001	0.0027369	yes
XLOC_035747	XLOC_035747	Gars	6:55038000-55079504	LD2	LD3	OK	33.1593	74.7091	1.17187	3.41191	5e-05	0.00150412	yes
XLOC_035802	XLOC_035802	Tnip3	6:65590310-65634073	LD2	LD3	OK	3.16865	7.60227	1.26256	2.66572	5e-05	0.00150412	yes
XLOC_035919	XLOC_035919	Rpl34-ps1	6:71124609-71124963	LD2	LD3	OK	67.6493	169.686	1.32672	3.04332	5e-05	0.00150412	yes
XLOC_035937	XLOC_035937	Capg	6:72544390-72562983	LD2	LD3	OK	60.4484	213.411	1.81986	4.71564	5e-05	0.00150412	yes
XLOC_035959	XLOC_035959	Gm20594	6:79818030-79818364	LD2	LD3	OK	1.78294	9.03403	2.34111	2.36038	0.00245	0.0322037	yes
XLOC_036018	XLOC_036018	Gm10443	6:86334030-86334240	LD2	LD3	OK	15.8104	82.1848	2.37799	2.78998	0.0007	0.012804	yes
XLOC_036020	XLOC_036020	Snrpg	6:86371582-86378902	LD2	LD3	OK	46.5254	159.337	1.77599	3.72051	5e-05	0.00150412	yes
XLOC_036027	XLOC_036027	Asprv1	6:86628173-86629702	LD2	LD3	OK	9.22485	50.9278	2.46485	5.54105	5e-05	0.00150412	yes
XLOC_036037	XLOC_036037	Gp9	6:87778135-87779762	LD2	LD3	OK	1.37081	6.21924	2.18171	2.64276	0.0005	0.00992713	yes
XLOC_036080	XLOC_036080	Fbln2	6:91212454-91272540	LD2	LD3	OK	3.65562	8.33615	1.18926	1.9639	0.00095	0.0160607	yes
XLOC_036120	XLOC_036120	Chl1	6:103510666-103733035	LD2	LD3	OK	1.65653	4.51894	1.44782	3.30284	5e-05	0.00150412	yes
XLOC_036134	XLOC_036134	Bhlhe40,Gm17055	6:108577038-108666925	LD2	LD3	OK	44.5414	102.812	1.20679	3.34014	5e-05	0.00150412	yes
XLOC_036144	XLOC_036144	Lmcd1	6:112273757-112330425	LD2	LD3	OK	24.7485	54.3309	1.13443	3.11278	5e-05	0.00150412	yes
XLOC_036157	XLOC_036157	Arpc4	6:113366024-113390447	LD2	LD3	OK	30.0219	60.056	1.00029	2.63827	0.0002	0.00483895	yes
XLOC_036169	XLOC_036169	Tatdn2	6:113697049-113711069	LD2	LD3	OK	21.9217	63.1139	1.5256	3.46643	5e-05	0.00150412	yes
XLOC_036171	XLOC_036171	Gm26982	6:113713523-113719880	LD2	LD3	OK	3.09892	8.20661	1.40502	2.4115	0.0005	0.00992713	yes
XLOC_036226	XLOC_036226	Il17ra	6:120463196-120487524	LD2	LD3	OK	11.4973	29.636	1.36606	3.73657	5e-05	0.00150412	yes
XLOC_036238	XLOC_036238	Slc6a12	6:121343060-121366047	LD2	LD3	OK	1.87333	6.54372	1.8045	2.10377	0.0002	0.00483895	yes
XLOC_036247	XLOC_036247	Gm8430	6:122447295-122486313	LD2	LD3	OK	68.7431	151.331	1.13842	2.83345	5e-05	0.00150412	yes
XLOC_036256	XLOC_036256	Clec4a1	6:122921847-122934619	LD2	LD3	OK	3.84116	12.6768	1.72258	3.03695	5e-05	0.00150412	yes
XLOC_036260	XLOC_036260	Clec4a2	6:123106427-123143999	LD2	LD3	OK	6.3554	33.5014	2.39817	4.27103	5e-05	0.00150412	yes
XLOC_036262	XLOC_036262	Clec4n	6:123229842-123247021	LD2	LD3	OK	65.0761	151.043	1.21475	3.2965	5e-05	0.00150412	yes
XLOC_036263	XLOC_036263	Clec4d	6:123262106-123275268	LD2	LD3	OK	55.9731	115.558	1.04581	2.92542	5e-05	0.00150412	yes
XLOC_036275	XLOC_036275	Cd163	6:124304618-124330566	LD2	LD3	OK	2.8077	6.27518	1.16027	2.58232	0.0002	0.00483895	yes
XLOC_036276	XLOC_036276	C1rl	6:124493112-124510644	LD2	LD3	OK	3.94682	9.66456	1.29201	2.82816	5e-05	0.00150412	yes
XLOC_036280	XLOC_036280	Gm23547,Phb2	6:124712217-124718831	LD2	LD3	OK	32.7937	69.1782	1.0769	2.45182	5e-05	0.00150412	yes
XLOC_036283	XLOC_036283	Cdca3	6:124829546-124833701	LD2	LD3	OK	2.41802	9.54426	1.98081	2.40094	0.00145	0.0220126	yes
XLOC_036340	XLOC_036340	Clec2i	6:128848043-128898167	LD2	LD3	OK	0.866545	3.28975	1.92463	2.03125	0.0015	0.0225641	yes
XLOC_036348	XLOC_036348	Clec12a	6:129342690-129365303	LD2	LD3	OK	6.0323	17.6389	1.54798	3.17537	5e-05	0.00150412	yes
XLOC_036394	XLOC_036394	1190002F15Rik	6:134929091-134951718	LD2	LD3	OK	0.525654	3.09075	2.55577	1.68363	0.00215	0.0293015	yes
XLOC_036395	XLOC_036395	Apold1	6:134982000-134986836	LD2	LD3	OK	1.29839	3.74279	1.52739	2.56177	0.00035	0.00756352	yes
XLOC_036415	XLOC_036415	Ptpro	6:137252298-137464629	LD2	LD3	OK	1.20845	3.15524	1.3846	2.29389	0.00075	0.0134835	yes
XLOC_036417	XLOC_036417	Dera	6:137754541-137837891	LD2	LD3	OK	4.86082	11.5541	1.24913	2.47585	0.00035	0.00756352	yes
XLOC_036434	XLOC_036434	Gm20400	6:142085760-142208521	LD2	LD3	OK	2.30533	14.5223	2.65522	3.20846	0.00025	0.00579932	yes
XLOC_036451	XLOC_036451	Lrmp	6:145115652-145210970	LD2	LD3	OK	3.76454	14.39	1.93453	2.82058	5e-05	0.00150412	yes
XLOC_036508	XLOC_036508	Calcr	6:3685676-3764713	LD2	LD3	OK	1.90719	6.12798	1.68396	3.10458	5e-05	0.00150412	yes
XLOC_036511	XLOC_036511	Tfpi2	6:3962588-3974650	LD2	LD3	OK	6.54456	15.9378	1.28409	2.59243	5e-05	0.00150412	yes
XLOC_036517	XLOC_036517	Gm9835	6:4893351-4893777	LD2	LD3	OK	6.79181	25.5467	1.91127	2.69249	0.0003	0.00669584	yes
XLOC_036564	XLOC_036564	Tfec	6:16833372-16898441	LD2	LD3	OK	10.5893	26.614	1.32957	2.86774	5e-05	0.00150412	yes
XLOC_036716	XLOC_036716	Mkrn1	6:39397803-39421294	LD2	LD3	OK	34.2281	69.382	1.01938	2.21889	0.00045	0.00918015	yes
XLOC_036731	XLOC_036731	Clec5a	6:40573492-40586094	LD2	LD3	OK	25.5833	133.661	2.38531	5.88825	5e-05	0.00150412	yes
XLOC_036851	XLOC_036851	Lsm5	6:56701062-56704692	LD2	LD3	OK	17.0901	42.0494	1.29893	2.26866	0.0008	0.0141639	yes
XLOC_036888	XLOC_036888	Snca	6:60731572-60829855	LD2	LD3	OK	0.436981	1.69679	1.95717	2.01908	0.0031	0.0380726	yes
XLOC_037072	XLOC_037072	Pole4	6:82618721-82705365	LD2	LD3	OK	21.3205	48.9765	1.19985	2.72225	5e-05	0.00150412	yes
XLOC_037073	XLOC_037073	Hk2	6:82724965-82774454	LD2	LD3	OK	12.5242	29.1923	1.22087	1.76739	0.0042	0.0469493	yes
XLOC_037086	XLOC_037086	Mthfd2	6:83305690-83317606	LD2	LD3	OK	5.78427	19.5001	1.75328	3.67363	5e-05	0.00150412	yes
XLOC_037221	XLOC_037221	Prok2	6:99711298-99732553	LD2	LD3	OK	0.337457	3.45897	3.35757	3.5056	0.0001	0.0027369	yes
XLOC_037222	XLOC_037222	Tpt1-ps3	6:99877815-99878334	LD2	LD3	OK	189.715	400.736	1.07882	3.15933	5e-05	0.00150412	yes
XLOC_037246	XLOC_037246	Rad18	6:112617709-112696749	LD2	LD3	OK	2.0734	6.13902	1.56601	2.85328	5e-05	0.00150412	yes
XLOC_037274	XLOC_037274	Tmem40	6:115729130-115762466	LD2	LD3	OK	1.43267	5.69242	1.99034	2.5174	0.0009	0.0154411	yes
XLOC_037276	XLOC_037276	Rpl32	6:115805504-115808747	LD2	LD3	OK	797.968	1766.41	1.14641	3.47798	5e-05	0.00150412	yes
XLOC_037285	XLOC_037285	Alox5	6:116410076-116461335	LD2	LD3	OK	2.37656	7.31883	1.62274	2.57563	5e-05	0.00150412	yes
XLOC_037335	XLOC_037335	Slc2a3	6:122727808-122801640	LD2	LD3	OK	2.00985	6.22286	1.63049	2.03965	0.0007	0.012804	yes
XLOC_037342	XLOC_037342	Clec4e	6:123281788-123289870	LD2	LD3	OK	71.1817	165.73	1.21926	3.12995	5e-05	0.00150412	yes
XLOC_037358	XLOC_037358	Pex5	6:124396815-124415067	LD2	LD3	OK	5.64896	11.8273	1.06606	2.25508	0.00015	0.00382254	yes
XLOC_037366	XLOC_037366	Ptpn6	6:124720706-124738714	LD2	LD3	OK	25.7008	63.5867	1.30691	2.8909	5e-05	0.00150412	yes
XLOC_037440	XLOC_037440	Cd69	6:129267323-129275369	LD2	LD3	OK	1.82766	6.78399	1.89214	2.91272	0.00015	0.00382254	yes
XLOC_037444	XLOC_037444	Clec7a	6:129461590-129475094	LD2	LD3	OK	31.8915	159.097	2.31867	5.92139	5e-05	0.00150412	yes
XLOC_037445	XLOC_037445	Olr1	6:129475806-129507200	LD2	LD3	OK	9.57931	19.5477	1.02901	2.68105	5e-05	0.00150412	yes
XLOC_037447	XLOC_037447	Klrk1	6:129610322-129623864	LD2	LD3	OK	0.313356	2.04646	2.70726	2.31054	0.0006	0.0114097	yes
XLOC_037532	XLOC_037532	Arhgdib	6:136923522-136941899	LD2	LD3	OK	73.4675	273.513	1.89643	5.22242	5e-05	0.00150412	yes
XLOC_037543	XLOC_037543	Rpl38-ps2	6:140729283-140756053	LD2	LD3	OK	71.8919	179.813	1.3226	2.19401	0.0016	0.023654	yes
XLOC_037613	XLOC_037613	-	6:3201325-3201677	LD2	LD3	OK	12.4995	39.7999	1.67089	2.44857	0.0008	0.0141639	yes
XLOC_037917	XLOC_037917	-	6:132428569-132429139	LD2	LD3	OK	2.31521	10.646	2.2011	2.5543	0.0005	0.00992713	yes
XLOC_037990	XLOC_037990	Gm15931	7:4274144-4282645	LD2	LD3	OK	2.12625	7.53947	1.82615	2.98913	0.00015	0.00382254	yes
XLOC_038065	XLOC_038065	Rps5	7:12922289-12926686	LD2	LD3	OK	424.994	1125.51	1.40506	4.2473	5e-05	0.00150412	yes
XLOC_038140	XLOC_038140	Tmem160	7:16452778-16455489	LD2	LD3	OK	15.1127	33.5867	1.15213	2.41998	0.0003	0.00669584	yes
XLOC_038151	XLOC_038151	Ptgir	7:16906489-16910905	LD2	LD3	OK	5.75901	12.6636	1.13679	2.57481	0.0001	0.0027369	yes
XLOC_038172	XLOC_038172	Pglyrp1	7:18884689-18890438	LD2	LD3	OK	37.7065	150.513	1.997	4.99865	5e-05	0.00150412	yes
XLOC_038261	XLOC_038261	Kcnn4	7:24369991-24385264	LD2	LD3	OK	0.626033	3.34794	2.41896	3.28461	0.0001	0.0027369	yes
XLOC_038264	XLOC_038264	Plaur	7:24462439-24475925	LD2	LD3	OK	107.205	372.411	1.79652	4.96699	5e-05	0.00150412	yes
XLOC_038272	XLOC_038272	Ceacam10	7:24775526-24784655	LD2	LD3	OK	1.02601	6.33994	2.62742	3.19256	5e-05	0.00150412	yes
XLOC_038277	XLOC_038277	Rps19	7:24884370-24889806	LD2	LD3	OK	426.537	1018.38	1.25553	3.56178	5e-05	0.00150412	yes
XLOC_038293	XLOC_038293	B9d2	7:25679618-25686590	LD2	LD3	OK	8.93137	18.5812	1.05689	2.08157	0.0021	0.028818	yes
XLOC_038341	XLOC_038341	Gmfg	7:28399499-28598185	LD2	LD3	OK	43.3499	122.039	1.49325	2.07579	0.0024	0.0317282	yes
XLOC_038357	XLOC_038357	Map4k1	7:28982853-29003279	LD2	LD3	OK	1.0771	2.75218	1.35343	2.01707	0.00365	0.0426144	yes
XLOC_038391	XLOC_038391	Tyrobp	7:30413787-30417577	LD2	LD3	OK	99.551	384.246	1.94852	5.3713	5e-05	0.00150412	yes
XLOC_038400	XLOC_038400	2200002J24Rik	7:30698964-30700421	LD2	LD3	OK	0	1.01561	inf	-nan	5e-05	0.00150412	yes
XLOC_038597	XLOC_038597	Nkg7	7:43437072-43438246	LD2	LD3	OK	1.31249	4.38948	1.74175	2.06786	0.00425	0.0473317	yes
XLOC_038647	XLOC_038647	Il4i1,Nup62	7:44812256-44840827	LD2	LD3	OK	41.0349	115.832	1.49711	3.29685	5e-05	0.00150412	yes
XLOC_038700	XLOC_038700	Ldha	7:46841474-46855627	LD2	LD3	OK	211.471	464.681	1.13578	3.38114	5e-05	0.00150412	yes
XLOC_038703	XLOC_038703	Tmem86a	7:47050639-47054776	LD2	LD3	OK	5.47946	11.828	1.1101	2.22539	0.0011	0.0179001	yes
XLOC_038780	XLOC_038780	Fam169b	7:68266338-68363089	LD2	LD3	OK	1.62021	3.83003	1.24117	1.92014	0.0019	0.0267636	yes
XLOC_038910	XLOC_038910	Prss23os	7:89507769-89518559	LD2	LD3	OK	67.6189	173.345	1.35815	2.43694	5e-05	0.00150412	yes
XLOC_038993	XLOC_038993	Pde2a	7:101421690-101512829	LD2	LD3	OK	2.36752	5.31572	1.16689	2.39479	0.00055	0.0106759	yes
XLOC_039162	XLOC_039162	AC122844.1,Ampd3	7:110768205-110844457	LD2	LD3	OK	25.1916	63.5605	1.33519	2.21842	0.0001	0.0027369	yes
XLOC_039228	XLOC_039228	Plk1	7:122159436-122169875	LD2	LD3	OK	0.854162	3.22194	1.91535	2.6438	0.00045	0.00918015	yes
XLOC_039231	XLOC_039231	Prkcb	7:122288750-122634402	LD2	LD3	OK	1.05827	3.9864	1.91338	2.20738	0.00035	0.00756352	yes
XLOC_039247	XLOC_039247	Il4ra	7:125552237-125579472	LD2	LD3	OK	45.3824	91.0996	1.00531	3.05935	5e-05	0.00150412	yes
XLOC_039248	XLOC_039248	Il21r	7:125603428-125633570	LD2	LD3	OK	0.711789	2.91681	2.03487	2.7619	5e-05	0.00150412	yes
XLOC_039260	XLOC_039260	Gdpd3	7:126766413-126776909	LD2	LD3	OK	1.00799	22.2122	4.46179	3.14196	0.00165	0.0241984	yes
XLOC_039277	XLOC_039277	Itgal	7:127296259-127335137	LD2	LD3	OK	2.96101	14.9691	2.33782	5.34553	5e-05	0.00150412	yes
XLOC_039297	XLOC_039297	Itgam	7:128062639-128128160	LD2	LD3	OK	43.5464	165.95	1.93012	3.93561	5e-05	0.00150412	yes
XLOC_039298	XLOC_039298	Itgax	7:128129546-128150737	LD2	LD3	OK	19.6785	40.6004	1.04487	2.59736	5e-05	0.00150412	yes
XLOC_039426	XLOC_039426	Lsp1	7:142460808-142516009	LD2	LD3	OK	42.8437	98.4588	1.20044	2.82486	5e-05	0.00150412	yes
XLOC_039470	XLOC_039470	Tarm1	7:3485468-3502680	LD2	LD3	OK	5.82546	15.0372	1.36809	2.30008	0.00105	0.017305	yes
XLOC_039476	XLOC_039476	Pirb	7:3711408-3720391	LD2	LD3	OK	7.99708	26.8936	1.74972	4.18127	5e-05	0.00150412	yes
XLOC_039477	XLOC_039477	Gm15922	7:3733020-3739861	LD2	LD3	OK	1.10925	5.05474	2.18805	3.20397	0.0001	0.0027369	yes
XLOC_039481	XLOC_039481	Gm10693,Gm14548,Lilra6,Pira2	7:3787300-3915533	LD2	LD3	OK	21.9194	101.18	2.20664	5.65137	5e-05	0.00150412	yes
XLOC_039484	XLOC_039484	Lair1	7:4004545-4063313	LD2	LD3	OK	1.61452	9.28526	2.52383	3.50314	5e-05	0.00150412	yes
XLOC_039501	XLOC_039501	Hspbp1	7:4660520-4684985	LD2	LD3	OK	8.30814	19.9998	1.26739	2.76477	0.00015	0.00382254	yes
XLOC_039505	XLOC_039505	Il11	7:4772351-4784556	LD2	LD3	OK	2.67138	11.6297	2.12215	3.71685	5e-05	0.00150412	yes
XLOC_039786	XLOC_039786	Relb	7:19606210-19629438	LD2	LD3	OK	22.8037	45.8281	1.00696	2.71495	5e-05	0.00150412	yes
XLOC_039788	XLOC_039788	Apoc2,Apoc4	7:19671578-19681423	LD2	LD3	OK	6.30084	28.0188	2.15278	3.29064	5e-05	0.00150412	yes
XLOC_039796	XLOC_039796	Ceacam16	7:19851797-19871477	LD2	LD3	OK	0.688834	3.28537	2.25383	3.086	5e-05	0.00150412	yes
XLOC_039798	XLOC_039798	Pvr	7:19903577-19927607	LD2	LD3	OK	26.6368	56.2997	1.07971	2.54145	5e-05	0.00150412	yes
XLOC_039896	XLOC_039896	Cd177	7:24743980-24760312	LD2	LD3	OK	26.3131	116.631	2.1481	5.67563	5e-05	0.00150412	yes
XLOC_039900	XLOC_039900	Atp1a3	7:24978166-25005958	LD2	LD3	OK	0.605592	1.99479	1.71982	2.19277	0.001	0.0166794	yes
XLOC_039903	XLOC_039903	Mir6537,Pou2f2	7:25087341-25159922	LD2	LD3	OK	0.560822	2.05815	1.87573	1.24519	0.0005	0.00992713	yes
XLOC_039935	XLOC_039935	Pgam1-ps2	7:27469770-27470535	LD2	LD3	OK	6.32009	18.0521	1.51415	2.48066	0.00055	0.0106759	yes
XLOC_040014	XLOC_040014	Ffar2	7:30818347-30823775	LD2	LD3	OK	0.972712	7.40675	2.92876	3.47295	5e-05	0.00150412	yes
XLOC_040187	XLOC_040187	Cd33	7:43510129-43533793	LD2	LD3	OK	22.5434	53.3497	1.24278	3.3223	5e-05	0.00150412	yes
XLOC_040211	XLOC_040211	Prmt1	7:44975988-44986492	LD2	LD3	OK	40.6324	104.278	1.35973	3.65854	5e-05	0.00150412	yes
XLOC_040221	XLOC_040221	Flt3l,Rpl13a,Snord32a,Snord33,Snord34,mmu-mir-5121	7:45125557-45136432	LD2	LD3	OK	776.054	1750.95	1.17391	2.95526	5e-05	0.00150412	yes
XLOC_040227	XLOC_040227	Cd37	7:45215752-45239115	LD2	LD3	OK	8.81496	22.7938	1.37062	2.49893	0.0002	0.00483895	yes
XLOC_040243	XLOC_040243	Fut2	7:45646537-45666399	LD2	LD3	OK	2.01111	5.3967	1.42409	2.76604	0.0001	0.0027369	yes
XLOC_040254	XLOC_040254	Emp3	7:45918022-45921426	LD2	LD3	OK	55.099	135.776	1.30113	3.49268	5e-05	0.00150412	yes
XLOC_040262	XLOC_040262	Saa3	7:46711997-46715898	LD2	LD3	OK	3664.28	10247.6	1.48368	3.47629	5e-05	0.00150412	yes
XLOC_040264	XLOC_040264	Saa1	7:46740500-46742980	LD2	LD3	OK	19.4519	47.2409	1.28013	2.5478	0.00015	0.00382254	yes
XLOC_040278	XLOC_040278	Mrgpra2b	7:47463805-47531784	LD2	LD3	OK	0.296033	1.94054	2.71263	2.68916	0.00055	0.0106759	yes
XLOC_040313	XLOC_040313	E2f8	7:48866428-48886608	LD2	LD3	OK	0.387327	1.28535	1.73054	1.76743	0.0032	0.0388717	yes
XLOC_040593	XLOC_040593	Aldh1a3	7:66390891-66427517	LD2	LD3	OK	1.45459	3.5539	1.28879	1.68741	0.00415	0.046589	yes
XLOC_040606	XLOC_040606	Arrdc4	7:68737007-68749241	LD2	LD3	OK	32.196	68.0173	1.07902	2.21474	0.00075	0.0134835	yes
XLOC_040616	XLOC_040616	Mctp2	7:72076449-72306732	LD2	LD3	OK	2.75343	6.19453	1.16977	2.63394	0.00015	0.00382254	yes
XLOC_040748	XLOC_040748	Prss23	7:89507769-89518559	LD2	LD3	OK	32.7141	86.6998	1.40612	3.14425	5e-05	0.00150412	yes
XLOC_040770	XLOC_040770	Gm15501	7:93178982-93179669	LD2	LD3	OK	7.18049	18.3919	1.35692	2.16635	0.0015	0.0225641	yes
XLOC_040790	XLOC_040790	Tsku	7:98350667-98361328	LD2	LD3	OK	12.9098	38.1897	1.56472	4.06751	5e-05	0.00150412	yes
XLOC_040796	XLOC_040796	Dgat2	7:99153662-99182715	LD2	LD3	OK	5.65334	14.7398	1.38254	3.01842	5e-05	0.00150412	yes
XLOC_040817	XLOC_040817	Relt	7:100845847-100863446	LD2	LD3	OK	3.25099	9.60236	1.56251	2.50047	5e-05	0.00150412	yes
XLOC_040821	XLOC_040821	P2ry2	7:100991069-101022013	LD2	LD3	OK	12.6096	26.4956	1.07123	2.46885	0.00025	0.00579932	yes
XLOC_040887	XLOC_040887	Hbb-bt	7:103812523-103813996	LD2	LD3	OK	3.81969	47.7801	3.64488	5.24287	5e-05	0.00150412	yes
XLOC_040888	XLOC_040888	Hbb-bs	7:103826528-103828096	LD2	LD3	OK	24.6592	277.957	3.49466	6.34009	5e-05	0.00150412	yes
XLOC_040966	XLOC_040966	Gm8995	7:106502177-106613257	LD2	LD3	OK	5.62704	11.6309	1.04751	2.64163	0.0001	0.0027369	yes
XLOC_041012	XLOC_041012	Nlrp10	7:108921859-108930158	LD2	LD3	OK	0.301733	1.07123	1.82792	2.32866	0.00165	0.0241984	yes
XLOC_041036	XLOC_041036	Lyve1	7:110849408-110862953	LD2	LD3	OK	233.467	613.553	1.39397	3.87799	5e-05	0.00150412	yes
XLOC_041102	XLOC_041102	Igsf6	7:121032781-121076836	LD2	LD3	OK	26.0643	75.0997	1.52673	3.50562	5e-05	0.00150412	yes
XLOC_041129	XLOC_041129	Lat	7:126363831-126369558	LD2	LD3	OK	1.4208	4.13955	1.54277	1.99805	0.0043	0.0476897	yes
XLOC_041147	XLOC_041147	Coro1a	7:126699772-126707787	LD2	LD3	OK	31.0424	211.251	2.76665	6.84368	5e-05	0.00150412	yes
XLOC_041163	XLOC_041163	Spn	7:127132056-127137823	LD2	LD3	OK	2.81304	12.2655	2.1244	4.60472	5e-05	0.00150412	yes
XLOC_041190	XLOC_041190	Pycard	7:127987282-127993904	LD2	LD3	OK	9.33545	44.1935	2.24304	4.94559	5e-05	0.00150412	yes
XLOC_041243	XLOC_041243	Mki67	7:135689659-135716379	LD2	LD3	OK	3.83344	13.967	1.86531	4.91868	5e-05	0.00150412	yes
XLOC_041258	XLOC_041258	Adam8	7:139950395-139992562	LD2	LD3	OK	27.3175	108.52	1.99006	4.19272	5e-05	0.00150412	yes
XLOC_041282	XLOC_041282	Ifitm3	7:141009585-141010770	LD2	LD3	OK	799.514	1845.57	1.20687	3.57206	5e-05	0.00150412	yes
XLOC_041283	XLOC_041283	Ifitm6	7:141015714-141017549	LD2	LD3	OK	12.7729	297.325	4.54088	8.99714	5e-05	0.00150412	yes
XLOC_041287	XLOC_041287	Rnh1	7:141160320-141172851	LD2	LD3	OK	73.6188	178.348	1.27655	3.84708	5e-05	0.00150412	yes
XLOC_041344	XLOC_041344	Tnfrsf26	7:143607684-143627845	LD2	LD3	OK	5.22326	12.9329	1.30802	3.04101	5e-05	0.00150412	yes
XLOC_041359	XLOC_041359	Tpcn2	7:145247087-145284186	LD2	LD3	OK	3.90903	8.07048	1.04584	2.07861	0.00175	0.0252415	yes
XLOC_041447	XLOC_041447	-	7:28258419-28260068	LD2	LD3	OK	1.98483	6.53773	1.71977	2.62315	0.0005	0.00992713	yes
XLOC_041505	XLOC_041505	-	7:48738893-48740470	LD2	LD3	OK	1.8549	5.02468	1.43769	2.12072	0.00205	0.0283064	yes
XLOC_041574	XLOC_041574	-	7:88314796-88316180	LD2	LD3	OK	3.79373	11.0699	1.54495	2.71524	0.0004	0.00838373	yes
XLOC_041744	XLOC_041744	Mcemp1	8:3665761-3668905	LD2	LD3	OK	28.3039	94.414	1.738	4.59838	5e-05	0.00150412	yes
XLOC_041795	XLOC_041795	F10	8:13037307-13056677	LD2	LD3	OK	55.2691	137.005	1.30968	3.72914	5e-05	0.00150412	yes
XLOC_041843	XLOC_041843	Rpl19-ps11	8:19492905-19493623	LD2	LD3	OK	44.6538	94.2874	1.07828	2.77558	5e-05	0.00150412	yes
XLOC_041896	XLOC_041896	Gm15312	8:21592340-21592611	LD2	LD3	OK	0	1.32392	inf	-nan	0.00025	0.00579932	yes
XLOC_041927	XLOC_041927	Plat	8:22757743-22782847	LD2	LD3	OK	23.7178	87.2779	1.87964	5.42033	5e-05	0.00150412	yes
XLOC_041975	XLOC_041975	Rnf122	8:31111230-31133307	LD2	LD3	OK	4.86514	10.026	1.04319	2.46521	0.0002	0.00483895	yes
XLOC_041984	XLOC_041984	Gsr	8:33652522-33698206	LD2	LD3	OK	20.4283	54.4477	1.4143	3.73243	5e-05	0.00150412	yes
XLOC_041995	XLOC_041995	Dusp4	8:34807241-34822063	LD2	LD3	OK	3.64688	7.96624	1.12724	2.69153	5e-05	0.00150412	yes
XLOC_042014	XLOC_042014	Slc7a2	8:40862353-40922308	LD2	LD3	OK	9.02995	22.7818	1.33509	3.39874	5e-05	0.00150412	yes
XLOC_042022	XLOC_042022	Gm6180	8:42246910-42247411	LD2	LD3	OK	12.9679	35.3127	1.44524	2.47035	0.001	0.0166794	yes
XLOC_042080	XLOC_042080	Hmgb2	8:57511609-57515999	LD2	LD3	OK	10.9146	60.3443	2.46696	6.51911	5e-05	0.00150412	yes
XLOC_042103	XLOC_042103	Tmem192	8:64947184-64969036	LD2	LD3	OK	7.84237	16.8182	1.10066	2.10786	0.00165	0.0241984	yes
XLOC_042106	XLOC_042106	March1	8:65617899-66471975	LD2	LD3	OK	3.73519	21.882	2.55049	5.71549	5e-05	0.00150412	yes
XLOC_042149	XLOC_042149	Lrrc25	8:70616827-70621153	LD2	LD3	OK	3.17453	14.3807	2.17952	3.56388	5e-05	0.00150412	yes
XLOC_042199	XLOC_042199	Sin3b	8:72723287-72758203	LD2	LD3	OK	40.5392	105.256	1.37652	3.45526	5e-05	0.00150412	yes
XLOC_042207	XLOC_042207	Mcm5	8:75109527-75128439	LD2	LD3	OK	2.97328	7.35762	1.30718	2.73027	5e-05	0.00150412	yes
XLOC_042230	XLOC_042230	-	8:80966442-80968702	LD2	LD3	OK	0.177142	1.39103	2.97318	2.67237	0.0027	0.0345227	yes
XLOC_042237	XLOC_042237	Tbc1d9	8:83165080-83272934	LD2	LD3	OK	2.30333	6.1637	1.42007	3.12453	5e-05	0.00150412	yes
XLOC_042250	XLOC_042250	Asf1b	8:83955506-83970197	LD2	LD3	OK	1.6965	5.9607	1.81292	2.50605	0.0001	0.0027369	yes
XLOC_042269	XLOC_042269	Farsa,Mir7069	8:84856988-84869257	LD2	LD3	OK	12.5905	29.314	1.21926	2.71999	5e-05	0.00150412	yes
XLOC_042301	XLOC_042301	Rps13-ps1	8:87047688-87048226	LD2	LD3	OK	9.23547	25.0762	1.44106	2.32243	0.00085	0.0148398	yes
XLOC_042332	XLOC_042332	Lpcat2	8:92855329-92919279	LD2	LD3	OK	3.76503	12.2309	1.69979	3.00214	5e-05	0.00150412	yes
XLOC_042339	XLOC_042339	Mt2	8:94172617-94173570	LD2	LD3	OK	1360.9	3630.02	1.41542	3.85773	5e-05	0.00150412	yes
XLOC_042348	XLOC_042348	Nlrc5	8:94472762-94527326	LD2	LD3	OK	9.20214	23.1828	1.33301	2.68505	5e-05	0.00150412	yes
XLOC_042355	XLOC_042355	Ccl17	8:94810452-94812035	LD2	LD3	OK	10.962	35.9764	1.71453	2.89101	0.0001	0.0027369	yes
XLOC_042359	XLOC_042359	Adgrg5	8:94923693-94943328	LD2	LD3	OK	0.598433	2.22599	1.89519	1.95029	0.0004	0.00838373	yes
XLOC_042438	XLOC_042438	Slc7a6	8:106168857-106200413	LD2	LD3	OK	9.06032	19.1312	1.07829	2.87806	5e-05	0.00150412	yes
XLOC_042514	XLOC_042514	Plcg2	8:117498290-117635140	LD2	LD3	OK	2.95304	8.05014	1.44681	3.22549	5e-05	0.00150412	yes
XLOC_042522	XLOC_042522	Osgin1	8:119434123-119446256	LD2	LD3	OK	12.0641	25.2734	1.0669	2.3794	5e-05	0.00150412	yes
XLOC_042584	XLOC_042584	Shcbp1	8:4735979-4779534	LD2	LD3	OK	0.511257	2.50041	2.29004	2.85464	0.0004	0.00838373	yes
XLOC_042602	XLOC_042602	Rab20	8:11453391-11480241	LD2	LD3	OK	27.9296	78.1807	1.48502	3.55532	5e-05	0.00150412	yes
XLOC_042671	XLOC_042671	Gm15056	8:20900503-20902995	LD2	LD3	OK	3.31396	40.5213	3.61205	3.34792	0.0003	0.00669584	yes
XLOC_042713	XLOC_042713	Ido1	8:24584135-24597009	LD2	LD3	OK	0.10702	1.34135	3.64774	2.94251	0.0009	0.0154411	yes
XLOC_042784	XLOC_042784	Msr1	8:39581699-39642819	LD2	LD3	OK	20.3793	70.2726	1.78586	4.38787	5e-05	0.00150412	yes
XLOC_042840	XLOC_042840	Neil3	8:53586866-53639065	LD2	LD3	OK	0.630765	2.46142	1.96431	2.11771	0.0001	0.0027369	yes
XLOC_042880	XLOC_042880	Tma16	8:66472035-66486778	LD2	LD3	OK	11.2887	24.6594	1.12726	1.86285	0.00355	0.041836	yes
XLOC_042943	XLOC_042943	Bst2	8:71534263-71537437	LD2	LD3	OK	71.7334	154.615	1.10797	3.0767	5e-05	0.00150412	yes
XLOC_042951	XLOC_042951	Cyp4f18	8:71951037-72009889	LD2	LD3	OK	5.15288	23.8323	2.20947	2.70049	0.00025	0.00579932	yes
XLOC_042956	XLOC_042956	Gm10282	8:72304117-72305276	LD2	LD3	OK	5.25492	16.2396	1.62778	2.94841	5e-05	0.00150412	yes
XLOC_043081	XLOC_043081	Snx20	8:88625999-88636164	LD2	LD3	OK	4.07979	12.9898	1.67081	3.12699	5e-05	0.00150412	yes
XLOC_043118	XLOC_043118	9330175E14Rik	8:94422898-94435105	LD2	LD3	OK	0.979688	3.92549	2.00248	2.64204	5e-05	0.00150412	yes
XLOC_043148	XLOC_043148	Gm8730	8:102864778-102865853	LD2	LD3	OK	36.8145	81.2878	1.14277	3.00743	5e-05	0.00150412	yes
XLOC_043184	XLOC_043184	Dpep3	8:105973519-105984719	LD2	LD3	OK	0.627094	2.4225	1.94974	2.38342	0.00045	0.00918015	yes
XLOC_043185	XLOC_043185	Dpep2,Gm22972	8:105984943-106053840	LD2	LD3	OK	14.8238	31.8609	1.10388	2.28791	0.00015	0.00382254	yes
XLOC_043192	XLOC_043192	Gm10073	8:106572965-106573461	LD2	LD3	OK	29.4436	98.4726	1.74177	3.80238	5e-05	0.00150412	yes
XLOC_043238	XLOC_043238	Mlkl	8:111310085-111338920	LD2	LD3	OK	7.2441	15.4174	1.08968	1.99708	0.00155	0.0231197	yes
XLOC_043280	XLOC_043280	Cotl1	8:119809224-119840579	LD2	LD3	OK	46.8954	142.989	1.60839	4.57895	5e-05	0.00150412	yes
XLOC_043301	XLOC_043301	Tomm20	8:126930663-126945992	LD2	LD3	OK	14.1702	33.4414	1.23878	3.65155	5e-05	0.00150412	yes
XLOC_043489	XLOC_043489	-	8:80968885-80971542	LD2	LD3	OK	0.167944	1.22904	2.87147	3.15039	0.00015	0.00382254	yes
XLOC_043503	XLOC_043503	-	8:85141162-85141744	LD2	LD3	OK	0.989357	4.45411	2.17057	2.24009	0.0021	0.028818	yes
XLOC_043624	XLOC_043624	Casp1	9:5298455-5307291	LD2	LD3	OK	5.01416	17.152	1.7743	3.50807	5e-05	0.00150412	yes
XLOC_043625	XLOC_043625	Casp4	9:5308827-5336783	LD2	LD3	OK	30.3332	68.6836	1.17907	3.09789	5e-05	0.00150412	yes
XLOC_043629	XLOC_043629	Mmp13	9:7272513-7283333	LD2	LD3	OK	2.40053	5.49638	1.19513	2.1988	0.00155	0.0231197	yes
XLOC_043630	XLOC_043630	Mmp12	9:7344380-7388047	LD2	LD3	OK	52.3236	133.212	1.34819	3.68066	5e-05	0.00150412	yes
XLOC_043631	XLOC_043631	Mmp3	9:7445821-7455972	LD2	LD3	OK	39.3409	221.625	2.49402	7.07864	5e-05	0.00150412	yes
XLOC_043633	XLOC_043633	Mmp10	9:7502351-7510238	LD2	LD3	OK	0.756389	6.14585	3.02241	3.98582	5e-05	0.00150412	yes
XLOC_043634	XLOC_043634	Mmp8	9:7558428-7568486	LD2	LD3	OK	39.4009	80.7669	1.03554	3.01687	5e-05	0.00150412	yes
XLOC_043638	XLOC_043638	Gm10709	9:7751671-7752325	LD2	LD3	OK	33.0741	68.6814	1.05422	2.49319	5e-05	0.00150412	yes
XLOC_043729	XLOC_043729	AB124611	9:21525869-21545483	LD2	LD3	OK	7.43839	41.8665	2.49273	4.45296	5e-05	0.00150412	yes
XLOC_043815	XLOC_043815	Gm10177	9:37227434-37255738	LD2	LD3	OK	8.96461	54.9972	2.61705	3.09131	0.0001	0.0027369	yes
XLOC_043817	XLOC_043817	Robo4	9:37401896-37414057	LD2	LD3	OK	17.5123	36.6313	1.06471	3.00909	5e-05	0.00150412	yes
XLOC_043942	XLOC_043942	Amica1	9:45079182-45135606	LD2	LD3	OK	3.3131	11.1367	1.74907	3.16864	5e-05	0.00150412	yes
XLOC_044020	XLOC_044020	Pstpip1	9:56089961-56128890	LD2	LD3	OK	3.12729	11.8318	1.91969	3.39826	5e-05	0.00150412	yes
XLOC_044103	XLOC_044103	Dennd4a	9:64806102-64919703	LD2	LD3	OK	10.5132	21.2904	1.018	3.01046	5e-05	0.00150412	yes
XLOC_044125	XLOC_044125	Fam96a	9:66126610-66138955	LD2	LD3	OK	29.8461	68.745	1.20371	3.21008	5e-05	0.00150412	yes
XLOC_044132	XLOC_044132	Rps27l	9:66946085-66949516	LD2	LD3	OK	169.415	382.027	1.17311	3.36511	5e-05	0.00150412	yes
XLOC_044260	XLOC_044260	Rps27a-ps2	9:83390292-83454573	LD2	LD3	OK	41.7095	122.072	1.54929	3.25359	5e-05	0.00150412	yes
XLOC_044310	XLOC_044310	Bcl2a1a	9:88956899-88962419	LD2	LD3	OK	19.0168	64.8491	1.76982	4.01471	5e-05	0.00150412	yes
XLOC_044316	XLOC_044316	Bcl2a1b,Gm29094,Mthfs	9:89199208-89377713	LD2	LD3	OK	85.7238	228.394	1.41376	4.0664	5e-05	0.00150412	yes
XLOC_044330	XLOC_044330	Gm29408	9:90938979-90939195	LD2	LD3	OK	28.3087	179.519	2.66482	3.87008	5e-05	0.00150412	yes
XLOC_044338	XLOC_044338	Plscr1	9:92249744-92272278	LD2	LD3	OK	49.9559	138.077	1.46674	4.18777	5e-05	0.00150412	yes
XLOC_044463	XLOC_044463	Gm28555	9:105560117-105560762	LD2	LD3	OK	2.21042	8.39806	1.92574	2.33585	0.00135	0.0208809	yes
XLOC_044545	XLOC_044545	Celsr3,Gm23156	9:108826319-108853193	LD2	LD3	OK	0.368169	1.9227	2.38469	0.886359	0.00145	0.0220126	yes
XLOC_044571	XLOC_044571	Ngp	9:110419746-110423012	LD2	LD3	OK	6.5327	763.176	6.86819	13.5017	5e-05	0.00150412	yes
XLOC_044574	XLOC_044574	Ccdc12,RP24-179L19.4	9:110655678-110711606	LD2	LD3	OK	49.0225	99.4597	1.02067	2.45534	0.0001	0.0027369	yes
XLOC_044588	XLOC_044588	Ltf	9:111019270-111042767	LD2	LD3	OK	65.5609	191.302	1.54495	2.40442	5e-05	0.00150412	yes
XLOC_044688	XLOC_044688	Lars2	9:123366939-123462664	LD2	LD3	OK	214.397	657.202	1.61605	4.44002	5e-05	0.00150412	yes
XLOC_044697	XLOC_044697	Ccr2	9:124101949-124113557	LD2	LD3	OK	13.5734	29.9151	1.14009	3.08632	5e-05	0.00150412	yes
XLOC_044698	XLOC_044698	Ccr5	9:124121542-124147699	LD2	LD3	OK	10.7485	21.8514	1.02359	2.42765	0.00015	0.00382254	yes
XLOC_044713	XLOC_044713	Birc2	9:7818224-7837064	LD2	LD3	OK	39.9753	80.4081	1.00823	2.81958	5e-05	0.00150412	yes
XLOC_044774	XLOC_044774	Zfp560	9:20345135-20385177	LD2	LD3	OK	3.36988	10.1828	1.59537	1.9502	0.00395	0.0449311	yes
XLOC_044797	XLOC_044797	Cdkn2d	9:21288459-21291244	LD2	LD3	OK	14.3886	37.0764	1.36557	3.05362	5e-05	0.00150412	yes
XLOC_044808	XLOC_044808	Spc24	9:21755441-21760464	LD2	LD3	OK	1.02241	2.9565	1.53191	1.89967	0.0044	0.0484148	yes
XLOC_044821	XLOC_044821	Acp5	9:22126724-22135746	LD2	LD3	OK	26.6593	72.2955	1.43927	3.83418	5e-05	0.00150412	yes
XLOC_044826	XLOC_044826	Gm10182	9:22320313-22321410	LD2	LD3	OK	21.8258	44.3878	1.02413	2.49795	0.0002	0.00483895	yes
XLOC_044907	XLOC_044907	Slc37a2	9:37227434-37255738	LD2	LD3	OK	1.4424	5.18101	1.84477	2.60247	0.00015	0.00382254	yes
XLOC_044949	XLOC_044949	Gramd1b	9:40293018-40533620	LD2	LD3	OK	4.49275	10.184	1.18064	2.22423	0.0001	0.0027369	yes
XLOC_044952	XLOC_044952	4931429I11Rik	9:40894780-40964118	LD2	LD3	OK	0.678865	2.04817	1.59314	1.89888	0.00195	0.0272796	yes
XLOC_044953	XLOC_044953	Crtam	9:40968864-41004628	LD2	LD3	OK	0.198008	1.6954	3.09799	3.25809	5e-05	0.00150412	yes
XLOC_044954	XLOC_044954	Ubash3b	9:41011097-41161697	LD2	LD3	OK	2.03913	4.87708	1.25806	2.03908	0.00035	0.00756352	yes
XLOC_044966	XLOC_044966	Oaf	9:43221277-43240073	LD2	LD3	OK	3.42312	11.5619	1.75599	3.50037	5e-05	0.00150412	yes
XLOC_044980	XLOC_044980	Gm10080	9:44374594-44375209	LD2	LD3	OK	4.42218	30.2516	2.77418	3.74741	5e-05	0.00150412	yes
XLOC_044994	XLOC_044994	Atp5l	9:44913249-44920742	LD2	LD3	OK	125.271	300.847	1.26398	3.56211	5e-05	0.00150412	yes
XLOC_045000	XLOC_045000	Il10ra	9:45253833-45269149	LD2	LD3	OK	6.04688	19.3301	1.67659	4.07578	5e-05	0.00150412	yes
XLOC_045035	XLOC_045035	Rpl10-ps3	9:50344239-50344981	LD2	LD3	OK	10.043	22.2979	1.15072	2.10641	0.00245	0.0322037	yes
XLOC_045040	XLOC_045040	Sdhd	9:50596337-50603849	LD2	LD3	OK	48.8082	101.572	1.05731	3.03664	5e-05	0.00150412	yes
XLOC_045068	XLOC_045068	Tnfaip8l3	9:54025085-54068411	LD2	LD3	OK	2.55443	5.36377	1.07025	1.91353	0.00385	0.0442044	yes
XLOC_045071	XLOC_045071	Dmxl2	9:54364796-54501760	LD2	LD3	OK	11.5911	24.8473	1.10007	2.41991	5e-05	0.00150412	yes
XLOC_045073	XLOC_045073	Acsbg1	9:54604876-54661870	LD2	LD3	OK	0.379522	2.5349	2.73967	2.0724	5e-05	0.00150412	yes
XLOC_045096	XLOC_045096	Commd4	9:57155036-57158299	LD2	LD3	OK	12.2877	32.8188	1.41731	2.86187	5e-05	0.00150412	yes
XLOC_045097	XLOC_045097	1700017B05Rik	9:57252321-57262600	LD2	LD3	OK	4.54275	10.5483	1.21538	2.71623	5e-05	0.00150412	yes
XLOC_045202	XLOC_045202	Ccnb2	9:70407688-70421554	LD2	LD3	OK	1.50295	9.47402	2.65618	3.95203	5e-05	0.00150412	yes
XLOC_045241	XLOC_045241	Gm38215	9:73124240-73135038	LD2	LD3	OK	0.196	1.3979	2.83434	2.83907	0.00165	0.0241984	yes
XLOC_045352	XLOC_045352	Bcl2a1d	9:88688601-88806264	LD2	LD3	OK	13.4458	51.2892	1.9315	3.37651	5e-05	0.00150412	yes
XLOC_045493	XLOC_045493	Acpp	9:104288270-104337728	LD2	LD3	OK	2.62904	5.32534	1.01834	2.02129	0.00175	0.0252415	yes
XLOC_045577	XLOC_045577	Atrip,Trex1	9:109057932-109074124	LD2	LD3	OK	21.364	55.2622	1.37111	3.16099	5e-05	0.00150412	yes
XLOC_045601	XLOC_045601	Camp	9:109847378-109849617	LD2	LD3	OK	1.34484	112.758	6.38966	8.65242	5e-05	0.00150412	yes
XLOC_045640	XLOC_045640	Cmtm7	9:114756836-114782257	LD2	LD3	OK	6.16706	17.4543	1.50093	2.80553	5e-05	0.00150412	yes
XLOC_045643	XLOC_045643	Rps27rt	9:114978439-115233255	LD2	LD3	OK	64.8666	292.697	2.17386	4.81831	5e-05	0.00150412	yes
XLOC_045651	XLOC_045651	Gm9385	9:115909454-116076176	LD2	LD3	OK	39.4187	116.375	1.56184	3.56508	5e-05	0.00150412	yes
XLOC_045668	XLOC_045668	Myd88	9:119169454-119393797	LD2	LD3	OK	53.1026	111.354	1.0683	2.2574	0.0011	0.0179001	yes
XLOC_045676	XLOC_045676	Csrnp1	9:119894894-120068283	LD2	LD3	OK	22.4226	58.5722	1.38526	2.41199	0.0011	0.0179001	yes
XLOC_045709	XLOC_045709	Ccr1	9:123960077-123968717	LD2	LD3	OK	30.7176	81.7848	1.41277	4.15758	5e-05	0.00150412	yes
XLOC_045852	XLOC_045852	-	9:48634931-48637487	LD2	LD3	OK	0.423266	1.72602	2.02781	2.43033	0.00175	0.0252415	yes
XLOC_045853	XLOC_045853	-	9:48637540-48638991	LD2	LD3	OK	0.417243	1.62541	1.96184	2.10648	0.00365	0.0426144	yes
XLOC_045901	XLOC_045901	-	9:65529583-65535804	LD2	LD3	OK	0.493156	2.07696	2.07436	3.26161	5e-05	0.00150412	yes
XLOC_045902	XLOC_045902	-	9:65535926-65543307	LD2	LD3	OK	0.334835	1.36011	2.0222	3.05738	0.00015	0.00382254	yes
XLOC_045926	XLOC_045926	-	9:82825646-82827014	LD2	LD3	OK	0.164901	1.10455	2.7438	2.53273	0.00365	0.0426144	yes
XLOC_046022	XLOC_046022	-	9:123923115-123923542	LD2	LD3	OK	0	1.02319	inf	-nan	5e-05	0.00150412	yes
XLOC_046024	XLOC_046024	-	9:123954808-123959984	LD2	LD3	OK	0.360215	1.2245	1.76526	2.45288	0.00075	0.0134835	yes
XLOC_056902	XLOC_056902	Timp1	X:20797813-20921004	LD2	LD3	OK	414.868	871.299	1.07052	2.89756	5e-05	0.00150412	yes
XLOC_057058	XLOC_057058	Sash3	X:48146435-48161565	LD2	LD3	OK	3.27504	9.67404	1.56261	3.12121	5e-05	0.00150412	yes
XLOC_057087	XLOC_057087	Rps2-ps13	X:52898587-52899469	LD2	LD3	OK	31.2463	79.9177	1.35483	3.4423	5e-05	0.00150412	yes
XLOC_057173	XLOC_057173	Gm7327	X:61785380-61786032	LD2	LD3	OK	3.51244	9.9055	1.49575	2.01707	0.0028	0.0353854	yes
XLOC_057267	XLOC_057267	Ssr4	X:73787027-73790830	LD2	LD3	OK	81.1782	179.644	1.14597	3.14186	5e-05	0.00150412	yes
XLOC_057276	XLOC_057276	Rpl10,Snora70	X:74270811-74273135	LD2	LD3	OK	445.974	1134.51	1.34704	4.03021	5e-05	0.00150412	yes
XLOC_057434	XLOC_057434	Rpl17-ps8	X:96306177-96574799	LD2	LD3	OK	58.5296	128.004	1.12895	2.69032	0.00015	0.00382254	yes
XLOC_057549	XLOC_057549	Tlr13	X:106143203-106160930	LD2	LD3	OK	14.1407	35.8916	1.34379	3.80189	5e-05	0.00150412	yes
XLOC_057551	XLOC_057551	Pgk1	X:106187099-106203699	LD2	LD3	OK	58.2113	156.628	1.42797	4.26313	5e-05	0.00150412	yes
XLOC_057562	XLOC_057562	P2ry10	X:107088491-107104975	LD2	LD3	OK	0.635565	1.88388	1.5676	2.06757	0.00275	0.0349429	yes
XLOC_057773	XLOC_057773	Rnf128	X:139563315-139673274	LD2	LD3	OK	2.72849	7.76385	1.50867	2.87709	0.0002	0.00483895	yes
XLOC_058074	XLOC_058074	Clcn5	X:7153809-7319358	LD2	LD3	OK	3.18342	6.62161	1.0566	1.81682	5e-05	0.00150412	yes
XLOC_058101	XLOC_058101	Was	X:8081230-8090498	LD2	LD3	OK	3.42548	9.35904	1.45005	2.76496	5e-05	0.00150412	yes
XLOC_058103	XLOC_058103	Rbm3	X:8138974-8147964	LD2	LD3	OK	261.165	824.674	1.65886	4.90479	5e-05	0.00150412	yes
XLOC_058127	XLOC_058127	Cybb	X:9435196-9487771	LD2	LD3	OK	37.4091	98.7447	1.40031	3.93228	5e-05	0.00150412	yes
XLOC_058187	XLOC_058187	Gm14539	X:20581140-20581314	LD2	LD3	OK	0	10.6515	inf	-nan	5e-05	0.00150412	yes
XLOC_058195	XLOC_058195	Cfp,Elk1,Uxt	X:20925453-20986737	LD2	LD3	OK	29.2319	95.2137	1.70362	3.13523	5e-05	0.00150412	yes
XLOC_058286	XLOC_058286	2310010G23Rik	X:36814770-36817200	LD2	LD3	OK	0.455912	2.36336	2.37401	2.46142	0.00135	0.0208809	yes
XLOC_058294	XLOC_058294	Rpl39	X:37082519-37085402	LD2	LD3	OK	186.883	737.367	1.98025	5.87322	5e-05	0.00150412	yes
XLOC_058373	XLOC_058373	Elf4	X:48411045-48463132	LD2	LD3	OK	5.96967	12.0097	1.00848	2.65889	5e-05	0.00150412	yes
XLOC_058410	XLOC_058410	Gm14586	X:52772341-52772749	LD2	LD3	OK	80.6723	186.083	1.2058	2.99272	5e-05	0.00150412	yes
XLOC_058462	XLOC_058462	Gm5637	X:60045110-60046229	LD2	LD3	OK	2.37925	10.5128	2.14356	3.11542	5e-05	0.00150412	yes
XLOC_058658	XLOC_058658	Gyk	X:85701936-85776891	LD2	LD3	OK	9.06347	23.9412	1.40136	3.00594	5e-05	0.00150412	yes
XLOC_058976	XLOC_058976	Timm8a1	X:134536197-134541865	LD2	LD3	OK	2.22541	9.10538	2.03265	3.17047	5e-05	0.00150412	yes
XLOC_058977	XLOC_058977	Btk	X:134542335-134583685	LD2	LD3	OK	3.0692	7.55759	1.30007	2.37196	0.00035	0.00756352	yes
XLOC_059254	XLOC_059254	Tlr7	X:167304672-167330558	LD2	LD3	OK	4.3116	12.844	1.5748	2.84993	5e-05	0.00150412	yes
XLOC_060955	XLOC_060955	-	Y:10708855-10710061	LD2	LD3	OK	0.47246	1.82405	1.94888	2.10627	0.00255	0.0331121	yes
