# Supplementary material for: Modulation of Immune Signaling and Metabolism Highlights Host and Fungal Transcriptional Responses in Mouse Models of Invasive Pulmonary Aspergillosis
Source: Sci Rep. 2017 Dec 6;7:17096. doi: 10.1038/s41598-017-17000-1 (PMC5719083; doi:10.1038/s41598-017-17000-1)
Supplement: Supplementary file 1 — Supplementary zip [file 41598_2017_17000_MOESM1_ESM.zip › Supp_Files_Final/Supp_File_1_Murine_DEGs/gene_exp.filter_LD2-SD2_Down.diff]

test_id	gene_id	gene	locus	sample_1	sample_2	status	value_1	value_2	log2(fold_change)	test_stat	p_value	q_value	significant
XLOC_000650	XLOC_000650	Ccl20	1:83116765-83119167	LD2	SD2	OK	94.9627	32.1631	-1.56195	-3.84613	5e-05	0.00150412	yes
XLOC_001224	XLOC_001224	Rgs16	1:153740348-153749324	LD2	SD2	OK	10.1034	3.11167	-1.69909	-3.21918	5e-05	0.00150412	yes
XLOC_001326	XLOC_001326	Sele	1:164047810-164058479	LD2	SD2	OK	21.0857	3.8749	-2.44404	-5.81756	5e-05	0.00150412	yes
XLOC_001328	XLOC_001328	Selp	1:164115263-164220277	LD2	SD2	OK	13.4264	4.49454	-1.57883	-2.32324	0.00115	0.0185127	yes
XLOC_001452	XLOC_001452	Pyhin1	1:173630916-173647928	LD2	SD2	OK	5.14518	1.99027	-1.37025	-2.10506	0.00215	0.0293015	yes
XLOC_001736	XLOC_001736	Mybl1	1:9667413-9700373	LD2	SD2	OK	2.42631	1.02488	-1.24331	-1.86242	0.0019	0.0267636	yes
XLOC_003184	XLOC_003184	Ephx1,Gm36961,Gm37431	1:180976157-181022773	LD2	SD2	OK	150.778	64.1066	-1.23389	-2.96774	5e-05	0.00150412	yes
XLOC_004857	XLOC_004857	Celf5	10:81459226-81482709	LD2	SD2	OK	1.32753	0.360149	-1.88208	-1.64364	0.00015	0.00382254	yes
XLOC_005113	XLOC_005113	Il23a	10:128296139-128298084	LD2	SD2	OK	8.20689	2.27245	-1.85259	-2.8572	0.0002	0.00483895	yes
XLOC_006388	XLOC_006388	Ccl2	11:82028223-82038562	LD2	SD2	OK	332.479	112.439	-1.56412	-4.35249	5e-05	0.00150412	yes
XLOC_006389	XLOC_006389	Ccl7	11:82045711-82047525	LD2	SD2	OK	63.9131	28.6192	-1.15913	-2.73726	5e-05	0.00150412	yes
XLOC_006390	XLOC_006390	Ccl11	11:82057822-82062955	LD2	SD2	OK	14.7931	7.16056	-1.04678	-1.95626	0.00335	0.0401623	yes
XLOC_006391	XLOC_006391	Ccl12	11:82101844-82103400	LD2	SD2	OK	34.4755	13.7289	-1.32835	-2.3733	0.0007	0.012804	yes
XLOC_006418	XLOC_006418	Ccl4	11:83659736-83664683	LD2	SD2	OK	296.043	80.8126	-1.87316	-4.93282	5e-05	0.00150412	yes
XLOC_006579	XLOC_006579	Mir8103	11:97041559-97068904	LD2	SD2	OK	41.5429	1.41426	-4.87648	-5.42653	5e-05	0.00150412	yes
XLOC_006619	XLOC_006619	Csf3	11:98701262-98703629	LD2	SD2	OK	21.6569	3.40955	-2.66717	-4.81815	5e-05	0.00150412	yes
XLOC_007382	XLOC_007382	Csf2	11:54247270-54254495	LD2	SD2	OK	26.1325	3.71297	-2.8152	-4.12676	5e-05	0.00150412	yes
XLOC_007828	XLOC_007828	Ccl3	11:83647843-83649355	LD2	SD2	OK	416.228	101.097	-2.04164	-5.80069	5e-05	0.00150412	yes
XLOC_008368	XLOC_008368	Nptx1	11:119538718-119547753	LD2	SD2	OK	2.55565	0.948083	-1.43061	-2.51176	0.0004	0.00838373	yes
XLOC_009554	XLOC_009554	Gm6969	12:24638668-24639010	LD2	SD2	OK	206.416	74.8225	-1.46401	-3.38087	5e-05	0.00150412	yes
XLOC_009561	XLOC_009561	Rsad2	12:26442749-26456452	LD2	SD2	OK	10.4801	2.8833	-1.86187	-3.67437	5e-05	0.00150412	yes
XLOC_009928	XLOC_009928	Serpina1b	12:103728155-103830373	LD2	SD2	OK	13.0037	4.1889	-1.63428	-2.8265	0.0001	0.0027369	yes
XLOC_010335	XLOC_010335	-	12:19246817-19248866	LD2	SD2	OK	23.7567	9.74633	-1.2854	-3.11056	5e-05	0.00150412	yes
XLOC_010647	XLOC_010647	Inhba	13:16011850-16031759	LD2	SD2	OK	8.95105	3.27759	-1.44942	-3.59894	5e-05	0.00150412	yes
XLOC_011411	XLOC_011411	-	13:15812980-15914509	LD2	SD2	OK	2.88136	0.907034	-1.66752	-2.6495	0.0001	0.0027369	yes
XLOC_011951	XLOC_011951	Vcan	13:89654976-90143907	LD2	SD2	OK	33.0039	13.683	-1.27025	-1.85286	0.0038	0.043805	yes
XLOC_013825	XLOC_013825	Rnase2a	14:51255265-51256112	LD2	SD2	OK	20.4723	2.84836	-2.84547	-3.598	5e-05	0.00150412	yes
XLOC_015285	XLOC_015285	Ly6i	15:74979533-74983430	LD2	SD2	OK	24.5715	9.4681	-1.37584	-2.44486	0.00085	0.0148398	yes
XLOC_015291	XLOC_015291	I830127L07Rik	15:75131290-75135128	LD2	SD2	OK	8.25742	1.44111	-2.51851	-2.80835	0.0003	0.00669584	yes
XLOC_017415	XLOC_017415	-	16:98069633-98075968	LD2	SD2	OK	1.48944	0.0654478	-4.50828	-5.21362	5e-05	0.00150412	yes
XLOC_018664	XLOC_018664	Tnf	17:35199380-35202007	LD2	SD2	OK	62.8631	24.1199	-1.38199	-3.5505	5e-05	0.00150412	yes
XLOC_019709	XLOC_019709	Iigp1	18:60376028-60444364	LD2	SD2	OK	34.8036	13.2226	-1.39623	-3.77008	5e-05	0.00150412	yes
XLOC_020616	XLOC_020616	Ms4a4c	19:11403947-11427246	LD2	SD2	OK	11.6695	2.59641	-2.16816	-2.31494	0.0005	0.00992713	yes
XLOC_020781	XLOC_020781	Ifit1	19:34640870-34650009	LD2	SD2	OK	11.0415	4.50531	-1.29324	-2.76669	0.0001	0.0027369	yes
XLOC_022120	XLOC_022120	Ass1	2:31470206-31520672	LD2	SD2	OK	19.8712	8.18228	-1.2801	-2.39583	0.0001	0.0027369	yes
XLOC_024179	XLOC_024179	Cwc22,Gm13727	2:77875463-77946375	LD2	SD2	OK	123.86	36.8926	-1.74731	-3.88894	5e-05	0.00150412	yes
XLOC_024451	XLOC_024451	Creb3l1	2:91982327-92024502	LD2	SD2	OK	14.7126	6.8176	-1.10972	-1.95656	0.0045	0.0491469	yes
XLOC_024780	XLOC_024780	Il1a	2:129297369-129309972	LD2	SD2	OK	41.5475	11.1974	-1.89159	-4.71644	5e-05	0.00150412	yes
XLOC_026173	XLOC_026173	Ptx3	3:66053557-66296837	LD2	SD2	OK	39.4041	12.9148	-1.60933	-3.07856	5e-05	0.00150412	yes
XLOC_026983	XLOC_026983	Gbp5	3:142493977-142522344	LD2	SD2	OK	17.2897	3.65654	-2.24136	-4.84224	5e-05	0.00150412	yes
XLOC_026985	XLOC_026985	Gbp3	3:142556679-142573213	LD2	SD2	OK	11.0292	4.89427	-1.17217	-1.99174	0.00155	0.0231197	yes
XLOC_026987	XLOC_026987	Gbp2	3:142620601-142638008	LD2	SD2	OK	51.0692	18.5107	-1.46409	-4.06203	5e-05	0.00150412	yes
XLOC_027484	XLOC_027484	WI1-49P9.2	3:55578104-55582730	LD2	SD2	OK	54.1244	23.5706	-1.19929	-3.45357	5e-05	0.00150412	yes
XLOC_028492	XLOC_028492	Gm10288	3:146838810-146839347	LD2	SD2	OK	210.522	104.738	-1.00719	-2.77024	5e-05	0.00150412	yes
XLOC_028564	XLOC_028564	-	3:7693892-7696324	LD2	SD2	OK	1.32932	0.297709	-2.15872	-2.37696	0.0012	0.0191144	yes
XLOC_029840	XLOC_029840	Gm12966	4:129899092-129899902	LD2	SD2	OK	81.321	37.4573	-1.11838	-2.85508	5e-05	0.00150412	yes
XLOC_029934	XLOC_029934	Zfp46	4:136284548-136294720	LD2	SD2	OK	33.1025	16.2572	-1.02586	-2.25582	5e-05	0.00150412	yes
XLOC_030220	XLOC_030220	B930041F14Rik	4:155694096-155696481	LD2	SD2	OK	3.54309	1.31283	-1.43233	-2.12136	0.0019	0.0267636	yes
XLOC_031697	XLOC_031697	-	4:43762604-43763896	LD2	SD2	OK	3.10822	0.750994	-2.04922	-2.35593	0.002	0.0277727	yes
XLOC_031883	XLOC_031883	-	4:149433567-149436033	LD2	SD2	OK	6.58688	3.17294	-1.05377	-1.97419	0.0044	0.0484148	yes
XLOC_032165	XLOC_032165	Il6	5:30013113-30019981	LD2	SD2	OK	37.8928	7.39068	-2.35814	-4.64565	5e-05	0.00150412	yes
XLOC_032303	XLOC_032303	Gm7816	5:39798213-39799407	LD2	SD2	OK	11.3046	4.68286	-1.27145	-2.07156	0.0012	0.0191144	yes
XLOC_032329	XLOC_032329	RP24-230J14.4	5:44136619-44136921	LD2	SD2	OK	103.09	42.2795	-1.28587	-2.38065	0.00055	0.0106759	yes
XLOC_032685	XLOC_032685	Cxcl5	5:90759359-90761624	LD2	SD2	OK	81.0194	18.6287	-2.12074	-5.67957	5e-05	0.00150412	yes
XLOC_032692	XLOC_032692	Cxcl1	5:90891240-90893115	LD2	SD2	OK	363.12	49.9005	-2.86332	-7.93457	5e-05	0.00150412	yes
XLOC_034327	XLOC_034327	Cxcl9	5:92321346-92328079	LD2	SD2	OK	8.28358	0.988435	-3.06704	-3.80472	5e-05	0.00150412	yes
XLOC_034328	XLOC_034328	Cxcl10	5:92331826-92414628	LD2	SD2	OK	96.4232	23.3626	-2.04518	-2.6439	0.00015	0.00382254	yes
XLOC_034434	XLOC_034434	Gbp10,Gbp6	5:105214906-105293698	LD2	SD2	OK	6.80428	2.24802	-1.59779	-2.98176	5e-05	0.00150412	yes
XLOC_034839	XLOC_034839	Ccl24	5:135569936-135573095	LD2	SD2	OK	52.1043	5.95584	-3.12903	-4.56148	5e-05	0.00150412	yes
XLOC_035230	XLOC_035230	-	5:109906048-109907535	LD2	SD2	OK	4.79407	1.24073	-1.95006	-2.68336	0.00025	0.00579932	yes
XLOC_037967	XLOC_037967	-	6:149354160-149358414	LD2	SD2	OK	1.94568	0.476999	-2.02822	-2.86542	0.0001	0.0027369	yes
XLOC_040210	XLOC_040210	Cpt1c	7:44959150-44974851	LD2	SD2	OK	5.7713	2.13198	-1.4367	-2.22947	0.00125	0.0197395	yes
XLOC_041795	XLOC_041795	F10	8:13037307-13056677	LD2	SD2	OK	55.2691	20.2359	-1.44956	-3.67221	5e-05	0.00150412	yes
XLOC_042400	XLOC_042400	Ces2e	8:104926259-104934672	LD2	SD2	OK	2.05386	0.268419	-2.93578	-3.33301	0.00015	0.00382254	yes
XLOC_042564	XLOC_042564	Fcer2a	8:3681736-3694174	LD2	SD2	OK	10.7313	4.55943	-1.23489	-2.5141	0.0002	0.00483895	yes
XLOC_042695	XLOC_042695	Ckap2	8:22168151-22185819	LD2	SD2	OK	3.8732	1.65996	-1.22238	-1.99236	0.00245	0.0322037	yes
XLOC_043538	XLOC_043538	-	8:106678280-106679441	LD2	SD2	OK	9.57097	3.56392	-1.4252	-2.19934	0.00255	0.0331121	yes
XLOC_043629	XLOC_043629	Mmp13	9:7272513-7283333	LD2	SD2	OK	2.40053	0.817854	-1.55344	-2.18363	0.00235	0.0312897	yes
XLOC_044211	XLOC_044211	Bmp5	9:75775251-76136369	LD2	SD2	OK	26.9863	8.67134	-1.6379	-2.24416	0.0003	0.00669584	yes
XLOC_044298	XLOC_044298	Zfp949	9:88548019-88571111	LD2	SD2	OK	16.237	6.20709	-1.3873	-3.30347	5e-05	0.00150412	yes
XLOC_044686	XLOC_044686	Clec3b	9:123150945-123157430	LD2	SD2	OK	29.651	10.5409	-1.49209	-3.04014	5e-05	0.00150412	yes
XLOC_044697	XLOC_044697	Ccr2	9:124101949-124113557	LD2	SD2	OK	13.5734	4.9266	-1.46212	-3.45141	5e-05	0.00150412	yes
XLOC_044698	XLOC_044698	Ccr5	9:124121542-124147699	LD2	SD2	OK	10.7485	4.39065	-1.29163	-2.31809	5e-05	0.00150412	yes
XLOC_057349	XLOC_057349	Rps24-ps3	X:79195046-79195448	LD2	SD2	OK	289.957	69.3218	-2.06446	-4.98892	5e-05	0.00150412	yes
XLOC_058751	XLOC_058751	Eda2r	X:97332342-97377222	LD2	SD2	OK	6.0669	1.37916	-2.13717	-4.14821	5e-05	0.00150412	yes
XLOC_058837	XLOC_058837	Gm7117	X:105725127-105725514	LD2	SD2	OK	46.4609	20.1868	-1.2026	-2.03472	0.00395	0.0449311	yes
