# Supplementary material for: Modulation of Immune Signaling and Metabolism Highlights Host and Fungal Transcriptional Responses in Mouse Models of Invasive Pulmonary Aspergillosis
Source: Sci Rep. 2017 Dec 6;7:17096. doi: 10.1038/s41598-017-17000-1 (PMC5719083; doi:10.1038/s41598-017-17000-1)
Supplement: Supplementary file 1 — Supplementary zip [file 41598_2017_17000_MOESM1_ESM.zip › Supp_Files_Final/Supp_File_1_Murine_DEGs/gene_exp.filter_LD2-SD2_Up.diff]

test_id	gene_id	gene	locus	sample_1	sample_2	status	value_1	value_2	log2(fold_change)	test_stat	p_value	q_value	significant
XLOC_000025	XLOC_000025	Gm37108	1:6916558-6923588	LD2	SD2	OK	3.9648	11.2194	1.50067	2.05948	0.0035	0.0414062	yes
XLOC_000057	XLOC_000057	-	1:10315113-10317120	LD2	SD2	OK	1.18319	3.4959	1.56298	2.08222	0.0018	0.0257327	yes
XLOC_000147	XLOC_000147	Gm29107	1:23293728-23294075	LD2	SD2	OK	2.32139	11.3723	2.29247	2.47276	0.00105	0.017305	yes
XLOC_000274	XLOC_000274	Il1r2	1:40074078-40125231	LD2	SD2	OK	50.2425	237.771	2.24259	5.65763	5e-05	0.00150412	yes
XLOC_000282	XLOC_000282	Il18rap	1:40515361-40551708	LD2	SD2	OK	10.2695	40.8404	1.99164	4.22364	5e-05	0.00150412	yes
XLOC_000565	XLOC_000565	Cxcr2	1:74153672-74161246	LD2	SD2	OK	14.1061	92.938	2.71995	7.49643	5e-05	0.00150412	yes
XLOC_000719	XLOC_000719	Inpp5d	1:87620311-87720507	LD2	SD2	OK	17.8785	38.3996	1.10287	1.99416	0.00025	0.00579932	yes
XLOC_000830	XLOC_000830	Gm15427	1:95498620-95499151	LD2	SD2	OK	17.0979	39.3217	1.20151	2.26168	0.00075	0.0134835	yes
XLOC_000896	XLOC_000896	Serpinb12	1:106934448-106957080	LD2	SD2	OK	0.177901	8.47511	5.57408	5.02921	5e-05	0.00150412	yes
XLOC_001038	XLOC_001038	Ctse	1:131638305-131675505	LD2	SD2	OK	1.18588	5.76855	2.28225	3.14972	5e-05	0.00150412	yes
XLOC_001128	XLOC_001128	Gm19705	1:136670768-136690874	LD2	SD2	OK	3.97286	12.0246	1.59774	1.95437	0.00185	0.0262431	yes
XLOC_001215	XLOC_001215	Ncf2	1:152800193-152902646	LD2	SD2	OK	14.2277	45.4522	1.67564	2.14212	5e-05	0.00150412	yes
XLOC_001348	XLOC_001348	Mpc2	1:165460636-165481214	LD2	SD2	OK	29.5004	67.5109	1.19439	2.4747	0.00015	0.00382254	yes
XLOC_001394	XLOC_001394	Fcgr4	1:171017744-171029761	LD2	SD2	OK	7.13996	18.6154	1.38251	2.77562	5e-05	0.00150412	yes
XLOC_001510	XLOC_001510	-	1:178492721-178509014	LD2	SD2	OK	0.624206	5.1607	3.04747	5.05546	5e-05	0.00150412	yes
XLOC_001555	XLOC_001555	1700047M11Rik	1:182287049-182303325	LD2	SD2	OK	0.25807	1.94345	2.91279	2.08248	0.0009	0.0154411	yes
XLOC_001646	XLOC_001646	Gm32460	1:191992860-191993092	LD2	SD2	OK	0	1.45521	inf	-nan	0.0018	0.0257327	yes
XLOC_001692	XLOC_001692	Sox17	1:4489380-4499558	LD2	SD2	OK	11.8915	29.3385	1.30287	1.93373	0.00295	0.0367778	yes
XLOC_001895	XLOC_001895	Gm5698,Gm5699,Gm9458	1:30976987-30999888	LD2	SD2	OK	1.18268	3.90845	1.72453	2.02971	0.0016	0.023654	yes
XLOC_002037	XLOC_002037	Slc40a1	1:45907989-45926523	LD2	SD2	OK	2.53085	7.74091	1.61288	2.76473	5e-05	0.00150412	yes
XLOC_002093	XLOC_002093	Stk17b	1:53755505-53785231	LD2	SD2	OK	12.7714	29.2306	1.19456	3.2413	5e-05	0.00150412	yes
XLOC_002223	XLOC_002223	Myl1	1:66924294-66945404	LD2	SD2	OK	0.857617	18.238	4.41047	4.43879	5e-05	0.00150412	yes
XLOC_002274	XLOC_002274	-	1:74175319-74181581	LD2	SD2	OK	0.364968	1.99143	2.44796	2.2123	0.00405	0.0457391	yes
XLOC_002760	XLOC_002760	Ptprc	1:138062860-138175708	LD2	SD2	OK	14.5696	33.3902	1.19646	3.30578	5e-05	0.00150412	yes
XLOC_002802	XLOC_002802	Rgs18	1:144752142-144775438	LD2	SD2	OK	1.02586	4.0928	1.99625	2.56091	0.00015	0.00382254	yes
XLOC_002867	XLOC_002867	Npl	1:153503014-153550045	LD2	SD2	OK	2.60167	6.37257	1.29244	2.1172	0.0014	0.0214531	yes
XLOC_002891	XLOC_002891	Qsox1	1:155776028-155812889	LD2	SD2	OK	65.1475	143.863	1.14292	3.01521	5e-05	0.00150412	yes
XLOC_002997	XLOC_002997	Gm18407,Rcsd1	1:165643725-165709757	LD2	SD2	OK	37.6517	75.5555	1.00482	2.57606	5e-05	0.00150412	yes
XLOC_003088	XLOC_003088	Casq1	1:172209893-172219868	LD2	SD2	OK	0.524321	2.37434	2.17901	2.05156	0.00185	0.0262431	yes
XLOC_003349	XLOC_003349	-	1:30925359-30927287	LD2	SD2	OK	0.349784	1.99036	2.5085	2.95315	0.0002	0.00483895	yes
XLOC_003350	XLOC_003350	-	1:30927751-30929958	LD2	SD2	OK	0.32314	1.43076	2.14655	2.40685	0.0014	0.0214531	yes
XLOC_003436	XLOC_003436	-	1:102628185-102628325	LD2	SD2	OK	200.543	739.599	1.88283	2.53988	0.00035	0.00756352	yes
XLOC_003526	XLOC_003526	-	1:178514219-178517088	LD2	SD2	OK	0.375458	1.71547	2.19188	2.67957	0.0005	0.00992713	yes
XLOC_003916	XLOC_003916	Ggt5	10:75589339-75618651	LD2	SD2	OK	1.53854	5.106	1.73063	1.94476	0.0019	0.0267636	yes
XLOC_003985	XLOC_003985	Cfd	10:79890852-79892656	LD2	SD2	OK	10.4855	29.4532	1.49004	2.86167	5e-05	0.00150412	yes
XLOC_003995	XLOC_003995	Hmha1	10:80016652-80032903	LD2	SD2	OK	17.5547	44.6495	1.34679	3.85231	5e-05	0.00150412	yes
XLOC_004162	XLOC_004162	Gad1-ps	10:99443729-99447007	LD2	SD2	OK	0.336186	1.68201	2.32286	2.95764	0.00015	0.00382254	yes
XLOC_004283	XLOC_004283	Mir8104,Ppm1h	10:122678761-122945797	LD2	SD2	OK	4.06008	69.0502	4.08806	7.08927	5e-05	0.00150412	yes
XLOC_004302	XLOC_004302	Arhgap9	10:127319717-127341957	LD2	SD2	OK	3.8125	9.63882	1.33812	2.03325	0.0027	0.0345227	yes
XLOC_004406	XLOC_004406	Ipcef1	10:6740628-7052478	LD2	SD2	OK	0.498518	1.78325	1.8388	1.84167	0.0001	0.0027369	yes
XLOC_004643	XLOC_004643	Ddit4	10:59949674-59951770	LD2	SD2	OK	23.4539	54.4165	1.21422	3.30358	5e-05	0.00150412	yes
XLOC_004667	XLOC_004667	Hkdc1	10:62383136-62422491	LD2	SD2	OK	1.29833	3.14698	1.27731	1.2441	0.00455	0.0494796	yes
XLOC_004768	XLOC_004768	Gm22394,Gm22871,Trpm2	10:77907721-77970563	LD2	SD2	OK	0.581719	4.42797	2.92825	0.984154	0.0003	0.00669584	yes
XLOC_005180	XLOC_005180	Gm20746,Gm26445	10:130592135-130592705	LD2	SD2	OK	4.33588	13.5505	1.64395	2.17802	0.0014	0.0214531	yes
XLOC_005448	XLOC_005448	-	10:95799288-95802172	LD2	SD2	OK	0.255327	1.1358	2.15329	2.44195	0.00195	0.0272796	yes
XLOC_005764	XLOC_005764	Hba-a1	11:32283510-32284465	LD2	SD2	OK	24.9483	803.772	5.00977	10.6419	5e-05	0.00150412	yes
XLOC_006152	XLOC_006152	Aurkb	11:69045517-69051664	LD2	SD2	OK	0.804901	2.31959	1.52699	1.36453	0.00325	0.03931	yes
XLOC_006179	XLOC_006179	Tmem256	11:69838513-69839618	LD2	SD2	OK	54.4619	125.405	1.20327	2.79759	0.0002	0.00483895	yes
XLOC_006199	XLOC_006199	Arrb2,Mir7115	11:70432455-70442892	LD2	SD2	OK	18.1158	55.7054	1.62057	3.50203	5e-05	0.00150412	yes
XLOC_006210	XLOC_006210	Eno3	11:70657201-70662513	LD2	SD2	OK	11.9181	26.5503	1.15557	1.9599	0.0021	0.028818	yes
XLOC_006406	XLOC_006406	Slfn4	11:83175185-83190221	LD2	SD2	OK	25.8439	85.5454	1.72687	4.93267	5e-05	0.00150412	yes
XLOC_006425	XLOC_006425	Wfdc21	11:83746939-83752642	LD2	SD2	OK	54.5779	191.086	1.80783	4.34872	5e-05	0.00150412	yes
XLOC_006608	XLOC_006608	Tcap	11:98383810-98384953	LD2	SD2	OK	10.7108	31.8142	1.5706	3.24876	5e-05	0.00150412	yes
XLOC_006722	XLOC_006722	Fmnl1	11:103171106-103198901	LD2	SD2	OK	11.8942	32.2768	1.44024	2.52333	5e-05	0.00150412	yes
XLOC_006769	XLOC_006769	Gm11705	11:107025372-107027950	LD2	SD2	OK	1.40377	8.30055	2.5639	2.52226	0.00055	0.0106759	yes
XLOC_006810	XLOC_006810	Kcnj2	11:111066163-111076821	LD2	SD2	OK	5.26512	11.813	1.16584	3.04976	5e-05	0.00150412	yes
XLOC_006832	XLOC_006832	Cd300a,Gm11698	11:114889670-114909838	LD2	SD2	OK	3.16586	7.45418	1.23545	1.52102	0.0008	0.0141639	yes
XLOC_006877	XLOC_006877	BC018473	11:116749949-116759398	LD2	SD2	OK	16.4057	131.294	3.00053	5.28165	5e-05	0.00150412	yes
XLOC_006926	XLOC_006926	1810043H04Rik	11:120098927-120100705	LD2	SD2	OK	9.41295	24.7498	1.3947	2.11716	0.002	0.0277727	yes
XLOC_006936	XLOC_006936	Gcgr	11:120526854-120539088	LD2	SD2	OK	0.624828	2.61374	2.06458	2.43619	0.00035	0.00756352	yes
XLOC_006950	XLOC_006950	Slc16a3	11:120948479-120960868	LD2	SD2	OK	6.68474	18.6902	1.48334	2.8699	5e-05	0.00150412	yes
XLOC_007045	XLOC_007045	Igfbp3	11:7206085-7213923	LD2	SD2	OK	38.9022	97.4848	1.32533	3.93179	5e-05	0.00150412	yes
XLOC_007119	XLOC_007119	Gm12038	11:20847475-20847682	LD2	SD2	OK	0	2.43952	inf	-nan	0.001	0.0166794	yes
XLOC_007191	XLOC_007191	Acyp2	11:30505990-30649587	LD2	SD2	OK	6.23814	14.262	1.19299	1.9507	0.00325	0.03931	yes
XLOC_007606	XLOC_007606	Acap1	11:69881539-69895545	LD2	SD2	OK	1.70185	4.48512	1.39804	2.23099	0.00075	0.0134835	yes
XLOC_008085	XLOC_008085	Krt13	11:100117326-100121566	LD2	SD2	OK	0.377185	126.027	8.38424	5.96181	5e-05	0.00150412	yes
XLOC_008086	XLOC_008086	Krt15	11:100131757-100135928	LD2	SD2	OK	1.07086	3.07404	1.52137	1.93667	0.00435	0.0480627	yes
XLOC_008275	XLOC_008275	Cd300lb	11:114922780-114934386	LD2	SD2	OK	3.57638	9.68885	1.43783	1.9293	0.0004	0.00838373	yes
XLOC_008278	XLOC_008278	AF251705	11:114996720-115003942	LD2	SD2	OK	8.52924	18.1818	1.092	2.07344	0.0023	0.0307915	yes
XLOC_008284	XLOC_008284	Cd300lf,Rab37	11:115091430-115162236	LD2	SD2	OK	49.9934	159.935	1.67768	3.92375	5e-05	0.00150412	yes
XLOC_008286	XLOC_008286	Grin2c	11:115249054-115267243	LD2	SD2	OK	0.868425	2.22517	1.35744	2.15722	0.0016	0.023654	yes
XLOC_008330	XLOC_008330	St6galnac1	11:116764399-116776916	LD2	SD2	OK	0.687432	3.15384	2.19782	2.83168	0.0003	0.00669584	yes
XLOC_008338	XLOC_008338	Tmc6	11:117765865-117793110	LD2	SD2	OK	5.82493	12.6223	1.11566	1.70464	0.00305	0.0376601	yes
XLOC_008661	XLOC_008661	-	11:86814926-86816803	LD2	SD2	OK	18.8548	65.931	1.80603	4.81687	5e-05	0.00150412	yes
XLOC_008739	XLOC_008739	-	11:109011641-109012109	LD2	SD2	OK	92.1548	410.822	2.15638	5.71859	5e-05	0.00150412	yes
XLOC_008813	XLOC_008813	-	12:8345088-8352779	LD2	SD2	OK	0.115523	1.11858	3.27541	3.87577	5e-05	0.00150412	yes
XLOC_008858	XLOC_008858	-	12:18853187-18853499	LD2	SD2	OK	0	1.31137	inf	-nan	0.0001	0.0027369	yes
XLOC_008885	XLOC_008885	-	12:25240486-25260627	LD2	SD2	OK	0.230398	2.38612	3.37247	3.38523	0.00055	0.0106759	yes
XLOC_008887	XLOC_008887	-	12:25384357-25388512	LD2	SD2	OK	0.141631	1.07724	2.92713	2.53922	0.00065	0.0121296	yes
XLOC_009103	XLOC_009103	Rdh12	12:79208913-79222665	LD2	SD2	OK	1.74217	26.8878	3.948	6.02345	5e-05	0.00150412	yes
XLOC_009140	XLOC_009140	Acot1	12:84009501-84017670	LD2	SD2	OK	14.7632	44.957	1.60654	4.07065	5e-05	0.00150412	yes
XLOC_009222	XLOC_009222	Gpr65	12:98268634-98276624	LD2	SD2	OK	3.81529	9.0353	1.24378	2.41246	0.00035	0.00756352	yes
XLOC_009232	XLOC_009232	-	12:99643092-99647218	LD2	SD2	OK	3.85808	13.73	1.83137	4.1783	5e-05	0.00150412	yes
XLOC_009412	XLOC_009412	Aspg	12:112106682-112127573	LD2	SD2	OK	2.06879	4.84564	1.2279	2.31858	0.00045	0.00918015	yes
XLOC_009720	XLOC_009720	Pygl	12:70190810-70234850	LD2	SD2	OK	17.0227	55.9438	1.71652	4.09341	5e-05	0.00150412	yes
XLOC_009771	XLOC_009771	Zfyve26	12:79232344-79296282	LD2	SD2	OK	4.13257	10.5078	1.34635	2.79564	0.0001	0.0027369	yes
XLOC_009906	XLOC_009906	Cpsf2	12:101968096-102005993	LD2	SD2	OK	11.4677	41.6056	1.8592	2.09003	0.00255	0.0331121	yes
XLOC_009919	XLOC_009919	Ifi27l2a	12:103442166-103443680	LD2	SD2	OK	21.4631	44.307	1.04568	1.95279	0.00415	0.046589	yes
XLOC_010028	XLOC_010028	Igha,Ighj2,Ighj4,Ighm	12:113254829-113429567	LD2	SD2	OK	8.30327	44.0413	2.40711	4.06664	5e-05	0.00150412	yes
XLOC_010167	XLOC_010167	Ighv1-14	12:114646571-114647056	LD2	SD2	OK	0	1.09992	inf	-nan	5e-05	0.00150412	yes
XLOC_010300	XLOC_010300	-	12:8370111-8374809	LD2	SD2	OK	0.236431	1.26789	2.42294	3.08293	0.0003	0.00669584	yes
XLOC_010332	XLOC_010332	-	12:19122008-19122433	LD2	SD2	OK	1.01878	5.73537	2.49304	2.41179	0.0029	0.03629	yes
XLOC_010365	XLOC_010365	-	12:25272132-25276038	LD2	SD2	OK	0.225858	1.69977	2.91185	3.67673	5e-05	0.00150412	yes
XLOC_010388	XLOC_010388	-	12:25352405-25354222	LD2	SD2	OK	0.257714	1.43263	2.47483	2.51258	0.0022	0.0297977	yes
XLOC_010491	XLOC_010491	-	12:80441368-80441547	LD2	SD2	OK	151.318	366.086	1.2746	2.17758	0.00195	0.0272796	yes
XLOC_010582	XLOC_010582	-	12:112894962-112896102	LD2	SD2	OK	1.41005	4.50743	1.67656	2.18726	0.0014	0.0214531	yes
XLOC_010602	XLOC_010602	Calm4	13:3837756-3838671	LD2	SD2	OK	0	7.86902	inf	-nan	5e-05	0.00150412	yes
XLOC_010786	XLOC_010786	Fam65b	13:24582188-24735176	LD2	SD2	OK	2.89495	11.7314	2.01877	4.01525	5e-05	0.00150412	yes
XLOC_010816	XLOC_010816	Gm11361	13:28257635-28258094	LD2	SD2	OK	18.2877	60.7855	1.73286	3.21837	5e-05	0.00150412	yes
XLOC_010984	XLOC_010984	-	13:52985800-53000526	LD2	SD2	OK	0.458205	3.27299	2.83654	3.13352	5e-05	0.00150412	yes
XLOC_011032	XLOC_011032	Ntrk2	13:58806595-59133970	LD2	SD2	OK	2.37541	5.93071	1.32003	2.99343	5e-05	0.00150412	yes
XLOC_011164	XLOC_011164	-	13:80941071-80948754	LD2	SD2	OK	1.45961	4.25525	1.54366	1.9778	0.0022	0.0297977	yes
XLOC_011354	XLOC_011354	Calml3	13:3802892-3804318	LD2	SD2	OK	1.06089	6.58827	2.63463	3.44068	5e-05	0.00150412	yes
XLOC_011386	XLOC_011386	Chrm3	13:9875485-10658893	LD2	SD2	OK	0.498186	2.85842	2.52046	3.05699	5e-05	0.00150412	yes
XLOC_011425	XLOC_011425	Stard3nl	13:19357675-19395795	LD2	SD2	OK	14.7322	31.7339	1.10705	2.29243	0.00045	0.00918015	yes
XLOC_011430	XLOC_011430	Gpr141	13:19749633-19824351	LD2	SD2	OK	2.78176	6.94994	1.321	2.74655	0.0003	0.00669584	yes
XLOC_011473	XLOC_011473	Prss16	13:22002175-22009742	LD2	SD2	OK	0.833765	3.49275	2.06665	2.24369	0.0005	0.00992713	yes
XLOC_011640	XLOC_011640	Nrn1	13:36723339-36734491	LD2	SD2	OK	8.75589	19.1041	1.12556	2.46807	5e-05	0.00150412	yes
XLOC_011707	XLOC_011707	Fgd3	13:49258716-49320311	LD2	SD2	OK	4.32617	11.2915	1.38408	3.44106	5e-05	0.00150412	yes
XLOC_011720	XLOC_011720	Gm15440	13:51685528-51701041	LD2	SD2	OK	0.57751	3.8526	2.73792	3.23564	5e-05	0.00150412	yes
XLOC_011721	XLOC_011721	Sema4d	13:51701245-51793747	LD2	SD2	OK	3.49854	14.1073	2.01162	4.2496	5e-05	0.00150412	yes
XLOC_011749	XLOC_011749	Hk3	13:54949410-55021529	LD2	SD2	OK	4.00995	8.87616	1.14635	2.06559	0.0005	0.00992713	yes
XLOC_011760	XLOC_011760	Dok3	13:55523227-55530017	LD2	SD2	OK	10.1707	27.3629	1.4278	3.05536	0.0001	0.0027369	yes
XLOC_011891	XLOC_011891	Rpl9-ps4	13:72454761-72455340	LD2	SD2	OK	1.29065	7.90928	2.61545	2.97834	0.0005	0.00992713	yes
XLOC_012040	XLOC_012040	Ccnb1	13:100778649-100786570	LD2	SD2	OK	1.26517	3.27835	1.37364	1.82303	0.00155	0.0231197	yes
XLOC_012080	XLOC_012080	Gapt	13:110352614-110357172	LD2	SD2	OK	0.827258	2.36283	1.51411	1.99255	0.0034	0.0406125	yes
XLOC_012198	XLOC_012198	-	13:18065513-18067064	LD2	SD2	OK	0.22976	1.30984	2.5112	2.47855	0.00175	0.0252415	yes
XLOC_012644	XLOC_012644	Anxa11	14:25842155-25886804	LD2	SD2	OK	7.8351	15.825	1.01418	2.14417	0.002	0.0277727	yes
XLOC_013172	XLOC_013172	Spata13	14:60634000-60764557	LD2	SD2	OK	8.81568	20.101	1.18912	2.66234	5e-05	0.00150412	yes
XLOC_013223	XLOC_013223	Adra1a	14:66634965-66740085	LD2	SD2	OK	1.63937	3.65038	1.1549	2.44162	0.0003	0.00669584	yes
XLOC_013270	XLOC_013270	5031414D18Rik	14:75015954-75053028	LD2	SD2	OK	0.379271	2.00001	2.39871	2.78094	0.0006	0.0114097	yes
XLOC_013299	XLOC_013299	Olfm4	14:80000167-80023137	LD2	SD2	OK	3.58204	13.158	1.87709	4.01414	5e-05	0.00150412	yes
XLOC_013631	XLOC_013631	Fam25c	14:34351877-34355433	LD2	SD2	OK	0	14.9801	inf	-nan	5e-05	0.00150412	yes
XLOC_013812	XLOC_013812	Rpph1	14:50807448-50807767	LD2	SD2	OK	3.45404	17.3651	2.32984	2.59234	0.00105	0.017305	yes
XLOC_013836	XLOC_013836	Ang4	14:51763877-51773590	LD2	SD2	OK	0.711355	3.70501	2.38084	2.44315	0.0021	0.028818	yes
XLOC_014027	XLOC_014027	Ptk2b	14:66153256-66281052	LD2	SD2	OK	5.6566	11.8432	1.06605	2.24736	0.00085	0.0148398	yes
XLOC_014644	XLOC_014644	-	15:66875222-66879573	LD2	SD2	OK	0.183202	1.68112	3.19792	3.18684	0.0003	0.00669584	yes
XLOC_014677	XLOC_014677	Ly6g	15:75155239-75159127	LD2	SD2	OK	0.538172	8.85328	4.04007	3.3265	0.00055	0.0106759	yes
XLOC_014698	XLOC_014698	Spatc1	15:76259434-76292572	LD2	SD2	OK	1.19928	6.69406	2.48071	2.51282	0.00145	0.0220126	yes
XLOC_014733	XLOC_014733	Ncf4	15:78244772-78265870	LD2	SD2	OK	20.9575	49.817	1.24917	2.04902	0.0034	0.0406125	yes
XLOC_014734	XLOC_014734	Csf2rb,Mir7676-2	15:78325989-78351082	LD2	SD2	OK	19.8343	39.6826	1.00051	2.81874	5e-05	0.00150412	yes
XLOC_014819	XLOC_014819	Samm50	15:84192232-84214303	LD2	SD2	OK	19.2906	39.0745	1.01833	2.67725	5e-05	0.00150412	yes
XLOC_014964	XLOC_014964	Krt86	15:101469327-101479983	LD2	SD2	OK	0.101598	2.06889	4.34791	3.20932	0.0001	0.0027369	yes
XLOC_014977	XLOC_014977	Soat2	15:102150525-102163474	LD2	SD2	OK	4.41	20.2897	2.2019	4.20551	5e-05	0.00150412	yes
XLOC_015012	XLOC_015012	Pde1b	15:103503297-103530154	LD2	SD2	OK	4.02732	8.24451	1.03361	2.24208	0.00055	0.0106759	yes
XLOC_015105	XLOC_015105	-	15:34744967-34750917	LD2	SD2	OK	1.43162	3.69015	1.36603	2.02555	0.00295	0.0367778	yes
XLOC_015240	XLOC_015240	Sla	15:66670752-66850721	LD2	SD2	OK	25.6924	66.0851	1.36298	3.73719	5e-05	0.00150412	yes
XLOC_015272	XLOC_015272	Ly6d	15:74762055-74763620	LD2	SD2	OK	1.42754	5.43617	1.92906	2.20583	0.00285	0.0358568	yes
XLOC_015323	XLOC_015323	Gm10872	15:76259434-76292572	LD2	SD2	OK	4.37273	47.4222	3.43896	2.2962	0.00215	0.0293015	yes
XLOC_015341	XLOC_015341	Mb	15:77015488-77057204	LD2	SD2	OK	18.3425	48.929	1.4155	2.45991	0.0008	0.0141639	yes
XLOC_015358	XLOC_015358	Foxred2	15:77940521-77956722	LD2	SD2	OK	1.13409	3.00528	1.40596	2.34292	0.001	0.0166794	yes
XLOC_015446	XLOC_015446	Nfam1	15:82991585-83033306	LD2	SD2	OK	7.3216	21.9458	1.58372	3.6718	5e-05	0.00150412	yes
XLOC_015573	XLOC_015573	Tuba1b	15:98931424-98939328	LD2	SD2	OK	47.6273	129.264	1.44046	3.19	5e-05	0.00150412	yes
XLOC_015626	XLOC_015626	Krt5	15:101707069-101712891	LD2	SD2	OK	0.204465	2.97085	3.86095	4.08285	0.00015	0.00382254	yes
XLOC_015635	XLOC_015635	Krt4	15:101918535-101924735	LD2	SD2	OK	0	63.5762	inf	-nan	5e-05	0.00150412	yes
XLOC_015637	XLOC_015637	Krt78	15:101946003-101954287	LD2	SD2	OK	0.0601899	2.85659	5.56863	5.58922	0.0007	0.012804	yes
XLOC_015658	XLOC_015658	Nfe2	15:103248211-103258403	LD2	SD2	OK	2.76975	7.13345	1.36484	1.9934	0.0026	0.033598	yes
XLOC_015666	XLOC_015666	Glycam1	15:103562761-103565078	LD2	SD2	OK	0	1.85805	inf	-nan	5e-05	0.00150412	yes
XLOC_016223	XLOC_016223	Gm15729	16:32108864-32117021	LD2	SD2	OK	0.198166	2.16912	3.45233	2.0799	5e-05	0.00150412	yes
XLOC_016242	XLOC_016242	Rpl35a	16:32914099-33127695	LD2	SD2	OK	139.324	379.807	1.44682	2.62299	0.00035	0.00756352	yes
XLOC_016269	XLOC_016269	Stfa2l1	16:36156810-36161948	LD2	SD2	OK	22.8159	90.0561	1.98078	3.53928	5e-05	0.00150412	yes
XLOC_016270	XLOC_016270	Gm5483	16:36184211-36188111	LD2	SD2	OK	24.0148	112.597	2.22918	4.33833	5e-05	0.00150412	yes
XLOC_016360	XLOC_016360	Retnlg	16:48872607-48874498	LD2	SD2	OK	30.6844	538.784	4.13413	10.0101	5e-05	0.00150412	yes
XLOC_016561	XLOC_016561	Mefv	16:3707214-3718411	LD2	SD2	OK	6.39721	14.4642	1.17697	2.58147	0.0001	0.0027369	yes
XLOC_016726	XLOC_016726	Klhl6	16:19946498-19983075	LD2	SD2	OK	23.2339	68.7226	1.56456	4.13225	5e-05	0.00150412	yes
XLOC_016728	XLOC_016728	-	16:20010037-20014553	LD2	SD2	OK	1.57139	3.23432	1.04143	1.9841	0.0029	0.03629	yes
XLOC_016768	XLOC_016768	-	16:24084606-24090263	LD2	SD2	OK	0.239874	4.23162	4.14086	6.10262	5e-05	0.00150412	yes
XLOC_016769	XLOC_016769	-	16:24185667-24193939	LD2	SD2	OK	0.578986	2.21118	1.93321	1.89817	0.00395	0.0449311	yes
XLOC_016775	XLOC_016775	Cldn1	16:26356641-26371841	LD2	SD2	OK	2.10896	4.80884	1.18916	2.23942	0.001	0.0166794	yes
XLOC_016857	XLOC_016857	BC117090	16:36321664-36334332	LD2	SD2	OK	0	1.7366	inf	-nan	5e-05	0.00150412	yes
XLOC_016858	XLOC_016858	BC100530	16:36359381-36387406	LD2	SD2	OK	2.72871	13.3901	2.29488	2.94306	0.0001	0.0027369	yes
XLOC_017031	XLOC_017031	Samsn1	16:75858792-76022270	LD2	SD2	OK	17.7521	43.5386	1.29431	3.43473	5e-05	0.00150412	yes
XLOC_017140	XLOC_017140	Itgb2l	16:96361667-96525793	LD2	SD2	OK	0.565827	2.16997	1.93924	1.67284	0.0019	0.0267636	yes
XLOC_017198	XLOC_017198	-	16:17222212-17222519	LD2	SD2	OK	37.3845	157.314	2.07313	3.86071	5e-05	0.00150412	yes
XLOC_017512	XLOC_017512	Fpr2,Fpr3	17:17886932-17971677	LD2	SD2	OK	48.6015	106.816	1.13605	2.94499	5e-05	0.00150412	yes
XLOC_017518	XLOC_017518	Vmn2r95,Vmn2r96	17:18424103-18838589	LD2	SD2	OK	2.27836	6.25155	1.45622	2.61394	5e-05	0.00150412	yes
XLOC_017621	XLOC_017621	Msrb1	17:24736641-24742778	LD2	SD2	OK	60.9831	159.779	1.3896	3.84848	5e-05	0.00150412	yes
XLOC_017720	XLOC_017720	Gm16194,Rab44	17:29114144-29149117	LD2	SD2	OK	6.06788	23.9828	1.98273	2.37697	5e-05	0.00150412	yes
XLOC_017799	XLOC_017799	H2-Eb1	17:34305876-34316199	LD2	SD2	OK	1.15	6.00824	2.38531	3.18121	0.00015	0.00382254	yes
XLOC_017838	XLOC_017838	Ltb	17:35194438-35196320	LD2	SD2	OK	4.96283	29.9203	2.59189	4.89309	5e-05	0.00150412	yes
XLOC_017856	XLOC_017856	H2-Q10	17:35470088-35474563	LD2	SD2	OK	0.910927	6.20199	2.76732	3.84895	5e-05	0.00150412	yes
XLOC_017979	XLOC_017979	Pla2g7	17:43567973-43612232	LD2	SD2	OK	23.2598	50.8856	1.12942	2.87579	5e-05	0.00150412	yes
XLOC_018037	XLOC_018037	Trem1	17:48232767-48246964	LD2	SD2	OK	9.34842	35.9896	1.94478	4.99715	5e-05	0.00150412	yes
XLOC_018038	XLOC_018038	Trem3	17:48247776-48258841	LD2	SD2	OK	2.92829	13.5917	2.21459	3.29463	0.00015	0.00382254	yes
XLOC_018041	XLOC_018041	B430306N03Rik	17:48315863-48327473	LD2	SD2	OK	2.09345	5.09047	1.28192	2.43293	0.0004	0.00838373	yes
XLOC_018053	XLOC_018053	Plcl2	17:50509546-50688493	LD2	SD2	OK	1.7942	3.91014	1.12388	2.16695	0.00135	0.0208809	yes
XLOC_018105	XLOC_018105	Vav1	17:57279099-57329286	LD2	SD2	OK	8.97745	19.028	1.08375	2.0486	0.002	0.0277727	yes
XLOC_018203	XLOC_018203	-	17:84099104-84106091	LD2	SD2	OK	0.797244	2.52337	1.66226	2.32198	0.0014	0.0214531	yes
XLOC_018356	XLOC_018356	Fpr1	17:17876470-17883940	LD2	SD2	OK	23.9782	57.4017	1.25937	3.3245	5e-05	0.00150412	yes
XLOC_018417	XLOC_018417	Mmp25	17:23623820-23645529	LD2	SD2	OK	0.785102	2.60438	1.72999	2.6708	0.00025	0.00579932	yes
XLOC_018432	XLOC_018432	Prss22	17:23993534-23998100	LD2	SD2	OK	7.23708	16.439	1.18364	2.23204	0.0011	0.0179001	yes
XLOC_018619	XLOC_018619	H2-Aa	17:34282743-34287827	LD2	SD2	OK	11.2552	23.0951	1.03699	2.07376	0.0017	0.0246925	yes
XLOC_018621	XLOC_018621	H2-Ea-ps	17:34342007-34344928	LD2	SD2	OK	0.980969	6.24121	2.66955	3.31808	5e-05	0.00150412	yes
XLOC_018651	XLOC_018651	Vars	17:34996513-35016327	LD2	SD2	OK	2.12728	18.6198	3.12976	3.93852	5e-05	0.00150412	yes
XLOC_018663	XLOC_018663	Lst1	17:35185093-35188439	LD2	SD2	OK	8.97308	27.9684	1.64012	2.06378	0.0014	0.0214531	yes
XLOC_018693	XLOC_018693	H2-T23	17:35994452-36042868	LD2	SD2	OK	3.36551	18.3619	2.44782	2.44393	0.00395	0.0449311	yes
XLOC_018863	XLOC_018863	Apobec2	17:48419230-48432728	LD2	SD2	OK	1.33329	7.15561	2.42408	3.28389	0.0001	0.0027369	yes
XLOC_018936	XLOC_018936	Dennd1c	17:57066055-57079322	LD2	SD2	OK	6.40465	17.1918	1.42453	3.17735	5e-05	0.00150412	yes
XLOC_018940	XLOC_018940	Tnfsf14	17:57189491-57194189	LD2	SD2	OK	2.35136	7.20054	1.61461	2.70039	0.00035	0.00756352	yes
XLOC_019007	XLOC_019007	-	17:73084411-73098800	LD2	SD2	OK	0.219839	2.6441	3.58825	3.33155	0.0003	0.00669584	yes
XLOC_019042	XLOC_019042	-	17:80564014-80570069	LD2	SD2	OK	3.72082	9.63557	1.37275	3.41629	5e-05	0.00150412	yes
XLOC_019054	XLOC_019054	-	17:84114344-84126469	LD2	SD2	OK	0.654607	2.67415	2.03038	4.18514	5e-05	0.00150412	yes
XLOC_019055	XLOC_019055	-	17:84158642-84163061	LD2	SD2	OK	0.129662	1.08272	3.06183	3.36837	0.00035	0.00756352	yes
XLOC_019284	XLOC_019284	-	17:35479762-35481317	LD2	SD2	OK	1.26177	4.53764	1.84649	2.52234	0.0004	0.00838373	yes
XLOC_019374	XLOC_019374	-	17:84092067-84092486	LD2	SD2	OK	0	1.0901	inf	-nan	5e-05	0.00150412	yes
XLOC_019411	XLOC_019411	-	18:4908913-4912273	LD2	SD2	OK	0.472515	5.93872	3.65172	3.3999	0.00015	0.00382254	yes
XLOC_019416	XLOC_019416	Rpl27-ps3	18:6332589-6333064	LD2	SD2	OK	5.11367	14.749	1.52818	2.02603	0.00335	0.0401623	yes
XLOC_019605	XLOC_019605	Gm24690	18:38355792-38366969	LD2	SD2	OK	0.161193	1.7854	3.46939	0.72792	0.0019	0.0267636	yes
XLOC_019636	XLOC_019636	Myot	18:44334073-44355724	LD2	SD2	OK	0	2.32642	inf	-nan	5e-05	0.00150412	yes
XLOC_019690	XLOC_019690	Lmnb1	18:56707812-56753424	LD2	SD2	OK	10.1632	33.9798	1.74132	4.03646	5e-05	0.00150412	yes
XLOC_019731	XLOC_019731	-	18:62141828-62168264	LD2	SD2	OK	0.440644	1.57017	1.83324	4.04975	5e-05	0.00150412	yes
XLOC_019794	XLOC_019794	Acaa2	18:74779196-74806207	LD2	SD2	OK	42.0893	84.3278	1.00256	2.65947	5e-05	0.00150412	yes
XLOC_019916	XLOC_019916	Dsc2	18:20030632-20059554	LD2	SD2	OK	0.394989	1.11195	1.4932	1.94221	0.00225	0.0302961	yes
XLOC_020001	XLOC_020001	Cd14	18:36725073-36726736	LD2	SD2	OK	203.159	485.547	1.257	3.7048	5e-05	0.00150412	yes
XLOC_020056	XLOC_020056	Gm94	18:43777195-43792878	LD2	SD2	OK	0	2.44957	inf	-nan	5e-05	0.00150412	yes
XLOC_020120	XLOC_020120	Rps2-ps10	18:61220481-61289924	LD2	SD2	OK	4.90867	23.4104	2.25375	3.88456	5e-05	0.00150412	yes
XLOC_020132	XLOC_020132	-	18:62116459-62121823	LD2	SD2	OK	0.613262	1.7992	1.55278	2.35656	0.0006	0.0114097	yes
XLOC_020422	XLOC_020422	-	18:68692057-68692320	LD2	SD2	OK	159.18	814.888	2.35595	5.63092	5e-05	0.00150412	yes
XLOC_020565	XLOC_020565	-	19:8019141-8034108	LD2	SD2	OK	5.12727	15.085	1.55686	3.28836	5e-05	0.00150412	yes
XLOC_020590	XLOC_020590	Gm6445	19:9605120-9614034	LD2	SD2	OK	0.43231	2.10037	2.2805	2.22733	0.0003	0.00669584	yes
XLOC_020705	XLOC_020705	Gm5514	19:21938078-21938384	LD2	SD2	OK	3.60452	12.6023	1.80581	1.97602	0.00435	0.0480627	yes
XLOC_020765	XLOC_020765	-	19:32906374-32946741	LD2	SD2	OK	1.18262	7.92656	2.74471	4.49269	5e-05	0.00150412	yes
XLOC_020983	XLOC_020983	Tbc1d10c	19:4183724-4191466	LD2	SD2	OK	1.4819	4.15665	1.48797	2.12557	0.00245	0.0322037	yes
XLOC_021000	XLOC_021000	Actn3	19:4861089-4877909	LD2	SD2	OK	0.281586	1.68973	2.58514	2.34513	0.00065	0.0121296	yes
XLOC_021055	XLOC_021055	Ccdc88b	19:6844458-6861219	LD2	SD2	OK	3.97249	9.92891	1.32159	3.0337	5e-05	0.00150412	yes
XLOC_021208	XLOC_021208	Gcnt1	19:17326017-17356667	LD2	SD2	OK	2.46441	8.30193	1.75221	3.81635	5e-05	0.00150412	yes
XLOC_021278	XLOC_021278	Rpl9-ps6	19:32465884-32466575	LD2	SD2	OK	15.1219	38.4284	1.34553	2.72359	0.00015	0.00382254	yes
XLOC_021280	XLOC_021280	-	19:32954361-32959446	LD2	SD2	OK	0.257966	1.02091	1.98461	2.58642	0.0008	0.0141639	yes
XLOC_021291	XLOC_021291	Ankrd22	19:34100942-34166053	LD2	SD2	OK	0.992797	3.45685	1.79989	2.08952	0.00165	0.0241984	yes
XLOC_021433	XLOC_021433	5830416P10Rik	19:53441182-53464945	LD2	SD2	OK	3.88716	15.8907	2.03139	3.21421	5e-05	0.00150412	yes
XLOC_021452	XLOC_021452	Gfra1	19:58204138-58455915	LD2	SD2	OK	1.58684	4.89658	1.62562	2.8105	5e-05	0.00150412	yes
XLOC_021559	XLOC_021559	-	19:21370514-21384136	LD2	SD2	OK	0.230699	1.73485	2.91073	2.82019	0.00045	0.00918015	yes
XLOC_021981	XLOC_021981	Il1f9	2:24186265-24193568	LD2	SD2	OK	30.6683	101.618	1.72834	4.66531	5e-05	0.00150412	yes
XLOC_021996	XLOC_021996	Pnpla7	2:24976032-25054057	LD2	SD2	OK	9.908	25.2603	1.35021	2.18476	0.0001	0.0027369	yes
XLOC_022088	XLOC_022088	Slc27a4	2:29802633-29817522	LD2	SD2	OK	5.16246	11.0604	1.09927	2.64974	0.0001	0.0027369	yes
XLOC_022372	XLOC_022372	Xirp2	2:67446001-67526614	LD2	SD2	OK	0.576972	1.74554	1.5971	1.91947	0.00435	0.0480627	yes
XLOC_022396	XLOC_022396	Dhrs9	2:69380444-69408049	LD2	SD2	OK	1.20479	7.47634	2.63355	4.94612	5e-05	0.00150412	yes
XLOC_022398	XLOC_022398	Klhl41	2:69670119-69684230	LD2	SD2	OK	0.593758	2.25798	1.92709	2.52577	0.00065	0.0121296	yes
XLOC_022924	XLOC_022924	Slc28a2	2:122426476-122461137	LD2	SD2	OK	1.69068	5.0709	1.58464	2.19304	0.0003	0.00669584	yes
XLOC_022926	XLOC_022926	Gm14085	2:122484940-122528040	LD2	SD2	OK	1.39607	4.88449	1.80683	2.30664	0.0014	0.0214531	yes
XLOC_022928	XLOC_022928	AA467197,Mir147	2:122636985-122641242	LD2	SD2	OK	6.19411	29.8105	2.26685	3.40069	5e-05	0.00150412	yes
XLOC_022994	XLOC_022994	Tgm3	2:130012348-130050894	LD2	SD2	OK	0.0826438	2.94062	5.15307	5.05926	5e-05	0.00150412	yes
XLOC_023235	XLOC_023235	Bpifa1	2:154142879-154149219	LD2	SD2	OK	98.6988	280.173	1.50521	3.88419	5e-05	0.00150412	yes
XLOC_023246	XLOC_023246	Rpl5-ps2	2:154703808-154704699	LD2	SD2	OK	0.472144	2.10022	2.15324	2.18002	0.0034	0.0406125	yes
XLOC_023379	XLOC_023379	Mmp9	2:164940779-164955850	LD2	SD2	OK	4.23722	15.4319	1.86473	2.96919	5e-05	0.00150412	yes
XLOC_023393	XLOC_023393	-	2:166548694-166555310	LD2	SD2	OK	0.188346	1.34064	2.83146	3.61739	5e-05	0.00150412	yes
XLOC_023457	XLOC_023457	Pck1	2:173153047-173159273	LD2	SD2	OK	0.0498151	1.49148	4.90402	1.78551	0.0001	0.0027369	yes
XLOC_023635	XLOC_023635	Gm38171	2:11308540-11332639	LD2	SD2	OK	0.44425	4.41191	3.31196	2.09944	5e-05	0.00150412	yes
XLOC_023636	XLOC_023636	-	2:11308540-11332639	LD2	SD2	OK	0.382503	1.68754	2.14138	2.22722	0.00245	0.0322037	yes
XLOC_024014	XLOC_024014	Neb	2:52136498-52338798	LD2	SD2	OK	0.687989	2.90204	2.07661	2.29839	5e-05	0.00150412	yes
XLOC_024172	XLOC_024172	Ttn	2:76703979-76982547	LD2	SD2	OK	0.796586	1.8822	1.24052	1.12399	0.00025	0.00579932	yes
XLOC_024223	XLOC_024223	Smtnl1	2:84811175-84822652	LD2	SD2	OK	0.110352	1.64295	3.89611	3.16822	0.0007	0.012804	yes
XLOC_024818	XLOC_024818	Rassf2	2:131989414-132030258	LD2	SD2	OK	7.17848	17.0358	1.24682	3.1883	5e-05	0.00150412	yes
XLOC_024824	XLOC_024824	Gpcpd1	2:132529081-132587729	LD2	SD2	OK	18.0164	41.8681	1.21654	3.48532	5e-05	0.00150412	yes
XLOC_025104	XLOC_025104	Ada	2:163726583-163750239	LD2	SD2	OK	2.06484	7.56497	1.8733	2.83632	5e-05	0.00150412	yes
XLOC_025177	XLOC_025177	Gm14321	2:167768685-167783720	LD2	SD2	OK	4.80074	14.7944	1.62372	3.20859	5e-05	0.00150412	yes
XLOC_025226	XLOC_025226	-	2:173060066-173063669	LD2	SD2	OK	0.351595	1.86434	2.40668	2.68913	0.00075	0.0134835	yes
XLOC_025244	XLOC_025244	Atp5e	2:174461071-174464105	LD2	SD2	OK	134.028	280.126	1.06354	2.8402	5e-05	0.00150412	yes
XLOC_025296	XLOC_025296	Sycp2	2:178345292-178408308	LD2	SD2	OK	0.584261	2.61668	2.16306	2.58934	0.0003	0.00669584	yes
XLOC_025297	XLOC_025297	Ppp1r3d	2:178411205-178414472	LD2	SD2	OK	2.55489	5.64956	1.14488	2.26545	0.00145	0.0220126	yes
XLOC_025362	XLOC_025362	-	2:24199971-24201731	LD2	SD2	OK	1.71126	5.66621	1.72732	2.24097	0.0008	0.0141639	yes
XLOC_025438	XLOC_025438	-	2:68796330-68799457	LD2	SD2	OK	0.224966	1.0179	2.17782	2.48562	0.00115	0.0185127	yes
XLOC_025445	XLOC_025445	-	2:69411429-69413480	LD2	SD2	OK	0.0785903	1.64941	4.39146	3.93861	0.0031	0.0380726	yes
XLOC_025553	XLOC_025553	-	2:129405909-129410663	LD2	SD2	OK	0.43589	1.56931	1.8481	2.64029	0.0003	0.00669584	yes
XLOC_025696	XLOC_025696	-	2:177254003-177254214	LD2	SD2	OK	4.80457	25.4838	2.4071	2.29942	0.00385	0.0442044	yes
XLOC_025743	XLOC_025743	Gm8797	3:5750805-5751295	LD2	SD2	OK	78.8108	202.785	1.36348	3.55887	5e-05	0.00150412	yes
XLOC_025796	XLOC_025796	Car3	3:14863511-14872523	LD2	SD2	OK	9.27412	21.4862	1.21213	2.59631	0.0002	0.00483895	yes
XLOC_025875	XLOC_025875	Rpl22l1	3:28805435-28813985	LD2	SD2	OK	36.0337	112.313	1.64011	3.7782	5e-05	0.00150412	yes
XLOC_026307	XLOC_026307	Crabp2	3:87948665-87953376	LD2	SD2	OK	0.318039	1.48726	2.22538	1.84739	0.0034	0.0406125	yes
XLOC_026310	XLOC_026310	RP23-240E15.3	3:88030877-88033150	LD2	SD2	OK	0.128035	1.69884	3.72995	2.78325	5e-05	0.00150412	yes
XLOC_026398	XLOC_026398	S100a8	3:90668977-90670704	LD2	SD2	OK	479.504	2010.59	2.068	5.98442	5e-05	0.00150412	yes
XLOC_026422	XLOC_026422	Lce1c	3:92679246-92680918	LD2	SD2	OK	0	1.93973	inf	-nan	5e-05	0.00150412	yes
XLOC_026424	XLOC_026424	Lce3b	3:92932978-92934097	LD2	SD2	OK	0	8.57855	inf	-nan	5e-05	0.00150412	yes
XLOC_026426	XLOC_026426	Lce3c	3:92944485-92945733	LD2	SD2	OK	0	6.72411	inf	-nan	5e-05	0.00150412	yes
XLOC_026428	XLOC_026428	Lce3e	3:92967060-92968281	LD2	SD2	OK	0	5.02459	inf	-nan	5e-05	0.00150412	yes
XLOC_026429	XLOC_026429	Lce3f	3:92992225-92993426	LD2	SD2	OK	0	8.72097	inf	-nan	5e-05	0.00150412	yes
XLOC_026483	XLOC_026483	Selenbp2	3:94693555-94758116	LD2	SD2	OK	81.374	174.514	1.1007	2.6973	5e-05	0.00150412	yes
XLOC_026647	XLOC_026647	Ap4b1,Bcl2l15,RP24-180F7.1	3:103809519-103854644	LD2	SD2	OK	26.5015	78.0964	1.55918	3.26295	5e-05	0.00150412	yes
XLOC_026648	XLOC_026648	Ptpn22	3:103859620-103912247	LD2	SD2	OK	9.00954	24.5438	1.44583	2.23715	0.0009	0.0154411	yes
XLOC_026676	XLOC_026676	Chia1	3:106113228-106132126	LD2	SD2	OK	105.808	266.705	1.3338	4.01101	5e-05	0.00150412	yes
XLOC_027169	XLOC_027169	-	3:9879941-9885294	LD2	SD2	OK	0.526785	1.72301	1.70964	2.13526	0.00285	0.0358568	yes
XLOC_027205	XLOC_027205	Sirpb1b	3:15495750-15575065	LD2	SD2	OK	2.56355	10.0404	1.9696	2.73622	0.0003	0.00669584	yes
XLOC_027206	XLOC_027206	Sirpb1c	3:15795144-15848528	LD2	SD2	OK	5.67824	12.2545	1.1098	2.07974	0.0012	0.0191144	yes
XLOC_027471	XLOC_027471	RP24-291E8.2	3:53692421-53692878	LD2	SD2	OK	8.1877	23.4491	1.518	2.22869	0.0017	0.0246925	yes
XLOC_027749	XLOC_027749	Bglap3	3:88368615-88372743	LD2	SD2	OK	0.0796003	1.03354	3.69868	1.24173	0.0016	0.023654	yes
XLOC_027754	XLOC_027754	Mir7011,Sema4a	3:88435958-88461182	LD2	SD2	OK	15.9282	34.4422	1.11259	2.23988	5e-05	0.00150412	yes
XLOC_027811	XLOC_027811	S100a9	3:90692631-90695721	LD2	SD2	OK	476.04	3286.43	2.78737	8.02371	5e-05	0.00150412	yes
XLOC_027828	XLOC_027828	Sprr1b	3:92436808-92438789	LD2	SD2	OK	0	1.69993	inf	-nan	5e-05	0.00150412	yes
XLOC_027839	XLOC_027839	Lce1b	3:92655649-92656926	LD2	SD2	OK	0	2.02382	inf	-nan	5e-05	0.00150412	yes
XLOC_027840	XLOC_027840	Lce1a2	3:92668612-92670315	LD2	SD2	OK	0	1.92408	inf	-nan	5e-05	0.00150412	yes
XLOC_027841	XLOC_027841	Lce1d	3:92685498-92687210	LD2	SD2	OK	0	2.56537	inf	-nan	5e-05	0.00150412	yes
XLOC_027843	XLOC_027843	Lce1f	3:92718684-92720350	LD2	SD2	OK	0	1.49469	inf	-nan	5e-05	0.00150412	yes
XLOC_027846	XLOC_027846	Lce1h	3:92763214-92765065	LD2	SD2	OK	0	1.33193	inf	-nan	5e-05	0.00150412	yes
XLOC_027854	XLOC_027854	Lce3a	3:92925286-92926230	LD2	SD2	OK	0	13.5189	inf	-nan	5e-05	0.00150412	yes
XLOC_027857	XLOC_027857	Crct1	3:93014204-93015687	LD2	SD2	OK	0.475719	13.7207	4.8501	4.55561	0.00015	0.00382254	yes
XLOC_028030	XLOC_028030	Cd101	3:100991926-101029647	LD2	SD2	OK	0.569786	3.30585	2.53653	3.71573	5e-05	0.00150412	yes
XLOC_028063	XLOC_028063	-	3:103856622-103859350	LD2	SD2	OK	0.411663	1.74419	2.08302	2.59633	0.0008	0.0141639	yes
XLOC_028065	XLOC_028065	Ptpn22	3:103859620-103912247	LD2	SD2	OK	0.413531	1.76001	2.08951	2.18265	0.00285	0.0358568	yes
XLOC_028107	XLOC_028107	I830077J02Rik	3:105924232-105932756	LD2	SD2	OK	2.11001	6.67715	1.66199	2.0827	0.00025	0.00579932	yes
XLOC_028113	XLOC_028113	Chil3	3:106147553-106167564	LD2	SD2	OK	903.637	1841.56	1.02711	2.62582	5e-05	0.00150412	yes
XLOC_028120	XLOC_028120	Cd53	3:106759920-106790161	LD2	SD2	OK	63.2868	130.976	1.04933	2.92196	5e-05	0.00150412	yes
XLOC_028502	XLOC_028502	Rpsa-ps10	3:150072657-150073542	LD2	SD2	OK	9.96932	35.6253	1.83734	3.45763	5e-05	0.00150412	yes
XLOC_028563	XLOC_028563	-	3:5860334-5860825	LD2	SD2	OK	1715.49	4038.09	1.23505	3.51038	5e-05	0.00150412	yes
XLOC_028574	XLOC_028574	-	3:9931479-9933378	LD2	SD2	OK	0.287139	1.57734	2.45767	2.68281	0.00035	0.00756352	yes
XLOC_028575	XLOC_028575	-	3:9933457-9936457	LD2	SD2	OK	0.472376	1.88075	1.9933	2.63928	0.00035	0.00756352	yes
XLOC_028704	XLOC_028704	-	3:95665982-95670293	LD2	SD2	OK	1.56849	3.84828	1.29484	2.45508	0.0006	0.0114097	yes
XLOC_028864	XLOC_028864	Gm11827	4:11122804-11127000	LD2	SD2	OK	3.49529	24.9193	2.83378	4.69425	5e-05	0.00150412	yes
XLOC_029114	XLOC_029114	Glipr2	4:43957400-43979118	LD2	SD2	OK	23.463	47.4315	1.01546	2.82373	5e-05	0.00150412	yes
XLOC_029290	XLOC_029290	Gm11212	4:63350410-63353846	LD2	SD2	OK	0.233892	1.37869	2.55938	1.98874	0.00255	0.0331121	yes
XLOC_029784	XLOC_029784	Csf3r	4:126024485-126044579	LD2	SD2	OK	25.4764	132.501	2.37877	5.50891	5e-05	0.00150412	yes
XLOC_029876	XLOC_029876	Ptafr	4:132561031-132584220	LD2	SD2	OK	13.3973	29.5265	1.14007	3.05172	5e-05	0.00150412	yes
XLOC_029880	XLOC_029880	Fgr	4:132974094-133002729	LD2	SD2	OK	11.9734	24.0809	1.00806	2.1714	0.00015	0.00382254	yes
XLOC_029918	XLOC_029918	Ifnlr1	4:135686286-135708238	LD2	SD2	OK	5.12564	11.0968	1.11434	2.75732	0.0001	0.0027369	yes
XLOC_029923	XLOC_029923	Cnr2	4:135895393-135920207	LD2	SD2	OK	2.92373	6.36837	1.12311	2.41179	0.00025	0.00579932	yes
XLOC_030285	XLOC_030285	-	4:8903842-8910467	LD2	SD2	OK	0.301451	1.21915	2.01588	2.72036	0.00035	0.00756352	yes
XLOC_031273	XLOC_031273	Themis2	4:132781842-132796652	LD2	SD2	OK	4.49718	14.8694	1.72525	4.00787	5e-05	0.00150412	yes
XLOC_031417	XLOC_031417	Slc25a34	4:141618716-141623844	LD2	SD2	OK	1.74103	3.93144	1.17511	1.9816	0.00355	0.041836	yes
XLOC_031546	XLOC_031546	Gm16079	4:150656439-150678792	LD2	SD2	OK	0.344914	4.11801	3.57764	4.29389	5e-05	0.00150412	yes
XLOC_031787	XLOC_031787	-	4:126011012-126012495	LD2	SD2	OK	0.261772	2.69558	3.36421	3.61443	0.0002	0.00483895	yes
XLOC_031788	XLOC_031788	-	4:126012631-126014145	LD2	SD2	OK	0.381169	1.92049	2.33297	2.59523	0.0015	0.0225641	yes
XLOC_031789	XLOC_031789	-	4:126014205-126016835	LD2	SD2	OK	0.471916	2.85071	2.59472	3.47861	0.0001	0.0027369	yes
XLOC_032077	XLOC_032077	Fgl2	5:21186254-21424677	LD2	SD2	OK	12.0686	34.0158	1.49495	2.67033	0.00015	0.00382254	yes
XLOC_032185	XLOC_032185	Khk	5:30921430-30931248	LD2	SD2	OK	8.12082	18.4021	1.18017	1.93513	0.0027	0.0345227	yes
XLOC_032187	XLOC_032187	Tcf23	5:30968661-30977018	LD2	SD2	OK	0.591197	1.55456	1.39479	1.99734	0.0029	0.03629	yes
XLOC_033068	XLOC_033068	2410131K14Rik,Gm25076	5:118245226-118266717	LD2	SD2	OK	2.33857	6.44053	1.46156	2.87083	5e-05	0.00150412	yes
XLOC_033509	XLOC_033509	Alox5ap	5:149264738-149288153	LD2	SD2	OK	70.735	172.586	1.28682	3.17781	5e-05	0.00150412	yes
XLOC_033580	XLOC_033580	Adam22	5:8070450-8368160	LD2	SD2	OK	0.464143	1.04381	1.16922	0.847609	0.001	0.0166794	yes
XLOC_034101	XLOC_034101	Bend4	5:67392146-67438121	LD2	SD2	OK	1.40945	3.82075	1.43872	2.6659	0.0001	0.0027369	yes
XLOC_034212	XLOC_034212	Hopx	5:77086987-77115121	LD2	SD2	OK	261.421	539.852	1.04619	3.04612	5e-05	0.00150412	yes
XLOC_034286	XLOC_034286	Jchain	5:88519808-88528025	LD2	SD2	OK	0.586583	7.31893	3.64122	4.68434	5e-05	0.00150412	yes
XLOC_034394	XLOC_034394	Plac8	5:100553724-100573855	LD2	SD2	OK	38.3595	79.7538	1.05597	2.64791	5e-05	0.00150412	yes
XLOC_034554	XLOC_034554	Selplg	5:113818535-113832644	LD2	SD2	OK	22.2382	84.9677	1.93388	4.83834	5e-05	0.00150412	yes
XLOC_034627	XLOC_034627	-	5:118372963-118380704	LD2	SD2	OK	0.247001	1.75745	2.83089	2.31786	5e-05	0.00150412	yes
XLOC_034808	XLOC_034808	Ncf1	5:134184018-134229625	LD2	SD2	OK	22.9398	71.1795	1.63361	4.00665	5e-05	0.00150412	yes
XLOC_034820	XLOC_034820	Eln	5:134702592-134822967	LD2	SD2	OK	125.29	258.628	1.04561	3.01725	5e-05	0.00150412	yes
XLOC_035037	XLOC_035037	Gm29264	5:149231331-149247682	LD2	SD2	OK	0.579053	10.225	4.14226	6.68617	5e-05	0.00150412	yes
XLOC_035059	XLOC_035059	RP24-333I1.7	5:150570832-150571098	LD2	SD2	OK	0	1.19048	inf	-nan	0.00075	0.0134835	yes
XLOC_035280	XLOC_035280	-	5:137263082-137268022	LD2	SD2	OK	0.165838	1.88966	3.51028	4.48348	5e-05	0.00150412	yes
XLOC_035281	XLOC_035281	-	5:137268108-137271645	LD2	SD2	OK	0.300123	2.31994	2.95046	3.82365	5e-05	0.00150412	yes
XLOC_035319	XLOC_035319	-	5:148675136-148678597	LD2	SD2	OK	0.366313	1.37073	1.9038	2.38177	0.00185	0.0262431	yes
XLOC_035458	XLOC_035458	Hilpda	6:29272487-29275446	LD2	SD2	OK	72.4194	162.725	1.16799	3.3995	5e-05	0.00150412	yes
XLOC_035573	XLOC_035573	Mgam	6:40628830-40769123	LD2	SD2	OK	0.22171	1.3037	2.55586	1.59365	0.0004	0.00838373	yes
XLOC_035648	XLOC_035648	Tas2r135	6:42401864-42409974	LD2	SD2	OK	0.355789	1.06381	1.58015	1.68124	0.00405	0.0457391	yes
XLOC_035821	XLOC_035821	Igkv1-133	6:67724901-67725661	LD2	SD2	OK	0	1.44814	inf	-nan	5e-05	0.00150412	yes
XLOC_035847	XLOC_035847	Igkv1-110	6:68270484-68271267	LD2	SD2	OK	0	1.8116	inf	-nan	5e-05	0.00150412	yes
XLOC_035914	XLOC_035914	Igkc,Igkj1,Igkj2,Igkj4,Igkj5	6:70719073-70740554	LD2	SD2	OK	19.8167	92.1426	2.21715	3.92619	5e-05	0.00150412	yes
XLOC_035959	XLOC_035959	Gm20594	6:79818030-79818364	LD2	SD2	OK	1.78294	7.77565	2.1247	2.12476	0.00445	0.0487895	yes
XLOC_036018	XLOC_036018	Gm10443	6:86334030-86334240	LD2	SD2	OK	15.8104	57.4201	1.86068	2.0974	0.0039	0.0445937	yes
XLOC_036020	XLOC_036020	Snrpg	6:86371582-86378902	LD2	SD2	OK	46.5254	118.54	1.34929	2.78007	0.0002	0.00483895	yes
XLOC_036027	XLOC_036027	Asprv1	6:86628173-86629702	LD2	SD2	OK	9.22485	75.7276	3.03722	7.13028	5e-05	0.00150412	yes
XLOC_036193	XLOC_036193	Zfand4	6:116264221-116330298	LD2	SD2	OK	1.64085	4.75559	1.53519	2.59787	0.0001	0.0027369	yes
XLOC_036249	XLOC_036249	Aicda	6:122553800-122570849	LD2	SD2	OK	0.437202	1.92395	2.1377	2.1984	0.0007	0.012804	yes
XLOC_036263	XLOC_036263	Clec4d	6:123262106-123275268	LD2	SD2	OK	55.9731	175.199	1.64619	4.5748	5e-05	0.00150412	yes
XLOC_036434	XLOC_036434	Gm20400	6:142085760-142208521	LD2	SD2	OK	2.30533	8.35098	1.85697	2.11808	0.00405	0.0457391	yes
XLOC_036521	XLOC_036521	Pdk4	6:5483350-5496309	LD2	SD2	OK	11.643	24.9767	1.10112	3.001	5e-05	0.00150412	yes
XLOC_036888	XLOC_036888	Snca	6:60731572-60829855	LD2	SD2	OK	0.436981	3.52499	3.01198	3.41921	0.0001	0.0027369	yes
XLOC_037016	XLOC_037016	Igkv6-20	6:70335840-70336507	LD2	SD2	OK	0	1.48329	inf	-nan	5e-05	0.00150412	yes
XLOC_037106	XLOC_037106	Sfxn5	6:85213047-85333422	LD2	SD2	OK	2.58785	7.97848	1.62436	2.68018	5e-05	0.00150412	yes
XLOC_037129	XLOC_037129	Mxd1	6:86647043-86669159	LD2	SD2	OK	17.4308	54.1679	1.6358	4.80808	5e-05	0.00150412	yes
XLOC_037269	XLOC_037269	Timp4	6:115134901-115282626	LD2	SD2	OK	5.97934	12.9595	1.11596	1.9211	0.00445	0.0487895	yes
XLOC_037285	XLOC_037285	Alox5	6:116410076-116461335	LD2	SD2	OK	2.37656	8.06756	1.76326	2.69997	5e-05	0.00150412	yes
XLOC_037330	XLOC_037330	Gm16556,Gm8459	6:122553800-122570849	LD2	SD2	OK	2.41015	19.2794	2.99986	2.83994	5e-05	0.00150412	yes
XLOC_037335	XLOC_037335	Slc2a3	6:122727808-122801640	LD2	SD2	OK	2.00985	7.37371	1.87531	2.38622	0.00015	0.00382254	yes
XLOC_037439	XLOC_037439	2310001H17Rik	6:129208077-129238500	LD2	SD2	OK	7.46538	19.3524	1.37423	2.37902	0.00035	0.00756352	yes
XLOC_037456	XLOC_037456	Klra17	6:129831153-129876677	LD2	SD2	OK	0.874181	4.09087	2.2264	2.29244	0.0014	0.0214531	yes
XLOC_037613	XLOC_037613	-	6:3201325-3201677	LD2	SD2	OK	12.4995	36.2736	1.53704	2.24776	0.00135	0.0208809	yes
XLOC_037970	XLOC_037970	Mir290a,Mir291a,Mir291b,Mir292,Mir293,Mir294,Mir295	7:3217405-3249740	LD2	SD2	OK	0.124109	1.39445	3.49003	0.184068	0.00185	0.0262431	yes
XLOC_038140	XLOC_038140	Tmem160	7:16452778-16455489	LD2	SD2	OK	15.1127	31.4814	1.05873	2.21484	0.0009	0.0154411	yes
XLOC_038172	XLOC_038172	Pglyrp1	7:18884689-18890438	LD2	SD2	OK	37.7065	119.241	1.661	4.18184	5e-05	0.00150412	yes
XLOC_038193	XLOC_038193	Ckm	7:19411093-19421583	LD2	SD2	OK	6.09098	42.1787	2.79177	5.59657	5e-05	0.00150412	yes
XLOC_038360	XLOC_038360	Rasgrp4	7:29134853-29156920	LD2	SD2	OK	2.48691	7.51973	1.59633	1.42183	0.00095	0.0160607	yes
XLOC_038391	XLOC_038391	Tyrobp	7:30413787-30417577	LD2	SD2	OK	99.551	262.639	1.39957	3.8976	5e-05	0.00150412	yes
XLOC_038528	XLOC_038528	1600014C10Rik	7:38183216-38197568	LD2	SD2	OK	10.7477	24.9745	1.21643	1.80978	0.0037	0.0429965	yes
XLOC_038698	XLOC_038698	Saa2	7:46751832-46754314	LD2	SD2	OK	3.98191	12.6841	1.67149	2.19768	0.00325	0.03931	yes
XLOC_038779	XLOC_038779	Igf1r	7:67951704-68233768	LD2	SD2	OK	8.27633	16.7953	1.021	2.91721	5e-05	0.00150412	yes
XLOC_038988	XLOC_038988	-	7:101032918-101040525	LD2	SD2	OK	0.50985	4.33795	3.08887	3.41424	5e-05	0.00150412	yes
XLOC_038993	XLOC_038993	Pde2a	7:101421690-101512829	LD2	SD2	OK	2.36752	5.24691	1.14809	2.34428	0.0008	0.0141639	yes
XLOC_039179	XLOC_039179	Calcb	7:114718190-114723365	LD2	SD2	OK	0.552992	2.19187	1.98683	1.84856	0.00095	0.0160607	yes
XLOC_039187	XLOC_039187	Xylt1	7:117380978-117673581	LD2	SD2	OK	1.1613	2.54089	1.12959	1.58001	0.0012	0.0191144	yes
XLOC_039274	XLOC_039274	Mylpf	7:127209334-127218598	LD2	SD2	OK	1.0872	53.1956	5.61261	3.12163	0.0021	0.028818	yes
XLOC_039277	XLOC_039277	Itgal	7:127296259-127335137	LD2	SD2	OK	2.96101	9.31108	1.65286	3.75938	5e-05	0.00150412	yes
XLOC_039425	XLOC_039425	Tnni2	7:142441222-142444410	LD2	SD2	OK	0.79796	32.0067	5.32591	5.09884	5e-05	0.00150412	yes
XLOC_039469	XLOC_039469	Nlrp12	7:3217405-3249740	LD2	SD2	OK	0.363007	6.60116	4.18465	4.87254	5e-05	0.00150412	yes
XLOC_039476	XLOC_039476	Pirb	7:3711408-3720391	LD2	SD2	OK	7.99708	18.2988	1.1942	2.8851	5e-05	0.00150412	yes
XLOC_039510	XLOC_039510	Sbk2	7:4956133-4964390	LD2	SD2	OK	0.405571	1.32952	1.71288	1.4617	0.0046	0.0498683	yes
XLOC_039542	XLOC_039542	Peg3	7:6703891-6730449	LD2	SD2	OK	12.9018	25.9293	1.00701	2.8054	5e-05	0.00150412	yes
XLOC_039778	XLOC_039778	A930016O22Rik	7:19411093-19421583	LD2	SD2	OK	0.56399	6.69694	3.56976	2.15782	0.0035	0.0414062	yes
XLOC_039995	XLOC_039995	-	7:30410746-30413398	LD2	SD2	OK	0.201178	1.05156	2.38598	2.3329	0.00045	0.00918015	yes
XLOC_040187	XLOC_040187	Cd33	7:43510129-43533793	LD2	SD2	OK	22.5434	99.806	2.14642	5.83438	5e-05	0.00150412	yes
XLOC_040188	XLOC_040188	Siglece	7:43634738-43660161	LD2	SD2	OK	6.80015	27.699	2.02619	4.36774	5e-05	0.00150412	yes
XLOC_040227	XLOC_040227	Cd37	7:45215752-45239115	LD2	SD2	OK	8.81496	22.5736	1.35661	2.41761	0.0002	0.00483895	yes
XLOC_040264	XLOC_040264	Saa1	7:46740500-46742980	LD2	SD2	OK	19.4519	40.4208	1.05519	2.09718	0.0015	0.0225641	yes
XLOC_040278	XLOC_040278	Mrgpra2b	7:47463805-47531784	LD2	SD2	OK	0.296033	5.34389	4.17406	4.52065	0.0001	0.0027369	yes
XLOC_040312	XLOC_040312	Csrp3	7:48830397-48848051	LD2	SD2	OK	7.8757	19.5833	1.31414	2.37262	0.00025	0.00579932	yes
XLOC_040688	XLOC_040688	Il16	7:83631958-83745852	LD2	SD2	OK	5.56824	18.7736	1.75341	2.99478	5e-05	0.00150412	yes
XLOC_040796	XLOC_040796	Dgat2	7:99153662-99182715	LD2	SD2	OK	5.65334	11.9536	1.08027	2.30988	0.0005	0.00992713	yes
XLOC_040817	XLOC_040817	Relt	7:100845847-100863446	LD2	SD2	OK	3.25099	8.22862	1.33977	1.92543	0.0006	0.0114097	yes
XLOC_040887	XLOC_040887	Hbb-bt	7:103812523-103813996	LD2	SD2	OK	3.81969	297.884	6.28515	10.0702	5e-05	0.00150412	yes
XLOC_040888	XLOC_040888	Hbb-bs	7:103826528-103828096	LD2	SD2	OK	24.6592	1825.46	6.20999	13.6462	5e-05	0.00150412	yes
XLOC_040915	XLOC_040915	Trim30b	7:104354639-104370249	LD2	SD2	OK	4.12636	31.837	2.94776	4.83423	5e-05	0.00150412	yes
XLOC_041134	XLOC_041134	Atp2a1	7:126428758-126463108	LD2	SD2	OK	0.627472	9.94239	3.98597	1.93786	0.00225	0.0302961	yes
XLOC_041147	XLOC_041147	Coro1a	7:126699772-126707787	LD2	SD2	OK	31.0424	91.0536	1.55247	3.78324	5e-05	0.00150412	yes
XLOC_041258	XLOC_041258	Adam8	7:139950395-139992562	LD2	SD2	OK	27.3175	55.1743	1.01417	2.01887	0.00085	0.0148398	yes
XLOC_041281	XLOC_041281	-	7:140994119-141004883	LD2	SD2	OK	0.184267	1.62331	3.13907	2.33388	0.002	0.0277727	yes
XLOC_041283	XLOC_041283	Ifitm6	7:141015714-141017549	LD2	SD2	OK	12.7729	84.3803	2.72382	5.18482	5e-05	0.00150412	yes
XLOC_041324	XLOC_041324	H19,Mir675	7:142575528-142578143	LD2	SD2	OK	2.5338	12.5601	2.30947	3.21127	5e-05	0.00150412	yes
XLOC_041600	XLOC_041600	-	7:99189725-99190038	LD2	SD2	OK	0	1.97315	inf	-nan	5e-05	0.00150412	yes
XLOC_041835	XLOC_041835	Defb4	8:19198705-19201545	LD2	SD2	OK	0	6.64217	inf	-nan	5e-05	0.00150412	yes
XLOC_042078	XLOC_042078	Scrg1	8:57436390-57478907	LD2	SD2	OK	0.285282	4.98655	4.12758	2.7526	0.00055	0.0106759	yes
XLOC_042080	XLOC_042080	Hmgb2	8:57511609-57515999	LD2	SD2	OK	10.9146	30.9369	1.50307	3.99771	5e-05	0.00150412	yes
XLOC_042149	XLOC_042149	Lrrc25	8:70616827-70621153	LD2	SD2	OK	3.17453	9.39678	1.56562	2.48108	0.0008	0.0141639	yes
XLOC_042332	XLOC_042332	Lpcat2	8:92855329-92919279	LD2	SD2	OK	3.76503	9.38742	1.31807	2.22249	0.00065	0.0121296	yes
XLOC_042348	XLOC_042348	Nlrc5	8:94472762-94527326	LD2	SD2	OK	9.20214	21.7672	1.24211	2.73347	0.0001	0.0027369	yes
XLOC_042350	XLOC_042350	Cpne2	8:94532918-94570529	LD2	SD2	OK	10.1119	26.3355	1.38096	2.2665	0.00065	0.0121296	yes
XLOC_042402	XLOC_042402	Ces2g	8:104961717-104969537	LD2	SD2	OK	3.95762	9.04173	1.19197	2.55489	0.0002	0.00483895	yes
XLOC_042472	XLOC_042472	Tat	8:109990436-109999803	LD2	SD2	OK	0.489189	1.46834	1.58573	1.81125	0.0046	0.0498683	yes
XLOC_042951	XLOC_042951	Cyp4f18	8:71951037-72009889	LD2	SD2	OK	5.15288	31.3971	2.60718	3.2508	0.0001	0.0027369	yes
XLOC_043081	XLOC_043081	Snx20	8:88625999-88636164	LD2	SD2	OK	4.07979	11.6016	1.50776	2.79251	0.0001	0.0027369	yes
XLOC_043192	XLOC_043192	Gm10073	8:106572965-106573461	LD2	SD2	OK	29.4436	72.8142	1.30627	2.79499	5e-05	0.00150412	yes
XLOC_043282	XLOC_043282	Agt	8:124556533-124569706	LD2	SD2	OK	3.52542	13.0778	1.89125	3.58236	5e-05	0.00150412	yes
XLOC_043298	XLOC_043298	-	8:126812626-126827294	LD2	SD2	OK	4.28342	10.1589	1.24591	1.98622	0.0015	0.0225641	yes
XLOC_043545	XLOC_043545	-	8:109339798-109340737	LD2	SD2	OK	0.407058	2.13755	2.39265	2.25541	0.0041	0.0461406	yes
XLOC_043634	XLOC_043634	Mmp8	9:7558428-7568486	LD2	SD2	OK	39.4009	251.134	2.67216	7.59381	5e-05	0.00150412	yes
XLOC_043729	XLOC_043729	AB124611	9:21525869-21545483	LD2	SD2	OK	7.43839	27.8993	1.90717	3.29173	5e-05	0.00150412	yes
XLOC_043815	XLOC_043815	Gm10177	9:37227434-37255738	LD2	SD2	OK	8.96461	34.2455	1.9336	2.21063	0.003	0.0372179	yes
XLOC_043911	XLOC_043911	-	9:42142281-42146511	LD2	SD2	OK	0.292401	2.66701	3.1892	3.21651	5e-05	0.00150412	yes
XLOC_044001	XLOC_044001	Sln	9:53850250-53853844	LD2	SD2	OK	23.6946	56.2823	1.24812	2.53538	0.00035	0.00756352	yes
XLOC_044020	XLOC_044020	Pstpip1	9:56089961-56128890	LD2	SD2	OK	3.12729	7.72464	1.30456	2.20951	0.00055	0.0106759	yes
XLOC_044103	XLOC_044103	Dennd4a	9:64806102-64919703	LD2	SD2	OK	10.5132	23.2448	1.1447	3.3661	5e-05	0.00150412	yes
XLOC_044551	XLOC_044551	Pfkfb4	9:108991777-109032757	LD2	SD2	OK	11.5514	25.3903	1.13621	2.79848	5e-05	0.00150412	yes
XLOC_044571	XLOC_044571	Ngp	9:110419746-110423012	LD2	SD2	OK	6.5327	62.5236	3.25865	6.69319	5e-05	0.00150412	yes
XLOC_044651	XLOC_044651	Myrip	9:120303935-120474842	LD2	SD2	OK	5.80081	12.4754	1.10476	2.54904	0.00015	0.00382254	yes
XLOC_044655	XLOC_044655	Entpd3	9:120539644-120568376	LD2	SD2	OK	3.78165	10.8879	1.52564	2.37794	0.0002	0.00483895	yes
XLOC_044661	XLOC_044661	-	9:121313685-121319262	LD2	SD2	OK	0.438221	1.66533	1.92607	1.96973	0.00185	0.0262431	yes
XLOC_044688	XLOC_044688	Lars2	9:123366939-123462664	LD2	SD2	OK	214.397	839.62	1.96945	5.31736	5e-05	0.00150412	yes
XLOC_044854	XLOC_044854	Adamts15	9:30899154-30922452	LD2	SD2	OK	16.0715	38.6507	1.26599	3.68617	5e-05	0.00150412	yes
XLOC_044980	XLOC_044980	Gm10080	9:44374594-44375209	LD2	SD2	OK	4.42218	28.8918	2.70783	3.64894	5e-05	0.00150412	yes
XLOC_045071	XLOC_045071	Dmxl2	9:54364796-54501760	LD2	SD2	OK	11.5911	25.3706	1.13014	2.48994	0.0001	0.0027369	yes
XLOC_045096	XLOC_045096	Commd4	9:57155036-57158299	LD2	SD2	OK	12.2877	26.1603	1.09017	2.21107	0.0011	0.0179001	yes
XLOC_045156	XLOC_045156	-	9:64794276-64796478	LD2	SD2	OK	1.42672	6.66607	2.22413	2.53424	0.001	0.0166794	yes
XLOC_045241	XLOC_045241	Gm38215	9:73124240-73135038	LD2	SD2	OK	0.196	1.81558	3.2115	3.26147	0.0007	0.012804	yes
XLOC_045271	XLOC_045271	Mlip	9:77102080-77352969	LD2	SD2	OK	0.702436	2.12696	1.59835	1.28743	0.00395	0.0449311	yes
XLOC_045643	XLOC_045643	Rps27rt	9:114978439-115233255	LD2	SD2	OK	64.8666	222.852	1.78054	3.8811	5e-05	0.00150412	yes
XLOC_045797	XLOC_045797	-	9:21322564-21322988	LD2	SD2	OK	0	1.81284	inf	-nan	5e-05	0.00150412	yes
XLOC_045987	XLOC_045987	-	9:116361653-116362714	LD2	SD2	OK	0	1.04708	inf	-nan	5e-05	0.00150412	yes
XLOC_046024	XLOC_046024	-	9:123954808-123959984	LD2	SD2	OK	0.360215	1.34346	1.89902	2.66858	0.0004	0.00838373	yes
XLOC_057432	XLOC_057432	F630028O10Rik,Mir223	X:96239763-96245522	LD2	SD2	OK	15.4896	36.9616	1.25473	3.45678	5e-05	0.00150412	yes
XLOC_057457	XLOC_057457	Awat1	X:100572250-100578205	LD2	SD2	OK	0.854996	3.04587	1.83286	2.18136	0.002	0.0277727	yes
XLOC_057474	XLOC_057474	Itgb1bp2	X:101449087-101453646	LD2	SD2	OK	0.971079	3.46713	1.83608	2.17092	0.0015	0.0225641	yes
XLOC_057549	XLOC_057549	Tlr13	X:106143203-106160930	LD2	SD2	OK	14.1407	40.0792	1.503	4.27774	5e-05	0.00150412	yes
XLOC_057884	XLOC_057884	Alas2	X:150519518-150643878	LD2	SD2	OK	0.562007	21.3769	5.24932	2.65426	0.00185	0.0262431	yes
XLOC_058187	XLOC_058187	Gm14539	X:20581140-20581314	LD2	SD2	OK	0	12.3925	inf	-nan	5e-05	0.00150412	yes
XLOC_058294	XLOC_058294	Rpl39	X:37082519-37085402	LD2	SD2	OK	186.883	500.671	1.42173	4.23778	5e-05	0.00150412	yes
XLOC_058462	XLOC_058462	Gm5637	X:60045110-60046229	LD2	SD2	OK	2.37925	6.47424	1.4442	2.00516	0.00305	0.0376601	yes
XLOC_059078	XLOC_059078	Chrdl1	X:143285673-143394262	LD2	SD2	OK	1.24684	3.32048	1.41312	2.40092	0.0003	0.00669584	yes
XLOC_059254	XLOC_059254	Tlr7	X:167304672-167330558	LD2	SD2	OK	4.3116	10.1713	1.23821	2.24779	5e-05	0.00150412	yes
