# Supplementary material for: Modulation of Immune Signaling and Metabolism Highlights Host and Fungal Transcriptional Responses in Mouse Models of Invasive Pulmonary Aspergillosis
Source: Sci Rep. 2017 Dec 6;7:17096. doi: 10.1038/s41598-017-17000-1 (PMC5719083; doi:10.1038/s41598-017-17000-1)
Supplement: Supplementary file 1 — Supplementary zip [file 41598_2017_17000_MOESM1_ESM.zip › Supp_Files_Final/Supp_File_1_Murine_DEGs/gene_exp.filter_LD3-SD3_Down.diff]

test_id	gene_id	gene	locus	sample_1	sample_2	status	value_1	value_2	log2(fold_change)	test_stat	p_value	q_value	significant
XLOC_000363	XLOC_000363	Gm28177,Stat1,Stat4	1:51987147-52161865	LD3	SD3	OK	59.4703	19.1775	-1.63276	-3.7371	5e-05	0.00150412	yes
XLOC_000622	XLOC_000622	Kcne4	1:78791622-79224511	LD3	SD3	OK	32.4609	12.3477	-1.39446	-3.56523	5e-05	0.00150412	yes
XLOC_000650	XLOC_000650	Ccl20	1:83116765-83119167	LD3	SD3	OK	191.363	55.7998	-1.77798	-4.74476	5e-05	0.00150412	yes
XLOC_000760	XLOC_000760	Ackr3	1:90203979-90216751	LD3	SD3	OK	86.6608	27.9035	-1.63493	-4.28769	5e-05	0.00150412	yes
XLOC_000900	XLOC_000900	Serpinb10,Serpinb2	1:107511422-107549271	LD3	SD3	OK	49.7059	19.0963	-1.38012	-3.12322	5e-05	0.00150412	yes
XLOC_001029	XLOC_001029	Pigr	1:130826683-130852250	LD3	SD3	OK	80.6137	32.0577	-1.33036	-3.80549	5e-05	0.00150412	yes
XLOC_001224	XLOC_001224	Rgs16	1:153740348-153749324	LD3	SD3	OK	16.6787	7.16935	-1.21809	-2.75864	5e-05	0.00150412	yes
XLOC_001326	XLOC_001326	Sele	1:164047810-164058479	LD3	SD3	OK	61.2659	4.40451	-3.79803	-9.01777	5e-05	0.00150412	yes
XLOC_001328	XLOC_001328	Selp	1:164115263-164220277	LD3	SD3	OK	68.2928	6.96374	-3.2938	-4.39367	5e-05	0.00150412	yes
XLOC_001400	XLOC_001400	Adamts4	1:171234852-171262258	LD3	SD3	OK	47.4799	12.1084	-1.97131	-3.42896	5e-05	0.00150412	yes
XLOC_001420	XLOC_001420	Slamf1	1:171767126-171801184	LD3	SD3	OK	1.20517	0.347413	-1.79451	-2.06446	0.00125	0.0197395	yes
XLOC_001452	XLOC_001452	Pyhin1	1:173630916-173647928	LD3	SD3	OK	13.2038	4.94833	-1.41594	-2.74755	5e-05	0.00150412	yes
XLOC_001819	XLOC_001819	Il17f	1:20777145-20790617	LD3	SD3	OK	7.82748	0.205428	-5.25184	-3.38543	5e-05	0.00150412	yes
XLOC_001955	XLOC_001955	Sema4c	1:36548638-36683183	LD3	SD3	OK	25.2551	10.8385	-1.22041	-2.62622	5e-05	0.00150412	yes
XLOC_002582	XLOC_002582	Inhbb	1:119415460-119423795	LD3	SD3	OK	70.5987	10.718	-2.7196	-7.12764	5e-05	0.00150412	yes
XLOC_002700	XLOC_002700	Lax1	1:133679090-133690108	LD3	SD3	OK	2.42124	0.996436	-1.2809	-1.66847	0.00305	0.0376601	yes
XLOC_002798	XLOC_002798	Rgs1	1:144242295-144249242	LD3	SD3	OK	45.8524	20.6645	-1.14984	-2.09706	0.0001	0.0027369	yes
XLOC_002976	XLOC_002976	Gm16548	1:164115263-164220277	LD3	SD3	OK	16.4098	2.17284	-2.9169	-2.08686	0.0022	0.0297977	yes
XLOC_003053	XLOC_003053	Fcgr2b	1:170958616-170977746	LD3	SD3	OK	175.408	76.3627	-1.19977	-3.12702	5e-05	0.00150412	yes
XLOC_003094	XLOC_003094	Slamf8	1:172581757-172590568	LD3	SD3	OK	4.20821	1.69153	-1.31488	-1.83161	0.0026	0.033598	yes
XLOC_003108	XLOC_003108	Ackr1,Cadm3	1:173331885-173466311	LD3	SD3	OK	22.8533	4.1452	-2.46289	-2.43321	0.00065	0.0121296	yes
XLOC_003116	XLOC_003116	Ifi204,Mnda	1:173747292-174031851	LD3	SD3	OK	27.1796	8.60036	-1.66006	-2.11917	0.0008	0.0141639	yes
XLOC_003381	XLOC_003381	-	1:60398078-60398647	LD3	SD3	OK	4.17438	0.983347	-2.08579	-2.08419	0.0016	0.023654	yes
XLOC_003429	XLOC_003429	-	1:92527399-92527675	LD3	SD3	OK	1.34169	0	-inf	-nan	0.00065	0.0121296	yes
XLOC_003566	XLOC_003566	Akap12	10:4266328-4359669	LD3	SD3	OK	208.453	70.4346	-1.56537	-4.45223	5e-05	0.00150412	yes
XLOC_003661	XLOC_003661	Vnn3	10:23851455-23871327	LD3	SD3	OK	5.95327	1.98623	-1.58365	-2.56432	5e-05	0.00150412	yes
XLOC_003856	XLOC_003856	Gm5424	10:62071014-62072609	LD3	SD3	OK	13.0846	5.85671	-1.15971	-2.34295	0.0001	0.0027369	yes
XLOC_003984	XLOC_003984	Elane	10:79886311-79888216	LD3	SD3	OK	17.1529	0.150729	-6.83035	-5.41006	0.00425	0.0473317	yes
XLOC_004067	XLOC_004067	Chst11	10:82985470-83195900	LD3	SD3	OK	22.5459	10.3051	-1.12951	-3.22257	5e-05	0.00150412	yes
XLOC_004253	XLOC_004253	Ifng	10:118441046-118445892	LD3	SD3	OK	2.4954	0.0963691	-4.69456	-3.41058	0.0038	0.043805	yes
XLOC_004281	XLOC_004281	Avpr1a	10:122448395-122456731	LD3	SD3	OK	3.00939	0.641603	-2.22972	-3.07234	5e-05	0.00150412	yes
XLOC_004292	XLOC_004292	Cyp27b1	10:127047802-127053105	LD3	SD3	OK	2.75385	0.712647	-1.95019	-2.4533	5e-05	0.00150412	yes
XLOC_004331	XLOC_004331	Stat2	10:128270530-128292915	LD3	SD3	OK	35.9121	16.6404	-1.10978	-2.86689	5e-05	0.00150412	yes
XLOC_004460	XLOC_004460	Tnfaip3	10:19000907-19015657	LD3	SD3	OK	171.527	76.2823	-1.16902	-3.34901	5e-05	0.00150412	yes
XLOC_004540	XLOC_004540	Fam26f	10:34126068-34138794	LD3	SD3	OK	20.6721	1.13035	-4.19284	-4.08729	5e-05	0.00150412	yes
XLOC_004593	XLOC_004593	Prdm1	10:44437176-44528501	LD3	SD3	OK	6.25114	2.88621	-1.11495	-2.53809	5e-05	0.00150412	yes
XLOC_004722	XLOC_004722	Bcr	10:75055905-75184924	LD3	SD3	OK	11.8265	5.53868	-1.09441	-1.79079	0.0023	0.0307915	yes
XLOC_004730	XLOC_004730	Susd2	10:75636618-75644008	LD3	SD3	OK	7.00088	2.93614	-1.25361	-2.5406	5e-05	0.00150412	yes
XLOC_005046	XLOC_005046	Iltifb	10:118289628-118295038	LD3	SD3	OK	1.05679	0	-inf	-nan	5e-05	0.00150412	yes
XLOC_005061	XLOC_005061	Hmga2	10:120361272-120476469	LD3	SD3	OK	3.78	1.84729	-1.03298	-1.75244	0.00275	0.0349429	yes
XLOC_005113	XLOC_005113	Il23a	10:128296139-128298084	LD3	SD3	OK	8.39034	3.37669	-1.31312	-2.14786	0.0002	0.00483895	yes
XLOC_005237	XLOC_005237	-	10:23878463-23878970	LD3	SD3	OK	3.51465	0.644688	-2.44671	-2.27351	0.00185	0.0262431	yes
XLOC_005290	XLOC_005290	-	10:51526317-51531306	LD3	SD3	OK	2.31785	0.968033	-1.25966	-2.14263	0.00095	0.0160607	yes
XLOC_005508	XLOC_005508	-	10:117307512-117309122	LD3	SD3	OK	2.66202	0.768297	-1.79278	-2.18947	0.00045	0.00918015	yes
XLOC_005524	XLOC_005524	-	10:120128637-120137125	LD3	SD3	OK	1.02605	0.35485	-1.53182	-2.33943	0.0001	0.0027369	yes
XLOC_005581	XLOC_005581	Osm	11:4236411-4241066	LD3	SD3	OK	43.5176	18.9648	-1.19828	-3.11731	5e-05	0.00150412	yes
XLOC_005624	XLOC_005624	Upp1	11:9118102-9136170	LD3	SD3	OK	101.879	35.5645	-1.51835	-3.55553	5e-05	0.00150412	yes
XLOC_005863	XLOC_005863	Ifi47,Olfr56	11:48887299-49135387	LD3	SD3	OK	138.244	16.9481	-3.02801	-4.4137	5e-05	0.00150412	yes
XLOC_005955	XLOC_005955	Irf1	11:53770013-53778374	LD3	SD3	OK	361.957	68.3523	-2.40476	-6.21161	5e-05	0.00150412	yes
XLOC_005999	XLOC_005999	Gm12250	11:58187517-58192397	LD3	SD3	OK	19.5004	1.8311	-3.41272	-4.63615	5e-05	0.00150412	yes
XLOC_006000	XLOC_006000	Igtp,Irgm2	11:58199555-58222779	LD3	SD3	OK	182.009	17.6485	-3.3664	-8.82783	5e-05	0.00150412	yes
XLOC_006227	XLOC_006227	Xaf1	11:72301475-72313733	LD3	SD3	OK	77.032	20.4701	-1.91194	-2.6323	5e-05	0.00150412	yes
XLOC_006360	XLOC_006360	Nos2	11:78920786-78960408	LD3	SD3	OK	17.0984	7.59203	-1.1713	-2.94802	5e-05	0.00150412	yes
XLOC_006368	XLOC_006368	Mir365-2	11:79721965-79728287	LD3	SD3	OK	8.7739	0.978517	-3.16455	-3.86546	5e-05	0.00150412	yes
XLOC_006388	XLOC_006388	Ccl2	11:82028223-82038562	LD3	SD3	OK	721.641	273.883	-1.39772	-3.99855	5e-05	0.00150412	yes
XLOC_006391	XLOC_006391	Ccl12	11:82101844-82103400	LD3	SD3	OK	143.852	23.3991	-2.62006	-5.67046	5e-05	0.00150412	yes
XLOC_006408	XLOC_006408	AI662270	11:83191329-83260907	LD3	SD3	OK	63.089	23.3027	-1.43689	-2.86648	5e-05	0.00150412	yes
XLOC_006418	XLOC_006418	Ccl4	11:83659736-83664683	LD3	SD3	OK	709.659	147.595	-2.26548	-5.83459	5e-05	0.00150412	yes
XLOC_006479	XLOC_006479	Mpo	11:87793580-87804413	LD3	SD3	OK	29.6197	0.305641	-6.59858	-5.03401	5e-05	0.00150412	yes
XLOC_006619	XLOC_006619	Csf3	11:98701262-98703629	LD3	SD3	OK	207.466	18.9058	-3.45598	-8.76738	5e-05	0.00150412	yes
XLOC_006736	XLOC_006736	Itgb3	11:104607999-104670618	LD3	SD3	OK	11.5086	5.5986	-1.03958	-2.69392	5e-05	0.00150412	yes
XLOC_006767	XLOC_006767	Milr1	11:106751149-106779537	LD3	SD3	OK	19.4786	9.5457	-1.02897	-1.86624	0.00415	0.046589	yes
XLOC_006797	XLOC_006797	Gna13	11:109346838-109401372	LD3	SD3	OK	85.3588	40.6485	-1.07034	-2.04483	0.00045	0.00918015	yes
XLOC_006917	XLOC_006917	Rnf213	11:119393077-119487458	LD3	SD3	OK	68.9237	32.2782	-1.09444	-2.51031	5e-05	0.00150412	yes
XLOC_007045	XLOC_007045	Igfbp3	11:7206085-7213923	LD3	SD3	OK	148.386	53.0486	-1.48397	-4.28455	5e-05	0.00150412	yes
XLOC_007283	XLOC_007283	Itk	11:46325149-46389515	LD3	SD3	OK	2.00304	0.610971	-1.71301	-2.35365	5e-05	0.00150412	yes
XLOC_007300	XLOC_007300	Irgm1	11:48861967-48871683	LD3	SD3	OK	160.252	20.4961	-2.96693	-7.74165	5e-05	0.00150412	yes
XLOC_007302	XLOC_007302	Gm12185,Tgtp1	11:48887299-49135387	LD3	SD3	OK	36.7827	2.93947	-3.6454	-2.0421	0.0001	0.0027369	yes
XLOC_007306	XLOC_007306	Tgtp2	11:48887299-49135387	LD3	SD3	OK	35.144	1.89181	-4.21544	-1.6728	5e-05	0.00150412	yes
XLOC_007382	XLOC_007382	Csf2	11:54247270-54254495	LD3	SD3	OK	29.9289	5.15249	-2.5382	-3.8751	5e-05	0.00150412	yes
XLOC_007389	XLOC_007389	Tnip1	11:54910784-54962917	LD3	SD3	OK	154.658	52.7709	-1.55127	-3.57777	5e-05	0.00150412	yes
XLOC_007430	XLOC_007430	2210407C18Rik	11:58608203-58616075	LD3	SD3	OK	1.54408	0.416565	-1.89013	-1.65577	0.0026	0.033598	yes
XLOC_007617	XLOC_007617	Alox12	11:70241456-70255353	LD3	SD3	OK	3.34657	1.27522	-1.39194	-2.17688	0.00075	0.0134835	yes
XLOC_007637	XLOC_007637	Scimp	11:70790931-70812586	LD3	SD3	OK	17.6789	3.78854	-2.22231	-3.35278	5e-05	0.00150412	yes
XLOC_007726	XLOC_007726	Doc2b	11:75768172-75825241	LD3	SD3	OK	2.30414	0.986094	-1.22443	-1.98722	0.00155	0.0231197	yes
XLOC_007824	XLOC_007824	Ccl5	11:83525777-83530518	LD3	SD3	OK	24.0343	5.20042	-2.20839	-3.08762	5e-05	0.00150412	yes
XLOC_007828	XLOC_007828	Ccl3	11:83647843-83649355	LD3	SD3	OK	777.827	166.304	-2.22563	-5.97805	5e-05	0.00150412	yes
XLOC_008002	XLOC_008002	Arl5c	11:97989577-97996326	LD3	SD3	OK	8.43575	3.97032	-1.08726	-1.80129	0.0032	0.0388717	yes
XLOC_008025	XLOC_008025	Ccr7	11:99144195-99155077	LD3	SD3	OK	5.91606	1.93301	-1.61379	-2.5974	5e-05	0.00150412	yes
XLOC_008136	XLOC_008136	Meox1	11:101877509-101894374	LD3	SD3	OK	28.1069	12.5692	-1.16103	-2.6482	5e-05	0.00150412	yes
XLOC_008156	XLOC_008156	Itga2b	11:102453076-102470502	LD3	SD3	OK	7.57134	2.29336	-1.72309	-1.94056	0.0002	0.00483895	yes
XLOC_008438	XLOC_008438	-	11:5554921-5555963	LD3	SD3	OK	4.79156	1.72746	-1.47184	-1.84794	0.00265	0.0340434	yes
XLOC_008702	XLOC_008702	-	11:97784924-97785477	LD3	SD3	OK	27.9065	1.18445	-4.55832	-5.39584	5e-05	0.00150412	yes
XLOC_008717	XLOC_008717	-	11:103658856-103665732	LD3	SD3	OK	1.27177	0.53318	-1.25414	-1.99248	0.0012	0.0191144	yes
XLOC_008728	XLOC_008728	-	11:104673377-104675370	LD3	SD3	OK	1.42521	0.523898	-1.44381	-1.67605	0.00445	0.0487895	yes
XLOC_008840	XLOC_008840	Gm9847	12:14494560-14495157	LD3	SD3	OK	6.70294	1.22043	-2.4574	-2.65411	0.00015	0.00382254	yes
XLOC_008852	XLOC_008852	Odc1	12:17544872-17551502	LD3	SD3	OK	113.56	49.2163	-1.20625	-3.64418	5e-05	0.00150412	yes
XLOC_008891	XLOC_008891	Cmpk2	12:26469203-26479835	LD3	SD3	OK	10.5251	4.34463	-1.27653	-2.59055	5e-05	0.00150412	yes
XLOC_009073	XLOC_009073	Hif1a	12:73901312-73949785	LD3	SD3	OK	161.047	65.2337	-1.30379	-3.37509	5e-05	0.00150412	yes
XLOC_009423	XLOC_009423	Pld4	12:112760654-112768986	LD3	SD3	OK	28.7067	14.0316	-1.03271	-2.56182	5e-05	0.00150412	yes
XLOC_009561	XLOC_009561	Rsad2	12:26442749-26456452	LD3	SD3	OK	20.4529	3.93256	-2.37876	-5.26513	5e-05	0.00150412	yes
XLOC_009583	XLOC_009583	Slc26a4	12:31519826-31560002	LD3	SD3	OK	20.3826	7.66365	-1.41124	-3.05507	5e-05	0.00150412	yes
XLOC_009921	XLOC_009921	Serpina10	12:103614785-103631444	LD3	SD3	OK	1.02816	0.171951	-2.58	-2.20571	0.0004	0.00838373	yes
XLOC_009928	XLOC_009928	Serpina1b	12:103728155-103830373	LD3	SD3	OK	12.5396	6.00089	-1.06325	-1.9292	0.0021	0.028818	yes
XLOC_009947	XLOC_009947	Gm24334	12:104418639-104419667	LD3	SD3	OK	2.573	0.122827	-4.38875	-0.909495	0.00325	0.03931	yes
XLOC_010268	XLOC_010268	RP23-172K2.12	12:115982262-115993370	LD3	SD3	OK	3.17332	1.27342	-1.31729	-1.68561	0.0043	0.0476897	yes
XLOC_010331	XLOC_010331	-	12:19120910-19121881	LD3	SD3	OK	10.4049	4.18126	-1.31526	-2.05741	0.001	0.0166794	yes
XLOC_010332	XLOC_010332	-	12:19122008-19122433	LD3	SD3	OK	22.048	8.7883	-1.32699	-1.82945	0.00265	0.0340434	yes
XLOC_010335	XLOC_010335	-	12:19246817-19248866	LD3	SD3	OK	31.3363	13.796	-1.18358	-2.91793	5e-05	0.00150412	yes
XLOC_010406	XLOC_010406	-	12:51316141-51318218	LD3	SD3	OK	1.3974	0.251242	-2.47559	-2.44711	0.00065	0.0121296	yes
XLOC_010647	XLOC_010647	Inhba	13:16011850-16031759	LD3	SD3	OK	23.8087	7.66009	-1.63606	-4.68506	5e-05	0.00150412	yes
XLOC_010830	XLOC_010830	Irf4	13:30749225-30766965	LD3	SD3	OK	1.95703	0.668978	-1.54863	-2.39454	0.00025	0.00579932	yes
XLOC_010925	XLOC_010925	Cd83	13:43785106-43803130	LD3	SD3	OK	10.2491	4.0916	-1.32475	-2.6799	5e-05	0.00150412	yes
XLOC_011022	XLOC_011022	Tgfbi	13:56609602-56639339	LD3	SD3	OK	196.069	96.3485	-1.02503	-2.87895	5e-05	0.00150412	yes
XLOC_011287	XLOC_011287	Rps3a3	13:108449947-109956088	LD3	SD3	OK	96.2111	17.3293	-2.47299	-3.17014	5e-05	0.00150412	yes
XLOC_011298	XLOC_011298	Gm15287	13:111725516-111735124	LD3	SD3	OK	10.8348	4.09172	-1.40489	-2.01667	0.001	0.0166794	yes
XLOC_011370	XLOC_011370	Pfkp	13:6548156-6648777	LD3	SD3	OK	44.5107	18.8361	-1.24065	-2.08482	0.0001	0.0027369	yes
XLOC_011410	XLOC_011410	-	13:15780223-15796601	LD3	SD3	OK	1.93425	0.503606	-1.9414	-2.2453	0.00055	0.0106759	yes
XLOC_011411	XLOC_011411	-	13:15812980-15914509	LD3	SD3	OK	12.2851	3.86058	-1.67002	-3.13203	5e-05	0.00150412	yes
XLOC_011614	XLOC_011614	Serpinb1a	13:32842091-32851185	LD3	SD3	OK	44.3569	21.9033	-1.01801	-2.62386	5e-05	0.00150412	yes
XLOC_011622	XLOC_011622	Gm25043	13:33561944-33569354	LD3	SD3	OK	5.48408	2.30369	-1.2513	-1.80102	0.00245	0.0322037	yes
XLOC_011718	XLOC_011718	Hist1h2al	13:51202687-51203065	LD3	SD3	OK	27.3876	7.15284	-1.93693	-2.38625	0.0005	0.00992713	yes
XLOC_011757	XLOC_011757	Dbn1	13:55473428-55488111	LD3	SD3	OK	34.4246	12.6234	-1.44734	-3.24943	5e-05	0.00150412	yes
XLOC_011800	XLOC_011800	Ctla2a,Ctla2b	13:60895350-60936625	LD3	SD3	OK	442.383	214.804	-1.04227	-3.11206	5e-05	0.00150412	yes
XLOC_011951	XLOC_011951	Vcan	13:89654976-90143907	LD3	SD3	OK	99.7654	40.2152	-1.3108	-2.21213	0.00015	0.00382254	yes
XLOC_012028	XLOC_012028	Naip2	13:100143925-100202104	LD3	SD3	OK	15.974	7.56866	-1.07762	-2.7819	5e-05	0.00150412	yes
XLOC_012160	XLOC_012160	-	13:7714159-7714849	LD3	SD3	OK	5.0234	1.14304	-2.13579	-2.28687	0.00075	0.0134835	yes
XLOC_012175	XLOC_012175	-	13:15768956-15772980	LD3	SD3	OK	1.11112	0.319219	-1.79939	-2.20373	0.00065	0.0121296	yes
XLOC_012208	XLOC_012208	-	13:22573051-22573552	LD3	SD3	OK	5.74834	1.91205	-1.58803	-1.75727	0.0045	0.0491469	yes
XLOC_012276	XLOC_012276	-	13:42252192-42252632	LD3	SD3	OK	1.12763	0	-inf	-nan	5e-05	0.00150412	yes
XLOC_012378	XLOC_012378	-	13:67876431-67876844	LD3	SD3	OK	6.82924	1.09586	-2.63966	-2.19578	0.00455	0.0494796	yes
XLOC_012682	XLOC_012682	Itih4	14:30886475-30901981	LD3	SD3	OK	178.655	61.6951	-1.53395	-3.37302	5e-05	0.00150412	yes
XLOC_012724	XLOC_012724	Mmrn2	14:34375488-34404287	LD3	SD3	OK	20.3033	8.97854	-1.17716	-3.10771	5e-05	0.00150412	yes
XLOC_012781	XLOC_012781	Ear-ps2,Ear2	14:44046779-44103534	LD3	SD3	OK	236.715	113.822	-1.05637	-2.71134	5e-05	0.00150412	yes
XLOC_012864	XLOC_012864	Rnase6	14:51129067-51131122	LD3	SD3	OK	2.72702	0.862356	-1.66097	-1.80737	0.00385	0.0442044	yes
XLOC_013258	XLOC_013258	Dok2	14:70654245-70778650	LD3	SD3	OK	32.1239	11.6588	-1.46223	-1.31037	0.00385	0.0442044	yes
XLOC_013534	XLOC_013534	Kcnk5	14:20140057-20181782	LD3	SD3	OK	10.5079	2.05539	-2.35398	-4.68738	5e-05	0.00150412	yes
XLOC_013777	XLOC_013777	Gch1	14:47153894-47189413	LD3	SD3	OK	17.1073	7.29109	-1.23041	-3.0111	5e-05	0.00150412	yes
XLOC_013825	XLOC_013825	Rnase2a	14:51255265-51256112	LD3	SD3	OK	121.126	9.36309	-3.69338	-6.0002	5e-05	0.00150412	yes
XLOC_013876	XLOC_013876	RP24-378G4.3	14:54292442-54297343	LD3	SD3	OK	105.772	49.8811	-1.08439	-3.2307	5e-05	0.00150412	yes
XLOC_013922	XLOC_013922	Ripk3	14:55784078-55795016	LD3	SD3	OK	21.6823	10.8278	-1.00178	-2.18928	0.00055	0.0106759	yes
XLOC_013939	XLOC_013939	Gzmb	14:56258855-56262260	LD3	SD3	OK	2.65726	0.909714	-1.54645	-1.85551	0.00295	0.0367778	yes
XLOC_013972	XLOC_013972	Phf11b	14:59320963-59341351	LD3	SD3	OK	5.65017	1.58297	-1.83566	-2.34943	0.00035	0.00756352	yes
XLOC_013973	XLOC_013973	Phf11d	14:59347303-59365470	LD3	SD3	OK	22.7304	8.05957	-1.49585	-3.02034	5e-05	0.00150412	yes
XLOC_014074	XLOC_014074	Piwil2	14:70372148-70429094	LD3	SD3	OK	3.54032	1.59818	-1.14746	-2.13349	0.0009	0.0154411	yes
XLOC_014145	XLOC_014145	Rps3a2	14:88123016-88123808	LD3	SD3	OK	34.3665	17.0894	-1.0079	-2.13428	0.0005	0.00992713	yes
XLOC_014385	XLOC_014385	-	14:83421752-83422246	LD3	SD3	OK	3.33828	0.819244	-2.02674	-1.87426	0.0045	0.0491469	yes
XLOC_014561	XLOC_014561	Dcstamp	15:39745931-39760934	LD3	SD3	OK	11.3952	4.15056	-1.45704	-2.58874	5e-05	0.00150412	yes
XLOC_014596	XLOC_014596	Nov	15:54745701-54754039	LD3	SD3	OK	22.4031	6.19778	-1.85388	-4.03668	5e-05	0.00150412	yes
XLOC_014771	XLOC_014771	Grap2	15:80623504-80653053	LD3	SD3	OK	1.61738	0.599985	-1.43066	-2.16099	0.0005	0.00992713	yes
XLOC_014867	XLOC_014867	Acr	15:89564392-89574679	LD3	SD3	OK	5.63109	1.61922	-1.79812	-2.48767	5e-05	0.00150412	yes
XLOC_015029	XLOC_015029	Osmr	15:6813576-6874969	LD3	SD3	OK	85.4616	41.8869	-1.02878	-2.70583	5e-05	0.00150412	yes
XLOC_015172	XLOC_015172	Gm10020	15:52477613-52478228	LD3	SD3	OK	20.3903	6.06285	-1.74982	-2.39501	0.0006	0.0114097	yes
XLOC_015178	XLOC_015178	Tnfrsf11b	15:54250618-54278484	LD3	SD3	OK	9.12267	3.17953	-1.52064	-3.07614	5e-05	0.00150412	yes
XLOC_015285	XLOC_015285	Ly6i	15:74979533-74983430	LD3	SD3	OK	53.6902	9.95695	-2.43088	-4.55097	5e-05	0.00150412	yes
XLOC_015291	XLOC_015291	I830127L07Rik	15:75131290-75135128	LD3	SD3	OK	30.2148	10.5537	-1.51751	-2.53667	5e-05	0.00150412	yes
XLOC_015352	XLOC_015352	Apol10b	15:77584157-77596125	LD3	SD3	OK	1.06402	0.142789	-2.89757	-2.5267	0.0018	0.0257327	yes
XLOC_015354	XLOC_015354	Apol8	15:77747593-77755229	LD3	SD3	OK	3.74739	0.518245	-2.85418	-3.67632	5e-05	0.00150412	yes
XLOC_015544	XLOC_015544	Vdr	15:97854424-97910630	LD3	SD3	OK	7.55479	2.20288	-1.778	-3.43542	5e-05	0.00150412	yes
XLOC_015563	XLOC_015563	Rnd1	15:98663420-98677557	LD3	SD3	OK	117.422	21.5055	-2.44892	-6.54989	5e-05	0.00150412	yes
XLOC_015615	XLOC_015615	Krt83	15:101430373-101438804	LD3	SD3	OK	3.93949	1.8649	-1.07891	-2.07547	0.00045	0.00918015	yes
XLOC_015841	XLOC_015841	-	15:75933649-75937894	LD3	SD3	OK	1.05673	0.395302	-1.41858	-1.869	0.0017	0.0246925	yes
XLOC_015883	XLOC_015883	-	15:82364626-82364875	LD3	SD3	OK	35.5171	7.34547	-2.27359	-2.35295	0.0011	0.0179001	yes
XLOC_016184	XLOC_016184	Rtp4	16:23609876-23614222	LD3	SD3	OK	46.0376	12.8343	-1.84281	-4.43464	5e-05	0.00150412	yes
XLOC_016189	XLOC_016189	A230028O05Rik	16:25050480-25073522	LD3	SD3	OK	1.59938	0.693114	-1.20635	-2.05883	0.00045	0.00918015	yes
XLOC_016263	XLOC_016263	Parp9	16:35926510-36039099	LD3	SD3	OK	36.9943	16.1292	-1.19763	-1.79953	0.00085	0.0148398	yes
XLOC_016462	XLOC_016462	Gm26667,Mir155	16:84703166-84715245	LD3	SD3	OK	3.59975	0.868549	-2.05122	-1.30393	0.0012	0.0191144	yes
XLOC_016552	XLOC_016552	Bace2	16:97356727-97439012	LD3	SD3	OK	3.25574	1.626	-1.00166	-1.79246	0.0028	0.0353854	yes
XLOC_016557	XLOC_016557	Mx2	16:97535307-97560900	LD3	SD3	OK	9.33675	2.19586	-2.08814	-2.00816	0.0023	0.0307915	yes
XLOC_016613	XLOC_016613	Socs1	16:10783807-10785536	LD3	SD3	OK	19.2059	3.50531	-2.45394	-4.18379	5e-05	0.00150412	yes
XLOC_016667	XLOC_016667	2610318N02Rik	16:17113398-17125106	LD3	SD3	OK	1.67227	0.428222	-1.96538	-1.97771	0.0031	0.0380726	yes
XLOC_016804	XLOC_016804	Apod	16:31296191-31314808	LD3	SD3	OK	13.7999	6.24268	-1.14442	-1.89502	0.0006	0.0114097	yes
XLOC_016843	XLOC_016843	Parp14	16:35832803-35871544	LD3	SD3	OK	37.4168	12.733	-1.55511	-4.10156	5e-05	0.00150412	yes
XLOC_016857	XLOC_016857	BC117090	16:36321664-36334332	LD3	SD3	OK	47.7166	17.8711	-1.41686	-2.24292	0.0005	0.00992713	yes
XLOC_016858	XLOC_016858	BC100530	16:36359381-36387406	LD3	SD3	OK	220.713	71.1227	-1.63379	-3.95968	5e-05	0.00150412	yes
XLOC_016859	XLOC_016859	Stfa2	16:36403945-36408363	LD3	SD3	OK	275.908	112.825	-1.29011	-3.08345	5e-05	0.00150412	yes
XLOC_016860	XLOC_016860	Stfa3	16:36450536-36455392	LD3	SD3	OK	154.849	21.0604	-2.87826	-5.16796	5e-05	0.00150412	yes
XLOC_017142	XLOC_017142	Mx1	16:97447034-97462907	LD3	SD3	OK	9.64128	2.35521	-2.03337	-3.59503	5e-05	0.00150412	yes
XLOC_017361	XLOC_017361	-	16:86921993-86922324	LD3	SD3	OK	2.40405	0	-inf	-nan	5e-05	0.00150412	yes
XLOC_017481	XLOC_017481	Sod2	17:13006844-13467019	LD3	SD3	OK	196.502	86.3098	-1.18695	-3.3834	5e-05	0.00150412	yes
XLOC_017618	XLOC_017618	Noxo1	17:24696233-24707660	LD3	SD3	OK	38.8226	11.3085	-1.77949	-2.05518	0.0017	0.0246925	yes
XLOC_017781	XLOC_017781	Daxx	17:33909413-33915589	LD3	SD3	OK	33.5715	14.4161	-1.21955	-2.17198	0.0002	0.00483895	yes
XLOC_017793	XLOC_017793	Tap1	17:34181987-34197225	LD3	SD3	OK	90.343	13.235	-2.77105	-5.34464	5e-05	0.00150412	yes
XLOC_017794	XLOC_017794	Psmb8	17:34197588-34216321	LD3	SD3	OK	90.1488	38.8152	-1.21569	-2.18191	0.0005	0.00992713	yes
XLOC_017795	XLOC_017795	Tap2	17:34197588-34216321	LD3	SD3	OK	46.7365	18.0191	-1.37502	-2.17542	5e-05	0.00150412	yes
XLOC_017799	XLOC_017799	H2-Eb1	17:34305876-34316199	LD3	SD3	OK	13.8221	3.28471	-2.07314	-3.37974	5e-05	0.00150412	yes
XLOC_017850	XLOC_017850	H2-Q4	17:35377020-35385290	LD3	SD3	OK	86.8444	43.3736	-1.00162	-2.87526	5e-05	0.00150412	yes
XLOC_017856	XLOC_017856	H2-Q10	17:35470088-35474563	LD3	SD3	OK	3.59611	0.93821	-1.93845	-2.65753	5e-05	0.00150412	yes
XLOC_017915	XLOC_017915	Ubd	17:37193891-37196095	LD3	SD3	OK	18.0493	1.08172	-4.06055	-4.66888	5e-05	0.00150412	yes
XLOC_018077	XLOC_018077	Adgre4	17:55749983-55853662	LD3	SD3	OK	6.01266	0.860277	-2.80513	-4.48023	5e-05	0.00150412	yes
XLOC_018334	XLOC_018334	-	17:14075047-14075876	LD3	SD3	OK	4.49569	0.949881	-2.24272	-2.49741	0.0001	0.0027369	yes
XLOC_018344	XLOC_018344	Dll1	17:15367196-15379475	LD3	SD3	OK	56.4243	13.1771	-2.09828	-3.91139	5e-05	0.00150412	yes
XLOC_018355	XLOC_018355	Has1	17:17843213-17855188	LD3	SD3	OK	10.34	4.72991	-1.12835	-2.33929	0.0001	0.0027369	yes
XLOC_018645	XLOC_018645	C2,Cfb,Gm20547	17:34856373-34898265	LD3	SD3	OK	303.151	115.965	-1.38634	-3.16199	5e-05	0.00150412	yes
XLOC_018664	XLOC_018664	Tnf	17:35199380-35202007	LD3	SD3	OK	180.947	27.1549	-2.73628	-7.22221	5e-05	0.00150412	yes
XLOC_018693	XLOC_018693	H2-T23	17:35994452-36042868	LD3	SD3	OK	36.6229	3.70648	-3.30463	-4.40735	5e-05	0.00150412	yes
XLOC_018694	XLOC_018694	H2-T22	17:35994452-36042868	LD3	SD3	OK	19.863	1.26211	-3.97618	-4.33385	5e-05	0.00150412	yes
XLOC_018695	XLOC_018695	Gm11127	17:36042960-36058645	LD3	SD3	OK	2.63818	0.660811	-1.99723	-2.23984	0.0011	0.0179001	yes
XLOC_018735	XLOC_018735	Trim15	17:36860690-36867272	LD3	SD3	OK	2.22468	0.722291	-1.62295	-1.92796	0.00085	0.0148398	yes
XLOC_019086	XLOC_019086	-	17:87462878-87471723	LD3	SD3	OK	1.03785	0.252171	-2.04112	-2.17523	0.0009	0.0154411	yes
XLOC_019097	XLOC_019097	Nrxn1	17:90033630-91093071	LD3	SD3	OK	1.86192	0.654442	-1.50846	-1.08717	0.0014	0.0214531	yes
XLOC_019158	XLOC_019158	-	17:14072952-14073423	LD3	SD3	OK	4.73447	1.14761	-2.04458	-2.02227	0.0024	0.0317282	yes
XLOC_019160	XLOC_019160	-	17:14077620-14078125	LD3	SD3	OK	3.33277	0.816619	-2.02899	-1.85315	0.004	0.0453523	yes
XLOC_019247	XLOC_019247	-	17:29430384-29435056	LD3	SD3	OK	1.817	0.844845	-1.1048	-1.74809	0.00405	0.0457391	yes
XLOC_019284	XLOC_019284	-	17:35479762-35481317	LD3	SD3	OK	4.0144	0.693704	-2.53279	-3.18968	5e-05	0.00150412	yes
XLOC_019403	XLOC_019403	G430049J08Rik	18:3471629-3474315	LD3	SD3	OK	1.02271	0.300157	-1.76861	-2.03234	0.0015	0.0225641	yes
XLOC_019461	XLOC_019461	-	18:15194804-15214812	LD3	SD3	OK	2.1997	0.248529	-3.14582	-3.13989	5e-05	0.00150412	yes
XLOC_019480	XLOC_019480	Rnf125	18:20944624-20987560	LD3	SD3	OK	26.1737	7.98192	-1.71331	-4.69754	5e-05	0.00150412	yes
XLOC_019567	XLOC_019567	Vaultrc5	18:36801865-36802008	LD3	SD3	OK	5.43809	0	-inf	-nan	0.00135	0.0208809	yes
XLOC_019650	XLOC_019650	Lvrn	18:46849865-46907217	LD3	SD3	OK	1.41095	0.42072	-1.74573	-2.46021	0.00015	0.00382254	yes
XLOC_019706	XLOC_019706	Gm4951	18:60212079-60248412	LD3	SD3	OK	9.52561	0.759465	-3.64876	-5.31594	5e-05	0.00150412	yes
XLOC_019707	XLOC_019707	Gm5970	18:60212079-60248412	LD3	SD3	OK	15.2958	0.35478	-5.43007	-4.24858	5e-05	0.00150412	yes
XLOC_019708	XLOC_019708	F830016B08Rik	18:60293379-60303016	LD3	SD3	OK	4.11643	0.338706	-3.60329	-4.87806	5e-05	0.00150412	yes
XLOC_019709	XLOC_019709	Iigp1	18:60376028-60444364	LD3	SD3	OK	219.105	13.021	-4.07271	-11.0571	5e-05	0.00150412	yes
XLOC_019750	XLOC_019750	Malt1	18:65430962-65479368	LD3	SD3	OK	88.503	33.2265	-1.41339	-4.04981	5e-05	0.00150412	yes
XLOC_019753	XLOC_019753	Oacyl	18:65698267-65751818	LD3	SD3	OK	5.39448	2.65819	-1.02104	-1.79413	0.0017	0.0246925	yes
XLOC_020100	XLOC_020100	March3	18:56761715-56925548	LD3	SD3	OK	18.9768	8.98663	-1.07838	-2.44806	5e-05	0.00150412	yes
XLOC_020108	XLOC_020108	Gm4841	18:60268300-60273267	LD3	SD3	OK	10.9032	0.300252	-5.18243	-7.0579	5e-05	0.00150412	yes
XLOC_020376	XLOC_020376	-	18:60307812-60310286	LD3	SD3	OK	9.31952	0.871468	-3.41874	-5.28153	5e-05	0.00150412	yes
XLOC_020616	XLOC_020616	Ms4a4c	19:11403947-11427246	LD3	SD3	OK	29.1353	5.91302	-2.3008	-2.82202	5e-05	0.00150412	yes
XLOC_020621	XLOC_020621	Gm8369	19:11485089-11512720	LD3	SD3	OK	3.60631	1.24296	-1.53674	-1.48222	0.0042	0.0469493	yes
XLOC_020685	XLOC_020685	-	19:16389182-16401507	LD3	SD3	OK	1.52608	0.591723	-1.36684	-1.90408	0.00195	0.0272796	yes
XLOC_020736	XLOC_020736	Slc1a1	19:28835048-28967800	LD3	SD3	OK	8.83922	3.76761	-1.23027	-1.88247	0.00235	0.0312897	yes
XLOC_020745	XLOC_020745	Cd274	19:29348598-29388095	LD3	SD3	OK	73.9418	14.5624	-2.34414	-5.60073	5e-05	0.00150412	yes
XLOC_020779	XLOC_020779	Ifit2	19:34550433-34576515	LD3	SD3	OK	22.1809	9.33345	-1.24883	-3.19841	5e-05	0.00150412	yes
XLOC_020780	XLOC_020780	Ifit3,Ifit3b	19:34583343-34640775	LD3	SD3	OK	41.5165	17.7759	-1.22377	-2.67509	5e-05	0.00150412	yes
XLOC_020781	XLOC_020781	Ifit1	19:34640870-34650009	LD3	SD3	OK	18.0142	4.26103	-2.07986	-4.59989	5e-05	0.00150412	yes
XLOC_020868	XLOC_020868	Kazald1	19:45075240-45079323	LD3	SD3	OK	7.19808	2.47938	-1.53763	-2.3235	0.00025	0.00579932	yes
XLOC_020929	XLOC_020929	Plekhs1	19:56461429-56486767	LD3	SD3	OK	2.47746	0.701054	-1.82127	-2.31225	0.0001	0.0027369	yes
XLOC_021294	XLOC_021294	Ch25h	19:34473785-34481546	LD3	SD3	OK	87.8765	34.3597	-1.35476	-3.68236	5e-05	0.00150412	yes
XLOC_021305	XLOC_021305	Htr7	19:35958547-36057507	LD3	SD3	OK	3.65723	0.289628	-3.65848	-4.07498	5e-05	0.00150412	yes
XLOC_021481	XLOC_021481	-	19:3223677-3227104	LD3	SD3	OK	5.6384	1.16936	-2.26957	-3.76152	5e-05	0.00150412	yes
XLOC_021532	XLOC_021532	-	19:11044232-11045165	LD3	SD3	OK	4.68995	0.567234	-3.04756	-3.26298	0.0001	0.0027369	yes
XLOC_021881	XLOC_021881	Il2ra	2:11642806-11693193	LD3	SD3	OK	1.3214	0.518219	-1.35043	-1.73886	0.0027	0.0345227	yes
XLOC_022120	XLOC_022120	Ass1	2:31470206-31520672	LD3	SD3	OK	65.8699	23.7759	-1.47012	-3.24405	5e-05	0.00150412	yes
XLOC_022306	XLOC_022306	Fmnl2	2:52857859-53134202	LD3	SD3	OK	81.6586	29.5673	-1.4656	-3.99156	5e-05	0.00150412	yes
XLOC_022499	XLOC_022499	Itga4	2:79255425-79461107	LD3	SD3	OK	7.38426	3.43259	-1.10516	-2.38671	5e-05	0.00150412	yes
XLOC_022700	XLOC_022700	Trp53i11	2:93187547-93334505	LD3	SD3	OK	26.2962	10.3721	-1.34215	-1.70527	0.0037	0.0429965	yes
XLOC_022701	XLOC_022701	Gm13807	2:93403546-93418004	LD3	SD3	OK	2.42719	1.04705	-1.21296	-1.77828	0.0021	0.028818	yes
XLOC_022928	XLOC_022928	AA467197,Mir147	2:122636985-122641242	LD3	SD3	OK	89.5644	44.1219	-1.02143	-2.31986	0.0002	0.00483895	yes
XLOC_022958	XLOC_022958	Dusp2	2:127336033-127338435	LD3	SD3	OK	12.5111	5.32337	-1.2328	-2.10577	0.001	0.0166794	yes
XLOC_023157	XLOC_023157	Cst7	2:150570414-150578944	LD3	SD3	OK	4.90879	1.0221	-2.26383	-2.56752	0.00015	0.00382254	yes
XLOC_023260	XLOC_023260	Procr	2:155751116-155755479	LD3	SD3	OK	32.6411	15.7646	-1.05	-2.49972	5e-05	0.00150412	yes
XLOC_023381	XLOC_023381	Cd40	2:165055583-165072948	LD3	SD3	OK	29.4706	10.0218	-1.55614	-3.1534	5e-05	0.00150412	yes
XLOC_023509	XLOC_023509	Gm14414	2:177460274-177460847	LD3	SD3	OK	1.00575	0	-inf	-nan	5e-05	0.00150412	yes
XLOC_023514	XLOC_023514	Gm14323	2:177892637-177893264	LD3	SD3	OK	8.2517	1.78851	-2.20594	-2.61274	0.0002	0.00483895	yes
XLOC_023641	XLOC_023641	Pfkfb3	2:11471432-11554077	LD3	SD3	OK	138.784	52.7019	-1.39691	-3.06617	5e-05	0.00150412	yes
XLOC_023826	XLOC_023826	Gfi1b	2:28609449-28621982	LD3	SD3	OK	2.24081	0.593358	-1.91705	-1.44043	0.00145	0.0220126	yes
XLOC_023859	XLOC_023859	Ptges	2:30889470-30929863	LD3	SD3	OK	151.304	64.7504	-1.22449	-2.43751	5e-05	0.00150412	yes
XLOC_023880	XLOC_023880	Lcn2	2:32384632-32388252	LD3	SD3	OK	8281.91	3498.4	-1.24327	-2.51321	0.0001	0.0027369	yes
XLOC_024003	XLOC_024003	Rnd3	2:51130437-51149111	LD3	SD3	OK	25.6842	12.5003	-1.03892	-2.76452	5e-05	0.00150412	yes
XLOC_024040	XLOC_024040	Cytip	2:58129126-58195533	LD3	SD3	OK	60.5116	29.5048	-1.03626	-1.84679	0.0016	0.023654	yes
XLOC_024053	XLOC_024053	Cd302	2:60251992-60284488	LD3	SD3	OK	115.282	57.2534	-1.00974	-2.97916	5e-05	0.00150412	yes
XLOC_024070	XLOC_024070	Ifih1	2:62593180-62646367	LD3	SD3	OK	14.9249	7.38646	-1.01477	-2.37652	5e-05	0.00150412	yes
XLOC_024179	XLOC_024179	Cwc22,Gm13727	2:77875463-77946375	LD3	SD3	OK	125.595	18.5632	-2.75826	-6.60523	5e-05	0.00150412	yes
XLOC_024222	XLOC_024222	-	2:84780941-84790528	LD3	SD3	OK	4.08828	0.992987	-2.04165	-1.61997	0.0043	0.0476897	yes
XLOC_024612	XLOC_024612	Grem1	2:113746163-113758646	LD3	SD3	OK	4.0547	1.99852	-1.02066	-1.97284	0.00105	0.017305	yes
XLOC_024636	XLOC_024636	Rasgrp1	2:117279991-117343041	LD3	SD3	OK	3.6225	1.02545	-1.82073	-3.11753	5e-05	0.00150412	yes
XLOC_024780	XLOC_024780	Il1a	2:129297369-129309972	LD3	SD3	OK	202.247	20.5273	-3.3005	-9.03614	5e-05	0.00150412	yes
XLOC_024781	XLOC_024781	Gm25703	2:129314254-129322251	LD3	SD3	OK	2.23951	0.449402	-2.3171	-1.40925	0.00275	0.0349429	yes
XLOC_025228	XLOC_025228	Zbp1	2:173206611-173218935	LD3	SD3	OK	53.9375	10.18	-2.40555	-4.376	5e-05	0.00150412	yes
XLOC_025455	XLOC_025455	-	2:75640862-75642951	LD3	SD3	OK	22.096	10.8229	-1.0297	-2.50991	5e-05	0.00150412	yes
XLOC_025470	XLOC_025470	-	2:77874571-77875038	LD3	SD3	OK	1.46746	0	-inf	-nan	5e-05	0.00150412	yes
XLOC_025496	XLOC_025496	-	2:84899849-84907715	LD3	SD3	OK	2.50565	0.537055	-2.22204	-3.88167	5e-05	0.00150412	yes
XLOC_025750	XLOC_025750	Gm16685	3:7569993-7690001	LD3	SD3	OK	7.57133	1.42669	-2.40788	-2.95971	5e-05	0.00150412	yes
XLOC_025811	XLOC_025811	RP23-77D22.2	3:18294662-18304921	LD3	SD3	OK	2.92753	0.488503	-2.58325	-4.39671	5e-05	0.00150412	yes
XLOC_025863	XLOC_025863	Tnfsf10	3:27316855-27343118	LD3	SD3	OK	24.435	11.2826	-1.11485	-3.07146	5e-05	0.00150412	yes
XLOC_026173	XLOC_026173	Ptx3	3:66053557-66296837	LD3	SD3	OK	110.846	52.5809	-1.07594	-2.85096	5e-05	0.00150412	yes
XLOC_026186	XLOC_026186	Il12a	3:68690643-68698547	LD3	SD3	OK	9.07806	3.19394	-1.50705	-2.31121	0.0003	0.00669584	yes
XLOC_026261	XLOC_026261	Fga	3:83026075-83033627	LD3	SD3	OK	3.37969	0.726397	-2.21806	-2.86473	0.0001	0.0027369	yes
XLOC_026393	XLOC_026393	RP23-326D6.5,S100a3,S100a4	3:90560555-90606045	LD3	SD3	OK	599.489	230.583	-1.37845	-3.87814	5e-05	0.00150412	yes
XLOC_026619	XLOC_026619	Ngf	3:102469918-102521013	LD3	SD3	OK	4.33698	1.04359	-2.05514	-2.35266	0.00015	0.00382254	yes
XLOC_026685	XLOC_026685	AI504432,Kcna3	3:106934381-107098401	LD3	SD3	OK	15.1191	7.38045	-1.03459	-2.06234	0.00035	0.00756352	yes
XLOC_026748	XLOC_026748	-	3:115706201-115710426	LD3	SD3	OK	2.20626	0.756973	-1.54329	-2.33724	0.0002	0.00483895	yes
XLOC_026859	XLOC_026859	Tifa	3:127787765-127838644	LD3	SD3	OK	61.7945	16.5171	-1.90352	-3.38167	5e-05	0.00150412	yes
XLOC_026983	XLOC_026983	Gbp5	3:142493977-142522344	LD3	SD3	OK	109.497	3.92331	-4.80268	-11.1452	5e-05	0.00150412	yes
XLOC_026984	XLOC_026984	Gbp7,RP23-100J23.5	3:142529927-142550149	LD3	SD3	OK	53.7231	11.7234	-2.19616	-3.30347	5e-05	0.00150412	yes
XLOC_026985	XLOC_026985	Gbp3	3:142556679-142573213	LD3	SD3	OK	79.4586	5.31198	-3.90288	-7.16325	5e-05	0.00150412	yes
XLOC_026986	XLOC_026986	Gbp2b	3:142594846-142619179	LD3	SD3	OK	5.88059	0.380092	-3.95154	-5.38696	5e-05	0.00150412	yes
XLOC_026987	XLOC_026987	Gbp2	3:142620601-142638008	LD3	SD3	OK	215.504	19.0737	-3.49806	-9.83826	5e-05	0.00150412	yes
XLOC_027031	XLOC_027031	Mcoln2	3:146149832-146195513	LD3	SD3	OK	15.4733	3.45139	-2.16453	-2.79456	5e-05	0.00150412	yes
XLOC_027217	XLOC_027217	Cyp7b1	3:18071949-18243338	LD3	SD3	OK	26.6587	12.152	-1.13342	-2.9008	5e-05	0.00150412	yes
XLOC_027484	XLOC_027484	WI1-49P9.2	3:55578104-55582730	LD3	SD3	OK	37.9737	14.4583	-1.3931	-3.65754	5e-05	0.00150412	yes
XLOC_028040	XLOC_028040	Mab21l3	3:101812948-101849008	LD3	SD3	OK	7.97205	1.24308	-2.68104	-4.37064	5e-05	0.00150412	yes
XLOC_028101	XLOC_028101	RP24-500I24.6	3:105725900-105727147	LD3	SD3	OK	5.66715	2.38662	-1.24766	-1.81244	0.00335	0.0401623	yes
XLOC_028502	XLOC_028502	Rpsa-ps10	3:150072657-150073542	LD3	SD3	OK	102.261	15.7349	-2.70022	-5.43563	5e-05	0.00150412	yes
XLOC_028507	XLOC_028507	Ifi44	3:151730919-151749960	LD3	SD3	OK	3.9476	0.740386	-2.41463	-2.95591	5e-05	0.00150412	yes
XLOC_028564	XLOC_028564	-	3:7693892-7696324	LD3	SD3	OK	2.13342	0.555649	-1.94092	-2.3933	0.0001	0.0027369	yes
XLOC_028592	XLOC_028592	-	3:18289440-18292372	LD3	SD3	OK	1.2295	0.356511	-1.78605	-2.13707	0.0012	0.0191144	yes
XLOC_028737	XLOC_028737	-	3:104985109-104986559	LD3	SD3	OK	1.30594	0.286675	-2.1876	-2.2491	0.00035	0.00756352	yes
XLOC_028874	XLOC_028874	Gem	4:11704360-11714752	LD3	SD3	OK	54.9443	18.0833	-1.60331	-4.35297	5e-05	0.00150412	yes
XLOC_029289	XLOC_029289	Orm1	4:63344559-63348163	LD3	SD3	OK	307.819	92.4387	-1.73551	-4.94283	5e-05	0.00150412	yes
XLOC_029291	XLOC_029291	Orm3	4:63356161-63359511	LD3	SD3	OK	17.6674	2.73636	-2.69076	-3.87423	5e-05	0.00150412	yes
XLOC_029292	XLOC_029292	Orm2	4:63362448-63366814	LD3	SD3	OK	33.889	13.9294	-1.28268	-2.53708	5e-05	0.00150412	yes
XLOC_029910	XLOC_029910	Runx3	4:135120651-135178134	LD3	SD3	OK	4.48104	1.25003	-1.84188	-2.43473	5e-05	0.00150412	yes
XLOC_029958	XLOC_029958	Kif17,Sh2d5	4:138249848-138301967	LD3	SD3	OK	3.96668	1.84631	-1.10328	-1.59268	0.0018	0.0257327	yes
XLOC_030273	XLOC_030273	4930430E12Rik	4:6352104-6357530	LD3	SD3	OK	8.52023	4.05151	-1.07243	-1.79352	0.00195	0.0272796	yes
XLOC_030333	XLOC_030333	Gm11874,Ripk2	4:16116807-16163647	LD3	SD3	OK	18.1289	5.7837	-1.64823	-3.75809	5e-05	0.00150412	yes
XLOC_030456	XLOC_030456	Aqp3	4:41092721-41098183	LD3	SD3	OK	4.57542	1.2912	-1.82519	-2.02386	0.00015	0.00382254	yes
XLOC_031272	XLOC_031272	Smpdl3b	4:132732965-132757252	LD3	SD3	OK	22.5753	4.89519	-2.20531	-4.64536	5e-05	0.00150412	yes
XLOC_031331	XLOC_031331	Ncmap	4:135369319-135398251	LD3	SD3	OK	1.61022	0.562736	-1.51672	-1.28933	0.0025	0.0326389	yes
XLOC_031424	XLOC_031424	Tmem51	4:142030991-142088099	LD3	SD3	OK	24.5684	11.742	-1.06513	-2.44967	5e-05	0.00150412	yes
XLOC_031481	XLOC_031481	Gm26880	4:146153455-147492201	LD3	SD3	OK	67.7582	31.8945	-1.08709	-2.59848	5e-05	0.00150412	yes
XLOC_031555	XLOC_031555	Zbtb48	4:152019773-152027671	LD3	SD3	OK	19.0669	7.985	-1.2557	-1.60003	0.0043	0.0476897	yes
XLOC_031615	XLOC_031615	Isg15	4:156199423-156200818	LD3	SD3	OK	91.6757	25.309	-1.85689	-4.26903	5e-05	0.00150412	yes
XLOC_031656	XLOC_031656	-	4:12135394-12136486	LD3	SD3	OK	3.13025	1.02951	-1.60432	-1.89912	0.0026	0.033598	yes
XLOC_031670	XLOC_031670	-	4:32158942-32159892	LD3	SD3	OK	4.76772	1.53391	-1.63609	-2.02126	0.00165	0.0241984	yes
XLOC_031712	XLOC_031712	-	4:52683162-52683726	LD3	SD3	OK	51.6249	16.2613	-1.66662	-3.17149	5e-05	0.00150412	yes
XLOC_031840	XLOC_031840	-	4:135181799-135184702	LD3	SD3	OK	1.29923	0.278737	-2.22068	-2.63613	5e-05	0.00150412	yes
XLOC_031880	XLOC_031880	-	4:145570814-145571820	LD3	SD3	OK	2.87628	0.658868	-2.12614	-2.30232	0.0004	0.00838373	yes
XLOC_031963	XLOC_031963	Abcb1b	5:8773576-8866397	LD3	SD3	OK	17.8475	6.57787	-1.44003	-2.62413	5e-05	0.00150412	yes
XLOC_032165	XLOC_032165	Il6	5:30013113-30019981	LD3	SD3	OK	192.768	52.0095	-1.89002	-4.59965	5e-05	0.00150412	yes
XLOC_032220	XLOC_032220	Depdc5	5:32863700-32994236	LD3	SD3	OK	11.6749	5.78244	-1.01366	-1.30482	0.00035	0.00756352	yes
XLOC_032321	XLOC_032321	Cd38	5:43868552-43912375	LD3	SD3	OK	40.49	20.1505	-1.00675	-2.65516	5e-05	0.00150412	yes
XLOC_032685	XLOC_032685	Cxcl5	5:90759359-90761624	LD3	SD3	OK	399.732	66.4228	-2.58928	-7.33673	5e-05	0.00150412	yes
XLOC_032686	XLOC_032686	Ppbp	5:90768517-90770063	LD3	SD3	OK	29.4726	3.97315	-2.89102	-4.91636	5e-05	0.00150412	yes
XLOC_032688	XLOC_032688	Cxcl3	5:90786083-90789600	LD3	SD3	OK	319.359	100.117	-1.67349	-4.66502	5e-05	0.00150412	yes
XLOC_032692	XLOC_032692	Cxcl1	5:90891240-90893115	LD3	SD3	OK	1144.71	136.347	-3.06963	-8.36761	5e-05	0.00150412	yes
XLOC_032694	XLOC_032694	Cxcl2	5:90903870-90905938	LD3	SD3	OK	832.998	335.453	-1.3122	-2.98275	5e-05	0.00150412	yes
XLOC_032763	XLOC_032763	RP23-57A17.2	5:95974239-95975623	LD3	SD3	OK	10.4727	5.04405	-1.05398	-1.93288	0.0018	0.0257327	yes
XLOC_033013	XLOC_033013	Oasl1	5:114917317-114937915	LD3	SD3	OK	13.1301	3.27489	-2.00336	-2.55439	5e-05	0.00150412	yes
XLOC_033566	XLOC_033566	Steap1	5:5736316-5749326	LD3	SD3	OK	8.06189	3.9982	-1.01177	-1.652	0.0046	0.0498683	yes
XLOC_034048	XLOC_034048	Rell1	5:63908896-63968897	LD3	SD3	OK	39.584	18.8159	-1.07297	-2.91796	5e-05	0.00150412	yes
XLOC_034152	XLOC_034152	Txk	5:72695977-72752777	LD3	SD3	OK	1.36635	0.380707	-1.84357	-2.08183	5e-05	0.00150412	yes
XLOC_034327	XLOC_034327	Cxcl9	5:92321346-92328079	LD3	SD3	OK	98.4442	1.48437	-6.05139	-9.6399	5e-05	0.00150412	yes
XLOC_034328	XLOC_034328	Cxcl10	5:92331826-92414628	LD3	SD3	OK	613.581	18.3667	-5.06209	-8.29074	5e-05	0.00150412	yes
XLOC_034433	XLOC_034433	Gbp4,Gbp8,Gbp9	5:105014149-105139586	LD3	SD3	OK	139.635	13.6755	-3.352	-8.48105	5e-05	0.00150412	yes
XLOC_034434	XLOC_034434	Gbp10,Gbp6	5:105214906-105293698	LD3	SD3	OK	41.0903	1.63439	-4.65198	-9.22611	5e-05	0.00150412	yes
XLOC_034435	XLOC_034435	Gbp11	5:105323041-105346472	LD3	SD3	OK	2.31954	0.177411	-3.70867	-3.28139	5e-05	0.00150412	yes
XLOC_034515	XLOC_034515	Noc4l	5:110648417-110653417	LD3	SD3	OK	23.5885	8.9022	-1.40585	-2.82212	5e-05	0.00150412	yes
XLOC_034839	XLOC_034839	Ccl24	5:135569936-135573095	LD3	SD3	OK	104.802	31.2451	-1.74597	-3.30914	5e-05	0.00150412	yes
XLOC_034869	XLOC_034869	Serpine1	5:137061502-137072268	LD3	SD3	OK	362.966	144.882	-1.32495	-3.78206	5e-05	0.00150412	yes
XLOC_035006	XLOC_035006	RP23-441I24.5	5:146188074-146196127	LD3	SD3	OK	1.39073	0.492816	-1.49672	-1.95933	0.0022	0.0297977	yes
XLOC_035028	XLOC_035028	Slc7a1	5:148327409-148399904	LD3	SD3	OK	13.9824	6.72136	-1.05678	-2.85478	5e-05	0.00150412	yes
XLOC_035173	XLOC_035173	-	5:92543472-92550453	LD3	SD3	OK	1.26059	0.385576	-1.70901	-2.43074	0.0004	0.00838373	yes
XLOC_035327	XLOC_035327	-	5:149434209-149438538	LD3	SD3	OK	1.00182	0.295468	-1.76154	-2.21519	0.00065	0.0121296	yes
XLOC_035394	XLOC_035394	Gm27444,Gm27755,Gm27762,St7	6:17692836-17943025	LD3	SD3	OK	16.0409	7.75996	-1.04764	-1.79945	0.0006	0.0114097	yes
XLOC_035467	XLOC_035467	Irf5	6:29526624-29609887	LD3	SD3	OK	39.9233	17.3932	-1.19871	-1.63868	0.0039	0.0445937	yes
XLOC_035699	XLOC_035699	Gimap1,Gimap5,Gimap7,Gm28053	6:48718606-48755800	LD3	SD3	OK	57.582	25.326	-1.185	-2.2292	5e-05	0.00150412	yes
XLOC_035711	XLOC_035711	Npy	6:49822709-49829507	LD3	SD3	OK	5.31761	1.26198	-2.07509	-2.21644	0.0005	0.00992713	yes
XLOC_035923	XLOC_035923	Cd8a	6:71373426-71379171	LD3	SD3	OK	1.52375	0.473718	-1.68552	-2.18582	0.0002	0.00483895	yes
XLOC_036037	XLOC_036037	Gp9	6:87778135-87779762	LD3	SD3	OK	6.21924	1.12061	-2.47245	-2.89806	5e-05	0.00150412	yes
XLOC_036144	XLOC_036144	Lmcd1	6:112273757-112330425	LD3	SD3	OK	54.3309	23.4162	-1.21427	-3.29879	5e-05	0.00150412	yes
XLOC_036236	XLOC_036236	Usp18	6:121245905-121270916	LD3	SD3	OK	10.9397	3.92941	-1.47718	-2.6963	5e-05	0.00150412	yes
XLOC_036276	XLOC_036276	C1rl	6:124493112-124510644	LD3	SD3	OK	9.66456	3.3287	-1.53775	-3.1775	5e-05	0.00150412	yes
XLOC_036340	XLOC_036340	Clec2i	6:128848043-128898167	LD3	SD3	OK	3.28975	1.43239	-1.19955	-1.59743	0.0028	0.0353854	yes
XLOC_036508	XLOC_036508	Calcr	6:3685676-3764713	LD3	SD3	OK	6.12798	1.23112	-2.31545	-3.90325	5e-05	0.00150412	yes
XLOC_036564	XLOC_036564	Tfec	6:16833372-16898441	LD3	SD3	OK	26.614	12.3889	-1.10313	-2.48505	5e-05	0.00150412	yes
XLOC_036731	XLOC_036731	Clec5a	6:40573492-40586094	LD3	SD3	OK	133.661	51.2328	-1.38344	-3.24262	5e-05	0.00150412	yes
XLOC_036786	XLOC_036786	Gimap6	6:48701581-48708225	LD3	SD3	OK	116.765	56.8764	-1.03771	-2.82788	5e-05	0.00150412	yes
XLOC_036788	XLOC_036788	Gimap3	6:48764389-48770871	LD3	SD3	OK	12.3706	5.797	-1.09354	-1.83458	0.0019	0.0267636	yes
XLOC_037086	XLOC_037086	Mthfd2	6:83305690-83317606	LD3	SD3	OK	19.5001	9.65575	-1.01402	-2.42018	5e-05	0.00150412	yes
XLOC_037193	XLOC_037193	Adamts9	6:92772698-93273275	LD3	SD3	OK	41.1746	17.4173	-1.24124	-3.13233	5e-05	0.00150412	yes
XLOC_037360	XLOC_037360	C1s1	6:124512611-124581171	LD3	SD3	OK	47.2207	21.3818	-1.14304	-1.6357	0.0005	0.00992713	yes
XLOC_037380	XLOC_037380	Tapbpl	6:125215550-125247450	LD3	SD3	OK	24.0769	10.7178	-1.16765	-2.26555	0.0003	0.00669584	yes
XLOC_037432	XLOC_037432	BC035044	6:128848043-128898167	LD3	SD3	OK	2.47277	0.265223	-3.22085	-1.83235	0.00165	0.0241984	yes
XLOC_037440	XLOC_037440	Cd69	6:129267323-129275369	LD3	SD3	OK	6.78399	2.93808	-1.20726	-1.96053	0.00185	0.0262431	yes
XLOC_037444	XLOC_037444	Clec7a	6:129461590-129475094	LD3	SD3	OK	159.097	37.0766	-2.10133	-5.36742	5e-05	0.00150412	yes
XLOC_037447	XLOC_037447	Klrk1	6:129610322-129623864	LD3	SD3	OK	2.04646	0.456857	-2.16332	-1.72593	0.00155	0.0231197	yes
XLOC_037481	XLOC_037481	Magohb	6:131284387-131293244	LD3	SD3	OK	16.0881	7.03518	-1.19334	-1.70357	0.00405	0.0457391	yes
XLOC_037559	XLOC_037559	Kcnj8	6:142564938-142571534	LD3	SD3	OK	8.36488	3.75385	-1.15597	-2.2536	0.00015	0.00382254	yes
XLOC_037696	XLOC_037696	-	6:48825352-48827575	LD3	SD3	OK	10.4273	5.20162	-1.00333	-2.13148	0.00025	0.00579932	yes
XLOC_037705	XLOC_037705	-	6:53287332-53291274	LD3	SD3	OK	1.28802	0.435759	-1.56356	-2.0779	0.00095	0.0160607	yes
XLOC_038264	XLOC_038264	Plaur	7:24462439-24475925	LD3	SD3	OK	372.411	167.785	-1.15028	-3.27107	5e-05	0.00150412	yes
XLOC_038357	XLOC_038357	Map4k1	7:28982853-29003279	LD3	SD3	OK	2.75218	1.2836	-1.10038	-1.68248	0.00395	0.0449311	yes
XLOC_038400	XLOC_038400	2200002J24Rik	7:30698964-30700421	LD3	SD3	OK	1.01561	0	-inf	-nan	5e-05	0.00150412	yes
XLOC_038597	XLOC_038597	Nkg7	7:43437072-43438246	LD3	SD3	OK	4.38948	1.40063	-1.64797	-1.94373	0.00265	0.0340434	yes
XLOC_038647	XLOC_038647	Il4i1,Nup62	7:44812256-44840827	LD3	SD3	OK	115.832	30.9832	-1.90248	-4.00763	5e-05	0.00150412	yes
XLOC_038680	XLOC_038680	Izumo1,Rasip1	7:45621810-45639093	LD3	SD3	OK	68.2387	26.7071	-1.35337	-3.88844	5e-05	0.00150412	yes
XLOC_038681	XLOC_038681	Mamstr	7:45639976-45646521	LD3	SD3	OK	11.1605	3.923	-1.50838	-1.89135	5e-05	0.00150412	yes
XLOC_038698	XLOC_038698	Saa2	7:46751832-46754314	LD3	SD3	OK	10.7681	4.12748	-1.38343	-1.85421	0.00245	0.0322037	yes
XLOC_038910	XLOC_038910	Prss23os	7:89507769-89518559	LD3	SD3	OK	173.345	40.8551	-2.08506	-3.6069	5e-05	0.00150412	yes
XLOC_039101	XLOC_039101	-	7:105724994-105727910	LD3	SD3	OK	1.48714	0.338396	-2.13575	-2.55819	0.0002	0.00483895	yes
XLOC_039161	XLOC_039161	Adm	7:110626280-110639358	LD3	SD3	OK	96.1607	40.0812	-1.26252	-3.37854	5e-05	0.00150412	yes
XLOC_039171	XLOC_039171	AC104930.1,Rassf10	7:112953961-112957616	LD3	SD3	OK	1.07707	0.303918	-1.82535	-2.00711	0.0008	0.0141639	yes
XLOC_039248	XLOC_039248	Il21r	7:125603428-125633570	LD3	SD3	OK	2.91681	0.855043	-1.77032	-2.44762	0.00015	0.00382254	yes
XLOC_039484	XLOC_039484	Lair1	7:4004545-4063313	LD3	SD3	OK	9.28526	3.38491	-1.45582	-2.18037	5e-05	0.00150412	yes
XLOC_039903	XLOC_039903	Mir6537,Pou2f2	7:25087341-25159922	LD3	SD3	OK	2.05815	0.863536	-1.25302	-1.12334	0.0019	0.0267636	yes
XLOC_040014	XLOC_040014	Ffar2	7:30818347-30823775	LD3	SD3	OK	7.40675	1.62511	-2.18831	-2.73549	5e-05	0.00150412	yes
XLOC_040197	XLOC_040197	Spib	7:44525994-44532071	LD3	SD3	OK	2.12663	0.542384	-1.97118	-2.5869	5e-05	0.00150412	yes
XLOC_040243	XLOC_040243	Fut2	7:45646537-45666399	LD3	SD3	OK	5.3967	1.41649	-1.92976	-3.58882	5e-05	0.00150412	yes
XLOC_040262	XLOC_040262	Saa3	7:46711997-46715898	LD3	SD3	OK	10247.6	3816.9	-1.42481	-3.2128	5e-05	0.00150412	yes
XLOC_040264	XLOC_040264	Saa1	7:46740500-46742980	LD3	SD3	OK	47.2409	20.0474	-1.23662	-2.43614	0.0002	0.00483895	yes
XLOC_040606	XLOC_040606	Arrdc4	7:68737007-68749241	LD3	SD3	OK	68.0173	23.5206	-1.53198	-3.01431	5e-05	0.00150412	yes
XLOC_040748	XLOC_040748	Prss23	7:89507769-89518559	LD3	SD3	OK	86.6998	23.0582	-1.91075	-4.31224	5e-05	0.00150412	yes
XLOC_040790	XLOC_040790	Tsku	7:98350667-98361328	LD3	SD3	OK	38.1897	14.6299	-1.38427	-3.72811	5e-05	0.00150412	yes
XLOC_040842	XLOC_040842	Trim21	7:102557776-102565469	LD3	SD3	OK	9.19328	4.33393	-1.08491	-2.31249	0.00015	0.00382254	yes
XLOC_041012	XLOC_041012	Nlrp10	7:108921859-108930158	LD3	SD3	OK	1.07123	0.257363	-2.05739	-2.57953	0.00015	0.00382254	yes
XLOC_041036	XLOC_041036	Lyve1	7:110849408-110862953	LD3	SD3	OK	613.553	131.795	-2.21889	-6.07361	5e-05	0.00150412	yes
XLOC_041163	XLOC_041163	Spn	7:127132056-127137823	LD3	SD3	OK	12.2655	5.76751	-1.08858	-2.61373	5e-05	0.00150412	yes
XLOC_041282	XLOC_041282	Ifitm3	7:141009585-141010770	LD3	SD3	OK	1845.57	855.058	-1.10997	-3.29173	5e-05	0.00150412	yes
XLOC_041292	XLOC_041292	Irf7	7:141228565-141266481	LD3	SD3	OK	35.9783	12.8368	-1.48684	-1.78027	0.0011	0.0179001	yes
XLOC_041447	XLOC_041447	-	7:28258419-28260068	LD3	SD3	OK	6.53773	2.01634	-1.69705	-2.59027	0.00015	0.00382254	yes
XLOC_041505	XLOC_041505	-	7:48738893-48740470	LD3	SD3	OK	5.02468	2.02468	-1.31134	-1.94446	0.0016	0.023654	yes
XLOC_041975	XLOC_041975	Rnf122	8:31111230-31133307	LD3	SD3	OK	10.026	4.31704	-1.21563	-2.81813	5e-05	0.00150412	yes
XLOC_042014	XLOC_042014	Slc7a2	8:40862353-40922308	LD3	SD3	OK	22.7818	10.621	-1.10096	-2.67452	5e-05	0.00150412	yes
XLOC_042106	XLOC_042106	March1	8:65617899-66471975	LD3	SD3	OK	21.882	9.34032	-1.2282	-3.14827	5e-05	0.00150412	yes
XLOC_042230	XLOC_042230	-	8:80966442-80968702	LD3	SD3	OK	1.39103	0.428866	-1.69755	-1.79678	0.0039	0.0445937	yes
XLOC_042317	XLOC_042317	Nod2	8:88647314-88688474	LD3	SD3	OK	7.53146	3.46642	-1.11948	-2.45364	0.00025	0.00579932	yes
XLOC_042353	XLOC_042353	Ccl22	8:94745589-94751699	LD3	SD3	OK	4.56022	1.50712	-1.59731	-2.35834	0.0001	0.0027369	yes
XLOC_042354	XLOC_042354	Cx3cl1	8:94772008-94782428	LD3	SD3	OK	10.9801	3.94336	-1.47739	-3.23109	5e-05	0.00150412	yes
XLOC_042355	XLOC_042355	Ccl17	8:94810452-94812035	LD3	SD3	OK	35.9764	4.78605	-2.91014	-4.26308	5e-05	0.00150412	yes
XLOC_042400	XLOC_042400	Ces2e	8:104926259-104934672	LD3	SD3	OK	1.39658	0.101773	-3.77847	-3.44246	5e-05	0.00150412	yes
XLOC_042564	XLOC_042564	Fcer2a	8:3681736-3694174	LD3	SD3	OK	13.9711	4.06795	-1.78008	-3.57273	5e-05	0.00150412	yes
XLOC_042648	XLOC_042648	Angpt2	8:18595130-18803351	LD3	SD3	OK	17.6281	7.72465	-1.19033	-2.31784	0.0002	0.00483895	yes
XLOC_042671	XLOC_042671	Gm15056	8:20900503-20902995	LD3	SD3	OK	40.5213	8.89488	-2.18763	-2.52477	0.0002	0.00483895	yes
XLOC_042673	XLOC_042673	AY761185	8:20943692-20944748	LD3	SD3	OK	2.89124	0	-inf	-nan	5e-05	0.00150412	yes
XLOC_042713	XLOC_042713	Ido1	8:24584135-24597009	LD3	SD3	OK	1.34135	0.241921	-2.47108	-2.32519	0.0001	0.0027369	yes
XLOC_042943	XLOC_042943	Bst2	8:71534263-71537437	LD3	SD3	OK	154.615	76.3434	-1.01811	-2.85133	5e-05	0.00150412	yes
XLOC_043118	XLOC_043118	9330175E14Rik	8:94422898-94435105	LD3	SD3	OK	3.92549	0.852861	-2.20249	-2.62209	5e-05	0.00150412	yes
XLOC_043181	XLOC_043181	Psmb10	8:105934332-105966115	LD3	SD3	OK	81.9708	36.6796	-1.16013	-1.76874	0.00395	0.0449311	yes
XLOC_043538	XLOC_043538	-	8:106678280-106679441	LD3	SD3	OK	15.4635	2.67761	-2.52985	-3.98272	5e-05	0.00150412	yes
XLOC_043629	XLOC_043629	Mmp13	9:7272513-7283333	LD3	SD3	OK	5.49638	1.33735	-2.03911	-3.25062	5e-05	0.00150412	yes
XLOC_043631	XLOC_043631	Mmp3	9:7445821-7455972	LD3	SD3	OK	221.625	45.7801	-2.27533	-6.50662	5e-05	0.00150412	yes
XLOC_043633	XLOC_043633	Mmp10	9:7502351-7510238	LD3	SD3	OK	6.14585	1.02145	-2.58899	-3.47759	5e-05	0.00150412	yes
XLOC_043718	XLOC_043718	Icam1	9:21015959-21028834	LD3	SD3	OK	876.084	316.99	-1.46663	-3.94487	5e-05	0.00150412	yes
XLOC_043817	XLOC_043817	Robo4	9:37401896-37414057	LD3	SD3	OK	36.6313	16.8946	-1.11651	-3.17584	5e-05	0.00150412	yes
XLOC_044257	XLOC_044257	Irak1bp1	9:82829438-82853202	LD3	SD3	OK	9.95417	3.67325	-1.43824	-2.3849	0.00015	0.00382254	yes
XLOC_044288	XLOC_044288	Mrap2	9:87144095-87184104	LD3	SD3	OK	2.47996	0.943721	-1.39388	-1.59025	0.00365	0.0426144	yes
XLOC_044310	XLOC_044310	Bcl2a1a	9:88956899-88962419	LD3	SD3	OK	64.8491	23.0228	-1.49403	-3.49209	5e-05	0.00150412	yes
XLOC_044330	XLOC_044330	Gm29408	9:90938979-90939195	LD3	SD3	OK	179.519	38.1707	-2.2336	-3.25234	5e-05	0.00150412	yes
XLOC_044338	XLOC_044338	Plscr1	9:92249744-92272278	LD3	SD3	OK	138.077	68.6206	-1.00875	-2.95288	5e-05	0.00150412	yes
XLOC_044571	XLOC_044571	Ngp	9:110419746-110423012	LD3	SD3	OK	763.176	210.558	-1.8578	-4.69732	5e-05	0.00150412	yes
XLOC_044713	XLOC_044713	Birc2	9:7818224-7837064	LD3	SD3	OK	80.4081	37.1692	-1.11323	-3.10097	5e-05	0.00150412	yes
XLOC_044952	XLOC_044952	4931429I11Rik	9:40894780-40964118	LD3	SD3	OK	2.04817	0.658013	-1.63815	-1.92093	0.00095	0.0160607	yes
XLOC_044953	XLOC_044953	Crtam	9:40968864-41004628	LD3	SD3	OK	1.6954	0.318212	-2.41357	-2.92253	5e-05	0.00150412	yes
XLOC_045068	XLOC_045068	Tnfaip8l3	9:54025085-54068411	LD3	SD3	OK	5.36377	2.6779	-1.00215	-1.79128	0.0025	0.0326389	yes
XLOC_045073	XLOC_045073	Acsbg1	9:54604876-54661870	LD3	SD3	OK	2.5349	1.02869	-1.30112	-1.59306	0.0008	0.0141639	yes
XLOC_045352	XLOC_045352	Bcl2a1d	9:88688601-88806264	LD3	SD3	OK	51.2892	15.8321	-1.6958	-3.24505	5e-05	0.00150412	yes
XLOC_045577	XLOC_045577	Atrip,Trex1	9:109057932-109074124	LD3	SD3	OK	55.2622	23.952	-1.20614	-2.82128	5e-05	0.00150412	yes
XLOC_045601	XLOC_045601	Camp	9:109847378-109849617	LD3	SD3	OK	112.758	9.14962	-3.62338	-6.76988	5e-05	0.00150412	yes
XLOC_045849	XLOC_045849	-	9:48520195-48521532	LD3	SD3	OK	2.24687	0.607638	-1.88663	-1.99064	0.0042	0.0469493	yes
XLOC_057562	XLOC_057562	P2ry10	X:107088491-107104975	LD3	SD3	OK	1.88388	0.633434	-1.57244	-2.14468	0.0004	0.00838373	yes
XLOC_058690	XLOC_058690	Gm6977	X:90744545-90745062	LD3	SD3	OK	8.75699	1.84324	-2.24819	-2.43719	0.00035	0.00756352	yes
XLOC_058751	XLOC_058751	Eda2r	X:97332342-97377222	LD3	SD3	OK	8.50567	1.87512	-2.18145	-4.66113	5e-05	0.00150412	yes
XLOC_058967	XLOC_058967	Pcdh19	X:133582859-133707262	LD3	SD3	OK	1.40685	0.560174	-1.32852	-1.42581	0.0017	0.0246925	yes
XLOC_059427	XLOC_059427	-	Y:4802534-4802984	LD3	SD3	OK	2.22768	0	-inf	-nan	5e-05	0.00150412	yes
