# Supplementary material for: Modulation of Immune Signaling and Metabolism Highlights Host and Fungal Transcriptional Responses in Mouse Models of Invasive Pulmonary Aspergillosis
Source: Sci Rep. 2017 Dec 6;7:17096. doi: 10.1038/s41598-017-17000-1 (PMC5719083; doi:10.1038/s41598-017-17000-1)
Supplement: Supplementary file 1 — Supplementary zip [file 41598_2017_17000_MOESM1_ESM.zip › Supp_Files_Final/Supp_File_1_Murine_DEGs/gene_exp.filter_LD3-SD3_Up.diff]

test_id	gene_id	gene	locus	sample_1	sample_2	status	value_1	value_2	log2(fold_change)	test_stat	p_value	q_value	significant
XLOC_000320	XLOC_000320	Gulp1	1:44551494-44796850	LD3	SD3	OK	2.36377	6.09764	1.36716	2.25312	5e-05	0.00150412	yes
XLOC_000362	XLOC_000362	Sdpr	1:51218385-51333779	LD3	SD3	OK	56.3211	142.231	1.33649	3.69226	5e-05	0.00150412	yes
XLOC_000406	XLOC_000406	Aox3	1:58113129-58204259	LD3	SD3	OK	3.15838	6.66325	1.07704	1.50412	0.0007	0.012804	yes
XLOC_000490	XLOC_000490	Adam23	1:63445890-63596276	LD3	SD3	OK	0.434897	1.54115	1.82526	1.97022	5e-05	0.00150412	yes
XLOC_000564	XLOC_000564	Rufy4	1:74125540-74148741	LD3	SD3	OK	0.70825	2.80299	1.98463	2.54587	0.0001	0.0027369	yes
XLOC_000565	XLOC_000565	Cxcr2	1:74153672-74161246	LD3	SD3	OK	15.397	111.034	2.85028	7.84947	5e-05	0.00150412	yes
XLOC_000638	XLOC_000638	Gm9747	1:82233100-82291623	LD3	SD3	OK	1.10287	3.92902	1.8329	2.46556	0.0001	0.0027369	yes
XLOC_000730	XLOC_000730	Ugt1a1,Ugt1a10,Ugt1a2,Ugt1a5,Ugt1a6a,Ugt1a6b,Ugt1a7c,Ugt1a8,Ugt1a9	1:88055387-88220073	LD3	SD3	OK	14.623	29.8281	1.02843	1.79995	0.00245	0.0322037	yes
XLOC_001038	XLOC_001038	Ctse	1:131638305-131675505	LD3	SD3	OK	3.95507	12.1415	1.61817	3.13716	5e-05	0.00150412	yes
XLOC_001064	XLOC_001064	Pik3c2b	1:133045666-133108951	LD3	SD3	OK	1.50328	3.25592	1.11496	1.98598	0.00035	0.00756352	yes
XLOC_001086	XLOC_001086	Cyb5r1	1:134405558-134412164	LD3	SD3	OK	14.4222	32.8278	1.18663	2.81759	5e-05	0.00150412	yes
XLOC_001105	XLOC_001105	Lmod1	1:135324806-135368065	LD3	SD3	OK	0.53157	2.06427	1.9573	2.76212	0.00015	0.00382254	yes
XLOC_001510	XLOC_001510	-	1:178492721-178509014	LD3	SD3	OK	0.205928	3.55958	4.1115	5.51111	5e-05	0.00150412	yes
XLOC_001692	XLOC_001692	Sox17	1:4489380-4499558	LD3	SD3	OK	4.10101	43.14	3.39498	5.30849	5e-05	0.00150412	yes
XLOC_001826	XLOC_001826	Gm4956	1:21277938-21298355	LD3	SD3	OK	4.61177	12.3719	1.42367	2.25127	5e-05	0.00150412	yes
XLOC_002037	XLOC_002037	Slc40a1	1:45907989-45926523	LD3	SD3	OK	2.02505	9.63028	2.24962	3.46788	5e-05	0.00150412	yes
XLOC_002275	XLOC_002275	Cxcr1	1:74189740-74194641	LD3	SD3	OK	0.876355	2.95236	1.75228	2.11196	0.00055	0.0106759	yes
XLOC_002435	XLOC_002435	Col6a3	1:90765922-90843971	LD3	SD3	OK	20.3553	62.3304	1.61453	2.35456	5e-05	0.00150412	yes
XLOC_002838	XLOC_002838	Hmcn1	1:150562513-150993435	LD3	SD3	OK	5.40857	11.6038	1.10128	1.49667	0.00305	0.0376601	yes
XLOC_002963	XLOC_002963	Fmo1	1:162829560-162866610	LD3	SD3	OK	77.2512	170.489	1.14205	2.45928	5e-05	0.00150412	yes
XLOC_002966	XLOC_002966	Fmo3	1:162953799-163085670	LD3	SD3	OK	9.61957	19.4005	1.01205	1.94007	0.0011	0.0179001	yes
XLOC_003024	XLOC_003024	Mgst3	1:167371965-167393841	LD3	SD3	OK	10.4437	27.4213	1.39267	2.92214	5e-05	0.00150412	yes
XLOC_003090	XLOC_003090	Atp1a2	1:172261640-172319841	LD3	SD3	OK	0.991608	3.54391	1.8375	2.00212	0.0028	0.0353854	yes
XLOC_003333	XLOC_003333	-	1:21276669-21277878	LD3	SD3	OK	0.139146	1.82062	3.70976	2.78929	0.00215	0.0293015	yes
XLOC_003349	XLOC_003349	-	1:30925359-30927287	LD3	SD3	OK	0.285124	2.14789	2.91326	3.31034	5e-05	0.00150412	yes
XLOC_003350	XLOC_003350	-	1:30927751-30929958	LD3	SD3	OK	0.224957	1.63113	2.85815	3.15197	0.0002	0.00483895	yes
XLOC_003387	XLOC_003387	-	1:72564238-72564507	LD3	SD3	OK	0	1.28822	inf	-nan	0.00055	0.0106759	yes
XLOC_003526	XLOC_003526	-	1:178514219-178517088	LD3	SD3	OK	0.156538	1.14137	2.86619	3.0577	0.0001	0.0027369	yes
XLOC_003575	XLOC_003575	Myct1	10:5593727-5606791	LD3	SD3	OK	4.64942	12.2513	1.39781	3.06184	5e-05	0.00150412	yes
XLOC_003722	XLOC_003722	Gm26535	10:37330824-37379652	LD3	SD3	OK	0.351615	1.39841	1.99172	2.13271	0.0006	0.0114097	yes
XLOC_003736	XLOC_003736	Cdk19	10:40348507-40483865	LD3	SD3	OK	6.13972	32.6442	2.41058	6.45806	5e-05	0.00150412	yes
XLOC_003894	XLOC_003894	Fam13c	10:70440580-70655965	LD3	SD3	OK	1.05181	3.01382	1.51872	1.90884	0.0025	0.0326389	yes
XLOC_003916	XLOC_003916	Ggt5	10:75589339-75618651	LD3	SD3	OK	1.15623	7.31675	2.66178	3.07807	5e-05	0.00150412	yes
XLOC_003979	XLOC_003979	Palm	10:79793571-79820908	LD3	SD3	OK	2.85672	6.51832	1.19014	2.17494	0.0008	0.0141639	yes
XLOC_004073	XLOC_004073	-	10:84518060-84525453	LD3	SD3	OK	0.629983	1.47883	1.23107	1.97334	0.0009	0.0154411	yes
XLOC_004125	XLOC_004125	Ntn4	10:93640680-93747209	LD3	SD3	OK	3.73817	8.89386	1.25048	2.6732	5e-05	0.00150412	yes
XLOC_004233	XLOC_004233	Ptprr	10:116018212-116274933	LD3	SD3	OK	0.315422	1.17208	1.89371	1.67926	0.00055	0.0106759	yes
XLOC_004235	XLOC_004235	Ptprb	10:116301373-116389538	LD3	SD3	OK	27.4721	71.0051	1.36996	3.39835	5e-05	0.00150412	yes
XLOC_004275	XLOC_004275	-	10:121488825-121491635	LD3	SD3	OK	0.13353	1.30443	3.28818	2.45222	0.0017	0.0246925	yes
XLOC_004393	XLOC_004393	Syne1	10:5020189-5202019	LD3	SD3	OK	17.7303	45.3424	1.35465	3.15938	5e-05	0.00150412	yes
XLOC_004406	XLOC_004406	Ipcef1	10:6740628-7052478	LD3	SD3	OK	1.36135	3.14466	1.20786	2.03019	5e-05	0.00150412	yes
XLOC_004544	XLOC_004544	Amd2	10:35708690-35711891	LD3	SD3	OK	0.86529	2.29581	1.40775	2.08115	0.00075	0.0134835	yes
XLOC_004564	XLOC_004564	Amd1	10:40286366-40302188	LD3	SD3	OK	12.436	27.6791	1.15427	3.14415	5e-05	0.00150412	yes
XLOC_004645	XLOC_004645	Chst3	10:60181525-60219390	LD3	SD3	OK	1.07152	3.52825	1.71929	3.17108	5e-05	0.00150412	yes
XLOC_004711	XLOC_004711	Phyhipl	10:70440580-70655965	LD3	SD3	OK	1.59236	4.16278	1.38638	1.75027	0.00025	0.00579932	yes
XLOC_004749	XLOC_004749	Col6a2	10:76595761-76623630	LD3	SD3	OK	18.5025	43.3752	1.22915	3.51057	5e-05	0.00150412	yes
XLOC_004768	XLOC_004768	Gm22394,Gm22871,Trpm2	10:77907721-77970563	LD3	SD3	OK	2.13134	6.4563	1.59895	1.47585	0.0004	0.00838373	yes
XLOC_004876	XLOC_004876	-	10:82966188-82969696	LD3	SD3	OK	1.3052	4.77129	1.87011	1.84989	0.0038	0.043805	yes
XLOC_004948	XLOC_004948	Plxnc1	10:94790865-94944578	LD3	SD3	OK	3.20438	7.76326	1.27662	2.5676	5e-05	0.00150412	yes
XLOC_004984	XLOC_004984	Tmtc2	10:105187662-105583874	LD3	SD3	OK	3.62202	11.2629	1.63671	3.05708	5e-05	0.00150412	yes
XLOC_004992	XLOC_004992	Acss3	10:106933513-107123740	LD3	SD3	OK	2.05074	4.12528	1.00835	1.75386	0.0037	0.0429965	yes
XLOC_005089	XLOC_005089	Arhgef25	10:127182494-127190214	LD3	SD3	OK	5.15034	11.4794	1.15631	2.533	0.0001	0.0027369	yes
XLOC_005231	XLOC_005231	-	10:22448823-22450703	LD3	SD3	OK	0.182035	1.13709	2.64306	2.521	0.00145	0.0220126	yes
XLOC_005318	XLOC_005318	-	10:66945528-66947145	LD3	SD3	OK	0.259161	1.04729	2.01474	2.00104	0.00205	0.0283064	yes
XLOC_005764	XLOC_005764	Hba-a1	11:32283510-32284465	LD3	SD3	OK	119.89	665.959	2.47373	5.23972	5e-05	0.00150412	yes
XLOC_005766	XLOC_005766	Hba-a2	11:32296488-32297298	LD3	SD3	OK	3.36381	15.5771	2.21125	2.2529	0.0008	0.0141639	yes
XLOC_005840	XLOC_005840	Adam19	11:46055989-46147531	LD3	SD3	OK	11.5149	23.7408	1.04387	2.72724	5e-05	0.00150412	yes
XLOC_005920	XLOC_005920	Col23a1	11:51289919-51584589	LD3	SD3	OK	8.00457	17.8408	1.15628	3.16841	5e-05	0.00150412	yes
XLOC_005926	XLOC_005926	-	11:51916314-51921862	LD3	SD3	OK	0.432733	1.80022	2.05662	2.48807	0.00045	0.00918015	yes
XLOC_005985	XLOC_005985	Gria1	11:57011386-57330244	LD3	SD3	OK	2.05096	4.39084	1.0982	1.89537	0.00055	0.0106759	yes
XLOC_006073	XLOC_006073	Mfap4	11:61485430-61494406	LD3	SD3	OK	90.0495	354.991	1.97899	4.79715	5e-05	0.00150412	yes
XLOC_006145	XLOC_006145	Myh10	11:68691558-68816645	LD3	SD3	OK	19.745	51.6816	1.38817	2.57255	5e-05	0.00150412	yes
XLOC_006220	XLOC_006220	Wscd1	11:71749826-71790054	LD3	SD3	OK	0.598181	2.68806	2.16791	2.5907	5e-05	0.00150412	yes
XLOC_006521	XLOC_006521	Col1a1	11:94936223-94953042	LD3	SD3	OK	11.5577	30.9809	1.42253	3.79904	5e-05	0.00150412	yes
XLOC_006608	XLOC_006608	Tcap	11:98383810-98384953	LD3	SD3	OK	7.45426	17.8383	1.25884	2.29136	0.0005	0.00992713	yes
XLOC_006671	XLOC_006671	Ramp2,Vps25	11:101246027-101259549	LD3	SD3	OK	182.913	372.838	1.02739	2.83831	5e-05	0.00150412	yes
XLOC_006677	XLOC_006677	Aoc3	11:101330604-101347939	LD3	SD3	OK	0.403764	1.01703	1.33277	1.69494	0.00415	0.046589	yes
XLOC_006700	XLOC_006700	Cd300lg	11:102041508-102055827	LD3	SD3	OK	0.931382	2.45338	1.39732	1.87923	0.0018	0.0257327	yes
XLOC_006733	XLOC_006733	Mapt	11:104231389-104332094	LD3	SD3	OK	6.86694	24.1323	1.81323	3.11241	5e-05	0.00150412	yes
XLOC_006746	XLOC_006746	Mrc2	11:105291356-105351287	LD3	SD3	OK	3.69406	9.47781	1.35935	2.32534	5e-05	0.00150412	yes
XLOC_006754	XLOC_006754	Ace	11:105965607-105989964	LD3	SD3	OK	86.6632	302.175	1.80189	4.53866	5e-05	0.00150412	yes
XLOC_006770	XLOC_006770	1810010H24Rik	11:107028117-107030443	LD3	SD3	OK	6.72353	17.4252	1.37388	2.48521	0.0001	0.0027369	yes
XLOC_006936	XLOC_006936	Gcgr	11:120526854-120539088	LD3	SD3	OK	0.27512	2.41922	3.13641	3.00748	5e-05	0.00150412	yes
XLOC_006957	XLOC_006957	Narf	11:121237234-121258488	LD3	SD3	OK	3.27186	6.69605	1.0332	2.11423	0.0003	0.00669584	yes
XLOC_007070	XLOC_007070	Grb10	11:11930507-12038683	LD3	SD3	OK	10.7416	23.0249	1.09999	2.92132	5e-05	0.00150412	yes
XLOC_007100	XLOC_007100	Gm37818,Meis1	11:18879816-19019045	LD3	SD3	OK	5.94074	13.3165	1.16451	2.49809	5e-05	0.00150412	yes
XLOC_007175	XLOC_007175	Ccdc85a	11:28385684-28584324	LD3	SD3	OK	4.05366	10.3049	1.34603	3.0603	5e-05	0.00150412	yes
XLOC_007444	XLOC_007444	2610507I01Rik	11:59198078-59202393	LD3	SD3	OK	0.230689	9.7785	5.40559	6.00437	5e-05	0.00150412	yes
XLOC_007447	XLOC_007447	Wnt3a	11:59248032-59290752	LD3	SD3	OK	0.145395	1.38169	3.24838	2.9926	0.0001	0.0027369	yes
XLOC_007567	XLOC_007567	Arhgef15	11:68943153-68958701	LD3	SD3	OK	7.44921	19.5111	1.38913	3.49597	5e-05	0.00150412	yes
XLOC_007600	XLOC_007600	Fgf11	11:69796065-69802940	LD3	SD3	OK	0.689615	2.04216	1.56623	2.16907	0.0011	0.0179001	yes
XLOC_007619	XLOC_007619	Alox15	11:70344151-70352031	LD3	SD3	OK	1.28021	3.34753	1.38671	1.53248	0.00375	0.0433818	yes
XLOC_007728	XLOC_007728	Fam101b	11:76019193-76027782	LD3	SD3	OK	8.21836	17.6499	1.10274	2.81172	5e-05	0.00150412	yes
XLOC_007822	XLOC_007822	Mmp28	11:83437676-83463071	LD3	SD3	OK	0.932852	2.61571	1.48748	2.11725	0.0003	0.00669584	yes
XLOC_007906	XLOC_007906	Stxbp4	11:90476491-90638084	LD3	SD3	OK	0.609605	1.53372	1.33109	1.66539	0.00135	0.0208809	yes
XLOC_007986	XLOC_007986	-	11:97298867-97311737	LD3	SD3	OK	1.00612	2.83061	1.49231	2.017	0.00225	0.0302961	yes
XLOC_007990	XLOC_007990	Gm11611,Srcin1	11:97509194-97576186	LD3	SD3	OK	0.887401	2.51856	1.50494	1.73127	0.00085	0.0148398	yes
XLOC_008077	XLOC_008077	Krtap17-1	11:99993233-99993994	LD3	SD3	OK	4.62494	14.1106	1.60927	2.32645	0.00045	0.00918015	yes
XLOC_008086	XLOC_008086	Krt15	11:100131757-100135928	LD3	SD3	OK	0.24372	1.19297	2.29126	2.04066	0.0005	0.00992713	yes
XLOC_008097	XLOC_008097	Jup	11:100368957-100397763	LD3	SD3	OK	28.8562	62.2637	1.10951	1.91153	0.00125	0.0197395	yes
XLOC_008115	XLOC_008115	Ptrf	11:100956732-100970887	LD3	SD3	OK	38.422	87.5081	1.18748	3.40551	5e-05	0.00150412	yes
XLOC_008216	XLOC_008216	Icam2	11:106365389-106388075	LD3	SD3	OK	52.1641	128.239	1.2977	3.27595	5e-05	0.00150412	yes
XLOC_008254	XLOC_008254	Abca9	11:110100050-110168224	LD3	SD3	OK	0.745512	2.46646	1.72614	2.95447	5e-05	0.00150412	yes
XLOC_008275	XLOC_008275	Cd300lb	11:114922780-114934386	LD3	SD3	OK	6.9081	15.7812	1.19185	2.75428	5e-05	0.00150412	yes
XLOC_008327	XLOC_008327	Cygb	11:116645594-116668389	LD3	SD3	OK	2.51548	6.74882	1.4238	2.40959	0.0002	0.00483895	yes
XLOC_008330	XLOC_008330	St6galnac1	11:116764399-116776916	LD3	SD3	OK	0.157236	1.43135	3.18637	2.36745	5e-05	0.00150412	yes
XLOC_008331	XLOC_008331	Mxra7	11:116803061-116828046	LD3	SD3	OK	5.83158	13.0827	1.1657	1.9451	0.0012	0.0191144	yes
XLOC_008382	XLOC_008382	2310003H01Rik	11:120368494-120378764	LD3	SD3	OK	2.65941	7.99705	1.58836	3.01279	5e-05	0.00150412	yes
XLOC_008405	XLOC_008405	Rfng	11:120780745-120784207	LD3	SD3	OK	3.6741	8.85786	1.26957	2.47103	5e-05	0.00150412	yes
XLOC_008585	XLOC_008585	-	11:68958755-68961054	LD3	SD3	OK	0.379106	2.00056	2.39973	2.77062	5e-05	0.00150412	yes
XLOC_008586	XLOC_008586	-	11:68961137-68962555	LD3	SD3	OK	0.424204	1.46469	1.78776	1.93009	0.00275	0.0349429	yes
XLOC_008696	XLOC_008696	-	11:97297463-97298678	LD3	SD3	OK	1.00016	3.08935	1.62707	1.96512	0.002	0.0277727	yes
XLOC_008739	XLOC_008739	-	11:109011641-109012109	LD3	SD3	OK	320.026	690.671	1.10981	3.2524	5e-05	0.00150412	yes
XLOC_008885	XLOC_008885	-	12:25240486-25260627	LD3	SD3	OK	0.511966	2.51163	2.29451	2.76893	5e-05	0.00150412	yes
XLOC_008888	XLOC_008888	-	12:25393499-25402824	LD3	SD3	OK	0.402579	1.0334	1.36005	1.6496	0.00245	0.0322037	yes
XLOC_008937	XLOC_008937	Meox2	12:37108539-37179534	LD3	SD3	OK	3.56504	7.71317	1.11341	2.18014	0.00035	0.00756352	yes
XLOC_009103	XLOC_009103	Rdh12	12:79208913-79222665	LD3	SD3	OK	4.45554	29.1663	2.71063	5.39308	5e-05	0.00150412	yes
XLOC_009250	XLOC_009250	Slc24a4	12:102127805-102273275	LD3	SD3	OK	1.70102	4.31046	1.34144	3.07251	5e-05	0.00150412	yes
XLOC_009307	XLOC_009307	Hhipl1	12:108305814-108331017	LD3	SD3	OK	1.48293	7.51565	2.34144	4.50566	5e-05	0.00150412	yes
XLOC_009308	XLOC_009308	Cyp46a1	12:108334376-108362231	LD3	SD3	OK	0.290842	1.18044	2.02101	1.99364	0.0021	0.028818	yes
XLOC_009319	XLOC_009319	Gm27300,Meg3,Mir1906-1,Mir770	12:109540857-109571726	LD3	SD3	OK	5.14578	18.0929	1.81396	2.43695	5e-05	0.00150412	yes
XLOC_009334	XLOC_009334	DQ267100,Gm23508,Gm24895,Gm26922,Gm27350,Rian	12:109603881-109661716	LD3	SD3	OK	3.85458	8.64185	1.16477	1.13951	0.0008	0.0141639	yes
XLOC_009382	XLOC_009382	Mir134,Mir3072,Mir369,Mir377,Mir382,Mir410,Mir412,Mir485,Mir668,Mirg	12:109729763-109749460	LD3	SD3	OK	0.713467	2.87368	2.00998	0.435555	0.00075	0.0134835	yes
XLOC_009415	XLOC_009415	Kif26a	12:112146207-112181747	LD3	SD3	OK	1.16581	2.45882	1.07664	1.32847	0.0045	0.0491469	yes
XLOC_009418	XLOC_009418	Adssl1	12:112620044-112641354	LD3	SD3	OK	8.19979	16.7922	1.03414	2.31685	0.0001	0.0027369	yes
XLOC_009605	XLOC_009605	Tspan13	12:36014556-36042500	LD3	SD3	OK	19.9307	51.5971	1.3723	3.44754	5e-05	0.00150412	yes
XLOC_009727	XLOC_009727	Gpr135,L3hypdh	12:72067961-72085439	LD3	SD3	OK	1.40061	4.04945	1.53167	2.14371	0.00035	0.00756352	yes
XLOC_009794	XLOC_009794	Map3k9	12:81714949-81781170	LD3	SD3	OK	1.36165	3.06332	1.16974	2.6879	5e-05	0.00150412	yes
XLOC_009835	XLOC_009835	Tgfb3	12:85824658-86079041	LD3	SD3	OK	2.27923	8.79872	1.94875	3.32215	5e-05	0.00150412	yes
XLOC_010003	XLOC_010003	Ckb	12:111669354-111672338	LD3	SD3	OK	5.68269	23.375	2.04032	3.91854	5e-05	0.00150412	yes
XLOC_010017	XLOC_010017	Gm30238	12:112690985-112693588	LD3	SD3	OK	0.339726	1.11448	1.71393	1.99712	0.0022	0.0297977	yes
XLOC_010018	XLOC_010018	Ahnak2	12:112772193-112802657	LD3	SD3	OK	1.39959	3.77551	1.43167	2.80915	5e-05	0.00150412	yes
XLOC_010021	XLOC_010021	Jag2	12:112907710-112929506	LD3	SD3	OK	1.53564	8.45825	2.46152	4.30481	5e-05	0.00150412	yes
XLOC_010028	XLOC_010028	Igha,Ighj2,Ighj4,Ighm	12:113254829-113429567	LD3	SD3	OK	7.95406	24.3227	1.61254	2.54096	5e-05	0.00150412	yes
XLOC_010364	XLOC_010364	-	12:25270711-25272048	LD3	SD3	OK	0.196368	1.15546	2.55684	2.33898	0.00115	0.0185127	yes
XLOC_010365	XLOC_010365	-	12:25272132-25276038	LD3	SD3	OK	0.240868	1.30054	2.43279	2.99859	5e-05	0.00150412	yes
XLOC_010388	XLOC_010388	-	12:25352405-25354222	LD3	SD3	OK	0.112234	1.18234	3.39706	2.97598	0.0004	0.00838373	yes
XLOC_010582	XLOC_010582	-	12:112894962-112896102	LD3	SD3	OK	0.55615	3.21894	2.53304	2.7952	0.00035	0.00756352	yes
XLOC_010961	XLOC_010961	Ogn	13:49421229-49652746	LD3	SD3	OK	12.782	35.6096	1.47816	2.2888	0.0022	0.0297977	yes
XLOC_010984	XLOC_010984	-	13:52985800-53000526	LD3	SD3	OK	1.03608	3.66204	1.82151	1.92851	0.00245	0.0322037	yes
XLOC_011032	XLOC_011032	Ntrk2	13:58806595-59133970	LD3	SD3	OK	1.06697	11.8917	3.47836	7.40344	5e-05	0.00150412	yes
XLOC_011164	XLOC_011164	-	13:80941071-80948754	LD3	SD3	OK	0.648458	2.78481	2.10249	2.16301	0.00075	0.0134835	yes
XLOC_011386	XLOC_011386	Chrm3	13:9875485-10658893	LD3	SD3	OK	0.832895	2.48745	1.57846	2.05568	0.0009	0.0154411	yes
XLOC_011394	XLOC_011394	Gpr137b-ps	13:12615781-12650363	LD3	SD3	OK	2.30511	4.8326	1.06797	1.83962	0.0015	0.0225641	yes
XLOC_011720	XLOC_011720	Gm15440	13:51685528-51701041	LD3	SD3	OK	0.71985	3.81297	2.40515	2.70575	0.00035	0.00756352	yes
XLOC_011721	XLOC_011721	Sema4d	13:51701245-51793747	LD3	SD3	OK	9.22393	19.3281	1.06724	2.28033	5e-05	0.00150412	yes
XLOC_011762	XLOC_011762	Fam193b	13:55539251-55571120	LD3	SD3	OK	15.2994	39.0356	1.35132	3.30531	5e-05	0.00150412	yes
XLOC_011795	XLOC_011795	Gas1	13:60174404-60177365	LD3	SD3	OK	1.7743	3.96989	1.16185	1.96674	0.00105	0.017305	yes
XLOC_011899	XLOC_011899	Nkd2	13:73818412-73847631	LD3	SD3	OK	1.09654	3.75413	1.77552	2.9843	5e-05	0.00150412	yes
XLOC_012429	XLOC_012429	Rasgrf2	13:91880116-92131850	LD3	SD3	OK	2.87923	5.99587	1.05829	2.04554	0.00065	0.0121296	yes
XLOC_012688	XLOC_012688	Sema3g	14:31217859-31230350	LD3	SD3	OK	11.9783	24.686	1.04327	2.70709	0.0001	0.0027369	yes
XLOC_013186	XLOC_013186	Fam124a	14:62555735-62608641	LD3	SD3	OK	2.65235	5.37406	1.01874	1.78827	0.0012	0.0191144	yes
XLOC_013213	XLOC_013213	Zfp395	14:65358675-65398930	LD3	SD3	OK	1.27324	2.90175	1.18842	1.95062	0.00105	0.017305	yes
XLOC_013223	XLOC_013223	Adra1a	14:66634965-66740085	LD3	SD3	OK	0.582842	1.76732	1.60039	2.65619	0.00015	0.00382254	yes
XLOC_013254	XLOC_013254	Lgi3	14:70530820-70538438	LD3	SD3	OK	10.3091	23.9176	1.21415	3.05825	5e-05	0.00150412	yes
XLOC_013898	XLOC_013898	Myh7	14:54968677-54994725	LD3	SD3	OK	2.30205	4.71625	1.03472	2.14123	0.00015	0.00382254	yes
XLOC_014517	XLOC_014517	Sema5a	15:32244811-32696341	LD3	SD3	OK	6.15348	13.4103	1.12386	3.22618	5e-05	0.00150412	yes
XLOC_014557	XLOC_014557	Cthrc1	15:39076931-39087121	LD3	SD3	OK	0.360584	2.50199	2.79467	2.16806	0.00055	0.0106759	yes
XLOC_014652	XLOC_014652	Khdrbs3	15:68928419-69093515	LD3	SD3	OK	4.49607	10.04	1.15903	1.8285	0.0017	0.0246925	yes
XLOC_014677	XLOC_014677	Ly6g	15:75155239-75159127	LD3	SD3	OK	5.14577	22.6281	2.13666	3.52461	5e-05	0.00150412	yes
XLOC_014874	XLOC_014874	Gm15382	15:91820187-91824854	LD3	SD3	OK	0.247121	1.25794	2.34778	1.85666	0.0003	0.00669584	yes
XLOC_014959	XLOC_014959	6030408B16Rik	15:101293211-101298585	LD3	SD3	OK	7.19458	15.9189	1.14576	2.17003	0.0004	0.00838373	yes
XLOC_014964	XLOC_014964	Krt86	15:101469327-101479983	LD3	SD3	OK	0.113411	1.84513	4.02409	3.02147	0.0002	0.00483895	yes
XLOC_014977	XLOC_014977	Soat2	15:102150525-102163474	LD3	SD3	OK	10.4949	25.3361	1.2715	2.86987	5e-05	0.00150412	yes
XLOC_015021	XLOC_015021	C7	15:4987573-5063846	LD3	SD3	OK	43.3874	98.2	1.17845	2.82656	5e-05	0.00150412	yes
XLOC_015105	XLOC_015105	-	15:34744967-34750917	LD3	SD3	OK	0.432055	1.52853	1.82286	1.98277	0.00265	0.0340434	yes
XLOC_015126	XLOC_015126	Gm15941,Ncald	15:37366174-37792570	LD3	SD3	OK	6.89176	14.4792	1.07104	2.39368	5e-05	0.00150412	yes
XLOC_015174	XLOC_015174	Samd12	15:53453748-53902551	LD3	SD3	OK	0.635869	1.53292	1.26948	1.02305	0.00135	0.0208809	yes
XLOC_015279	XLOC_015279	-	15:74930262-74933776	LD3	SD3	OK	0.378467	1.87187	2.30625	3.0622	5e-05	0.00150412	yes
XLOC_015374	XLOC_015374	Card10	15:78775074-78803042	LD3	SD3	OK	3.36244	8.04451	1.2585	2.78253	5e-05	0.00150412	yes
XLOC_015397	XLOC_015397	Cbx6,Npcd,Nptxr	15:79786351-79834688	LD3	SD3	OK	5.55683	12.3073	1.14717	2.11621	5e-05	0.00150412	yes
XLOC_015409	XLOC_015409	-	15:81242502-81248016	LD3	SD3	OK	0.40081	2.29864	2.51979	2.09435	0.00075	0.0134835	yes
XLOC_015459	XLOC_015459	Scube1	15:83602525-83725021	LD3	SD3	OK	0.957118	2.56026	1.41952	2.29905	0.00015	0.00382254	yes
XLOC_015518	XLOC_015518	Prickle1	15:93499113-93595891	LD3	SD3	OK	3.93988	13.0811	1.73126	4.09658	5e-05	0.00150412	yes
XLOC_015539	XLOC_015539	Amigo2	15:97244073-97385760	LD3	SD3	OK	5.23495	12.3488	1.23812	2.33319	0.00035	0.00756352	yes
XLOC_015613	XLOC_015613	Krt80	15:101348219-101409199	LD3	SD3	OK	20.8403	59.2804	1.50818	3.9051	5e-05	0.00150412	yes
XLOC_016178	XLOC_016178	Adipoq	16:23146535-23158028	LD3	SD3	OK	2.36865	7.23505	1.61094	2.32742	0.0002	0.00483895	yes
XLOC_016209	XLOC_016209	-	16:31284359-31291029	LD3	SD3	OK	0.510623	2.13385	2.06313	2.12215	0.0019	0.0267636	yes
XLOC_016333	XLOC_016333	Spice1	16:44347120-44388526	LD3	SD3	OK	3.30763	7.62108	1.2042	1.70911	0.0025	0.0326389	yes
XLOC_016360	XLOC_016360	Retnlg	16:48872607-48874498	LD3	SD3	OK	144.376	1109.78	2.94237	8.30629	5e-05	0.00150412	yes
XLOC_016518	XLOC_016518	Kcne2	16:92292388-92298129	LD3	SD3	OK	4.29652	9.70444	1.17547	2.1838	0.0004	0.00838373	yes
XLOC_016533	XLOC_016533	Ripply3	16:94328093-94336935	LD3	SD3	OK	4.15289	10.2454	1.30279	2.36629	5e-05	0.00150412	yes
XLOC_016587	XLOC_016587	Rogdi	16:5008369-5013553	LD3	SD3	OK	8.71985	17.8314	1.03205	1.81776	0.00045	0.00918015	yes
XLOC_016644	XLOC_016644	Myh11	16:14194526-14291408	LD3	SD3	OK	9.3118	19.7738	1.08646	3.01485	5e-05	0.00150412	yes
XLOC_016727	XLOC_016727	-	16:19996868-20009869	LD3	SD3	OK	1.43934	3.31379	1.20307	2.23154	0.00015	0.00382254	yes
XLOC_016728	XLOC_016728	-	16:20010037-20014553	LD3	SD3	OK	0.717975	2.24237	1.64302	2.48023	0.0001	0.0027369	yes
XLOC_016753	XLOC_016753	Dgkg	16:22466370-22657293	LD3	SD3	OK	0.971574	3.12258	1.68434	2.52985	0.00025	0.00579932	yes
XLOC_016768	XLOC_016768	-	16:24084606-24090263	LD3	SD3	OK	0.149576	2.13068	3.83236	4.75522	5e-05	0.00150412	yes
XLOC_016797	XLOC_016797	Tmem44	16:30511379-30551047	LD3	SD3	OK	1.32953	6.15571	2.21101	3.23118	5e-05	0.00150412	yes
XLOC_016963	XLOC_016963	Col8a1	16:57624257-57754737	LD3	SD3	OK	1.8036	4.00332	1.15032	2.32493	5e-05	0.00150412	yes
XLOC_017312	XLOC_017312	-	16:48871992-48872433	LD3	SD3	OK	0.508424	4.92368	3.27563	2.74767	0.00175	0.0252415	yes
XLOC_017518	XLOC_017518	Vmn2r95,Vmn2r96	17:18424103-18838589	LD3	SD3	OK	0.264702	10.635	5.3283	5.91344	5e-05	0.00150412	yes
XLOC_017678	XLOC_017678	Syngap1	17:26941083-26973015	LD3	SD3	OK	1.64325	3.32402	1.01638	1.16484	0.00425	0.0473317	yes
XLOC_017720	XLOC_017720	Gm16194,Rab44	17:29114144-29149117	LD3	SD3	OK	7.09799	19.107	1.42862	1.72699	5e-05	0.00150412	yes
XLOC_017723	XLOC_017723	Pi16	17:29318768-29329413	LD3	SD3	OK	6.91347	18.0948	1.3881	3.12445	5e-05	0.00150412	yes
XLOC_017734	XLOC_017734	Glp1r	17:30901650-30941193	LD3	SD3	OK	0.758168	3.87805	2.35474	3.95367	5e-05	0.00150412	yes
XLOC_017813	XLOC_017813	Tnxb	17:34670534-34722252	LD3	SD3	OK	2.40096	5.22685	1.12233	2.52874	5e-05	0.00150412	yes
XLOC_017828	XLOC_017828	Ddah2	17:35059034-35062095	LD3	SD3	OK	12.2532	37.4487	1.61176	3.34795	5e-05	0.00150412	yes
XLOC_017838	XLOC_017838	Ltb	17:35194438-35196320	LD3	SD3	OK	6.71762	29.0901	2.1145	4.00324	5e-05	0.00150412	yes
XLOC_018151	XLOC_018151	Lbh	17:72918304-72941967	LD3	SD3	OK	15.7503	43.786	1.47509	4.13558	5e-05	0.00150412	yes
XLOC_018164	XLOC_018164	Rasgrp3	17:75435904-75529043	LD3	SD3	OK	4.76676	10.4538	1.13294	2.78728	5e-05	0.00150412	yes
XLOC_018203	XLOC_018203	-	17:84099104-84106091	LD3	SD3	OK	0.346332	1.2232	1.82044	2.23862	0.0004	0.00838373	yes
XLOC_018417	XLOC_018417	Mmp25	17:23623820-23645529	LD3	SD3	OK	2.11705	5.045	1.2528	2.54074	0.0001	0.0027369	yes
XLOC_018422	XLOC_018422	Paqr4	17:23726335-23740330	LD3	SD3	OK	3.04087	7.2998	1.26337	2.18732	0.00065	0.0121296	yes
XLOC_018450	XLOC_018450	Slc9a3r2	17:24639281-24650794	LD3	SD3	OK	44.5208	129.107	1.53602	4.09588	5e-05	0.00150412	yes
XLOC_018549	XLOC_018549	Glo1	17:30592865-30612659	LD3	SD3	OK	22.9857	59.1686	1.3641	3.43743	5e-05	0.00150412	yes
XLOC_018860	XLOC_018860	9830107B12Rik	17:48123486-48146307	LD3	SD3	OK	0.464753	2.11745	2.1878	2.75675	5e-05	0.00150412	yes
XLOC_018861	XLOC_018861	A530064D06Rik	17:48151895-48167270	LD3	SD3	OK	1.10955	3.26924	1.55898	2.14151	0.0003	0.00669584	yes
XLOC_018940	XLOC_018940	Tnfsf14	17:57189491-57194189	LD3	SD3	OK	4.19119	8.5078	1.02143	1.93663	0.00175	0.0252415	yes
XLOC_019042	XLOC_019042	-	17:80564014-80570069	LD3	SD3	OK	4.86128	12.8635	1.40387	3.44194	5e-05	0.00150412	yes
XLOC_019054	XLOC_019054	-	17:84114344-84126469	LD3	SD3	OK	0.343493	1.80929	2.39707	4.19525	5e-05	0.00150412	yes
XLOC_019055	XLOC_019055	-	17:84158642-84163061	LD3	SD3	OK	0.311103	1.43213	2.2027	2.7226	5e-05	0.00150412	yes
XLOC_019409	XLOC_019409	9430020K01Rik	18:4604895-4682868	LD3	SD3	OK	22.5804	57.4281	1.34668	4.03829	5e-05	0.00150412	yes
XLOC_019605	XLOC_019605	Gm24690	18:38355792-38366969	LD3	SD3	OK	0.312774	2.25916	2.85259	1.1382	0.0001	0.0027369	yes
XLOC_019673	XLOC_019673	Prdm6	18:53463549-53575907	LD3	SD3	OK	4.10258	8.55091	1.05955	1.67216	0.0041	0.0461406	yes
XLOC_019730	XLOC_019730	Sh3tc2	18:61953074-62015715	LD3	SD3	OK	1.22273	3.40456	1.47736	2.52322	5e-05	0.00150412	yes
XLOC_019731	XLOC_019731	-	18:62141828-62168264	LD3	SD3	OK	0.661304	1.468	1.15046	2.74356	5e-05	0.00150412	yes
XLOC_020030	XLOC_020030	Pcdh12	18:38266033-38284402	LD3	SD3	OK	1.23636	4.95828	2.00374	2.96502	0.0001	0.0027369	yes
XLOC_020073	XLOC_020073	Cdo1	18:46713204-46728342	LD3	SD3	OK	92.4912	258.474	1.48263	4.41675	5e-05	0.00150412	yes
XLOC_020133	XLOC_020133	Adrb2	18:62168441-62180051	LD3	SD3	OK	29.4429	61.4047	1.06043	2.68709	5e-05	0.00150412	yes
XLOC_020139	XLOC_020139	Piezo2	18:63010212-63387234	LD3	SD3	OK	2.38853	5.98263	1.32466	2.43412	5e-05	0.00150412	yes
XLOC_020194	XLOC_020194	Gm20544	18:75358421-75367183	LD3	SD3	OK	1.91708	4.14356	1.11196	1.78233	0.00275	0.0349429	yes
XLOC_020312	XLOC_020312	-	18:34553003-34556797	LD3	SD3	OK	0.0360998	1.00734	4.80242	3.79355	0.00055	0.0106759	yes
XLOC_020499	XLOC_020499	Cd248	19:5068077-5070637	LD3	SD3	OK	1.29072	4.48132	1.79575	2.81075	5e-05	0.00150412	yes
XLOC_020728	XLOC_020728	Smarca2	19:26605114-26823907	LD3	SD3	OK	24.5009	50.5863	1.04591	2.44894	5e-05	0.00150412	yes
XLOC_020765	XLOC_020765	-	19:32906374-32946741	LD3	SD3	OK	0.151949	5.11638	5.07347	4.90103	5e-05	0.00150412	yes
XLOC_020931	XLOC_020931	Adrb1	19:56722371-56727061	LD3	SD3	OK	2.88737	5.85803	1.02066	1.93307	0.00135	0.0208809	yes
XLOC_020982	XLOC_020982	Carns1	19:4164323-4176638	LD3	SD3	OK	1.2599	3.17942	1.33545	1.78992	0.00455	0.0494796	yes
XLOC_020983	XLOC_020983	Tbc1d10c	19:4183724-4191466	LD3	SD3	OK	2.95392	7.36522	1.3181	2.15859	0.00045	0.00918015	yes
XLOC_021021	XLOC_021021	Snx32	19:5495245-5510510	LD3	SD3	OK	1.25687	2.96548	1.23843	1.76263	0.00445	0.0487895	yes
XLOC_021030	XLOC_021030	Malat1	19:5795552-5802672	LD3	SD3	OK	291.401	675.485	1.21292	1.57156	0.0015	0.0225641	yes
XLOC_021031	XLOC_021031	Gm27702,Neat1	19:5824651-5875274	LD3	SD3	OK	269.39	860.362	1.67525	3.8914	5e-05	0.00150412	yes
XLOC_021208	XLOC_021208	Gcnt1	19:17326017-17356667	LD3	SD3	OK	2.05624	9.65202	2.23082	4.64329	5e-05	0.00150412	yes
XLOC_021280	XLOC_021280	-	19:32954361-32959446	LD3	SD3	OK	0.106754	1.02876	3.26854	3.80711	5e-05	0.00150412	yes
XLOC_021291	XLOC_021291	Ankrd22	19:34100942-34166053	LD3	SD3	OK	1.25053	4.24826	1.76433	2.15492	0.0003	0.00669584	yes
XLOC_021292	XLOC_021292	Acta2	19:34241089-34255336	LD3	SD3	OK	100.431	240.492	1.25978	3.75224	5e-05	0.00150412	yes
XLOC_021433	XLOC_021433	5830416P10Rik	19:53441182-53464945	LD3	SD3	OK	2.69249	14.3745	2.4165	3.5566	5e-05	0.00150412	yes
XLOC_021496	XLOC_021496	-	19:5510676-5513035	LD3	SD3	OK	1.03062	2.68893	1.38351	1.92927	0.0021	0.028818	yes
XLOC_021541	XLOC_021541	-	19:12454531-12458965	LD3	SD3	OK	0.415671	1.2895	1.63329	2.2341	0.0004	0.00838373	yes
XLOC_021549	XLOC_021549	-	19:18562766-18568152	LD3	SD3	OK	0.112125	1.11423	3.31288	3.99952	5e-05	0.00150412	yes
XLOC_021981	XLOC_021981	Il1f9	2:24186265-24193568	LD3	SD3	OK	33.7809	81.0089	1.26187	3.31874	5e-05	0.00150412	yes
XLOC_021996	XLOC_021996	Pnpla7	2:24976032-25054057	LD3	SD3	OK	12.447	30.0892	1.27345	2.06432	0.00025	0.00579932	yes
XLOC_022185	XLOC_022185	Gm13443	2:35340408-35340963	LD3	SD3	OK	10.972	29.3504	1.41955	2.38516	5e-05	0.00150412	yes
XLOC_022396	XLOC_022396	Dhrs9	2:69380444-69408049	LD3	SD3	OK	3.10521	8.53101	1.45803	3.38056	5e-05	0.00150412	yes
XLOC_022426	XLOC_022426	Pdk1	2:71873223-71903858	LD3	SD3	OK	2.81077	6.09342	1.11629	1.60352	0.0001	0.0027369	yes
XLOC_022550	XLOC_022550	Aplnr	2:85136224-85139923	LD3	SD3	OK	2.05511	5.69932	1.47158	2.69629	5e-05	0.00150412	yes
XLOC_023235	XLOC_023235	Bpifa1	2:154142879-154149219	LD3	SD3	OK	90.5015	357.521	1.98202	5.42909	5e-05	0.00150412	yes
XLOC_023278	XLOC_023278	Myl9	2:156775419-156781658	LD3	SD3	OK	47.1541	125.157	1.40828	3.40536	5e-05	0.00150412	yes
XLOC_023305	XLOC_023305	Ppp1r16b	2:158665397-158766334	LD3	SD3	OK	6.10625	15.3281	1.32782	3.40509	5e-05	0.00150412	yes
XLOC_023393	XLOC_023393	-	2:166548694-166555310	LD3	SD3	OK	0.461064	1.40984	1.61249	2.42633	0.00035	0.00756352	yes
XLOC_023457	XLOC_023457	Pck1	2:173153047-173159273	LD3	SD3	OK	0.160305	2.72792	4.08891	3.43182	5e-05	0.00150412	yes
XLOC_023560	XLOC_023560	Slc2a4rg-ps	2:181384249-181387586	LD3	SD3	OK	1.22573	2.76216	1.17215	1.79123	0.00275	0.0349429	yes
XLOC_023635	XLOC_023635	Gm38171	2:11308540-11332639	LD3	SD3	OK	0.553742	3.31506	2.58175	2.30653	5e-05	0.00150412	yes
XLOC_023649	XLOC_023649	Itga8	2:12106071-12312315	LD3	SD3	OK	13.4317	35.2619	1.39247	3.19609	5e-05	0.00150412	yes
XLOC_024080	XLOC_024080	Grb14	2:64912475-65024987	LD3	SD3	OK	5.34713	11.8785	1.15151	1.71468	0.00275	0.0349429	yes
XLOC_024096	XLOC_024096	Scn7a	2:66667118-66785336	LD3	SD3	OK	8.37872	32.4899	1.95519	5.32319	5e-05	0.00150412	yes
XLOC_024211	XLOC_024211	Calcrl	2:84330623-84425411	LD3	SD3	OK	42.5566	231.188	2.44161	5.28632	5e-05	0.00150412	yes
XLOC_024617	XLOC_024617	Actc1	2:114009600-114068324	LD3	SD3	OK	15.4555	38.3067	1.30948	2.93415	5e-05	0.00150412	yes
XLOC_024738	XLOC_024738	Hdc	2:126593666-126619299	LD3	SD3	OK	57.5674	131.132	1.1877	3.12931	5e-05	0.00150412	yes
XLOC_024996	XLOC_024996	Snta1	2:154376312-154408099	LD3	SD3	OK	3.33817	7.04136	1.0768	1.99292	0.0011	0.0179001	yes
XLOC_025226	XLOC_025226	-	2:173060066-173063669	LD3	SD3	OK	0.385979	1.45892	1.9183	2.02203	0.00265	0.0340434	yes
XLOC_025257	XLOC_025257	Gm4631	2:175321954-175338197	LD3	SD3	OK	9.02377	19.2949	1.09641	2.84116	5e-05	0.00150412	yes
XLOC_025284	XLOC_025284	Gm14418	2:177387123-177398320	LD3	SD3	OK	0.745278	2.03824	1.45147	1.49173	0.00445	0.0487895	yes
XLOC_025296	XLOC_025296	Sycp2	2:178345292-178408308	LD3	SD3	OK	0.345542	2.45417	2.8283	2.70558	5e-05	0.00150412	yes
XLOC_025322	XLOC_025322	Srms	2:181205516-181213185	LD3	SD3	OK	0.457504	1.76401	1.947	2.06362	0.00265	0.0340434	yes
XLOC_025445	XLOC_025445	-	2:69411429-69413480	LD3	SD3	OK	0.197948	2.04966	3.37219	3.7222	5e-05	0.00150412	yes
XLOC_025553	XLOC_025553	-	2:129405909-129410663	LD3	SD3	OK	0.164537	1.44024	3.12983	3.91406	5e-05	0.00150412	yes
XLOC_025747	XLOC_025747	Pkia	3:7366668-7445366	LD3	SD3	OK	3.38518	6.83976	1.01471	2.08483	0.0003	0.00669584	yes
XLOC_025755	XLOC_025755	Stmn2	3:8509359-8561606	LD3	SD3	OK	2.58244	12.8036	2.30974	3.56978	5e-05	0.00150412	yes
XLOC_025796	XLOC_025796	Car3	3:14863511-14872523	LD3	SD3	OK	6.59119	20.4143	1.63097	3.22273	5e-05	0.00150412	yes
XLOC_025826	XLOC_025826	4632415L05Rik	3:19894878-19901034	LD3	SD3	OK	2.09947	4.29599	1.03297	1.81387	0.0021	0.028818	yes
XLOC_025965	XLOC_025965	RP23-175A22.1	3:37828999-37839573	LD3	SD3	OK	0.301978	1.01486	1.74877	1.67888	0.00425	0.0473317	yes
XLOC_026310	XLOC_026310	RP23-240E15.3	3:88030877-88033150	LD3	SD3	OK	0.203368	1.49521	2.87818	1.98233	0.00185	0.0262431	yes
XLOC_026364	XLOC_026364	She	3:89831265-89858928	LD3	SD3	OK	3.13991	7.36022	1.22903	2.90097	5e-05	0.00150412	yes
XLOC_026507	XLOC_026507	Ctsk	3:95499255-95509362	LD3	SD3	OK	41.6045	84.1322	1.01592	2.56866	5e-05	0.00150412	yes
XLOC_026561	XLOC_026561	Gja5	3:96798762-97092785	LD3	SD3	OK	3.36341	13.5419	2.00943	2.59097	0.00105	0.017305	yes
XLOC_026566	XLOC_026566	Fmo5	3:97628803-97655282	LD3	SD3	OK	1.06038	3.63054	1.7756	2.43876	5e-05	0.00150412	yes
XLOC_026576	XLOC_026576	Hmgcs2	3:98280434-98310738	LD3	SD3	OK	3.10455	6.66699	1.10265	2.20022	0.0002	0.00483895	yes
XLOC_026687	XLOC_026687	Kcna2	3:107101145-107115066	LD3	SD3	OK	0.508424	1.77603	1.80455	3.13789	5e-05	0.00150412	yes
XLOC_026696	XLOC_026696	RP23-455E11.1	3:107807918-107856508	LD3	SD3	OK	0.425047	1.47032	1.79043	1.66549	0.0032	0.0388717	yes
XLOC_026798	XLOC_026798	A530020G20Rik	3:121459527-121539435	LD3	SD3	OK	2.49228	7.04364	1.49885	2.07851	5e-05	0.00150412	yes
XLOC_026950	XLOC_026950	Emcn	3:137341029-137433063	LD3	SD3	OK	13.8509	39.2677	1.50336	3.46759	5e-05	0.00150412	yes
XLOC_026966	XLOC_026966	Adh1	3:138260990-138307022	LD3	SD3	OK	7.53847	26.5264	1.81508	3.45815	5e-05	0.00150412	yes
XLOC_027030	XLOC_027030	Mcoln3	3:146117367-146141806	LD3	SD3	OK	0.78773	2.30557	1.54935	1.48412	0.00355	0.041836	yes
XLOC_027158	XLOC_027158	Hey1	3:8663358-8667256	LD3	SD3	OK	7.66824	19.9645	1.38047	2.93147	5e-05	0.00150412	yes
XLOC_027174	XLOC_027174	Fabp4	3:10204087-10208576	LD3	SD3	OK	65.3005	179.452	1.45843	3.99195	5e-05	0.00150412	yes
XLOC_027205	XLOC_027205	Sirpb1b	3:15495750-15575065	LD3	SD3	OK	2.68101	7.91496	1.56181	2.15664	0.0003	0.00669584	yes
XLOC_027229	XLOC_027229	Gyg	3:20122083-20155317	LD3	SD3	OK	42.8733	101.247	1.23972	3.49777	5e-05	0.00150412	yes
XLOC_027637	XLOC_027637	Bche	3:73635807-73708415	LD3	SD3	OK	0.685666	1.74295	1.34596	1.94316	0.00045	0.00918015	yes
XLOC_028030	XLOC_028030	Cd101	3:100991926-101029647	LD3	SD3	OK	1.31811	4.30596	1.70787	3.13197	5e-05	0.00150412	yes
XLOC_028058	XLOC_028058	Olfml3	3:103721762-103738106	LD3	SD3	OK	11.7716	24.8745	1.07936	2.90707	5e-05	0.00150412	yes
XLOC_028250	XLOC_028250	-	3:121547577-121562162	LD3	SD3	OK	2.47121	5.29055	1.0982	1.73987	0.0031	0.0380726	yes
XLOC_028339	XLOC_028339	Enpep	3:129269174-129332868	LD3	SD3	OK	8.31289	17.5439	1.07755	2.31793	5e-05	0.00150412	yes
XLOC_028478	XLOC_028478	-	3:145609861-145633065	LD3	SD3	OK	3.08508	7.17456	1.21759	2.27492	0.0006	0.0114097	yes
XLOC_028572	XLOC_028572	-	3:9885377-9886468	LD3	SD3	OK	0.296327	1.1465	1.95198	1.82968	0.00405	0.0457391	yes
XLOC_028575	XLOC_028575	-	3:9933457-9936457	LD3	SD3	OK	0.189762	1.18407	2.64149	2.92744	5e-05	0.00150412	yes
XLOC_028624	XLOC_028624	-	3:51121407-51123204	LD3	SD3	OK	0.202739	1.22182	2.59133	2.51263	0.0006	0.0114097	yes
XLOC_028852	XLOC_028852	4930412C18Rik	4:9770393-9823411	LD3	SD3	OK	0.305322	1.21483	1.99235	1.45042	0.00425	0.0473317	yes
XLOC_028864	XLOC_028864	Gm11827	4:11122804-11127000	LD3	SD3	OK	2.3773	19.483	3.03482	4.46399	5e-05	0.00150412	yes
XLOC_029458	XLOC_029458	Tek	4:94739288-94874976	LD3	SD3	OK	20.8668	52.944	1.34326	3.38185	5e-05	0.00150412	yes
XLOC_029601	XLOC_029601	Skint3	4:112232244-112300470	LD3	SD3	OK	0.664514	1.99073	1.58292	2.05562	0.0005	0.00992713	yes
XLOC_029784	XLOC_029784	Csf3r	4:126024485-126044579	LD3	SD3	OK	15.8383	175.714	3.47174	7.1165	5e-05	0.00150412	yes
XLOC_029818	XLOC_029818	-	4:128917198-128925788	LD3	SD3	OK	0.531362	1.3531	1.3485	2.00793	0.0015	0.0225641	yes
XLOC_029824	XLOC_029824	Fndc5	4:129136998-129144593	LD3	SD3	OK	0.537351	1.74339	1.69796	2.13423	0.0005	0.00992713	yes
XLOC_029903	XLOC_029903	Gm23634,Stmn1	4:134468319-134473843	LD3	SD3	OK	33.9931	69.3304	1.02825	2.62695	5e-05	0.00150412	yes
XLOC_029918	XLOC_029918	Ifnlr1	4:135686286-135708238	LD3	SD3	OK	4.46253	10.405	1.22135	2.91797	5e-05	0.00150412	yes
XLOC_030010	XLOC_030010	Hspb7	4:141420778-141425311	LD3	SD3	OK	9.92968	25.7666	1.37568	3.568	5e-05	0.00150412	yes
XLOC_030176	XLOC_030176	Plekhg5	4:152072497-152115437	LD3	SD3	OK	3.14932	6.79478	1.10939	1.46008	0.0003	0.00669584	yes
XLOC_030181	XLOC_030181	Gpr153	4:152274231-152285338	LD3	SD3	OK	2.0918	5.49484	1.39333	2.52515	5e-05	0.00150412	yes
XLOC_030240	XLOC_030240	AW011738	4:156203160-156206555	LD3	SD3	OK	1.80425	4.22642	1.22804	1.92626	0.00075	0.0134835	yes
XLOC_030505	XLOC_030505	Tpm2	4:43514710-43523765	LD3	SD3	OK	22.6511	68.022	1.58642	3.78386	5e-05	0.00150412	yes
XLOC_030679	XLOC_030679	Hdhd3	4:62498104-62503467	LD3	SD3	OK	2.16574	6.40318	1.56393	2.18523	0.00025	0.00579932	yes
XLOC_030680	XLOC_030680	Alad	4:62504545-62520046	LD3	SD3	OK	12.3709	26.6902	1.10936	2.32343	0.00015	0.00382254	yes
XLOC_030874	XLOC_030874	Kank4	4:98754805-98817711	LD3	SD3	OK	0.531767	1.48219	1.47886	1.78773	0.0014	0.0214531	yes
XLOC_030930	XLOC_030930	Acot11	4:106733888-106805341	LD3	SD3	OK	0.900595	2.09561	1.21842	1.60132	0.0007	0.012804	yes
XLOC_030976	XLOC_030976	Cdkn2c	4:109660875-109667189	LD3	SD3	OK	5.38062	11.5937	1.1075	1.90706	0.0012	0.0191144	yes
XLOC_031065	XLOC_031065	Tie1	4:118471151-118490061	LD3	SD3	OK	12.2143	31.2634	1.35591	3.66201	5e-05	0.00150412	yes
XLOC_031130	XLOC_031130	Mfsd2a	4:122946847-122961188	LD3	SD3	OK	1.92038	4.56308	1.24862	1.92352	0.00085	0.0148398	yes
XLOC_031220	XLOC_031220	Fam167b	4:129576814-129578549	LD3	SD3	OK	0.960952	3.03307	1.65824	1.71473	0.0034	0.0406125	yes
XLOC_031247	XLOC_031247	Ptpru	4:131768300-131838288	LD3	SD3	OK	4.63199	10.4639	1.17571	1.75665	0.0009	0.0154411	yes
XLOC_031303	XLOC_031303	Lin28a	4:134003329-134019869	LD3	SD3	OK	0.638958	1.58753	1.31299	1.36576	0.00345	0.0410428	yes
XLOC_031335	XLOC_031335	Nipal3	4:135445419-135537803	LD3	SD3	OK	3.57975	8.33972	1.22014	2.58551	5e-05	0.00150412	yes
XLOC_031401	XLOC_031401	Padi4	4:140745692-140774236	LD3	SD3	OK	0.781007	4.46542	2.51539	2.66552	5e-05	0.00150412	yes
XLOC_031546	XLOC_031546	Gm16079	4:150656439-150678792	LD3	SD3	OK	0.0620248	1.64044	4.7251	2.03434	5e-05	0.00150412	yes
XLOC_031788	XLOC_031788	-	4:126012631-126014145	LD3	SD3	OK	0.0831375	1.33344	4.00351	3.26465	0.00265	0.0340434	yes
XLOC_031789	XLOC_031789	-	4:126014205-126016835	LD3	SD3	OK	0.0898547	2.17913	4.60002	4.7011	5e-05	0.00150412	yes
XLOC_031828	XLOC_031828	-	4:133103016-133104676	LD3	SD3	OK	0.18303	1.00408	2.45572	2.30064	0.00115	0.0185127	yes
XLOC_032056	XLOC_032056	Sema3c	5:17574280-17730268	LD3	SD3	OK	36.9765	85.1434	1.20328	3.22427	5e-05	0.00150412	yes
XLOC_032187	XLOC_032187	Tcf23	5:30968661-30977018	LD3	SD3	OK	0.367445	1.54164	2.06887	2.74148	5e-05	0.00150412	yes
XLOC_032234	XLOC_032234	Fgfr3	5:33720042-33737268	LD3	SD3	OK	7.21433	22.7096	1.65436	3.45852	5e-05	0.00150412	yes
XLOC_032285	XLOC_032285	Cytl1	5:37735518-37739820	LD3	SD3	OK	2.64468	9.34031	1.82038	2.35595	0.00015	0.00382254	yes
XLOC_032315	XLOC_032315	C1qtnf7	5:43515506-43620792	LD3	SD3	OK	4.74944	10.2082	1.1039	1.76212	0.00225	0.0302961	yes
XLOC_032414	XLOC_032414	RP23-317I8.1	5:55652948-55653147	LD3	SD3	OK	0	2.79805	inf	-nan	0.0019	0.0267636	yes
XLOC_032517	XLOC_032517	Gm26756,RP24-103L16.3	5:67392146-67438121	LD3	SD3	OK	0.315338	3.06593	3.28136	2.12979	0.00025	0.00579932	yes
XLOC_032790	XLOC_032790	Bmp3	5:98854414-98884396	LD3	SD3	OK	2.13022	4.58445	1.10575	2.47558	5e-05	0.00150412	yes
XLOC_033153	XLOC_033153	Bcl7a,Gm23458	5:123332725-123374992	LD3	SD3	OK	1.80138	5.18028	1.52393	1.65593	0.0001	0.0027369	yes
XLOC_033227	XLOC_033227	-	5:129066229-129069182	LD3	SD3	OK	0.538234	1.7339	1.68772	1.73041	0.0044	0.0484148	yes
XLOC_033353	XLOC_033353	Nxpe5	5:138225897-138253697	LD3	SD3	OK	0.309555	1.23474	1.99594	1.90484	0.00015	0.00382254	yes
XLOC_033394	XLOC_033394	Chst12	5:140505549-140525724	LD3	SD3	OK	4.23471	10.4119	1.2979	2.67527	5e-05	0.00150412	yes
XLOC_033521	XLOC_033521	Fry	5:150118644-150497753	LD3	SD3	OK	8.354	21.4051	1.35742	2.91275	5e-05	0.00150412	yes
XLOC_033708	XLOC_033708	Kcnh2	5:24319588-24351604	LD3	SD3	OK	1.07731	2.9278	1.44238	1.54236	0.0042	0.0469493	yes
XLOC_033822	XLOC_033822	Spon2	5:33198183-33218455	LD3	SD3	OK	2.02095	16.1495	2.99839	4.69405	5e-05	0.00150412	yes
XLOC_034062	XLOC_034062	Tlr1	5:64924678-64933563	LD3	SD3	OK	5.90481	11.8204	1.00132	2.05113	0.00045	0.00918015	yes
XLOC_034078	XLOC_034078	9130230L23Rik	5:65979357-66004285	LD3	SD3	OK	1.0297	3.45843	1.7479	2.01538	0.0003	0.00669584	yes
XLOC_034079	XLOC_034079	RP24-351O18.4,Rbm47	5:66016548-66191336	LD3	SD3	OK	4.89522	12.7983	1.38651	2.57787	5e-05	0.00150412	yes
XLOC_034101	XLOC_034101	Bend4	5:67392146-67438121	LD3	SD3	OK	1.41268	3.15151	1.15761	2.12191	0.00025	0.00579932	yes
XLOC_034286	XLOC_034286	Jchain	5:88519808-88528025	LD3	SD3	OK	0.569588	3.91707	2.78179	2.82394	0.00015	0.00382254	yes
XLOC_034313	XLOC_034313	-	5:91922432-91923435	LD3	SD3	OK	0.383955	2.07412	2.43349	2.10333	0.00105	0.017305	yes
XLOC_034314	XLOC_034314	-	5:91939634-91943132	LD3	SD3	OK	0.198029	1.09991	2.4736	2.77886	5e-05	0.00150412	yes
XLOC_034373	XLOC_034373	Prkg2	5:98929715-99037351	LD3	SD3	OK	7.29131	17.4559	1.25946	1.88989	5e-05	0.00150412	yes
XLOC_034554	XLOC_034554	Selplg	5:113818535-113832644	LD3	SD3	OK	52.0866	136.07	1.38537	3.5402	5e-05	0.00150412	yes
XLOC_034627	XLOC_034627	-	5:118372963-118380704	LD3	SD3	OK	0.161936	2.26781	3.8078	1.99925	5e-05	0.00150412	yes
XLOC_034779	XLOC_034779	Auts2	5:131437332-132543344	LD3	SD3	OK	1.75577	6.90141	1.97479	2.44743	5e-05	0.00150412	yes
XLOC_034820	XLOC_034820	Eln	5:134702592-134822967	LD3	SD3	OK	60.5364	314.516	2.37726	6.16988	5e-05	0.00150412	yes
XLOC_034882	XLOC_034882	Fbxo24,Pcolce	5:137605102-137629002	LD3	SD3	OK	35.4606	77.0345	1.11929	2.27189	0.00035	0.00756352	yes
XLOC_034928	XLOC_034928	Ttyh3	5:140620577-140649031	LD3	SD3	OK	8.13606	18.3351	1.1722	2.86426	5e-05	0.00150412	yes
XLOC_034929	XLOC_034929	Iqce	5:140661826-140702378	LD3	SD3	OK	2.31848	5.02253	1.11523	1.33299	0.0017	0.0246925	yes
XLOC_035037	XLOC_035037	Gm29264	5:149231331-149247682	LD3	SD3	OK	0.159077	3.79353	4.57574	4.65817	5e-05	0.00150412	yes
XLOC_035115	XLOC_035115	-	5:43623060-43623367	LD3	SD3	OK	0	1.13867	inf	-nan	0.00035	0.00756352	yes
XLOC_035165	XLOC_035165	-	5:91918704-91922132	LD3	SD3	OK	0.428871	1.60092	1.90028	2.42845	0.0001	0.0027369	yes
XLOC_035167	XLOC_035167	-	5:91937661-91939226	LD3	SD3	OK	0.275972	1.17631	2.09168	1.98552	0.0039	0.0445937	yes
XLOC_035238	XLOC_035238	-	5:113804789-113806601	LD3	SD3	OK	0.182703	1.00615	2.46127	2.35706	0.00065	0.0121296	yes
XLOC_035280	XLOC_035280	-	5:137263082-137268022	LD3	SD3	OK	0.256095	2.3289	3.1849	4.45757	5e-05	0.00150412	yes
XLOC_035281	XLOC_035281	-	5:137268108-137271645	LD3	SD3	OK	0.224812	3.05534	3.76454	4.62024	5e-05	0.00150412	yes
XLOC_035343	XLOC_035343	Col1a2	6:4504813-4541543	LD3	SD3	OK	28.6251	67.7439	1.24281	3.34605	5e-05	0.00150412	yes
XLOC_035534	XLOC_035534	Chrm2	6:36209619-36528414	LD3	SD3	OK	1.39735	4.03846	1.53111	2.89616	5e-05	0.00150412	yes
XLOC_035641	XLOC_035641	Gstk1	6:42245934-42250441	LD3	SD3	OK	14.8731	30.3596	1.02945	2.1872	0.0003	0.00669584	yes
XLOC_035691	XLOC_035691	Atp6v0e2	6:48537568-48541798	LD3	SD3	OK	5.23683	10.6962	1.03033	2.01903	0.0013	0.0203258	yes
XLOC_035744	XLOC_035744	Mturn	6:54680929-54703852	LD3	SD3	OK	2.63256	5.49392	1.06137	2.15143	0.00025	0.00579932	yes
XLOC_035803	XLOC_035803	Ndnf	6:65671589-65713737	LD3	SD3	OK	2.37641	9.96929	2.06871	4.17582	5e-05	0.00150412	yes
XLOC_035911	XLOC_035911	Igkv3-2	6:70698448-70699067	LD3	SD3	OK	0	1.01299	inf	-nan	0.0006	0.0114097	yes
XLOC_035914	XLOC_035914	Igkc,Igkj1,Igkj2,Igkj4,Igkj5	6:70719073-70740554	LD3	SD3	OK	11.7067	56.463	2.26997	2.81094	5e-05	0.00150412	yes
XLOC_035926	XLOC_035926	Reep1	6:71707560-71810710	LD3	SD3	OK	1.60408	3.43648	1.09919	1.92775	0.0017	0.0246925	yes
XLOC_036027	XLOC_036027	Asprv1	6:86628173-86629702	LD3	SD3	OK	50.9278	130.944	1.36242	3.5648	5e-05	0.00150412	yes
XLOC_036042	XLOC_036042	Gata2	6:88164596-88207030	LD3	SD3	OK	20.0064	40.6848	1.02403	2.5086	5e-05	0.00150412	yes
XLOC_036046	XLOC_036046	Mgll	6:88716423-88828360	LD3	SD3	OK	11.4853	36.7519	1.67803	4.48125	5e-05	0.00150412	yes
XLOC_036089	XLOC_036089	Fgd5	6:91978876-92076215	LD3	SD3	OK	10.0008	29.275	1.54955	3.2657	5e-05	0.00150412	yes
XLOC_036193	XLOC_036193	Zfand4	6:116264221-116330298	LD3	SD3	OK	2.01571	6.16562	1.61296	2.87285	5e-05	0.00150412	yes
XLOC_036248	XLOC_036248	Mfap5	6:122505844-122529290	LD3	SD3	OK	13.0114	27.759	1.09318	2.1487	0.0005	0.00992713	yes
XLOC_036249	XLOC_036249	Aicda	6:122553800-122570849	LD3	SD3	OK	0.184791	1.70976	3.20983	2.15754	0.0008	0.0141639	yes
XLOC_036463	XLOC_036463	Sspn	6:145931640-145965223	LD3	SD3	OK	1.18665	2.63947	1.15335	1.99938	0.001	0.0166794	yes
XLOC_036631	XLOC_036631	Prrt4	6:29169231-29179584	LD3	SD3	OK	0.255626	2.7025	3.40219	3.57511	5e-05	0.00150412	yes
XLOC_036632	XLOC_036632	Impdh1	6:29200433-29216364	LD3	SD3	OK	15.5315	46.2593	1.57454	3.66333	5e-05	0.00150412	yes
XLOC_036662	XLOC_036662	Podxl	6:31519485-31563981	LD3	SD3	OK	31.6672	96.3797	1.60574	4.59577	5e-05	0.00150412	yes
XLOC_036701	XLOC_036701	Atp6v0a4,D630045J12Rik	6:38048482-38254009	LD3	SD3	OK	1.96542	4.8541	1.30437	2.03084	0.0003	0.00669584	yes
XLOC_036761	XLOC_036761	-	6:42509716-42525025	LD3	SD3	OK	0.420424	1.11142	1.40248	1.84493	0.00335	0.0401623	yes
XLOC_036843	XLOC_036843	Inmt	6:55170625-55175043	LD3	SD3	OK	201.174	548.759	1.44773	4.00066	5e-05	0.00150412	yes
XLOC_037075	XLOC_037075	Sema4f	6:82911884-82939769	LD3	SD3	OK	0.612615	1.8653	1.60636	1.86303	0.0008	0.0141639	yes
XLOC_037090	XLOC_037090	Actg2	6:83512904-83536265	LD3	SD3	OK	10.2114	32.968	1.69089	3.65872	5e-05	0.00150412	yes
XLOC_037102	XLOC_037102	Cyp26b1	6:84571413-84593908	LD3	SD3	OK	2.96084	6.46283	1.12616	2.46623	5e-05	0.00150412	yes
XLOC_037106	XLOC_037106	Sfxn5	6:85213047-85333422	LD3	SD3	OK	3.01844	10.8813	1.84997	3.04799	5e-05	0.00150412	yes
XLOC_037128	XLOC_037128	-	6:86593030-86600155	LD3	SD3	OK	0.461035	1.6151	1.80867	2.02538	0.0009	0.0154411	yes
XLOC_037129	XLOC_037129	Mxd1	6:86647043-86669159	LD3	SD3	OK	23.9551	61.1279	1.3515	3.99919	5e-05	0.00150412	yes
XLOC_037208	XLOC_037208	Eogt	6:97109899-97149212	LD3	SD3	OK	12.1313	26.7774	1.14228	2.51234	5e-05	0.00150412	yes
XLOC_037221	XLOC_037221	Prok2	6:99711298-99732553	LD3	SD3	OK	3.45897	7.86688	1.18545	1.88644	0.0024	0.0317282	yes
XLOC_037257	XLOC_037257	Cidec	6:113424633-113435865	LD3	SD3	OK	3.67887	11.3799	1.62915	2.8699	5e-05	0.00150412	yes
XLOC_037269	XLOC_037269	Timp4	6:115134901-115282626	LD3	SD3	OK	2.5005	10.4945	2.06935	2.88536	0.0001	0.0027369	yes
XLOC_037330	XLOC_037330	Gm16556,Gm8459	6:122553800-122570849	LD3	SD3	OK	3.3273	16.9415	2.34814	2.13715	0.00045	0.00918015	yes
XLOC_037335	XLOC_037335	Slc2a3	6:122727808-122801640	LD3	SD3	OK	6.22286	13.4078	1.10742	2.49129	5e-05	0.00150412	yes
XLOC_037425	XLOC_037425	BC048546	6:128539818-128581606	LD3	SD3	OK	2.22006	5.32581	1.2624	2.67851	5e-05	0.00150412	yes
XLOC_037443	XLOC_037443	Clec1a	6:129397242-129452000	LD3	SD3	OK	10.4529	27.7127	1.40665	2.94558	5e-05	0.00150412	yes
XLOC_037456	XLOC_037456	Klra17	6:129831153-129876677	LD3	SD3	OK	0.968487	7.34816	2.92358	2.54359	5e-05	0.00150412	yes
XLOC_037530	XLOC_037530	Mgp	6:136872435-136875805	LD3	SD3	OK	541.165	1547.13	1.51545	4.38858	5e-05	0.00150412	yes
XLOC_037595	XLOC_037595	Tmtc1	6:148229210-148444389	LD3	SD3	OK	4.79948	9.81586	1.03224	2.47752	5e-05	0.00150412	yes
XLOC_037735	XLOC_037735	-	6:68248196-68251002	LD3	SD3	OK	0.309618	1.09872	1.82726	1.66201	0.00455	0.0494796	yes
XLOC_037773	XLOC_037773	-	6:86591313-86592587	LD3	SD3	OK	0.179933	1.13278	2.65434	2.34183	0.0019	0.0267636	yes
XLOC_037909	XLOC_037909	-	6:129203164-129205726	LD3	SD3	OK	0.554087	1.52178	1.45757	1.81085	0.00425	0.0473317	yes
XLOC_037970	XLOC_037970	Mir290a,Mir291a,Mir291b,Mir292,Mir293,Mir294,Mir295	7:3217405-3249740	LD3	SD3	OK	0.0178044	1.12669	5.98372	0.0454949	0.00025	0.00579932	yes
XLOC_037988	XLOC_037988	Lilra5	7:4237658-4243797	LD3	SD3	OK	2.26297	5.08452	1.1679	1.93593	0.001	0.0166794	yes
XLOC_038154	XLOC_038154	Ccdc8	7:16992707-16997516	LD3	SD3	OK	1.00861	3.77599	1.90449	3.41585	5e-05	0.00150412	yes
XLOC_038171	XLOC_038171	Mill2	7:18839965-18865405	LD3	SD3	OK	1.99349	5.26697	1.40168	2.54693	5e-05	0.00150412	yes
XLOC_038181	XLOC_038181	Six5	7:19094042-19098549	LD3	SD3	OK	1.68686	3.75126	1.15304	2.00791	0.0011	0.0179001	yes
XLOC_038194	XLOC_038194	Exoc3l2	7:19489055-19496760	LD3	SD3	OK	0.222225	1.52067	2.77462	2.92846	0.00015	0.00382254	yes
XLOC_038310	XLOC_038310	Cyp2a5	7:26835304-26843548	LD3	SD3	OK	1.55353	4.3352	1.48055	1.37849	0.00325	0.03931	yes
XLOC_038360	XLOC_038360	Rasgrp4	7:29134853-29156920	LD3	SD3	OK	4.4188	13.9401	1.65752	1.45208	0.00055	0.0106759	yes
XLOC_038594	XLOC_038594	Siglecf	7:43351340-43359613	LD3	SD3	OK	0.740662	1.77347	1.25969	1.46705	0.00345	0.0410428	yes
XLOC_038600	XLOC_038600	Vsig10l	7:43463150-43472818	LD3	SD3	OK	0.843808	1.85547	1.1368	1.75855	0.00265	0.0340434	yes
XLOC_038988	XLOC_038988	-	7:101032918-101040525	LD3	SD3	OK	0.33275	2.97093	3.15841	2.99829	5e-05	0.00150412	yes
XLOC_039261	XLOC_039261	Ypel3	7:126776954-126780514	LD3	SD3	OK	29.9247	79.2249	1.40462	3.39985	5e-05	0.00150412	yes
XLOC_039262	XLOC_039262	Tbx6	7:126781482-126785560	LD3	SD3	OK	0.763946	2.41749	1.66197	2.14944	0.0006	0.0114097	yes
XLOC_039264	XLOC_039264	Fam57b	7:126816884-126830219	LD3	SD3	OK	0.709158	2.16924	1.61301	1.97697	0.0021	0.028818	yes
XLOC_039296	XLOC_039296	Trim72	7:128002848-128012747	LD3	SD3	OK	1.13132	2.59278	1.19649	1.74067	0.00335	0.0401623	yes
XLOC_039311	XLOC_039311	-	7:129644054-129696655	LD3	SD3	OK	7.80749	17.3791	1.15443	2.75391	5e-05	0.00150412	yes
XLOC_039380	XLOC_039380	Cyp2e1	7:140763738-140774975	LD3	SD3	OK	1.65608	5.09079	1.62012	2.4139	0.0002	0.00483895	yes
XLOC_039422	XLOC_039422	-	7:142390240-142414806	LD3	SD3	OK	0.162025	1.5498	3.25779	2.31287	0.00355	0.041836	yes
XLOC_039469	XLOC_039469	Nlrp12	7:3217405-3249740	LD3	SD3	OK	0.249947	7.30289	4.86877	5.92742	5e-05	0.00150412	yes
XLOC_039732	XLOC_039732	Ehd2	7:15946955-15967567	LD3	SD3	OK	35.5636	71.1988	1.00145	2.98277	5e-05	0.00150412	yes
XLOC_039735	XLOC_039735	C5ar2,Gm26473	7:16234530-16244154	LD3	SD3	OK	1.03895	2.98078	1.52057	1.75399	0.0007	0.012804	yes
XLOC_039750	XLOC_039750	Hif3a	7:17030809-17062427	LD3	SD3	OK	4.18573	13.499	1.68931	1.94608	5e-05	0.00150412	yes
XLOC_039909	XLOC_039909	Lipe	7:25379526-25398710	LD3	SD3	OK	9.56212	25.506	1.41543	3.23093	5e-05	0.00150412	yes
XLOC_040188	XLOC_040188	Siglece	7:43634738-43660161	LD3	SD3	OK	9.68722	23.1852	1.25905	2.62046	5e-05	0.00150412	yes
XLOC_040193	XLOC_040193	Clec11a	7:44303769-44306959	LD3	SD3	OK	1.01167	2.61956	1.37259	1.82237	0.0021	0.028818	yes
XLOC_040277	XLOC_040277	Mrgpra2a	7:47426327-47452139	LD3	SD3	OK	1.00654	3.7156	1.88418	2.19433	0.00115	0.0185127	yes
XLOC_040278	XLOC_040278	Mrgpra2b	7:47463805-47531784	LD3	SD3	OK	1.94054	6.76868	1.80241	2.4918	0.0001	0.0027369	yes
XLOC_040312	XLOC_040312	Csrp3	7:48830397-48848051	LD3	SD3	OK	3.75963	8.50269	1.17733	1.70157	0.00425	0.0473317	yes
XLOC_040599	XLOC_040599	Synm	7:67730160-67759742	LD3	SD3	OK	1.83628	3.85739	1.07084	2.34894	0.0001	0.0027369	yes
XLOC_040637	XLOC_040637	Ntrk3	7:78192361-78578408	LD3	SD3	OK	0.394678	1.19548	1.59885	1.65609	0.00155	0.0231197	yes
XLOC_040649	XLOC_040649	Plin1	7:79721163-79732776	LD3	SD3	OK	0.217336	1.10154	2.34152	2.23213	0.0001	0.0027369	yes
XLOC_040688	XLOC_040688	Il16	7:83631958-83745852	LD3	SD3	OK	9.06401	19.8102	1.12803	2.03183	0.0014	0.0214531	yes
XLOC_040781	XLOC_040781	Thrsp	7:97412937-97417730	LD3	SD3	OK	0.997715	3.50691	1.8135	2.19863	0.00055	0.0106759	yes
XLOC_040887	XLOC_040887	Hbb-bt	7:103812523-103813996	LD3	SD3	OK	47.7801	215.498	2.17319	4.48894	5e-05	0.00150412	yes
XLOC_040888	XLOC_040888	Hbb-bs	7:103826528-103828096	LD3	SD3	OK	277.957	1584.81	2.51138	4.99879	5e-05	0.00150412	yes
XLOC_040912	XLOC_040912	Gm24846,Trim5	7:104244456-104353362	LD3	SD3	OK	3.11971	41.6745	3.73968	3.27601	5e-05	0.00150412	yes
XLOC_040915	XLOC_040915	Trim30b	7:104354639-104370249	LD3	SD3	OK	5.8864	28.8631	2.29377	4.15054	5e-05	0.00150412	yes
XLOC_040944	XLOC_040944	Prkcdbp	7:105480606-105482197	LD3	SD3	OK	33.1075	68.6931	1.05301	2.75799	5e-05	0.00150412	yes
XLOC_041027	XLOC_041027	Scube2	7:109796298-109865679	LD3	SD3	OK	0.99052	2.80446	1.50146	1.95926	0.0007	0.012804	yes
XLOC_041145	XLOC_041145	Sult1a1	7:126648542-126676432	LD3	SD3	OK	40.6735	87.3811	1.10323	2.65244	5e-05	0.00150412	yes
XLOC_041234	XLOC_041234	Adam12	7:133883060-134232215	LD3	SD3	OK	2.05674	4.42732	1.10608	1.86724	0.0001	0.0027369	yes
XLOC_041250	XLOC_041250	Bnip3	7:138890706-138909519	LD3	SD3	OK	34.6375	98.4301	1.50676	4.15778	5e-05	0.00150412	yes
XLOC_041278	XLOC_041278	Cox8b	7:140898942-140900446	LD3	SD3	OK	12.9101	34.8208	1.43145	2.06019	0.0006	0.0114097	yes
XLOC_041281	XLOC_041281	-	7:140994119-141004883	LD3	SD3	OK	0.187541	1.18028	2.65386	2.05478	0.0013	0.0203258	yes
XLOC_041338	XLOC_041338	Cdkn1c	7:143458335-143461050	LD3	SD3	OK	10.6626	30.5563	1.51891	3.7153	5e-05	0.00150412	yes
XLOC_041375	XLOC_041375	-	7:7278107-7278456	LD3	SD3	OK	0	1.57553	inf	-nan	0.0001	0.0027369	yes
XLOC_041454	XLOC_041454	-	7:29295664-29296916	LD3	SD3	OK	1.83881	4.6258	1.33093	1.79462	0.0013	0.0203258	yes
XLOC_041549	XLOC_041549	-	7:79794596-79796500	LD3	SD3	OK	0.317539	1.25199	1.97921	2.15789	0.00075	0.0134835	yes
XLOC_041935	XLOC_041935	Sfrp1	8:23411501-23449632	LD3	SD3	OK	1.19914	5.3566	2.15932	3.88149	5e-05	0.00150412	yes
XLOC_041962	XLOC_041962	Adgra2	8:27085582-27128632	LD3	SD3	OK	3.82049	8.35161	1.1283	2.41904	5e-05	0.00150412	yes
XLOC_042072	XLOC_042072	Hpgd	8:56294551-56321046	LD3	SD3	OK	51.9375	188.004	1.85591	4.9189	5e-05	0.00150412	yes
XLOC_042078	XLOC_042078	Scrg1	8:57436390-57478907	LD3	SD3	OK	1.4536	6.72753	2.21045	2.07703	0.00095	0.0160607	yes
XLOC_042169	XLOC_042169	Ankle1	8:71405994-71410495	LD3	SD3	OK	0.349633	1.05996	1.60009	1.48787	0.00355	0.041836	yes
XLOC_042238	XLOC_042238	Ucp1	8:83290347-83298456	LD3	SD3	OK	0.150182	1.89183	3.655	3.40591	0.0002	0.00483895	yes
XLOC_042249	XLOC_042249	Adgrl1	8:83900104-83955205	LD3	SD3	OK	3.36003	8.56095	1.3493	1.42694	0.0001	0.0027369	yes
XLOC_042334	XLOC_042334	Slc6a2	8:92960078-93001667	LD3	SD3	OK	0.438078	2.06828	2.23917	3.24862	5e-05	0.00150412	yes
XLOC_042350	XLOC_042350	Cpne2	8:94532918-94570529	LD3	SD3	OK	15.336	37.6436	1.29548	2.49656	5e-05	0.00150412	yes
XLOC_042479	XLOC_042479	Mtss1l	8:110721475-110741827	LD3	SD3	OK	2.1655	5.12956	1.24413	2.31795	5e-05	0.00150412	yes
XLOC_042515	XLOC_042515	Hsd17b2	8:117701945-117759029	LD3	SD3	OK	0.24358	1.91155	2.97228	2.74643	0.00015	0.00382254	yes
XLOC_042526	XLOC_042526	Wfdc1	8:119666258-119688222	LD3	SD3	OK	2.73932	6.42486	1.22985	1.81113	0.00385	0.0442044	yes
XLOC_042550	XLOC_042550	Mir1903,Nrp1	8:128359036-128506577	LD3	SD3	OK	28.6927	58.9926	1.03985	3.04456	5e-05	0.00150412	yes
XLOC_042711	XLOC_042711	1810011O10Rik	8:24422403-24440008	LD3	SD3	OK	12.5667	38.5966	1.61887	4.05089	5e-05	0.00150412	yes
XLOC_042818	XLOC_042818	Ankrd37	8:45975527-46029477	LD3	SD3	OK	7.88076	49.9747	2.66479	2.55162	0.0025	0.0326389	yes
XLOC_042911	XLOC_042911	Slc25a42	8:70184339-70212442	LD3	SD3	OK	1.99774	4.04547	1.01794	1.77816	0.0033	0.0397608	yes
XLOC_042939	XLOC_042939	Ushbp1	8:71384215-71395975	LD3	SD3	OK	5.45562	17.9384	1.71724	3.95727	5e-05	0.00150412	yes
XLOC_043019	XLOC_043019	2210011C24Rik,Mir1199	8:84010221-84012171	LD3	SD3	OK	2.26833	6.36227	1.48791	1.55955	0.0015	0.0225641	yes
XLOC_043030	XLOC_043030	mmu-mir-3074-2	8:84200757-84210083	LD3	SD3	OK	1.33058	3.63261	1.44895	1.42092	0.0045	0.0491469	yes
XLOC_043120	XLOC_043120	Pllp	8:94674894-94696242	LD3	SD3	OK	1.9883	10.0736	2.34098	3.8025	5e-05	0.00150412	yes
XLOC_043282	XLOC_043282	Agt	8:124556533-124569706	LD3	SD3	OK	1.41187	5.06661	1.84342	2.71593	5e-05	0.00150412	yes
XLOC_043314	XLOC_043314	-	8:4594316-4594750	LD3	SD3	OK	0.912261	4.73124	2.3747	2.13311	0.0028	0.0353854	yes
XLOC_043338	XLOC_043338	-	8:15519770-15520130	LD3	SD3	OK	2055.46	4289.14	1.06123	3.05482	5e-05	0.00150412	yes
XLOC_043492	XLOC_043492	-	8:83741392-83743796	LD3	SD3	OK	0.560479	1.76037	1.65115	2.05738	0.00105	0.017305	yes
XLOC_043545	XLOC_043545	-	8:109339798-109340737	LD3	SD3	OK	0.712968	4.45251	2.64271	2.80088	0.0001	0.0027369	yes
XLOC_043627	XLOC_043627	Pdgfd	9:6168491-6378843	LD3	SD3	OK	1.45544	4.19301	1.52653	2.39511	0.00015	0.00382254	yes
XLOC_043634	XLOC_043634	Mmp8	9:7558428-7568486	LD3	SD3	OK	80.7669	296.11	1.8743	5.21726	5e-05	0.00150412	yes
XLOC_043739	XLOC_043739	Cnn1	9:22099280-22109630	LD3	SD3	OK	3.56843	12.4941	1.80788	3.55551	5e-05	0.00150412	yes
XLOC_043897	XLOC_043897	Scn3b	9:40269215-40292932	LD3	SD3	OK	16.9986	40.9316	1.2678	3.51024	5e-05	0.00150412	yes
XLOC_043911	XLOC_043911	-	9:42142281-42146511	LD3	SD3	OK	0.18401	1.49746	3.02466	2.8955	5e-05	0.00150412	yes
XLOC_043985	XLOC_043985	2010007H06Rik	9:51270257-51284320	LD3	SD3	OK	0.786932	2.23728	1.50743	1.91365	0.0005	0.00992713	yes
XLOC_044025	XLOC_044025	Cspg4	9:56865103-56899908	LD3	SD3	OK	2.23986	7.19357	1.6833	3.49375	5e-05	0.00150412	yes
XLOC_044320	XLOC_044320	Rasgrf1	9:89909907-90026977	LD3	SD3	OK	0.492514	1.38349	1.49008	1.76299	0.00165	0.0241984	yes
XLOC_044341	XLOC_044341	Plscr4	9:92457372-92493510	LD3	SD3	OK	3.32198	9.00574	1.4388	3.05547	5e-05	0.00150412	yes
XLOC_044342	XLOC_044342	Plod2	9:92538800-92608428	LD3	SD3	OK	12.6815	25.8799	1.02911	2.24991	0.0001	0.0027369	yes
XLOC_044381	XLOC_044381	Rbp1	9:98422960-98446575	LD3	SD3	OK	5.54107	12.1355	1.131	2.55063	5e-05	0.00150412	yes
XLOC_044439	XLOC_044439	Rab6b	9:103111786-103185276	LD3	SD3	OK	0.452439	1.11887	1.30624	1.67221	0.00265	0.0340434	yes
XLOC_044523	XLOC_044523	Nicn1	9:108290428-108296498	LD3	SD3	OK	2.78937	6.36262	1.18968	2.01681	0.00025	0.00579932	yes
XLOC_044524	XLOC_044524	Amt	9:108296631-108302952	LD3	SD3	OK	1.37103	3.30464	1.26923	1.51817	0.0032	0.0388717	yes
XLOC_044688	XLOC_044688	Lars2	9:123366939-123462664	LD3	SD3	OK	657.202	1348.16	1.03658	2.43589	5e-05	0.00150412	yes
XLOC_044843	XLOC_044843	Glb1l2	9:26733727-26806597	LD3	SD3	OK	2.73934	8.3029	1.59979	2.32137	5e-05	0.00150412	yes
XLOC_044854	XLOC_044854	Adamts15	9:30899154-30922452	LD3	SD3	OK	14.392	33.5805	1.22235	3.35961	5e-05	0.00150412	yes
XLOC_044905	XLOC_044905	Pknox2	9:36890956-37147322	LD3	SD3	OK	3.09514	8.9166	1.52649	2.98425	5e-05	0.00150412	yes
XLOC_045010	XLOC_045010	Tagln	9:45838579-45936071	LD3	SD3	OK	98.6944	261.516	1.40586	3.47752	5e-05	0.00150412	yes
XLOC_045156	XLOC_045156	-	9:64794276-64796478	LD3	SD3	OK	0.628317	3.99624	2.66908	2.33601	0.00055	0.0106759	yes
XLOC_045841	XLOC_045841	-	9:44598824-44602516	LD3	SD3	OK	0.674648	1.74865	1.37403	1.91933	0.0031	0.0380726	yes
XLOC_045982	XLOC_045982	-	9:115238400-115240155	LD3	SD3	OK	0.60773	2.29256	1.91546	2.17682	0.00095	0.0160607	yes
XLOC_057432	XLOC_057432	F630028O10Rik,Mir223	X:96239763-96245522	LD3	SD3	OK	20.2878	53.328	1.39428	3.78792	5e-05	0.00150412	yes
XLOC_057457	XLOC_057457	Awat1	X:100572250-100578205	LD3	SD3	OK	1.69422	4.52383	1.41692	1.9797	0.00215	0.0293015	yes
XLOC_057478	XLOC_057478	Ogt	X:101640059-101684359	LD3	SD3	OK	30.898	62.2503	1.01057	2.90931	5e-05	0.00150412	yes
XLOC_057728	XLOC_057728	Arxes2	X:135993823-135995355	LD3	SD3	OK	1.44217	3.59159	1.31639	1.7958	0.0028	0.0353854	yes
XLOC_058008	XLOC_058008	Figf	X:164373377-164402650	LD3	SD3	OK	6.04558	18.3683	1.60327	3.33877	5e-05	0.00150412	yes
XLOC_058089	XLOC_058089	Magix	X:7673055-7681251	LD3	SD3	OK	0.368705	1.13745	1.62526	1.75167	0.00435	0.0480627	yes
XLOC_058176	XLOC_058176	4930578C19Rik	X:18412351-18461397	LD3	SD3	OK	0.322499	1.1967	1.89169	2.39688	0.0002	0.00483895	yes
XLOC_058424	XLOC_058424	Cxx1a	X:53642487-53643682	LD3	SD3	OK	10.6627	23.5193	1.14127	2.39625	0.0001	0.0027369	yes
XLOC_058425	XLOC_058425	Cxx1b	X:53669176-53670408	LD3	SD3	OK	11.142	22.9707	1.04378	2.274	0.0001	0.0027369	yes
XLOC_058765	XLOC_058765	Gm14866	X:100729831-100740929	LD3	SD3	OK	2.06106	5.28625	1.35886	1.861	0.00275	0.0349429	yes
XLOC_059078	XLOC_059078	Chrdl1	X:143285673-143394262	LD3	SD3	OK	0.500127	1.63351	1.70761	2.27516	0.00035	0.00756352	yes
XLOC_059235	XLOC_059235	Bmx	X:164192841-164258193	LD3	SD3	OK	1.95972	4.98623	1.3473	2.29143	0.0002	0.00483895	yes
XLOC_060965	XLOC_060965	-	Y:90829445-90830640	LD3	SD3	OK	0.153951	1.1633	2.91767	2.25779	0.0043	0.0476897	yes
