# Supplementary material for: Modulation of Immune Signaling and Metabolism Highlights Host and Fungal Transcriptional Responses in Mouse Models of Invasive Pulmonary Aspergillosis
Source: Sci Rep. 2017 Dec 6;7:17096. doi: 10.1038/s41598-017-17000-1 (PMC5719083; doi:10.1038/s41598-017-17000-1)
Supplement: Supplementary file 1 — Supplementary zip [file 41598_2017_17000_MOESM1_ESM.zip › Supp_Files_Final/Supp_File_1_Murine_DEGs/gene_exp.filter_SD2-SD3_Down.diff]

test_id	gene_id	gene	locus	sample_1	sample_2	status	value_1	value_2	log2(fold_change)	test_stat	p_value	q_value	significant
XLOC_000131	XLOC_000131	Gsta3	1:21240516-21271593	SD2	SD3	OK	193.726	88.25	-1.13435	-3.11981	5e-05	0.00150412	yes
XLOC_000406	XLOC_000406	Aox3	1:58113129-58204259	SD2	SD3	OK	16.0323	6.66325	-1.26668	-1.99509	5e-05	0.00150412	yes
XLOC_000896	XLOC_000896	Serpinb12	1:106934448-106957080	SD2	SD3	OK	8.47511	0.27279	-4.95737	-5.3435	5e-05	0.00150412	yes
XLOC_001561	XLOC_001561	Gm37516	1:182679900-182682423	SD2	SD3	OK	6.46302	2.46614	-1.38995	-2.32937	0.0001	0.0027369	yes
XLOC_001826	XLOC_001826	Gm4956	1:21277938-21298355	SD2	SD3	OK	25.7631	12.3719	-1.05824	-2.18723	5e-05	0.00150412	yes
XLOC_002223	XLOC_002223	Myl1	1:66924294-66945404	SD2	SD3	OK	18.238	1.92268	-3.24575	-3.59981	5e-05	0.00150412	yes
XLOC_002263	XLOC_002263	-	1:72745066-72755953	SD2	SD3	OK	2.86091	1.03365	-1.46872	-2.06169	0.0016	0.023654	yes
XLOC_002963	XLOC_002963	Fmo1	1:162829560-162866610	SD2	SD3	OK	343.493	170.489	-1.0106	-2.3078	5e-05	0.00150412	yes
XLOC_002966	XLOC_002966	Fmo3	1:162953799-163085670	SD2	SD3	OK	40.3953	19.4005	-1.05809	-2.34265	5e-05	0.00150412	yes
XLOC_003333	XLOC_003333	-	1:21276669-21277878	SD2	SD3	OK	5.59747	1.82062	-1.62035	-1.87889	0.0042	0.0469493	yes
XLOC_003627	XLOC_003627	Il22ra2	10:19621997-19634681	SD2	SD3	OK	5.35185	2.25015	-1.25001	-2.09086	0.0006	0.0114097	yes
XLOC_003886	XLOC_003886	Rtkn2	10:67979569-68060372	SD2	SD3	OK	44.4826	11.8989	-1.90241	-4.03413	5e-05	0.00150412	yes
XLOC_003893	XLOC_003893	Slc16a9	10:70245099-70288176	SD2	SD3	OK	22.0257	10.2342	-1.10578	-2.48112	5e-05	0.00150412	yes
XLOC_004205	XLOC_004205	-	10:108447255-108453379	SD2	SD3	OK	1.32199	0.434396	-1.60563	-2.36508	0.0002	0.00483895	yes
XLOC_004273	XLOC_004273	Wif1	10:121033959-121100650	SD2	SD3	OK	16.4316	5.31609	-1.62803	-3.29138	5e-05	0.00150412	yes
XLOC_004283	XLOC_004283	Mir8104,Ppm1h	10:122678761-122945797	SD2	SD3	OK	69.0502	4.70182	-3.87635	-8.03652	5e-05	0.00150412	yes
XLOC_004610	XLOC_004610	Fam162b	10:51585419-51590480	SD2	SD3	OK	9.44658	3.12034	-1.59809	-2.04398	0.0006	0.0114097	yes
XLOC_005574	XLOC_005574	Sec14l3	11:4064840-4079163	SD2	SD3	OK	218.802	104.117	-1.07143	-2.92396	5e-05	0.00150412	yes
XLOC_005732	XLOC_005732	Efemp1	11:28853203-28926743	SD2	SD3	OK	40.0023	17.5882	-1.18547	-2.65983	5e-05	0.00150412	yes
XLOC_006071	XLOC_006071	Aldh3a1	11:61207536-61218421	SD2	SD3	OK	6.19733	1.323	-2.22783	-2.98727	5e-05	0.00150412	yes
XLOC_006189	XLOC_006189	Dlg4	11:70017084-70047514	SD2	SD3	OK	22.5655	8.87443	-1.34639	-1.66206	0.00035	0.00756352	yes
XLOC_006210	XLOC_006210	Eno3	11:70657201-70662513	SD2	SD3	OK	26.5503	10.8447	-1.29174	-2.37092	5e-05	0.00150412	yes
XLOC_006353	XLOC_006353	Vtn	11:78499090-78502324	SD2	SD3	OK	4.20426	1.35731	-1.63111	-1.89992	0.00335	0.0401623	yes
XLOC_006769	XLOC_006769	Gm11705	11:107025372-107027950	SD2	SD3	OK	8.30055	0.693235	-3.58179	-2.9069	5e-05	0.00150412	yes
XLOC_006877	XLOC_006877	BC018473	11:116749949-116759398	SD2	SD3	OK	131.294	41.1598	-1.67349	-2.43524	0.00145	0.0220126	yes
XLOC_008085	XLOC_008085	Krt13	11:100117326-100121566	SD2	SD3	OK	126.027	0.791695	-7.31457	-6.46037	5e-05	0.00150412	yes
XLOC_008086	XLOC_008086	Krt15	11:100131757-100135928	SD2	SD3	OK	3.07404	1.19297	-1.36558	-1.76214	0.00265	0.0340434	yes
XLOC_008234	XLOC_008234	Cacng1	11:107703217-107716522	SD2	SD3	OK	1.14164	0.114807	-3.31382	-2.42244	0.00305	0.0376601	yes
XLOC_008244	XLOC_008244	Rgs9	11:109225339-109298139	SD2	SD3	OK	9.68292	4.43208	-1.12746	-2.01098	0.0002	0.00483895	yes
XLOC_008286	XLOC_008286	Grin2c	11:115249054-115267243	SD2	SD3	OK	2.22517	0.937731	-1.24667	-2.01469	0.00105	0.017305	yes
XLOC_008356	XLOC_008356	Rbfox3	11:118489758-118911597	SD2	SD3	OK	2.5435	0.8794	-1.53222	-1.78622	0.0002	0.00483895	yes
XLOC_008497	XLOC_008497	-	11:28584608-28587164	SD2	SD3	OK	1.14355	0.405329	-1.49635	-1.76353	0.0039	0.0445937	yes
XLOC_008570	XLOC_008570	-	11:61617896-61619150	SD2	SD3	OK	4.14953	1.38362	-1.5845	-2.07591	0.0008	0.0141639	yes
XLOC_008702	XLOC_008702	-	11:97784924-97785477	SD2	SD3	OK	6.24621	1.18445	-2.39877	-2.45083	5e-05	0.00150412	yes
XLOC_009083	XLOC_009083	Akap5	12:76324703-76337349	SD2	SD3	OK	82.225	39.1038	-1.07227	-3.09223	5e-05	0.00150412	yes
XLOC_009412	XLOC_009412	Aspg	12:112106682-112127573	SD2	SD3	OK	4.84564	2.23935	-1.11361	-1.96026	0.002	0.0277727	yes
XLOC_009506	XLOC_009506	Vsnl1	12:11325246-11436649	SD2	SD3	OK	5.26979	1.99034	-1.40473	-2.25541	0.00025	0.00579932	yes
XLOC_009795	XLOC_009795	-	12:81802468-81807954	SD2	SD3	OK	3.03104	1.20518	-1.33056	-1.77551	0.0045	0.0491469	yes
XLOC_010605	XLOC_010605	Akr1c14	13:4049010-4090687	SD2	SD3	OK	48.9238	20.7451	-1.23776	-3.46932	5e-05	0.00150412	yes
XLOC_010934	XLOC_010934	Stmnd1	13:46273720-46300115	SD2	SD3	OK	2.32821	0.71104	-1.71122	-1.912	0.00335	0.0401623	yes
XLOC_011134	XLOC_011134	Tppp	13:74009406-74035753	SD2	SD3	OK	6.00579	2.50346	-1.26243	-1.69943	0.00015	0.00382254	yes
XLOC_011280	XLOC_011280	-	13:107487115-107490593	SD2	SD3	OK	1.43843	0.510294	-1.49509	-1.92668	0.0032	0.0388717	yes
XLOC_011354	XLOC_011354	Calml3	13:3802892-3804318	SD2	SD3	OK	6.58827	0.587062	-3.48831	-4.33516	5e-05	0.00150412	yes
XLOC_011640	XLOC_011640	Nrn1	13:36723339-36734491	SD2	SD3	OK	19.1041	6.99388	-1.44972	-3.06781	5e-05	0.00150412	yes
XLOC_011718	XLOC_011718	Hist1h2al	13:51202687-51203065	SD2	SD3	OK	21.6104	7.15284	-1.59514	-1.93166	0.00325	0.03931	yes
XLOC_011894	XLOC_011894	-	13:73344534-73348530	SD2	SD3	OK	10.2597	5.07997	-1.0141	-1.79082	0.00335	0.0401623	yes
XLOC_012861	XLOC_012861	-	14:51073021-51075946	SD2	SD3	OK	1.98473	0.700771	-1.50193	-1.84857	0.00375	0.0433818	yes
XLOC_013223	XLOC_013223	Adra1a	14:66634965-66740085	SD2	SD3	OK	3.65038	1.76732	-1.04648	-2.34271	5e-05	0.00150412	yes
XLOC_013545	XLOC_013545	Myoz1	14:20649101-20656540	SD2	SD3	OK	3.9553	0.15626	-4.66177	-4.11582	0.00025	0.00579932	yes
XLOC_013631	XLOC_013631	Fam25c	14:34351877-34355433	SD2	SD3	OK	14.9801	1.1428	-3.7124	-2.96428	0.00095	0.0160607	yes
XLOC_013822	XLOC_013822	Olfr750	14:51069730-51072708	SD2	SD3	OK	3.06706	0.618128	-2.31088	-2.47316	0.00045	0.00918015	yes
XLOC_013836	XLOC_013836	Ang4	14:51763877-51773590	SD2	SD3	OK	3.70501	0.404276	-3.19607	-2.75651	0.00325	0.03931	yes
XLOC_014431	XLOC_014431	C6	15:4727174-4815456	SD2	SD3	OK	40.8999	18.3985	-1.15251	-2.85436	5e-05	0.00150412	yes
XLOC_014587	XLOC_014587	Aard	15:52040106-52045722	SD2	SD3	OK	6.41077	2.33348	-1.45802	-2.18658	0.0005	0.00992713	yes
XLOC_014644	XLOC_014644	-	15:66875222-66879573	SD2	SD3	OK	1.68112	0.526879	-1.67388	-1.87633	0.0038	0.043805	yes
XLOC_014940	XLOC_014940	Mettl7a1	15:100304154-100314348	SD2	SD3	OK	173.385	74.6174	-1.2164	-3.37424	5e-05	0.00150412	yes
XLOC_014976	XLOC_014976	Igfbp6	15:102144361-102149511	SD2	SD3	OK	158.685	59.7975	-1.40801	-4.04566	5e-05	0.00150412	yes
XLOC_015058	XLOC_015058	Pdzd2	15:12358760-12739924	SD2	SD3	OK	53.6682	23.451	-1.19442	-2.82431	5e-05	0.00150412	yes
XLOC_015105	XLOC_015105	-	15:34744967-34750917	SD2	SD3	OK	3.69015	1.52853	-1.27153	-1.84315	0.0027	0.0345227	yes
XLOC_015231	XLOC_015231	Adcy8	15:64699041-64937996	SD2	SD3	OK	4.07347	1.7266	-1.23832	-2.46646	0.00015	0.00382254	yes
XLOC_015341	XLOC_015341	Mb	15:77015488-77057204	SD2	SD3	OK	48.929	21.3765	-1.19467	-2.02856	0.00185	0.0262431	yes
XLOC_015585	XLOC_015585	Faim2	15:99497004-99528017	SD2	SD3	OK	2.54122	1.03112	-1.30132	-2.19647	0.00045	0.00918015	yes
XLOC_015626	XLOC_015626	Krt5	15:101707069-101712891	SD2	SD3	OK	2.97085	0.836344	-1.82871	-2.35932	0.0001	0.0027369	yes
XLOC_015635	XLOC_015635	Krt4	15:101918535-101924735	SD2	SD3	OK	63.5762	0.0634107	-9.96955	-9.41352	0.00155	0.0231197	yes
XLOC_015637	XLOC_015637	Krt78	15:101946003-101954287	SD2	SD3	OK	2.85659	0.0724249	-5.30166	-5.00028	5e-05	0.00150412	yes
XLOC_015666	XLOC_015666	Glycam1	15:103562761-103565078	SD2	SD3	OK	1.85805	0	-inf	-nan	5e-05	0.00150412	yes
XLOC_017856	XLOC_017856	H2-Q10	17:35470088-35474563	SD2	SD3	OK	6.20199	0.93821	-2.72475	-3.8152	5e-05	0.00150412	yes
XLOC_018203	XLOC_018203	-	17:84099104-84106091	SD2	SD3	OK	2.52337	1.2232	-1.04469	-1.70019	0.0036	0.0422456	yes
XLOC_018560	XLOC_018560	Cbs	17:31612408-31637199	SD2	SD3	OK	2.52829	0.934417	-1.43603	-1.3873	0.00145	0.0220126	yes
XLOC_018621	XLOC_018621	H2-Ea-ps	17:34342007-34344928	SD2	SD3	OK	6.24121	0.957584	-2.70435	-2.29986	0.0002	0.00483895	yes
XLOC_018693	XLOC_018693	H2-T23	17:35994452-36042868	SD2	SD3	OK	18.3619	3.70648	-2.30859	-2.8044	5e-05	0.00150412	yes
XLOC_018694	XLOC_018694	H2-T22	17:35994452-36042868	SD2	SD3	OK	9.76944	1.26211	-2.95244	-2.77216	0.0002	0.00483895	yes
XLOC_018863	XLOC_018863	Apobec2	17:48419230-48432728	SD2	SD3	OK	7.15561	1.61417	-2.14829	-2.96456	5e-05	0.00150412	yes
XLOC_018882	XLOC_018882	-	17:52994655-53005192	SD2	SD3	OK	1.14883	0.114793	-3.32305	-2.73037	0.00305	0.0376601	yes
XLOC_019006	XLOC_019006	-	17:73070410-73072523	SD2	SD3	OK	1.08075	0.259565	-2.05787	-1.96952	0.00115	0.0185127	yes
XLOC_019007	XLOC_019007	-	17:73084411-73098800	SD2	SD3	OK	2.6441	0.168566	-3.97139	-2.91073	0.0004	0.00838373	yes
XLOC_019086	XLOC_019086	-	17:87462878-87471723	SD2	SD3	OK	1.48227	0.252171	-2.55534	-2.74907	5e-05	0.00150412	yes
XLOC_019097	XLOC_019097	Nrxn1	17:90033630-91093071	SD2	SD3	OK	1.88493	0.654442	-1.52617	-1.12257	0.0006	0.0114097	yes
XLOC_019284	XLOC_019284	-	17:35479762-35481317	SD2	SD3	OK	4.53764	0.693704	-2.70955	-3.41341	5e-05	0.00150412	yes
XLOC_019348	XLOC_019348	-	17:73876965-73879632	SD2	SD3	OK	1.65384	0.646352	-1.35543	-1.74376	0.0033	0.0397608	yes
XLOC_019916	XLOC_019916	Dsc2	18:20030632-20059554	SD2	SD3	OK	1.11195	0.436721	-1.3483	-1.70257	0.0029	0.03629	yes
XLOC_020056	XLOC_020056	Gm94	18:43777195-43792878	SD2	SD3	OK	2.44957	0	-inf	-nan	5e-05	0.00150412	yes
XLOC_020565	XLOC_020565	-	19:8019141-8034108	SD2	SD3	OK	15.085	4.76789	-1.6617	-3.18366	5e-05	0.00150412	yes
XLOC_020700	XLOC_020700	Aldh1a1	19:20601960-20643462	SD2	SD3	OK	539.275	259.054	-1.05777	-2.99829	5e-05	0.00150412	yes
XLOC_021000	XLOC_021000	Actn3	19:4861089-4877909	SD2	SD3	OK	1.68973	0.195905	-3.10857	-2.63509	5e-05	0.00150412	yes
XLOC_021086	XLOC_021086	-	19:8469730-8519039	SD2	SD3	OK	4.49499	2.02743	-1.14867	-1.6719	0.0001	0.0027369	yes
XLOC_021222	XLOC_021222	Aldh1a7	19:20692952-20727562	SD2	SD3	OK	37.141	17.9039	-1.05274	-2.85032	5e-05	0.00150412	yes
XLOC_021229	XLOC_021229	C330002G04Rik	19:23000436-23075853	SD2	SD3	OK	3.39357	0.886469	-1.93666	-2.68282	0.00015	0.00382254	yes
XLOC_021320	XLOC_021320	Rbp4	19:38116619-38125321	SD2	SD3	OK	14.794	7.0188	-1.07572	-1.91863	0.0014	0.0214531	yes
XLOC_021582	XLOC_021582	-	19:24906657-24908494	SD2	SD3	OK	2.61133	0.859613	-1.60303	-2.04292	0.0017	0.0246925	yes
XLOC_021749	XLOC_021749	Itih5	2:10153570-10256529	SD2	SD3	OK	1.1171	0.477705	-1.22557	-1.95251	0.00195	0.0272796	yes
XLOC_022009	XLOC_022009	Grin1os,Lrrc26	2:25289909-25319187	SD2	SD3	OK	8.88857	3.97765	-1.16003	-1.8307	0.0035	0.0414062	yes
XLOC_022398	XLOC_022398	Klhl41	2:69670119-69684230	SD2	SD3	OK	2.25798	0.669853	-1.75312	-2.31298	0.0003	0.00669584	yes
XLOC_022794	XLOC_022794	Slc5a12	2:110597297-110649496	SD2	SD3	OK	1.40202	0.346157	-2.01801	-2.30025	5e-05	0.00150412	yes
XLOC_022966	XLOC_022966	Acoxl	2:127838617-128124269	SD2	SD3	OK	16.968	8.19824	-1.04943	-2.6125	5e-05	0.00150412	yes
XLOC_022994	XLOC_022994	Tgm3	2:130012348-130050894	SD2	SD3	OK	2.94062	0.0646112	-5.50819	-5.0134	5e-05	0.00150412	yes
XLOC_023475	XLOC_023475	Edn3	2:174760618-174784042	SD2	SD3	OK	4.46383	1.74586	-1.35434	-2.28787	0.00015	0.00382254	yes
XLOC_024014	XLOC_024014	Neb	2:52136498-52338798	SD2	SD3	OK	2.90204	0.494654	-2.55258	-2.49704	5e-05	0.00150412	yes
XLOC_024910	XLOC_024910	9230104L09Rik	2:148844213-148865193	SD2	SD3	OK	9.16071	1.4938	-2.61648	-2.35724	0.00045	0.00918015	yes
XLOC_025104	XLOC_025104	Ada	2:163726583-163750239	SD2	SD3	OK	7.56497	1.98153	-1.93272	-2.84649	5e-05	0.00150412	yes
XLOC_025123	XLOC_025123	Wfdc6a	2:164579518-164585447	SD2	SD3	OK	2.10324	0.427839	-2.29747	-2.07128	0.00215	0.0293015	yes
XLOC_025677	XLOC_025677	-	2:168058244-168060443	SD2	SD3	OK	1.31532	0.387781	-1.7621	-2.02655	0.0012	0.0191144	yes
XLOC_025686	XLOC_025686	-	2:173066706-173072996	SD2	SD3	OK	1.0571	0.397632	-1.41061	-1.96936	0.00085	0.0148398	yes
XLOC_026424	XLOC_026424	Lce3b	3:92932978-92934097	SD2	SD3	OK	8.57855	0	-inf	-nan	5e-05	0.00150412	yes
XLOC_026426	XLOC_026426	Lce3c	3:92944485-92945733	SD2	SD3	OK	6.72411	0	-inf	-nan	5e-05	0.00150412	yes
XLOC_026428	XLOC_026428	Lce3e	3:92967060-92968281	SD2	SD3	OK	5.02459	0	-inf	-nan	5e-05	0.00150412	yes
XLOC_026429	XLOC_026429	Lce3f	3:92992225-92993426	SD2	SD3	OK	8.72097	0	-inf	-nan	5e-05	0.00150412	yes
XLOC_026472	XLOC_026472	Them5	3:94342098-94347352	SD2	SD3	OK	2.05155	0.395156	-2.37622	-2.36688	0.0002	0.00483895	yes
XLOC_026687	XLOC_026687	Kcna2	3:107101145-107115066	SD2	SD3	OK	3.89615	1.77603	-1.13339	-2.68491	5e-05	0.00150412	yes
XLOC_027158	XLOC_027158	Hey1	3:8663358-8667256	SD2	SD3	OK	40.8803	19.9645	-1.03396	-2.64089	5e-05	0.00150412	yes
XLOC_027689	XLOC_027689	Lrat	3:82876704-83015049	SD2	SD3	OK	3.454	1.59336	-1.11619	-2.09405	0.0008	0.0141639	yes
XLOC_027820	XLOC_027820	Lor	3:92080270-92083142	SD2	SD3	OK	2.664	0.0852163	-4.96632	-3.81898	0.0016	0.023654	yes
XLOC_027828	XLOC_027828	Sprr1b	3:92436808-92438789	SD2	SD3	OK	1.69993	0	-inf	-nan	5e-05	0.00150412	yes
XLOC_027839	XLOC_027839	Lce1b	3:92655649-92656926	SD2	SD3	OK	2.02382	0	-inf	-nan	5e-05	0.00150412	yes
XLOC_027840	XLOC_027840	Lce1a2	3:92668612-92670315	SD2	SD3	OK	1.92408	0	-inf	-nan	5e-05	0.00150412	yes
XLOC_027841	XLOC_027841	Lce1d	3:92685498-92687210	SD2	SD3	OK	2.56537	0	-inf	-nan	5e-05	0.00150412	yes
XLOC_027854	XLOC_027854	Lce3a	3:92925286-92926230	SD2	SD3	OK	13.5189	0	-inf	-nan	5e-05	0.00150412	yes
XLOC_027857	XLOC_027857	Crct1	3:93014204-93015687	SD2	SD3	OK	13.7207	0.805008	-4.09121	-4.41514	5e-05	0.00150412	yes
XLOC_028461	XLOC_028461	-	3:144224058-144232022	SD2	SD3	OK	2.26882	0.734778	-1.62656	-1.98533	0.00145	0.0220126	yes
XLOC_028502	XLOC_028502	Rpsa-ps10	3:150072657-150073542	SD2	SD3	OK	35.6253	15.7349	-1.17894	-2.372	5e-05	0.00150412	yes
XLOC_028724	XLOC_028724	-	3:97337176-97341616	SD2	SD3	OK	1.16998	0.206532	-2.50205	-2.95862	5e-05	0.00150412	yes
XLOC_030280	XLOC_030280	Car8	4:8140313-8239071	SD2	SD3	OK	37.5793	18.1455	-1.05033	-2.07519	0.0003	0.00669584	yes
XLOC_031012	XLOC_031012	Cyp4b1	4:115624724-115647723	SD2	SD3	OK	375.446	172.659	-1.12068	-3.15211	5e-05	0.00150412	yes
XLOC_031515	XLOC_031515	Angptl7	4:148448610-148557683	SD2	SD3	OK	7.48012	1.58265	-2.24072	-1.96677	0.00305	0.0376601	yes
XLOC_031546	XLOC_031546	Gm16079	4:150656439-150678792	SD2	SD3	OK	4.11801	1.64044	-1.32786	-2.23981	0.0001	0.0027369	yes
XLOC_032285	XLOC_032285	Cytl1	5:37735518-37739820	SD2	SD3	OK	19.6275	9.34031	-1.07134	-2.02694	0.0006	0.0114097	yes
XLOC_033303	XLOC_033303	Upk3b	5:136038495-136046487	SD2	SD3	OK	14.4816	6.41078	-1.17564	-2.88801	5e-05	0.00150412	yes
XLOC_034012	XLOC_034012	Cckar	5:53697653-53707705	SD2	SD3	OK	10.7219	3.66412	-1.54902	-3.09187	5e-05	0.00150412	yes
XLOC_035037	XLOC_035037	Gm29264	5:149231331-149247682	SD2	SD3	OK	10.225	3.79353	-1.43049	-3.42349	5e-05	0.00150412	yes
XLOC_035475	XLOC_035475	Smkr-ps	6:29985328-29993776	SD2	SD3	OK	4.33524	1.48464	-1.54599	-1.7885	0.00285	0.0358568	yes
XLOC_035744	XLOC_035744	Mturn	6:54680929-54703852	SD2	SD3	OK	11.9706	5.49392	-1.12358	-2.64607	5e-05	0.00150412	yes
XLOC_035821	XLOC_035821	Igkv1-133	6:67724901-67725661	SD2	SD3	OK	1.44814	0	-inf	-nan	5e-05	0.00150412	yes
XLOC_036036	XLOC_036036	Efcc1	6:87730708-87762413	SD2	SD3	OK	2.31214	1.09154	-1.08287	-1.30022	0.002	0.0277727	yes
XLOC_036094	XLOC_036094	9530026P05Rik	6:92772698-93273275	SD2	SD3	OK	9.70864	4.08386	-1.24934	-1.50591	0.0017	0.0246925	yes
XLOC_036518	XLOC_036518	Pon1	6:5168020-5193946	SD2	SD3	OK	38.971	9.65093	-2.01366	-4.62859	5e-05	0.00150412	yes
XLOC_036687	XLOC_036687	Slc13a4	6:35267956-35308131	SD2	SD3	OK	5.87105	2.6388	-1.15373	-2.1507	0.00095	0.0160607	yes
XLOC_036843	XLOC_036843	Inmt	6:55170625-55175043	SD2	SD3	OK	1153.98	548.759	-1.07238	-3.10888	5e-05	0.00150412	yes
XLOC_037196	XLOC_037196	Magi1	6:93675451-94283322	SD2	SD3	OK	10.0599	4.70123	-1.09751	-2.84091	5e-05	0.00150412	yes
XLOC_037923	XLOC_037923	-	6:133719107-133721644	SD2	SD3	OK	1.00886	0.212483	-2.24731	-2.42945	0.0005	0.00992713	yes
XLOC_038193	XLOC_038193	Ckm	7:19411093-19421583	SD2	SD3	OK	42.1787	5.2461	-3.0072	-5.78665	5e-05	0.00150412	yes
XLOC_038310	XLOC_038310	Cyp2a5	7:26835304-26843548	SD2	SD3	OK	10.8342	4.3352	-1.32142	-1.81961	0.0045	0.0491469	yes
XLOC_038312	XLOC_038312	Cyp2f2	7:27119908-27133660	SD2	SD3	OK	179.788	52.8449	-1.76646	-5.06209	5e-05	0.00150412	yes
XLOC_038698	XLOC_038698	Saa2	7:46751832-46754314	SD2	SD3	OK	12.6841	4.12748	-1.61969	-2.20736	0.00035	0.00756352	yes
XLOC_038757	XLOC_038757	-	7:64015182-64021303	SD2	SD3	OK	1.36759	0.440178	-1.63547	-2.164	0.0006	0.0114097	yes
XLOC_039200	XLOC_039200	Acsm1	7:119606845-119662799	SD2	SD3	OK	2.01927	0.515108	-1.97089	-2.09106	0.00015	0.00382254	yes
XLOC_039274	XLOC_039274	Mylpf	7:127209334-127218598	SD2	SD3	OK	53.1956	1.0706	-5.63482	-2.79029	0.0005	0.00992713	yes
XLOC_039425	XLOC_039425	Tnni2	7:142441222-142444410	SD2	SD3	OK	32.0067	1.93723	-4.0463	-5.30713	5e-05	0.00150412	yes
XLOC_039778	XLOC_039778	A930016O22Rik	7:19411093-19421583	SD2	SD3	OK	6.69694	0.95786	-2.80562	-2.05685	0.0028	0.0353854	yes
XLOC_039908	XLOC_039908	Cnfn	7:25367615-25369724	SD2	SD3	OK	10.8715	0.62239	-4.12658	-3.98006	5e-05	0.00150412	yes
XLOC_040196	XLOC_040196	Mybpc2	7:44501698-44524669	SD2	SD3	OK	1.77897	0.634065	-1.48834	-2.02627	0.00095	0.0160607	yes
XLOC_040264	XLOC_040264	Saa1	7:46740500-46742980	SD2	SD3	OK	40.4208	20.0474	-1.01168	-1.99029	0.0013	0.0203258	yes
XLOC_040312	XLOC_040312	Csrp3	7:48830397-48848051	SD2	SD3	OK	19.5833	8.50269	-1.20363	-2.17484	0.0002	0.00483895	yes
XLOC_040599	XLOC_040599	Synm	7:67730160-67759742	SD2	SD3	OK	7.79167	3.85739	-1.01431	-2.58898	5e-05	0.00150412	yes
XLOC_041134	XLOC_041134	Atp2a1	7:126428758-126463108	SD2	SD3	OK	9.94239	0.997273	-3.31753	-1.72028	0.0024	0.0317282	yes
XLOC_041324	XLOC_041324	H19,Mir675	7:142575528-142578143	SD2	SD3	OK	12.5601	0.859287	-3.86957	-3.06319	5e-05	0.00150412	yes
XLOC_041539	XLOC_041539	-	7:75757430-75758231	SD2	SD3	OK	2.16135	0.520423	-2.05418	-2.02301	0.00215	0.0293015	yes
XLOC_041540	XLOC_041540	-	7:75758532-75766192	SD2	SD3	OK	1.34593	0.471329	-1.5138	-2.43559	5e-05	0.00150412	yes
XLOC_041835	XLOC_041835	Defb4	8:19198705-19201545	SD2	SD3	OK	6.64217	0	-inf	-nan	5e-05	0.00150412	yes
XLOC_042069	XLOC_042069	Gpm6a	8:54629054-55060877	SD2	SD3	OK	21.3939	9.78578	-1.12844	-2.88279	5e-05	0.00150412	yes
XLOC_042072	XLOC_042072	Hpgd	8:56294551-56321046	SD2	SD3	OK	380.067	188.004	-1.01549	-3.05958	5e-05	0.00150412	yes
XLOC_042219	XLOC_042219	Ttc29	8:78213296-78394500	SD2	SD3	OK	2.24343	0.919165	-1.28731	-1.20139	0.00275	0.0349429	yes
XLOC_042334	XLOC_042334	Slc6a2	8:92960078-93001667	SD2	SD3	OK	4.23577	2.06828	-1.0342	-2.26291	0.0003	0.00669584	yes
XLOC_042335	XLOC_042335	Gnao1	8:93750146-93969516	SD2	SD3	OK	6.4894	3.17003	-1.03359	-1.15337	0.00115	0.0185127	yes
XLOC_042337	XLOC_042337	Mt4	8:94137203-94139031	SD2	SD3	OK	13.197	0.53058	-4.63649	-3.84466	0.0014	0.0214531	yes
XLOC_043106	XLOC_043106	Ces1d	8:93166067-93197838	SD2	SD3	OK	184.67	88.9657	-1.05363	-2.96681	5e-05	0.00150412	yes
XLOC_043282	XLOC_043282	Agt	8:124556533-124569706	SD2	SD3	OK	13.0778	5.06661	-1.36803	-2.71611	5e-05	0.00150412	yes
XLOC_044040	XLOC_044040	Cyp1a1	9:57697612-57703822	SD2	SD3	OK	6.31852	0.475497	-3.73208	-5.03357	5e-05	0.00150412	yes
XLOC_057474	XLOC_057474	Itgb1bp2	X:101449087-101453646	SD2	SD3	OK	3.46713	1.28303	-1.43418	-1.8204	0.00145	0.0220126	yes
XLOC_058564	XLOC_058564	Trex2	X:73433704-73435344	SD2	SD3	OK	1.56339	0.167942	-3.21864	-2.5181	0.0035	0.0414062	yes
XLOC_059002	XLOC_059002	Bex2	X:136066563-136068236	SD2	SD3	OK	24.949	9.84398	-1.34167	-2.5946	0.0001	0.0027369	yes
XLOC_059078	XLOC_059078	Chrdl1	X:143285673-143394262	SD2	SD3	OK	3.32048	1.63351	-1.02342	-1.83798	0.00145	0.0220126	yes
XLOC_059206	XLOC_059206	Cdkl5	X:160768012-160994704	SD2	SD3	OK	6.53058	3.10365	-1.07324	-2.57981	5e-05	0.00150412	yes
