# Supplementary material for: Modulation of Immune Signaling and Metabolism Highlights Host and Fungal Transcriptional Responses in Mouse Models of Invasive Pulmonary Aspergillosis
Source: Sci Rep. 2017 Dec 6;7:17096. doi: 10.1038/s41598-017-17000-1 (PMC5719083; doi:10.1038/s41598-017-17000-1)
Supplement: Supplementary file 1 — Supplementary zip [file 41598_2017_17000_MOESM1_ESM.zip › Supp_Files_Final/Supp_File_1_Murine_DEGs/gene_exp.filter_SD2-SD3_Up.diff]

test_id	gene_id	gene	locus	sample_1	sample_2	status	value_1	value_2	log2(fold_change)	test_stat	p_value	q_value	significant
XLOC_000106	XLOC_000106	Pi15	1:17601900-17641081	SD2	SD3	OK	8.65102	19.1081	1.14324	3.31342	5e-05	0.00150412	yes
XLOC_000802	XLOC_000802	Crocc2	1:93168481-93231291	SD2	SD3	OK	1.06197	2.91604	1.45727	2.28205	0.0002	0.00483895	yes
XLOC_000900	XLOC_000900	Serpinb10,Serpinb2	1:107511422-107549271	SD2	SD3	OK	8.1535	19.0963	1.2278	2.27601	5e-05	0.00150412	yes
XLOC_001038	XLOC_001038	Ctse	1:131638305-131675505	SD2	SD3	OK	5.76855	12.1415	1.07366	2.29932	0.0002	0.00483895	yes
XLOC_001224	XLOC_001224	Rgs16	1:153740348-153749324	SD2	SD3	OK	3.11167	7.16935	1.20415	2.24679	0.0002	0.00483895	yes
XLOC_001416	XLOC_001416	Cd48	1:171682008-171705258	SD2	SD3	OK	5.50512	12.9513	1.23425	2.18348	0.0002	0.00483895	yes
XLOC_001421	XLOC_001421	Cd84	1:171839657-171892912	SD2	SD3	OK	13.9578	32.034	1.19854	2.67664	5e-05	0.00150412	yes
XLOC_001422	XLOC_001422	Gm10521	1:171894370-171900425	SD2	SD3	OK	0.819692	1.96632	1.26234	2.17869	0.0001	0.0027369	yes
XLOC_001452	XLOC_001452	Pyhin1	1:173630916-173647928	SD2	SD3	OK	1.99027	4.94833	1.31398	1.98613	0.0008	0.0141639	yes
XLOC_002250	XLOC_002250	Fn1	1:71585519-71662843	SD2	SD3	OK	163.58	408.785	1.32135	2.56208	5e-05	0.00150412	yes
XLOC_002300	XLOC_002300	Ptprn	1:75246172-75264502	SD2	SD3	OK	1.22031	3.17519	1.3796	1.62363	0.00025	0.00579932	yes
XLOC_002435	XLOC_002435	Col6a3	1:90765922-90843971	SD2	SD3	OK	24.5894	62.3304	1.3419	1.93532	0.00085	0.0148398	yes
XLOC_002595	XLOC_002595	Marco	1:120474535-120517635	SD2	SD3	OK	46.5019	141.613	1.60659	4.54439	5e-05	0.00150412	yes
XLOC_002672	XLOC_002672	Ikbke	1:131254342-131279606	SD2	SD3	OK	27.0388	57.0355	1.07683	1.78438	0.00025	0.00579932	yes
XLOC_002798	XLOC_002798	Rgs1	1:144242295-144249242	SD2	SD3	OK	7.26985	20.6645	1.50715	2.34668	5e-05	0.00150412	yes
XLOC_003050	XLOC_003050	Fcrlb	1:170906730-170912941	SD2	SD3	OK	1.2904	4.51415	1.80663	2.47256	0.00045	0.00918015	yes
XLOC_003053	XLOC_003053	Fcgr2b	1:170958616-170977746	SD2	SD3	OK	35.2278	76.3627	1.11616	2.60336	5e-05	0.00150412	yes
XLOC_003094	XLOC_003094	Slamf8	1:172581757-172590568	SD2	SD3	OK	0.482263	1.69153	1.81043	1.93988	0.002	0.0277727	yes
XLOC_003115	XLOC_003115	AI607873	1:173723428-173741809	SD2	SD3	OK	5.27944	10.6559	1.0132	2.40047	5e-05	0.00150412	yes
XLOC_003814	XLOC_003814	Fabp7	10:57784880-57788450	SD2	SD3	OK	1.1915	4.00053	1.74741	1.98271	0.0018	0.0257327	yes
XLOC_003866	XLOC_003866	Dna2	10:62947025-62974187	SD2	SD3	OK	2.31678	5.12512	1.14546	1.68701	0.00155	0.0231197	yes
XLOC_003915	XLOC_003915	Ggt1	10:75561603-75586302	SD2	SD3	OK	1.30887	6.28917	2.26455	2.12002	5e-05	0.00150412	yes
XLOC_003937	XLOC_003937	Itgb2	10:77530251-77565709	SD2	SD3	OK	56.2937	123.514	1.13363	3.13402	5e-05	0.00150412	yes
XLOC_004122	XLOC_004122	Hal	10:93488739-93519304	SD2	SD3	OK	5.44976	15.6384	1.52083	2.36289	5e-05	0.00150412	yes
XLOC_004302	XLOC_004302	Arhgap9	10:127319717-127341957	SD2	SD3	OK	9.63882	20.6679	1.10046	2.04756	0.0004	0.00838373	yes
XLOC_004500	XLOC_004500	Arg1	10:24915207-24927470	SD2	SD3	OK	4.73179	40.3346	3.09156	5.97291	5e-05	0.00150412	yes
XLOC_004595	XLOC_004595	-	10:44597713-44602170	SD2	SD3	OK	0.31537	1.34997	2.09781	1.86656	0.0011	0.0179001	yes
XLOC_004707	XLOC_004707	Cdk1	10:69336634-69352938	SD2	SD3	OK	7.30888	15.3546	1.07095	1.83461	0.0017	0.0246925	yes
XLOC_004917	XLOC_004917	Gas2l3	10:89408822-89443967	SD2	SD3	OK	0.998273	2.4516	1.29622	2.43293	0.00015	0.00382254	yes
XLOC_006001	XLOC_006001	4930438A08Rik	11:58274791-58294289	SD2	SD3	OK	0.276124	1.992	2.85083	3.3574	5e-05	0.00150412	yes
XLOC_006222	XLOC_006222	Fam64a	11:72042031-72047370	SD2	SD3	OK	1.12239	3.40069	1.59925	1.83261	0.00055	0.0106759	yes
XLOC_006360	XLOC_006360	Nos2	11:78920786-78960408	SD2	SD3	OK	3.39825	7.59203	1.1597	2.50825	5e-05	0.00150412	yes
XLOC_006388	XLOC_006388	Ccl2	11:82028223-82038562	SD2	SD3	OK	112.439	273.883	1.28441	3.49152	5e-05	0.00150412	yes
XLOC_006389	XLOC_006389	Ccl7	11:82045711-82047525	SD2	SD3	OK	28.6192	81.7794	1.51475	3.57756	5e-05	0.00150412	yes
XLOC_006390	XLOC_006390	Ccl11	11:82057822-82062955	SD2	SD3	OK	7.16056	15.4316	1.10774	2.06585	0.00045	0.00918015	yes
XLOC_006392	XLOC_006392	Ccl8	11:82115184-82116799	SD2	SD3	OK	2.25274	10.712	2.24947	2.68568	0.0002	0.00483895	yes
XLOC_006423	XLOC_006423	Wfdc17	11:83703990-83706268	SD2	SD3	OK	118.283	638.616	2.4327	6.66666	5e-05	0.00150412	yes
XLOC_006425	XLOC_006425	Wfdc21	11:83746939-83752642	SD2	SD3	OK	191.086	502.954	1.3962	3.90972	5e-05	0.00150412	yes
XLOC_006521	XLOC_006521	Col1a1	11:94936223-94953042	SD2	SD3	OK	14.0245	30.9809	1.14344	2.64626	5e-05	0.00150412	yes
XLOC_006619	XLOC_006619	Csf3	11:98701262-98703629	SD2	SD3	OK	3.40955	18.9058	2.47117	4.36502	5e-05	0.00150412	yes
XLOC_006708	XLOC_006708	Grn	11:102430314-102447682	SD2	SD3	OK	55.9979	122.81	1.13298	2.8738	5e-05	0.00150412	yes
XLOC_006896	XLOC_006896	Birc5	11:117849250-117855743	SD2	SD3	OK	6.49627	17.3712	1.41902	2.495	5e-05	0.00150412	yes
XLOC_006930	XLOC_006930	Fscn2	11:120361284-120368316	SD2	SD3	OK	0.28344	1.20077	2.08284	1.57804	0.0011	0.0179001	yes
XLOC_006950	XLOC_006950	Slc16a3	11:120948479-120960868	SD2	SD3	OK	18.6902	38.1054	1.02771	2.36785	5e-05	0.00150412	yes
XLOC_006962	XLOC_006962	Metrnl	11:121701543-121721029	SD2	SD3	OK	12.8252	27.6497	1.10828	2.31622	0.0001	0.0027369	yes
XLOC_007028	XLOC_007028	Myo1g	11:6506547-6521241	SD2	SD3	OK	7.1109	15.2111	1.09702	1.77845	0.00075	0.0134835	yes
XLOC_007247	XLOC_007247	Hmmr	11:40701394-40733422	SD2	SD3	OK	1.34178	3.96414	1.56286	2.5495	5e-05	0.00150412	yes
XLOC_007591	XLOC_007591	Cd68	11:69664212-69666153	SD2	SD3	OK	74.0822	179.39	1.2759	3.62635	5e-05	0.00150412	yes
XLOC_007825	XLOC_007825	Ccl9	11:83572918-83578636	SD2	SD3	OK	96.303	201.091	1.0622	1.6102	0.00445	0.0487895	yes
XLOC_007870	XLOC_007870	Prr11	11:87089152-87108708	SD2	SD3	OK	0.922089	2.03262	1.14037	1.77131	0.00325	0.03931	yes
XLOC_008023	XLOC_008023	Gm23451,Top2a	11:98992942-99024189	SD2	SD3	OK	7.59905	17.6142	1.21285	2.11052	0.0003	0.00669584	yes
XLOC_008077	XLOC_008077	Krtap17-1	11:99993233-99993994	SD2	SD3	OK	3.63329	14.1106	1.95743	2.80156	5e-05	0.00150412	yes
XLOC_008135	XLOC_008135	Etv4	11:101769572-101785371	SD2	SD3	OK	0.691852	1.6849	1.28413	1.09331	0.0029	0.03629	yes
XLOC_008278	XLOC_008278	AF251705	11:114996720-115003942	SD2	SD3	OK	18.1818	38.4687	1.08119	2.37638	0.0001	0.0027369	yes
XLOC_008382	XLOC_008382	2310003H01Rik	11:120368494-120378764	SD2	SD3	OK	3.92142	7.99705	1.02809	1.94205	0.0002	0.00483895	yes
XLOC_009307	XLOC_009307	Hhipl1	12:108305814-108331017	SD2	SD3	OK	2.69157	7.51565	1.48145	3.13932	5e-05	0.00150412	yes
XLOC_009319	XLOC_009319	Gm27300,Meg3,Mir1906-1,Mir770	12:109540857-109571726	SD2	SD3	OK	8.29101	18.0929	1.1258	1.6009	5e-05	0.00150412	yes
XLOC_009382	XLOC_009382	Mir134,Mir3072,Mir369,Mir377,Mir382,Mir410,Mir412,Mir485,Mir668,Mirg	12:109729763-109749460	SD2	SD3	OK	0.849858	2.87368	1.75761	0.442394	0.00165	0.0241984	yes
XLOC_009423	XLOC_009423	Pld4	12:112760654-112768986	SD2	SD3	OK	6.54996	14.0316	1.09912	2.42368	5e-05	0.00150412	yes
XLOC_009432	XLOC_009432	4930427A07Rik	12:113156278-113166048	SD2	SD3	OK	0.59743	1.67789	1.48981	1.30309	0.004	0.0453523	yes
XLOC_009864	XLOC_009864	Dio2	12:90724553-90750693	SD2	SD3	OK	2.98971	6.06738	1.02107	2.36957	0.0001	0.0027369	yes
XLOC_010526	XLOC_010526	-	12:86826211-86828225	SD2	SD3	OK	0.150688	1.07863	2.83957	2.44759	0.00125	0.0197395	yes
XLOC_010647	XLOC_010647	Inhba	13:16011850-16031759	SD2	SD3	OK	3.27759	7.66009	1.22473	3.0349	5e-05	0.00150412	yes
XLOC_010675	XLOC_010675	Aoah	13:20794118-21024600	SD2	SD3	OK	0.716212	1.98866	1.47334	1.97248	0.00185	0.0262431	yes
XLOC_010750	XLOC_010750	Gm11331	13:23266533-23266821	SD2	SD3	OK	6.62719	21.4777	1.69637	1.95347	0.00225	0.0302961	yes
XLOC_011006	XLOC_011006	Rgs14	13:55369731-55384759	SD2	SD3	OK	3.225	6.49474	1.00997	1.85075	0.00105	0.017305	yes
XLOC_011022	XLOC_011022	Tgfbi	13:56609602-56639339	SD2	SD3	OK	29.6897	96.3485	1.6983	4.99265	5e-05	0.00150412	yes
XLOC_011032	XLOC_011032	Ntrk2	13:58806595-59133970	SD2	SD3	OK	5.93071	11.8917	1.00367	2.58123	5e-05	0.00150412	yes
XLOC_011292	XLOC_011292	-	13:110401312-110405854	SD2	SD3	OK	1.3531	3.50718	1.37404	2.01897	0.00065	0.0121296	yes
XLOC_011312	XLOC_011312	Ccno	13:112987801-112990778	SD2	SD3	OK	2.96899	5.96871	1.00745	1.71302	0.0036	0.0422456	yes
XLOC_011411	XLOC_011411	-	13:15812980-15914509	SD2	SD3	OK	0.907034	3.86058	2.08959	3.24604	5e-05	0.00150412	yes
XLOC_011461	XLOC_011461	Hist1h3i	13:21782062-21783375	SD2	SD3	OK	0.248636	1.14359	2.20146	1.67703	0.00235	0.0312897	yes
XLOC_011641	XLOC_011641	F13a1	13:36867177-37050244	SD2	SD3	OK	31.3595	78.2418	1.31904	3.79406	5e-05	0.00150412	yes
XLOC_011951	XLOC_011951	Vcan	13:89654976-90143907	SD2	SD3	OK	13.683	40.2152	1.55536	2.24027	5e-05	0.00150412	yes
XLOC_012000	XLOC_012000	Hexb	13:97137936-97198357	SD2	SD3	OK	17.533	35.6024	1.0219	2.16667	0.0003	0.00669584	yes
XLOC_012040	XLOC_012040	Ccnb1	13:100778649-100786570	SD2	SD3	OK	3.27835	8.99261	1.45577	2.61008	5e-05	0.00150412	yes
XLOC_012304	XLOC_012304	-	13:49169064-49172031	SD2	SD3	OK	0.155267	1.11128	2.83939	2.86087	0.00015	0.00382254	yes
XLOC_013216	XLOC_013216	Pbk	14:65805836-65817822	SD2	SD3	OK	1.79444	4.32529	1.26926	1.74035	0.00175	0.0252415	yes
XLOC_013501	XLOC_013501	AC158396.1,Gm3839	14:11280734-11356726	SD2	SD3	OK	9.36839	19.1121	1.02861	2.3557	0.00035	0.00756352	yes
XLOC_013825	XLOC_013825	Rnase2a	14:51255265-51256112	SD2	SD3	OK	2.84836	9.36309	1.71685	2.01034	0.0012	0.0191144	yes
XLOC_014040	XLOC_014040	Cdca2	14:67676178-67715841	SD2	SD3	OK	0.642785	1.82875	1.50845	1.76171	0.00045	0.00918015	yes
XLOC_014126	XLOC_014126	Tnfsf11	14:78277444-78308043	SD2	SD3	OK	0.541418	2.59566	2.26129	2.73009	5e-05	0.00150412	yes
XLOC_014561	XLOC_014561	Dcstamp	15:39745931-39760934	SD2	SD3	OK	1.54984	4.15056	1.42119	1.88528	0.0035	0.0414062	yes
XLOC_014677	XLOC_014677	Ly6g	15:75155239-75159127	SD2	SD3	OK	8.85328	22.6281	1.35383	2.43997	5e-05	0.00150412	yes
XLOC_014733	XLOC_014733	Ncf4	15:78244772-78265870	SD2	SD3	OK	49.817	111.952	1.16817	2.03766	0.00075	0.0134835	yes
XLOC_014742	XLOC_014742	Lgals1	15:78926708-78930465	SD2	SD3	OK	243.66	537.605	1.14168	3.41701	5e-05	0.00150412	yes
XLOC_014839	XLOC_014839	Gtse1	15:85859706-85876572	SD2	SD3	OK	1.06231	3.01007	1.5026	1.79151	0.00385	0.0442044	yes
XLOC_014884	XLOC_014884	-	15:93733950-93741897	SD2	SD3	OK	0.496915	1.3829	1.47662	2.0082	0.00115	0.0185127	yes
XLOC_015012	XLOC_015012	Pde1b	15:103503297-103530154	SD2	SD3	OK	8.24451	18.2254	1.14444	2.87457	5e-05	0.00150412	yes
XLOC_015041	XLOC_015041	Il7r	15:9506105-9529876	SD2	SD3	OK	6.27558	13.0755	1.05904	2.39685	5e-05	0.00150412	yes
XLOC_015291	XLOC_015291	I830127L07Rik	15:75131290-75135128	SD2	SD3	OK	1.44111	10.5537	2.8725	3.16367	5e-05	0.00150412	yes
XLOC_015429	XLOC_015429	Cenpm	15:82233778-82244747	SD2	SD3	OK	1.76962	5.95478	1.75061	2.20942	0.00075	0.0134835	yes
XLOC_015587	XLOC_015587	Racgap1	15:99620495-99651656	SD2	SD3	OK	2.30698	5.71385	1.30846	1.99255	5e-05	0.00150412	yes
XLOC_015609	XLOC_015609	Galnt6	15:100691668-100729376	SD2	SD3	OK	2.84271	6.67855	1.23227	2.6108	5e-05	0.00150412	yes
XLOC_015661	XLOC_015661	Itga5	15:103344288-103366763	SD2	SD3	OK	22.6903	46.4849	1.03469	3.09793	5e-05	0.00150412	yes
XLOC_016269	XLOC_016269	Stfa2l1	16:36156810-36161948	SD2	SD3	OK	90.0561	182.923	1.02234	2.30781	5e-05	0.00150412	yes
XLOC_016288	XLOC_016288	Hcls1	16:36934982-36963214	SD2	SD3	OK	22.0881	47.4138	1.10204	3.02691	5e-05	0.00150412	yes
XLOC_016336	XLOC_016336	Cd200r1	16:44765120-44795053	SD2	SD3	OK	2.56099	5.90798	1.20596	2.01994	0.0016	0.023654	yes
XLOC_016360	XLOC_016360	Retnlg	16:48872607-48874498	SD2	SD3	OK	538.784	1109.78	1.04249	3.10079	5e-05	0.00150412	yes
XLOC_016494	XLOC_016494	Mrap	16:90738323-90749785	SD2	SD3	OK	4.27011	11.1858	1.38933	2.1317	0.0006	0.0114097	yes
XLOC_016732	XLOC_016732	Cyp2ab1	16:20307993-20323065	SD2	SD3	OK	0.361226	2.1301	2.55994	1.62053	0.0009	0.0154411	yes
XLOC_016857	XLOC_016857	BC117090	16:36321664-36334332	SD2	SD3	OK	1.7366	17.8711	3.36329	3.63776	5e-05	0.00150412	yes
XLOC_016858	XLOC_016858	BC100530	16:36359381-36387406	SD2	SD3	OK	13.3901	71.1227	2.40914	4.65213	5e-05	0.00150412	yes
XLOC_016859	XLOC_016859	Stfa2	16:36403945-36408363	SD2	SD3	OK	13.1215	112.825	3.10407	5.33998	5e-05	0.00150412	yes
XLOC_016860	XLOC_016860	Stfa3	16:36450536-36455392	SD2	SD3	OK	1.23284	21.0604	4.09447	4.38235	5e-05	0.00150412	yes
XLOC_016863	XLOC_016863	Cd86	16:36603868-36666081	SD2	SD3	OK	2.98131	8.24165	1.46698	2.07952	0.0002	0.00483895	yes
XLOC_017121	XLOC_017121	-	16:93121262-93134599	SD2	SD3	OK	0.987099	2.15791	1.12837	2.41772	5e-05	0.00150412	yes
XLOC_017415	XLOC_017415	-	16:98069633-98075968	SD2	SD3	OK	0.0654478	1.39141	4.41006	5.08284	5e-05	0.00150412	yes
XLOC_017979	XLOC_017979	Pla2g7	17:43567973-43612232	SD2	SD3	OK	50.8856	112.977	1.1507	3.09228	5e-05	0.00150412	yes
XLOC_018039	XLOC_018039	Treml4	17:48259018-48275393	SD2	SD3	OK	4.72711	11.734	1.31166	2.21389	0.00045	0.00918015	yes
XLOC_018040	XLOC_018040	Treml2	17:48299769-48312576	SD2	SD3	OK	2.26989	4.76532	1.06995	2.21863	0.0001	0.0027369	yes
XLOC_018042	XLOC_018042	Trem2	17:48346400-48354147	SD2	SD3	OK	3.44145	18.2757	2.40884	3.63006	5e-05	0.00150412	yes
XLOC_018090	XLOC_018090	Uhrf1	17:56303320-56323487	SD2	SD3	OK	3.48687	7.01188	1.00787	1.87405	0.0003	0.00669584	yes
XLOC_018337	XLOC_018337	Thbs2	17:14665499-14694262	SD2	SD3	OK	0.945373	2.34874	1.31293	2.33795	0.00015	0.00382254	yes
XLOC_018355	XLOC_018355	Has1	17:17843213-17855188	SD2	SD3	OK	2.01082	4.72991	1.23403	2.00825	0.0014	0.0214531	yes
XLOC_018764	XLOC_018764	H2-M2	17:37480368-37483552	SD2	SD3	OK	1.16566	3.02529	1.37592	1.86937	0.00185	0.0262431	yes
XLOC_018998	XLOC_018998	Ndc80	17:71496099-71526857	SD2	SD3	OK	0.881677	2.19107	1.31331	1.71587	0.00335	0.0401623	yes
XLOC_019032	XLOC_019032	Cyp1b1	17:79706904-79715080	SD2	SD3	OK	6.85731	15.877	1.21123	3.15947	5e-05	0.00150412	yes
XLOC_019363	XLOC_019363	-	17:80570226-80571973	SD2	SD3	OK	0.402423	1.43131	1.83055	1.89605	0.0035	0.0414062	yes
XLOC_020213	XLOC_020213	Rbfa	18:80192261-80200658	SD2	SD3	OK	7.01213	14.5105	1.04917	2.0921	0.00035	0.00756352	yes
XLOC_020232	XLOC_020232	-	18:83662660-83666314	SD2	SD3	OK	0.155045	1.12406	2.85797	2.87279	5e-05	0.00150412	yes
XLOC_020446	XLOC_020446	-	18:81067090-81068658	SD2	SD3	OK	0.139162	1.87749	3.75397	3.40914	0.00015	0.00382254	yes
XLOC_020615	XLOC_020615	Ms4a4a	19:11375489-11393411	SD2	SD3	OK	5.73675	11.6599	1.02326	1.94132	0.00115	0.0185127	yes
XLOC_020620	XLOC_020620	Ms4a6c	19:11469365-11484578	SD2	SD3	OK	9.88376	38.0618	1.94521	2.50006	5e-05	0.00150412	yes
XLOC_020622	XLOC_020622	Ms4a6b	19:11516210-11532006	SD2	SD3	OK	6.427	14.3221	1.15603	2.34946	5e-05	0.00150412	yes
XLOC_020648	XLOC_020648	Lpxn	19:12798343-12834120	SD2	SD3	OK	7.22673	16.8447	1.22088	2.59873	5e-05	0.00150412	yes
XLOC_020802	XLOC_020802	Cep55	19:38055024-38074425	SD2	SD3	OK	1.81327	4.67075	1.36506	2.25021	0.00035	0.00756352	yes
XLOC_021066	XLOC_021066	Fermt3	19:6996130-7019559	SD2	SD3	OK	9.07123	18.1474	1.00039	2.29979	0.00025	0.00579932	yes
XLOC_021143	XLOC_021143	Ms4a6d	19:11586603-11604849	SD2	SD3	OK	26.6997	74.4851	1.48013	3.75744	5e-05	0.00150412	yes
XLOC_022064	XLOC_022064	Col5a1	2:27882924-28039514	SD2	SD3	OK	12.7539	28.0502	1.13708	2.6273	5e-05	0.00150412	yes
XLOC_022120	XLOC_022120	Ass1	2:31470206-31520672	SD2	SD3	OK	8.18228	23.7759	1.53892	2.73728	5e-05	0.00150412	yes
XLOC_022863	XLOC_022863	Knstrn	2:118814002-118853957	SD2	SD3	OK	2.22382	5.07685	1.19089	1.51871	0.0037	0.0429965	yes
XLOC_022883	XLOC_022883	Nusap1	2:119609511-119651345	SD2	SD3	OK	1.69654	3.45933	1.02789	1.55568	0.0035	0.0414062	yes
XLOC_022926	XLOC_022926	Gm14085	2:122484940-122528040	SD2	SD3	OK	4.88449	11.0905	1.18304	2.02908	0.00095	0.0160607	yes
XLOC_023206	XLOC_023206	Tpx2	2:152847963-152895321	SD2	SD3	OK	2.3237	5.73892	1.30435	2.32089	5e-05	0.00150412	yes
XLOC_023307	XLOC_023307	Fam83d	2:158768092-158786637	SD2	SD3	OK	0.54108	1.43208	1.4042	1.71393	0.004	0.0453523	yes
XLOC_023379	XLOC_023379	Mmp9	2:164940779-164955850	SD2	SD3	OK	15.4319	57.3337	1.89346	4.05253	5e-05	0.00150412	yes
XLOC_023538	XLOC_023538	Slco4a1	2:180456244-180474867	SD2	SD3	OK	3.44205	7.84139	1.18784	2.11242	0.0003	0.00669584	yes
XLOC_024224	XLOC_024224	Rtn4rl2	2:84871219-84887172	SD2	SD3	OK	1.82652	3.87809	1.08625	1.73288	0.00225	0.0302961	yes
XLOC_024612	XLOC_024612	Grem1	2:113746163-113758646	SD2	SD3	OK	0.632789	1.99852	1.65913	2.38875	0.00035	0.00756352	yes
XLOC_024779	XLOC_024779	Ckap2l	2:129246375-129297223	SD2	SD3	OK	1.78835	4.43963	1.31181	2.3088	0.0004	0.00838373	yes
XLOC_025080	XLOC_025080	Mafb	2:160363702-160367065	SD2	SD3	OK	2.58094	8.6141	1.7388	3.5399	5e-05	0.00150412	yes
XLOC_025642	XLOC_025642	-	2:167358815-167360488	SD2	SD3	OK	0.300455	1.33461	2.1512	2.20218	0.00075	0.0134835	yes
XLOC_026173	XLOC_026173	Ptx3	3:66053557-66296837	SD2	SD3	OK	12.9148	52.5809	2.02552	3.90877	5e-05	0.00150412	yes
XLOC_026312	XLOC_026312	Iqgap3	3:88081970-88121048	SD2	SD3	OK	0.798073	2.09465	1.39211	1.87949	0.0017	0.0246925	yes
XLOC_026393	XLOC_026393	RP23-326D6.5,S100a3,S100a4	3:90560555-90606045	SD2	SD3	OK	59.6197	230.583	1.95142	4.80423	5e-05	0.00150412	yes
XLOC_026398	XLOC_026398	S100a8	3:90668977-90670704	SD2	SD3	OK	2010.59	5360.8	1.41483	3.56346	5e-05	0.00150412	yes
XLOC_026507	XLOC_026507	Ctsk	3:95499255-95509362	SD2	SD3	OK	40.7535	84.1322	1.04573	2.63611	5e-05	0.00150412	yes
XLOC_026508	XLOC_026508	Ctss	3:95526785-95556405	SD2	SD3	OK	90.5574	246.686	1.44577	4.26588	5e-05	0.00150412	yes
XLOC_027127	XLOC_027127	Depdc1a	3:159495432-159529955	SD2	SD3	OK	0.457596	1.93342	2.07901	2.56083	0.00025	0.00579932	yes
XLOC_027256	XLOC_027256	Ect2	3:27097221-27153878	SD2	SD3	OK	1.6235	3.40654	1.0692	1.57626	0.00045	0.00918015	yes
XLOC_027811	XLOC_027811	S100a9	3:90692631-90695721	SD2	SD3	OK	3286.43	7918.31	1.26867	3.09481	5e-05	0.00150412	yes
XLOC_027918	XLOC_027918	Tnfaip8l2	3:95139520-95142360	SD2	SD3	OK	10.2019	20.4504	1.00329	2.09668	0.00065	0.0121296	yes
XLOC_028662	XLOC_028662	-	3:86148736-86149600	SD2	SD3	OK	0	1.16998	inf	-nan	5e-05	0.00150412	yes
XLOC_029140	XLOC_029140	Stra6l	4:45848429-45887008	SD2	SD3	OK	1.26757	2.81841	1.15282	1.91124	0.0016	0.023654	yes
XLOC_029156	XLOC_029156	Col15a1	4:47197486-47313167	SD2	SD3	OK	2.16861	5.80251	1.41991	1.86799	5e-05	0.00150412	yes
XLOC_029615	XLOC_029615	Stil	4:115000158-115043196	SD2	SD3	OK	0.503691	1.49824	1.57266	1.81454	0.00035	0.00756352	yes
XLOC_029794	XLOC_029794	Clspn	4:126556934-126593903	SD2	SD3	OK	0.650874	1.3722	1.07604	1.30721	0.00275	0.0349429	yes
XLOC_031044	XLOC_031044	Kif2c	4:117159638-117182639	SD2	SD3	OK	1.21465	2.80384	1.20686	1.56428	0.0007	0.012804	yes
XLOC_031303	XLOC_031303	Lin28a	4:134003329-134019869	SD2	SD3	OK	0.640875	1.58753	1.30867	1.43833	0.00175	0.0252415	yes
XLOC_031304	XLOC_031304	Cd52	4:134065911-134095082	SD2	SD3	OK	88.2688	331.996	1.91119	4.81816	5e-05	0.00150412	yes
XLOC_031565	XLOC_031565	Gm16334,Kcnab2	4:152390740-152563183	SD2	SD3	OK	2.58686	5.62534	1.12074	1.64527	5e-05	0.00150412	yes
XLOC_031670	XLOC_031670	-	4:32158942-32159892	SD2	SD3	OK	0.431241	1.53391	1.83064	1.74921	0.0044	0.0484148	yes
XLOC_031715	XLOC_031715	-	4:55420507-55421058	SD2	SD3	OK	1.56566	5.27883	1.75344	1.92023	0.00195	0.0272796	yes
XLOC_032165	XLOC_032165	Il6	5:30013113-30019981	SD2	SD3	OK	7.39068	52.0095	2.815	5.40104	5e-05	0.00150412	yes
XLOC_032414	XLOC_032414	RP23-317I8.1	5:55652948-55653147	SD2	SD3	OK	0	2.79805	inf	-nan	0.0019	0.0267636	yes
XLOC_032685	XLOC_032685	Cxcl5	5:90759359-90761624	SD2	SD3	OK	18.6287	66.4228	1.83415	4.75803	5e-05	0.00150412	yes
XLOC_032688	XLOC_032688	Cxcl3	5:90786083-90789600	SD2	SD3	OK	41.9748	100.117	1.25409	3.29832	5e-05	0.00150412	yes
XLOC_032692	XLOC_032692	Cxcl1	5:90891240-90893115	SD2	SD3	OK	49.9005	136.347	1.45015	3.86344	5e-05	0.00150412	yes
XLOC_032762	XLOC_032762	Cxcl13	5:95956950-95961068	SD2	SD3	OK	38.0625	106.097	1.47894	4.09005	5e-05	0.00150412	yes
XLOC_032851	XLOC_032851	RP24-299A7.2,Spp1	5:104435117-104441050	SD2	SD3	OK	308.403	880.321	1.51321	3.45989	5e-05	0.00150412	yes
XLOC_033056	XLOC_033056	RP23-76J15.4	5:117299888-117302480	SD2	SD3	OK	1.77191	4.19964	1.24496	2.0769	0.00065	0.0121296	yes
XLOC_033353	XLOC_033353	Nxpe5	5:138225897-138253697	SD2	SD3	OK	0.377388	1.23474	1.71009	1.8963	0.00085	0.0148398	yes
XLOC_033368	XLOC_033368	Fam20c	5:138754443-138810100	SD2	SD3	OK	4.45526	11.8449	1.41069	2.82547	5e-05	0.00150412	yes
XLOC_033509	XLOC_033509	Alox5ap	5:149264738-149288153	SD2	SD3	OK	172.586	350.114	1.02051	2.70065	5e-05	0.00150412	yes
XLOC_033822	XLOC_033822	Spon2	5:33198183-33218455	SD2	SD3	OK	7.64729	16.1495	1.07847	2.11301	0.00055	0.0106759	yes
XLOC_034313	XLOC_034313	-	5:91922432-91923435	SD2	SD3	OK	0.539067	2.07412	1.94396	1.76989	0.00445	0.0487895	yes
XLOC_034314	XLOC_034314	-	5:91939634-91943132	SD2	SD3	OK	0.371296	1.09991	1.56674	1.90264	0.0024	0.0317282	yes
XLOC_034474	XLOC_034474	Mfsd7a	5:108439794-108449032	SD2	SD3	OK	3.48244	7.19681	1.04726	2.07899	0.0004	0.00838373	yes
XLOC_034779	XLOC_034779	Auts2	5:131437332-132543344	SD2	SD3	OK	2.31266	6.90141	1.57734	1.7869	0.0002	0.00483895	yes
XLOC_034839	XLOC_034839	Ccl24	5:135569936-135573095	SD2	SD3	OK	5.95584	31.2451	2.39125	3.23826	5e-05	0.00150412	yes
XLOC_034989	XLOC_034989	-	5:145267529-145271186	SD2	SD3	OK	0.994933	2.5021	1.33047	2.10921	0.00055	0.0106759	yes
XLOC_035165	XLOC_035165	-	5:91918704-91922132	SD2	SD3	OK	0.564196	1.60092	1.50463	2.02571	0.0011	0.0179001	yes
XLOC_035343	XLOC_035343	Col1a2	6:4504813-4541543	SD2	SD3	OK	30.9928	67.7439	1.12816	3.24255	5e-05	0.00150412	yes
XLOC_036080	XLOC_036080	Fbln2	6:91212454-91272540	SD2	SD3	OK	5.06024	13.9643	1.46446	2.73243	5e-05	0.00150412	yes
XLOC_036223	XLOC_036223	Ninj2	6:120093349-120200339	SD2	SD3	OK	0.527034	1.7931	1.76649	1.6718	0.00215	0.0293015	yes
XLOC_036238	XLOC_036238	Slc6a12	6:121343060-121366047	SD2	SD3	OK	3.1096	6.32023	1.02325	1.43877	0.003	0.0372179	yes
XLOC_036256	XLOC_036256	Clec4a1	6:122921847-122934619	SD2	SD3	OK	3.72329	9.51177	1.35314	2.37439	5e-05	0.00150412	yes
XLOC_036260	XLOC_036260	Clec4a2	6:123106427-123143999	SD2	SD3	OK	12.7352	39.8742	1.64663	3.14901	5e-05	0.00150412	yes
XLOC_036262	XLOC_036262	Clec4n	6:123229842-123247021	SD2	SD3	OK	57.8925	140.014	1.27413	3.22816	5e-05	0.00150412	yes
XLOC_036283	XLOC_036283	Cdca3	6:124829546-124833701	SD2	SD3	OK	3.5776	9.25432	1.37113	2.00959	0.00075	0.0134835	yes
XLOC_036334	XLOC_036334	4933413G19Rik,Foxm1	6:128362966-128409085	SD2	SD3	OK	2.07159	4.52626	1.12758	1.30994	0.00315	0.0384743	yes
XLOC_036415	XLOC_036415	Ptpro	6:137252298-137464629	SD2	SD3	OK	0.617294	1.74181	1.49656	2.16879	0.001	0.0166794	yes
XLOC_036731	XLOC_036731	Clec5a	6:40573492-40586094	SD2	SD3	OK	21.4037	51.2328	1.25921	2.80329	5e-05	0.00150412	yes
XLOC_037221	XLOC_037221	Prok2	6:99711298-99732553	SD2	SD3	OK	0.490406	7.86688	4.00374	4.12203	5e-05	0.00150412	yes
XLOC_037332	XLOC_037332	Apobec1	6:122577791-122602444	SD2	SD3	OK	22.384	50.817	1.18284	2.65078	5e-05	0.00150412	yes
XLOC_037338	XLOC_037338	C3ar1	6:122846485-122856161	SD2	SD3	OK	3.52961	10.517	1.57515	3.58088	5e-05	0.00150412	yes
XLOC_037990	XLOC_037990	Gm15931	7:4274144-4282645	SD2	SD3	OK	2.48102	5.92827	1.25668	2.09665	0.0005	0.00992713	yes
XLOC_038261	XLOC_038261	Kcnn4	7:24369991-24385264	SD2	SD3	OK	0.687575	2.24828	1.70924	2.18595	0.00045	0.00918015	yes
XLOC_038272	XLOC_038272	Ceacam10	7:24775526-24784655	SD2	SD3	OK	2.86732	8.75433	1.6103	2.24743	0.0003	0.00669584	yes
XLOC_038834	XLOC_038834	Prc1	7:80293717-80316526	SD2	SD3	OK	5.04932	10.4152	1.04454	1.71089	0.0017	0.0246925	yes
XLOC_039297	XLOC_039297	Itgam	7:128062639-128128160	SD2	SD3	OK	63.2754	131.725	1.05781	2.1134	5e-05	0.00150412	yes
XLOC_039426	XLOC_039426	Lsp1	7:142460808-142516009	SD2	SD3	OK	62.3686	126.654	1.022	1.92986	0.00205	0.0283064	yes
XLOC_039476	XLOC_039476	Pirb	7:3711408-3720391	SD2	SD3	OK	18.2988	41.6939	1.18809	3.29371	5e-05	0.00150412	yes
XLOC_039477	XLOC_039477	Gm15922	7:3733020-3739861	SD2	SD3	OK	2.53628	5.72151	1.17368	2.01099	0.0005	0.00992713	yes
XLOC_039481	XLOC_039481	Gm10693,Gm14548,Lilra6,Pira2	7:3787300-3915533	SD2	SD3	OK	42.194	89.252	1.08085	2.91236	5e-05	0.00150412	yes
XLOC_039505	XLOC_039505	Il11	7:4772351-4784556	SD2	SD3	OK	2.80829	7.30551	1.37929	2.35144	0.0001	0.0027369	yes
XLOC_039774	XLOC_039774	Fosb	7:19302713-19310045	SD2	SD3	OK	1.78908	4.75076	1.40894	2.53674	5e-05	0.00150412	yes
XLOC_039788	XLOC_039788	Apoc2,Apoc4	7:19671578-19681423	SD2	SD3	OK	2.48933	18.474	2.89167	3.62901	5e-05	0.00150412	yes
XLOC_039896	XLOC_039896	Cd177	7:24743980-24760312	SD2	SD3	OK	30.6767	92.2182	1.58791	4.17093	5e-05	0.00150412	yes
XLOC_039900	XLOC_039900	Atp1a3	7:24978166-25005958	SD2	SD3	OK	0.816494	1.85046	1.18037	1.62236	0.00315	0.0384743	yes
XLOC_040912	XLOC_040912	Gm24846,Trim5	7:104244456-104353362	SD2	SD3	OK	3.44532	41.6745	3.59646	3.92523	5e-05	0.00150412	yes
XLOC_041190	XLOC_041190	Pycard	7:127987282-127993904	SD2	SD3	OK	14.6806	29.6755	1.01536	2.21666	0.0003	0.00669584	yes
XLOC_041234	XLOC_041234	Adam12	7:133883060-134232215	SD2	SD3	OK	2.20532	4.42732	1.00545	1.77031	0.00035	0.00756352	yes
XLOC_041243	XLOC_041243	Mki67	7:135689659-135716379	SD2	SD3	OK	5.03816	11.3019	1.1656	3.2553	5e-05	0.00150412	yes
XLOC_041258	XLOC_041258	Adam8	7:139950395-139992562	SD2	SD3	OK	55.1743	121.1	1.13413	2.27066	5e-05	0.00150412	yes
XLOC_041283	XLOC_041283	Ifitm6	7:141015714-141017549	SD2	SD3	OK	84.3803	309.209	1.8736	4.7399	5e-05	0.00150412	yes
XLOC_041490	XLOC_041490	-	7:44166888-44167389	SD2	SD3	OK	0	1.43365	inf	-nan	5e-05	0.00150412	yes
XLOC_041491	XLOC_041491	-	7:44167599-44171370	SD2	SD3	OK	0.0560086	1.09787	4.29292	3.87761	0.0001	0.0027369	yes
XLOC_041795	XLOC_041795	F10	8:13037307-13056677	SD2	SD3	OK	20.2359	74.8525	1.88714	4.56489	5e-05	0.00150412	yes
XLOC_041935	XLOC_041935	Sfrp1	8:23411501-23449632	SD2	SD3	OK	2.2525	5.3566	1.24979	2.59449	5e-05	0.00150412	yes
XLOC_042106	XLOC_042106	March1	8:65617899-66471975	SD2	SD3	OK	3.73726	9.34032	1.32149	2.78315	5e-05	0.00150412	yes
XLOC_042238	XLOC_042238	Ucp1	8:83290347-83298456	SD2	SD3	OK	0.133709	1.89183	3.82262	3.21464	0.00045	0.00918015	yes
XLOC_042515	XLOC_042515	Hsd17b2	8:117701945-117759029	SD2	SD3	OK	0.597514	1.91155	1.6777	1.73754	0.00425	0.0473317	yes
XLOC_042671	XLOC_042671	Gm15056	8:20900503-20902995	SD2	SD3	OK	1.44707	8.89488	2.61984	2.04444	0.002	0.0277727	yes
XLOC_042695	XLOC_042695	Ckap2	8:22168151-22185819	SD2	SD3	OK	1.65996	4.83852	1.54342	2.58951	5e-05	0.00150412	yes
XLOC_042784	XLOC_042784	Msr1	8:39581699-39642819	SD2	SD3	OK	13.4404	38.9531	1.53516	3.79144	5e-05	0.00150412	yes
XLOC_042840	XLOC_042840	Neil3	8:53586866-53639065	SD2	SD3	OK	0.970707	2.23887	1.20566	1.44848	0.0032	0.0388717	yes
XLOC_043184	XLOC_043184	Dpep3	8:105973519-105984719	SD2	SD3	OK	0.605019	1.47923	1.2898	1.75675	0.0034	0.0406125	yes
XLOC_043185	XLOC_043185	Dpep2,Gm22972	8:105984943-106053840	SD2	SD3	OK	13.4827	31.2116	1.21098	2.3276	0.00015	0.00382254	yes
XLOC_043280	XLOC_043280	Cotl1	8:119809224-119840579	SD2	SD3	OK	47.1595	109.678	1.21765	3.5204	5e-05	0.00150412	yes
XLOC_043633	XLOC_043633	Mmp10	9:7502351-7510238	SD2	SD3	OK	0.28065	1.02145	1.86378	1.82801	0.0039	0.0445937	yes
XLOC_043729	XLOC_043729	AB124611	9:21525869-21545483	SD2	SD3	OK	27.8993	61.687	1.14474	2.45137	5e-05	0.00150412	yes
XLOC_044571	XLOC_044571	Ngp	9:110419746-110423012	SD2	SD3	OK	62.5236	210.558	1.75175	4.77317	5e-05	0.00150412	yes
XLOC_044697	XLOC_044697	Ccr2	9:124101949-124113557	SD2	SD3	OK	4.9266	22.295	2.17805	5.09629	5e-05	0.00150412	yes
XLOC_044698	XLOC_044698	Ccr5	9:124121542-124147699	SD2	SD3	OK	4.39065	14.1431	1.68759	3.05182	5e-05	0.00150412	yes
XLOC_044746	XLOC_044746	Ccdc67	9:15559863-15627933	SD2	SD3	OK	1.38901	2.95186	1.08757	1.558	0.0036	0.0422456	yes
XLOC_044781	XLOC_044781	Col5a3	9:20770049-20815067	SD2	SD3	OK	0.946643	2.96555	1.64741	3.04408	5e-05	0.00150412	yes
XLOC_044966	XLOC_044966	Oaf	9:43221277-43240073	SD2	SD3	OK	2.99564	6.24933	1.06084	2.00033	0.001	0.0166794	yes
XLOC_044968	XLOC_044968	Rnf26	9:44066326-44121947	SD2	SD3	OK	2.43528	5.87205	1.26978	1.60768	0.00445	0.0487895	yes
XLOC_045114	XLOC_045114	Cd276	9:58524299-58555829	SD2	SD3	OK	2.09615	4.42192	1.07693	1.98599	0.0011	0.0179001	yes
XLOC_045202	XLOC_045202	Ccnb2	9:70407688-70421554	SD2	SD3	OK	2.55635	6.32545	1.30708	2.06622	0.00045	0.00918015	yes
XLOC_058037	XLOC_058037	Mid1	X:169685198-170005795	SD2	SD3	OK	6.44387	14.564	1.17641	1.65712	0.00335	0.0401623	yes
XLOC_058127	XLOC_058127	Cybb	X:9435196-9487771	SD2	SD3	OK	31.7808	68.8843	1.11602	3.16118	5e-05	0.00150412	yes
