# Supplementary material for: Modulation of Immune Signaling and Metabolism Highlights Host and Fungal Transcriptional Responses in Mouse Models of Invasive Pulmonary Aspergillosis
Source: Sci Rep. 2017 Dec 6;7:17096. doi: 10.1038/s41598-017-17000-1 (PMC5719083; doi:10.1038/s41598-017-17000-1)
Supplement: Supplementary file 1 — Supplementary zip [file 41598_2017_17000_MOESM1_ESM.zip › Supp_Files_Final/Supp_File_2_BINGO/cDEGs_Down.bgo.txt]

File created with bingo (c) on Dec 19, 2016 at 10:03:49 PM

ontology: namespace
curator:  bingo

Selected ontology file : bundle://114.0:1/data/GO_Biological_Process
Selected annotation file : bundle://114.0:1/data/M_musculus_default
Discarded evidence codes : 
Overrepresentation
Selected statistical test : Hypergeometric test
Selected correction : Benjamini & Hochberg False Discovery Rate (FDR) correction
Selected significance level : 0.05
Testing option : Use whole annotation as reference set
The selected cluster :
SYNM	9230104L09RIK	RTKN2	FAIM2	ADRA1A	SLC6A2	MIR675	ACOXL	EFEMP1	CCKAR	FAM162B	HEY1	AOX3	CAR8	MAGI1	CDKL5	SLC13A4	EDN3	UPK3B	INMT	MTURN	METTL7A1	GM4956	CYP2A5	VSNL1	WFDC6A	ALDH1A1	GM37516	ALDH1A7	GPM6A	BEX2	C330002G04RIK	HPGD	PON1	KCNA2	AKAP5	AARD	SEC14L3	PDZD2	WIF1	CYTL1	IGFBP6	TPPP	CYP2F2	CYP4B1	FMO1	FMO3	AGT	H19	GSTA3	DLG4	KRT15	CYP1A1	EFCC1	

No annotations were retrieved for the following entities:
MIR675	GM4956	EFEMP1	PDZD2	VSNL1	KRT15	GM37516	UPK3B	EFCC1	INMT	MTURN	

GO-ID	p-value	corr p-value	x	n	X	N	Description	Genes in test set
55114	2.5052E-8	1.3093E-5	10	638	43	28954	oxidation reduction	ACOXL|CYP2A5|HPGD|ALDH1A1|CYP1A1|CYP4B1|FMO1|CYP2F2|FMO3|ALDH1A7
35238	6.0828E-8	1.3093E-5	3	6	43	28954	vitamin A biosynthetic process	ALDH1A1|CYP1A1|ALDH1A7
42904	6.0828E-8	1.3093E-5	3	6	43	28954	9-cis-retinoic acid biosynthetic process	ALDH1A1|CYP1A1|ALDH1A7
42905	6.0828E-8	1.3093E-5	3	6	43	28954	9-cis-retinoic acid metabolic process	ALDH1A1|CYP1A1|ALDH1A7
42362	1.0634E-7	1.8311E-5	3	7	43	28954	fat-soluble vitamin biosynthetic process	ALDH1A1|CYP1A1|ALDH1A7
42537	1.6996E-7	2.4390E-5	3	8	43	28954	benzene and derivative metabolic process	CYP1A1|CYP4B1|CYP2F2
35295	6.4877E-7	7.1566E-5	7	340	43	28954	tube development	H19|EDN3|GSTA3|CYP1A1|ADRA1A|ALDH1A7|AGT
17144	6.6495E-7	7.1566E-5	3	12	43	28954	drug metabolic process	CYP1A1|CYP4B1|FMO3
48518	1.7263E-6	1.6004E-4	13	1853	43	28954	positive regulation of biological process	MAGI1|EDN3|RTKN2|AKAP5|ADRA1A|AGT|CCKAR|HEY1|WIF1|ALDH1A1|CYP1A1|CYTL1|ALDH1A7
42310	2.0447E-6	1.6004E-4	3	17	43	28954	vasoconstriction	EDN3|ADRA1A|AGT
42573	2.0447E-6	1.6004E-4	3	17	43	28954	retinoic acid metabolic process	ALDH1A1|CYP1A1|ALDH1A7
6805	2.9077E-6	1.9258E-4	3	19	43	28954	xenobiotic metabolic process	CYP1A1|CYP4B1|CYP2F2
71466	2.9077E-6	1.9258E-4	3	19	43	28954	cellular response to xenobiotic stimulus	CYP1A1|CYP4B1|CYP2F2
10817	3.2611E-6	1.9615E-4	5	154	43	28954	regulation of hormone levels	CCKAR|ALDH1A1|CYP1A1|ALDH1A7|AGT
8299	3.4172E-6	1.9615E-4	3	20	43	28954	isoprenoid biosynthetic process	ALDH1A1|CYP1A1|ALDH1A7
9410	4.6067E-6	2.4790E-4	3	22	43	28954	response to xenobiotic stimulus	CYP1A1|CYP4B1|CYP2F2
6776	6.0420E-6	3.0601E-4	3	24	43	28954	vitamin A metabolic process	ALDH1A1|CYP1A1|ALDH1A7
32502	8.0495E-6	3.7473E-4	15	2854	43	28954	developmental process	EDN3|RTKN2|AKAP5|ADRA1A|AGT|H19|CCKAR|HEY1|WIF1|GSTA3|DLG4|ALDH1A1|CYP1A1|CYTL1|ALDH1A7
1523	8.7045E-6	3.7473E-4	3	27	43	28954	retinoid metabolic process	ALDH1A1|CYP1A1|ALDH1A7
16101	8.7045E-6	3.7473E-4	3	27	43	28954	diterpenoid metabolic process	ALDH1A1|CYP1A1|ALDH1A7
6721	9.7390E-6	3.9930E-4	3	28	43	28954	terpenoid metabolic process	ALDH1A1|CYP1A1|ALDH1A7
9110	1.0851E-5	4.2469E-4	3	29	43	28954	vitamin biosynthetic process	ALDH1A1|CYP1A1|ALDH1A7
42445	1.5502E-5	5.7888E-4	4	101	43	28954	hormone metabolic process	ALDH1A1|CYP1A1|ALDH1A7|AGT
6775	1.6136E-5	5.7888E-4	3	33	43	28954	fat-soluble vitamin metabolic process	ALDH1A1|CYP1A1|ALDH1A7
7275	1.7655E-5	6.0803E-4	14	2659	43	28954	multicellular organismal development	EDN3|RTKN2|AKAP5|ADRA1A|AGT|H19|CCKAR|HEY1|WIF1|GSTA3|ALDH1A1|CYP1A1|CYTL1|ALDH1A7
48522	1.9673E-5	6.5147E-4	11	1638	43	28954	positive regulation of cellular process	HEY1|EDN3|WIF1|RTKN2|ALDH1A1|CYP1A1|CYTL1|AKAP5|ADRA1A|ALDH1A7|AGT
48856	2.4326E-5	7.6522E-4	13	2362	43	28954	anatomical structure development	EDN3|RTKN2|AKAP5|ADRA1A|AGT|H19|CCKAR|HEY1|GSTA3|ALDH1A1|CYP1A1|CYTL1|ALDH1A7
48513	2.4885E-5	7.6522E-4	11	1680	43	28954	organ development	H19|CCKAR|HEY1|EDN3|RTKN2|ALDH1A1|CYP1A1|CYTL1|ADRA1A|ALDH1A7|AGT
9636	3.3637E-5	9.9867E-4	3	42	43	28954	response to toxin	PON1|CYP1A1|CYP2F2
10646	3.9803E-5	1.1424E-3	8	880	43	28954	regulation of cell communication	MAGI1|CCKAR|HEY1|EDN3|WIF1|DLG4|ADRA1A|AGT
19748	4.1448E-5	1.1512E-3	3	45	43	28954	secondary metabolic process	ALDH1A1|CYP1A1|ALDH1A7
6720	4.4294E-5	1.1771E-3	3	46	43	28954	isoprenoid metabolic process	ALDH1A1|CYP1A1|ALDH1A7
43270	4.7265E-5	1.1771E-3	3	47	43	28954	positive regulation of ion transport	MAGI1|CCKAR|AKAP5
50880	4.7265E-5	1.1771E-3	3	47	43	28954	regulation of blood vessel size	EDN3|ADRA1A|AGT
48731	4.7851E-5	1.1771E-3	12	2151	43	28954	system development	H19|CCKAR|HEY1|EDN3|RTKN2|ALDH1A1|CYP1A1|CYTL1|AKAP5|ADRA1A|ALDH1A7|AGT
35150	5.0364E-5	1.2045E-3	3	48	43	28954	regulation of tube size	EDN3|ADRA1A|AGT
9987	5.6086E-5	1.3009E-3	26	8927	43	28954	cellular process	GPM6A|BEX2|HPGD|PON1|KCNA2|FAIM2|AKAP5|ADRA1A|SLC6A2|ACOXL|CCKAR|HEY1|CYTL1|CAR8|TPPP|CYP2F2|CDKL5|EDN3|CYP4B1|FMO3|AGT|H19|DLG4|ALDH1A1|CYP1A1|ALDH1A7
32879	5.7413E-5	1.3009E-3	7	677	43	28954	regulation of localization	MAGI1|H19|CCKAR|EDN3|KCNA2|AKAP5|AGT
3018	6.4087E-5	1.4149E-3	3	52	43	28954	vascular process in circulatory system	EDN3|ADRA1A|AGT
32787	7.5596E-5	1.5748E-3	5	296	43	28954	monocarboxylic acid metabolic process	ACOXL|HPGD|ALDH1A1|CYP1A1|ALDH1A7
3013	7.6821E-5	1.5748E-3	4	152	43	28954	circulatory system process	EDN3|PON1|ADRA1A|AGT
8015	7.6821E-5	1.5748E-3	4	152	43	28954	blood circulation	EDN3|PON1|ADRA1A|AGT
50804	8.4954E-5	1.7011E-3	4	156	43	28954	regulation of synaptic transmission	EDN3|DLG4|ADRA1A|AGT
51049	1.0614E-4	2.0298E-3	6	514	43	28954	regulation of transport	MAGI1|CCKAR|EDN3|KCNA2|AKAP5|AGT
34754	1.0854E-4	2.0298E-3	3	62	43	28954	cellular hormone metabolic process	ALDH1A1|CYP1A1|ALDH1A7
51969	1.1054E-4	2.0298E-3	4	167	43	28954	regulation of transmission of nerve impulse	EDN3|DLG4|ADRA1A|AGT
65008	1.1080E-4	2.0298E-3	9	1314	43	28954	regulation of biological quality	H19|CCKAR|EDN3|DLG4|ALDH1A1|CYP1A1|ADRA1A|ALDH1A7|AGT
43269	1.2665E-4	2.2717E-3	4	173	43	28954	regulation of ion transport	MAGI1|CCKAR|KCNA2|AKAP5
31644	1.6049E-4	2.8201E-3	4	184	43	28954	regulation of neurological system process	EDN3|DLG4|ADRA1A|AGT
1976	1.6630E-4	2.8600E-3	2	13	43	28954	neurological system process involved in regulation of systemic arterial blood pressure	ADRA1A|AGT
6766	1.6941E-4	2.8600E-3	3	72	43	28954	vitamin metabolic process	ALDH1A1|CYP1A1|ALDH1A7
31076	2.8887E-4	4.7831E-3	2	17	43	28954	embryonic camera-type eye development	ALDH1A1|ALDH1A7
9653	3.1088E-4	5.0504E-3	8	1185	43	28954	anatomical structure morphogenesis	H19|CCKAR|HEY1|EDN3|ALDH1A1|ADRA1A|ALDH1A7|AGT
16331	3.3837E-4	5.3951E-3	3	91	43	28954	morphogenesis of embryonic epithelium	H19|ALDH1A1|ALDH1A7
43933	3.5517E-4	5.5600E-3	5	413	43	28954	macromolecular complex subunit organization	ALDH1A1|KCNA2|AKAP5|TPPP|ALDH1A7
43266	3.6253E-4	5.5739E-3	2	19	43	28954	regulation of potassium ion transport	CCKAR|AKAP5
35239	4.3393E-4	6.4415E-3	4	239	43	28954	tube morphogenesis	H19|EDN3|ADRA1A|AGT
2009	4.3393E-4	6.4415E-3	4	239	43	28954	morphogenesis of an epithelium	H19|ALDH1A1|ALDH1A7|AGT
32501	5.0676E-4	7.3952E-3	16	4553	43	28954	multicellular organismal process	EDN3|RTKN2|PON1|AKAP5|ADRA1A|SLC6A2|AGT|H19|CCKAR|HEY1|WIF1|GSTA3|ALDH1A1|CYP1A1|CYTL1|ALDH1A7
43449	5.3435E-4	7.6680E-3	2	23	43	28954	cellular alkene metabolic process	CYP4B1|CYP2F2
10959	5.4378E-4	7.6753E-3	3	107	43	28954	regulation of metal ion transport	MAGI1|CCKAR|AKAP5
6629	5.6887E-4	7.9000E-3	6	703	43	28954	lipid metabolic process	ACOXL|HPGD|ALDH1A1|PON1|CYP1A1|ALDH1A7
3044	5.8238E-4	7.9592E-3	2	24	43	28954	regulation of systemic arterial blood pressure mediated by a chemical signal	ADRA1A|AGT
9888	5.9480E-4	8.0020E-3	6	709	43	28954	tissue development	H19|EDN3|ALDH1A1|CYTL1|ALDH1A7|AGT
51289	6.3243E-4	8.3773E-3	2	25	43	28954	protein homotetramerization	ALDH1A1|ALDH1A7
60341	6.7620E-4	8.8213E-3	4	269	43	28954	regulation of cellular localization	CCKAR|EDN3|AKAP5|AGT
42493	6.8797E-4	8.8410E-3	3	116	43	28954	response to drug	ALDH1A1|CYP4B1|ADRA1A
44281	7.3469E-4	9.3025E-3	8	1349	43	28954	small molecule metabolic process	ACOXL|HPGD|ALDH1A1|PON1|CYP1A1|CAR8|ALDH1A7|AGT
44255	7.9192E-4	9.7737E-3	5	493	43	28954	cellular lipid metabolic process	ACOXL|HPGD|ALDH1A1|CYP1A1|ALDH1A7
48169	7.9461E-4	9.7737E-3	2	28	43	28954	regulation of long-term neuronal synaptic plasticity	DLG4|AGT
51928	9.1271E-4	1.1068E-2	2	30	43	28954	positive regulation of calcium ion transport	CCKAR|AKAP5
43436	9.8779E-4	1.1412E-2	5	518	43	28954	oxoacid metabolic process	ACOXL|HPGD|ALDH1A1|CYP1A1|ALDH1A7
19752	9.8779E-4	1.1412E-2	5	518	43	28954	carboxylic acid metabolic process	ACOXL|HPGD|ALDH1A1|CYP1A1|ALDH1A7
6082	9.9632E-4	1.1412E-2	5	519	43	28954	organic acid metabolic process	ACOXL|HPGD|ALDH1A1|CYP1A1|ALDH1A7
6725	1.0003E-3	1.1412E-2	3	132	43	28954	cellular aromatic compound metabolic process	CYP1A1|CYP4B1|CYP2F2
42221	1.0073E-3	1.1412E-2	7	1085	43	28954	response to chemical stimulus	DLG4|ALDH1A1|PON1|CYP1A1|CYP4B1|CYP2F2|ADRA1A
43408	1.0447E-3	1.1681E-2	3	134	43	28954	regulation of MAPKKK cascade	MAGI1|ADRA1A|AGT
6461	1.0912E-3	1.1744E-2	4	306	43	28954	protein complex assembly	ALDH1A1|KCNA2|TPPP|ALDH1A7
70271	1.0912E-3	1.1744E-2	4	306	43	28954	protein complex biogenesis	ALDH1A1|KCNA2|TPPP|ALDH1A7
48729	1.0912E-3	1.1744E-2	4	306	43	28954	tissue morphogenesis	H19|ALDH1A1|ALDH1A7|AGT
42180	1.1121E-3	1.1822E-2	5	532	43	28954	cellular ketone metabolic process	ACOXL|HPGD|ALDH1A1|CYP1A1|ALDH1A7
6730	1.1371E-3	1.1939E-2	3	138	43	28954	one-carbon metabolic process	CYP1A1|CAR8|AGT
14032	1.1727E-3	1.2165E-2	2	34	43	28954	neural crest cell development	EDN3|ALDH1A7
45777	1.2426E-3	1.2295E-2	2	35	43	28954	positive regulation of blood pressure	ADRA1A|AGT
19229	1.2426E-3	1.2295E-2	2	35	43	28954	regulation of vasoconstriction	EDN3|ADRA1A
22607	1.3095E-3	1.2295E-2	5	552	43	28954	cellular component assembly	H19|ALDH1A1|KCNA2|TPPP|ALDH1A7
14033	1.3144E-3	1.2295E-2	2	36	43	28954	neural crest cell differentiation	EDN3|ALDH1A7
44057	1.3315E-3	1.2295E-2	4	323	43	28954	regulation of system process	EDN3|DLG4|ADRA1A|AGT
51262	1.3882E-3	1.2295E-2	2	37	43	28954	protein tetramerization	ALDH1A1|ALDH1A7
45175	1.4851E-3	1.2295E-2	1	1	43	28954	basal protein localization	H19
30950	1.4851E-3	1.2295E-2	1	1	43	28954	establishment or maintenance of actin cytoskeleton polarity	H19
30952	1.4851E-3	1.2295E-2	1	1	43	28954	establishment or maintenance of cytoskeleton polarity	H19
51533	1.4851E-3	1.2295E-2	1	1	43	28954	positive regulation of NFAT protein import into nucleus	AKAP5
18894	1.4851E-3	1.2295E-2	1	1	43	28954	dibenzo-p-dioxin metabolic process	CYP1A1
18917	1.4851E-3	1.2295E-2	1	1	43	28954	fluorene metabolic process	CYP4B1
18931	1.4851E-3	1.2295E-2	1	1	43	28954	naphthalene metabolic process	CYP2F2
14873	1.4851E-3	1.2295E-2	1	1	43	28954	response to muscle activity involved in regulation of muscle adaptation	AGT
18979	1.4851E-3	1.2295E-2	1	1	43	28954	trichloroethylene metabolic process	CYP2F2
17143	1.4851E-3	1.2295E-2	1	1	43	28954	insecticide metabolic process	CYP1A1
19341	1.4851E-3	1.2295E-2	1	1	43	28954	dibenzo-p-dioxin catabolic process	CYP1A1
9812	1.4851E-3	1.2295E-2	1	1	43	28954	flavonoid metabolic process	CYP1A1
8065	1.4851E-3	1.2295E-2	1	1	43	28954	establishment of blood-nerve barrier	AGT
1985	1.4851E-3	1.2295E-2	1	1	43	28954	negative regulation of heart rate involved in baroreceptor response to increased systemic arterial blood pressure	ADRA1A
1986	1.4851E-3	1.2295E-2	1	1	43	28954	negative regulation of the force of heart contraction involved in baroreceptor response to increased systemic arterial blood pressure	ADRA1A
60429	1.5055E-3	1.2345E-2	4	334	43	28954	epithelium development	H19|ALDH1A1|ALDH1A7|AGT
10863	1.5416E-3	1.2405E-2	2	39	43	28954	positive regulation of phospholipase C activity	ADRA1A|AGT
7202	1.5416E-3	1.2405E-2	2	39	43	28954	activation of phospholipase C activity	ADRA1A|AGT
48168	1.6212E-3	1.2925E-2	2	40	43	28954	regulation of neuronal synaptic plasticity	DLG4|AGT
10518	1.7028E-3	1.3328E-2	2	41	43	28954	positive regulation of phospholipase activity	ADRA1A|AGT
3073	1.7028E-3	1.3328E-2	2	41	43	28954	regulation of systemic arterial blood pressure	ADRA1A|AGT
10517	1.8716E-3	1.4388E-2	2	43	43	28954	regulation of phospholipase activity	ADRA1A|AGT
60193	1.8716E-3	1.4388E-2	2	43	43	28954	positive regulation of lipase activity	ADRA1A|AGT
16043	2.1592E-3	1.6452E-2	9	1979	43	28954	cellular component organization	H19|CCKAR|DLG4|ALDH1A1|KCNA2|AKAP5|TPPP|ALDH1A7|AGT
51259	2.2064E-3	1.6664E-2	3	174	43	28954	protein oligomerization	ALDH1A1|KCNA2|ALDH1A7
1667	2.2321E-3	1.6712E-2	2	47	43	28954	ameboidal cell migration	H19|EDN3
6875	2.3160E-3	1.7124E-2	3	177	43	28954	cellular metal ion homeostasis	CCKAR|ADRA1A|AGT
48015	2.3270E-3	1.7124E-2	2	48	43	28954	phosphoinositide-mediated signaling	CAR8|ADRA1A
35467	2.3909E-3	1.7327E-2	3	179	43	28954	negative regulation of signaling pathway	MAGI1|WIF1|ADRA1A
48519	2.3947E-3	1.7327E-2	8	1623	43	28954	negative regulation of biological process	MAGI1|H19|HEY1|EDN3|WIF1|AKAP5|ADRA1A|AGT
44093	2.4294E-3	1.7431E-2	4	381	43	28954	positive regulation of molecular function	CCKAR|CYTL1|ADRA1A|AGT
65003	2.4991E-3	1.7504E-2	4	384	43	28954	macromolecular complex assembly	ALDH1A1|KCNA2|TPPP|ALDH1A7
55065	2.5453E-3	1.7504E-2	3	183	43	28954	metal ion homeostasis	CCKAR|ADRA1A|AGT
8284	2.5463E-3	1.7504E-2	4	386	43	28954	positive regulation of cell proliferation	EDN3|RTKN2|ALDH1A7|AGT
60191	2.6228E-3	1.7504E-2	2	51	43	28954	regulation of lipase activity	ADRA1A|AGT
44085	2.6891E-3	1.7504E-2	5	651	43	28954	cellular component biogenesis	H19|ALDH1A1|KCNA2|TPPP|ALDH1A7
50794	2.7486E-3	1.7504E-2	18	6372	43	28954	regulation of cellular process	MAGI1|EDN3|RTKN2|KCNA2|AKAP5|ADRA1A|AGT|H19|CCKAR|HEY1|WIF1|DLG4|ALDH1A1|CYP1A1|CYTL1|CAR8|IGFBP6|ALDH1A7
10627	2.9148E-3	1.7504E-2	3	192	43	28954	regulation of intracellular protein kinase cascade	MAGI1|ADRA1A|AGT
14031	2.9355E-3	1.7504E-2	2	54	43	28954	mesenchymal cell development	EDN3|ALDH1A7
42127	2.9466E-3	1.7504E-2	5	665	43	28954	regulation of cell proliferation	H19|EDN3|RTKN2|ALDH1A7|AGT
2072	2.9681E-3	1.7504E-2	1	2	43	28954	optic cup morphogenesis involved in camera-type eye development	ALDH1A1
6307	2.9681E-3	1.7504E-2	1	2	43	28954	DNA dealkylation involved in DNA repair	AGT
51532	2.9681E-3	1.7504E-2	1	2	43	28954	regulation of NFAT protein import into nucleus	AKAP5
10613	2.9681E-3	1.7504E-2	1	2	43	28954	positive regulation of cardiac muscle hypertrophy	AGT
14742	2.9681E-3	1.7504E-2	1	2	43	28954	positive regulation of muscle hypertrophy	AGT
14874	2.9681E-3	1.7504E-2	1	2	43	28954	response to stimulus involved in regulation of muscle adaptation	AGT
7354	2.9681E-3	1.7504E-2	1	2	43	28954	zygotic determination of anterior/posterior axis, embryo	H19
42196	2.9681E-3	1.7504E-2	1	2	43	28954	chlorinated hydrocarbon metabolic process	CYP2F2
42197	2.9681E-3	1.7504E-2	1	2	43	28954	halogenated hydrocarbon metabolic process	CYP2F2
48659	2.9681E-3	1.7504E-2	1	2	43	28954	smooth muscle cell proliferation	AGT
42737	2.9681E-3	1.7504E-2	1	2	43	28954	drug catabolic process	CYP4B1
42738	2.9681E-3	1.7504E-2	1	2	43	28954	exogenous drug catabolic process	CYP4B1
1983	2.9681E-3	1.7504E-2	1	2	43	28954	baroreceptor response to increased systemic arterial blood pressure	ADRA1A
1994	2.9681E-3	1.7504E-2	1	2	43	28954	norepinephrine-epinephrine vasoconstriction involved in regulation of systemic arterial blood pressure	ADRA1A
1998	2.9681E-3	1.7504E-2	1	2	43	28954	angiotensin mediated vasoconstriction involved in regulation of systemic arterial blood pressure	AGT
1999	2.9681E-3	1.7504E-2	1	2	43	28954	renal response to blood flow involved in circulatory renin-angiotensin regulation of systemic arterial blood pressure	AGT
2018	2.9681E-3	1.7504E-2	1	2	43	28954	renin-angiotensin regulation of aldosterone production	AGT
35466	3.0622E-3	1.7936E-2	5	671	43	28954	regulation of signaling pathway	MAGI1|HEY1|WIF1|ADRA1A|AGT
22008	3.1411E-3	1.8274E-2	5	675	43	28954	neurogenesis	CCKAR|EDN3|AKAP5|ALDH1A7|AGT
48762	3.2647E-3	1.8790E-2	2	57	43	28954	mesenchymal cell differentiation	EDN3|ALDH1A7
8152	3.2736E-3	1.8790E-2	18	6469	43	28954	metabolic process	CDKL5|HPGD|PON1|CYP4B1|FMO1|FMO3|AGT|ACOXL|CYP2A5|HEY1|GSTA3|AOX3|ALDH1A1|CYP1A1|CYTL1|CAR8|CYP2F2|ALDH1A7
50896	3.3280E-3	1.8906E-2	10	2529	43	28954	response to stimulus	CCKAR|DLG4|ALDH1A1|PON1|CYP1A1|CYP4B1|CYP2F2|ADRA1A|SLC6A2|AGT
7399	3.3377E-3	1.8906E-2	6	995	43	28954	nervous system development	H19|CCKAR|EDN3|AKAP5|ALDH1A7|AGT
48565	3.3781E-3	1.9010E-2	2	58	43	28954	digestive tract development	H19|ALDH1A7
35468	3.8497E-3	2.1523E-2	3	212	43	28954	positive regulation of signaling pathway	HEY1|ADRA1A|AGT
60485	4.3508E-3	2.2666E-2	2	66	43	28954	mesenchyme development	EDN3|ALDH1A7
14850	4.4489E-3	2.2666E-2	1	3	43	28954	response to muscle activity	AGT
3057	4.4489E-3	2.2666E-2	1	3	43	28954	regulation of the force of heart contraction by chemical signal	ADRA1A
3072	4.4489E-3	2.2666E-2	1	3	43	28954	renal control of peripheral vascular resistance involved in regulation of systemic arterial blood pressure	AGT
3099	4.4489E-3	2.2666E-2	1	3	43	28954	positive regulation of the force of heart contraction by chemical signal	ADRA1A
30157	4.4489E-3	2.2666E-2	1	3	43	28954	pancreatic juice secretion	CCKAR
9698	4.4489E-3	2.2666E-2	1	3	43	28954	phenylpropanoid metabolic process	CYP1A1
15874	4.4489E-3	2.2666E-2	1	3	43	28954	norepinephrine transport	SLC6A2
1543	4.4489E-3	2.2666E-2	1	3	43	28954	ovarian follicle rupture	AGT
9804	4.4489E-3	2.2666E-2	1	3	43	28954	coumarin metabolic process	CYP1A1
46785	4.4489E-3	2.2666E-2	1	3	43	28954	microtubule polymerization	TPPP
1997	4.4489E-3	2.2666E-2	1	3	43	28954	positive regulation of the force of heart contraction by epinephrine-norepinephrine	ADRA1A
2019	4.4489E-3	2.2666E-2	1	3	43	28954	regulation of renal output by angiotensin	AGT
2023	4.4489E-3	2.2666E-2	1	3	43	28954	reduction of food intake in response to dietary excess	CCKAR
2034	4.4489E-3	2.2666E-2	1	3	43	28954	regulation of blood vessel size by renin-angiotensin	AGT
30003	4.4889E-3	2.2735E-2	3	224	43	28954	cellular cation homeostasis	CCKAR|ADRA1A|AGT
9266	4.6119E-3	2.3221E-2	2	68	43	28954	response to temperature stimulus	CCKAR|AGT
51050	4.7731E-3	2.3873E-2	3	229	43	28954	positive regulation of transport	MAGI1|CCKAR|AKAP5
51239	4.8230E-3	2.3873E-2	6	1073	43	28954	regulation of multicellular organismal process	CCKAR|EDN3|DLG4|AKAP5|ADRA1A|AGT
50789	4.8378E-3	2.3873E-2	18	6695	43	28954	regulation of biological process	MAGI1|EDN3|RTKN2|KCNA2|AKAP5|ADRA1A|AGT|H19|CCKAR|HEY1|WIF1|DLG4|ALDH1A1|CYP1A1|CYTL1|CAR8|IGFBP6|ALDH1A7
1657	4.8801E-3	2.3873E-2	2	70	43	28954	ureteric bud development	GSTA3|AGT
55123	4.8801E-3	2.3873E-2	2	70	43	28954	digestive system development	H19|ALDH1A7
7507	5.0082E-3	2.4267E-2	3	233	43	28954	heart development	H19|ADRA1A|ALDH1A7
48167	5.0168E-3	2.4267E-2	2	71	43	28954	regulation of synaptic plasticity	DLG4|AGT
90066	5.2501E-3	2.5253E-2	3	237	43	28954	regulation of anatomical structure size	EDN3|ADRA1A|AGT
43410	5.4375E-3	2.5866E-2	2	74	43	28954	positive regulation of MAPKKK cascade	ADRA1A|AGT
7631	5.4375E-3	2.5866E-2	2	74	43	28954	feeding behavior	CCKAR|AGT
10648	5.5623E-3	2.5907E-2	3	242	43	28954	negative regulation of cell communication	MAGI1|WIF1|ADRA1A
51046	5.6903E-3	2.5907E-2	3	244	43	28954	regulation of secretion	CCKAR|EDN3|AGT
10459	5.9275E-3	2.5907E-2	1	4	43	28954	negative regulation of heart rate	ADRA1A
18879	5.9275E-3	2.5907E-2	1	4	43	28954	biphenyl metabolic process	CYP4B1
35510	5.9275E-3	2.5907E-2	1	4	43	28954	DNA dealkylation	AGT
45750	5.9275E-3	2.5907E-2	1	4	43	28954	positive regulation of S phase of mitotic cell cycle	CYP1A1
45760	5.9275E-3	2.5907E-2	1	4	43	28954	positive regulation of action potential	ADRA1A
3025	5.9275E-3	2.5907E-2	1	4	43	28954	regulation of systemic arterial blood pressure by baroreceptor feedback	ADRA1A
48143	5.9275E-3	2.5907E-2	1	4	43	28954	astrocyte activation	AGT
9404	5.9275E-3	2.5907E-2	1	4	43	28954	toxin metabolic process	CYP1A1
60900	5.9275E-3	2.5907E-2	1	4	43	28954	embryonic camera-type eye formation	ALDH1A1
8078	5.9275E-3	2.5907E-2	1	4	43	28954	mesodermal cell migration	H19
1978	5.9275E-3	2.5907E-2	1	4	43	28954	regulation of systemic arterial blood pressure by carotid sinus baroreceptor feedback	ADRA1A
10172	5.9275E-3	2.5907E-2	1	4	43	28954	embryonic body morphogenesis	H19
1996	5.9275E-3	2.5907E-2	1	4	43	28954	positive regulation of heart rate by epinephrine-norepinephrine	ADRA1A
2035	5.9275E-3	2.5907E-2	1	4	43	28954	brain renin-angiotensin system	AGT
40014	6.0229E-3	2.6190E-2	2	78	43	28954	regulation of multicellular organism growth	CCKAR|AGT
55080	6.2198E-3	2.6911E-2	3	252	43	28954	cation homeostasis	CCKAR|ADRA1A|AGT
48568	6.2879E-3	2.7070E-2	3	253	43	28954	embryonic organ development	H19|ALDH1A1|ALDH1A7
51924	6.3259E-3	2.7097E-2	2	80	43	28954	regulation of calcium ion transport	CCKAR|AKAP5
70887	6.5652E-3	2.7983E-2	3	257	43	28954	cellular response to chemical stimulus	CYP1A1|CYP4B1|CYP2F2
10647	6.7778E-3	2.8747E-2	3	260	43	28954	positive regulation of cell communication	HEY1|ADRA1A|AGT
16477	6.9219E-3	2.9214E-2	3	262	43	28954	cell migration	H19|CCKAR|EDN3
1568	7.1413E-3	2.9377E-2	3	265	43	28954	blood vessel development	HEY1|ALDH1A7|AGT
51260	7.2758E-3	2.9377E-2	2	86	43	28954	protein homooligomerization	ALDH1A1|ALDH1A7
9968	7.2758E-3	2.9377E-2	2	86	43	28954	negative regulation of signal transduction	MAGI1|ADRA1A
35024	7.4041E-3	2.9377E-2	1	5	43	28954	negative regulation of Rho protein signal transduction	ADRA1A
8595	7.4041E-3	2.9377E-2	1	5	43	28954	anterior/posterior axis specification, embryo	H19
45739	7.4041E-3	2.9377E-2	1	5	43	28954	positive regulation of DNA repair	AGT
17085	7.4041E-3	2.9377E-2	1	5	43	28954	response to insecticide	CYP1A1
7351	7.4041E-3	2.9377E-2	1	5	43	28954	tripartite regional subdivision	H19
3321	7.4041E-3	2.9377E-2	1	5	43	28954	positive regulation of blood pressure by epinephrine-norepinephrine	ADRA1A
7509	7.4041E-3	2.9377E-2	1	5	43	28954	mesoderm migration	H19
50650	7.4041E-3	2.9377E-2	1	5	43	28954	chondroitin sulfate proteoglycan biosynthetic process	CYTL1
16188	7.4041E-3	2.9377E-2	1	5	43	28954	synaptic vesicle maturation	DLG4
1991	7.4041E-3	2.9377E-2	1	5	43	28954	regulation of systemic arterial blood pressure by circulatory renin-angiotensin	AGT
23057	7.4400E-3	2.9385E-2	2	87	43	28954	negative regulation of signaling process	MAGI1|ADRA1A
1944	7.9813E-3	3.1378E-2	3	276	43	28954	vasculature development	HEY1|ALDH1A7|AGT
34762	8.8136E-3	3.2950E-2	2	95	43	28954	regulation of transmembrane transport	CCKAR|KCNA2
34765	8.8136E-3	3.2950E-2	2	95	43	28954	regulation of ion transmembrane transport	CCKAR|KCNA2
6282	8.8784E-3	3.2950E-2	1	6	43	28954	regulation of DNA repair	AGT
43288	8.8784E-3	3.2950E-2	1	6	43	28954	apocarotenoid metabolic process	ALDH1A7
33137	8.8784E-3	3.2950E-2	1	6	43	28954	negative regulation of peptidyl-serine phosphorylation	MAGI1
10611	8.8784E-3	3.2950E-2	1	6	43	28954	regulation of cardiac muscle hypertrophy	AGT
45747	8.8784E-3	3.2950E-2	1	6	43	28954	positive regulation of Notch signaling pathway	HEY1
51929	8.8784E-3	3.2950E-2	1	6	43	28954	positive regulation of calcium ion transport via voltage-gated calcium channel activity	CCKAR
48570	8.8784E-3	3.2950E-2	1	6	43	28954	notochord morphogenesis	H19
50665	8.8784E-3	3.2950E-2	1	6	43	28954	hydrogen peroxide biosynthetic process	CYP1A1
42574	8.8784E-3	3.2950E-2	1	6	43	28954	retinal metabolic process	ALDH1A7
1696	8.8784E-3	3.2950E-2	1	6	43	28954	gastric acid secretion	CCKAR
42993	8.8784E-3	3.2950E-2	1	6	43	28954	positive regulation of transcription factor import into nucleus	AKAP5
7204	9.1734E-3	3.3753E-2	2	97	43	28954	elevation of cytosolic calcium ion concentration	CCKAR|ADRA1A
46883	9.1734E-3	3.3753E-2	2	97	43	28954	regulation of hormone secretion	CCKAR|EDN3
7010	9.4771E-3	3.4722E-2	3	294	43	28954	cytoskeleton organization	H19|CCKAR|TPPP
65007	9.5332E-3	3.4748E-2	18	7122	43	28954	biological regulation	MAGI1|EDN3|RTKN2|KCNA2|AKAP5|ADRA1A|AGT|H19|CCKAR|HEY1|WIF1|DLG4|ALDH1A1|CYP1A1|CYTL1|CAR8|IGFBP6|ALDH1A7
8610	9.5647E-3	3.4748E-2	3	295	43	28954	lipid biosynthetic process	ALDH1A1|CYP1A1|ALDH1A7
8217	9.7253E-3	3.5183E-2	2	100	43	28954	regulation of blood pressure	ADRA1A|AGT
51674	9.8302E-3	3.5266E-2	3	298	43	28954	localization of cell	H19|CCKAR|EDN3
48870	9.8302E-3	3.5266E-2	3	298	43	28954	cell motility	H19|CCKAR|EDN3
90130	1.0351E-2	3.5935E-2	1	7	43	28954	tissue migration	H19
14743	1.0351E-2	3.5935E-2	1	7	43	28954	regulation of muscle hypertrophy	AGT
6883	1.0351E-2	3.5935E-2	1	7	43	28954	cellular sodium ion homeostasis	AGT
7350	1.0351E-2	3.5935E-2	1	7	43	28954	blastoderm segmentation	H19
42178	1.0351E-2	3.5935E-2	1	7	43	28954	xenobiotic catabolic process	CYP1A1
30147	1.0351E-2	3.5935E-2	1	7	43	28954	natriuresis	AGT
14002	1.0351E-2	3.5935E-2	1	7	43	28954	astrocyte development	AGT
1993	1.0351E-2	3.5935E-2	1	7	43	28954	regulation of systemic arterial blood pressure by norepinephrine-epinephrine	ADRA1A
51480	1.1069E-2	3.8275E-2	2	107	43	28954	cytosolic calcium ion homeostasis	CCKAR|ADRA1A
32880	1.1267E-2	3.8650E-2	2	108	43	28954	regulation of protein localization	H19|AKAP5
10740	1.1267E-2	3.8650E-2	2	108	43	28954	positive regulation of intracellular protein kinase cascade	ADRA1A|AGT
45176	1.1821E-2	3.8998E-2	1	8	43	28954	apical protein localization	H19
33002	1.1821E-2	3.8998E-2	1	8	43	28954	muscle cell proliferation	AGT
31109	1.1821E-2	3.8998E-2	1	8	43	28954	microtubule polymerization or depolymerization	TPPP
14821	1.1821E-2	3.8998E-2	1	8	43	28954	phasic smooth muscle contraction	AGT
3085	1.1821E-2	3.8998E-2	1	8	43	28954	negative regulation of systemic arterial blood pressure	ADRA1A
32229	1.1821E-2	3.8998E-2	1	8	43	28954	negative regulation of synaptic transmission, GABAergic	ADRA1A
30432	1.1821E-2	3.8998E-2	1	8	43	28954	peristalsis	AGT
55078	1.1821E-2	3.8998E-2	1	8	43	28954	sodium ion homeostasis	AGT
2016	1.1821E-2	3.8998E-2	1	8	43	28954	regulation of blood volume by renin-angiotensin	AGT
30154	1.1822E-2	3.8998E-2	7	1697	43	28954	cell differentiation	CCKAR|HEY1|EDN3|CYTL1|AKAP5|ALDH1A7|AGT
40008	1.2110E-2	3.9797E-2	3	322	43	28954	regulation of growth	CCKAR|IGFBP6|AGT
51345	1.2282E-2	4.0057E-2	2	113	43	28954	positive regulation of hydrolase activity	ADRA1A|AGT
30324	1.2282E-2	4.0057E-2	2	113	43	28954	lung development	CYP1A1|ALDH1A7
30323	1.2699E-2	4.1261E-2	2	115	43	28954	respiratory tube development	CYP1A1|ALDH1A7
43267	1.3289E-2	4.2220E-2	1	9	43	28954	negative regulation of potassium ion transport	AKAP5
10765	1.3289E-2	4.2220E-2	1	9	43	28954	positive regulation of sodium ion transport	MAGI1
45723	1.3289E-2	4.2220E-2	1	9	43	28954	positive regulation of fatty acid biosynthetic process	AGT
70373	1.3289E-2	4.2220E-2	1	9	43	28954	negative regulation of ERK1 and ERK2 cascade	MAGI1
42572	1.3289E-2	4.2220E-2	1	9	43	28954	retinol metabolic process	ALDH1A1
32414	1.3289E-2	4.2220E-2	1	9	43	28954	positive regulation of ion transmembrane transporter activity	CCKAR
48869	1.3435E-2	4.2529E-2	7	1740	43	28954	cellular developmental process	CCKAR|HEY1|EDN3|CYTL1|AKAP5|ALDH1A7|AGT
48699	1.4310E-2	4.5131E-2	4	634	43	28954	generation of neurons	CCKAR|EDN3|AKAP5|ALDH1A7
8593	1.4755E-2	4.5533E-2	1	10	43	28954	regulation of Notch signaling pathway	HEY1
48340	1.4755E-2	4.5533E-2	1	10	43	28954	paraxial mesoderm morphogenesis	H19
42307	1.4755E-2	4.5533E-2	1	10	43	28954	positive regulation of protein import into nucleus	AKAP5
48617	1.4755E-2	4.5533E-2	1	10	43	28954	embryonic foregut morphogenesis	H19
46622	1.4755E-2	4.5533E-2	1	10	43	28954	positive regulation of organ growth	AGT
32411	1.4755E-2	4.5533E-2	1	10	43	28954	positive regulation of transporter activity	CCKAR
9887	1.5075E-2	4.6344E-2	4	644	43	28954	organ morphogenesis	H19|ALDH1A1|ALDH1A7|AGT
6873	1.5125E-2	4.6344E-2	3	350	43	28954	cellular ion homeostasis	CCKAR|ADRA1A|AGT
60541	1.5328E-2	4.6634E-2	2	127	43	28954	respiratory system development	CYP1A1|ALDH1A7
51051	1.5328E-2	4.6634E-2	2	127	43	28954	negative regulation of transport	EDN3|AKAP5
55082	1.5939E-2	4.6859E-2	3	357	43	28954	cellular chemical homeostasis	CCKAR|ADRA1A|AGT
30903	1.6218E-2	4.6859E-2	1	11	43	28954	notochord development	H19
10460	1.6218E-2	4.6859E-2	1	11	43	28954	positive regulation of heart rate	ADRA1A
14823	1.6218E-2	4.6859E-2	1	11	43	28954	response to activity	AGT
43502	1.6218E-2	4.6859E-2	1	11	43	28954	regulation of muscle adaptation	AGT
31532	1.6218E-2	4.6859E-2	1	11	43	28954	actin cytoskeleton reorganization	CCKAR
3084	1.6218E-2	4.6859E-2	1	11	43	28954	positive regulation of systemic arterial blood pressure	AGT
42074	1.6218E-2	4.6859E-2	1	11	43	28954	cell migration involved in gastrulation	H19
48384	1.6218E-2	4.6859E-2	1	11	43	28954	retinoic acid receptor signaling pathway	ALDH1A7
7440	1.6218E-2	4.6859E-2	1	11	43	28954	foregut morphogenesis	H19
9651	1.6218E-2	4.6859E-2	1	11	43	28954	response to salt stress	AGT
50775	1.6218E-2	4.6859E-2	1	11	43	28954	positive regulation of dendrite morphogenesis	AKAP5
14061	1.6218E-2	4.6859E-2	1	11	43	28954	regulation of norepinephrine secretion	AGT
1885	1.6218E-2	4.6859E-2	1	11	43	28954	endothelial cell development	AGT
8105	1.6218E-2	4.6859E-2	1	11	43	28954	asymmetric protein localization	H19
7417	1.6778E-2	4.8314E-2	3	364	43	28954	central nervous system development	CCKAR|ALDH1A7|AGT
40011	1.7641E-2	4.9588E-2	3	371	43	28954	locomotion	H19|CCKAR|EDN3
45600	1.7680E-2	4.9588E-2	1	12	43	28954	positive regulation of fat cell differentiation	WIF1
7090	1.7680E-2	4.9588E-2	1	12	43	28954	regulation of S phase of mitotic cell cycle	CYP1A1
48070	1.7680E-2	4.9588E-2	1	12	43	28954	regulation of developmental pigmentation	EDN3
3081	1.7680E-2	4.9588E-2	1	12	43	28954	regulation of systemic arterial blood pressure by renin-angiotensin	AGT
48596	1.7680E-2	4.9588E-2	1	12	43	28954	embryonic camera-type eye morphogenesis	ALDH1A1
42756	1.7680E-2	4.9588E-2	1	12	43	28954	drinking behavior	AGT
43010	1.7681E-2	4.9588E-2	2	137	43	28954	camera-type eye development	ALDH1A1|ALDH1A7
