# Supplementary material for: Modulation of Immune Signaling and Metabolism Highlights Host and Fungal Transcriptional Responses in Mouse Models of Invasive Pulmonary Aspergillosis
Source: Sci Rep. 2017 Dec 6;7:17096. doi: 10.1038/s41598-017-17000-1 (PMC5719083; doi:10.1038/s41598-017-17000-1)
Supplement: Supplementary file 1 — Supplementary zip [file 41598_2017_17000_MOESM1_ESM.zip › Supp_Files_Final/Supp_File_2_BINGO/cDEGs_Up.bgo.txt]

File created with bingo (c) on Dec 19, 2016 at 10:02:26 PM

ontology: namespace
curator:  bingo

Selected ontology file : bundle://114.0:1/data/GO_Biological_Process
Selected annotation file : bundle://114.0:1/data/M_musculus_default
Discarded evidence codes : 
Overrepresentation
Selected statistical test : Hypergeometric test
Selected correction : Benjamini & Hochberg False Discovery Rate (FDR) correction
Selected significance level : 0.05
Testing option : Use whole annotation as reference set
The selected cluster :
CD86	CSF3	CLEC4N	NCF4	F13A1	MKI67	CXCL13	METRNL	GM3839	GM15056	GM14085	PYCARD	RP23-326D6.5	RGS1	CLEC5A	COTL1	NUSAP1	PROK2	TNFSF11	SLC16A3	CD177	IFITM6	GAS2L3	WFDC21	GM10693	DIO2	CYBB	SLC6A12	NEIL3	DEPDC1A	DPEP2	S100A4	ADAM8	S100A3	DNA2	S100A9	LY6G	S100A8	DPEP3	CDCA3	PDE1B	PLD4	HMMR	PLA2G7	FBLN2	STRA6L	STFA2L1	CCNB2	CCNB1	RACGAP1	SLAMF8	LPXN	GM14548	WFDC17	KCNN4	ECT2	MSR1	GM16334	STIL	GM15922	PYHIN1	INHBA	NDC80	STFA2	STFA3	TPX2	MARCH1	IL6	HAL	MFSD7A	MAFB	TREML4	TREML2	CDK1	GM22972	TGFBI	IL7R	FERMT3	TOP2A	ARHGAP9	ITGAM	GM15931	PTPRN	HEXB	PTPRO	ITGB2	TREM2	CXCL1	4930438A08RIK	LSP1	CXCL3	CTSS	CXCL5	MS4A4A	FCRLB	TNFAIP8L2	CCR5	CTSE	IKBKE	CCR2	IL11	CD52	SERPINB2	ARG1	CKAP2L	AF251705	AC158396.1	KCNAB2	MMP9	MMP10	GREM1	DCSTAMP	CD200R1	VCAN	OAF	RNASE2A	SLCO4A1	NGP	HCLS1	BIRC5	FAM20C	KIF2C	CD48	ITGA5	LILRA6	CLEC4A1	SERPINB10	GRN	PIRA2	CLEC4A2	RGS14	UHRF1	ATP1A3	RETNLG	AOAH	PIRB	I830127L07RIK	MS4A6D	MS4A6C	GM23451	CCL9	CCL8	CCL7	HAS1	CCL2	AB124611	GALNT6	CCL24	NOS2	F10	BC100530	APOC4	BC117090	ASS1	FABP7	APOC2	ALOX5AP	PI15	CEACAM10	CENPM	PTX3	FCGR2B	MYO1G	

No annotations were retrieved for the following entities:
SERPINB10	GM15931	HMMR	GM3839	GM15056	STRA6L	MS4A6C	GM23451	RP23-326D6.5	CLEC5A	COTL1	LPXN	WFDC17	CD52	WFDC21	GM16334	GM10693	GM15922	AC158396.1	STFA2	STFA3	MARCH1	TREML4	RNASE2A	TREML2	PI15	GM22972	FAM20C	CEACAM10	S100A4	S100A3	LY6G	

GO-ID	p-value	corr p-value	x	n	X	N	Description	Genes in test set
2376	4.5537E-22	5.6511E-19	31	700	131	28952	immune system process	CD86|CSF3|ITGAM|CLEC4A2|CLEC4N|ITGB2|CXCL1|CXCL13|CXCL3|PIRB|CXCL5|CCNB2|CCL9|CCL8|CCL7|TNFSF11|CCL2|TNFAIP8L2|CTSE|CCR2|CCL24|ARG1|INHBA|DCSTAMP|IL6|HCLS1|CD48|PTX3|IL7R|FCGR2B|S100A9
50896	1.2109E-18	7.5134E-16	48	2530	131	28952	response to stimulus	CSF3|ITGAM|CLEC4A2|CLEC4N|PDE1B|UHRF1|HEXB|ITGB2|F13A1|ATP1A3|CXCL1|LSP1|CXCL3|PIRB|PLA2G7|CXCL5|PYCARD|CCL9|CCL8|CCL7|TNFSF11|CCL2|TNFAIP8L2|CCR5|CCR2|CCL24|SERPINB2|NOS2|F10|ARG1|DIO2|CYBB|MMP9|ASS1|NEIL3|IL6|FABP7|ALOX5AP|CDK1|HCLS1|CD48|PTX3|ITGA5|IL7R|FCGR2B|S100A9|S100A8|FERMT3
6955	1.5963E-16	6.6034E-14	20	351	131	28952	immune response	CCL24|CSF3|CLEC4A2|CLEC4N|ARG1|CXCL1|CXCL3|PIRB|CXCL5|IL6|CCL9|CCL8|CCL7|TNFSF11|CCL2|PTX3|TNFAIP8L2|IL7R|FCGR2B|CCR2
7626	1.5237E-15	4.7274E-13	17	247	131	28952	locomotory behavior	CCL24|ITGAM|PDE1B|HEXB|ITGB2|ATP1A3|CXCL1|LSP1|CXCL3|CXCL5|CCL9|CCL8|CCL7|CCL2|PTX3|S100A9|S100A8
6935	3.3131E-15	6.8527E-13	13	110	131	28952	chemotaxis	CCL24|ITGAM|ITGB2|CXCL1|LSP1|CXCL3|CXCL5|CCL9|CCL8|CCL7|CCL2|S100A9|S100A8
42330	3.3131E-15	6.8527E-13	13	110	131	28952	taxis	CCL24|ITGAM|ITGB2|CXCL1|LSP1|CXCL3|CXCL5|CCL9|CCL8|CCL7|CCL2|S100A9|S100A8
6952	1.1815E-14	2.0947E-12	20	440	131	28952	defense response	CCL24|CLEC4A2|NOS2|CLEC4N|ITGB2|CXCL1|LSP1|CXCL3|PLA2G7|CXCL5|PYCARD|IL6|CCL8|CCL7|ALOX5AP|CCL2|TNFAIP8L2|CCR5|FCGR2B|CCR2
9611	8.3448E-14	1.2945E-11	18	369	131	28952	response to wounding	CCL24|SERPINB2|NOS2|F10|ITGB2|F13A1|CXCL1|CXCL3|PLA2G7|CXCL5|PYCARD|IL6|CCL8|CCL7|ALOX5AP|CCL2|FERMT3|CCR2
6950	2.4447E-13	3.3709E-11	29	1244	131	28952	response to stress	CLEC4A2|CLEC4N|UHRF1|ITGB2|F13A1|CXCL1|LSP1|CXCL3|PLA2G7|CXCL5|PYCARD|CCL8|CCL7|CCL2|TNFAIP8L2|CCR5|CCR2|CCL24|SERPINB2|NOS2|F10|DIO2|MMP9|NEIL3|IL6|ALOX5AP|CDK1|FCGR2B|FERMT3
7610	4.5964E-13	5.7041E-11	19	470	131	28952	behavior	CCL24|ITGAM|PDE1B|HEXB|ITGB2|ATP1A3|CXCL1|LSP1|CXCL3|CXCL5|IL6|CCL9|CCL8|CCL7|CCL2|PTX3|ITGA5|S100A9|S100A8
6954	2.1425E-12	2.4172E-10	14	225	131	28952	inflammatory response	CCL24|NOS2|ITGB2|CXCL1|CXCL3|PLA2G7|CXCL5|PYCARD|IL6|CCL8|CCL7|ALOX5AP|CCL2|CCR2
9605	5.6150E-11	5.8068E-9	15	345	131	28952	response to external stimulus	CCL24|ITGAM|ITGB2|CXCL1|LSP1|CXCL3|MMP9|CXCL5|CCL9|CCL8|CCL7|FABP7|CCL2|S100A9|S100A8
42221	6.6487E-10	6.3469E-8	23	1086	131	28952	response to chemical stimulus	CCL24|ITGAM|NOS2|ITGB2|CYBB|ATP1A3|CXCL1|LSP1|CXCL3|MMP9|CXCL5|ASS1|CCL9|CCL8|CCL7|CDK1|HCLS1|CCL2|CD48|CCR5|FCGR2B|S100A9|S100A8
48518	3.2728E-9	2.9011E-7	29	1854	131	28952	positive regulation of biological process	CD86|TOP2A|GRN|ITGB2|FBLN2|PYCARD|CCNB1|NUSAP1|TNFSF11|CCL2|KCNN4|CCR5|CCR2|MSR1|IL11|CCL24|INHBA|MMP9|GREM1|TPX2|IL6|MAFB|CDK1|HCLS1|BIRC5|PTX3|ITGA5|IL7R|FCGR2B
30595	4.1527E-9	3.4357E-7	6	30	131	28952	leukocyte chemotaxis	ITGAM|ITGB2|CCL2|CXCL1|CXCL3|S100A9
60326	6.2909E-9	4.8794E-7	6	32	131	28952	cell chemotaxis	ITGAM|ITGB2|CCL2|CXCL1|CXCL3|S100A9
279	8.2746E-9	6.0405E-7	12	288	131	28952	M phase	CCNB2|TPX2|CCNB1|CDCA3|RGS14|NUSAP1|CDK1|BIRC5|KIF2C|MKI67|NDC80|DPEP3
40011	1.5166E-8	1.0456E-6	13	371	131	28952	locomotion	CCL24|ITGAM|ITGB2|CXCL1|LSP1|CXCL3|CXCL5|CCL9|CCL8|CCL7|CCL2|S100A9|S100A8
280	1.8727E-8	1.1620E-6	10	192	131	28952	nuclear division	CCNB2|TPX2|CCNB1|CDCA3|RGS14|NUSAP1|CDK1|BIRC5|KIF2C|NDC80
7067	1.8727E-8	1.1620E-6	10	192	131	28952	mitosis	CCNB2|TPX2|CCNB1|CDCA3|RGS14|NUSAP1|CDK1|BIRC5|KIF2C|NDC80
87	1.9675E-8	1.1627E-6	10	193	131	28952	M phase of mitotic cell cycle	CCNB2|TPX2|CCNB1|CDCA3|RGS14|NUSAP1|CDK1|BIRC5|KIF2C|NDC80
22402	2.2063E-8	1.1779E-6	13	383	131	28952	cell cycle process	GAS2L3|CDCA3|RGS14|MKI67|NDC80|CCNB2|TPX2|CCNB1|NUSAP1|CDK1|BIRC5|KIF2C|DPEP3
9987	2.2644E-8	1.1779E-6	71	8926	131	28952	cellular process	CD86|TOP2A|CSF3|ITGAM|PTPRN|HEXB|NCF4|PTPRO|ITGB2|F13A1|CXCL1|LSP1|MKI67|CXCL3|PYCARD|NUSAP1|TNFSF11|SLC16A3|IKBKE|CCR2|GAS2L3|ARG1|CYBB|SLC6A12|KCNAB2|MMP9|GREM1|DCSTAMP|NEIL3|VCAN|SLCO4A1|HCLS1|BIRC5|ADAM8|KIF2C|CD48|DNA2|ITGA5|S100A9|DPEP3|CDCA3|RGS14|PDE1B|UHRF1|ATP1A3|AOAH|PIRB|CCNB2|CCNB1|RACGAP1|CCL2|KCNN4|ECT2|MSR1|NOS2|INHBA|NDC80|ASS1|TPX2|IL6|HAL|MFSD7A|MAFB|FABP7|ALOX5AP|CDK1|PTX3|TGFBI|IL7R|FCGR2B|FERMT3
48285	2.2780E-8	1.1779E-6	10	196	131	28952	organelle fission	CCNB2|TPX2|CCNB1|CDCA3|RGS14|NUSAP1|CDK1|BIRC5|KIF2C|NDC80
30593	2.5784E-8	1.2799E-6	5	20	131	28952	neutrophil chemotaxis	ITGAM|ITGB2|CCL2|CXCL1|CXCL3
22403	3.1479E-8	1.5025E-6	12	325	131	28952	cell cycle phase	CCNB2|TPX2|CCNB1|CDCA3|RGS14|NUSAP1|CDK1|BIRC5|KIF2C|MKI67|NDC80|DPEP3
50900	6.1741E-8	2.8378E-6	6	46	131	28952	leukocyte migration	ITGAM|ITGB2|CCL2|CXCL1|CXCL3|S100A9
48522	7.8612E-8	3.4842E-6	25	1639	131	28952	positive regulation of cellular process	TOP2A|GRN|ITGB2|FBLN2|PYCARD|CCNB1|NUSAP1|TNFSF11|CCL2|KCNN4|CCR2|MSR1|IL11|INHBA|MMP9|TPX2|IL6|MAFB|CDK1|HCLS1|BIRC5|PTX3|ITGA5|IL7R|FCGR2B
51301	1.0595E-7	4.5338E-6	11	294	131	28952	cell division	TOP2A|CCNB2|TPX2|CCNB1|CDCA3|RACGAP1|NUSAP1|CDK1|BIRC5|KIF2C|NDC80
7049	1.2929E-7	5.2218E-6	15	613	131	28952	cell cycle	GAS2L3|CDCA3|RGS14|UHRF1|MKI67|NDC80|CCNB2|TPX2|CCNB1|RACGAP1|NUSAP1|CDK1|BIRC5|KIF2C|DPEP3
278	1.3044E-7	5.2218E-6	10	236	131	28952	mitotic cell cycle	CCNB2|TPX2|CCNB1|CDCA3|RGS14|NUSAP1|CDK1|BIRC5|KIF2C|NDC80
16043	2.0763E-7	8.0521E-6	27	1979	131	28952	cellular component organization	TOP2A|CDCA3|RGS14|HEXB|LSP1|CCNB2|CCNB1|NUSAP1|TNFSF11|KCNN4|ECT2|MSR1|KCNAB2|MMP9|NDC80|TPX2|ALOX5AP|CDK1|BIRC5|KIF2C|PTX3|TGFBI|ITGA5|IL7R|FCGR2B|S100A9|FERMT3
8283	2.5757E-7	9.6863E-6	10	254	131	28952	cell proliferation	CD86|IL6|ITGAM|RACGAP1|UHRF1|FABP7|ITGB2|TNFSF11|MKI67|IL7R
7159	6.9847E-7	2.5494E-5	4	16	131	28952	leukocyte cell-cell adhesion	ITGAM|ITGB2|ITGA5|FERMT3
48534	8.1209E-7	2.8795E-5	10	288	131	28952	hemopoietic or lymphoid organ development	CCNB2|DCSTAMP|CSF3|TNFSF11|HCLS1|INHBA|CXCL13|IL7R|PIRB|CCR2
2520	1.2102E-6	4.1719E-5	10	301	131	28952	immune system development	CCNB2|DCSTAMP|CSF3|TNFSF11|HCLS1|INHBA|CXCL13|IL7R|PIRB|CCR2
65007	1.6290E-6	5.4636E-5	57	7122	131	28952	biological regulation	CD86|TOP2A|ARHGAP9|PTPRN|HEXB|ITGB2|F13A1|TREM2|LSP1|PYCARD|RGS1|NUSAP1|TNFSF11|CCR5|CCR2|IL11|GAS2L3|DIO2|SLC6A12|MMP9|GREM1|CD200R1|DEPDC1A|SLCO4A1|HCLS1|BIRC5|CD48|ITGA5|S100A9|GRN|RGS14|PDE1B|UHRF1|AOAH|PIRB|FBLN2|CCNB2|CCNB1|RACGAP1|CCL2|KCNN4|ECT2|MSR1|CCL24|STIL|NOS2|F10|INHBA|TPX2|IL6|MAFB|FABP7|CDK1|PTX3|IL7R|FCGR2B|FERMT3
23036	2.8604E-6	8.6578E-5	6	87	131	28952	initiation of signal transduction	IL6|PTPRN|TNFSF11|CCL2|PIRB|CCR2
23038	2.8604E-6	8.6578E-5	6	87	131	28952	signal initiation by diffusible mediator	IL6|PTPRN|TNFSF11|CCL2|PIRB|CCR2
23049	2.8604E-6	8.6578E-5	6	87	131	28952	signal initiation by protein/peptide mediator	IL6|PTPRN|TNFSF11|CCL2|PIRB|CCR2
19221	2.8604E-6	8.6578E-5	6	87	131	28952	cytokine-mediated signaling pathway	IL6|PTPRN|TNFSF11|CCL2|PIRB|CCR2
65008	7.5415E-6	2.2283E-4	19	1315	131	28952	regulation of biological quality	NOS2|F10|HEXB|DIO2|F13A1|SLC6A12|PIRB|MMP9|GREM1|CCNB2|IL6|SLCO4A1|TNFSF11|HCLS1|CCL2|KCNN4|IL7R|FERMT3|CCR2
32101	1.3378E-5	3.8609E-4	7	171	131	28952	regulation of response to external stimulus	GREM1|FABP7|TNFSF11|AOAH|CCR5|FCGR2B|CCR2
6525	1.4547E-5	4.1028E-4	3	11	131	28952	arginine metabolic process	NOS2|ARG1|ASS1
48856	1.8560E-5	5.0160E-4	26	2363	131	28952	anatomical structure development	CSF3|GRN|HEXB|CXCL13|PIRB|CCNB2|CCNB1|RACGAP1|TNFSF11|ECT2|CCR2|STIL|NOS2|INHBA|MMP9|GREM1|TPX2|DCSTAMP|IL6|VCAN|MAFB|FABP7|CDK1|HCLS1|PTX3|IL7R
7275	1.8593E-5	5.0160E-4	28	2659	131	28952	multicellular organismal development	TOP2A|CSF3|GRN|UHRF1|HEXB|CXCL13|PIRB|CCNB2|CCNB1|RACGAP1|TNFSF11|CCR2|STIL|NOS2|INHBA|MMP9|GREM1|TPX2|DCSTAMP|IL6|VCAN|MAFB|FABP7|CDK1|HCLS1|BIRC5|PTX3|IL7R
70098	2.0318E-5	5.3376E-4	2	2	131	28952	chemokine-mediated signaling pathway	CCL2|CCR2
30097	2.0877E-5	5.3376E-4	8	253	131	28952	hemopoiesis	DCSTAMP|CSF3|TNFSF11|HCLS1|INHBA|IL7R|PIRB|CCR2
2573	2.1075E-5	5.3376E-4	4	36	131	28952	myeloid leukocyte differentiation	DCSTAMP|CSF3|TNFSF11|PIRB
32502	2.4857E-5	6.1696E-4	29	2854	131	28952	developmental process	TOP2A|CSF3|GRN|UHRF1|HEXB|CXCL13|PIRB|CCNB2|CCNB1|RACGAP1|TNFSF11|ECT2|CCR2|STIL|NOS2|INHBA|MMP9|GREM1|TPX2|DCSTAMP|IL6|VCAN|MAFB|FABP7|CDK1|HCLS1|BIRC5|PTX3|IL7R
48583	2.8560E-5	6.9497E-4	10	432	131	28952	regulation of response to stimulus	CD86|GREM1|IL6|FABP7|TNFSF11|AOAH|IL7R|CCR5|FCGR2B|CCR2
51222	2.9120E-5	6.9497E-4	4	39	131	28952	positive regulation of protein transport	GREM1|IL6|CDK1|KCNN4
51094	3.6822E-5	8.5848E-4	9	356	131	28952	positive regulation of developmental process	MSR1|CCL24|CCNB1|IL6|ITGB2|CDK1|TNFSF11|IL7R|MMP9
32501	3.7356E-5	8.5848E-4	39	4553	131	28952	multicellular organismal process	TOP2A|CSF3|GRN|PDE1B|UHRF1|HEXB|F13A1|ATP1A3|CXCL13|PIRB|CXCL5|CCNB2|CCNB1|RACGAP1|TNFSF11|KCNN4|CCR2|MSR1|STIL|NOS2|F10|INHBA|MMP9|MMP10|GREM1|TPX2|DCSTAMP|IL6|VCAN|MAFB|FABP7|ALOX5AP|CDK1|HCLS1|BIRC5|PTX3|ITGA5|IL7R|FERMT3
46651	4.3085E-5	9.7215E-4	4	43	131	28952	lymphocyte proliferation	CD86|ITGAM|ITGB2|IL7R
32943	4.7228E-5	1.0466E-3	4	44	131	28952	mononuclear cell proliferation	CD86|ITGAM|ITGB2|IL7R
70661	5.1654E-5	1.1246E-3	4	45	131	28952	leukocyte proliferation	CD86|ITGAM|ITGB2|IL7R
30261	5.8769E-5	1.2575E-3	3	17	131	28952	chromosome condensation	TOP2A|NUSAP1|CDK1
30099	6.6363E-5	1.3959E-3	5	93	131	28952	myeloid cell differentiation	DCSTAMP|CSF3|TNFSF11|HCLS1|PIRB
90316	7.0290E-5	1.4538E-3	3	18	131	28952	positive regulation of intracellular protein transport	GREM1|IL6|CDK1
50789	7.7581E-5	1.5704E-3	50	6695	131	28952	regulation of biological process	CD86|TOP2A|PTPRN|HEXB|ITGB2|TREM2|LSP1|PYCARD|RGS1|NUSAP1|TNFSF11|CCR5|CCR2|IL11|GAS2L3|MMP9|GREM1|CD200R1|DEPDC1A|HCLS1|BIRC5|CD48|ITGA5|S100A9|GRN|RGS14|PDE1B|UHRF1|AOAH|PIRB|FBLN2|CCNB1|RACGAP1|CCL2|KCNN4|ECT2|MSR1|CCL24|STIL|NOS2|INHBA|TPX2|IL6|MAFB|FABP7|CDK1|PTX3|IL7R|FCGR2B|FERMT3
7059	7.8458E-5	1.5704E-3	4	50	131	28952	chromosome segregation	TOP2A|NUSAP1|BIRC5|KIF2C
32388	8.3194E-5	1.6388E-3	3	19	131	28952	positive regulation of intracellular transport	GREM1|IL6|CDK1
51050	8.5920E-5	1.6661E-3	7	229	131	28952	positive regulation of transport	GREM1|IL6|CDK1|TNFSF11|PTX3|KCNN4|FCGR2B
48535	9.7551E-5	1.8625E-3	3	20	131	28952	lymph node development	TNFSF11|CXCL13|IL7R
32102	1.2253E-4	2.3039E-3	4	56	131	28952	negative regulation of response to external stimulus	GREM1|FABP7|AOAH|FCGR2B
10740	1.3484E-4	2.4976E-3	5	108	131	28952	positive regulation of intracellular protein kinase cascade	IL11|IL6|TNFSF11|HCLS1|CCR2
9308	1.4596E-4	2.6638E-3	8	334	131	28952	amine metabolic process	HAL|NOS2|ARG1|SLCO4A1|HEXB|HAS1|DIO2|ASS1
45429	1.5005E-4	2.6807E-3	3	23	131	28952	positive regulation of nitric oxide biosynthetic process	IL6|ITGB2|PTX3
48585	1.5337E-4	2.6807E-3	5	111	131	28952	negative regulation of response to stimulus	GREM1|FABP7|AOAH|IL7R|FCGR2B
48872	1.5337E-4	2.6807E-3	5	111	131	28952	homeostasis of number of cells	CCNB2|IL6|HCLS1|IL7R|PIRB
1775	1.8387E-4	3.1568E-3	7	259	131	28952	cell activation	CD86|ITGAM|ITGB2|CD48|IL7R|PIRB|FERMT3
6508	1.8570E-4	3.1568E-3	10	542	131	28952	proteolysis	PYCARD|F10|ARG1|DPEP2|ADAM8|CTSE|MMP9|CTSS|MMP10|DPEP3
33160	2.0137E-4	3.3729E-3	2	5	131	28952	positive regulation of protein import into nucleus, translocation	IL6|CDK1
48513	2.0384E-4	3.3729E-3	19	1680	131	28952	organ development	CSF3|STIL|NOS2|INHBA|CXCL13|PIRB|GREM1|CCNB2|DCSTAMP|IL6|VCAN|MAFB|FABP7|CDK1|TNFSF11|HCLS1|PTX3|IL7R|CCR2
45765	2.1888E-4	3.5740E-3	4	65	131	28952	regulation of angiogenesis	CCL24|ITGB2|MMP9|CCR2
42110	2.2947E-4	3.6984E-3	5	121	131	28952	T cell activation	CD86|ITGAM|ITGB2|CD48|IL7R
6996	2.3558E-4	3.7482E-3	14	1026	131	28952	organelle organization	TOP2A|CDCA3|RGS14|HEXB|LSP1|NDC80|CCNB2|TPX2|CCNB1|NUSAP1|CDK1|BIRC5|KIF2C|S100A9
48731	2.5644E-4	4.0284E-3	22	2151	131	28952	system development	CSF3|STIL|NOS2|HEXB|INHBA|CXCL13|PIRB|MMP9|GREM1|CCNB2|DCSTAMP|IL6|VCAN|MAFB|RACGAP1|FABP7|CDK1|TNFSF11|HCLS1|PTX3|IL7R|CCR2
32879	2.6480E-4	4.0885E-3	11	677	131	28952	regulation of localization	GREM1|MSR1|IL11|IL6|CDK1|TNFSF11|PTX3|ITGA5|KCNN4|FCGR2B|CCR2
10876	2.6685E-4	4.0885E-3	5	125	131	28952	lipid localization	MSR1|HEXB|APOC2|APOC4|KCNN4
50673	2.7301E-4	4.1208E-3	3	28	131	28952	epithelial cell proliferation	IL6|FABP7|TNFSF11
7229	2.7561E-4	4.1208E-3	4	69	131	28952	integrin-mediated signaling pathway	ITGAM|ITGB2|ADAM8|ITGA5
42592	2.9989E-4	4.3458E-3	11	687	131	28952	homeostatic process	CCNB2|IL6|HEXB|TNFSF11|SLC6A12|HCLS1|CCL2|KCNN4|IL7R|PIRB|CCR2
33158	3.0116E-4	4.3458E-3	2	6	131	28952	regulation of protein import into nucleus, translocation	IL6|CDK1
50798	3.0116E-4	4.3458E-3	2	6	131	28952	activated T cell proliferation	ITGAM|ITGB2
51704	3.3044E-4	4.5837E-3	8	377	131	28952	multi-organism process	IL6|GRN|NOS2|HEXB|PTX3|CCR5|FCGR2B|MMP9
51716	3.3071E-4	4.5837E-3	11	695	131	28952	cellular response to stimulus	NEIL3|ITGAM|UHRF1|ITGB2|CDK1|CCL2|CXCL1|CXCL3|FCGR2B|S100A9|MMP9
45428	3.3612E-4	4.5837E-3	3	30	131	28952	regulation of nitric oxide biosynthetic process	IL6|ITGB2|PTX3
42098	3.3612E-4	4.5837E-3	3	30	131	28952	T cell proliferation	CD86|ITGAM|ITGB2
42306	3.3612E-4	4.5837E-3	3	30	131	28952	regulation of protein import into nucleus	GREM1|IL6|CDK1
51239	3.7347E-4	5.0378E-3	14	1074	131	28952	regulation of multicellular organismal process	CCL24|NOS2|ITGB2|INHBA|MMP9|CCNB1|IL6|CDK1|TNFSF11|CCL2|IL7R|CCR5|FCGR2B|CCR2
51223	3.7947E-4	5.0636E-3	4	75	131	28952	regulation of protein transport	GREM1|IL6|CDK1|KCNN4
50794	3.9979E-4	5.2780E-3	46	6370	131	28952	regulation of cellular process	TOP2A|GRN|RGS14|PDE1B|UHRF1|PTPRN|HEXB|ITGB2|TREM2|LSP1|PIRB|FBLN2|PYCARD|CCNB1|RACGAP1|RGS1|NUSAP1|TNFSF11|CCL2|KCNN4|ECT2|CCR5|CCR2|MSR1|IL11|GAS2L3|STIL|NOS2|INHBA|MMP9|GREM1|TPX2|IL6|CD200R1|DEPDC1A|MAFB|CDK1|HCLS1|BIRC5|CD48|PTX3|ITGA5|IL7R|FCGR2B|S100A9|FERMT3
45123	4.2037E-4	5.4914E-3	2	7	131	28952	cellular extravasation	ITGAM|ITGB2
45766	4.4723E-4	5.7814E-3	3	33	131	28952	positive regulation of angiogenesis	CCL24|ITGB2|MMP9
2521	5.1115E-4	6.5396E-3	5	144	131	28952	leukocyte differentiation	DCSTAMP|CSF3|TNFSF11|IL7R|PIRB
70201	5.3291E-4	6.7483E-3	4	82	131	28952	regulation of establishment of protein localization	GREM1|IL6|CDK1|KCNN4
2688	5.5884E-4	6.9352E-3	2	8	131	28952	regulation of leukocyte chemotaxis	GREM1|CCR2
31622	5.5884E-4	6.9352E-3	2	8	131	28952	positive regulation of fever	TNFSF11|CCR5
31347	5.7895E-4	7.1136E-3	5	148	131	28952	regulation of defense response	CD86|TNFSF11|AOAH|CCR5|FCGR2B
33157	6.2856E-4	7.6395E-3	3	37	131	28952	regulation of intracellular protein transport	GREM1|IL6|CDK1
32270	6.3406E-4	7.6395E-3	5	151	131	28952	positive regulation of cellular protein metabolic process	TPX2|IL11|CCNB1|IL6|HCLS1
2673	6.8019E-4	8.0092E-3	3	38	131	28952	regulation of acute inflammatory response	TNFSF11|CCR5|FCGR2B
1776	6.8019E-4	8.0092E-3	3	38	131	28952	leukocyte homeostasis	CCNB2|IL6|PIRB
9967	6.9302E-4	8.0092E-3	5	154	131	28952	positive regulation of signal transduction	IL11|IL6|TNFSF11|HCLS1|CCR2
45321	7.0506E-4	8.0092E-3	6	234	131	28952	leukocyte activation	CD86|ITGAM|ITGB2|CD48|IL7R|PIRB
50	7.1637E-4	8.0092E-3	2	9	131	28952	urea cycle	ARG1|ASS1
60045	7.1637E-4	8.0092E-3	2	9	131	28952	positive regulation of cardiac muscle cell proliferation	CCNB1|CDK1
31620	7.1637E-4	8.0092E-3	2	9	131	28952	regulation of fever	TNFSF11|CCR5
19627	7.1637E-4	8.0092E-3	2	9	131	28952	urea metabolic process	ARG1|ASS1
23056	7.3454E-4	8.1389E-3	5	156	131	28952	positive regulation of signaling process	IL11|IL6|TNFSF11|HCLS1|CCR2
46822	7.9138E-4	8.6799E-3	3	40	131	28952	regulation of nucleocytoplasmic transport	GREM1|IL6|CDK1
51179	7.9735E-4	8.6799E-3	24	2657	131	28952	localization	MSR1|ITGAM|HEXB|ITGB2|APOC4|CYBB|SLC6A12|ATP1A3|CXCL1|KCNAB2|CXCL3|IL6|MFSD7A|RACGAP1|SLCO4A1|FABP7|APOC2|NUSAP1|CCL2|PTX3|KCNN4|FCGR2B|SLC16A3|S100A9
1934	8.2221E-4	8.8727E-3	4	92	131	28952	positive regulation of protein amino acid phosphorylation	IL11|CCNB1|IL6|HCLS1
9064	8.5104E-4	9.1047E-3	3	41	131	28952	glutamine family amino acid metabolic process	NOS2|ARG1|ASS1
50793	8.8627E-4	9.2166E-3	11	783	131	28952	regulation of developmental process	MSR1|CCL24|CCNB1|IL6|ITGB2|CDK1|TNFSF11|INHBA|IL7R|MMP9|CCR2
43604	8.9281E-4	9.2166E-3	2	10	131	28952	amide biosynthetic process	ARG1|ASS1
31652	8.9281E-4	9.2166E-3	2	10	131	28952	positive regulation of heat generation	TNFSF11|CCR5
42953	8.9281E-4	9.2166E-3	2	10	131	28952	lipoprotein transport	MSR1|APOC2
45787	9.1349E-4	9.2166E-3	3	42	131	28952	positive regulation of cell cycle	NUSAP1|CDK1|BIRC5
48477	9.1349E-4	9.2166E-3	3	42	131	28952	oogenesis	TPX2|CCNB1|HEXB
50731	9.1349E-4	9.2166E-3	3	42	131	28952	positive regulation of peptidyl-tyrosine phosphorylation	IL11|IL6|HCLS1
51247	9.7064E-4	9.7143E-3	5	166	131	28952	positive regulation of protein metabolic process	TPX2|IL11|CCNB1|IL6|HCLS1
51091	1.0469E-3	1.0311E-2	3	44	131	28952	positive regulation of transcription factor activity	GREM1|ITGB2|TNFSF11
90047	1.0469E-3	1.0311E-2	3	44	131	28952	positive regulation of transcription regulator activity	GREM1|ITGB2|TNFSF11
50727	1.0811E-3	1.0548E-2	4	99	131	28952	regulation of inflammatory response	TNFSF11|AOAH|CCR5|FCGR2B
31650	1.0880E-3	1.0548E-2	2	11	131	28952	regulation of heat generation	TNFSF11|CCR5
16337	1.1370E-3	1.0938E-2	5	172	131	28952	cell-cell adhesion	ITGAM|ITGB2|ADAM8|ITGA5|FERMT3
70887	1.1672E-3	1.1142E-2	6	258	131	28952	cellular response to chemical stimulus	ITGAM|ITGB2|CCL2|CXCL1|CXCL3|S100A9
50795	1.1921E-3	1.1293E-2	3	46	131	28952	regulation of behavior	GREM1|IL6|CCR2
10647	1.2142E-3	1.1415E-2	6	260	131	28952	positive regulation of cell communication	IL11|IL6|TNFSF11|HCLS1|CCL2|CCR2
9790	1.2326E-3	1.1502E-2	10	692	131	28952	embryonic development	TOP2A|GREM1|CCNB2|CCNB1|STIL|GRN|MAFB|RACGAP1|BIRC5|INHBA
51240	1.2626E-3	1.1581E-2	6	262	131	28952	positive regulation of multicellular organismal process	CCNB1|IL6|CDK1|TNFSF11|CCL2|CCR5
16477	1.2626E-3	1.1581E-2	6	262	131	28952	cell migration	ITGAM|ITGB2|CCL2|CXCL1|CXCL3|S100A9
32386	1.2692E-3	1.1581E-2	3	47	131	28952	regulation of intracellular transport	GREM1|IL6|CDK1
6884	1.3017E-3	1.1622E-2	2	12	131	28952	cell volume homeostasis	SLC6A12|KCNN4
42403	1.3017E-3	1.1622E-2	2	12	131	28952	thyroid hormone metabolic process	SLCO4A1|DIO2
30316	1.3017E-3	1.1622E-2	2	12	131	28952	osteoclast differentiation	DCSTAMP|TNFSF11
60341	1.4439E-3	1.2799E-2	6	269	131	28952	regulation of cellular localization	GREM1|IL11|IL6|CDK1|TNFSF11|KCNN4
32880	1.4917E-3	1.3129E-2	4	108	131	28952	regulation of protein localization	GREM1|IL6|CDK1|KCNN4
2820	1.5338E-3	1.3311E-2	2	13	131	28952	negative regulation of adaptive immune response	IL7R|FCGR2B
2823	1.5338E-3	1.3311E-2	2	13	131	28952	negative regulation of adaptive immune response based on somatic recombination of immune receptors built from immunoglobulin superfamily domains	IL7R|FCGR2B
2682	1.5627E-3	1.3467E-2	7	372	131	28952	regulation of immune system process	CD86|GREM1|IL6|TNFSF11|IL7R|FCGR2B|CCR2
23052	1.5845E-3	1.3561E-2	30	3816	131	28952	signaling	CD86|ITGAM|RGS14|PDE1B|PTPRN|HEXB|ITGB2|ATP1A3|TREM2|LSP1|PIRB|RACGAP1|RGS1|PROK2|TNFSF11|CCL2|ECT2|CCR5|CCR2|STIL|NOS2|GREM1|IL6|CD200R1|DEPDC1A|CDK1|ADAM8|CD48|ITGA5|FCGR2B
31325	1.5976E-3	1.3580E-2	11	843	131	28952	positive regulation of cellular metabolic process	TOP2A|TPX2|IL11|CCNB1|IL6|MAFB|ITGB2|CDK1|HCLS1|PTX3|INHBA
42327	1.7050E-3	1.4378E-2	4	112	131	28952	positive regulation of phosphorylation	IL11|CCNB1|IL6|HCLS1
31401	1.7614E-3	1.4378E-2	4	113	131	28952	positive regulation of protein modification process	IL11|CCNB1|IL6|HCLS1
50878	1.7614E-3	1.4378E-2	4	113	131	28952	regulation of body fluid levels	F10|F13A1|KCNN4|FERMT3
2495	1.7842E-3	1.4378E-2	2	14	131	28952	antigen processing and presentation of peptide antigen via MHC class II	CTSE|FCGR2B
60043	1.7842E-3	1.4378E-2	2	14	131	28952	regulation of cardiac muscle cell proliferation	CCNB1|CDK1
19886	1.7842E-3	1.4378E-2	2	14	131	28952	antigen processing and presentation of exogenous peptide antigen via MHC class II	CTSE|FCGR2B
55021	1.7842E-3	1.4378E-2	2	14	131	28952	regulation of cardiac muscle tissue growth	CCNB1|CDK1
55024	1.7842E-3	1.4378E-2	2	14	131	28952	regulation of cardiac muscle tissue development	CCNB1|CDK1
48634	1.7978E-3	1.4379E-2	3	53	131	28952	regulation of muscle organ development	CCNB1|IL6|CDK1
10562	1.8191E-3	1.4379E-2	4	114	131	28952	positive regulation of phosphorus metabolic process	IL11|CCNB1|IL6|HCLS1
45937	1.8191E-3	1.4379E-2	4	114	131	28952	positive regulation of phosphate metabolic process	IL11|CCNB1|IL6|HCLS1
10627	1.8458E-3	1.4498E-2	5	192	131	28952	regulation of intracellular protein kinase cascade	IL11|IL6|TNFSF11|HCLS1|CCR2
43388	1.8973E-3	1.4808E-2	3	54	131	28952	positive regulation of DNA binding	GREM1|ITGB2|TNFSF11
8284	1.9256E-3	1.4936E-2	7	386	131	28952	positive regulation of cell proliferation	IL11|CCNB1|IL6|GRN|CDK1|HCLS1|CCL2
46649	1.9749E-3	1.5223E-2	5	195	131	28952	lymphocyte activation	CD86|ITGAM|ITGB2|CD48|IL7R
6869	2.0002E-3	1.5322E-2	4	117	131	28952	lipid transport	MSR1|APOC2|APOC4|KCNN4
43603	2.0526E-3	1.5532E-2	2	15	131	28952	cellular amide metabolic process	ARG1|ASS1
46427	2.0526E-3	1.5532E-2	2	15	131	28952	positive regulation of JAK-STAT cascade	IL6|HCLS1
48771	2.1064E-3	1.5843E-2	3	56	131	28952	tissue remodeling	NOS2|TNFSF11|MMP9
10646	2.2134E-3	1.6547E-2	11	879	131	28952	regulation of cell communication	GREM1|IL11|IL6|RGS14|RGS1|TNFSF11|HCLS1|CCL2|ECT2|MMP9|CCR2
33138	2.3389E-3	1.7074E-2	2	16	131	28952	positive regulation of peptidyl-serine phosphorylation	IL11|IL6
2704	2.3389E-3	1.7074E-2	2	16	131	28952	negative regulation of leukocyte mediated immunity	IL7R|FCGR2B
2707	2.3389E-3	1.7074E-2	2	16	131	28952	negative regulation of lymphocyte mediated immunity	IL7R|FCGR2B
60420	2.3389E-3	1.7074E-2	2	16	131	28952	regulation of heart growth	CCNB1|CDK1
51049	2.4102E-3	1.7316E-2	8	514	131	28952	regulation of transport	GREM1|IL11|IL6|CDK1|TNFSF11|PTX3|KCNN4|FCGR2B
51674	2.4139E-3	1.7316E-2	6	298	131	28952	localization of cell	ITGAM|ITGB2|CCL2|CXCL1|CXCL3|S100A9
48870	2.4139E-3	1.7316E-2	6	298	131	28952	cell motility	ITGAM|ITGB2|CCL2|CXCL1|CXCL3|S100A9
2504	2.6429E-3	1.8673E-2	2	17	131	28952	antigen processing and presentation of peptide or polysaccharide antigen via MHC class II	CTSE|FCGR2B
30574	2.6429E-3	1.8673E-2	2	17	131	28952	collagen catabolic process	MMP9|MMP10
9966	2.6803E-3	1.8673E-2	8	523	131	28952	regulation of signal transduction	IL11|IL6|RGS14|RGS1|TNFSF11|HCLS1|ECT2|CCR2
50730	2.6903E-3	1.8673E-2	3	61	131	28952	regulation of peptidyl-tyrosine phosphorylation	IL11|IL6|HCLS1
51099	2.6903E-3	1.8673E-2	3	61	131	28952	positive regulation of binding	GREM1|ITGB2|TNFSF11
2252	2.6933E-3	1.8673E-2	4	127	131	28952	immune effector process	PTX3|IL7R|PIRB|FCGR2B
6461	2.7521E-3	1.8870E-2	6	306	131	28952	protein complex assembly	CCNB1|ALOX5AP|CDK1|TNFSF11|KCNAB2|FERMT3
70271	2.7521E-3	1.8870E-2	6	306	131	28952	protein complex biogenesis	CCNB1|ALOX5AP|CDK1|TNFSF11|KCNAB2|FERMT3
7292	2.8178E-3	1.9214E-2	3	62	131	28952	female gamete generation	TPX2|CCNB1|HEXB
35468	2.8345E-3	1.9222E-2	5	212	131	28952	positive regulation of signaling pathway	IL11|IL6|TNFSF11|HCLS1|CCR2
9893	2.8631E-3	1.9273E-2	11	909	131	28952	positive regulation of metabolic process	TOP2A|TPX2|IL11|CCNB1|IL6|MAFB|ITGB2|CDK1|HCLS1|PTX3|INHBA
23051	2.8731E-3	1.9273E-2	8	529	131	28952	regulation of signaling process	IL11|IL6|RGS14|RGS1|TNFSF11|HCLS1|ECT2|CCR2
42060	2.9297E-3	1.9547E-2	4	130	131	28952	wound healing	SERPINB2|F10|F13A1|FERMT3
44243	2.9645E-3	1.9673E-2	2	18	131	28952	multicellular organismal catabolic process	MMP9|MMP10
2819	3.0839E-3	2.0249E-2	3	64	131	28952	regulation of adaptive immune response	IL6|IL7R|FCGR2B
2822	3.0839E-3	2.0249E-2	3	64	131	28952	regulation of adaptive immune response based on somatic recombination of immune receptors built from immunoglobulin superfamily domains	IL6|IL7R|FCGR2B
51173	3.3006E-3	2.1558E-2	9	664	131	28952	positive regulation of nitrogen compound metabolic process	TOP2A|IL11|CCNB1|IL6|MAFB|ITGB2|CDK1|PTX3|INHBA
42127	3.3334E-3	2.1658E-2	9	665	131	28952	regulation of cell proliferation	IL11|CCNB1|IL6|GRN|NOS2|CDK1|HCLS1|CCL2|FCGR2B
50776	3.3858E-3	2.1884E-2	5	221	131	28952	regulation of immune response	CD86|IL6|IL7R|FCGR2B|CCR2
51090	3.5111E-3	2.2460E-2	3	67	131	28952	regulation of transcription factor activity	GREM1|ITGB2|TNFSF11
90046	3.5111E-3	2.2460E-2	3	67	131	28952	regulation of transcription regulator activity	GREM1|ITGB2|TNFSF11
9607	3.5338E-3	2.2489E-2	6	322	131	28952	response to biotic stimulus	IL6|NOS2|PTX3|CCR5|FCGR2B|ASS1
22607	3.7147E-3	2.3520E-2	8	552	131	28952	cellular component assembly	TPX2|CCNB1|ALOX5AP|CDK1|TNFSF11|KCNAB2|ITGA5|FERMT3
9310	3.8150E-3	2.3939E-2	3	69	131	28952	amine catabolic process	HAL|NOS2|DIO2
16042	3.8194E-3	2.3939E-2	4	140	131	28952	lipid catabolic process	HEXB|APOC2|PLD4|PLA2G7
51128	3.8740E-3	2.4159E-2	7	438	131	28952	regulation of cellular component organization	TPX2|CCNB1|IL6|NUSAP1|PTX3|FCGR2B|S100A9
6323	3.9728E-3	2.4651E-2	3	70	131	28952	DNA packaging	TOP2A|NUSAP1|CDK1
2478	4.0329E-3	2.4654E-2	2	21	131	28952	antigen processing and presentation of exogenous peptide antigen	CTSE|FCGR2B
2685	4.0329E-3	2.4654E-2	2	21	131	28952	regulation of leukocyte migration	GREM1|CCR2
45740	4.0329E-3	2.4654E-2	2	21	131	28952	positive regulation of DNA replication	IL6|CDK1
32103	4.3002E-3	2.4956E-2	3	72	131	28952	positive regulation of response to external stimulus	TNFSF11|CCR5|CCR2
33135	4.4231E-3	2.4956E-2	2	22	131	28952	regulation of peptidyl-serine phosphorylation	IL11|IL6
45113	4.5247E-3	2.4956E-2	1	1	131	28952	regulation of integrin biosynthetic process	S100A9
90224	4.5247E-3	2.4956E-2	1	1	131	28952	regulation of spindle organization	TPX2
90265	4.5247E-3	2.4956E-2	1	1	131	28952	positive regulation of immune complex clearance by monocytes and macrophages	CCR2
90264	4.5247E-3	2.4956E-2	1	1	131	28952	regulation of immune complex clearance by monocytes and macrophages	CCR2
33129	4.5247E-3	2.4956E-2	1	1	131	28952	positive regulation of histone phosphorylation	CCNB1
70091	4.5247E-3	2.4956E-2	1	1	131	28952	glucagon secretion	IL6
2638	4.5247E-3	2.4956E-2	1	1	131	28952	negative regulation of immunoglobulin production	FCGR2B
19048	4.5247E-3	2.4956E-2	1	1	131	28952	virus-host interaction	MMP9
2689	4.5247E-3	2.4956E-2	1	1	131	28952	negative regulation of leukocyte chemotaxis	GREM1
19087	4.5247E-3	2.4956E-2	1	1	131	28952	transformation of host cell by virus	MMP9
31440	4.5247E-3	2.4956E-2	1	1	131	28952	regulation of mRNA 3'-end processing	CCNB1
31442	4.5247E-3	2.4956E-2	1	1	131	28952	positive regulation of mRNA 3'-end processing	CCNB1
60236	4.5247E-3	2.4956E-2	1	1	131	28952	regulation of mitotic spindle organization	TPX2
33622	4.5247E-3	2.4956E-2	1	1	131	28952	integrin activation	FERMT3
21572	4.5247E-3	2.4956E-2	1	1	131	28952	rhombomere 6 development	MAFB
60623	4.5247E-3	2.4956E-2	1	1	131	28952	regulation of chromosome condensation	CCNB1
50685	4.5247E-3	2.4956E-2	1	1	131	28952	positive regulation of mRNA processing	CCNB1
50922	4.5247E-3	2.4956E-2	1	1	131	28952	negative regulation of chemotaxis	GREM1
1811	4.5247E-3	2.4956E-2	1	1	131	28952	negative regulation of type I hypersensitivity	FCGR2B
8049	4.5247E-3	2.4956E-2	1	1	131	28952	male courtship behavior	HEXB
51726	4.6311E-3	2.5385E-2	5	238	131	28952	regulation of cell cycle	TPX2|GAS2L3|NUSAP1|CDK1|BIRC5
43410	4.6434E-3	2.5385E-2	3	74	131	28952	positive regulation of MAPKKK cascade	IL11|IL6|CCR2
2675	4.8301E-3	2.6290E-2	2	23	131	28952	positive regulation of acute inflammatory response	TNFSF11|CCR5
31328	4.8675E-3	2.6378E-2	9	705	131	28952	positive regulation of cellular biosynthetic process	TOP2A|TPX2|IL11|IL6|MAFB|ITGB2|CDK1|PTX3|INHBA
80134	5.1396E-3	2.7731E-2	5	244	131	28952	regulation of response to stress	CD86|TNFSF11|AOAH|CCR5|FCGR2B
32963	5.2536E-3	2.7982E-2	2	24	131	28952	collagen metabolic process	MMP9|MMP10
46425	5.2536E-3	2.7982E-2	2	24	131	28952	regulation of JAK-STAT cascade	IL6|HCLS1
50920	5.2536E-3	2.7982E-2	2	24	131	28952	regulation of chemotaxis	GREM1|CCR2
9891	5.3733E-3	2.8497E-2	9	716	131	28952	positive regulation of biosynthetic process	TOP2A|TPX2|IL11|IL6|MAFB|ITGB2|CDK1|PTX3|INHBA
7596	5.5726E-3	2.9303E-2	3	79	131	28952	blood coagulation	F10|F13A1|FERMT3
50817	5.5726E-3	2.9303E-2	3	79	131	28952	coagulation	F10|F13A1|FERMT3
44259	5.6936E-3	2.9688E-2	2	25	131	28952	multicellular organismal macromolecule metabolic process	MMP9|MMP10
50766	5.6936E-3	2.9688E-2	2	25	131	28952	positive regulation of phagocytosis	PTX3|FCGR2B
7599	5.7708E-3	2.9840E-2	3	80	131	28952	hemostasis	F10|F13A1|FERMT3
71103	5.7708E-3	2.9840E-2	3	80	131	28952	DNA conformation change	TOP2A|NUSAP1|CDK1
32268	5.9616E-3	3.0698E-2	6	359	131	28952	regulation of cellular protein metabolic process	TPX2|IL11|CCNB1|IL6|NOS2|HCLS1
19884	6.1499E-3	3.1538E-2	2	26	131	28952	antigen processing and presentation of exogenous antigen	CTSE|FCGR2B
51101	6.3906E-3	3.2637E-2	3	83	131	28952	regulation of DNA binding	GREM1|ITGB2|TNFSF11
51707	6.4778E-3	3.2947E-2	5	258	131	28952	response to other organism	IL6|NOS2|PTX3|CCR5|FCGR2B
31349	6.6057E-3	3.3139E-2	3	84	131	28952	positive regulation of defense response	CD86|TNFSF11|CCR5
2698	6.6224E-3	3.3139E-2	2	27	131	28952	negative regulation of immune effector process	IL7R|FCGR2B
44236	6.6224E-3	3.3139E-2	2	27	131	28952	multicellular organismal metabolic process	MMP9|MMP10
51092	6.6224E-3	3.3139E-2	2	27	131	28952	positive regulation of NF-kappaB transcription factor activity	GREM1|ITGB2
48519	6.7551E-3	3.3667E-2	15	1624	131	28952	negative regulation of biological process	IL11|GAS2L3|STIL|RGS14|INHBA|AOAH|GREM1|CCNB1|IL6|RGS1|FABP7|BIRC5|IL7R|FCGR2B|CCR2
226	6.8250E-3	3.3879E-2	3	85	131	28952	microtubule cytoskeleton organization	TPX2|NUSAP1|BIRC5
7017	6.9492E-3	3.4358E-2	4	166	131	28952	microtubule-based process	TPX2|NUSAP1|BIRC5|KIF2C
90068	7.1108E-3	3.5018E-2	2	28	131	28952	positive regulation of cell cycle process	TPX2|NUSAP1
7346	7.5088E-3	3.6832E-2	3	88	131	28952	regulation of mitotic cell cycle	TPX2|NUSAP1|CDK1
50764	7.6150E-3	3.7206E-2	2	29	131	28952	regulation of phagocytosis	PTX3|FCGR2B
2683	7.7454E-3	3.7547E-2	3	89	131	28952	negative regulation of immune system process	GREM1|IL7R|FCGR2B
5976	7.7454E-3	3.7547E-2	3	89	131	28952	polysaccharide metabolic process	HEXB|HAS1|AOAH
2260	8.1350E-3	3.9030E-2	2	30	131	28952	lymphocyte homeostasis	CCNB2|PIRB
48002	8.1350E-3	3.9030E-2	2	30	131	28952	antigen processing and presentation of peptide antigen	CTSE|FCGR2B
1932	8.1748E-3	3.9030E-2	4	174	131	28952	regulation of protein amino acid phosphorylation	IL11|CCNB1|IL6|HCLS1
65003	8.1770E-3	3.9030E-2	6	384	131	28952	macromolecular complex assembly	CCNB1|ALOX5AP|CDK1|TNFSF11|KCNAB2|FERMT3
6928	8.7866E-3	3.9455E-2	6	390	131	28952	cellular component movement	ITGAM|ITGB2|CCL2|CXCL1|CXCL3|S100A9
45079	9.0291E-3	3.9455E-2	1	2	131	28952	negative regulation of chemokine biosynthetic process	IL6
53	9.0291E-3	3.9455E-2	1	2	131	28952	argininosuccinate metabolic process	ASS1
51466	9.0291E-3	3.9455E-2	1	2	131	28952	positive regulation of corticotropin-releasing hormone secretion	TNFSF11
33127	9.0291E-3	3.9455E-2	1	2	131	28952	regulation of histone phosphorylation	CCNB1
43397	9.0291E-3	3.9455E-2	1	2	131	28952	regulation of corticotropin-releasing hormone secretion	TNFSF11
2540	9.0291E-3	3.9455E-2	1	2	131	28952	leukotriene production involved in inflammatory response	ALOX5AP
45630	9.0291E-3	3.9455E-2	1	2	131	28952	positive regulation of T-helper 2 cell differentiation	IL6
51799	9.0291E-3	3.9455E-2	1	2	131	28952	negative regulation of hair follicle development	INHBA
45721	9.0291E-3	3.9455E-2	1	2	131	28952	negative regulation of gluconeogenesis	IL6
33504	9.0291E-3	3.9455E-2	1	2	131	28952	floor plate development	STIL
60179	9.0291E-3	3.9455E-2	1	2	131	28952	male mating behavior	HEXB
33628	9.0291E-3	3.9455E-2	1	2	131	28952	regulation of cell adhesion mediated by integrin	FERMT3
33631	9.0291E-3	3.9455E-2	1	2	131	28952	cell-cell adhesion mediated by integrin	ITGA5
33632	9.0291E-3	3.9455E-2	1	2	131	28952	regulation of cell-cell adhesion mediated by integrin	FERMT3
7076	9.0291E-3	3.9455E-2	1	2	131	28952	mitotic chromosome condensation	NUSAP1
7185	9.0291E-3	3.9455E-2	1	2	131	28952	transmembrane receptor protein tyrosine phosphatase signaling pathway	PTPRN
40001	9.0291E-3	3.9455E-2	1	2	131	28952	establishment of mitotic spindle localization	NUSAP1
31915	9.0291E-3	3.9455E-2	1	2	131	28952	positive regulation of synaptic plasticity	MMP9
42404	9.0291E-3	3.9455E-2	1	2	131	28952	thyroid hormone catabolic process	DIO2
30213	9.0291E-3	3.9455E-2	1	2	131	28952	hyaluronan biosynthetic process	HAS1
1781	9.0291E-3	3.9455E-2	1	2	131	28952	neutrophil apoptosis	IL6
9992	9.0291E-3	3.9455E-2	1	2	131	28952	cellular water homeostasis	SLC6A12
71460	9.0291E-3	3.9455E-2	1	2	131	28952	cellular response to cell-matrix adhesion	MMP9
8542	9.2212E-3	4.0153E-2	2	32	131	28952	visual learning	PDE1B|ATP1A3
22603	9.4455E-3	4.0985E-2	5	283	131	28952	regulation of anatomical structure morphogenesis	CCL24|IL6|ITGB2|MMP9|CCR2
44085	9.6935E-3	4.1915E-2	8	651	131	28952	cellular component biogenesis	TPX2|CCNB1|ALOX5AP|CDK1|TNFSF11|KCNAB2|ITGA5|FERMT3
46883	9.7969E-3	4.2215E-2	3	97	131	28952	regulation of hormone secretion	IL11|IL6|TNFSF11
6520	1.0266E-2	4.4084E-2	4	186	131	28952	cellular amino acid metabolic process	HAL|NOS2|ARG1|ASS1
7632	1.0368E-2	4.4370E-2	2	34	131	28952	visual behavior	PDE1B|ATP1A3
51130	1.0645E-2	4.5398E-2	4	188	131	28952	positive regulation of cellular component organization	CCNB1|NUSAP1|PTX3|FCGR2B
45582	1.0965E-2	4.6282E-2	2	35	131	28952	positive regulation of T cell differentiation	IL6|IL7R
50708	1.0965E-2	4.6282E-2	2	35	131	28952	regulation of protein secretion	IL6|KCNN4
50728	1.0965E-2	4.6282E-2	2	35	131	28952	negative regulation of inflammatory response	AOAH|FCGR2B
7010	1.1007E-2	4.6305E-2	5	294	131	28952	cytoskeleton organization	TPX2|NUSAP1|BIRC5|LSP1|S100A9
43933	1.1427E-2	4.7908E-2	6	413	131	28952	macromolecular complex subunit organization	CCNB1|ALOX5AP|CDK1|TNFSF11|KCNAB2|FERMT3
35466	1.1480E-2	4.7969E-2	8	671	131	28952	regulation of signaling pathway	GREM1|IL11|IL6|RGS14|TNFSF11|HCLS1|ECT2|CCR2
51098	1.1524E-2	4.7990E-2	3	103	131	28952	regulation of binding	GREM1|ITGB2|TNFSF11
10811	1.1575E-2	4.8044E-2	2	36	131	28952	positive regulation of cell-substrate adhesion	ITGA5|FBLN2
22610	1.1960E-2	4.9309E-2	7	543	131	28952	biological adhesion	VCAN|ITGAM|ITGB2|ADAM8|TGFBI|ITGA5|FERMT3
7155	1.1960E-2	4.9309E-2	7	543	131	28952	cell adhesion	VCAN|ITGAM|ITGB2|ADAM8|TGFBI|ITGA5|FERMT3
6275	1.2201E-2	4.9715E-2	2	37	131	28952	regulation of DNA replication	IL6|CDK1
45621	1.2201E-2	4.9715E-2	2	37	131	28952	positive regulation of lymphocyte differentiation	IL6|IL7R
46620	1.2201E-2	4.9715E-2	2	37	131	28952	regulation of organ growth	CCNB1|CDK1
10604	1.2237E-2	4.9715E-2	9	818	131	28952	positive regulation of macromolecule metabolic process	TOP2A|TPX2|IL11|CCNB1|IL6|MAFB|CDK1|HCLS1|INHBA
48869	1.2258E-2	4.9715E-2	15	1740	131	28952	cellular developmental process	CSF3|NOS2|INHBA|PIRB|TPX2|DCSTAMP|CCNB1|IL6|RACGAP1|FABP7|TNFSF11|HCLS1|PTX3|ECT2|IL7R
