# Supplementary material for: Modulation of Immune Signaling and Metabolism Highlights Host and Fungal Transcriptional Responses in Mouse Models of Invasive Pulmonary Aspergillosis
Source: Sci Rep. 2017 Dec 6;7:17096. doi: 10.1038/s41598-017-17000-1 (PMC5719083; doi:10.1038/s41598-017-17000-1)
Supplement: Supplementary file 1 — Supplementary zip [file 41598_2017_17000_MOESM1_ESM.zip › Supp_Files_Final/Supp_File_2_BINGO/LD2-LD3_Down.bgo.txt]

File created with bingo (c) on Dec 17, 2016 at 5:57:24 PM

ontology: namespace
curator:  bingo

Selected ontology file : bundle://114.0:1/data/GO_Biological_Process
Selected annotation file : bundle://114.0:1/data/M_musculus_default
Discarded evidence codes : 
Overrepresentation
Selected statistical test : Hypergeometric test
Selected correction : Benjamini & Hochberg False Discovery Rate (FDR) correction
Selected significance level : 0.05
Testing option : Use whole annotation as reference set
The selected cluster :
TMEM200A	TRIL	WIPF3	STMN2	SLC4A5	MYLK	MIR675	SYNGAP1	SOX17	LURAP1L	SOX18	PPP4R4	GJA5	PLCE1	SAMD12	NCKAP5	PKNOX2	GSTK1	STARD8	SOX13	ZFYVE21	HDHD3	CPED1	2010007H06RIK	ARMC2	METTL7A1	AR	SDPR	METTL7A3	LGALS12	1810010H24RIK	CYP2E1	VPS25	MYL9	FREM1	ENPEP	HS3ST3A1	SULT1A1	LDHB	ADH1	FAM124A	PDGFD	MYO6	NKX2-1	EXPH5	JAG2	PRRT1	GSTM2	FZD2	ACE	GSTM1	JUP	DMPK	GRTP1	ABCA9	RMDN2	NR2F2	GM36961	PBX1	H19	EHD4	PPFIBP2	GIPC3	PKIA	FXYD1	NOSTRIN	SSPN	HRC	CYP1A1	SNAI2	SFXN4	NOX4	GM37818	GSTM7	EFCC1	PRRT4	CDKN1C	LRRC36	MESP1	ELN	9230104L09RIK	TCF21	HIF3A	SLC6A2	LRRC1	MRC2	PCMTD2	SHE	C1QTNF2	SHH	MCEE	HEY1	TMEM44	C1QTNF7	EFCAB1	MMP28	GM37607	RSPO1	ZFP366	APPL2	PCMTD1	CHST8	MGL2	PLLP	GM15941	MAMDC2	DYX1C1CCPG1	SLC2A4RG-PS	HIST2H2BE	SLC7A4	GM4956	RIPPLY3	MBLAC2	KIFC2	PLSCR4	EPB4.1L4B	CRYAB	MGLL	CHST3	SAMD5	FIGF	NFIX	KCNA2	SNX32	FIGN	METTL21E	MYCT1	FGD5	OLFML3	PLAGL1	ABI3BP	OLFML1	DMD	CYP2F2	GPR155	BCHE	RSPH4A	DMTN	AI464131	PCGF2	WDR19	FMO1	FMO2	BC048546	FMO3	TUBB4A	FMO5	AGT	RP24-333B11.3	GM27702	TTC30B	NFIC	JKAMP	TMEM56	CCDC8	ZFP395	ADGRL1	HC	ADGRL4	YPEL3	DGKG	CHRM2	GM9780	ATP8A1	IRS1	RTKN2	FAM13A	GM14523	PLOD2	FGF1	HNMT	FRY	GM11492	FAM216B	CXCL15	EFEMP1	GM24685	LAMP3	SLC25A42	NUDT12	MEN1	PPP1R16B	MAGI1	ZFP579	GM13443	SH3GLB2	TLE2	SEMA6A	CDKL5	ABCA8A	ABCA8B	SKIDA1	TPM2	SPICE1	DYRK1B	1700029J07RIK	NEAT1	SRCIN1	ENKUR	PYGO1	OLFM2	ARMCX1	CYP2D22	DMWD	GM37516	4921513D11RIK	FKBP7	ANKRD40	GMNC	NPTXR	KANK4	GRIA1	KCNE2	CALCRL	GLO1	KLC1	GLB1L2	SLC9A3R2	STK36	MUSTN1	9430020K01RIK	TTC21B	NPTX1	TPPP	IGFBP6	CD300LG	MAP2K6	ANKRD29	OSBPL6	CYBRD1	GM28959	TECRL	CORO2B	PTPRD	ZFP322A	PTPRB	TFCP2	GGCX	RCAN2	OGN	GM9747	SCGB3A2	RP23-181C16.4	REEP6	OGT	CALCOCO1	ST6GALNAC2	MTCL1	RASGRF2	LRRK2	NPCD	CEP164	FHL1	4632428C04RIK	ADRA1A	
SYNE2	SYNE1	SGCE	ZFP78	LBH	CLEC1A	SCRN1	PRKG2	UPP2	HMGCS2	CLEC1B	D3ERTD751E	ZFP760	RP23-192D21.1	GM37431	BCAS3	SLC13A4	PLEKHG5	TNFRSF19	CCDC37	AMT	RPS24-PS3	INMT	CYP2A5	RTN4RL1	ITGA8	3830406C13RIK	PRPS2	ACSS3	SLC24A4	PLEKHH2	WBP1	PCOLCE2	CCDC68	SEMA3A	NTN4	SEMA3G	NDNF	CLEC3B	KCTD21	CCDC85A	RBBP9	SLC25A23	PCDH1	NTRK2	PPP1R14A	RPH3AL	2210011C24RIK	PPP1R14C	ANGPT1	IRX5	TIE1	NTRK3	NICN1	AHNAK2	CYP4B1	TBX2	SYT17	GSTZ1	MFAP4	TSPAN13	NOVA1	MFAP2	CD248	CDO1	RP23-342N8.1	KCNK2	RECK	KCNK3	SLC25A36	SLC25A35	SPON2	VIPR2	1810011O10RIK	ZFP605	PANK1	PLEKHB1	LDLRAD1	ARXES2	ZDHHC1	TXNDC16	GM24166	PEG13	BAIAP2L1	HYKK	NIPAL3	PIEZO2	KDR	MIR1199	CCDC92	SPA17	PDK2	CDON	ZFP612	EPHA7	LIMCH1	MTURN	CYP39A1	FNDC5	SNTN	PPP1R3C	SNHG11	COL8A1	MXRA7	1700016K19RIK	BEX4	PTGFR	GPM6A	BEX2	MAOB	STXBP4	CAPSL	EPAS1	USHBP1	TMTC2	TMTC1	PCDH12	AARD	ZBTB4	PCDH18	CFAP126	ART4	SEC14L3	DGUOK	MAP2	TSPAN7	NAALAD2	STXBP6	SCN3A	PPP1R26	GM14399	DTNA	LRRN3	FOXF2	ST8SIA2	LRRN4	RASSF9	HSPA12A	SMARCA2	GM37494	CYP2S1	MYO5C	ID4	RGL3	ITM2B	ACVRL1	PTPRU	NRP1	SYNM	CCDC129	CLEC9A	MEOX2	PTMS	CCKAR	HYAL1	ERMARD	HYAL3	ACADM	CD36	TINAG	AASS	CBR2	IZUMO4	EDN3	MME	GM15382	NME5	IL17RE	SYP	1190002N15RIK	CLDN10	ARHGEF9	VSNL1	ADRB3	PITPNM3	WFDC6A	1700026D08RIK	FAM193B	MAPT	KIZ	MIR5101	GM25187	ZFP820	RAMP2	TNXB	C330002G04RIK	AMIGO2	NEXN	ZFP949	AKAP5	PRICKLE1	PURA	ZFP14	EGFLAM	WIF1	METTL4	GPC5	PCP4L1	MIR99AHG	MTSS1L	SORBS3	VEGFA	AU021092	SH3RF2	TPPP3	GSTA3	KRT15	FAM183B	1700001O22RIK	GUCY1B3	PRDM6	FAIM2	COX6A2	MIR1903	FAM162B	FAM174B	HCFC1R1	CAR8	PTRF	GUCY1A3	CCDC153	NPY1R	ACOT13	ATP1B2	NPNT	MR1	GPRIN3	MYCL	TMEM136	FAM161A	COL4A4	COL4A3	EOGT	APLNR	ODF3B	GM4631	6230415J03RIK	ARHGEF25	NPR1	NPR2	4930516B21RIK	LTBP4	SLC1A3	ADRB1	KLHL13	NDRG2	RASGRP3	GM30238	DPP4	SCUBE2	CNN1	PDZD2	SCUBE1	VMN2R95	ZMAT1	
VMN2R96	PODXL	ADGRG6	MYH11	CYTL1	WNT2	MFAP3L	BCL9L	2610507I01RIK	CBX6	ZFHX2	WSCD1	MUC16	WNT3A	TGFB3	CBX2	CAV1	EPHX1	ARHGEF38	CHCHD10	SMAD9	SMAD6	GULP1	BMP5	BMP4	BMP3	NAT6	EFNA2	DLG4	CCPG1	FGF18	FGFR4	FGFR3	FGF11	GLP1R	MIR7010	DOCK6	THRB	4831440E17RIK	PPP1R9A	PITPNC1	RERG	SGSH	ACOXL	BC028528	SIX5	SENP8	AOX3	GM11611	PDE4A	MIR8103	KLF12	ARHGEF15	ARAP2	IQCE	ETV1	SEPT4	UPK3B	MUT	TCTE1	GREM2	GAP43	COL6A2	ALDH1A1	CAT	CDHR3	PDE5A	ALDH1A7	GM4790	MYH7	FAM84B	PON3	LAMA2	HPGD	PLA2G1B	DNAH5	LAMA3	PON1	MILL2	PRELP	ATP1A2	CYGB	NCALD	GM6969	GM7816	TMEM204	KDELC2	REPS2	SCN7A	GNG8	RGS22	RPL31-PS21	GM13816	TCF7L1	DYX1C1	SWT1	LGI3	SGPP2	MEIS1	ACTC1	PPP2R2C	A530020G20RIK	CCDC170	POMK	THRSP	TEK	GM5620	SSBP3	

No annotations were retrieved for the following entities:
TRIL	GM14523	PLEKHB1	ARXES2	COX6A2	MIR1903	FAM216B	MIR675	GM24166	EFEMP1	GM24685	HYKK	LURAP1L	NIPAL3	PIEZO2	MIR1199	PPP1R16B	GM13443	SKIDA1	SPICE1	ACOT13	MTURN	ENKUR	CPED1	MYCL	DMWD	METTL7A3	EOGT	GM37516	GMNC	MYL9	ARHGEF25	CFAP126	GM30238	PDZD2	SCUBE1	TTC21B	TSPAN7	ADGRG6	NPTX1	CD300LG	PPP1R26	DTNA	MUC16	RMDN2	GM28959	GM36961	GM37494	TFCP2	EFNA2	OGN	SSPN	GM9747	RP23-181C16.4	GM37818	EFCC1	FGF11	MIR7010	MTCL1	CLEC9A	SGCE	ERMARD	GM11611	GM37607	TINAG	MIR8103	RP23-192D21.1	GM37431	BCAS3	IZUMO4	MGL2	GM15941	DYX1C1CCPG1	RPS24-PS3	GM15382	IL17RE	SLC2A4RG-PS	UPK3B	1190002N15RIK	INMT	GM4956	CLDN10	GREM2	MBLAC2	VSNL1	KIZ	MIR5101	GM25187	PCOLCE2	ZFP949	MILL2	FIGN	NDNF	METTL21E	GM6969	GM7816	GPC5	RGS22	RPL31-PS21	GM13816	DMTN	MIR99AHG	SWT1	TUBB4A	SGPP2	RP24-333B11.3	GM27702	KRT15	MFAP2	CCDC170	POMK	ADGRL1	THRSP	ADGRL4	RP23-342N8.1	

GO-ID	p-value	corr p-value	x	n	X	N	Description	Genes in test set
9987	4.3423E-29	1.1094E-25	275	8920	503	28944	cellular process	SPON2|1810011O10RIK|PANK1|WIPF3|ZDHHC1|TXNDC16|MYLK|SYNGAP1|BAIAP2L1|SOX17|SOX18|GJA5|KDR|SPA17|PDK2|CDON|GSTK1|EPHA7|LIMCH1|SOX13|CYP39A1|AR|PPP1R3C|LGALS12|COL8A1|VPS25|FREM1|BEX4|GPM6A|ENPEP|BEX2|MAOB|STXBP4|EPAS1|PCDH12|PCDH18|SULT1A1|LDHB|DGUOK|ADH1|MAP2|PDGFD|MYO6|NKX2-1|NAALAD2|STXBP6|SCN3A|EXPH5|JAG2|FZD2|ACE|GSTM1|JUP|DMPK|LRRN3|FOXF2|ST8SIA2|RASSF9|NR2F2|SMARCA2|PBX1|H19|EHD4|PPFIBP2|FXYD1|NOSTRIN|CYP1A1|ID4|SNAI2|SFXN4|NOX4|ITM2B|CDKN1C|ACVRL1|MESP1|PTPRU|NRP1|ELN|TCF21|HIF3A|SLC6A2|MRC2|PCMTD2|C1QTNF2|SHH|CCKAR|HEY1|HYAL1|ACADM|CD36|APPL2|AASS|PCMTD1|CHST8|CBR2|EDN3|MME|MAMDC2|NME5|SYP|HIST2H2BE|SLC7A4|ARHGEF9|KIFC2|ADRB3|MAPT|CRYAB|FIGF|RAMP2|NFIX|TNXB|KCNA2|AMIGO2|SNX32|AKAP5|PRICKLE1|PURA|EGFLAM|ABI3BP|METTL4|DMD|CYP2F2|BCHE|PCGF2|MTSS1L|FMO2|FMO3|SORBS3|AGT|VEGFA|TTC30B|NFIC|HC|YPEL3|DGKG|CHRM2|GUCY1B3|ATP8A1|IRS1|PRDM6|FAIM2|FGF1|HNMT|GM11492|CXCL15|SLC25A42|CAR8|PTRF|MEN1|ZFP579|GUCY1A3|TLE2|SEMA6A|CDKL5|ABCA8B|NPY1R|DYRK1B|ATP1B2|NPNT|SRCIN1|CYP2D22|COL4A4|COL4A3|FKBP7|GRIA1|NPR1|GLO1|NPR2|LTBP4|SLC1A3|ADRB1|KLC1|NDRG2|DPP4|CNN1|STK36|PODXL|CYTL1|TPPP|WNT2|MAP2K6|BCL9L|WNT3A|TGFB3|CBX2|CAV1|EPHX1|CYBRD1|SMAD9|SMAD6|GULP1|BMP5|PTPRD|BMP4|ZFP322A|BMP3|PTPRB|GGCX|DLG4|FGF18|FGFR4|OGT|FGFR3|GLP1R|CALCOCO1|ST6GALNAC2|THRB|LRRK2|FHL1|PPP1R9A|ADRA1A|SYNE2|PITPNC1|SYNE1|SGSH|ACOXL|LBH|SCRN1|SIX5|PRKG2|PDE4A|UPP2|HMGCS2|KLF12|PLEKHG5|AMT|ETV1|SEPT4|GAP43|RTN4RL1|COL6A2|ALDH1A1|CAT|ITGA8|CDHR3|PDE5A|ALDH1A7|MYH7|PRPS2|PON3|SLC24A4|LAMA2|HPGD|PLA2G1B|SEMA3A|DNAH5|LAMA3|PON1|NTN4|PRELP|ATP1A2|SLC25A23|PCDH1|NTRK2|RPH3AL|TCF7L1|ANGPT1|IRX5|TIE1|NTRK3|LGI3|CYP4B1|TBX2|GSTZ1|MFAP4|MEIS1|ACTC1|NOVA1|TEK|CDO1|KCNK2|RECK|KCNK3|SLC25A36|SLC25A35
7275	3.3435E-28	4.2713E-25	130	2658	503	28944	multicellular organismal development	IRS1|PRDM6|WIPF3|RTKN2|FGF1|GM11492|CXCL15|SYNGAP1|SOX17|SOX18|GJA5|KDR|MEN1|CDON|GUCY1A3|EPHA7|SEMA6A|NPNT|PYGO1|AR|COL4A4|COL4A3|COL8A1|FREM1|BEX4|ENPEP|CALCRL|EPAS1|NPR1|NPR2|SLC1A3|ADRB1|PCDH12|NDRG2|PCDH18|DGUOK|STK36|MUSTN1|MAP2|MYO6|NKX2-1|CYTL1|WNT2|JAG2|FZD2|ACE|JUP|FOXF2|WNT3A|TGFB3|CAV1|SMAD9|NR2F2|SMAD6|SMARCA2|PBX1|BMP5|BMP4|H19|BMP3|PTPRB|FGF18|CYP1A1|ID4|SNAI2|NOX4|FGFR4|FGFR3|CDKN1C|ACVRL1|MESP1|NRP1|THRB|ELN|FHL1|TCF21|MEOX2|PPP1R9A|ADRA1A|SYNE1|SHH|LBH|CCKAR|HEY1|SIX5|ACADM|EDN3|TNFRSF19|ETV1|NME5|SYP|SEPT4|MUT|GAP43|ADRB3|RTN4RL1|ALDH1A1|CAT|ITGA8|CRYAB|ALDH1A7|FIGF|SEMA3A|NTN4|SEMA3G|AKAP5|PURA|CLEC3B|OLFML3|WIF1|DMD|NTRK2|TCF7L1|ANGPT1|IRX5|PCGF2|TIE1|NTRK3|AGT|TBX2|VEGFA|MEIS1|ACTC1|NOVA1|GSTA3|NFIC|HC|TEK|CDO1|RECK
48856	6.4347E-28	5.4802E-25	121	2361	503	28944	anatomical structure development	IRS1|PRDM6|RTKN2|FGF1|GM11492|CXCL15|SYNGAP1|SOX17|SOX18|GJA5|KDR|MEN1|CDON|GUCY1A3|EPHA7|SEMA6A|DYRK1B|NPNT|PYGO1|AR|COL4A4|COL4A3|COL8A1|BEX4|ENPEP|CALCRL|EPAS1|NPR1|NPR2|SLC1A3|ADRB1|PCDH12|NDRG2|PCDH18|DGUOK|MUSTN1|MAP2|MYO6|NKX2-1|CYTL1|WNT2|JAG2|FZD2|ACE|JUP|FOXF2|WNT3A|TGFB3|CAV1|SMAD9|NR2F2|SMAD6|SMARCA2|PBX1|BMP5|BMP4|H19|BMP3|PTPRB|FGF18|CYP1A1|ID4|NOX4|FGFR4|FGFR3|CDKN1C|ACVRL1|MESP1|NRP1|THRB|ELN|TCF21|MEOX2|PPP1R9A|ADRA1A|SYNE1|SHH|CCKAR|HEY1|SIX5|ACADM|EDN3|TNFRSF19|ETV1|NME5|SYP|SEPT4|GAP43|ADRB3|RTN4RL1|ALDH1A1|CAT|ITGA8|CRYAB|ALDH1A7|FIGF|SEMA3A|NTN4|AKAP5|PURA|CLEC3B|DMD|NTRK2|TCF7L1|ANGPT1|IRX5|PCGF2|TIE1|NTRK3|AGT|TBX2|VEGFA|MEIS1|ACTC1|NOVA1|GSTA3|NFIC|HC|TEK|CDO1|RECK
32502	1.9905E-27	1.2714E-24	134	2853	503	28944	developmental process	IRS1|PRDM6|WIPF3|RTKN2|FGF1|GM11492|CXCL15|SYNGAP1|SOX17|SOX18|GJA5|KDR|MEN1|CDON|GUCY1A3|EPHA7|SEMA6A|DYRK1B|NPNT|PYGO1|AR|COL4A4|COL4A3|COL8A1|FREM1|BEX4|ENPEP|CALCRL|EPAS1|NPR1|NPR2|SLC1A3|ADRB1|PCDH12|NDRG2|PCDH18|DGUOK|STK36|MUSTN1|MAP2|MYO6|NKX2-1|CYTL1|WNT2|JAG2|FZD2|ACE|JUP|FOXF2|WNT3A|TGFB3|CAV1|SMAD9|NR2F2|SMAD6|SMARCA2|PBX1|BMP5|BMP4|H19|BMP3|PTPRB|DLG4|FGF18|CYP1A1|ID4|SNAI2|NOX4|FGFR4|FGFR3|CDKN1C|ACVRL1|MESP1|PTPRU|NRP1|THRB|ELN|FHL1|TCF21|MEOX2|PPP1R9A|ADRA1A|SYNE1|SHH|LBH|CCKAR|HEY1|SIX5|ACADM|EDN3|TNFRSF19|ETV1|NME5|SYP|SEPT4|MUT|GAP43|ADRB3|RTN4RL1|ALDH1A1|CAT|ITGA8|CRYAB|ALDH1A7|FIGF|SEMA3A|NTN4|SEMA3G|PRELP|AKAP5|PURA|CLEC3B|OLFML3|WIF1|DMD|NTRK2|TCF7L1|ANGPT1|IRX5|PCGF2|TIE1|NTRK3|AGT|TBX2|VEGFA|MEIS1|ACTC1|NOVA1|GSTA3|NFIC|HC|TEK|CDO1|RECK
48731	2.6157E-26	1.3366E-23	112	2150	503	28944	system development	IRS1|PRDM6|RTKN2|FGF1|GM11492|CXCL15|SYNGAP1|SOX17|SOX18|GJA5|KDR|MEN1|EPHA7|SEMA6A|NPNT|PYGO1|AR|COL4A4|COL4A3|COL8A1|BEX4|ENPEP|CALCRL|EPAS1|NPR2|SLC1A3|PCDH12|NDRG2|PCDH18|DGUOK|MUSTN1|MAP2|MYO6|NKX2-1|CYTL1|WNT2|JAG2|FZD2|ACE|JUP|FOXF2|WNT3A|TGFB3|CAV1|SMAD9|NR2F2|SMARCA2|PBX1|BMP5|BMP4|H19|BMP3|PTPRB|FGF18|CYP1A1|ID4|NOX4|FGFR4|FGFR3|CDKN1C|ACVRL1|MESP1|NRP1|THRB|ELN|TCF21|MEOX2|PPP1R9A|ADRA1A|SYNE1|SHH|CCKAR|HEY1|SIX5|ACADM|EDN3|TNFRSF19|ETV1|SYP|SEPT4|GAP43|RTN4RL1|ALDH1A1|CAT|ITGA8|CRYAB|ALDH1A7|FIGF|SEMA3A|NTN4|AKAP5|PURA|CLEC3B|DMD|NTRK2|TCF7L1|ANGPT1|IRX5|PCGF2|TIE1|NTRK3|AGT|TBX2|VEGFA|MEIS1|ACTC1|NOVA1|NFIC|HC|TEK|CDO1|RECK
9653	5.2179E-23	2.2220E-20	76	1184	503	28944	anatomical structure morphogenesis	ACVRL1|MESP1|NRP1|THRB|ELN|TCF21|FGF1|MEOX2|ADRA1A|SHH|CCKAR|SOX17|HEY1|SOX18|GJA5|KDR|MEN1|CDON|GUCY1A3|EPHA7|SEMA6A|EDN3|DYRK1B|ETV1|SYP|NPNT|AR|GAP43|ADRB3|RTN4RL1|ALDH1A1|ITGA8|COL8A1|CRYAB|ALDH1A7|ENPEP|FIGF|EPAS1|NPR1|SEMA3A|SLC1A3|ADRB1|MUSTN1|MYO6|NKX2-1|DMD|WNT2|JAG2|NTRK2|TCF7L1|ACE|ANGPT1|IRX5|FOXF2|WNT3A|TGFB3|PCGF2|TIE1|CAV1|SMAD9|NR2F2|PBX1|AGT|TBX2|VEGFA|BMP4|H19|PTPRB|MEIS1|ACTC1|NFIC|FGF18|NOX4|HC|TEK|FGFR3
48513	1.0787E-20	3.9372E-18	88	1679	503	28944	organ development	ACVRL1|MESP1|NRP1|THRB|IRS1|ELN|RTKN2|TCF21|FGF1|MEOX2|ADRA1A|GM11492|CXCL15|SHH|CCKAR|SOX17|HEY1|SOX18|SIX5|GJA5|KDR|ACADM|MEN1|EDN3|TNFRSF19|ETV1|NPNT|SEPT4|PYGO1|AR|COL4A4|COL4A3|ALDH1A1|CAT|ITGA8|COL8A1|CRYAB|ALDH1A7|ENPEP|FIGF|CALCRL|EPAS1|SEMA3A|PCDH12|PCDH18|MUSTN1|MYO6|NKX2-1|DMD|CYTL1|WNT2|JAG2|NTRK2|TCF7L1|FZD2|JUP|ANGPT1|IRX5|FOXF2|WNT3A|TGFB3|PCGF2|TIE1|CAV1|SMAD9|NR2F2|PBX1|AGT|TBX2|VEGFA|BMP5|BMP4|H19|BMP3|PTPRB|MEIS1|ACTC1|NFIC|FGF18|CYP1A1|ID4|NOX4|HC|TEK|CDO1|FGFR4|RECK|FGFR3
48522	9.5265E-20	3.0425E-17	85	1636	503	28944	positive regulation of cellular process	GLP1R|CALCOCO1|THRB|IRS1|RTKN2|TCF21|HIF3A|FGF1|ADRA1A|SYNE1|C1QTNF2|SHH|LBH|SOX17|HEY1|SOX18|KDR|CD36|MEN1|CDON|GUCY1A3|EPHA7|KLF12|EDN3|ETV1|SYP|NPNT|AR|SDPR|LGALS12|ALDH1A1|CAT|ITGA8|COL8A1|PDE5A|ALDH1A7|CHST3|GRIA1|BEX4|FIGF|NFIX|CALCRL|MAOB|LAMA2|EPAS1|NPR1|PLA2G1B|SLC1A3|AKAP5|PURA|EGFLAM|WIF1|PDGFD|PLAGL1|ABI3BP|NKX2-1|CYTL1|WNT2|MAP2K6|NTRK2|TCF7L1|ACE|ANGPT1|FOXF2|WNT3A|TGFB3|NTRK3|CAV1|SMAD9|SORBS3|PBX1|AGT|VEGFA|BMP4|BMP3|NFIC|FGF18|CYP1A1|ID4|NOX4|HC|TEK|FGFR4|FGFR3|ITM2B
48518	4.7450E-19	1.3470E-16	90	1850	503	28944	positive regulation of biological process	GLP1R|CALCOCO1|THRB|IRS1|RTKN2|TCF21|HIF3A|FGF1|ADRA1A|SYNE1|C1QTNF2|SHH|LBH|CCKAR|SOX17|HEY1|SOX18|KDR|CD36|MEN1|CDON|MAGI1|GUCY1A3|EPHA7|KLF12|EDN3|NPY1R|ETV1|SYP|NPNT|AR|ADRB3|SDPR|LGALS12|ALDH1A1|CAT|ITGA8|COL8A1|PDE5A|ALDH1A7|CHST3|GRIA1|BEX4|FIGF|NFIX|CALCRL|MAOB|LAMA2|EPAS1|NPR1|PLA2G1B|SLC1A3|ADRB1|AKAP5|PURA|EGFLAM|WIF1|PDGFD|PLAGL1|ABI3BP|NKX2-1|CYTL1|WNT2|MAP2K6|NTRK2|TCF7L1|ACE|ANGPT1|FOXF2|WNT3A|TGFB3|NTRK3|CAV1|SMAD9|SORBS3|PBX1|AGT|VEGFA|BMP4|BMP3|NFIC|FGF18|CYP1A1|ID4|NOX4|HC|TEK|FGFR4|FGFR3|ITM2B
32501	2.4685E-17	6.3070E-15	154	4550	503	28944	multicellular organismal process	CHRM2|IRS1|PRDM6|WIPF3|RTKN2|FGF1|HNMT|GM11492|CXCL15|SYNGAP1|SOX17|SOX18|GJA5|KDR|SPA17|MEN1|CDON|GUCY1A3|EPHA7|SEMA6A|TPM2|NPY1R|NPNT|PYGO1|AR|COL4A4|COL4A3|APLNR|COL8A1|FREM1|GRIA1|BEX4|ENPEP|CALCRL|MAOB|EPAS1|NPR1|NPR2|SLC1A3|ADRB1|PCDH12|NDRG2|PCDH18|DGUOK|ADH1|STK36|MUSTN1|MAP2|MYO6|NKX2-1|NAALAD2|MYH11|CYTL1|SCN3A|WNT2|MAP2K6|JAG2|FZD2|ACE|JUP|DMPK|FOXF2|WNT3A|TGFB3|CAV1|SMAD9|NR2F2|SMAD6|SMARCA2|PBX1|BMP5|BMP4|H19|BMP3|PTPRB|FXYD1|FGF18|CYP1A1|ID4|SNAI2|NOX4|FGFR4|FGFR3|CDKN1C|ACVRL1|GLP1R|MESP1|NRP1|THRB|ELN|FHL1|TCF21|MEOX2|PPP1R9A|SLC6A2|ADRA1A|SYNE1|SHH|LBH|CCKAR|HEY1|SIX5|ACADM|CD36|EDN3|TNFRSF19|ETV1|NME5|SYP|SEPT4|MUT|GAP43|ADRB3|RTN4RL1|ALDH1A1|CAT|ITGA8|PDE5A|CRYAB|ALDH1A7|MYH7|FIGF|TNXB|SEMA3A|PON1|NTN4|SEMA3G|ATP1A2|AKAP5|PURA|CLEC3B|OLFML3|WIF1|DMD|BCHE|NTRK2|TCF7L1|ANGPT1|IRX5|PCGF2|TIE1|NTRK3|AGT|TBX2|VEGFA|MEIS1|ACTC1|NOVA1|GSTA3|NFIC|HC|TEK|CDO1|RECK
65007	2.7567E-17	6.4031E-15	209	7118	503	28944	biological regulation	VIPR2|TXNDC16|SYNGAP1|BAIAP2L1|SOX17|SOX18|KDR|PLCE1|SPA17|PDK2|PKNOX2|CDON|EPHA7|STARD8|SOX13|AR|PPP1R3C|SDPR|LGALS12|COL8A1|VPS25|BEX4|PTGFR|MAOB|EPAS1|SULT1A1|DGUOK|ADH1|MAP2|PDGFD|MYO6|NKX2-1|NAALAD2|SCN3A|JAG2|FZD2|ACE|DMPK|LRRN3|FOXF2|GRTP1|LRRN4|RASSF9|NR2F2|SMARCA2|PBX1|H19|EHD4|PKIA|FXYD1|NOSTRIN|HRC|CYP1A1|ID4|SNAI2|NOX4|RGL3|ITM2B|CDKN1C|ACVRL1|MESP1|NRP1|ELN|TCF21|HIF3A|MEOX2|C1QTNF2|SHH|CCKAR|HEY1|HYAL1|CD36|APPL2|CHST8|EDN3|NME5|SYP|ARHGEF9|ADRB3|MAPT|CRYAB|CHST3|FIGF|RAMP2|NFIX|TNXB|KCNA2|AMIGO2|AKAP5|PURA|FGD5|ZFP14|EGFLAM|WIF1|PLAGL1|ABI3BP|DMD|BCHE|PCGF2|MTSS1L|SORBS3|AGT|VEGFA|NFIC|ZFP395|HC|DGKG|CHRM2|IRS1|PRDM6|RTKN2|FGF1|HNMT|CAR8|PTRF|MEN1|MAGI1|ZFP579|GUCY1A3|TLE2|NPY1R|NPNT|SRCIN1|COL4A3|APLNR|NPTXR|KANK4|GRIA1|KCNE2|CALCRL|NPR1|NPR2|LTBP4|SLC1A3|ADRB1|NDRG2|RASGRP3|DPP4|PODXL|CYTL1|IGFBP6|WNT2|MAP2K6|BCL9L|WNT3A|TGFB3|CBX2|CAV1|ARHGEF38|SMAD9|SMAD6|BMP4|ZFP322A|BMP3|DLG4|RCAN2|FGF18|FGFR4|FGFR3|GLP1R|CALCOCO1|THRB|RASGRF2|LRRK2|NPCD|ADRA1A|RERG|SYNE1|LBH|SIX5|PDE4A|CLEC1B|KLF12|ARHGEF15|PLEKHG5|ARAP2|ETV1|GAP43|ALDH1A1|CAT|ITGA8|PDE5A|ALDH1A7|LAMA2|PLA2G1B|SEMA3A|LAMA3|NTN4|ATP1A2|RBBP9|GNG8|NTRK2|PPP1R14A|RPH3AL|TCF7L1|PPP1R14C|ANGPT1|IRX5|TIE1|NTRK3|LGI3|TBX2|MFAP4|MEIS1|PPP2R2C|TEK|KCNK2|RECK|KCNK3
50789	3.3409E-17	7.1133E-15	200	6692	503	28944	regulation of biological process	VIPR2|TXNDC16|SYNGAP1|BAIAP2L1|SOX17|SOX18|KDR|PLCE1|SPA17|PDK2|PKNOX2|CDON|EPHA7|STARD8|SOX13|AR|PPP1R3C|SDPR|LGALS12|COL8A1|VPS25|BEX4|PTGFR|MAOB|EPAS1|DGUOK|MAP2|PDGFD|MYO6|NKX2-1|SCN3A|JAG2|FZD2|ACE|DMPK|LRRN3|FOXF2|GRTP1|LRRN4|RASSF9|NR2F2|SMARCA2|PBX1|H19|EHD4|PKIA|NOSTRIN|HRC|CYP1A1|ID4|SNAI2|NOX4|RGL3|ITM2B|CDKN1C|ACVRL1|MESP1|NRP1|ELN|TCF21|HIF3A|MEOX2|C1QTNF2|SHH|CCKAR|HEY1|HYAL1|CD36|EDN3|NME5|SYP|ARHGEF9|ADRB3|MAPT|CRYAB|CHST3|FIGF|RAMP2|NFIX|TNXB|KCNA2|AMIGO2|AKAP5|PURA|FGD5|ZFP14|EGFLAM|WIF1|PLAGL1|ABI3BP|DMD|BCHE|PCGF2|MTSS1L|SORBS3|AGT|VEGFA|NFIC|ZFP395|HC|DGKG|CHRM2|IRS1|PRDM6|RTKN2|FGF1|CAR8|PTRF|MEN1|MAGI1|ZFP579|GUCY1A3|TLE2|NPY1R|NPNT|SRCIN1|COL4A3|APLNR|NPTXR|KANK4|GRIA1|KCNE2|CALCRL|NPR1|NPR2|SLC1A3|ADRB1|NDRG2|RASGRP3|DPP4|PODXL|CYTL1|IGFBP6|WNT2|MAP2K6|BCL9L|WNT3A|TGFB3|CBX2|CAV1|ARHGEF38|SMAD9|SMAD6|BMP4|ZFP322A|BMP3|DLG4|RCAN2|FGF18|FGFR4|FGFR3|GLP1R|CALCOCO1|THRB|RASGRF2|LRRK2|NPCD|ADRA1A|RERG|SYNE1|LBH|SIX5|PDE4A|CLEC1B|KLF12|ARHGEF15|PLEKHG5|ARAP2|ETV1|GAP43|ALDH1A1|CAT|ITGA8|PDE5A|ALDH1A7|LAMA2|PLA2G1B|SEMA3A|LAMA3|NTN4|ATP1A2|RBBP9|GNG8|NTRK2|PPP1R14A|RPH3AL|TCF7L1|PPP1R14C|ANGPT1|IRX5|TIE1|NTRK3|LGI3|TBX2|MFAP4|MEIS1|PPP2R2C|TEK|KCNK2|KCNK3
50794	4.1586E-17	8.1732E-15	193	6369	503	28944	regulation of cellular process	VIPR2|TXNDC16|SYNGAP1|BAIAP2L1|SOX17|SOX18|KDR|PLCE1|SPA17|PDK2|PKNOX2|CDON|EPHA7|STARD8|SOX13|AR|PPP1R3C|SDPR|LGALS12|COL8A1|VPS25|BEX4|PTGFR|MAOB|EPAS1|DGUOK|MAP2|PDGFD|MYO6|NKX2-1|SCN3A|JAG2|FZD2|ACE|LRRN3|FOXF2|GRTP1|LRRN4|RASSF9|NR2F2|SMARCA2|PBX1|H19|EHD4|PKIA|NOSTRIN|CYP1A1|ID4|SNAI2|NOX4|RGL3|ITM2B|CDKN1C|ACVRL1|MESP1|NRP1|ELN|TCF21|HIF3A|MEOX2|C1QTNF2|SHH|CCKAR|HEY1|HYAL1|CD36|EDN3|NME5|SYP|ARHGEF9|ADRB3|MAPT|CRYAB|CHST3|FIGF|RAMP2|NFIX|TNXB|KCNA2|AMIGO2|AKAP5|PURA|FGD5|ZFP14|EGFLAM|WIF1|PLAGL1|ABI3BP|DMD|BCHE|PCGF2|MTSS1L|SORBS3|AGT|VEGFA|NFIC|ZFP395|HC|DGKG|CHRM2|IRS1|PRDM6|RTKN2|FGF1|CAR8|PTRF|MEN1|MAGI1|ZFP579|GUCY1A3|TLE2|NPY1R|NPNT|SRCIN1|APLNR|NPTXR|KANK4|GRIA1|KCNE2|CALCRL|NPR1|NPR2|SLC1A3|ADRB1|NDRG2|RASGRP3|PODXL|CYTL1|IGFBP6|WNT2|MAP2K6|BCL9L|WNT3A|TGFB3|CBX2|CAV1|ARHGEF38|SMAD9|SMAD6|BMP4|ZFP322A|BMP3|DLG4|RCAN2|FGF18|FGFR4|FGFR3|GLP1R|CALCOCO1|THRB|RASGRF2|LRRK2|NPCD|ADRA1A|RERG|SYNE1|LBH|SIX5|PDE4A|CLEC1B|KLF12|ARHGEF15|PLEKHG5|ARAP2|ETV1|ALDH1A1|CAT|ITGA8|PDE5A|ALDH1A7|LAMA2|PLA2G1B|SEMA3A|LAMA3|RBBP9|GNG8|NTRK2|PPP1R14A|RPH3AL|TCF7L1|PPP1R14C|ANGPT1|IRX5|TIE1|NTRK3|LGI3|TBX2|MFAP4|MEIS1|PPP2R2C|TEK|KCNK2|KCNK3
30154	1.1172E-16	2.0388E-14	81	1697	503	28944	cell differentiation	CDKN1C|PTPRU|NRP1|PRDM6|WIPF3|FHL1|TCF21|FGF1|PPP1R9A|GM11492|SYNE1|SHH|SYNGAP1|CCKAR|SOX17|HEY1|SOX18|SIX5|KDR|ACADM|MEN1|CDON|EPHA7|SEMA6A|EDN3|DYRK1B|ETV1|NME5|SYP|NPNT|SEPT4|AR|GAP43|ADRB3|RTN4RL1|ITGA8|CRYAB|ALDH1A7|BEX4|FIGF|EPAS1|SEMA3A|NTN4|SLC1A3|ADRB1|AKAP5|NDRG2|DGUOK|PURA|MAP2|MYO6|NKX2-1|DMD|CYTL1|WNT2|JAG2|NTRK2|TCF7L1|FZD2|ACE|ANGPT1|IRX5|WNT3A|TIE1|NTRK3|CAV1|NR2F2|PBX1|AGT|TBX2|VEGFA|BMP5|BMP4|BMP3|MEIS1|ACTC1|FGF18|ID4|NOX4|FGFR4|FGFR3
1944	2.1416E-16	3.6479E-14	31	276	503	28944	vasculature development	ACVRL1|NRP1|ENPEP|FIGF|EPAS1|ELN|TCF21|FGF1|MEOX2|SHH|SOX17|HEY1|SOX18|GJA5|KDR|WNT2|NTRK2|ANGPT1|TIE1|CAV1|NR2F2|AGT|VEGFA|BMP4|PTPRB|MEIS1|FGF18|COL8A1|TEK|RECK|ALDH1A7
48519	2.9959E-16	4.7841E-14	78	1622	503	28944	negative regulation of biological process	CDKN1C|GLP1R|NRP1|THRB|IRS1|PRDM6|TCF21|ADRA1A|SHH|SYNGAP1|SOX17|HEY1|SOX18|HYAL1|SIX5|CD36|MEN1|MAGI1|GUCY1A3|KLF12|EDN3|NPY1R|NME5|SYP|SRCIN1|AR|ADRB3|COL4A3|MAPT|CRYAB|KANK4|BEX4|NFIX|CALCRL|MAOB|NPR1|SEMA3A|AMIGO2|ADRB1|ATP1A2|AKAP5|DGUOK|PURA|MAP2|WIF1|PODXL|NKX2-1|BCHE|RPH3AL|TCF7L1|ANGPT1|FOXF2|WNT3A|TGFB3|PCGF2|TIE1|NTRK3|CBX2|CAV1|LRRN4|NR2F2|SMARCA2|SORBS3|PBX1|AGT|TBX2|VEGFA|BMP4|H19|MEIS1|PKIA|NFIC|NOSTRIN|ID4|SNAI2|NOX4|TEK|FGFR3
48869	4.6053E-16	6.9215E-14	81	1740	503	28944	cellular developmental process	CDKN1C|PTPRU|NRP1|PRDM6|WIPF3|FHL1|TCF21|FGF1|PPP1R9A|GM11492|SYNE1|SHH|SYNGAP1|CCKAR|SOX17|HEY1|SOX18|SIX5|KDR|ACADM|MEN1|CDON|EPHA7|SEMA6A|EDN3|DYRK1B|ETV1|NME5|SYP|NPNT|SEPT4|AR|GAP43|ADRB3|RTN4RL1|ITGA8|CRYAB|ALDH1A7|BEX4|FIGF|EPAS1|SEMA3A|NTN4|SLC1A3|ADRB1|AKAP5|NDRG2|DGUOK|PURA|MAP2|MYO6|NKX2-1|DMD|CYTL1|WNT2|JAG2|NTRK2|TCF7L1|FZD2|ACE|ANGPT1|IRX5|WNT3A|TIE1|NTRK3|CAV1|NR2F2|PBX1|AGT|TBX2|VEGFA|BMP5|BMP4|BMP3|MEIS1|ACTC1|FGF18|ID4|NOX4|FGFR4|FGFR3
1568	5.3073E-16	7.5334E-14	30	265	503	28944	blood vessel development	ACVRL1|NRP1|ENPEP|FIGF|EPAS1|ELN|FGF1|MEOX2|SHH|SOX17|HEY1|SOX18|GJA5|KDR|WNT2|NTRK2|ANGPT1|TIE1|CAV1|NR2F2|AGT|VEGFA|BMP4|PTPRB|MEIS1|FGF18|COL8A1|TEK|RECK|ALDH1A7
35295	1.5901E-15	2.1383E-13	33	339	503	28944	tube development	NRP1|EPAS1|NPR1|TCF21|ADRB1|FGF1|ADRA1A|SHH|SOX17|SOX18|GJA5|NKX2-1|KDR|GUCY1A3|ACE|EDN3|WNT3A|CAV1|SMAD9|NPNT|SMAD6|PBX1|AGT|VEGFA|BMP4|AR|H19|ADRB3|GSTA3|FGF18|CYP1A1|FGFR4|ALDH1A7
51239	2.0955E-14	2.6769E-12	58	1071	503	28944	regulation of multicellular organismal process	CHRM2|GLP1R|NRP1|THRB|FGF1|ADRA1A|SYNE1|SHH|SYNGAP1|CCKAR|KDR|CD36|MEN1|CDON|GUCY1A3|EDN3|NPY1R|SYP|AR|ADRB3|COL4A3|PDE5A|GRIA1|BEX4|FIGF|CALCRL|LAMA2|EPAS1|SEMA3A|LAMA3|NTN4|SLC1A3|ADRB1|ATP1A2|AKAP5|DGUOK|MYO6|WNT2|BCHE|NTRK2|ACE|DMPK|IRX5|TIE1|NTRK3|CAV1|PBX1|AGT|VEGFA|BMP4|MEIS1|DLG4|FGF18|HRC|ID4|HC|TEK|FGFR4
48523	2.2590E-14	2.7484E-12	69	1439	503	28944	negative regulation of cellular process	CDKN1C|GLP1R|NRP1|THRB|IRS1|PRDM6|TCF21|ADRA1A|SHH|SYNGAP1|SOX17|SOX18|HYAL1|SIX5|MEN1|MAGI1|KLF12|EDN3|NPY1R|NME5|SYP|SRCIN1|AR|MAPT|CRYAB|KANK4|BEX4|NFIX|MAOB|NPR1|SEMA3A|AMIGO2|DGUOK|PURA|MAP2|WIF1|PODXL|NKX2-1|BCHE|RPH3AL|TCF7L1|ANGPT1|FOXF2|WNT3A|TGFB3|PCGF2|TIE1|NTRK3|CBX2|CAV1|LRRN4|NR2F2|SMARCA2|SORBS3|PBX1|AGT|TBX2|VEGFA|BMP4|H19|MEIS1|PKIA|NFIC|NOSTRIN|ID4|SNAI2|NOX4|TEK|FGFR3
10646	6.1364E-14	7.1266E-12	51	878	503	28944	regulation of cell communication	GLP1R|IRS1|RASGRF2|ADRA1A|C1QTNF2|SHH|SYNGAP1|CCKAR|SOX17|HEY1|KDR|CD36|MAGI1|EDN3|ARHGEF15|PLEKHG5|NPY1R|ARAP2|SYP|NPNT|AR|ARHGEF9|CAT|ITGA8|GRIA1|TNXB|MAOB|LAMA2|SLC1A3|FGD5|WIF1|MYO6|MAP2K6|BCHE|NTRK2|RPH3AL|ANGPT1|LRRN3|GRTP1|WNT3A|TGFB3|CAV1|ARHGEF38|SORBS3|AGT|VEGFA|BMP4|DLG4|FGF18|RGL3|FGFR3
48514	1.2378E-13	1.3750E-11	25	219	503	28944	blood vessel morphogenesis	ACVRL1|NRP1|ENPEP|FIGF|EPAS1|ELN|FGF1|MEOX2|SHH|SOX17|HEY1|SOX18|KDR|NTRK2|ANGPT1|TIE1|CAV1|NR2F2|VEGFA|BMP4|PTPRB|MEIS1|FGF18|COL8A1|TEK
7399	1.7094E-13	1.8198E-11	54	996	503	28944	nervous system development	CDKN1C|NRP1|PRDM6|FGF1|PPP1R9A|GM11492|SYNE1|SHH|SYNGAP1|CCKAR|KDR|EPHA7|SEMA6A|EDN3|ETV1|SYP|SEPT4|AR|GAP43|RTN4RL1|ITGA8|ALDH1A7|BEX4|SEMA3A|NTN4|SLC1A3|AKAP5|NDRG2|PCDH18|DGUOK|PURA|MAP2|MYO6|NKX2-1|DMD|JAG2|NTRK2|ACE|IRX5|WNT3A|NTRK3|SMAD9|NR2F2|SMARCA2|PBX1|AGT|VEGFA|BMP4|H19|MEIS1|NOVA1|FGF18|ID4|FGFR3
8152	1.9262E-13	1.9686E-11	184	6465	503	28944	metabolic process	DGKG|GUCY1B3|ATP8A1|PANK1|PRDM6|PLOD2|HNMT|ZDHHC1|MYLK|SYNGAP1|SOX17|SOX18|KDR|PLCE1|CAR8|PTRF|PDK2|MEN1|ZFP579|GUCY1A3|GSTK1|TLE2|EPHA7|CDKL5|ABCA8B|SOX13|NPY1R|DYRK1B|ATP1B2|HDHD3|CYP39A1|AR|CYP2D22|PPP1R3C|FKBP7|CYP2E1|VPS25|GRIA1|ENPEP|MAOB|EPAS1|NPR1|GLO1|NPR2|SLC1A3|PCDH12|GLB1L2|SULT1A1|DPP4|LDHB|DGUOK|ADH1|STK36|MAP2|NKX2-1|NAALAD2|MYH11|CYTL1|MAP2K6|BCL9L|GSTM2|ACE|GSTM1|OSBPL6|DMPK|LRRN3|FOXF2|TGFB3|ST8SIA2|CBX2|CAV1|EPHX1|CYBRD1|SMAD9|NR2F2|TECRL|SMAD6|SMARCA2|PBX1|PTPRD|ZFP322A|NAT6|PTPRB|PPFIBP2|GGCX|CYP2S1|CYP1A1|SNAI2|NOX4|FGFR4|GSTM7|OGT|FGFR3|ACVRL1|MESP1|PTPRU|NRP1|CALCOCO1|ST6GALNAC2|THRB|LRRK2|TCF21|HIF3A|PITPNC1|SGSH|PCMTD2|C1QTNF2|SHH|ACOXL|LBH|HEY1|SCRN1|HYAL1|SIX5|SENP8|MMP28|HYAL3|AOX3|PRKG2|PDE4A|UPP2|HMGCS2|ACADM|CD36|AASS|PCMTD1|CHST8|CBR2|KLF12|MME|MAMDC2|AMT|ETV1|NME5|SYP|MUT|CYP2A5|ALDH1A1|CAT|PDE5A|CRYAB|ALDH1A7|MGLL|CHST3|MYH7|PRPS2|PON3|ACSS3|NFIX|TNXB|HPGD|PLA2G1B|DNAH5|PON1|ATP1A2|CYGB|PURA|EGFLAM|METTL4|DMD|CYP2F2|BCHE|NTRK2|TCF7L1|AI464131|PCGF2|TIE1|NTRK3|FMO1|CYP4B1|FMO2|FMO3|FMO5|AGT|TBX2|VEGFA|GSTZ1|MEIS1|NOVA1|GSTA3|NFIC|HC|TEK|CDO1
7167	1.1839E-12	1.1634E-10	27	285	503	28944	enzyme linked receptor protein signaling pathway	BEX4|ACVRL1|NRP1|FIGF|IRS1|STXBP4|LTBP4|FGF1|SYNGAP1|KDR|NTRK2|EPHA7|ANGPT1|WNT3A|TGFB3|TIE1|NTRK3|SMAD9|SYP|SMAD6|VEGFA|BMP4|AR|FGF18|TEK|FGFR4|FGFR3
22008	1.2492E-12	1.1821E-10	42	675	503	28944	neurogenesis	CDKN1C|BEX4|NRP1|SEMA3A|PRDM6|NTN4|SLC1A3|AKAP5|PPP1R9A|SYNE1|DGUOK|SHH|SYNGAP1|CCKAR|MAP2|MYO6|NKX2-1|KDR|DMD|JAG2|NTRK2|EPHA7|ACE|SEMA6A|IRX5|EDN3|WNT3A|NTRK3|ETV1|NR2F2|SYP|PBX1|AGT|VEGFA|BMP4|AR|GAP43|MEIS1|RTN4RL1|ID4|FGFR3|ALDH1A7
48699	2.8543E-12	2.6046E-10	40	634	503	28944	generation of neurons	CDKN1C|BEX4|NRP1|SEMA3A|NTN4|SLC1A3|AKAP5|PPP1R9A|SYNE1|DGUOK|SHH|SYNGAP1|CCKAR|MAP2|MYO6|NKX2-1|KDR|DMD|JAG2|NTRK2|EPHA7|ACE|SEMA6A|IRX5|EDN3|WNT3A|NTRK3|ETV1|NR2F2|SYP|PBX1|VEGFA|BMP4|AR|GAP43|MEIS1|RTN4RL1|ID4|FGFR3|ALDH1A7
65008	3.2479E-12	2.8615E-10	61	1313	503	28944	regulation of biological quality	GLP1R|NRP1|THRB|ELN|HNMT|ADRA1A|TXNDC16|SHH|SYNGAP1|CCKAR|KDR|CD36|MEN1|CHST8|GUCY1A3|EDN3|NPY1R|SYP|AR|ADRB3|ALDH1A1|APLNR|PDE5A|CRYAB|ALDH1A7|GRIA1|MAOB|EPAS1|NPR1|SEMA3A|LTBP4|ADRB1|ATP1A2|SULT1A1|ADH1|MYO6|NKX2-1|NAALAD2|DMD|SCN3A|RPH3AL|FZD2|ACE|DMPK|ANGPT1|IRX5|TGFB3|NTRK3|CAV1|AGT|VEGFA|BMP4|H19|DLG4|FXYD1|HRC|CYP1A1|NOX4|HC|KCNK2|KCNK3
16043	3.4557E-12	2.9431E-10	79	1978	503	28944	cellular component organization	ACVRL1|NRP1|IRS1|ELN|PRDM6|PPP1R9A|GM11492|SYNE2|MRC2|C1QTNF2|SHH|SYNGAP1|BAIAP2L1|CCKAR|C1QTNF7|KDR|ACADM|CD36|PTRF|MEN1|CBR2|EPHA7|SEMA6A|LIMCH1|ETV1|SYP|NEAT1|NPNT|SEPT4|HIST2H2BE|AR|ARHGEF9|GAP43|RTN4RL1|COL4A4|COL4A3|ALDH1A1|ITGA8|CRYAB|ALDH1A7|GRIA1|TNXB|EPAS1|SEMA3A|KCNA2|LAMA3|SLC1A3|AKAP5|CNN1|EGFLAM|MAP2|ABI3BP|MYO6|NKX2-1|DMD|TPPP|WNT2|JUP|ANGPT1|LRRN3|FOXF2|WNT3A|PCGF2|TIE1|CBX2|CAV1|MTSS1L|SMARCA2|AGT|GULP1|H19|EHD4|ACTC1|TTC30B|DLG4|NOSTRIN|NOX4|OGT|RECK
44057	3.6254E-12	2.9880E-10	28	322	503	28944	regulation of system process	CHRM2|GRIA1|GLP1R|CALCRL|THRB|LAMA2|EPAS1|SEMA3A|SLC1A3|ADRB1|ATP1A2|ADRA1A|SYNGAP1|MYO6|KDR|GUCY1A3|BCHE|NTRK2|DMPK|IRX5|EDN3|CAV1|NPY1R|SYP|AGT|DLG4|HRC|PDE5A
35466	3.9742E-12	3.1731E-10	41	670	503	28944	regulation of signaling pathway	FIGF|RAMP2|TNXB|IRS1|RASGRF2|ADRA1A|C1QTNF2|SHH|FGD5|SYNGAP1|SOX17|HEY1|WIF1|KDR|CD36|MEN1|MAP2K6|MAGI1|RPH3AL|ANGPT1|LRRN3|ARHGEF15|GRTP1|WNT3A|TGFB3|PLEKHG5|CAV1|ARHGEF38|ARAP2|SYP|NPNT|SORBS3|AGT|BMP4|AR|ARHGEF9|FGF18|CAT|ITGA8|RGL3|FGFR3
9888	5.8315E-12	4.5150E-10	42	708	503	28944	tissue development	MESP1|NRP1|ELN|SEMA3A|TCF21|MEOX2|SHH|SOX17|SOX18|MUSTN1|NKX2-1|KDR|DMD|CYTL1|ACADM|WNT2|JAG2|TCF7L1|FZD2|JUP|ANGPT1|EDN3|WNT3A|CAV1|TNFRSF19|NR2F2|NPNT|PBX1|AGT|TBX2|VEGFA|BMP5|BMP4|AR|H19|BMP3|ACTC1|FGF18|ALDH1A1|HC|FGFR3|ALDH1A7
1525	1.3864E-11	1.0419E-9	19	148	503	28944	angiogenesis	ACVRL1|NRP1|ENPEP|FIGF|ANGPT1|EPAS1|FGF1|MEOX2|VEGFA|BMP4|SHH|PTPRB|MEIS1|SOX17|SOX18|FGF18|KDR|COL8A1|TEK
19222	3.3171E-11	2.4215E-9	100	2932	503	28944	regulation of metabolic process	DGKG|VIPR2|IRS1|PRDM6|FGF1|SOX17|SOX18|PTRF|PKNOX2|MEN1|MAGI1|ZFP579|GUCY1A3|TLE2|SOX13|AR|PPP1R3C|SDPR|VPS25|GRIA1|CALCRL|MAOB|EPAS1|NPR1|ADRB1|RASGRP3|PDGFD|NKX2-1|CYTL1|WNT2|MAP2K6|BCL9L|LRRN3|FOXF2|GRTP1|WNT3A|TGFB3|CBX2|CAV1|LRRN4|SMAD9|NR2F2|SMAD6|SMARCA2|PBX1|BMP4|H19|ZFP322A|BMP3|PKIA|NOSTRIN|CYP1A1|ID4|SNAI2|NOX4|FGFR3|CDKN1C|GLP1R|MESP1|CALCOCO1|THRB|TCF21|HIF3A|MEOX2|C1QTNF2|SHH|LBH|HEY1|SIX5|KLF12|ARAP2|ETV1|SYP|ADRB3|CAT|CRYAB|ALDH1A7|NFIX|TNXB|PLA2G1B|AKAP5|PURA|ZFP14|PLAGL1|DMD|NTRK2|PPP1R14A|TCF7L1|PPP1R14C|ANGPT1|IRX5|PCGF2|SORBS3|AGT|TBX2|VEGFA|MEIS1|NFIC|ZFP395|TEK
10647	3.4245E-11	2.4304E-9	24	259	503	28944	positive regulation of cell communication	GRIA1|NTRK2|ANGPT1|LAMA2|IRS1|WNT3A|CAV1|SLC1A3|SYP|NPNT|ADRA1A|SORBS3|AGT|VEGFA|BMP4|AR|SHH|HEY1|FGF18|CAT|ITGA8|KDR|CD36|FGFR3
30182	3.8790E-11	2.6786E-9	32	460	503	28944	neuron differentiation	CDKN1C|NRP1|SEMA3A|NTN4|SLC1A3|PPP1R9A|SHH|SYNGAP1|CCKAR|MAP2|MYO6|NKX2-1|KDR|DMD|JAG2|NTRK2|EPHA7|SEMA6A|IRX5|EDN3|WNT3A|NTRK3|ETV1|SYP|VEGFA|BMP4|AR|GAP43|RTN4RL1|ID4|FGFR3|ALDH1A7
31323	5.5066E-11	3.7025E-9	95	2747	503	28944	regulation of cellular metabolic process	CDKN1C|DGKG|GLP1R|MESP1|CALCOCO1|VIPR2|THRB|IRS1|PRDM6|TCF21|HIF3A|FGF1|MEOX2|C1QTNF2|SHH|LBH|SOX17|HEY1|SOX18|SIX5|PTRF|PKNOX2|MEN1|MAGI1|ZFP579|GUCY1A3|TLE2|KLF12|SOX13|ARAP2|ETV1|SYP|AR|PPP1R3C|ADRB3|SDPR|CAT|VPS25|GRIA1|NFIX|CALCRL|TNXB|MAOB|EPAS1|NPR1|PLA2G1B|ADRB1|AKAP5|RASGRP3|PURA|ZFP14|PDGFD|PLAGL1|NKX2-1|DMD|CYTL1|WNT2|MAP2K6|BCL9L|PPP1R14A|TCF7L1|PPP1R14C|ANGPT1|IRX5|LRRN3|FOXF2|GRTP1|WNT3A|TGFB3|PCGF2|CBX2|CAV1|LRRN4|SMAD9|NR2F2|SMAD6|SMARCA2|SORBS3|PBX1|AGT|TBX2|VEGFA|BMP4|ZFP322A|BMP3|MEIS1|PKIA|NFIC|NOSTRIN|ZFP395|ID4|SNAI2|NOX4|TEK|FGFR3
9893	1.1034E-10	7.2285E-9	46	907	503	28944	positive regulation of metabolic process	GLP1R|CALCOCO1|NFIX|THRB|MAOB|IRS1|EPAS1|NPR1|PLA2G1B|TCF21|ADRB1|HIF3A|AKAP5|FGF1|C1QTNF2|SHH|LBH|SOX17|SOX18|PLAGL1|NKX2-1|CYTL1|WNT2|MEN1|GUCY1A3|KLF12|TCF7L1|ANGPT1|FOXF2|WNT3A|TGFB3|SMAD9|ETV1|PBX1|AGT|VEGFA|BMP4|AR|BMP3|ADRB3|SDPR|NFIC|NOX4|TEK|FGFR3|ALDH1A7
48646	1.1614E-10	7.3723E-9	29	399	503	28944	anatomical structure formation involved in morphogenesis	ACVRL1|MESP1|NRP1|ENPEP|FIGF|EPAS1|FGF1|MEOX2|SHH|SOX17|SOX18|NKX2-1|KDR|CDON|ANGPT1|WNT3A|DYRK1B|TBX2|VEGFA|BMP4|AR|H19|PTPRB|MEIS1|ACTC1|FGF18|ALDH1A1|COL8A1|TEK
44237	1.1830E-10	7.3723E-9	152	5367	503	28944	cellular metabolic process	DGKG|GUCY1B3|ATP8A1|PANK1|PRDM6|HNMT|ZDHHC1|MYLK|SYNGAP1|SOX17|SOX18|KDR|CAR8|PTRF|PDK2|MEN1|ZFP579|GUCY1A3|GSTK1|TLE2|EPHA7|CDKL5|ABCA8B|SOX13|NPY1R|DYRK1B|ATP1B2|CYP39A1|AR|CYP2D22|PPP1R3C|FKBP7|VPS25|GRIA1|MAOB|EPAS1|NPR1|GLO1|NPR2|SLC1A3|PCDH12|SULT1A1|LDHB|DGUOK|ADH1|STK36|MAP2|NKX2-1|NAALAD2|CYTL1|MAP2K6|BCL9L|ACE|GSTM1|DMPK|LRRN3|FOXF2|TGFB3|ST8SIA2|CBX2|CAV1|EPHX1|CYBRD1|SMAD9|NR2F2|SMAD6|SMARCA2|PBX1|PTPRD|ZFP322A|PTPRB|PPFIBP2|GGCX|CYP1A1|SNAI2|NOX4|FGFR4|OGT|FGFR3|ACVRL1|MESP1|PTPRU|NRP1|CALCOCO1|ST6GALNAC2|THRB|LRRK2|TCF21|HIF3A|PITPNC1|SGSH|PCMTD2|C1QTNF2|SHH|ACOXL|LBH|HEY1|SIX5|PRKG2|PDE4A|UPP2|HMGCS2|ACADM|CD36|AASS|PCMTD1|CHST8|CBR2|KLF12|MME|MAMDC2|AMT|ETV1|NME5|SYP|ALDH1A1|CAT|PDE5A|CRYAB|ALDH1A7|MYH7|PRPS2|PON3|NFIX|TNXB|HPGD|PLA2G1B|PON1|ATP1A2|PURA|EGFLAM|METTL4|DMD|CYP2F2|BCHE|NTRK2|TCF7L1|PCGF2|TIE1|NTRK3|CYP4B1|FMO2|FMO3|AGT|TBX2|VEGFA|GSTZ1|MEIS1|NOVA1|NFIC|TEK|CDO1
48468	1.7544E-10	1.0673E-8	39	695	503	28944	cell development	CDKN1C|NRP1|EPAS1|SEMA3A|NTN4|SLC1A3|PPP1R9A|GM11492|SHH|SYNGAP1|CCKAR|MAP2|SIX5|MYO6|NKX2-1|KDR|DMD|WNT2|MEN1|NTRK2|EPHA7|SEMA6A|IRX5|EDN3|WNT3A|ETV1|NME5|SYP|SEPT4|AGT|VEGFA|BMP4|AR|GAP43|ACTC1|RTN4RL1|FGF18|CRYAB|ALDH1A7
3013	1.8613E-10	1.0808E-8	18	152	503	28944	circulatory system process	GUCY1A3|GLP1R|ACE|ANGPT1|EDN3|NPR1|CAV1|PON1|NPY1R|ADRB1|ATP1A2|ADRA1A|AGT|VEGFA|ACTC1|ADRB3|NKX2-1|MAP2K6
8015	1.8613E-10	1.0808E-8	18	152	503	28944	blood circulation	GUCY1A3|GLP1R|ACE|ANGPT1|EDN3|NPR1|CAV1|PON1|NPY1R|ADRB1|ATP1A2|ADRA1A|AGT|VEGFA|ACTC1|ADRB3|NKX2-1|MAP2K6
6357	2.5455E-10	1.4453E-8	38	673	503	28944	regulation of transcription from RNA polymerase II promoter	CDKN1C|GLP1R|CALCOCO1|NFIX|THRB|EPAS1|HIF3A|FGF1|SHH|LBH|PLAGL1|NKX2-1|CYTL1|WNT2|PKNOX2|MEN1|KLF12|TCF7L1|FOXF2|TGFB3|PCGF2|CBX2|CAV1|NR2F2|SORBS3|PBX1|TBX2|VEGFA|BMP4|AR|BMP3|MEIS1|SDPR|PKIA|NFIC|ZFP395|SNAI2|FGFR3
31325	3.6049E-10	2.0023E-8	43	841	503	28944	positive regulation of cellular metabolic process	GLP1R|CALCOCO1|NFIX|THRB|MAOB|IRS1|EPAS1|NPR1|PLA2G1B|TCF21|HIF3A|AKAP5|FGF1|C1QTNF2|SHH|LBH|SOX17|SOX18|PLAGL1|NKX2-1|CYTL1|WNT2|MEN1|GUCY1A3|KLF12|TCF7L1|ANGPT1|FOXF2|WNT3A|TGFB3|SMAD9|ETV1|PBX1|AGT|VEGFA|BMP4|AR|BMP3|SDPR|NFIC|NOX4|TEK|FGFR3
7169	3.9103E-10	2.1257E-8	20	200	503	28944	transmembrane receptor protein tyrosine kinase signaling pathway	BEX4|NTRK2|NRP1|FIGF|EPHA7|ANGPT1|IRS1|STXBP4|TIE1|NTRK3|SYP|FGF1|VEGFA|AR|SYNGAP1|FGF18|KDR|TEK|FGFR4|FGFR3
50793	4.5107E-10	2.4010E-8	41	782	503	28944	regulation of developmental process	BEX4|GLP1R|NRP1|THRB|LAMA2|SEMA3A|PRDM6|LAMA3|NTN4|AKAP5|FGF1|SYNE1|DGUOK|SHH|SYNGAP1|WIF1|KDR|CD36|WNT2|MEN1|CDON|NTRK2|ACE|EDN3|WNT3A|TIE1|NTRK3|CAV1|SMAD9|PBX1|VEGFA|BMP4|AR|MEIS1|COL4A3|FGF18|ID4|HC|TEK|FGFR4|FGFR3
6355	4.6680E-10	2.4340E-8	53	1192	503	28944	regulation of transcription, DNA-dependent	CDKN1C|GLP1R|CALCOCO1|THRB|TCF21|HIF3A|FGF1|MEOX2|SHH|LBH|SOX17|HEY1|SOX18|SIX5|PTRF|PKNOX2|MEN1|KLF12|ETV1|AR|SDPR|NFIX|EPAS1|PURA|ZFP14|PLAGL1|NKX2-1|CYTL1|WNT2|TCF7L1|IRX5|FOXF2|WNT3A|TGFB3|PCGF2|CBX2|CAV1|SMAD9|NR2F2|SMAD6|SORBS3|PBX1|TBX2|VEGFA|BMP4|BMP3|MEIS1|PKIA|NFIC|NOSTRIN|ZFP395|SNAI2|FGFR3
7154	6.0610E-10	3.0971E-8	33	542	503	28944	cell communication	CHRM2|GRIA1|GLP1R|MAOB|NTN4|LTBP4|SNX32|ATP1A2|FGF1|HNMT|SHH|SYNGAP1|CCKAR|GJA5|MYO6|NKX2-1|NAALAD2|DMD|SCN3A|WNT2|JAG2|NTRK2|FZD2|DMPK|WNT3A|NPY1R|SYP|BMP4|AR|CAT|FGFR4|FREM1|FGFR3
44281	6.3581E-10	3.1853E-8	57	1348	503	28944	small molecule metabolic process	GUCY1B3|ATP8A1|PANK1|HNMT|ACOXL|PDE4A|UPP2|HMGCS2|ACADM|CD36|CAR8|PDK2|AASS|MEN1|CBR2|GUCY1A3|GSTK1|ABCA8B|AMT|NPY1R|NME5|SYP|ATP1B2|CYP39A1|AR|CYP2D22|PPP1R3C|ALDH1A1|CAT|PDE5A|CRYAB|ALDH1A7|MYH7|PRPS2|TNXB|HPGD|EPAS1|NPR1|PLA2G1B|GLO1|NPR2|PON1|SLC1A3|ATP1A2|PCDH12|SULT1A1|LDHB|DGUOK|ADH1|METTL4|BCHE|GSTM1|CAV1|AGT|GSTZ1|CYP1A1|CDO1
51252	8.3703E-10	4.1127E-8	53	1212	503	28944	regulation of RNA metabolic process	CDKN1C|GLP1R|CALCOCO1|THRB|TCF21|HIF3A|FGF1|MEOX2|SHH|LBH|SOX17|HEY1|SOX18|SIX5|PTRF|PKNOX2|MEN1|KLF12|ETV1|AR|SDPR|NFIX|EPAS1|PURA|ZFP14|PLAGL1|NKX2-1|CYTL1|WNT2|TCF7L1|IRX5|FOXF2|WNT3A|TGFB3|PCGF2|CBX2|CAV1|SMAD9|NR2F2|SMAD6|SORBS3|PBX1|TBX2|VEGFA|BMP4|BMP3|MEIS1|PKIA|NFIC|NOSTRIN|ZFP395|SNAI2|FGFR3
32879	1.0356E-9	4.9925E-8	37	676	503	28944	regulation of localization	GLP1R|NRP1|KCNE2|MAOB|LAMA2|IRS1|SEMA3A|KCNA2|LAMA3|AKAP5|SYNE1|C1QTNF2|SHH|CCKAR|KDR|CD36|SCN3A|MAGI1|NTRK2|RPH3AL|ACE|DMPK|EDN3|TIE1|CAV1|LGI3|NPY1R|SYP|AGT|H19|EHD4|PKIA|NOX4|TEK|KCNK2|KCNK3|CHST3
3018	1.2442E-9	5.8869E-8	11	52	503	28944	vascular process in circulatory system	GUCY1A3|ACE|ANGPT1|EDN3|ADRB3|NPR1|CAV1|ADRB1|ADRA1A|AGT|VEGFA
35239	1.4259E-9	6.6238E-8	21	238	503	28944	tube morphogenesis	GUCY1A3|NRP1|ACE|EDN3|NPR1|WNT3A|CAV1|TCF21|ADRB1|NPNT|ADRA1A|PBX1|AGT|VEGFA|BMP4|AR|H19|SHH|SOX17|ADRB3|KDR
7267	1.6489E-9	7.5229E-8	26	365	503	28944	cell-cell signaling	CHRM2|GLP1R|MAOB|LTBP4|ATP1A2|FGF1|HNMT|SHH|SYNGAP1|CCKAR|GJA5|MYO6|NKX2-1|NAALAD2|DMD|WNT2|NTRK2|FZD2|DMPK|WNT3A|NPY1R|SYP|BMP4|AR|FGFR4|FGFR3
42127	2.1663E-9	9.7103E-8	36	663	503	28944	regulation of cell proliferation	BEX4|GLP1R|FIGF|CALCRL|THRB|IRS1|NPR1|RTKN2|FGF1|PURA|SHH|HYAL1|SIX5|KDR|RBBP9|WNT2|MEN1|JAG2|EDN3|WNT3A|TGFB3|CAV1|SMARCA2|PBX1|AGT|VEGFA|BMP4|AR|H19|FGF18|ID4|NOX4|TEK|FGFR4|FGFR3|ALDH1A7
51173	2.2541E-9	9.9295E-8	36	664	503	28944	positive regulation of nitrogen compound metabolic process	GLP1R|CALCOCO1|NFIX|THRB|MAOB|EPAS1|NPR1|PLA2G1B|TCF21|HIF3A|FGF1|SHH|LBH|SOX17|SOX18|PLAGL1|NKX2-1|CYTL1|WNT2|MEN1|GUCY1A3|KLF12|TCF7L1|FOXF2|WNT3A|TGFB3|SMAD9|ETV1|PBX1|AGT|VEGFA|BMP4|AR|BMP3|SDPR|NFIC
80090	3.2938E-9	1.4264E-7	87	2624	503	28944	regulation of primary metabolic process	CDKN1C|GLP1R|MESP1|CALCOCO1|VIPR2|THRB|IRS1|PRDM6|TCF21|HIF3A|FGF1|MEOX2|C1QTNF2|SHH|LBH|SOX17|HEY1|SOX18|SIX5|PTRF|PKNOX2|MEN1|MAGI1|ZFP579|GUCY1A3|TLE2|KLF12|SOX13|ARAP2|ETV1|AR|PPP1R3C|ADRB3|SDPR|CAT|VPS25|NFIX|CALCRL|TNXB|MAOB|EPAS1|NPR1|PLA2G1B|ADRB1|AKAP5|RASGRP3|PURA|ZFP14|PDGFD|PLAGL1|NKX2-1|DMD|CYTL1|WNT2|BCL9L|TCF7L1|ANGPT1|IRX5|FOXF2|GRTP1|WNT3A|TGFB3|PCGF2|CBX2|CAV1|LRRN4|SMAD9|NR2F2|SMAD6|SMARCA2|SORBS3|PBX1|AGT|TBX2|VEGFA|BMP4|ZFP322A|BMP3|MEIS1|PKIA|NFIC|NOSTRIN|ZFP395|ID4|SNAI2|TEK|FGFR3
45935	3.4232E-9	1.4338E-7	35	643	503	28944	positive regulation of nucleobase, nucleoside, nucleotide and nucleic acid metabolic process	GLP1R|CALCOCO1|NFIX|THRB|EPAS1|NPR1|PLA2G1B|TCF21|HIF3A|FGF1|SHH|LBH|SOX17|SOX18|PLAGL1|NKX2-1|CYTL1|WNT2|MEN1|GUCY1A3|KLF12|TCF7L1|FOXF2|WNT3A|TGFB3|SMAD9|ETV1|PBX1|AGT|VEGFA|BMP4|AR|BMP3|SDPR|NFIC
9887	3.4232E-9	1.4338E-7	35	643	503	28944	organ morphogenesis	MESP1|NRP1|THRB|SEMA3A|TCF21|SHH|SOX17|MYO6|NKX2-1|WNT2|MEN1|JAG2|NTRK2|TCF7L1|IRX5|WNT3A|TGFB3|PCGF2|NPNT|PBX1|AGT|TBX2|VEGFA|BMP4|AR|H19|MEIS1|ACTC1|NFIC|FGF18|ALDH1A1|ITGA8|COL8A1|FGFR3|ALDH1A7
51171	3.7755E-9	1.5559E-7	78	2252	503	28944	regulation of nitrogen compound metabolic process	CDKN1C|GLP1R|MESP1|CALCOCO1|VIPR2|THRB|PRDM6|TCF21|HIF3A|FGF1|MEOX2|SHH|LBH|SOX17|HEY1|SOX18|SIX5|PTRF|PKNOX2|MEN1|ZFP579|GUCY1A3|TLE2|KLF12|SOX13|ARAP2|ETV1|AR|ADRB3|SDPR|CAT|VPS25|NFIX|CALCRL|MAOB|EPAS1|NPR1|PLA2G1B|ADRB1|RASGRP3|PURA|ZFP14|PLAGL1|NKX2-1|DMD|CYTL1|WNT2|BCL9L|TCF7L1|IRX5|FOXF2|GRTP1|WNT3A|TGFB3|PCGF2|CBX2|CAV1|LRRN4|SMAD9|NR2F2|SMAD6|SMARCA2|SORBS3|PBX1|AGT|TBX2|VEGFA|BMP4|ZFP322A|BMP3|MEIS1|PKIA|NFIC|NOSTRIN|ZFP395|ID4|SNAI2|FGFR3
48666	4.2903E-9	1.7400E-7	25	355	503	28944	neuron development	CDKN1C|NRP1|SEMA3A|NTN4|SLC1A3|PPP1R9A|SHH|SYNGAP1|CCKAR|MAP2|MYO6|NKX2-1|KDR|DMD|NTRK2|EPHA7|SEMA6A|IRX5|WNT3A|ETV1|SYP|VEGFA|AR|GAP43|RTN4RL1
23051	5.0096E-9	1.9721E-7	31	529	503	28944	regulation of signaling process	GRIA1|TNXB|RASGRF2|ADRA1A|C1QTNF2|FGD5|SYNGAP1|KDR|CD36|MAP2K6|MAGI1|ANGPT1|LRRN3|ARHGEF15|GRTP1|TGFB3|PLEKHG5|CAV1|ARHGEF38|ARAP2|SYP|SORBS3|AGT|VEGFA|BMP4|AR|ARHGEF9|FGF18|CAT|RGL3|FGFR3
19219	5.0171E-9	1.9721E-7	77	2225	503	28944	regulation of nucleobase, nucleoside, nucleotide and nucleic acid metabolic process	CDKN1C|GLP1R|MESP1|CALCOCO1|VIPR2|THRB|PRDM6|TCF21|HIF3A|FGF1|MEOX2|SHH|LBH|SOX17|HEY1|SOX18|SIX5|PTRF|PKNOX2|MEN1|ZFP579|GUCY1A3|TLE2|KLF12|SOX13|ARAP2|ETV1|AR|ADRB3|SDPR|CAT|VPS25|NFIX|CALCRL|EPAS1|NPR1|PLA2G1B|ADRB1|RASGRP3|PURA|ZFP14|PLAGL1|NKX2-1|DMD|CYTL1|WNT2|BCL9L|TCF7L1|IRX5|FOXF2|GRTP1|WNT3A|TGFB3|PCGF2|CBX2|CAV1|LRRN4|SMAD9|NR2F2|SMAD6|SMARCA2|SORBS3|PBX1|AGT|TBX2|VEGFA|BMP4|ZFP322A|BMP3|MEIS1|PKIA|NFIC|NOSTRIN|ZFP395|ID4|SNAI2|FGFR3
45892	8.3802E-9	3.2442E-7	24	340	503	28944	negative regulation of transcription, DNA-dependent	CDKN1C|KLF12|TCF7L1|NFIX|THRB|FOXF2|PCGF2|CBX2|CAV1|TCF21|NR2F2|SORBS3|TBX2|BMP4|PURA|SHH|SOX18|PKIA|NFIC|NKX2-1|NOSTRIN|SNAI2|FGFR3|MEN1
51253	9.9349E-9	3.7886E-7	24	343	503	28944	negative regulation of RNA metabolic process	CDKN1C|KLF12|TCF7L1|NFIX|THRB|FOXF2|PCGF2|CBX2|CAV1|TCF21|NR2F2|SORBS3|TBX2|BMP4|PURA|SHH|SOX18|PKIA|NFIC|NKX2-1|NOSTRIN|SNAI2|FGFR3|MEN1
31328	1.0695E-8	4.0186E-7	36	705	503	28944	positive regulation of cellular biosynthetic process	GLP1R|CALCOCO1|NFIX|THRB|EPAS1|NPR1|PLA2G1B|TCF21|HIF3A|FGF1|C1QTNF2|SHH|LBH|SOX17|SOX18|PLAGL1|NKX2-1|CYTL1|WNT2|MEN1|GUCY1A3|KLF12|TCF7L1|FOXF2|WNT3A|TGFB3|SMAD9|ETV1|PBX1|AGT|VEGFA|BMP4|AR|BMP3|SDPR|NFIC
23052	1.1393E-8	4.2187E-7	112	3812	503	28944	signaling	DGKG|CHRM2|GUCY1B3|VIPR2|IRS1|STMN2|FGF1|HNMT|SYNGAP1|BAIAP2L1|GJA5|KDR|PLCE1|CAR8|SPA17|PDK2|CDON|GUCY1A3|TLE2|EPHA7|SEMA6A|STARD8|NPY1R|PYGO1|AR|COL4A3|APLNR|NPTXR|GRIA1|BEX4|PTGFR|CALCRL|MAOB|STXBP4|EPAS1|NPR1|NPR2|LTBP4|ADRB1|NDRG2|RASGRP3|MYO6|NKX2-1|NAALAD2|SCN3A|WNT2|MAP2K6|JAG2|FZD2|DMPK|LRRN3|WNT3A|TGFB3|CAV1|SMAD9|RASSF9|SMAD6|BMP4|RCAN2|FGF18|RGL3|FGFR4|FGFR3|ACVRL1|GLP1R|MESP1|NRP1|CALCOCO1|THRB|RASGRF2|LRRK2|NPCD|HIF3A|ADRA1A|RERG|C1QTNF2|SHH|CCKAR|HEY1|PDE4A|RSPO1|CD36|CLEC1B|ARAP2|SYP|ARHGEF9|ADRB3|ITGA8|PDE5A|CRYAB|ALDH1A7|FIGF|RAMP2|NTN4|ATP1A2|PURA|WIF1|GNG8|DMD|NTRK2|TCF7L1|PPP1R14C|ANGPT1|TIE1|NTRK3|MTSS1L|AGT|VEGFA|MFAP4|PPP2R2C|TEK|KCNK2
9966	1.4417E-8	5.2623E-7	30	523	503	28944	regulation of signal transduction	TNXB|RASGRF2|ADRA1A|C1QTNF2|FGD5|SYNGAP1|KDR|CD36|MAP2K6|MAGI1|ANGPT1|LRRN3|ARHGEF15|GRTP1|TGFB3|PLEKHG5|CAV1|ARHGEF38|ARAP2|SYP|SORBS3|AGT|VEGFA|BMP4|AR|ARHGEF9|FGF18|CAT|RGL3|FGFR3
8016	1.5043E-8	5.4135E-7	11	65	503	28944	regulation of heart contraction	GLP1R|THRB|DMPK|IRX5|EPAS1|SEMA3A|HRC|ADRB1|PDE5A|ATP1A2|ADRA1A
9891	1.5880E-8	5.6352E-7	36	716	503	28944	positive regulation of biosynthetic process	GLP1R|CALCOCO1|NFIX|THRB|EPAS1|NPR1|PLA2G1B|TCF21|HIF3A|FGF1|C1QTNF2|SHH|LBH|SOX17|SOX18|PLAGL1|NKX2-1|CYTL1|WNT2|MEN1|GUCY1A3|KLF12|TCF7L1|FOXF2|WNT3A|TGFB3|SMAD9|ETV1|PBX1|AGT|VEGFA|BMP4|AR|BMP3|SDPR|NFIC
10604	1.6647E-8	5.8264E-7	39	818	503	28944	positive regulation of macromolecule metabolic process	GLP1R|CALCOCO1|NFIX|THRB|EPAS1|PLA2G1B|TCF21|HIF3A|AKAP5|FGF1|C1QTNF2|SHH|LBH|SOX17|SOX18|PLAGL1|NKX2-1|CYTL1|WNT2|MEN1|KLF12|TCF7L1|ANGPT1|FOXF2|WNT3A|TGFB3|SMAD9|ETV1|PBX1|AGT|VEGFA|BMP4|AR|BMP3|SDPR|NFIC|TEK|FGFR3|ALDH1A7
45893	2.1621E-8	7.4650E-7	28	472	503	28944	positive regulation of transcription, DNA-dependent	GLP1R|CALCOCO1|NFIX|THRB|EPAS1|TCF21|HIF3A|FGF1|SHH|SOX17|SOX18|PLAGL1|NKX2-1|CYTL1|WNT2|MEN1|KLF12|TCF7L1|FOXF2|WNT3A|TGFB3|PBX1|VEGFA|BMP4|AR|BMP3|SDPR|NFIC
51254	2.4734E-8	8.4261E-7	28	475	503	28944	positive regulation of RNA metabolic process	GLP1R|CALCOCO1|NFIX|THRB|EPAS1|TCF21|HIF3A|FGF1|SHH|SOX17|SOX18|PLAGL1|NKX2-1|CYTL1|WNT2|MEN1|KLF12|TCF7L1|FOXF2|WNT3A|TGFB3|PBX1|VEGFA|BMP4|AR|BMP3|SDPR|NFIC
42221	2.8145E-8	9.4618E-7	46	1083	503	28944	response to chemical stimulus	GRIA1|GLP1R|IRS1|STXBP4|EPAS1|SEMA3A|PON1|SLC1A3|HIF3A|ADRA1A|CXCL15|CYGB|SULT1A1|ADH1|SHH|MYO6|NKX2-1|KDR|CYP2F2|CD36|SCN3A|BCHE|EPHA7|WNT3A|TGFB3|TIE1|CAV1|EPHX1|CYBRD1|CYP4B1|SMAD9|NME5|SYP|VEGFA|BMP4|AR|DLG4|JKAMP|ALDH1A1|CAT|CYP1A1|MAPT|TEK|CDO1|CRYAB|KCNK3
31326	3.0047E-8	9.9703E-7	76	2278	503	28944	regulation of cellular biosynthetic process	CDKN1C|GLP1R|MESP1|CALCOCO1|VIPR2|THRB|PRDM6|TCF21|HIF3A|FGF1|MEOX2|C1QTNF2|SHH|LBH|SOX17|HEY1|SOX18|SIX5|PTRF|PKNOX2|MEN1|ZFP579|GUCY1A3|TLE2|KLF12|SOX13|ETV1|AR|PPP1R3C|ADRB3|SDPR|CAT|VPS25|NFIX|CALCRL|EPAS1|NPR1|PLA2G1B|ADRB1|PURA|ZFP14|PLAGL1|NKX2-1|DMD|CYTL1|WNT2|BCL9L|TCF7L1|IRX5|FOXF2|WNT3A|TGFB3|PCGF2|CBX2|CAV1|LRRN4|SMAD9|NR2F2|SMAD6|SMARCA2|SORBS3|PBX1|AGT|TBX2|VEGFA|BMP4|ZFP322A|BMP3|MEIS1|PKIA|NFIC|NOSTRIN|ZFP395|ID4|SNAI2|FGFR3
10629	3.3700E-8	1.1039E-6	28	482	503	28944	negative regulation of gene expression	CDKN1C|NFIX|THRB|PRDM6|TCF21|PURA|SHH|HEY1|SOX18|NKX2-1|MEN1|KLF12|TCF7L1|FOXF2|PCGF2|CBX2|CAV1|LRRN4|NR2F2|SORBS3|TBX2|BMP4|PKIA|NFIC|NOSTRIN|SNAI2|CRYAB|FGFR3
16481	4.1251E-8	1.3341E-6	26	427	503	28944	negative regulation of transcription	CDKN1C|NFIX|THRB|PRDM6|TCF21|PURA|SHH|SOX18|NKX2-1|MEN1|KLF12|TCF7L1|FOXF2|PCGF2|CBX2|CAV1|LRRN4|NR2F2|SORBS3|TBX2|BMP4|PKIA|NFIC|NOSTRIN|SNAI2|FGFR3
44238	4.1987E-8	1.3410E-6	147	5584	503	28944	primary metabolic process	GUCY1B3|ATP8A1|PANK1|PRDM6|ZDHHC1|MYLK|SOX17|SOX18|KDR|PLCE1|PTRF|PDK2|MEN1|ZFP579|GUCY1A3|GSTK1|TLE2|EPHA7|CDKL5|ABCA8B|SOX13|NPY1R|DYRK1B|ATP1B2|CYP39A1|AR|CYP2D22|PPP1R3C|FKBP7|VPS25|ENPEP|EPAS1|NPR1|GLO1|NPR2|SLC1A3|PCDH12|GLB1L2|SULT1A1|DPP4|LDHB|DGUOK|ADH1|STK36|MAP2|NKX2-1|NAALAD2|MAP2K6|BCL9L|ACE|GSTM1|OSBPL6|DMPK|LRRN3|FOXF2|TGFB3|ST8SIA2|CBX2|CAV1|SMAD9|NR2F2|TECRL|SMAD6|SMARCA2|PBX1|PTPRD|ZFP322A|PTPRB|PPFIBP2|GGCX|CYP1A1|SNAI2|FGFR4|OGT|FGFR3|ACVRL1|MESP1|PTPRU|CALCOCO1|ST6GALNAC2|THRB|LRRK2|TCF21|HIF3A|PITPNC1|PCMTD2|C1QTNF2|SHH|ACOXL|LBH|HEY1|SCRN1|HYAL1|SIX5|SENP8|HYAL3|PRKG2|PDE4A|UPP2|HMGCS2|ACADM|CD36|AASS|PCMTD1|CHST8|CBR2|KLF12|MME|MAMDC2|AMT|ETV1|NME5|SYP|ALDH1A1|CAT|PDE5A|CRYAB|ALDH1A7|CHST3|MYH7|PRPS2|NFIX|TNXB|HPGD|PLA2G1B|PON1|ATP1A2|PURA|EGFLAM|METTL4|BCHE|NTRK2|TCF7L1|AI464131|PCGF2|TIE1|NTRK3|AGT|TBX2|VEGFA|GSTZ1|MEIS1|NOVA1|NFIC|HC|TEK|CDO1
9889	4.4667E-8	1.4090E-6	76	2300	503	28944	regulation of biosynthetic process	CDKN1C|GLP1R|MESP1|CALCOCO1|VIPR2|THRB|PRDM6|TCF21|HIF3A|FGF1|MEOX2|C1QTNF2|SHH|LBH|SOX17|HEY1|SOX18|SIX5|PTRF|PKNOX2|MEN1|ZFP579|GUCY1A3|TLE2|KLF12|SOX13|ETV1|AR|PPP1R3C|ADRB3|SDPR|CAT|VPS25|NFIX|CALCRL|EPAS1|NPR1|PLA2G1B|ADRB1|PURA|ZFP14|PLAGL1|NKX2-1|DMD|CYTL1|WNT2|BCL9L|TCF7L1|IRX5|FOXF2|WNT3A|TGFB3|PCGF2|CBX2|CAV1|LRRN4|SMAD9|NR2F2|SMAD6|SMARCA2|SORBS3|PBX1|AGT|TBX2|VEGFA|BMP4|ZFP322A|BMP3|MEIS1|PKIA|NFIC|NOSTRIN|ZFP395|ID4|SNAI2|FGFR3
51179	5.2974E-8	1.6506E-6	84	2655	503	28944	localization	GLP1R|MESP1|NRP1|ATP8A1|SLC6A2|CXCL15|SYNE2|PITPNC1|SYNE1|MRC2|SHH|CCKAR|SCRN1|GJA5|KDR|SLC25A42|CD36|SEMA6A|ABCA8A|EDN3|PLLP|ABCA8B|PLEKHG5|SYP|ATP1B2|SRCIN1|SLC7A4|PPP1R3C|PITPNM3|CAT|VPS25|GRIA1|GPM6A|ENPEP|SLC24A4|RAMP2|KCNE2|STXBP4|DNAH5|KCNA2|LTBP4|SLC1A3|SNX32|ATP1A2|PRICKLE1|KLC1|CYGB|DPP4|KCTD21|PODXL|MYO6|NKX2-1|SCN7A|STXBP6|SLC25A23|SCN3A|EXPH5|NTRK2|RPH3AL|OSBPL6|LRRN3|TGFB3|NTRK3|CAV1|LGI3|ABCA9|CYBRD1|RASSF9|NR2F2|AGT|SYT17|VEGFA|GULP1|H19|EHD4|DLG4|FXYD1|NOSTRIN|SFXN4|HC|KCNK2|KCNK3|SLC25A36|SLC25A35
60255	5.5267E-8	1.7013E-6	81	2527	503	28944	regulation of macromolecule metabolic process	CDKN1C|GLP1R|MESP1|CALCOCO1|THRB|PRDM6|TCF21|HIF3A|FGF1|MEOX2|C1QTNF2|SHH|LBH|SOX17|HEY1|SOX18|SIX5|PTRF|PKNOX2|MEN1|MAGI1|ZFP579|TLE2|KLF12|SOX13|ETV1|AR|PPP1R3C|SDPR|CAT|VPS25|CRYAB|ALDH1A7|GRIA1|NFIX|TNXB|EPAS1|PLA2G1B|AKAP5|PURA|ZFP14|PDGFD|PLAGL1|NKX2-1|DMD|CYTL1|WNT2|BCL9L|TCF7L1|ANGPT1|IRX5|FOXF2|WNT3A|TGFB3|PCGF2|CBX2|CAV1|LRRN4|SMAD9|NR2F2|SMAD6|SMARCA2|SORBS3|PBX1|AGT|TBX2|VEGFA|BMP4|H19|ZFP322A|BMP3|MEIS1|PKIA|NFIC|NOSTRIN|CYP1A1|ZFP395|ID4|SNAI2|TEK|FGFR3
45941	5.6493E-8	1.7183E-6	31	588	503	28944	positive regulation of transcription	GLP1R|CALCOCO1|NFIX|THRB|EPAS1|TCF21|HIF3A|FGF1|SHH|LBH|SOX17|SOX18|PLAGL1|NKX2-1|CYTL1|WNT2|MEN1|KLF12|TCF7L1|FOXF2|WNT3A|TGFB3|SMAD9|ETV1|PBX1|VEGFA|BMP4|AR|BMP3|SDPR|NFIC
30030	6.6300E-8	1.9929E-6	24	379	503	28944	cell projection organization	NRP1|EPHA7|SEMA6A|WNT3A|SEMA3A|MTSS1L|ETV1|SYP|PPP1R9A|AR|H19|SHH|GAP43|SYNGAP1|BAIAP2L1|CCKAR|TTC30B|RTN4RL1|MAP2|MYO6|NKX2-1|ITGA8|KDR|DMD
10628	6.9812E-8	2.0741E-6	32	626	503	28944	positive regulation of gene expression	GLP1R|CALCOCO1|NFIX|THRB|EPAS1|TCF21|HIF3A|FGF1|SHH|LBH|SOX17|SOX18|PLAGL1|NKX2-1|CYTL1|WNT2|MEN1|KLF12|TCF7L1|FOXF2|WNT3A|TGFB3|SMAD9|ETV1|PBX1|VEGFA|BMP4|AR|BMP3|SDPR|NFIC|ALDH1A7
8284	8.8840E-8	2.6068E-6	24	385	503	28944	positive regulation of cell proliferation	BEX4|GLP1R|FIGF|CALCRL|THRB|EDN3|IRS1|WNT3A|RTKN2|FGF1|PBX1|AGT|VEGFA|BMP4|AR|PURA|SHH|FGF18|KDR|ID4|FGFR4|WNT2|FGFR3|ALDH1A7
10557	8.9785E-8	2.6068E-6	33	666	503	28944	positive regulation of macromolecule biosynthetic process	GLP1R|CALCOCO1|NFIX|THRB|EPAS1|PLA2G1B|TCF21|HIF3A|FGF1|C1QTNF2|SHH|LBH|SOX17|SOX18|PLAGL1|NKX2-1|CYTL1|WNT2|MEN1|KLF12|TCF7L1|FOXF2|WNT3A|TGFB3|SMAD9|ETV1|PBX1|VEGFA|BMP4|AR|BMP3|SDPR|NFIC
50880	1.0205E-7	2.9297E-6	9	47	503	28944	regulation of blood vessel size	GUCY1A3|ACE|EDN3|ADRB3|NPR1|CAV1|ADRB1|ADRA1A|AGT
48729	1.0947E-7	3.1077E-6	21	305	503	28944	tissue morphogenesis	JAG2|MESP1|NRP1|TCF7L1|WNT3A|SEMA3A|TCF21|NPNT|PBX1|AGT|VEGFA|BMP4|AR|H19|SHH|ACTC1|SOX17|ALDH1A1|WNT2|FGFR3|ALDH1A7
6928	1.1284E-7	3.1682E-6	24	390	503	28944	cellular component movement	MESP1|NRP1|ENPEP|EPHA7|SEMA6A|EDN3|PLEKHG5|SEMA3A|NTRK3|DNAH5|ETV1|NR2F2|CXCL15|SYNE2|VEGFA|H19|SHH|GAP43|CCKAR|PODXL|NKX2-1|KDR|HC|CD36
35150	1.2368E-7	3.4349E-6	9	48	503	28944	regulation of tube size	GUCY1A3|ACE|EDN3|ADRB3|NPR1|CAV1|ADRB1|ADRA1A|AGT
45595	1.2543E-7	3.4459E-6	29	545	503	28944	regulation of cell differentiation	BEX4|GLP1R|NRP1|THRB|SEMA3A|PRDM6|AKAP5|SYNE1|DGUOK|SHH|SYNGAP1|WIF1|KDR|CD36|MEN1|CDON|NTRK2|ACE|WNT3A|NTRK3|CAV1|SMAD9|PBX1|BMP4|AR|MEIS1|FGF18|ID4|FGFR3
22603	1.4422E-7	3.9199E-6	20	283	503	28944	regulation of anatomical structure morphogenesis	NRP1|SEMA3A|TIE1|NTRK3|NTN4|AKAP5|FGF1|SYNE1|VEGFA|BMP4|AR|SHH|SYNGAP1|COL4A3|KDR|HC|CD36|TEK|FGFR4|WNT2
70887	1.4691E-7	3.9511E-6	19	257	503	28944	cellular response to chemical stimulus	IRS1|STXBP4|EPAS1|WNT3A|TGFB3|CYP4B1|SMAD9|SYP|CXCL15|VEGFA|SULT1A1|BMP4|AR|SHH|CAT|CYP1A1|CYP2F2|SCN3A|KCNK3
45934	1.5694E-7	4.1768E-6	26	457	503	28944	negative regulation of nucleobase, nucleoside, nucleotide and nucleic acid metabolic process	CDKN1C|NFIX|THRB|PRDM6|TCF21|PURA|SHH|SOX18|NKX2-1|MEN1|KLF12|TCF7L1|FOXF2|PCGF2|CBX2|CAV1|LRRN4|NR2F2|SORBS3|TBX2|BMP4|PKIA|NFIC|NOSTRIN|SNAI2|FGFR3
7507	1.6220E-7	4.2723E-6	18	233	503	28944	heart development	MESP1|NRP1|CALCRL|WNT3A|ADRA1A|TBX2|VEGFA|BMP4|H19|SHH|ACTC1|SOX17|SOX18|GJA5|NOX4|ACADM|WNT2|ALDH1A7
35468	1.9638E-7	5.1161E-6	17	211	503	28944	positive regulation of signaling pathway	ANGPT1|IRS1|WNT3A|NPNT|ADRA1A|SORBS3|AGT|BMP4|AR|SHH|HEY1|FGF18|CAT|ITGA8|KDR|CD36|FGFR3
51240	1.9824E-7	5.1161E-6	19	262	503	28944	positive regulation of multicellular organismal process	GRIA1|GLP1R|NTRK2|FIGF|LAMA2|CAV1|NPY1R|SLC1A3|ADRB1|ADRA1A|AGT|VEGFA|BMP4|SHH|ADRB3|KDR|PDE5A|CD36|WNT2
51172	2.2880E-7	5.8457E-6	26	466	503	28944	negative regulation of nitrogen compound metabolic process	CDKN1C|NFIX|THRB|PRDM6|TCF21|PURA|SHH|SOX18|NKX2-1|MEN1|KLF12|TCF7L1|FOXF2|PCGF2|CBX2|CAV1|LRRN4|NR2F2|SORBS3|TBX2|BMP4|PKIA|NFIC|NOSTRIN|SNAI2|FGFR3
45449	2.8565E-7	7.2262E-6	66	1980	503	28944	regulation of transcription	CDKN1C|GLP1R|MESP1|CALCOCO1|THRB|PRDM6|TCF21|HIF3A|FGF1|MEOX2|SHH|LBH|SOX17|HEY1|SOX18|SIX5|PTRF|PKNOX2|MEN1|ZFP579|TLE2|KLF12|SOX13|ETV1|AR|SDPR|CAT|VPS25|NFIX|EPAS1|PURA|ZFP14|PLAGL1|NKX2-1|DMD|CYTL1|WNT2|BCL9L|TCF7L1|IRX5|FOXF2|WNT3A|TGFB3|PCGF2|CBX2|CAV1|LRRN4|SMAD9|NR2F2|SMAD6|SMARCA2|SORBS3|PBX1|TBX2|VEGFA|BMP4|ZFP322A|BMP3|MEIS1|PKIA|NFIC|NOSTRIN|ZFP395|ID4|SNAI2|FGFR3
45944	3.5103E-7	8.7929E-6	24	415	503	28944	positive regulation of transcription from RNA polymerase II promoter	GLP1R|CALCOCO1|KLF12|TCF7L1|NFIX|THRB|FOXF2|EPAS1|TGFB3|HIF3A|FGF1|PBX1|VEGFA|BMP4|AR|BMP3|SHH|SDPR|PLAGL1|NFIC|NKX2-1|CYTL1|WNT2|MEN1
51094	3.5473E-7	8.7993E-6	22	356	503	28944	positive regulation of developmental process	BEX4|GLP1R|ACE|THRB|NTRK3|SMAD9|AKAP5|FGF1|VEGFA|BMP4|SHH|WIF1|FGF18|KDR|HC|CD36|TEK|FGFR4|WNT2|FGFR3|MEN1|CDON
32835	3.6442E-7	8.9527E-6	5	10	503	28944	glomerulus development	BMP4|ANGPT1|COL4A4|COL4A3|TCF21
30198	3.7035E-7	8.9804E-6	12	107	503	28944	extracellular matrix organization	TNXB|EGFLAM|FOXF2|WNT3A|ELN|ABI3BP|COL4A4|COL4A3|ITGA8|NPNT|RECK|AGT
22610	3.7609E-7	8.9804E-6	28	542	503	28944	biological adhesion	SPON2|PTPRU|NRP1|TNXB|LAMA2|AMIGO2|LAMA3|PCDH12|PCDH18|DPP4|PODXL|CD36|PCDH1|CDON|JUP|ANGPT1|ATP1B2|NPNT|SORBS3|AGT|MFAP4|COL6A2|COL4A3|ITGA8|CDHR3|COL8A1|TEK|FREM1
7155	3.7609E-7	8.9804E-6	28	542	503	28944	cell adhesion	SPON2|PTPRU|NRP1|TNXB|LAMA2|AMIGO2|LAMA3|PCDH12|PCDH18|DPP4|PODXL|CD36|PCDH1|CDON|JUP|ANGPT1|ATP1B2|NPNT|SORBS3|AGT|MFAP4|COL6A2|COL4A3|ITGA8|CDHR3|COL8A1|TEK|FREM1
31175	3.9498E-7	9.3442E-6	19	274	503	28944	neuron projection development	NRP1|EPHA7|SEMA6A|WNT3A|SEMA3A|ETV1|SYP|PPP1R9A|AR|SHH|GAP43|SYNGAP1|CCKAR|RTN4RL1|MAP2|MYO6|NKX2-1|KDR|DMD
10558	4.0304E-7	9.4473E-6	26	480	503	28944	negative regulation of macromolecule biosynthetic process	CDKN1C|NFIX|THRB|PRDM6|TCF21|PURA|SHH|SOX18|NKX2-1|MEN1|KLF12|TCF7L1|FOXF2|PCGF2|CBX2|CAV1|LRRN4|NR2F2|SORBS3|TBX2|BMP4|PKIA|NFIC|NOSTRIN|SNAI2|FGFR3
60429	4.7004E-7	1.0918E-5	21	333	503	28944	epithelium development	JAG2|NRP1|FZD2|WNT3A|SEMA3A|TCF21|NPNT|PBX1|AGT|VEGFA|BMP4|AR|H19|SHH|SOX17|SOX18|ALDH1A1|NKX2-1|KDR|FGFR3|ALDH1A7
61061	4.8869E-7	1.1249E-5	17	225	503	28944	muscle structure development	ELN|CAV1|DYRK1B|ETV1|NR2F2|MEOX2|AGT|TBX2|VEGFA|BMP4|SHH|ACTC1|DMD|ACADM|CRYAB|WNT2|CDON
9967	5.0624E-7	1.1549E-5	14	153	503	28944	positive regulation of signal transduction	ANGPT1|CAV1|SYP|ADRA1A|SORBS3|AGT|VEGFA|BMP4|AR|FGF18|CAT|KDR|CD36|FGFR3
10817	5.4814E-7	1.2291E-5	14	154	503	28944	regulation of hormone levels	CHST8|GLP1R|LTBP4|SYP|AGT|SULT1A1|AR|ADH1|SHH|CCKAR|ALDH1A1|CYP1A1|CD36|ALDH1A7
48568	5.4839E-7	1.2291E-5	18	253	503	28944	embryonic organ development	FOXF2|EPAS1|WNT3A|TGFB3|PCGF2|TCF21|PCDH12|PBX1|VEGFA|BMP4|H19|SHH|MYO6|ALDH1A1|ITGA8|WNT2|ALDH1A7|MEN1
23056	5.9313E-7	1.3178E-5	14	155	503	28944	positive regulation of signaling process	ANGPT1|CAV1|SYP|ADRA1A|SORBS3|AGT|VEGFA|BMP4|AR|FGF18|CAT|KDR|CD36|FGFR3
45165	6.4140E-7	1.4126E-5	14	156	503	28944	cell fate commitment	JAG2|WNT3A|NTRK3|FGF1|TBX2|BMP4|SHH|GAP43|NKX2-1|KDR|FGFR4|WNT2|MEN1|CDON
9790	6.4687E-7	1.4126E-5	32	692	503	28944	embryonic development	ACVRL1|MESP1|EPAS1|TCF21|PCDH12|MEOX2|SHH|SOX17|SOX18|GJA5|MYO6|WNT2|MEN1|CDON|JAG2|TCF7L1|ANGPT1|FOXF2|WNT3A|TGFB3|PCGF2|TIE1|PBX1|VEGFA|BMP4|AR|H19|ALDH1A1|ITGA8|SNAI2|HC|ALDH1A7
31327	6.6772E-7	1.4429E-5	26	493	503	28944	negative regulation of cellular biosynthetic process	CDKN1C|NFIX|THRB|PRDM6|TCF21|PURA|SHH|SOX18|NKX2-1|MEN1|KLF12|TCF7L1|FOXF2|PCGF2|CBX2|CAV1|LRRN4|NR2F2|SORBS3|TBX2|BMP4|PKIA|NFIC|NOSTRIN|SNAI2|FGFR3
30324	6.7206E-7	1.4429E-5	12	113	503	28944	lung development	BMP4|SHH|EPAS1|FGF18|NKX2-1|CYP1A1|KDR|TCF21|FGF1|FGFR4|ALDH1A7|VEGFA
40011	7.1097E-7	1.5138E-5	22	371	503	28944	locomotion	MESP1|NRP1|ENPEP|EPHA7|EDN3|PLEKHG5|SEMA3A|NTRK3|DNAH5|ATP1A2|NR2F2|CXCL15|SYNE2|VEGFA|H19|SHH|CCKAR|PODXL|NKX2-1|KDR|HC|CD36
10556	7.7562E-7	1.6288E-5	69	2166	503	28944	regulation of macromolecule biosynthetic process	CDKN1C|GLP1R|MESP1|CALCOCO1|THRB|PRDM6|TCF21|HIF3A|FGF1|MEOX2|C1QTNF2|SHH|LBH|SOX17|HEY1|SOX18|SIX5|PTRF|PKNOX2|MEN1|ZFP579|TLE2|KLF12|SOX13|ETV1|AR|PPP1R3C|SDPR|CAT|VPS25|NFIX|EPAS1|PLA2G1B|PURA|ZFP14|PLAGL1|NKX2-1|DMD|CYTL1|WNT2|BCL9L|TCF7L1|IRX5|FOXF2|WNT3A|TGFB3|PCGF2|CBX2|CAV1|LRRN4|SMAD9|NR2F2|SMAD6|SMARCA2|SORBS3|PBX1|TBX2|VEGFA|BMP4|ZFP322A|BMP3|MEIS1|PKIA|NFIC|NOSTRIN|ZFP395|ID4|SNAI2|FGFR3
42325	7.7773E-7	1.6288E-5	22	373	503	28944	regulation of phosphorylation	CDKN1C|DGKG|MAGI1|PPP1R14A|PPP1R14C|TNXB|ANGPT1|LRRN3|IRS1|TGFB3|CAV1|SYP|AKAP5|FGF1|BMP4|AR|C1QTNF2|PDGFD|PKIA|TEK|FGFR3|MAP2K6
30323	8.1275E-7	1.6883E-5	12	115	503	28944	respiratory tube development	BMP4|SHH|EPAS1|FGF18|NKX2-1|CYP1A1|KDR|TCF21|FGF1|FGFR4|ALDH1A7|VEGFA
9890	8.6936E-7	1.7913E-5	26	500	503	28944	negative regulation of biosynthetic process	CDKN1C|NFIX|THRB|PRDM6|TCF21|PURA|SHH|SOX18|NKX2-1|MEN1|KLF12|TCF7L1|FOXF2|PCGF2|CBX2|CAV1|LRRN4|NR2F2|SORBS3|TBX2|BMP4|PKIA|NFIC|NOSTRIN|SNAI2|FGFR3
16477	9.1105E-7	1.8622E-5	18	262	503	28944	cell migration	MESP1|NRP1|ENPEP|EDN3|PLEKHG5|NTRK3|NR2F2|CXCL15|SYNE2|VEGFA|H19|SHH|CCKAR|PODXL|NKX2-1|KDR|HC|CD36
122	9.6254E-7	1.9499E-5	18	263	503	28944	negative regulation of transcription from RNA polymerase II promoter	CDKN1C|KLF12|NFIX|THRB|PCGF2|CBX2|CAV1|NR2F2|SORBS3|TBX2|BMP4|SHH|PKIA|NFIC|NKX2-1|SNAI2|FGFR3|MEN1
55114	9.6922E-7	1.9499E-5	30	636	503	28944	oxidation reduction	MAOB|HPGD|SLC1A3|PLOD2|LDHB|ADH1|ACOXL|CYP2F2|ACADM|AASS|CBR2|FMO1|CYBRD1|CYP4B1|FMO2|FMO3|TECRL|FMO5|CYP39A1|AR|CYP2D22|CYP2A5|CYP2S1|ALDH1A1|CAT|CYP1A1|NOX4|CYP2E1|CDO1|ALDH1A7
10468	1.0669E-6	2.1176E-5	70	2229	503	28944	regulation of gene expression	CDKN1C|GLP1R|MESP1|CALCOCO1|THRB|PRDM6|TCF21|HIF3A|FGF1|MEOX2|SHH|LBH|SOX17|HEY1|SOX18|SIX5|PTRF|PKNOX2|MEN1|ZFP579|TLE2|KLF12|SOX13|ETV1|AR|SDPR|CAT|VPS25|CRYAB|ALDH1A7|NFIX|EPAS1|PURA|ZFP14|PLAGL1|NKX2-1|DMD|CYTL1|WNT2|BCL9L|TCF7L1|IRX5|FOXF2|WNT3A|TGFB3|PCGF2|CBX2|CAV1|LRRN4|SMAD9|NR2F2|SMAD6|SMARCA2|SORBS3|PBX1|TBX2|VEGFA|BMP4|H19|ZFP322A|BMP3|MEIS1|PKIA|NFIC|NOSTRIN|CYP1A1|ZFP395|ID4|SNAI2|FGFR3
2009	1.0691E-6	2.1176E-5	17	238	503	28944	morphogenesis of an epithelium	JAG2|NRP1|WNT3A|SEMA3A|TCF21|NPNT|PBX1|AGT|VEGFA|BMP4|AR|H19|SHH|SOX17|ALDH1A1|FGFR3|ALDH1A7
17144	1.1128E-6	2.1870E-5	5	12	503	28944	drug metabolic process	SULT1A1|CYP2D22|CYP1A1|CYP4B1|FMO3
23034	1.1543E-6	2.2514E-5	37	891	503	28944	intracellular signaling pathway	DGKG|GLP1R|GUCY1B3|CALCOCO1|CALCRL|IRS1|NPR1|RASGRF2|LRRK2|NPR2|STMN2|ADRB1|FGF1|ADRA1A|RERG|RASGRP3|C1QTNF2|SHH|SYNGAP1|PLCE1|CAR8|MAP2K6|GUCY1A3|FZD2|LRRN3|TGFB3|CAV1|SYP|AR|ARHGEF9|ADRB3|RCAN2|RGL3|TEK|CRYAB|FGFR3|ALDH1A7
30155	1.1746E-6	2.2736E-5	12	119	503	28944	regulation of cell adhesion	JAG2|EGFLAM|ANGPT1|LAMA2|PODXL|ABI3BP|LAMA3|COL8A1|TEK|FGF1|NPNT|SRCIN1
10605	1.2188E-6	2.3413E-5	29	609	503	28944	negative regulation of macromolecule metabolic process	CDKN1C|NFIX|THRB|PRDM6|TCF21|PURA|SHH|HEY1|SOX18|NKX2-1|MEN1|MAGI1|KLF12|TCF7L1|FOXF2|PCGF2|CBX2|CAV1|LRRN4|NR2F2|SORBS3|TBX2|BMP4|PKIA|NFIC|NOSTRIN|SNAI2|CRYAB|FGFR3
51049	1.3993E-6	2.6294E-5	26	513	503	28944	regulation of transport	GLP1R|KCNE2|MAOB|IRS1|KCNA2|AKAP5|SYNE1|C1QTNF2|SHH|CCKAR|CD36|SCN3A|MAGI1|NTRK2|RPH3AL|DMPK|EDN3|CAV1|LGI3|NPY1R|SYP|AGT|EHD4|PKIA|KCNK2|KCNK3
51674	1.3996E-6	2.6294E-5	19	298	503	28944	localization of cell	MESP1|NRP1|ENPEP|EDN3|PLEKHG5|NTRK3|DNAH5|NR2F2|CXCL15|SYNE2|VEGFA|H19|SHH|CCKAR|PODXL|NKX2-1|KDR|HC|CD36
48870	1.3996E-6	2.6294E-5	19	298	503	28944	cell motility	MESP1|NRP1|ENPEP|EDN3|PLEKHG5|NTRK3|DNAH5|NR2F2|CXCL15|SYNE2|VEGFA|H19|SHH|CCKAR|PODXL|NKX2-1|KDR|HC|CD36
51174	1.4933E-6	2.7647E-5	22	388	503	28944	regulation of phosphorus metabolic process	CDKN1C|DGKG|MAGI1|PPP1R14A|PPP1R14C|TNXB|ANGPT1|LRRN3|IRS1|TGFB3|CAV1|SYP|AKAP5|FGF1|BMP4|AR|C1QTNF2|PDGFD|PKIA|TEK|FGFR3|MAP2K6
19220	1.4933E-6	2.7647E-5	22	388	503	28944	regulation of phosphate metabolic process	CDKN1C|DGKG|MAGI1|PPP1R14A|PPP1R14C|TNXB|ANGPT1|LRRN3|IRS1|TGFB3|CAV1|SYP|AKAP5|FGF1|BMP4|AR|C1QTNF2|PDGFD|PKIA|TEK|FGFR3|MAP2K6
42445	1.5228E-6	2.7992E-5	11	101	503	28944	hormone metabolic process	SULT1A1|CHST8|AR|ADH1|SHH|ALDH1A1|CYP1A1|CD36|SYP|ALDH1A7|AGT
51093	1.5594E-6	2.8460E-5	18	272	503	28944	negative regulation of developmental process	BEX4|NRP1|WNT3A|SEMA3A|TIE1|NTRK3|PRDM6|CAV1|PBX1|BMP4|AR|SHH|MEIS1|SYNGAP1|COL4A3|ID4|CD36|MEN1
1570	1.6130E-6	2.9229E-5	8	48	503	28944	vasculogenesis	NTRK2|SHH|SOX17|HEY1|SOX18|TIE1|CAV1|KDR
22607	1.7226E-6	3.0995E-5	27	552	503	28944	cellular component assembly	ACVRL1|TNXB|IRS1|ELN|KCNA2|LAMA3|C1QTNF2|SYNGAP1|BAIAP2L1|C1QTNF7|MYO6|TPPP|ACADM|PTRF|CBR2|JUP|ANGPT1|CAV1|MTSS1L|SMARCA2|HIST2H2BE|H19|ACTC1|ALDH1A1|CRYAB|OGT|ALDH1A7
3156	2.0996E-6	3.7514E-5	6	23	503	28944	regulation of organ formation	BMP4|AR|SHH|FGF1|FGFR4|WNT2
60541	2.3484E-6	4.1668E-5	12	127	503	28944	respiratory system development	BMP4|SHH|EPAS1|FGF18|NKX2-1|CYP1A1|KDR|TCF21|FGF1|FGFR4|ALDH1A7|VEGFA
7610	3.1260E-6	5.5083E-5	24	470	503	28944	behavior	GRIA1|GLP1R|BCHE|NTRK2|EPHA7|ACE|THRB|SEMA3A|NPY1R|SLC1A3|ETV1|ATP1A2|AGT|CXCL15|VEGFA|ADH1|SYNGAP1|CCKAR|ADRB3|DLG4|MYO6|NKX2-1|ITGA8|PDE5A
48732	3.2019E-6	5.6034E-5	15	204	503	28944	gland development	NRP1|IRS1|WNT3A|TGFB3|SEMA3A|CAV1|TCF21|PBX1|TBX2|VEGFA|BMP4|AR|SHH|NKX2-1|CDO1
1657	3.4194E-6	5.9432E-5	9	70	503	28944	ureteric bud development	BMP4|SHH|GSTA3|TCF21|SMAD9|NPNT|SMAD6|PBX1|AGT
51781	3.6346E-6	6.2746E-5	7	38	503	28944	positive regulation of cell division	FIGF|TGFB3|PDGFD|CAT|FGF1|MEN1|VEGFA
50804	3.6826E-6	6.3147E-5	13	156	503	28944	regulation of synaptic transmission	GRIA1|BCHE|NTRK2|EDN3|LAMA2|SLC1A3|SYP|ADRA1A|AGT|SYNGAP1|DLG4|MYO6|KDR
7517	4.0226E-6	6.8518E-5	14	182	503	28944	muscle organ development	ELN|CAV1|ETV1|NR2F2|MEOX2|TBX2|VEGFA|BMP4|SHH|ACTC1|DMD|ACADM|CRYAB|WNT2
35556	4.1093E-6	6.9326E-5	28	613	503	28944	intracellular signal transduction	GLP1R|CALCRL|IRS1|RASGRF2|LRRK2|ADRB1|FGF1|ADRA1A|RERG|RASGRP3|C1QTNF2|SHH|SYNGAP1|PLCE1|CAR8|MAP2K6|FZD2|LRRN3|TGFB3|CAV1|SYP|AR|ARHGEF9|ADRB3|RCAN2|RGL3|CRYAB|FGFR3
43408	4.1243E-6	6.9326E-5	12	134	503	28944	regulation of MAPKKK cascade	MAGI1|BMP4|AR|SYNGAP1|TNXB|CAV1|FGF18|CD36|ADRA1A|SORBS3|FGFR3|AGT
1763	4.8118E-6	8.0355E-5	12	136	503	28944	morphogenesis of a branching structure	BMP4|AR|NRP1|SHH|EPHA7|SEMA3A|KDR|TCF21|NPNT|PBX1|AGT|VEGFA
43062	4.8701E-6	8.0799E-5	13	160	503	28944	extracellular structure organization	TNXB|FOXF2|WNT3A|ELN|NPNT|AGT|EGFLAM|ABI3BP|COL4A4|MYO6|COL4A3|ITGA8|RECK
31324	5.3743E-6	8.8589E-5	27	587	503	28944	negative regulation of cellular metabolic process	CDKN1C|NFIX|THRB|PRDM6|TCF21|PURA|SHH|SOX18|NKX2-1|MEN1|MAGI1|KLF12|TCF7L1|FOXF2|PCGF2|CBX2|CAV1|LRRN4|NR2F2|SORBS3|TBX2|BMP4|PKIA|NFIC|NOSTRIN|SNAI2|FGFR3
9892	5.5126E-6	9.0287E-5	29	658	503	28944	negative regulation of metabolic process	CDKN1C|NFIX|THRB|PRDM6|TCF21|PURA|SHH|HEY1|SOX18|NKX2-1|MEN1|MAGI1|KLF12|TCF7L1|FOXF2|PCGF2|CBX2|CAV1|LRRN4|NR2F2|SORBS3|TBX2|BMP4|PKIA|NFIC|NOSTRIN|SNAI2|CRYAB|FGFR3
1655	5.5982E-6	9.1104E-5	12	138	503	28944	urogenital system development	PYGO1|BMP4|AR|SHH|ANGPT1|COL4A4|COL4A3|ITGA8|TCF21|PBX1|AGT|VEGFA
42537	5.9693E-6	9.6529E-5	4	8	503	28944	benzene and derivative metabolic process	SULT1A1|CYP1A1|CYP4B1|CYP2F2
10941	6.0117E-6	9.6603E-5	29	661	503	28944	regulation of cell death	GLP1R|AMIGO2|SHH|SYNGAP1|KDR|MEN1|MAP2K6|JAG2|EPHA7|ACE|ANGPT1|TGFB3|PCGF2|NTRK3|NME5|AGT|VEGFA|BMP4|LGALS12|ALDH1A1|SNAI2|NOX4|PDE5A|HC|TEK|CRYAB|FGFR3|ALDH1A7|ITM2B
7423	6.1895E-6	9.8839E-5	17	271	503	28944	sensory organ development	JAG2|NTRK2|IRX5|WNT3A|VEGFA|BMP4|SHH|MEIS1|SIX5|MYO6|ALDH1A1|CAT|ITGA8|COL8A1|CRYAB|FGFR3|ALDH1A7
1822	6.8175E-6	1.0819E-4	10	96	503	28944	kidney development	PYGO1|BMP4|SHH|ANGPT1|COL4A4|COL4A3|ITGA8|TCF21|AGT|VEGFA
60537	6.9894E-6	1.1023E-4	12	141	503	28944	muscle tissue development	BMP4|SHH|ACTC1|ELN|CAV1|DMD|NR2F2|ACADM|MEOX2|WNT2|TBX2|VEGFA
45995	7.2788E-6	1.1409E-4	6	28	503	28944	regulation of embryonic development	BMP4|AR|SHH|LAMA2|LAMA3|WNT2
51969	7.7789E-6	1.2119E-4	13	167	503	28944	regulation of transmission of nerve impulse	GRIA1|BCHE|NTRK2|EDN3|LAMA2|SLC1A3|SYP|ADRA1A|AGT|SYNGAP1|DLG4|MYO6|KDR
42310	8.0905E-6	1.2528E-4	5	17	503	28944	vasoconstriction	ACE|EDN3|CAV1|ADRA1A|AGT
51302	8.6099E-6	1.3252E-4	7	43	503	28944	regulation of cell division	FIGF|TGFB3|PDGFD|CAT|FGF1|MEN1|VEGFA
7548	8.6750E-6	1.3272E-4	12	144	503	28944	sex differentiation	BMP4|AR|SHH|ANGPT1|NKX2-1|KDR|TCF21|SMAD9|PBX1|AGT|VEGFA|BMP5
42981	8.8928E-6	1.3524E-4	28	639	503	28944	regulation of apoptosis	GLP1R|AMIGO2|SHH|SYNGAP1|KDR|MEN1|MAP2K6|JAG2|EPHA7|ACE|ANGPT1|TGFB3|PCGF2|NME5|AGT|VEGFA|BMP4|LGALS12|ALDH1A1|SNAI2|NOX4|PDE5A|HC|TEK|CRYAB|FGFR3|ALDH1A7|ITM2B
72001	8.9894E-6	1.3590E-4	10	99	503	28944	renal system development	PYGO1|BMP4|SHH|ANGPT1|COL4A4|COL4A3|ITGA8|TCF21|AGT|VEGFA
45596	9.4428E-6	1.4121E-4	15	223	503	28944	negative regulation of cell differentiation	BEX4|NRP1|WNT3A|SEMA3A|NTRK3|PRDM6|CAV1|PBX1|BMP4|AR|SHH|MEIS1|SYNGAP1|ID4|MEN1
50767	9.4511E-6	1.4121E-4	16	251	503	28944	regulation of neurogenesis	BEX4|NTRK2|NRP1|ACE|SEMA3A|NTRK3|AKAP5|PBX1|SYNE1|BMP4|DGUOK|SHH|MEIS1|SYNGAP1|KDR|ID4
8217	9.8351E-6	1.4610E-4	10	100	503	28944	regulation of blood pressure	GUCY1A3|GLP1R|ACE|ADRB3|NKX2-1|NPY1R|ADRB1|ATP1A2|ADRA1A|AGT
65009	1.1400E-5	1.6837E-4	34	870	503	28944	regulation of molecular function	DGKG|GLP1R|CALCRL|VIPR2|TNXB|IRS1|ADRB1|ADRA1A|RASGRP3|C1QTNF2|SHH|SYNGAP1|CCKAR|CYTL1|APPL2|MEN1|MAP2K6|PPP1R14C|LRRN3|GRTP1|TGFB3|PLEKHG5|CAV1|ARAP2|SYP|AGT|AR|ARHGEF9|ADRB3|PKIA|CAT|RGL3|CRYAB|RECK
43067	1.1484E-5	1.6864E-4	28	648	503	28944	regulation of programmed cell death	GLP1R|AMIGO2|SHH|SYNGAP1|KDR|MEN1|MAP2K6|JAG2|EPHA7|ACE|ANGPT1|TGFB3|PCGF2|NME5|AGT|VEGFA|BMP4|LGALS12|ALDH1A1|SNAI2|NOX4|PDE5A|HC|TEK|CRYAB|FGFR3|ALDH1A7|ITM2B
34754	1.1683E-5	1.7057E-4	8	62	503	28944	cellular hormone metabolic process	SULT1A1|AR|ADH1|SHH|ALDH1A1|CYP1A1|CD36|ALDH1A7
60284	1.1973E-5	1.7382E-4	17	285	503	28944	regulation of cell development	BEX4|NTRK2|NRP1|ACE|SEMA3A|NTRK3|AKAP5|PBX1|SYNE1|BMP4|DGUOK|SHH|MEIS1|SYNGAP1|KDR|ID4|CDON
51259	1.2123E-5	1.7500E-4	13	174	503	28944	protein oligomerization	ACVRL1|CBR2|JUP|ANGPT1|IRS1|CAV1|KCNA2|C1QTNF2|C1QTNF7|ALDH1A1|ACADM|OGT|ALDH1A7
42592	1.2421E-5	1.7829E-4	29	687	503	28944	homeostatic process	GRIA1|GLP1R|EPAS1|ADRB1|ATP1A2|ADRA1A|TXNDC16|CCKAR|KDR|DMD|CD36|SCN3A|MEN1|RPH3AL|FZD2|DMPK|CAV1|NPY1R|SYP|AGT|VEGFA|BMP4|ADRB3|FXYD1|HRC|NOX4|HC|KCNK2|KCNK3
51270	1.2892E-5	1.8402E-4	13	175	503	28944	regulation of cellular component movement	NRP1|ACE|EDN3|LAMA2|IRS1|SEMA3A|TIE1|LAMA3|SHH|KDR|NOX4|TEK|CHST3
45597	1.3316E-5	1.8901E-4	16	258	503	28944	positive regulation of cell differentiation	BEX4|GLP1R|ACE|THRB|NTRK3|SMAD9|AKAP5|BMP4|SHH|WIF1|FGF18|KDR|CD36|FGFR3|MEN1|CDON
43933	1.3675E-5	1.9303E-4	21	413	503	28944	macromolecular complex subunit organization	ACVRL1|CBR2|JUP|ANGPT1|IRS1|CAV1|KCNA2|AKAP5|SMARCA2|HIST2H2BE|C1QTNF2|SYNGAP1|C1QTNF7|ALDH1A1|TPPP|ACADM|CD36|CRYAB|OGT|PTRF|ALDH1A7
44093	1.3825E-5	1.9409E-4	20	381	503	28944	positive regulation of molecular function	DGKG|GLP1R|CALCRL|VIPR2|LRRN3|IRS1|TGFB3|CAV1|ADRB1|SYP|ADRA1A|AGT|C1QTNF2|SHH|CCKAR|ADRB3|CAT|CYTL1|MEN1|MAP2K6
45664	1.4073E-5	1.9648E-4	14	203	503	28944	regulation of neuron differentiation	BEX4|NTRK2|NRP1|SEMA3A|NTRK3|AKAP5|PBX1|SYNE1|BMP4|DGUOK|SHH|MEIS1|SYNGAP1|ID4
48754	1.5172E-5	2.1068E-4	10	105	503	28944	branching morphogenesis of a tube	BMP4|AR|NRP1|SHH|KDR|TCF21|NPNT|PBX1|AGT|VEGFA
6468	1.6504E-5	2.2793E-4	27	625	503	28944	protein amino acid phosphorylation	ACVRL1|NPR1|LRRK2|NPR2|MYLK|DGUOK|C1QTNF2|STK36|MAP2|KDR|PRKG2|PDK2|MAP2K6|NTRK2|EPHA7|CDKL5|DMPK|LRRN3|TGFB3|TIE1|NTRK3|DYRK1B|SMAD9|SYP|TEK|FGFR4|FGFR3
30879	1.7200E-5	2.3626E-4	9	85	503	28944	mammary gland development	BMP4|AR|IRS1|WNT3A|TGFB3|CAV1|CDO1|TBX2|VEGFA
14706	1.7734E-5	2.4230E-4	11	130	503	28944	striated muscle tissue development	SHH|ACTC1|ELN|CAV1|DMD|NR2F2|ACADM|MEOX2|WNT2|TBX2|VEGFA
90066	1.9426E-5	2.6401E-4	15	237	503	28944	regulation of anatomical structure size	GUCY1A3|NRP1|ACE|EDN3|NPR1|TGFB3|ELN|SEMA3A|NTRK3|CAV1|ADRB1|ADRA1A|AGT|ADRB3|CRYAB
55065	2.0754E-5	2.7815E-4	13	183	503	28944	metal ion homeostasis	GLP1R|FZD2|CAV1|NPY1R|ATP1A2|ADRA1A|AGT|CCKAR|FXYD1|HRC|KDR|HC|KCNK3
48545	2.0780E-5	2.7815E-4	9	87	503	28944	response to steroid hormone stimulus	SULT1A1|BMP4|AR|BCHE|ADH1|TGFB3|CAV1|TEK|CDO1
6575	2.0793E-5	2.7815E-4	12	157	503	28944	cellular amino acid derivative metabolic process	SULT1A1|GSTK1|BCHE|GSTM1|CYP2D22|EPAS1|NPR1|GLO1|CYP1A1|SLC1A3|ACADM|CDO1
50896	2.1414E-5	2.8468E-4	72	2526	503	28944	response to stimulus	GLP1R|SPON2|THRB|IRS1|HIF3A|SLC6A2|ADRA1A|CXCL15|SHH|SYNGAP1|CCKAR|KDR|RSPO1|ACADM|CD36|GUCY1A3|EPHA7|NPY1R|ETV1|NME5|SYP|MR1|AR|ADRB3|RTN4RL1|ALDH1A1|CAT|ITGA8|PDE5A|MAPT|CRYAB|GRIA1|STXBP4|EPAS1|PLA2G1B|SEMA3A|PON1|SLC1A3|ADRB1|ATP1A2|CYGB|SULT1A1|ADH1|MUSTN1|MYO6|NKX2-1|CYP2F2|SCN3A|PRRT1|BCHE|NTRK2|ACE|IRX5|WNT3A|TGFB3|TIE1|CAV1|EPHX1|CYBRD1|CYP4B1|SMAD9|AGT|VEGFA|BMP4|DLG4|JKAMP|CYP1A1|SNAI2|HC|TEK|CDO1|KCNK3
50790	2.1504E-5	2.8468E-4	30	745	503	28944	regulation of catalytic activity	DGKG|GLP1R|CALCRL|VIPR2|TNXB|IRS1|ADRB1|ADRA1A|RASGRP3|C1QTNF2|SYNGAP1|APPL2|MEN1|MAP2K6|PPP1R14C|LRRN3|GRTP1|TGFB3|PLEKHG5|CAV1|ARAP2|SYP|AGT|AR|ARHGEF9|ADRB3|PKIA|RGL3|CRYAB|RECK
31644	2.1985E-5	2.8954E-4	13	184	503	28944	regulation of neurological system process	GRIA1|BCHE|NTRK2|EDN3|LAMA2|SLC1A3|SYP|ADRA1A|AGT|SYNGAP1|DLG4|MYO6|KDR
21700	2.4710E-5	3.2376E-4	10	111	503	28944	developmental maturation	CDKN1C|IRX5|EPAS1|DLG4|NTN4|KDR|SEPT4|RECK|GM11492|VEGFA
72006	2.5119E-5	3.2745E-4	5	21	503	28944	nephron development	BMP4|ANGPT1|COL4A4|COL4A3|TCF21
48812	2.5383E-5	3.2879E-4	14	214	503	28944	neuron projection morphogenesis	NRP1|EPHA7|SEMA6A|WNT3A|SEMA3A|ETV1|SYP|SHH|GAP43|CCKAR|RTN4RL1|NKX2-1|KDR|DMD
51960	2.5480E-5	3.2879E-4	16	272	503	28944	regulation of nervous system development	BEX4|NTRK2|NRP1|ACE|SEMA3A|NTRK3|AKAP5|PBX1|SYNE1|BMP4|DGUOK|SHH|MEIS1|SYNGAP1|KDR|ID4
3007	2.7329E-5	3.5088E-4	9	90	503	28944	heart morphogenesis	MESP1|SHH|ACTC1|SOX17|WNT3A|WNT2|ALDH1A7|TBX2|VEGFA
48878	2.7660E-5	3.5336E-4	22	467	503	28944	chemical homeostasis	GRIA1|GLP1R|RPH3AL|FZD2|DMPK|EPAS1|CAV1|NPY1R|ATP1A2|SYP|ADRA1A|AGT|VEGFA|CCKAR|FXYD1|HRC|KDR|HC|CD36|KCNK2|SCN3A|KCNK3
1658	2.8289E-5	3.5606E-4	6	35	503	28944	branching involved in ureteric bud morphogenesis	BMP4|SHH|TCF21|NPNT|PBX1|AGT
19229	2.8289E-5	3.5606E-4	6	35	503	28944	regulation of vasoconstriction	EDN3|CAV1|NPY1R|PDE5A|ATP1A2|ADRA1A
60688	2.8289E-5	3.5606E-4	6	35	503	28944	regulation of morphogenesis of a branching structure	BMP4|AR|SHH|NTN4|WNT2|VEGFA
6464	2.8825E-5	3.5941E-4	41	1191	503	28944	protein modification process	ACVRL1|PTPRU|ST6GALNAC2|NPR1|LRRK2|NPR2|ZDHHC1|MYLK|PCMTD2|DGUOK|C1QTNF2|EGFLAM|STK36|MAP2|KDR|PRKG2|PDK2|PCMTD1|MEN1|MAP2K6|NTRK2|EPHA7|CDKL5|DMPK|LRRN3|TGFB3|PCGF2|TIE1|NTRK3|ST8SIA2|MAMDC2|DYRK1B|SMAD9|SYP|PTPRD|PTPRB|GGCX|TEK|FGFR4|OGT|FGFR3
61138	2.8862E-5	3.5941E-4	10	113	503	28944	morphogenesis of a branching epithelium	BMP4|AR|NRP1|SHH|SEMA3A|TCF21|NPNT|PBX1|AGT|VEGFA
43010	2.8978E-5	3.5941E-4	11	137	503	28944	camera-type eye development	BMP4|SHH|MEIS1|IRX5|SIX5|ALDH1A1|CAT|COL8A1|CRYAB|ALDH1A7|VEGFA
70271	2.9737E-5	3.6528E-4	17	306	503	28944	protein complex biogenesis	ACVRL1|CBR2|JUP|ANGPT1|IRS1|CAV1|KCNA2|C1QTNF2|SYNGAP1|C1QTNF7|ALDH1A1|TPPP|ACADM|CRYAB|OGT|PTRF|ALDH1A7
6461	2.9737E-5	3.6528E-4	17	306	503	28944	protein complex assembly	ACVRL1|CBR2|JUP|ANGPT1|IRS1|CAV1|KCNA2|C1QTNF2|SYNGAP1|C1QTNF7|ALDH1A1|TPPP|ACADM|CRYAB|OGT|PTRF|ALDH1A7
6066	3.1633E-5	3.8654E-4	19	371	503	28944	alcohol metabolic process	PRPS2|BCHE|EPAS1|NPR1|PON1|NPY1R|PCDH12|SULT1A1|CYP39A1|AR|LDHB|ADH1|CYP2D22|PPP1R3C|CAT|HMGCS2|CD36|CRYAB|PDK2
3006	3.1771E-5	3.8654E-4	16	277	503	28944	reproductive developmental process	ANGPT1|TCF21|SMAD9|NME5|SEPT4|PBX1|AGT|GM11492|VEGFA|BMP5|BMP4|AR|SHH|SIX5|NKX2-1|KDR
44085	3.3466E-5	4.0323E-4	27	651	503	28944	cellular component biogenesis	ACVRL1|TNXB|IRS1|ELN|KCNA2|LAMA3|C1QTNF2|SYNGAP1|BAIAP2L1|C1QTNF7|MYO6|TPPP|ACADM|PTRF|CBR2|JUP|ANGPT1|CAV1|MTSS1L|SMARCA2|HIST2H2BE|H19|ACTC1|ALDH1A1|CRYAB|OGT|ALDH1A7
6793	3.3616E-5	4.0323E-4	35	957	503	28944	phosphorus metabolic process	DGKG|ACVRL1|PTPRU|NRP1|PON3|PANK1|NPR1|LRRK2|NPR2|PON1|MYLK|DGUOK|C1QTNF2|STK36|MAP2|KDR|PRKG2|PDK2|MAP2K6|NTRK2|EPHA7|CDKL5|DMPK|LRRN3|TGFB3|TIE1|NTRK3|DYRK1B|SMAD9|SYP|PTPRD|PTPRB|TEK|FGFR4|FGFR3
6796	3.3616E-5	4.0323E-4	35	957	503	28944	phosphate metabolic process	DGKG|ACVRL1|PTPRU|NRP1|PON3|PANK1|NPR1|LRRK2|NPR2|PON1|MYLK|DGUOK|C1QTNF2|STK36|MAP2|KDR|PRKG2|PDK2|MAP2K6|NTRK2|EPHA7|CDKL5|DMPK|LRRN3|TGFB3|TIE1|NTRK3|DYRK1B|SMAD9|SYP|PTPRD|PTPRB|TEK|FGFR4|FGFR3
1654	3.4042E-5	4.0644E-4	12	165	503	28944	eye development	BMP4|NTRK2|SHH|MEIS1|IRX5|SIX5|ALDH1A1|CAT|COL8A1|CRYAB|ALDH1A7|VEGFA
43412	3.9327E-5	4.6735E-4	42	1249	503	28944	macromolecule modification	ACVRL1|PTPRU|ST6GALNAC2|NPR1|LRRK2|NPR2|ZDHHC1|MYLK|PCMTD2|DGUOK|C1QTNF2|EGFLAM|STK36|MAP2|KDR|PRKG2|PDK2|PCMTD1|MEN1|MAP2K6|NTRK2|EPHA7|CDKL5|DMPK|LRRN3|TGFB3|PCGF2|TIE1|NTRK3|ST8SIA2|MAMDC2|DYRK1B|SMAD9|SYP|AGT|PTPRD|PTPRB|GGCX|TEK|FGFR4|OGT|FGFR3
55074	4.0631E-5	4.8061E-4	12	168	503	28944	calcium ion homeostasis	GLP1R|FZD2|CCKAR|CAV1|FXYD1|HRC|KDR|NPY1R|ATP1A2|HC|ADRA1A|KCNK3
51234	4.0888E-5	4.8142E-4	67	2347	503	28944	establishment of localization	GLP1R|ATP8A1|SLC6A2|PITPNC1|SYNE1|MRC2|SHH|CCKAR|SCRN1|GJA5|SLC25A42|CD36|ABCA8A|PLLP|ABCA8B|SYP|ATP1B2|SRCIN1|SLC7A4|PPP1R3C|PITPNM3|CAT|VPS25|GRIA1|GPM6A|SLC24A4|RAMP2|KCNE2|STXBP4|KCNA2|LTBP4|SLC1A3|SNX32|ATP1A2|PRICKLE1|KLC1|CYGB|DPP4|KCTD21|MYO6|SCN7A|STXBP6|SLC25A23|SCN3A|EXPH5|NTRK2|RPH3AL|OSBPL6|LRRN3|TGFB3|CAV1|LGI3|ABCA9|CYBRD1|RASSF9|AGT|SYT17|GULP1|EHD4|DLG4|FXYD1|NOSTRIN|SFXN4|KCNK2|KCNK3|SLC25A36|SLC25A35
43410	4.3415E-5	5.0437E-4	8	74	503	28944	positive regulation of MAPKKK cascade	BMP4|AR|FGF18|CD36|ADRA1A|SORBS3|FGFR3|AGT
7631	4.3415E-5	5.0437E-4	8	74	503	28944	feeding behavior	GLP1R|NTRK2|ACE|CCKAR|ADRB3|NKX2-1|NPY1R|AGT
16310	4.3429E-5	5.0437E-4	30	774	503	28944	phosphorylation	DGKG|ACVRL1|NRP1|PANK1|NPR1|LRRK2|NPR2|MYLK|DGUOK|C1QTNF2|STK36|MAP2|KDR|PRKG2|PDK2|MAP2K6|NTRK2|EPHA7|CDKL5|DMPK|LRRN3|TGFB3|TIE1|NTRK3|DYRK1B|SMAD9|SYP|TEK|FGFR4|FGFR3
60675	4.6039E-5	5.3226E-4	6	38	503	28944	ureteric bud morphogenesis	BMP4|SHH|TCF21|NPNT|PBX1|AGT
46068	5.0258E-5	5.7377E-4	5	24	503	28944	cGMP metabolic process	GUCY1A3|GUCY1B3|NPR1|NPR2|PDE5A
3044	5.0258E-5	5.7377E-4	5	24	503	28944	regulation of systemic arterial blood pressure mediated by a chemical signal	ADRB3|NKX2-1|ADRB1|ADRA1A|AGT
65003	5.0303E-5	5.7377E-4	19	384	503	28944	macromolecular complex assembly	ACVRL1|CBR2|JUP|ANGPT1|IRS1|CAV1|KCNA2|SMARCA2|HIST2H2BE|C1QTNF2|SYNGAP1|C1QTNF7|ALDH1A1|TPPP|ACADM|CRYAB|OGT|PTRF|ALDH1A7
40012	5.1117E-5	5.8047E-4	12	172	503	28944	regulation of locomotion	SHH|ACE|EDN3|LAMA2|IRS1|SEMA3A|TIE1|LAMA3|KDR|NOX4|HC|TEK
3012	5.2697E-5	5.9576E-4	8	76	503	28944	muscle system process	GUCY1A3|ACTC1|TPM2|FXYD1|MYH11|AGT|MAP2K6|MYH7
50678	5.7923E-5	6.5196E-4	8	77	503	28944	regulation of epithelial cell proliferation	BMP4|AR|SHH|KDR|FGF1|WNT2|FGFR3|VEGFA
45168	6.1928E-5	6.8751E-4	5	25	503	28944	cell-cell signaling involved in cell fate commitment	BMP4|NKX2-1|FGF1|FGFR4|WNT2
2027	6.1928E-5	6.8751E-4	5	25	503	28944	regulation of heart rate	IRX5|EPAS1|SEMA3A|ADRB1|ADRA1A
31128	6.1928E-5	6.8751E-4	5	25	503	28944	developmental induction	BMP4|NKX2-1|FGF1|FGFR4|WNT2
35050	6.2159E-5	6.8751E-4	6	40	503	28944	embryonic heart tube development	H19|SHH|SOX17|SOX18|WNT3A|GJA5
6875	6.7453E-5	7.4285E-4	12	177	503	28944	cellular metal ion homeostasis	GLP1R|FZD2|CCKAR|CAV1|FXYD1|KDR|NPY1R|ATP1A2|HC|ADRA1A|AGT|KCNK3
6790	6.8297E-5	7.4892E-4	9	101	503	28944	sulfur metabolic process	SULT1A1|GSTK1|GSTM1|EGFLAM|GLO1|MAMDC2|CYTL1|CDO1|SGSH
31589	7.1746E-5	7.8013E-4	7	59	503	28944	cell-substrate adhesion	TNXB|ANGPT1|TEK|NPNT|FREM1|SORBS3|AGT
10553	7.1753E-5	7.8013E-4	6	41	503	28944	negative regulation of gene-specific transcription from RNA polymerase II promoter	BMP4|SHH|NFIX|NFIC|CAV1|FGFR3
48667	7.4488E-5	8.0643E-4	13	207	503	28944	cell morphogenesis involved in neuron differentiation	NRP1|EPHA7|SEMA6A|WNT3A|SEMA3A|SLC1A3|ETV1|SYP|SHH|GAP43|CCKAR|RTN4RL1|NKX2-1
9117	7.6691E-5	8.2330E-4	18	363	503	28944	nucleotide metabolic process	PRPS2|CBR2|GUCY1A3|GUCY1B3|ATP8A1|ABCA8B|PANK1|NPR1|NPR2|ATP1A2|NME5|ATP1B2|LDHB|DGUOK|PDE4A|UPP2|PDE5A|MYH7
6753	7.6691E-5	8.2330E-4	18	363	503	28944	nucleoside phosphate metabolic process	PRPS2|CBR2|GUCY1A3|GUCY1B3|ATP8A1|ABCA8B|PANK1|NPR1|NPR2|ATP1A2|NME5|ATP1B2|LDHB|DGUOK|PDE4A|UPP2|PDE5A|MYH7
6182	7.8559E-5	8.3633E-4	4	14	503	28944	cGMP biosynthetic process	GUCY1A3|GUCY1B3|NPR1|NPR2
48010	7.8559E-5	8.3633E-4	4	14	503	28944	vascular endothelial growth factor receptor signaling pathway	NRP1|FIGF|KDR|VEGFA
30334	7.9647E-5	8.4440E-4	11	153	503	28944	regulation of cell migration	SHH|ACE|EDN3|LAMA2|IRS1|SEMA3A|TIE1|LAMA3|KDR|NOX4|TEK
45785	8.0018E-5	8.4481E-4	7	60	503	28944	positive regulation of cell adhesion	EGFLAM|ANGPT1|ABI3BP|COL8A1|TEK|FGF1|NPNT
9636	8.2493E-5	8.6736E-4	6	42	503	28944	response to toxin	GRIA1|EPHX1|PON1|CYP1A1|CYP2F2|SCN3A
5975	8.5668E-5	8.9705E-4	20	434	503	28944	carbohydrate metabolic process	CHST8|PRPS2|ST6GALNAC2|AI464131|GLO1|ST8SIA2|MAMDC2|NPY1R|PCDH12|GLB1L2|AR|LDHB|EGFLAM|PPP1R3C|HYAL1|HYAL3|CRYAB|OGT|PDK2|CHST3
902	8.7892E-5	9.1659E-4	17	334	503	28944	cell morphogenesis	NRP1|EPHA7|SEMA6A|WNT3A|SEMA3A|SLC1A3|ETV1|SYP|SHH|GAP43|CCKAR|RTN4RL1|NKX2-1|KDR|NOX4|DMD|WNT2
43687	9.0641E-5	9.4142E-4	35	1006	503	28944	post-translational protein modification	ACVRL1|PTPRU|NPR1|LRRK2|NPR2|MYLK|DGUOK|C1QTNF2|EGFLAM|STK36|MAP2|KDR|PRKG2|PDK2|MEN1|MAP2K6|NTRK2|EPHA7|CDKL5|DMPK|LRRN3|TGFB3|PCGF2|TIE1|NTRK3|MAMDC2|DYRK1B|SMAD9|SYP|PTPRD|PTPRB|GGCX|TEK|FGFR4|FGFR3
51128	9.4032E-5	9.7268E-4	20	437	503	28944	regulation of cellular component organization	NTRK2|NRP1|TGFB3|ELN|SEMA3A|NTRK3|CAV1|AKAP5|SYNE1|DGUOK|SYNGAP1|EHD4|MAP2|PODXL|NOX4|CD36|MAPT|PTRF|KANK4|MEN1
42904	1.0035E-4	1.0194E-3	3	6	503	28944	9-cis-retinoic acid biosynthetic process	ALDH1A1|CYP1A1|ALDH1A7
42905	1.0035E-4	1.0194E-3	3	6	503	28944	9-cis-retinoic acid metabolic process	ALDH1A1|CYP1A1|ALDH1A7
35238	1.0035E-4	1.0194E-3	3	6	503	28944	vitamin A biosynthetic process	ALDH1A1|CYP1A1|ALDH1A7
60685	1.0035E-4	1.0194E-3	3	6	503	28944	regulation of prostatic bud formation	BMP4|AR|SHH
48858	1.0054E-4	1.0194E-3	14	243	503	28944	cell projection morphogenesis	NRP1|EPHA7|SEMA6A|WNT3A|SEMA3A|ETV1|SYP|SHH|GAP43|CCKAR|RTN4RL1|NKX2-1|KDR|DMD
6810	1.0276E-4	1.0378E-3	65	2328	503	28944	transport	GLP1R|ATP8A1|SLC6A2|PITPNC1|MRC2|SHH|CCKAR|SCRN1|GJA5|SLC25A42|CD36|ABCA8A|PLLP|ABCA8B|SYP|ATP1B2|SRCIN1|SLC7A4|PPP1R3C|PITPNM3|CAT|VPS25|GRIA1|GPM6A|SLC24A4|RAMP2|KCNE2|STXBP4|KCNA2|LTBP4|SLC1A3|SNX32|ATP1A2|PRICKLE1|KLC1|CYGB|KCTD21|MYO6|SCN7A|STXBP6|SLC25A23|SCN3A|EXPH5|NTRK2|RPH3AL|OSBPL6|LRRN3|TGFB3|CAV1|LGI3|ABCA9|CYBRD1|RASSF9|AGT|SYT17|GULP1|EHD4|DLG4|FXYD1|NOSTRIN|SFXN4|KCNK2|KCNK3|SLC25A36|SLC25A35
32989	1.0443E-4	1.0504E-3	18	372	503	28944	cellular component morphogenesis	NRP1|EPHA7|SEMA6A|WNT3A|SEMA3A|SLC1A3|ETV1|SYP|SHH|GAP43|CCKAR|ACTC1|RTN4RL1|NKX2-1|KDR|NOX4|DMD|WNT2
48469	1.0795E-4	1.0813E-3	8	84	503	28944	cell maturation	CDKN1C|IRX5|EPAS1|NTN4|KDR|SEPT4|GM11492|VEGFA
7409	1.0834E-4	1.0813E-3	12	186	503	28944	axonogenesis	NRP1|SHH|EPHA7|GAP43|SEMA6A|CCKAR|RTN4RL1|WNT3A|SEMA3A|NKX2-1|ETV1|SYP
48169	1.0974E-4	1.0910E-3	5	28	503	28944	regulation of long-term neuronal synaptic plasticity	SYNGAP1|DLG4|KDR|SYP|AGT
43009	1.1998E-4	1.1881E-3	20	445	503	28944	chordate embryonic development	JAG2|ACVRL1|ANGPT1|EPAS1|WNT3A|TGFB3|PCGF2|TIE1|PCDH12|MEOX2|PBX1|VEGFA|BMP4|AR|H19|SHH|SOX18|HC|WNT2|MEN1
51260	1.2748E-4	1.2576E-3	8	86	503	28944	protein homooligomerization	C1QTNF2|ANGPT1|C1QTNF7|CAV1|ALDH1A1|ACADM|OGT|ALDH1A7
6029	1.3071E-4	1.2845E-3	5	29	503	28944	proteoglycan metabolic process	CHST8|EGFLAM|MAMDC2|CYTL1|SGSH
30855	1.3867E-4	1.3304E-3	10	136	503	28944	epithelial cell differentiation	BMP4|AR|FZD2|SOX17|SOX18|NKX2-1|KDR|TCF21|AGT|VEGFA
9187	1.3891E-4	1.3304E-3	6	46	503	28944	cyclic nucleotide metabolic process	GUCY1A3|GUCY1B3|NPR1|NPR2|PDE4A|PDE5A
45446	1.3894E-4	1.3304E-3	4	16	503	28944	endothelial cell differentiation	SOX17|SOX18|KDR|AGT
9409	1.3894E-4	1.3304E-3	4	16	503	28944	response to cold	ADRB3|ADRB1|ACADM|AGT
3158	1.3894E-4	1.3304E-3	4	16	503	28944	endothelium development	SOX17|SOX18|KDR|AGT
10627	1.3915E-4	1.3304E-3	12	191	503	28944	regulation of intracellular protein kinase cascade	MAGI1|BMP4|AR|SYNGAP1|TNXB|CAV1|FGF18|CD36|ADRA1A|SORBS3|FGFR3|AGT
9792	1.3923E-4	1.3304E-3	20	450	503	28944	embryonic development ending in birth or egg hatching	JAG2|ACVRL1|ANGPT1|EPAS1|WNT3A|TGFB3|PCGF2|TIE1|PCDH12|MEOX2|PBX1|VEGFA|BMP4|AR|H19|SHH|SOX18|HC|WNT2|MEN1
23060	1.3955E-4	1.3304E-3	81	3110	503	28944	signal transmission	CHRM2|ACVRL1|GLP1R|NRP1|CALCOCO1|VIPR2|THRB|IRS1|RASGRF2|LRRK2|NPCD|HIF3A|FGF1|HNMT|ADRA1A|RERG|C1QTNF2|SHH|SYNGAP1|BAIAP2L1|CCKAR|KDR|PLCE1|PDE4A|CD36|CAR8|CLEC1B|SPA17|PDK2|STARD8|NPY1R|ARAP2|SYP|AR|ARHGEF9|ADRB3|APLNR|PDE5A|NPTXR|CRYAB|GRIA1|PTGFR|RAMP2|CALCRL|MAOB|EPAS1|NPR1|NPR2|LTBP4|ADRB1|ATP1A2|NDRG2|RASGRP3|PURA|MYO6|NAALAD2|GNG8|DMD|SCN3A|MAP2K6|NTRK2|FZD2|PPP1R14C|DMPK|ANGPT1|LRRN3|WNT3A|TGFB3|NTRK3|CAV1|MTSS1L|RASSF9|BMP4|MFAP4|PPP2R2C|RCAN2|FGF18|RGL3|TEK|FGFR4|FGFR3
23046	1.4101E-4	1.3373E-3	81	3111	503	28944	signaling process	CHRM2|ACVRL1|GLP1R|NRP1|CALCOCO1|VIPR2|THRB|IRS1|RASGRF2|LRRK2|NPCD|HIF3A|FGF1|HNMT|ADRA1A|RERG|C1QTNF2|SHH|SYNGAP1|BAIAP2L1|CCKAR|KDR|PLCE1|PDE4A|CD36|CAR8|CLEC1B|SPA17|PDK2|STARD8|NPY1R|ARAP2|SYP|AR|ARHGEF9|ADRB3|APLNR|PDE5A|NPTXR|CRYAB|GRIA1|PTGFR|RAMP2|CALCRL|MAOB|EPAS1|NPR1|NPR2|LTBP4|ADRB1|ATP1A2|NDRG2|RASGRP3|PURA|MYO6|NAALAD2|GNG8|DMD|SCN3A|MAP2K6|NTRK2|FZD2|PPP1R14C|DMPK|ANGPT1|LRRN3|WNT3A|TGFB3|NTRK3|CAV1|MTSS1L|RASSF9|BMP4|MFAP4|PPP2R2C|RCAN2|FGF18|RGL3|TEK|FGFR4|FGFR3
904	1.4131E-4	1.3373E-3	14	251	503	28944	cell morphogenesis involved in differentiation	NRP1|EPHA7|SEMA6A|WNT3A|SEMA3A|SLC1A3|ETV1|SYP|SHH|GAP43|CCKAR|RTN4RL1|NKX2-1|WNT2
1701	1.4512E-4	1.3682E-3	15	283	503	28944	in utero embryonic development	JAG2|ACVRL1|ANGPT1|EPAS1|WNT3A|TGFB3|PCGF2|TIE1|PCDH12|VEGFA|AR|H19|SOX18|HC|WNT2
6936	1.4754E-4	1.3838E-3	7	66	503	28944	muscle contraction	ACTC1|TPM2|FXYD1|MYH11|AGT|MAP2K6|MYH7
6874	1.4786E-4	1.3838E-3	11	164	503	28944	cellular calcium ion homeostasis	GLP1R|FZD2|CCKAR|CAV1|FXYD1|KDR|NPY1R|ATP1A2|HC|ADRA1A|KCNK3
48598	1.5004E-4	1.3991E-3	18	383	503	28944	embryonic morphogenesis	JAG2|MESP1|WNT3A|TGFB3|PCGF2|TCF21|PBX1|BMP4|H19|SHH|SOX17|GJA5|MYO6|ALDH1A1|ITGA8|ALDH1A7|MEN1|CDON
2053	1.5463E-4	1.4367E-3	5	30	503	28944	positive regulation of mesenchymal cell proliferation	SHH|IRS1|KDR|WNT2|VEGFA
8283	1.5993E-4	1.4752E-3	14	254	503	28944	cell proliferation	ENPEP|FIGF|WNT3A|PLA2G1B|AGT|VEGFA|BMP4|AR|PURA|SHH|ID4|COL8A1|CD36|APPL2
32990	1.5993E-4	1.4752E-3	14	254	503	28944	cell part morphogenesis	NRP1|EPHA7|SEMA6A|WNT3A|SEMA3A|ETV1|SYP|SHH|GAP43|CCKAR|RTN4RL1|NKX2-1|KDR|DMD
1666	1.6232E-4	1.4918E-3	7	67	503	28944	response to hypoxia	EPAS1|CAV1|KDR|HIF3A|CRYAB|KCNK3|VEGFA
43085	1.6622E-4	1.5222E-3	16	319	503	28944	positive regulation of catalytic activity	DGKG|GLP1R|CALCRL|VIPR2|LRRN3|IRS1|TGFB3|CAV1|ADRB1|SYP|ADRA1A|AGT|C1QTNF2|ADRB3|MEN1|MAP2K6
42362	1.7335E-4	1.5553E-3	3	7	503	28944	fat-soluble vitamin biosynthetic process	ALDH1A1|CYP1A1|ALDH1A7
1993	1.7335E-4	1.5553E-3	3	7	503	28944	regulation of systemic arterial blood pressure by norepinephrine-epinephrine	ADRB3|ADRB1|ADRA1A
43129	1.7335E-4	1.5553E-3	3	7	503	28944	surfactant homeostasis	EPAS1|KDR|VEGFA
51481	1.7335E-4	1.5553E-3	3	7	503	28944	reduction of cytosolic calcium ion concentration	NPY1R|ATP1A2|KCNK3
48875	1.7335E-4	1.5553E-3	3	7	503	28944	chemical homeostasis within a tissue	EPAS1|KDR|VEGFA
8285	1.7349E-4	1.5553E-3	14	256	503	28944	negative regulation of cell proliferation	NPR1|TGFB3|CAV1|SMARCA2|AGT|BMP4|AR|H19|SHH|HYAL1|SIX5|NOX4|FGFR3|MEN1
7498	1.7827E-4	1.5926E-3	7	68	503	28944	mesoderm development	BMP4|H19|MESP1|SHH|TCF7L1|WNT3A|VEGFA
42573	1.7921E-4	1.5954E-3	4	17	503	28944	retinoic acid metabolic process	ADH1|ALDH1A1|CYP1A1|ALDH1A7
9719	1.8063E-4	1.6013E-3	14	257	503	28944	response to endogenous stimulus	BCHE|IRS1|STXBP4|TGFB3|CAV1|SLC1A3|SYP|ADRA1A|SULT1A1|BMP4|AR|ADH1|TEK|CDO1
22414	1.8135E-4	1.6013E-3	24	606	503	28944	reproductive process	JAG2|THRB|ANGPT1|CAV1|WIPF3|TCF21|SMAD9|NME5|SYP|SEPT4|PBX1|AGT|GM11492|VEGFA|BMP5|BMP4|AR|SHH|SIX5|NKX2-1|KDR|CDO1|SPA17|MEN1
48286	1.8175E-4	1.6013E-3	5	31	503	28944	lung alveolus development	BMP4|NKX2-1|KDR|TCF21|VEGFA
40008	1.8482E-4	1.6228E-3	16	322	503	28944	regulation of growth	NRP1|SEMA3A|NTRK3|NPY1R|ADRB1|SYP|AGT|AR|GAP43|CCKAR|ADRB3|IGFBP6|CD36|CRYAB|WNT2|MEN1
16055	1.8653E-4	1.6316E-3	10	141	503	28944	Wnt receptor signaling pathway	PYGO1|SHH|TLE2|CALCOCO1|TCF7L1|FZD2|WIF1|WNT3A|RSPO1|WNT2
9725	1.8710E-4	1.6316E-3	13	227	503	28944	response to hormone stimulus	BCHE|IRS1|STXBP4|TGFB3|CAV1|SYP|ADRA1A|SULT1A1|BMP4|AR|ADH1|TEK|CDO1
48562	1.9242E-4	1.6722E-3	11	169	503	28944	embryonic organ morphogenesis	BMP4|H19|SHH|WNT3A|TGFB3|PCGF2|MYO6|ALDH1A1|ITGA8|TCF21|MEN1
3	1.9507E-4	1.6872E-3	24	609	503	28944	reproduction	JAG2|THRB|ANGPT1|CAV1|WIPF3|TCF21|SMAD9|NME5|SYP|SEPT4|PBX1|AGT|GM11492|VEGFA|BMP5|BMP4|AR|SHH|SIX5|NKX2-1|KDR|CDO1|SPA17|MEN1
70482	1.9546E-4	1.6872E-3	7	69	503	28944	response to oxygen levels	EPAS1|CAV1|KDR|HIF3A|CRYAB|KCNK3|VEGFA
7389	1.9647E-4	1.6901E-3	15	291	503	28944	pattern specification process	NRP1|TCF7L1|WNT3A|PCGF2|NR2F2|MEOX2|PBX1|VEGFA|BMP5|BMP4|H19|SHH|SYNGAP1|NKX2-1|ALDH1A7
61024	2.0388E-4	1.7421E-3	15	292	503	28944	membrane organization	GRIA1|LRRN3|TIE1|CAV1|SYP|SYNE2|GULP1|MRC2|SHH|ARHGEF9|EHD4|DLG4|MYO6|NOSTRIN|CD36
16044	2.0388E-4	1.7421E-3	15	292	503	28944	cellular membrane organization	GRIA1|LRRN3|TIE1|CAV1|SYP|SYNE2|GULP1|MRC2|SHH|ARHGEF9|EHD4|DLG4|MYO6|NOSTRIN|CD36
10464	2.1235E-4	1.8076E-3	5	32	503	28944	regulation of mesenchymal cell proliferation	SHH|IRS1|KDR|WNT2|VEGFA
10324	2.1365E-4	1.8076E-3	12	200	503	28944	membrane invagination	MRC2|GRIA1|SHH|EHD4|LRRN3|DLG4|CAV1|MYO6|NOSTRIN|CD36|SYP|GULP1
6897	2.1365E-4	1.8076E-3	12	200	503	28944	endocytosis	MRC2|GRIA1|SHH|EHD4|LRRN3|DLG4|CAV1|MYO6|NOSTRIN|CD36|SYP|GULP1
45926	2.2015E-4	1.8564E-3	8	93	503	28944	negative regulation of growth	NRP1|ADRB3|SEMA3A|ADRB1|CD36|CRYAB|AGT|MEN1
32582	2.2225E-4	1.8679E-3	6	50	503	28944	negative regulation of gene-specific transcription	BMP4|SHH|NFIX|NFIC|CAV1|FGFR3
16337	2.2426E-4	1.8786E-3	11	172	503	28944	cell-cell adhesion	PTPRU|TNXB|JUP|AMIGO2|LAMA3|CDHR3|PCDH12|TEK|PCDH1|PCDH18|CDON
55086	2.2575E-4	1.8849E-3	18	396	503	28944	nucleobase, nucleoside and nucleotide metabolic process	PRPS2|CBR2|GUCY1A3|GUCY1B3|ATP8A1|ABCA8B|PANK1|NPR1|NPR2|ATP1A2|NME5|ATP1B2|LDHB|DGUOK|PDE4A|UPP2|PDE5A|MYH7
1759	2.2726E-4	1.8913E-3	4	18	503	28944	induction of an organ	BMP4|FGF1|FGFR4|WNT2
9123	2.3386E-4	1.9337E-3	7	71	503	28944	nucleoside monophosphate metabolic process	PRPS2|GUCY1A3|GUCY1B3|NPR1|NPR2|PDE4A|PDE5A
48167	2.3386E-4	1.9337E-3	7	71	503	28944	regulation of synaptic plasticity	GRIA1|SYNGAP1|DLG4|MYO6|KDR|SYP|AGT
43269	2.3581E-4	1.9435E-3	11	173	503	28944	regulation of ion transport	MAGI1|GLP1R|KCNE2|CCKAR|DMPK|CAV1|KCNA2|AKAP5|KCNK2|SCN3A|KCNK3
19226	2.4466E-4	2.0100E-3	15	297	503	28944	transmission of nerve impulse	CHRM2|GRIA1|DMPK|MAOB|NPY1R|ATP1A2|SYP|HNMT|AR|SYNGAP1|CCKAR|MYO6|NAALAD2|DMD|SCN3A
51384	2.4672E-4	2.0204E-3	5	33	503	28944	response to glucocorticoid stimulus	SULT1A1|BMP4|AR|BCHE|CDO1
18904	2.4822E-4	2.0262E-3	6	51	503	28944	organic ether metabolic process	TNXB|CAV1|CAT|CYP1A1|CD36|SYP
45137	2.5594E-4	2.0826E-3	9	120	503	28944	development of primary sexual characteristics	BMP4|AR|SHH|ANGPT1|NKX2-1|KDR|AGT|VEGFA|BMP5
31344	2.6160E-4	2.1219E-3	10	147	503	28944	regulation of cell projection organization	NTRK2|DGUOK|NRP1|SYNGAP1|PODXL|TGFB3|SEMA3A|NTRK3|AKAP5|SYNE1
42692	2.7233E-4	2.1928E-3	9	121	503	28944	muscle cell differentiation	BMP4|SHH|ACTC1|DYRK1B|ACADM|AGT|TBX2|CDON|VEGFA
31109	2.7378E-4	2.1928E-3	3	8	503	28944	microtubule polymerization or depolymerization	CAV1|TPPP|CRYAB
3085	2.7378E-4	2.1928E-3	3	8	503	28944	negative regulation of systemic arterial blood pressure	ADRB3|ADRB1|ADRA1A
60600	2.7378E-4	2.1928E-3	3	8	503	28944	dichotomous subdivision of an epithelial terminal unit	AR|NRP1|SEMA3A
6629	2.7554E-4	2.2000E-3	26	701	503	28944	lipid metabolic process	TNXB|HPGD|PLA2G1B|PON1|PITPNC1|SULT1A1|ADH1|SHH|ACOXL|NKX2-1|PLCE1|HMGCS2|ACADM|CD36|OSBPL6|CAV1|SYP|TECRL|PBX1|CYP39A1|AR|CYP2D22|ALDH1A1|CAT|CYP1A1|ALDH1A7
71466	2.8392E-4	2.2458E-3	4	19	503	28944	cellular response to xenobiotic stimulus	SULT1A1|CYP1A1|CYP4B1|CYP2F2
2026	2.8392E-4	2.2458E-3	4	19	503	28944	regulation of the force of heart contraction	ADRB1|PDE5A|ATP1A2|ADRA1A
6805	2.8392E-4	2.2458E-3	4	19	503	28944	xenobiotic metabolic process	SULT1A1|CYP1A1|CYP4B1|CYP2F2
31960	2.8516E-4	2.2487E-3	5	34	503	28944	response to corticosteroid stimulus	SULT1A1|BMP4|AR|BCHE|CDO1
60341	2.8822E-4	2.2659E-3	14	269	503	28944	regulation of cellular localization	GLP1R|NTRK2|RPH3AL|MAOB|EDN3|IRS1|LGI3|NPY1R|SYP|AKAP5|AGT|SHH|CCKAR|PKIA
9628	2.9927E-4	2.3267E-3	14	270	503	28944	response to abiotic stimulus	CAV1|SLC1A3|ADRB1|ETV1|ATP1A2|AGT|SYNGAP1|CCKAR|ADRB3|NKX2-1|SNAI2|ACADM|CD36|CRYAB
6163	2.9927E-4	2.3267E-3	14	270	503	28944	purine nucleotide metabolic process	PRPS2|GUCY1A3|GUCY1B3|ATP8A1|ABCA8B|NPR1|NPR2|ATP1A2|NME5|ATP1B2|DGUOK|PDE4A|PDE5A|MYH7
10033	3.0085E-4	2.3267E-3	25	666	503	28944	response to organic substance	GLP1R|IRS1|STXBP4|SLC1A3|ADRA1A|SULT1A1|ADH1|SHH|NKX2-1|CD36|BCHE|WNT3A|TGFB3|CAV1|EPHX1|SMAD9|SYP|BMP4|AR|DLG4|JKAMP|ALDH1A1|MAPT|TEK|CDO1
30382	3.0142E-4	2.3267E-3	2	2	503	28944	sperm mitochondrion organization	SEPT4|GM11492
3348	3.0142E-4	2.3267E-3	2	2	503	28944	cardiac endothelial cell differentiation	SOX17|SOX18
60956	3.0142E-4	2.3267E-3	2	2	503	28944	endocardial cell differentiation	SOX17|SOX18
90257	3.0264E-4	2.3291E-3	7	74	503	28944	regulation of muscle system process	CHRM2|GUCY1A3|CALCRL|DMPK|CAV1|ATP1A2|AGT
48593	3.0730E-4	2.3540E-3	6	53	503	28944	camera-type eye morphogenesis	BMP4|MEIS1|IRX5|ALDH1A1|COL8A1|VEGFA
60562	3.0773E-4	2.3540E-3	10	150	503	28944	epithelial tube morphogenesis	BMP4|AR|H19|SHH|SOX17|WNT3A|TCF21|NPNT|PBX1|AGT
6519	3.1349E-4	2.3909E-3	15	304	503	28944	cellular amino acid and derivative metabolic process	GSTK1|BCHE|GSTM1|EPAS1|NPR1|GLO1|AMT|SLC1A3|SULT1A1|GSTZ1|CYP2D22|CYP1A1|ACADM|CDO1|AASS
23033	3.1910E-4	2.4265E-3	81	3192	503	28944	signaling pathway	DGKG|CHRM2|ACVRL1|GLP1R|MESP1|NRP1|GUCY1B3|CALCOCO1|VIPR2|IRS1|RASGRF2|LRRK2|STMN2|FGF1|ADRA1A|RERG|C1QTNF2|SHH|SYNGAP1|CCKAR|HEY1|KDR|PLCE1|RSPO1|CD36|CAR8|CLEC1B|CDON|GUCY1A3|TLE2|EPHA7|SEMA6A|NPY1R|SYP|PYGO1|AR|ARHGEF9|ADRB3|COL4A3|ITGA8|APLNR|CRYAB|ALDH1A7|BEX4|PTGFR|FIGF|RAMP2|CALCRL|STXBP4|NPR1|NPR2|LTBP4|ADRB1|RASGRP3|WIF1|GNG8|WNT2|MAP2K6|JAG2|NTRK2|TCF7L1|FZD2|ANGPT1|LRRN3|WNT3A|TGFB3|TIE1|NTRK3|CAV1|SMAD9|SMAD6|AGT|VEGFA|BMP4|RCAN2|FGF18|RGL3|TEK|FGFR4|KCNK2|FGFR3
7268	3.2121E-4	2.4353E-3	13	240	503	28944	synaptic transmission	CHRM2|DMPK|MAOB|NPY1R|ATP1A2|SYP|HNMT|AR|SYNGAP1|CCKAR|MYO6|NAALAD2|DMD
42490	3.2797E-4	2.4714E-3	5	35	503	28944	mechanoreceptor differentiation	JAG2|NTRK2|NTRK3|MYO6|FGFR3
35051	3.2797E-4	2.4714E-3	5	35	503	28944	cardiac cell differentiation	ACTC1|SOX17|SOX18|NOX4|ACADM
46660	3.2887E-4	2.4714E-3	7	75	503	28944	female sex differentiation	BMP4|AR|ANGPT1|NKX2-1|KDR|AGT|VEGFA
1501	3.4774E-4	2.6055E-3	15	307	503	28944	skeletal system development	JAG2|TGFB3|PCGF2|NPR2|PBX1|BMP5|BMP4|BMP3|SHH|CLEC3B|GJA5|FGF18|CYTL1|FGFR3|MEN1
8299	3.5004E-4	2.6075E-3	4	20	503	28944	isoprenoid biosynthetic process	ALDH1A1|CYP1A1|HMGCS2|ALDH1A7
1936	3.5004E-4	2.6075E-3	4	20	503	28944	regulation of endothelial cell proliferation	CAV1|WNT2|ALDH1A7|VEGFA
50801	4.0089E-4	2.9775E-3	17	380	503	28944	ion homeostasis	GRIA1|GLP1R|FZD2|DMPK|CAV1|NPY1R|ATP1A2|ADRA1A|AGT|CCKAR|FXYD1|HRC|KDR|HC|KCNK2|SCN3A|KCNK3
55066	4.1292E-4	3.0580E-3	12	215	503	28944	di-, tri-valent inorganic cation homeostasis	GLP1R|FZD2|CCKAR|CAV1|FXYD1|HRC|KDR|NPY1R|ATP1A2|HC|ADRA1A|KCNK3
48592	4.1865E-4	3.0915E-3	7	78	503	28944	eye morphogenesis	BMP4|NTRK2|MEIS1|IRX5|ALDH1A1|COL8A1|VEGFA
48645	4.2650E-4	3.1403E-3	4	21	503	28944	organ formation	BMP4|AR|MESP1|SHH
2088	4.2799E-4	3.1423E-3	5	37	503	28944	lens development in camera-type eye	BMP4|MEIS1|SIX5|CAT|CRYAB
60548	4.5520E-4	3.3325E-3	15	315	503	28944	negative regulation of cell death	GLP1R|ANGPT1|TGFB3|PCGF2|NTRK3|AMIGO2|NME5|AGT|VEGFA|BMP4|SHH|SYNGAP1|SNAI2|TEK|CRYAB
6164	4.6285E-4	3.3788E-3	9	130	503	28944	purine nucleotide biosynthetic process	PRPS2|GUCY1A3|GUCY1B3|ATP8A1|NPR1|NPR2|ATP1A2|NME5|ATP1B2
6873	4.6559E-4	3.3891E-3	16	350	503	28944	cellular ion homeostasis	GRIA1|GLP1R|FZD2|DMPK|CAV1|NPY1R|ATP1A2|ADRA1A|AGT|CCKAR|FXYD1|KDR|HC|KCNK2|SCN3A|KCNK3
43065	4.7929E-4	3.4790E-3	14	283	503	28944	positive regulation of apoptosis	EPHA7|ACE|TGFB3|BMP4|LGALS12|ALDH1A1|NOX4|PDE5A|HC|FGFR3|ALDH1A7|ITM2B|MEN1|MAP2K6
50768	5.0362E-4	3.6349E-3	6	58	503	28944	negative regulation of neurogenesis	BMP4|NRP1|SYNGAP1|SEMA3A|NTRK3|ID4
48565	5.0362E-4	3.6349E-3	6	58	503	28944	digestive tract development	BMP4|H19|SHH|FOXF2|TCF21|ALDH1A7
55080	5.1052E-4	3.6743E-3	13	252	503	28944	cation homeostasis	GLP1R|FZD2|CAV1|NPY1R|ATP1A2|ADRA1A|AGT|CCKAR|FXYD1|HRC|KDR|HC|KCNK3
45907	5.1415E-4	3.6797E-3	4	22	503	28944	positive regulation of vasoconstriction	CAV1|NPY1R|PDE5A|ADRA1A
9410	5.1415E-4	3.6797E-3	4	22	503	28944	response to xenobiotic stimulus	SULT1A1|CYP1A1|CYP4B1|CYP2F2
6725	5.1739E-4	3.6926E-3	9	132	503	28944	cellular aromatic compound metabolic process	SULT1A1|GSTZ1|CYP2D22|EPAS1|NPR1|EPHX1|CYP1A1|CYP4B1|CYP2F2
35023	5.2701E-4	3.7507E-3	7	81	503	28944	regulation of Rho protein signal transduction	FGD5|ARHGEF9|ARHGEF15|RASGRF2|PLEKHG5|ARHGEF38|ADRA1A
30097	5.2986E-4	3.7605E-3	13	253	503	28944	hemopoiesis	JAG2|ANGPT1|EPAS1|WNT3A|RTKN2|PBX1|CXCL15|VEGFA|BMP4|MEIS1|KDR|TEK|MEN1
43068	5.3194E-4	3.7648E-3	14	286	503	28944	positive regulation of programmed cell death	EPHA7|ACE|TGFB3|BMP4|LGALS12|ALDH1A1|NOX4|PDE5A|HC|FGFR3|ALDH1A7|ITM2B|MEN1|MAP2K6
50679	5.4943E-4	3.8779E-3	5	39	503	28944	positive regulation of epithelial cell proliferation	SHH|KDR|FGF1|WNT2|VEGFA
19725	5.6784E-4	3.9796E-3	18	428	503	28944	cellular homeostasis	GRIA1|GLP1R|FZD2|DMPK|CAV1|NPY1R|ATP1A2|ADRA1A|AGT|TXNDC16|CCKAR|FXYD1|KDR|DMD|HC|KCNK2|SCN3A|KCNK3
48534	5.6970E-4	3.9796E-3	14	288	503	28944	hemopoietic or lymphoid organ development	JAG2|ANGPT1|EPAS1|WNT3A|RTKN2|TCF21|PBX1|CXCL15|VEGFA|BMP4|MEIS1|KDR|TEK|MEN1
51480	5.7067E-4	3.9796E-3	8	107	503	28944	cytosolic calcium ion homeostasis	GLP1R|FZD2|CCKAR|KDR|NPY1R|ATP1A2|ADRA1A|KCNK3
10740	5.7067E-4	3.9796E-3	8	107	503	28944	positive regulation of intracellular protein kinase cascade	BMP4|AR|FGF18|CD36|ADRA1A|SORBS3|FGFR3|AGT
51148	5.7163E-4	3.9796E-3	3	10	503	28944	negative regulation of muscle cell differentiation	BMP4|SHH|PRDM6
55082	5.7650E-4	4.0026E-3	16	357	503	28944	cellular chemical homeostasis	GRIA1|GLP1R|FZD2|DMPK|CAV1|NPY1R|ATP1A2|ADRA1A|AGT|CCKAR|FXYD1|KDR|HC|KCNK2|SCN3A|KCNK3
30003	5.9503E-4	4.1201E-3	12	224	503	28944	cellular cation homeostasis	GLP1R|FZD2|CCKAR|CAV1|FXYD1|KDR|NPY1R|ATP1A2|HC|ADRA1A|AGT|KCNK3
7178	6.1086E-4	4.2152E-3	7	83	503	28944	transmembrane receptor protein serine/threonine kinase signaling pathway	ACVRL1|BMP4|WNT3A|TGFB3|LTBP4|SMAD9|SMAD6
44282	6.1207E-4	4.2152E-3	16	359	503	28944	small molecule catabolic process	ABCA8B|AMT|ATP1A2|ATP1B2|GSTZ1|CYP39A1|LDHB|ADH1|ACOXL|PDE4A|UPP2|PDE5A|ACADM|CDO1|AASS|MYH7
48566	6.1390E-4	4.2164E-3	4	23	503	28944	embryonic digestive tract development	SHH|FOXF2|TCF21|ALDH1A7
48168	6.1904E-4	4.2403E-3	5	40	503	28944	regulation of neuronal synaptic plasticity	SYNGAP1|DLG4|KDR|SYP|AGT
10942	6.5209E-4	4.4548E-3	14	292	503	28944	positive regulation of cell death	EPHA7|ACE|TGFB3|BMP4|LGALS12|ALDH1A1|NOX4|PDE5A|HC|FGFR3|ALDH1A7|ITM2B|MEN1|MAP2K6
48609	6.6695E-4	4.5321E-3	18	434	503	28944	reproductive process in a multicellular organism	JAG2|THRB|ANGPT1|CAV1|WIPF3|NME5|SYP|SEPT4|AGT|GM11492|VEGFA|BMP4|AR|SIX5|NKX2-1|KDR|CDO1|MEN1
32504	6.6695E-4	4.5321E-3	18	434	503	28944	multicellular organism reproduction	JAG2|THRB|ANGPT1|CAV1|WIPF3|NME5|SYP|SEPT4|AGT|GM11492|VEGFA|BMP4|AR|SIX5|NKX2-1|KDR|CDO1|MEN1
7411	6.8568E-4	4.6470E-3	8	110	503	28944	axon guidance	NRP1|SHH|EPHA7|GAP43|SEMA6A|SEMA3A|NKX2-1|ETV1
6641	6.9505E-4	4.6856E-3	5	41	503	28944	triglyceride metabolic process	TNXB|CAV1|CAT|CD36|SYP
3073	6.9505E-4	4.6856E-3	5	41	503	28944	regulation of systemic arterial blood pressure	ADRB3|NKX2-1|ADRB1|ADRA1A|AGT
8202	7.1637E-4	4.8166E-3	10	167	503	28944	steroid metabolic process	SULT1A1|CYP39A1|AR|SHH|OSBPL6|CAT|PON1|HMGCS2|CD36|PBX1
10721	7.2156E-4	4.8388E-3	6	62	503	28944	negative regulation of cell development	BMP4|NRP1|SYNGAP1|SEMA3A|NTRK3|ID4
6776	7.2662E-4	4.8600E-3	4	24	503	28944	vitamin A metabolic process	ADH1|ALDH1A1|CYP1A1|ALDH1A7
42327	7.7222E-4	5.1356E-3	8	112	503	28944	positive regulation of phosphorylation	BMP4|AR|ANGPT1|IRS1|AKAP5|TEK|FGF1|FGFR3
8209	7.7586E-4	5.1356E-3	3	11	503	28944	androgen metabolic process	AR|SHH|CD36
51150	7.7586E-4	5.1356E-3	3	11	503	28944	regulation of smooth muscle cell differentiation	BMP4|SHH|PRDM6
16339	7.7586E-4	5.1356E-3	3	11	503	28944	calcium-dependent cell-cell adhesion	PCDH12|PCDH1|PCDH18
22602	7.8597E-4	5.1757E-3	6	63	503	28944	ovulation cycle process	BMP4|ANGPT1|NKX2-1|KDR|AGT|VEGFA
6937	7.8597E-4	5.1757E-3	6	63	503	28944	regulation of muscle contraction	CHRM2|GUCY1A3|CALCRL|DMPK|CAV1|ATP1A2
32583	7.9091E-4	5.1948E-3	9	140	503	28944	regulation of gene-specific transcription	BMP4|SHH|NFIX|FOXF2|WNT3A|NFIC|CAV1|FGF1|FGFR3
9308	8.2962E-4	5.4351E-3	15	334	503	28944	amine metabolic process	BCHE|EPAS1|NPR1|MAMDC2|AMT|SLC1A3|SULT1A1|GSTZ1|CYP2D22|EGFLAM|HYAL1|CYP1A1|ACADM|CDO1|AASS
43170	8.4376E-4	5.5136E-3	103	4402	503	28944	macromolecule metabolic process	PRDM6|ZDHHC1|MYLK|SYNGAP1|SOX17|SOX18|KDR|PTRF|PDK2|MEN1|ZFP579|TLE2|EPHA7|CDKL5|SOX13|DYRK1B|AR|PPP1R3C|FKBP7|VPS25|GRIA1|ENPEP|EPAS1|NPR1|NPR2|PCDH12|DPP4|DGUOK|STK36|MAP2|NKX2-1|NAALAD2|CYTL1|MAP2K6|BCL9L|ACE|DMPK|LRRN3|FOXF2|TGFB3|ST8SIA2|CBX2|SMAD9|NR2F2|SMAD6|SMARCA2|PBX1|PTPRD|ZFP322A|PTPRB|PPFIBP2|GGCX|SNAI2|FGFR4|OGT|FGFR3|ACVRL1|MESP1|PTPRU|CALCOCO1|ST6GALNAC2|THRB|LRRK2|TCF21|HIF3A|SGSH|PCMTD2|C1QTNF2|SHH|LBH|HEY1|SCRN1|HYAL1|SIX5|SENP8|PRKG2|PCMTD1|CHST8|KLF12|MME|MAMDC2|ETV1|SYP|CAT|CRYAB|NFIX|TNXB|PURA|EGFLAM|DMD|NTRK2|TCF7L1|PCGF2|TIE1|NTRK3|AGT|TBX2|VEGFA|MEIS1|NOVA1|NFIC|HC|TEK
45937	8.6734E-4	5.6249E-3	8	114	503	28944	positive regulation of phosphate metabolic process	BMP4|AR|ANGPT1|IRS1|AKAP5|TEK|FGF1|FGFR3
10562	8.6734E-4	5.6249E-3	8	114	503	28944	positive regulation of phosphorus metabolic process	BMP4|AR|ANGPT1|IRS1|AKAP5|TEK|FGF1|FGFR3
6800	8.6774E-4	5.6249E-3	5	43	503	28944	oxygen and reactive oxygen species metabolic process	CAT|CYP1A1|NOX4|FMO2|CRYAB
43066	8.7503E-4	5.6249E-3	14	301	503	28944	negative regulation of apoptosis	GLP1R|ANGPT1|TGFB3|PCGF2|AMIGO2|NME5|AGT|VEGFA|BMP4|SHH|SYNGAP1|SNAI2|TEK|CRYAB
2520	8.7503E-4	5.6249E-3	14	301	503	28944	immune system development	JAG2|ANGPT1|EPAS1|WNT3A|RTKN2|TCF21|PBX1|CXCL15|VEGFA|BMP4|MEIS1|KDR|TEK|MEN1
32836	8.9382E-4	5.6249E-3	2	3	503	28944	glomerular basement membrane development	COL4A4|COL4A3
46785	8.9382E-4	5.6249E-3	2	3	503	28944	microtubule polymerization	CAV1|TPPP
71453	8.9382E-4	5.6249E-3	2	3	503	28944	cellular response to oxygen levels	KCNK3|VEGFA
71456	8.9382E-4	5.6249E-3	2	3	503	28944	cellular response to hypoxia	KCNK3|VEGFA
1997	8.9382E-4	5.6249E-3	2	3	503	28944	positive regulation of the force of heart contraction by epinephrine-norepinephrine	ADRB1|ADRA1A
51151	8.9382E-4	5.6249E-3	2	3	503	28944	negative regulation of smooth muscle cell differentiation	SHH|PRDM6
2025	8.9382E-4	5.6249E-3	2	3	503	28944	vasodilation by norepinephrine-epinephrine involved in regulation of systemic arterial blood pressure	ADRB3|ADRB1
72012	8.9382E-4	5.6249E-3	2	3	503	28944	glomerulus vasculature development	BMP4|ANGPT1
3057	8.9382E-4	5.6249E-3	2	3	503	28944	regulation of the force of heart contraction by chemical signal	ADRB1|ADRA1A
3099	8.9382E-4	5.6249E-3	2	3	503	28944	positive regulation of the force of heart contraction by chemical signal	ADRB1|ADRA1A
30005	9.0536E-4	5.6835E-3	11	203	503	28944	cellular di-, tri-valent inorganic cation homeostasis	GLP1R|FZD2|CCKAR|CAV1|FXYD1|KDR|NPY1R|ATP1A2|HC|ADRA1A|KCNK3
10551	9.1830E-4	5.7458E-3	8	115	503	28944	regulation of gene-specific transcription from RNA polymerase II promoter	BMP4|SHH|NFIX|FOXF2|NFIC|CAV1|FGF1|FGFR3
48608	9.1977E-4	5.7458E-3	9	143	503	28944	reproductive structure development	BMP4|AR|SHH|ANGPT1|NKX2-1|KDR|TCF21|AGT|VEGFA
22612	9.2746E-4	5.7552E-3	7	89	503	28944	gland morphogenesis	BMP4|AR|NRP1|SHH|SEMA3A|CAV1|TBX2
45765	9.2804E-4	5.7552E-3	6	65	503	28944	regulation of angiogenesis	TIE1|COL4A3|KDR|HC|CD36|TEK
42698	9.2804E-4	5.7552E-3	6	65	503	28944	ovulation cycle	BMP4|ANGPT1|NKX2-1|KDR|AGT|VEGFA
48332	9.6517E-4	5.9709E-3	5	44	503	28944	mesoderm morphogenesis	BMP4|H19|MESP1|TCF7L1|WNT3A
1932	9.8146E-4	6.0571E-3	10	174	503	28944	regulation of protein amino acid phosphorylation	MAGI1|BMP4|TNXB|ANGPT1|PDGFD|CAV1|AKAP5|TEK|FGF1|FGFR3
9791	9.9089E-4	6.0859E-3	7	90	503	28944	post-embryonic development	PYGO1|BMP4|STK36|CYP1A1|ACADM|MUT|VEGFA
48871	9.9089E-4	6.0859E-3	7	90	503	28944	multicellular organismal homeostasis	CCKAR|ADRB3|EPAS1|KDR|NOX4|ADRB1|VEGFA
14068	1.0212E-3	6.2419E-3	3	12	503	28944	positive regulation of phosphoinositide 3-kinase cascade	ANGPT1|CAT|KDR
60602	1.0212E-3	6.2419E-3	3	12	503	28944	branch elongation of an epithelium	BMP4|AR|SHH
43069	1.0245E-3	6.2474E-3	14	306	503	28944	negative regulation of programmed cell death	GLP1R|ANGPT1|TGFB3|PCGF2|AMIGO2|NME5|AGT|VEGFA|BMP4|SHH|SYNGAP1|SNAI2|TEK|CRYAB
6518	1.0705E-3	6.5122E-3	5	45	503	28944	peptide metabolic process	GSTK1|ACE|GSTM1|MME|GLO1
40007	1.1030E-3	6.6942E-3	11	208	503	28944	growth	BMP4|AR|BMP3|SHH|MUSTN1|TGFB3|HC|SYP|ADRA1A|VEGFA|BMP5
9190	1.1517E-3	6.9401E-3	4	27	503	28944	cyclic nucleotide biosynthetic process	GUCY1A3|GUCY1B3|NPR1|NPR2
1523	1.1517E-3	6.9401E-3	4	27	503	28944	retinoid metabolic process	ADH1|ALDH1A1|CYP1A1|ALDH1A7
16101	1.1517E-3	6.9401E-3	4	27	503	28944	diterpenoid metabolic process	ADH1|ALDH1A1|CYP1A1|ALDH1A7
9266	1.1772E-3	7.0772E-3	6	68	503	28944	response to temperature stimulus	CCKAR|ADRB3|ADRB1|ACADM|CRYAB|AGT
6720	1.1841E-3	7.1018E-3	5	46	503	28944	isoprenoid metabolic process	ADH1|ALDH1A1|CYP1A1|HMGCS2|ALDH1A7
46395	1.2019E-3	7.1747E-3	7	93	503	28944	carboxylic acid catabolic process	GSTZ1|CYP39A1|ACOXL|AMT|ACADM|CDO1|AASS
16054	1.2019E-3	7.1747E-3	7	93	503	28944	organic acid catabolic process	GSTZ1|CYP39A1|ACOXL|AMT|ACADM|CDO1|AASS
35467	1.2162E-3	7.2432E-3	10	179	503	28944	negative regulation of signaling pathway	MAGI1|SHH|RPH3AL|SOX17|IRS1|WIF1|TGFB3|CAV1|ADRA1A|FGFR3
46661	1.2707E-3	7.5505E-3	6	69	503	28944	male sex differentiation	AR|SHH|NKX2-1|KDR|SMAD9|BMP5
9124	1.3064E-3	7.6794E-3	5	47	503	28944	nucleoside monophosphate biosynthetic process	PRPS2|GUCY1A3|GUCY1B3|NPR1|NPR2
1667	1.3064E-3	7.6794E-3	5	47	503	28944	ameboidal cell migration	H19|MESP1|SHH|EDN3|SYNE2
43270	1.3064E-3	7.6794E-3	5	47	503	28944	positive regulation of ion transport	MAGI1|GLP1R|CCKAR|CAV1|AKAP5
45686	1.3105E-3	7.6794E-3	3	13	503	28944	negative regulation of glial cell differentiation	BMP4|NTRK3|ID4
60428	1.3105E-3	7.6794E-3	3	13	503	28944	lung epithelium development	BMP4|SHH|NKX2-1
3401	1.3105E-3	7.6794E-3	3	13	503	28944	axis elongation	BMP4|AR|SHH
50673	1.3254E-3	7.7313E-3	4	28	503	28944	epithelial cell proliferation	BMP4|AR|SHH|COL8A1
6721	1.3254E-3	7.7313E-3	4	28	503	28944	terpenoid metabolic process	ADH1|ALDH1A1|CYP1A1|ALDH1A7
44260	1.3451E-3	7.8283E-3	92	3903	503	28944	cellular macromolecule metabolic process	ACVRL1|MESP1|PTPRU|CALCOCO1|ST6GALNAC2|THRB|LRRK2|PRDM6|TCF21|HIF3A|ZDHHC1|MYLK|SGSH|PCMTD2|C1QTNF2|SYNGAP1|LBH|SOX17|HEY1|SOX18|SIX5|KDR|PRKG2|PTRF|PDK2|PCMTD1|MEN1|CHST8|ZFP579|TLE2|EPHA7|KLF12|CDKL5|MAMDC2|SOX13|DYRK1B|ETV1|SYP|AR|PPP1R3C|CAT|FKBP7|VPS25|CRYAB|GRIA1|NFIX|EPAS1|NPR1|NPR2|PCDH12|DGUOK|PURA|EGFLAM|STK36|MAP2|NKX2-1|DMD|CYTL1|MAP2K6|BCL9L|NTRK2|TCF7L1|DMPK|LRRN3|FOXF2|TGFB3|PCGF2|TIE1|NTRK3|ST8SIA2|CBX2|SMAD9|NR2F2|SMAD6|SMARCA2|PBX1|AGT|TBX2|VEGFA|PTPRD|ZFP322A|PTPRB|MEIS1|PPFIBP2|GGCX|NOVA1|NFIC|SNAI2|TEK|FGFR4|OGT|FGFR3
34762	1.3610E-3	7.8495E-3	7	95	503	28944	regulation of transmembrane transport	GLP1R|KCNE2|CCKAR|KCNA2|KCNK2|SCN3A|KCNK3
34765	1.3610E-3	7.8495E-3	7	95	503	28944	regulation of ion transmembrane transport	GLP1R|KCNE2|CCKAR|KCNA2|KCNK2|SCN3A|KCNK3
30802	1.3610E-3	7.8495E-3	7	95	503	28944	regulation of cyclic nucleotide biosynthetic process	GUCY1A3|GLP1R|CALCRL|VIPR2|ADRB3|NPR1|ADRB1
30808	1.3610E-3	7.8495E-3	7	95	503	28944	regulation of nucleotide biosynthetic process	GUCY1A3|GLP1R|CALCRL|VIPR2|ADRB3|NPR1|ADRB1
55123	1.3698E-3	7.8825E-3	6	70	503	28944	digestive system development	BMP4|H19|SHH|FOXF2|TCF21|ALDH1A7
6813	1.4118E-3	8.1060E-3	9	152	503	28944	potassium ion transport	SLC24A4|KCNE2|KCTD21|KCNA2|ATP1A2|ATP1B2|KCNK2|SCN3A|KCNK3
7420	1.4298E-3	8.1906E-3	13	282	503	28944	brain development	WNT3A|SMAD9|NR2F2|SEPT4|PCDH18|GM11492|BMP4|SHH|CCKAR|NKX2-1|ID4|FGFR3|ALDH1A7
6639	1.4377E-3	8.1996E-3	5	48	503	28944	acylglycerol metabolic process	TNXB|CAV1|CAT|CD36|SYP
48660	1.4377E-3	8.1996E-3	5	48	503	28944	regulation of smooth muscle cell proliferation	BMP4|AR|CALCRL|NPR1|VEGFA
45685	1.5165E-3	8.5533E-3	4	29	503	28944	regulation of glial cell differentiation	BMP4|SHH|NTRK3|ID4
9712	1.5165E-3	8.5533E-3	4	29	503	28944	catechol metabolic process	SULT1A1|CYP2D22|EPAS1|NPR1
34311	1.5165E-3	8.5533E-3	4	29	503	28944	diol metabolic process	SULT1A1|CYP2D22|EPAS1|NPR1
6584	1.5165E-3	8.5533E-3	4	29	503	28944	catecholamine metabolic process	SULT1A1|CYP2D22|EPAS1|NPR1
18958	1.5165E-3	8.5533E-3	4	29	503	28944	phenol metabolic process	SULT1A1|CYP2D22|EPAS1|NPR1
31399	1.5482E-3	8.7127E-3	11	217	503	28944	regulation of protein modification process	MAGI1|BMP4|TNXB|ANGPT1|PDGFD|CAV1|AKAP5|TEK|FGF1|FGFR3|MEN1
7160	1.5786E-3	8.8448E-3	5	49	503	28944	cell-matrix adhesion	TNXB|TEK|NPNT|FREM1|AGT
7190	1.5786E-3	8.8448E-3	5	49	503	28944	activation of adenylate cyclase activity	GLP1R|CALCRL|VIPR2|ADRB3|ADRB1
30799	1.6300E-3	9.1131E-3	7	98	503	28944	regulation of cyclic nucleotide metabolic process	GUCY1A3|GLP1R|CALCRL|VIPR2|ADRB3|NPR1|ADRB1
50654	1.6464E-3	9.1448E-3	3	14	503	28944	chondroitin sulfate proteoglycan metabolic process	EGFLAM|MAMDC2|CYTL1
2021	1.6464E-3	9.1448E-3	3	14	503	28944	response to dietary excess	CCKAR|ADRB3|ADRB1
14902	1.6464E-3	9.1448E-3	3	14	503	28944	myotube differentiation	SHH|DYRK1B|CDON
6807	1.7130E-3	9.4813E-3	74	3031	503	28944	nitrogen compound metabolic process	MESP1|GUCY1B3|CALCOCO1|THRB|ATP8A1|PANK1|PRDM6|TCF21|HIF3A|LBH|SOX17|HEY1|SOX18|HYAL1|SIX5|PDE4A|UPP2|ACADM|PTRF|AASS|ZFP579|CBR2|GUCY1A3|TLE2|KLF12|ABCA8B|MAMDC2|SOX13|AMT|ETV1|NME5|ATP1B2|AR|CYP2D22|PDE5A|VPS25|MYH7|PRPS2|NFIX|EPAS1|NPR1|NPR2|SLC1A3|ATP1A2|SULT1A1|LDHB|DGUOK|PURA|EGFLAM|NKX2-1|METTL4|BCL9L|BCHE|TCF7L1|FOXF2|PCGF2|CBX2|SMAD9|NR2F2|SMAD6|SMARCA2|PBX1|AGT|TBX2|VEGFA|GSTZ1|ZFP322A|MEIS1|PPFIBP2|NOVA1|NFIC|CYP1A1|SNAI2|CDO1
51928	1.7260E-3	9.4813E-3	4	30	503	28944	positive regulation of calcium ion transport	GLP1R|CCKAR|CAV1|AKAP5
43405	1.7283E-3	9.4813E-3	7	99	503	28944	regulation of MAP kinase activity	C1QTNF2|TNXB|LRRN3|TGFB3|CAV1|SYP|MAP2K6
6638	1.7293E-3	9.4813E-3	5	50	503	28944	neutral lipid metabolic process	TNXB|CAV1|CAT|CD36|SYP
6662	1.7293E-3	9.4813E-3	5	50	503	28944	glycerol ether metabolic process	TNXB|CAV1|CAT|CD36|SYP
48663	1.7293E-3	9.4813E-3	5	50	503	28944	neuron fate commitment	JAG2|BMP4|SHH|NTRK3|NKX2-1
10172	1.7670E-3	9.5450E-3	2	4	503	28944	embryonic body morphogenesis	H19|CDON
1996	1.7670E-3	9.5450E-3	2	4	503	28944	positive regulation of heart rate by epinephrine-norepinephrine	ADRB1|ADRA1A
6707	1.7670E-3	9.5450E-3	2	4	503	28944	cholesterol catabolic process	CYP39A1|CD36
60214	1.7670E-3	9.5450E-3	2	4	503	28944	endocardium formation	SOX17|SOX18
61046	1.7670E-3	9.5450E-3	2	4	503	28944	regulation of branching involved in lung morphogenesis	BMP4|WNT2
16127	1.7670E-3	9.5450E-3	2	4	503	28944	sterol catabolic process	CYP39A1|CD36
8078	1.7670E-3	9.5450E-3	2	4	503	28944	mesodermal cell migration	H19|MESP1
7165	1.8242E-3	9.8260E-3	71	2890	503	28944	signal transduction	CHRM2|ACVRL1|GLP1R|NRP1|CALCOCO1|VIPR2|THRB|IRS1|RASGRF2|LRRK2|NPCD|HIF3A|FGF1|ADRA1A|RERG|C1QTNF2|SHH|SYNGAP1|BAIAP2L1|CCKAR|KDR|PLCE1|PDE4A|CD36|CAR8|CLEC1B|SPA17|PDK2|STARD8|NPY1R|ARAP2|SYP|AR|ARHGEF9|ADRB3|APLNR|PDE5A|NPTXR|CRYAB|PTGFR|RAMP2|CALCRL|EPAS1|NPR1|NPR2|ADRB1|NDRG2|RASGRP3|PURA|GNG8|MAP2K6|NTRK2|FZD2|PPP1R14C|ANGPT1|LRRN3|WNT3A|TGFB3|NTRK3|CAV1|MTSS1L|RASSF9|BMP4|MFAP4|PPP2R2C|RCAN2|FGF18|RGL3|TEK|FGFR4|FGFR3
10975	1.8268E-3	9.8260E-3	8	128	503	28944	regulation of neuron projection development	NTRK2|DGUOK|NRP1|SYNGAP1|SEMA3A|NTRK3|AKAP5|SYNE1
45762	1.8903E-3	1.0146E-2	5	51	503	28944	positive regulation of adenylate cyclase activity	GLP1R|CALCRL|VIPR2|ADRB3|ADRB1
8543	1.9548E-3	1.0449E-2	4	31	503	28944	fibroblast growth factor receptor signaling pathway	FGF18|FGF1|FGFR4|FGFR3
60070	1.9548E-3	1.0449E-2	4	31	503	28944	canonical Wnt receptor signaling pathway	SHH|WNT3A|RSPO1|WNT2
21871	2.0316E-3	1.0837E-2	3	15	503	28944	forebrain regionalization	BMP4|SHH|NKX2-1
8406	2.0510E-3	1.0917E-2	7	102	503	28944	gonad development	BMP4|AR|ANGPT1|NKX2-1|KDR|AGT|VEGFA
51349	2.0619E-3	1.0930E-2	5	52	503	28944	positive regulation of lyase activity	GLP1R|CALCRL|VIPR2|ADRB3|ADRB1
31281	2.0619E-3	1.0930E-2	5	52	503	28944	positive regulation of cyclase activity	GLP1R|CALCRL|VIPR2|ADRB3|ADRB1
32787	2.1897E-3	1.1583E-2	13	296	503	28944	monocarboxylic acid metabolic process	TNXB|HPGD|PLA2G1B|CYP39A1|LDHB|ADH1|ACOXL|CYP2D22|ALDH1A1|CYP1A1|ACADM|CD36|ALDH1A7
6140	2.2075E-3	1.1653E-2	10	194	503	28944	regulation of nucleotide metabolic process	GUCY1A3|GLP1R|CALCRL|VIPR2|ADRB3|GRTP1|NPR1|ARAP2|ADRB1|RASGRP3
9100	2.2162E-3	1.1675E-2	8	132	503	28944	glycoprotein metabolic process	CHST8|ST6GALNAC2|EGFLAM|ST8SIA2|MAMDC2|CYTL1|OGT|SGSH
8037	2.2447E-3	1.1801E-2	5	53	503	28944	cell recognition	NRP1|GAP43|SEMA3A|CD36|SPA17
9952	2.2796E-3	1.1960E-2	9	163	503	28944	anterior/posterior pattern formation	H19|SHH|TCF7L1|WNT3A|PCGF2|NR2F2|MEOX2|ALDH1A7|PBX1
51050	2.3602E-3	1.2357E-2	11	229	503	28944	positive regulation of transport	MAGI1|GLP1R|C1QTNF2|SHH|CCKAR|IRS1|CAV1|CD36|SYP|AKAP5|SYNE1
9165	2.3758E-3	1.2413E-2	9	164	503	28944	nucleotide biosynthetic process	PRPS2|GUCY1A3|GUCY1B3|ATP8A1|NPR1|NPR2|ATP1A2|NME5|ATP1B2
40014	2.3892E-3	1.2458E-2	6	78	503	28944	regulation of multicellular organism growth	CCKAR|ADRB3|NPY1R|ADRB1|SYP|AGT
187	2.4390E-3	1.2677E-2	5	54	503	28944	activation of MAPK activity	C1QTNF2|LRRN3|TGFB3|SYP|MAP2K6
3002	2.4411E-3	1.2677E-2	11	230	503	28944	regionalization	BMP4|H19|SHH|TCF7L1|WNT3A|PCGF2|NKX2-1|NR2F2|MEOX2|ALDH1A7|PBX1
45823	2.4684E-3	1.2715E-2	3	16	503	28944	positive regulation of heart contraction	GLP1R|ADRB1|ADRA1A
42551	2.4684E-3	1.2715E-2	3	16	503	28944	neuron maturation	CDKN1C|IRX5|NTN4
14066	2.4684E-3	1.2715E-2	3	16	503	28944	regulation of phosphoinositide 3-kinase cascade	ANGPT1|CAT|KDR
7405	2.4684E-3	1.2715E-2	3	16	503	28944	neuroblast proliferation	SHH|WNT3A|ID4
6775	2.4737E-3	1.2717E-2	4	33	503	28944	fat-soluble vitamin metabolic process	ADH1|ALDH1A1|CYP1A1|ALDH1A7
165	2.5489E-3	1.3077E-2	8	135	503	28944	MAPKKK cascade	C1QTNF2|LRRN3|TGFB3|CAV1|SYP|CRYAB|FGFR3|MAP2K6
51716	2.5782E-3	1.3201E-2	23	693	503	28944	cellular response to stimulus	IRS1|STXBP4|EPAS1|WNT3A|TGFB3|CYP4B1|SMAD9|SYP|AGT|CXCL15|VEGFA|SULT1A1|BMP4|AR|SHH|RTN4RL1|CAT|CYP1A1|CYP2F2|CD36|CRYAB|SCN3A|KCNK3
51493	2.6902E-3	1.3747E-2	7	107	503	28944	regulation of cytoskeleton organization	MAP2|ELN|CAV1|NOX4|MAPT|AKAP5|KANK4
44255	2.7252E-3	1.3898E-2	18	493	503	28944	cellular lipid metabolic process	TNXB|HPGD|PLA2G1B|CAV1|SYP|PITPNC1|AR|ADH1|ACOXL|CYP2D22|ALDH1A1|CAT|NKX2-1|CYP1A1|HMGCS2|ACADM|CD36|ALDH1A7
46578	2.7934E-3	1.4217E-2	9	168	503	28944	regulation of Ras protein signal transduction	FGD5|ARHGEF9|ARHGEF15|GRTP1|RASGRF2|PLEKHG5|ARHGEF38|ARAP2|ADRA1A
51056	2.8523E-3	1.4443E-2	10	201	503	28944	regulation of small GTPase mediated signal transduction	FGD5|ARHGEF9|ARHGEF15|GRTP1|RASGRF2|PLEKHG5|ARHGEF38|ARAP2|RGL3|ADRA1A
48771	2.8637E-3	1.4443E-2	5	56	503	28944	tissue remodeling	EPAS1|ELN|CAV1|NOX4|VEGFA
51641	2.8978E-3	1.4443E-2	22	658	503	28944	cellular localization	GLP1R|NTRK2|RPH3AL|RAMP2|SEMA6A|STXBP4|TGFB3|CAV1|LGI3|LTBP4|SLC1A3|RASSF9|PRICKLE1|KLC1|SRCIN1|SYNE2|SYNE1|CCKAR|SCRN1|PPP1R3C|MYO6|EXPH5
8595	2.9112E-3	1.4443E-2	2	5	503	28944	anterior/posterior axis specification, embryo	H19|TCF7L1
17085	2.9112E-3	1.4443E-2	2	5	503	28944	response to insecticide	CYP1A1|SCN3A
2024	2.9112E-3	1.4443E-2	2	5	503	28944	diet induced thermogenesis	ADRB3|ADRB1
3157	2.9112E-3	1.4443E-2	2	5	503	28944	endocardium development	SOX17|SOX18
3160	2.9112E-3	1.4443E-2	2	5	503	28944	endocardium morphogenesis	SOX17|SOX18
7351	2.9112E-3	1.4443E-2	2	5	503	28944	tripartite regional subdivision	H19|TCF7L1
3321	2.9112E-3	1.4443E-2	2	5	503	28944	positive regulation of blood pressure by epinephrine-norepinephrine	ADRB1|ADRA1A
60666	2.9112E-3	1.4443E-2	2	5	503	28944	dichotomous subdivision of terminal units involved in salivary gland branching	NRP1|SEMA3A
7509	2.9112E-3	1.4443E-2	2	5	503	28944	mesoderm migration	H19|MESP1
48808	2.9112E-3	1.4443E-2	2	5	503	28944	male genitalia morphogenesis	AR|SHH
31667	2.9849E-3	1.4780E-2	7	109	503	28944	response to nutrient levels	BCHE|ADH1|CCKAR|TIE1|ACADM|MAPT|TEK
34404	3.0229E-3	1.4910E-2	9	170	503	28944	nucleobase, nucleoside and nucleotide biosynthetic process	PRPS2|GUCY1A3|GUCY1B3|ATP8A1|NPR1|NPR2|ATP1A2|NME5|ATP1B2
34654	3.0229E-3	1.4910E-2	9	170	503	28944	nucleobase, nucleoside, nucleotide and nucleic acid biosynthetic process	PRPS2|GUCY1A3|GUCY1B3|ATP8A1|NPR1|NPR2|ATP1A2|NME5|ATP1B2
9056	3.0594E-3	1.5061E-2	26	830	503	28944	catabolic process	MAOB|PLA2G1B|ATP1A2|LDHB|ADH1|ACOXL|HYAL1|PLCE1|NAALAD2|PDE4A|UPP2|ACADM|CD36|AASS|ABCA8B|EPHX1|AMT|CYP4B1|ATP1B2|GSTZ1|CYP39A1|CAT|CYP1A1|PDE5A|CDO1|MYH7
45471	3.0800E-3	1.5104E-2	4	35	503	28944	response to ethanol	ADH1|SHH|ALDH1A1|CDO1
45777	3.0800E-3	1.5104E-2	4	35	503	28944	positive regulation of blood pressure	GLP1R|ADRB1|ADRA1A|AGT
9605	3.0989E-3	1.5168E-2	14	345	503	28944	response to external stimulus	BCHE|EPHA7|SEMA3A|TIE1|CAV1|SLC1A3|ETV1|CXCL15|ADH1|CCKAR|ACADM|CD36|MAPT|TEK
10811	3.4180E-3	1.6698E-2	4	36	503	28944	positive regulation of cell-substrate adhesion	EGFLAM|ABI3BP|COL8A1|NPNT
1101	3.5053E-3	1.6962E-2	3	18	503	28944	response to acid	BCHE|SLC1A3|CDO1
21904	3.5053E-3	1.6962E-2	3	18	503	28944	dorsal/ventral neural tube patterning	BMP4|SHH|WNT3A
14014	3.5053E-3	1.6962E-2	3	18	503	28944	negative regulation of gliogenesis	BMP4|NTRK3|ID4
60445	3.5053E-3	1.6962E-2	3	18	503	28944	branching involved in salivary gland morphogenesis	NRP1|SHH|SEMA3A
8038	3.5053E-3	1.6962E-2	3	18	503	28944	neuron recognition	NRP1|GAP43|SEMA3A
30111	3.5976E-3	1.7280E-2	5	59	503	28944	regulation of Wnt receptor signaling pathway	SHH|SOX17|WIF1|WNT3A|CAV1
35282	3.5976E-3	1.7280E-2	5	59	503	28944	segmentation	BMP4|H19|TCF7L1|WNT3A|MEOX2
48738	3.5976E-3	1.7280E-2	5	59	503	28944	cardiac muscle tissue development	ACTC1|ACADM|WNT2|TBX2|VEGFA
10648	3.5980E-3	1.7280E-2	11	242	503	28944	negative regulation of cell communication	MAGI1|BCHE|SHH|RPH3AL|SOX17|IRS1|WIF1|TGFB3|CAV1|ADRA1A|FGFR3
31401	3.6475E-3	1.7485E-2	7	113	503	28944	positive regulation of protein modification process	BMP4|ANGPT1|AKAP5|TEK|FGF1|FGFR3|MEN1
19538	3.6679E-3	1.7550E-2	54	2136	503	28944	protein metabolic process	ACVRL1|PTPRU|ST6GALNAC2|LRRK2|ZDHHC1|MYLK|PCMTD2|C1QTNF2|SHH|SCRN1|SENP8|KDR|PRKG2|PDK2|PCMTD1|MEN1|CHST8|EPHA7|CDKL5|MME|MAMDC2|DYRK1B|SYP|CAT|FKBP7|CRYAB|ENPEP|NPR1|NPR2|DPP4|DGUOK|EGFLAM|STK36|MAP2|NAALAD2|MAP2K6|NTRK2|ACE|DMPK|LRRN3|TGFB3|PCGF2|TIE1|NTRK3|ST8SIA2|SMAD9|PTPRD|PTPRB|GGCX|HC|TEK|FGFR4|OGT|FGFR3
6576	3.6762E-3	1.7556E-2	6	85	503	28944	cellular biogenic amine metabolic process	SULT1A1|BCHE|CYP2D22|EPAS1|NPR1|ACADM
33157	3.7805E-3	1.7987E-2	4	37	503	28944	regulation of intracellular protein transport	SHH|PKIA|SYP|AKAP5
51262	3.7805E-3	1.7987E-2	4	37	503	28944	protein tetramerization	CBR2|ALDH1A1|ACADM|ALDH1A7
51046	3.8276E-3	1.8152E-2	11	244	503	28944	regulation of secretion	GLP1R|NTRK2|RPH3AL|CCKAR|MAOB|EDN3|IRS1|LGI3|NPY1R|SYP|AGT
51129	3.8294E-3	1.8152E-2	7	114	503	28944	negative regulation of cellular component organization	DGUOK|NRP1|SYNGAP1|MAP2|SEMA3A|MAPT|KANK4
48638	3.8696E-3	1.8309E-2	5	60	503	28944	regulation of developmental growth	AR|NRP1|SEMA3A|NTRK3|WNT2
19932	3.9471E-3	1.8641E-2	8	145	503	28944	second-messenger-mediated signaling	GLP1R|FZD2|CALCRL|ADRB3|RCAN2|ADRB1|CAR8|ADRA1A
44248	4.0426E-3	1.9057E-2	21	635	503	28944	cellular catabolic process	MAOB|ABCA8B|PLA2G1B|EPHX1|AMT|CYP4B1|ATP1A2|ATP1B2|GSTZ1|CYP39A1|ACOXL|CAT|CYP1A1|NAALAD2|PDE4A|UPP2|PDE5A|ACADM|CDO1|AASS|MYH7
50769	4.1237E-3	1.9404E-2	6	87	503	28944	positive regulation of neurogenesis	BEX4|SHH|ACE|NTRK3|KDR|AKAP5
9612	4.1681E-3	1.9433E-2	4	38	503	28944	response to mechanical stimulus	CAV1|SLC1A3|ETV1|CD36
14013	4.1681E-3	1.9433E-2	4	38	503	28944	regulation of gliogenesis	BMP4|SHH|NTRK3|ID4
51147	4.1681E-3	1.9433E-2	4	38	503	28944	regulation of muscle cell differentiation	BMP4|SHH|PRDM6|CDON
6940	4.1681E-3	1.9433E-2	4	38	503	28944	regulation of smooth muscle contraction	CHRM2|GUCY1A3|CAV1|ATP1A2
60443	4.1681E-3	1.9433E-2	4	38	503	28944	mammary gland morphogenesis	BMP4|AR|CAV1|TBX2
42493	4.2137E-3	1.9610E-2	7	116	503	28944	response to drug	BCHE|MYO6|ALDH1A1|CYP4B1|SLC1A3|ADRA1A|KCNK3
51241	4.2866E-3	1.9765E-2	8	147	503	28944	negative regulation of multicellular organismal process	GUCY1A3|BMP4|BCHE|ADRB3|ADRB1|ATP1A2|ADRA1A|VEGFA
21978	4.3166E-3	1.9765E-2	2	6	503	28944	telencephalon regionalization	BMP4|SHH
1710	4.3166E-3	1.9765E-2	2	6	503	28944	mesodermal cell fate commitment	BMP4|WNT3A
30511	4.3166E-3	1.9765E-2	2	6	503	28944	positive regulation of transforming growth factor beta receptor signaling pathway	ITGA8|NPNT
43114	4.3166E-3	1.9765E-2	2	6	503	28944	regulation of vascular permeability	ANGPT1|VEGFA
51929	4.3166E-3	1.9765E-2	2	6	503	28944	positive regulation of calcium ion transport via voltage-gated calcium channel activity	GLP1R|CCKAR
60439	4.3166E-3	1.9765E-2	2	6	503	28944	trachea morphogenesis	BMP4|SHH
7263	4.3166E-3	1.9765E-2	2	6	503	28944	nitric oxide mediated signal transduction	GUCY1A3|GUCY1B3
48712	4.3166E-3	1.9765E-2	2	6	503	28944	negative regulation of astrocyte differentiation	NTRK3|ID4
48706	4.3620E-3	1.9937E-2	6	88	503	28944	embryonic skeletal system development	BMP4|SHH|TGFB3|PCGF2|PBX1|MEN1
1503	4.4165E-3	2.0150E-2	7	117	503	28944	ossification	BMP4|BMP3|SHH|NPR2|FGF18|MEN1|BMP5
34641	4.4609E-3	2.0317E-2	70	2947	503	28944	cellular nitrogen compound metabolic process	MESP1|GUCY1B3|CALCOCO1|THRB|ATP8A1|PANK1|PRDM6|TCF21|HIF3A|LBH|SOX17|HEY1|SOX18|SIX5|PDE4A|UPP2|ACADM|PTRF|AASS|ZFP579|CBR2|GUCY1A3|TLE2|KLF12|ABCA8B|SOX13|AMT|ETV1|NME5|ATP1B2|AR|CYP2D22|PDE5A|VPS25|MYH7|PRPS2|NFIX|EPAS1|NPR1|NPR2|SLC1A3|ATP1A2|SULT1A1|LDHB|DGUOK|PURA|NKX2-1|METTL4|BCL9L|BCHE|TCF7L1|FOXF2|PCGF2|CBX2|SMAD9|NR2F2|SMAD6|SMARCA2|PBX1|AGT|TBX2|VEGFA|GSTZ1|ZFP322A|MEIS1|PPFIBP2|NOVA1|NFIC|SNAI2|CDO1
43436	4.5509E-3	2.0573E-2	18	518	503	28944	oxoacid metabolic process	TNXB|HPGD|PLA2G1B|AMT|SLC1A3|GSTZ1|CYP39A1|LDHB|ADH1|ACOXL|CYP2D22|ALDH1A1|CYP1A1|ACADM|CD36|CDO1|ALDH1A7|AASS
19752	4.5509E-3	2.0573E-2	18	518	503	28944	carboxylic acid metabolic process	TNXB|HPGD|PLA2G1B|AMT|SLC1A3|GSTZ1|CYP39A1|LDHB|ADH1|ACOXL|CYP2D22|ALDH1A1|CYP1A1|ACADM|CD36|CDO1|ALDH1A7|AASS
30178	4.5816E-3	2.0573E-2	4	39	503	28944	negative regulation of Wnt receptor signaling pathway	SHH|SOX17|WIF1|CAV1
42475	4.5816E-3	2.0573E-2	4	39	503	28944	odontogenesis of dentine-containing tooth	JAG2|BMP4|SHH|NFIC
1541	4.5816E-3	2.0573E-2	4	39	503	28944	ovarian follicle development	BMP4|ANGPT1|KDR|VEGFA
10578	4.5816E-3	2.0573E-2	4	39	503	28944	regulation of adenylate cyclase activity involved in G-protein signaling pathway	GLP1R|CALCRL|ADRB3|ADRB1
10579	4.5816E-3	2.0573E-2	4	39	503	28944	positive regulation of adenylate cyclase activity by G-protein signaling pathway	GLP1R|CALCRL|ADRB3|ADRB1
7189	4.5816E-3	2.0573E-2	4	39	503	28944	activation of adenylate cyclase activity by G-protein signaling pathway	GLP1R|CALCRL|ADRB3|ADRB1
51216	4.6103E-3	2.0661E-2	6	89	503	28944	cartilage development	BMP4|BMP3|FGF18|CYTL1|FGFR3|BMP5
7166	4.6174E-3	2.0661E-2	62	2553	503	28944	cell surface receptor linked signaling pathway	DGKG|CHRM2|ACVRL1|GLP1R|MESP1|NRP1|CALCOCO1|VIPR2|IRS1|FGF1|ADRA1A|SHH|SYNGAP1|CCKAR|HEY1|KDR|PLCE1|RSPO1|CLEC1B|CDON|TLE2|EPHA7|SEMA6A|NPY1R|SYP|PYGO1|AR|ADRB3|COL4A3|ITGA8|APLNR|BEX4|PTGFR|FIGF|RAMP2|CALCRL|STXBP4|NPR1|LTBP4|ADRB1|WIF1|GNG8|WNT2|JAG2|NTRK2|TCF7L1|FZD2|ANGPT1|WNT3A|TGFB3|TIE1|NTRK3|SMAD9|SMAD6|AGT|VEGFA|BMP4|FGF18|TEK|FGFR4|KCNK2|FGFR3
6082	4.6410E-3	2.0730E-2	18	519	503	28944	organic acid metabolic process	TNXB|HPGD|PLA2G1B|AMT|SLC1A3|GSTZ1|CYP39A1|LDHB|ADH1|ACOXL|CYP2D22|ALDH1A1|CYP1A1|ACADM|CD36|CDO1|ALDH1A7|AASS
23014	4.7250E-3	2.0994E-2	11	251	503	28944	signal transmission via phosphorylation event	AR|C1QTNF2|LRRN3|IRS1|TGFB3|CAV1|SYP|FGF1|CRYAB|FGFR3|MAP2K6
7243	4.7250E-3	2.0994E-2	11	251	503	28944	intracellular protein kinase cascade	AR|C1QTNF2|LRRN3|IRS1|TGFB3|CAV1|SYP|FGF1|CRYAB|FGFR3|MAP2K6
30539	4.7727E-3	2.0994E-2	3	20	503	28944	male genitalia development	AR|SHH|BMP5
6081	4.7727E-3	2.0994E-2	3	20	503	28944	cellular aldehyde metabolic process	ADH1|GLO1|ALDH1A7
19439	4.7727E-3	2.0994E-2	3	20	503	28944	aromatic compound catabolic process	GSTZ1|EPHX1|CYP1A1
7223	4.7727E-3	2.0994E-2	3	20	503	28944	Wnt receptor signaling pathway, calcium modulating pathway	FZD2|WNT3A|WNT2
32330	4.7727E-3	2.0994E-2	3	20	503	28944	regulation of chondrocyte differentiation	BMP4|THRB|FGF18
46546	4.7739E-3	2.0994E-2	5	63	503	28944	development of primary male sexual characteristics	AR|SHH|NKX2-1|KDR|BMP5
7584	4.7739E-3	2.0994E-2	5	63	503	28944	response to nutrient	BCHE|ADH1|TIE1|MAPT|TEK
30900	4.8999E-3	2.1511E-2	9	183	503	28944	forebrain development	BMP4|SHH|CCKAR|WNT3A|NKX2-1|ID4|NR2F2|FGFR3|ALDH1A7
44106	5.0099E-3	2.1859E-2	11	253	503	28944	cellular amine metabolic process	SULT1A1|GSTZ1|BCHE|CYP2D22|EPAS1|NPR1|AMT|SLC1A3|ACADM|CDO1|AASS
45665	5.0219E-3	2.1859E-2	4	40	503	28944	negative regulation of neuron differentiation	BEX4|MEIS1|ID4|PBX1
46822	5.0219E-3	2.1859E-2	4	40	503	28944	regulation of nucleocytoplasmic transport	SHH|PKIA|SYP|AKAP5
43627	5.0219E-3	2.1859E-2	4	40	503	28944	response to estrogen stimulus	AR|TGFB3|CAV1|TEK
31345	5.0219E-3	2.1859E-2	4	40	503	28944	negative regulation of cell projection organization	DGUOK|NRP1|SYNGAP1|SEMA3A
7417	5.0757E-3	2.2055E-2	14	365	503	28944	central nervous system development	WNT3A|SMAD9|NR2F2|SEPT4|PCDH18|AGT|GM11492|BMP4|SHH|CCKAR|NKX2-1|ID4|FGFR3|ALDH1A7
8585	5.1060E-3	2.2112E-2	5	64	503	28944	female gonad development	BMP4|ANGPT1|KDR|AGT|VEGFA
7156	5.1060E-3	2.2112E-2	5	64	503	28944	homophilic cell adhesion	AMIGO2|CDHR3|PCDH12|PCDH1|PCDH18
16331	5.1378E-3	2.2212E-2	6	91	503	28944	morphogenesis of embryonic epithelium	JAG2|BMP4|H19|SHH|ALDH1A1|ALDH1A7
30001	5.1711E-3	2.2318E-2	16	444	503	28944	metal ion transport	GLP1R|GPM6A|SLC24A4|KCNE2|CAV1|KCNA2|SLC1A3|ATP1A2|ATP1B2|KCTD21|CAT|SFXN4|SCN7A|KCNK2|SCN3A|KCNK3
16192	5.2736E-3	2.2722E-2	17	485	503	28944	vesicle-mediated transport	GRIA1|RPH3AL|LRRN3|CAV1|LGI3|SYP|SRCIN1|GULP1|MRC2|SHH|EHD4|SCRN1|DLG4|MYO6|NOSTRIN|STXBP6|CD36
46483	5.3370E-3	2.2956E-2	15	406	503	28944	heterocycle metabolic process	PRPS2|GUCY1A3|GUCY1B3|ATP8A1|ABCA8B|NPR1|NPR2|ATP1A2|NME5|ATP1B2|DGUOK|CYP1A1|PDE4A|PDE5A|MYH7
1934	5.4176E-3	2.3225E-2	6	92	503	28944	positive regulation of protein amino acid phosphorylation	BMP4|ANGPT1|AKAP5|TEK|FGF1|FGFR3
48839	5.4176E-3	2.3225E-2	6	92	503	28944	inner ear development	JAG2|SHH|WNT3A|MYO6|ITGA8|FGFR3
48610	5.4398E-3	2.3281E-2	9	186	503	28944	reproductive cellular process	BMP4|AR|SHH|SIX5|NKX2-1|NME5|SPA17|SEPT4|GM11492
42063	5.4542E-3	2.3303E-2	5	65	503	28944	gliogenesis	AR|SHH|GAP43|NKX2-1|AGT
46888	5.4897E-3	2.3377E-2	4	41	503	28944	negative regulation of hormone secretion	EDN3|IRS1|NPY1R|SYP
48546	5.4897E-3	2.3377E-2	4	41	503	28944	digestive tract morphogenesis	BMP4|H19|SHH|TCF21
7010	5.6793E-3	2.4144E-2	12	294	503	28944	cytoskeleton organization	H19|CNN1|SHH|CCKAR|ACTC1|LIMCH1|MAP2|ELN|CAV1|TPPP|PPP1R9A|CRYAB
10769	5.7083E-3	2.4227E-2	6	93	503	28944	regulation of cell morphogenesis involved in differentiation	NRP1|SYNGAP1|SEMA3A|NTRK3|AKAP5|SYNE1
42180	5.9513E-3	2.4859E-2	18	532	503	28944	cellular ketone metabolic process	TNXB|HPGD|PLA2G1B|AMT|SLC1A3|GSTZ1|CYP39A1|LDHB|ADH1|ACOXL|CYP2D22|ALDH1A1|CYP1A1|ACADM|CD36|CDO1|ALDH1A7|AASS
90130	5.9739E-3	2.4859E-2	2	7	503	28944	tissue migration	H19|MESP1
14047	5.9739E-3	2.4859E-2	2	7	503	28944	glutamate secretion	NTRK2|MYO6
1945	5.9739E-3	2.4859E-2	2	7	503	28944	lymph vessel development	SOX18|NR2F2
30825	5.9739E-3	2.4859E-2	2	7	503	28944	positive regulation of cGMP metabolic process	GUCY1A3|NPR1
30828	5.9739E-3	2.4859E-2	2	7	503	28944	positive regulation of cGMP biosynthetic process	GUCY1A3|NPR1
43200	5.9739E-3	2.4859E-2	2	7	503	28944	response to amino acid stimulus	SLC1A3|CDO1
31649	5.9739E-3	2.4859E-2	2	7	503	28944	heat generation	ADRB3|ADRB1
7350	5.9739E-3	2.4859E-2	2	7	503	28944	blastoderm segmentation	H19|TCF7L1
7413	5.9739E-3	2.4859E-2	2	7	503	28944	axonal fasciculation	NRP1|SEMA3A
60684	5.9739E-3	2.4859E-2	2	7	503	28944	epithelial-mesenchymal cell signaling	BMP4|SHH
48843	5.9739E-3	2.4859E-2	2	7	503	28944	negative regulation of axon extension involved in axon guidance	NRP1|SEMA3A
33273	5.9857E-3	2.4867E-2	4	42	503	28944	response to vitamin	BCHE|ADH1|TIE1|TEK
51146	6.0103E-3	2.4929E-2	6	94	503	28944	striated muscle cell differentiation	SHH|ACTC1|DYRK1B|ACADM|CDON|VEGFA
60173	6.0489E-3	2.5008E-2	7	124	503	28944	limb development	BMP4|SHH|GJA5|NR2F2|MEOX2|ALDH1A7|PBX1
48736	6.0489E-3	2.5008E-2	7	124	503	28944	appendage development	BMP4|SHH|GJA5|NR2F2|MEOX2|ALDH1A7|PBX1
33135	6.2838E-3	2.5895E-2	3	22	503	28944	regulation of peptidyl-serine phosphorylation	MAGI1|ANGPT1|TEK
31110	6.2838E-3	2.5895E-2	3	22	503	28944	regulation of microtubule polymerization or depolymerization	MAP2|CAV1|MAPT
7611	6.3145E-3	2.5976E-2	7	125	503	28944	learning or memory	GRIA1|GLP1R|BCHE|SYNGAP1|ITGA8|PDE5A|ATP1A2
10720	6.3237E-3	2.5976E-2	6	95	503	28944	positive regulation of cell development	BEX4|SHH|ACE|NTRK3|KDR|AKAP5
44283	6.4842E-3	2.6592E-2	15	415	503	28944	small molecule biosynthetic process	PRPS2|GUCY1A3|GUCY1B3|ATP8A1|NPR1|PLA2G1B|NPR2|SLC1A3|ATP1A2|NME5|ATP1B2|AR|ALDH1A1|CYP1A1|ALDH1A7
50806	6.5106E-3	2.6615E-2	4	43	503	28944	positive regulation of synaptic transmission	GRIA1|NTRK2|LAMA2|SLC1A3
1707	6.5106E-3	2.6615E-2	4	43	503	28944	mesoderm formation	BMP4|H19|MESP1|WNT3A
46545	6.5988E-3	2.6933E-2	5	68	503	28944	development of primary female sexual characteristics	BMP4|ANGPT1|KDR|AGT|VEGFA
43549	6.6627E-3	2.7150E-2	10	227	503	28944	regulation of kinase activity	DGKG|C1QTNF2|TNXB|LRRN3|IRS1|TGFB3|PKIA|CAV1|SYP|MAP2K6
51051	6.8716E-3	2.7957E-2	7	127	503	28944	negative regulation of transport	MAOB|EDN3|IRS1|PKIA|NPY1R|SYP|AKAP5
44267	6.9074E-3	2.8058E-2	43	1672	503	28944	cellular protein metabolic process	ACVRL1|PTPRU|ST6GALNAC2|NPR1|LRRK2|NPR2|ZDHHC1|MYLK|PCMTD2|DGUOK|C1QTNF2|EGFLAM|STK36|MAP2|KDR|PRKG2|PDK2|PCMTD1|MEN1|MAP2K6|NTRK2|EPHA7|CDKL5|DMPK|LRRN3|TGFB3|PCGF2|TIE1|NTRK3|ST8SIA2|MAMDC2|DYRK1B|SMAD9|SYP|PTPRD|PTPRB|GGCX|FKBP7|TEK|FGFR4|CRYAB|OGT|FGFR3
46883	6.9860E-3	2.8287E-2	6	97	503	28944	regulation of hormone secretion	GLP1R|CCKAR|EDN3|IRS1|NPY1R|SYP
43193	6.9860E-3	2.8287E-2	6	97	503	28944	positive regulation of gene-specific transcription	BMP4|SHH|FOXF2|WNT3A|NFIC|FGF1
7179	7.0651E-3	2.8500E-2	4	44	503	28944	transforming growth factor beta receptor signaling pathway	ACVRL1|LTBP4|SMAD9|SMAD6
16358	7.0651E-3	2.8500E-2	4	44	503	28944	dendrite development	NRP1|SYNGAP1|MAP2|MYO6
33043	7.0721E-3	2.8500E-2	8	160	503	28944	regulation of organelle organization	MAP2|ELN|CAV1|NOX4|MAPT|AKAP5|KANK4|MEN1
50771	7.1343E-3	2.8661E-2	3	23	503	28944	negative regulation of axonogenesis	NRP1|SYNGAP1|SEMA3A
35567	7.1343E-3	2.8661E-2	3	23	503	28944	non-canonical Wnt receptor signaling pathway	FZD2|WNT3A|WNT2
51048	7.4493E-3	2.9879E-2	5	70	503	28944	negative regulation of secretion	MAOB|EDN3|IRS1|NPY1R|SYP
9991	7.4644E-3	2.9893E-2	7	129	503	28944	response to extracellular stimulus	BCHE|ADH1|CCKAR|TIE1|ACADM|MAPT|TEK
19748	7.6500E-3	3.0588E-2	4	45	503	28944	secondary metabolic process	ADH1|ALDH1A1|CYP1A1|ALDH1A7
2016	7.8739E-3	3.1094E-2	2	8	503	28944	regulation of blood volume by renin-angiotensin	NKX2-1|AGT
30826	7.8739E-3	3.1094E-2	2	8	503	28944	regulation of cGMP biosynthetic process	GUCY1A3|NPR1
48011	7.8739E-3	3.1094E-2	2	8	503	28944	nerve growth factor receptor signaling pathway	BEX4|SYP
60592	7.8739E-3	3.1094E-2	2	8	503	28944	mammary gland formation	BMP4|TBX2
48333	7.8739E-3	3.1094E-2	2	8	503	28944	mesodermal cell differentiation	BMP4|WNT3A
19800	7.8739E-3	3.1094E-2	2	8	503	28944	peptide cross-linking via chondroitin 4-sulfate glycosaminoglycan	EGFLAM|MAMDC2
7520	7.8739E-3	3.1094E-2	2	8	503	28944	myoblast fusion	DYRK1B|CDON
60795	7.8739E-3	3.1094E-2	2	8	503	28944	cell fate commitment involved in the formation of primary germ layers	BMP4|WNT3A
16525	8.0497E-3	3.1496E-2	3	24	503	28944	negative regulation of angiogenesis	TIE1|COL4A3|CD36
42311	8.0497E-3	3.1496E-2	3	24	503	28944	vasodilation	GUCY1A3|ADRB3|ADRB1
1569	8.0497E-3	3.1496E-2	3	24	503	28944	patterning of blood vessels	NRP1|SHH|VEGFA
1659	8.0497E-3	3.1496E-2	3	24	503	28944	temperature homeostasis	CCKAR|ADRB3|ADRB1
1974	8.0497E-3	3.1496E-2	3	24	503	28944	blood vessel remodeling	EPAS1|ELN|VEGFA
7595	8.0497E-3	3.1496E-2	3	24	503	28944	lactation	CAV1|CDO1|VEGFA
6916	8.0715E-3	3.1533E-2	6	100	503	28944	anti-apoptosis	ANGPT1|AMIGO2|SNAI2|NME5|TEK|VEGFA
10035	8.0941E-3	3.1573E-2	7	131	503	28944	response to inorganic substance	SHH|CAV1|CAT|CYBRD1|SLC1A3|NME5|CRYAB
71310	8.1561E-3	3.1766E-2	8	164	503	28944	cellular response to organic substance	BMP4|AR|IRS1|STXBP4|WNT3A|TGFB3|SMAD9|SYP
51971	8.2658E-3	3.2145E-2	4	46	503	28944	positive regulation of transmission of nerve impulse	GRIA1|NTRK2|LAMA2|SLC1A3
8203	8.3733E-3	3.2366E-2	5	72	503	28944	cholesterol metabolic process	CYP39A1|CAT|PON1|HMGCS2|CD36
43406	8.3733E-3	3.2366E-2	5	72	503	28944	positive regulation of MAP kinase activity	C1QTNF2|LRRN3|TGFB3|SYP|MAP2K6
6766	8.3733E-3	3.2366E-2	5	72	503	28944	vitamin metabolic process	ADH1|ALDH1A1|CYP1A1|ACADM|ALDH1A7
7519	8.3733E-3	3.2366E-2	5	72	503	28944	skeletal muscle tissue development	ELN|CAV1|DMD|NR2F2|MEOX2
51338	8.4052E-3	3.2440E-2	10	235	503	28944	regulation of transferase activity	DGKG|C1QTNF2|TNXB|LRRN3|IRS1|TGFB3|PKIA|CAV1|SYP|MAP2K6
30278	8.8638E-3	3.4159E-2	5	73	503	28944	regulation of ossification	BMP4|AR|THRB|PBX1|MEN1
42476	8.9131E-3	3.4245E-2	4	47	503	28944	odontogenesis	JAG2|BMP4|SHH|NFIC
32386	8.9131E-3	3.4245E-2	4	47	503	28944	regulation of intracellular transport	SHH|PKIA|SYP|AKAP5
51289	9.0310E-3	3.4491E-2	3	25	503	28944	protein homotetramerization	ALDH1A1|ACADM|ALDH1A7
31032	9.0310E-3	3.4491E-2	3	25	503	28944	actomyosin structure organization	CNN1|ACTC1|LIMCH1
60560	9.0310E-3	3.4491E-2	3	25	503	28944	developmental growth involved in morphogenesis	BMP4|AR|SHH
60828	9.0310E-3	3.4491E-2	3	25	503	28944	regulation of canonical Wnt receptor signaling pathway	SHH|WNT3A|CAV1
44249	9.3713E-3	3.5693E-2	63	2691	503	28944	cellular biosynthetic process	MESP1|GUCY1B3|CALCOCO1|ST6GALNAC2|THRB|ATP8A1|PANK1|PRDM6|TCF21|HIF3A|ZDHHC1|LBH|SOX17|HEY1|SOX18|SIX5|HMGCS2|CD36|PTRF|CHST8|ZFP579|GUCY1A3|TLE2|KLF12|SOX13|ETV1|NME5|ATP1B2|AR|PPP1R3C|ALDH1A1|VPS25|ALDH1A7|PRPS2|NFIX|EPAS1|NPR1|PLA2G1B|NPR2|SLC1A3|ATP1A2|PURA|ADH1|NKX2-1|CYTL1|BCL9L|TCF7L1|FOXF2|PCGF2|ST8SIA2|CBX2|SMAD9|NR2F2|SMAD6|SMARCA2|PBX1|TBX2|ZFP322A|MEIS1|NFIC|CYP1A1|SNAI2|OGT
60538	9.3738E-3	3.5693E-2	5	74	503	28944	skeletal muscle organ development	ELN|CAV1|DMD|NR2F2|MEOX2
51649	9.4064E-3	3.5764E-2	19	600	503	28944	establishment of localization in cell	GLP1R|NTRK2|RPH3AL|RAMP2|STXBP4|TGFB3|LGI3|LTBP4|SLC1A3|RASSF9|PRICKLE1|KLC1|SRCIN1|SYNE1|CCKAR|SCRN1|PPP1R3C|MYO6|EXPH5
1704	9.5927E-3	3.6418E-2	4	48	503	28944	formation of primary germ layer	BMP4|H19|MESP1|WNT3A
90190	1.0008E-2	3.7383E-2	2	9	503	28944	positive regulation of branching involved in ureteric bud morphogenesis	BMP4|VEGFA
33344	1.0008E-2	3.7383E-2	2	9	503	28944	cholesterol efflux	CAV1|CD36
768	1.0008E-2	3.7383E-2	2	9	503	28944	syncytium formation by plasma membrane fusion	DYRK1B|CDON
46543	1.0008E-2	3.7383E-2	2	9	503	28944	development of secondary female sexual characteristics	AR|NKX2-1
42572	1.0008E-2	3.7383E-2	2	9	503	28944	retinol metabolic process	ADH1|ALDH1A1
30823	1.0008E-2	3.7383E-2	2	9	503	28944	regulation of cGMP metabolic process	GUCY1A3|NPR1
30947	1.0008E-2	3.7383E-2	2	9	503	28944	regulation of vascular endothelial growth factor receptor signaling pathway	FIGF|FGF18
48240	1.0008E-2	3.7383E-2	2	9	503	28944	sperm capacitation	SEPT4|GM11492
7638	1.0008E-2	3.7383E-2	2	9	503	28944	mechanosensory behavior	SLC1A3|ETV1
32414	1.0008E-2	3.7383E-2	2	9	503	28944	positive regulation of ion transmembrane transporter activity	GLP1R|CCKAR
48841	1.0008E-2	3.7383E-2	2	9	503	28944	regulation of axon extension involved in axon guidance	NRP1|SEMA3A
21766	1.0079E-2	3.7540E-2	3	26	503	28944	hippocampus development	WNT3A|NKX2-1|ID4
48806	1.0079E-2	3.7540E-2	3	26	503	28944	genitalia development	AR|SHH|BMP5
32940	1.0303E-2	3.8270E-2	9	206	503	28944	secretion by cell	GLP1R|NTRK2|RPH3AL|CCKAR|SCRN1|LGI3|MYO6|LTBP4|SRCIN1
31646	1.0305E-2	3.8270E-2	4	49	503	28944	positive regulation of neurological system process	GRIA1|NTRK2|LAMA2|SLC1A3
60348	1.0608E-2	3.9339E-2	7	138	503	28944	bone development	BMP4|BMP3|SHH|NPR2|FGF18|MEN1|BMP5
6950	1.1025E-2	4.0823E-2	33	1243	503	28944	response to stress	GLP1R|SPON2|EPAS1|PLA2G1B|SLC1A3|ADRB1|HIF3A|SLC6A2|ADRA1A|CXCL15|CYGB|SULT1A1|SHH|CCKAR|MUSTN1|NKX2-1|KDR|ACADM|CD36|CAV1|NME5|SYP|AGT|VEGFA|AR|ADRB3|RTN4RL1|JKAMP|ALDH1A1|CAT|HC|CRYAB|KCNK3
10959	1.1067E-2	4.0921E-2	6	107	503	28944	regulation of metal ion transport	MAGI1|GLP1R|CCKAR|DMPK|CAV1|AKAP5
1709	1.1195E-2	4.0921E-2	3	27	503	28944	cell fate determination	JAG2|BMP4|TBX2
30509	1.1195E-2	4.0921E-2	3	27	503	28944	BMP signaling pathway	BMP4|WNT3A|SMAD9
60425	1.1195E-2	4.0921E-2	3	27	503	28944	lung morphogenesis	BMP4|SHH|TCF21
7435	1.1195E-2	4.0921E-2	3	27	503	28944	salivary gland morphogenesis	NRP1|SHH|SEMA3A
60740	1.1195E-2	4.0921E-2	3	27	503	28944	prostate gland epithelium morphogenesis	BMP4|AR|SHH
7569	1.1195E-2	4.0921E-2	3	27	503	28944	cell aging	NOX4|PRELP|TBX2
48641	1.1195E-2	4.0921E-2	3	27	503	28944	regulation of skeletal muscle tissue development	BMP4|SHH|CDON
61035	1.1195E-2	4.0921E-2	3	27	503	28944	regulation of cartilage development	BMP4|THRB|FGF18
6979	1.1551E-2	4.2163E-2	6	108	503	28944	response to oxidative stress	EPAS1|ALDH1A1|CAT|NME5|CRYAB|CYGB
16202	1.1830E-2	4.3119E-2	4	51	503	28944	regulation of striated muscle tissue development	BMP4|SHH|WNT2|CDON
45761	1.2228E-2	4.3869E-2	5	79	503	28944	regulation of adenylate cyclase activity	GLP1R|CALCRL|VIPR2|ADRB3|ADRB1
16125	1.2228E-2	4.3869E-2	5	79	503	28944	sterol metabolic process	CYP39A1|CAT|PON1|HMGCS2|CD36
90189	1.2367E-2	4.3869E-2	2	10	503	28944	regulation of branching involved in ureteric bud morphogenesis	BMP4|VEGFA
45932	1.2367E-2	4.3869E-2	2	10	503	28944	negative regulation of muscle contraction	GUCY1A3|ATP1A2
9071	1.2367E-2	4.3869E-2	2	10	503	28944	serine family amino acid catabolic process	AMT|CDO1
42135	1.2367E-2	4.3869E-2	2	10	503	28944	neurotransmitter catabolic process	MAOB|NAALAD2
42307	1.2367E-2	4.3869E-2	2	10	503	28944	positive regulation of protein import into nucleus	SHH|AKAP5
50919	1.2367E-2	4.3869E-2	2	10	503	28944	negative chemotaxis	EPHA7|SEMA3A
35162	1.2367E-2	4.3869E-2	2	10	503	28944	embryonic hemopoiesis	PBX1|VEGFA
6706	1.2367E-2	4.3869E-2	2	10	503	28944	steroid catabolic process	CYP39A1|CD36
48340	1.2367E-2	4.3869E-2	2	10	503	28944	paraxial mesoderm morphogenesis	H19|WNT3A
48617	1.2367E-2	4.3869E-2	2	10	503	28944	embryonic foregut morphogenesis	H19|SHH
48710	1.2367E-2	4.3869E-2	2	10	503	28944	regulation of astrocyte differentiation	NTRK3|ID4
32332	1.2367E-2	4.3869E-2	2	10	503	28944	positive regulation of chondrocyte differentiation	THRB|FGF18
32411	1.2367E-2	4.3869E-2	2	10	503	28944	positive regulation of transporter activity	GLP1R|CCKAR
17015	1.2380E-2	4.3869E-2	3	28	503	28944	regulation of transforming growth factor beta receptor signaling pathway	TGFB3|ITGA8|NPNT
21532	1.2380E-2	4.3869E-2	3	28	503	28944	neural tube patterning	BMP4|SHH|WNT3A
1947	1.2380E-2	4.3869E-2	3	28	503	28944	heart looping	SHH|SOX17|WNT3A
3143	1.2380E-2	4.3869E-2	3	28	503	28944	embryonic heart tube morphogenesis	SHH|SOX17|WNT3A
60512	1.2380E-2	4.3869E-2	3	28	503	28944	prostate gland morphogenesis	BMP4|AR|SHH
42326	1.2644E-2	4.4746E-2	4	52	503	28944	negative regulation of phosphorylation	CDKN1C|MAGI1|PKIA|CAV1
8361	1.2722E-2	4.4959E-2	7	143	503	28944	regulation of cell size	NRP1|TGFB3|SEMA3A|NTRK3|CRYAB|ADRA1A|AGT
43583	1.3094E-2	4.6208E-2	6	111	503	28944	ear development	JAG2|SHH|WNT3A|MYO6|ITGA8|FGFR3
10810	1.3493E-2	4.7445E-2	4	53	503	28944	regulation of cell-substrate adhesion	EGFLAM|ABI3BP|COL8A1|NPNT
48634	1.3493E-2	4.7445E-2	4	53	503	28944	regulation of muscle organ development	BMP4|SHH|WNT2|CDON
51339	1.3519E-2	4.7445E-2	5	81	503	28944	regulation of lyase activity	GLP1R|CALCRL|VIPR2|ADRB3|ADRB1
10552	1.3519E-2	4.7445E-2	5	81	503	28944	positive regulation of gene-specific transcription from RNA polymerase II promoter	BMP4|SHH|FOXF2|NFIC|FGF1
9110	1.3633E-2	4.7650E-2	3	29	503	28944	vitamin biosynthetic process	ALDH1A1|CYP1A1|ALDH1A7
51153	1.3633E-2	4.7650E-2	3	29	503	28944	regulation of striated muscle cell differentiation	BMP4|SHH|CDON
60113	1.3633E-2	4.7650E-2	3	29	503	28944	inner ear receptor cell differentiation	JAG2|MYO6|FGFR3
45859	1.4089E-2	4.9177E-2	9	217	503	28944	regulation of protein kinase activity	DGKG|C1QTNF2|TNXB|LRRN3|TGFB3|PKIA|CAV1|SYP|MAP2K6
34621	1.4195E-2	4.9418E-2	8	181	503	28944	cellular macromolecular complex subunit organization	SYNGAP1|CAV1|TPPP|AKAP5|CRYAB|SMARCA2|PTRF|HIST2H2BE
31279	1.4197E-2	4.9418E-2	5	82	503	28944	regulation of cyclase activity	GLP1R|CALCRL|VIPR2|ADRB3|ADRB1
14031	1.4378E-2	4.9980E-2	4	54	503	28944	mesenchymal cell development	SHH|EDN3|WNT2|ALDH1A7
