# Supplementary material for: Modulation of Immune Signaling and Metabolism Highlights Host and Fungal Transcriptional Responses in Mouse Models of Invasive Pulmonary Aspergillosis
Source: Sci Rep. 2017 Dec 6;7:17096. doi: 10.1038/s41598-017-17000-1 (PMC5719083; doi:10.1038/s41598-017-17000-1)
Supplement: Supplementary file 1 — Supplementary zip [file 41598_2017_17000_MOESM1_ESM.zip › Supp_Files_Final/Supp_File_2_BINGO/LD2-LD3_Up.bgo.txt]

File created with bingo (c) on Dec 17, 2016 at 5:55:30 PM

ontology: namespace
curator:  bingo

Selected ontology file : bundle://114.0:1/data/GO_Biological_Process
Selected annotation file : bundle://114.0:1/data/M_musculus_default
Discarded evidence codes : 
Overrepresentation
Selected statistical test : Hypergeometric test
Selected correction : Benjamini & Hochberg False Discovery Rate (FDR) correction
Selected significance level : 0.05
Testing option : Use whole annotation as reference set
The selected cluster :
GM9385	PID1	SPI1	GM20488	GM10443	GMFG	GM3839	TSKU	ALKBH3	IL4I1	HTR7	UBASH3B	FAM110C	ZC3H12A	EPSTI1	GM11539	PGLYRP1	GBP6	WDHD1	GBP5	DAXX	GBP8	2410006H16RIK	GBP7	GM10693	GBP9	GM20499	GM25703	MCEMP1	LARS2	RPS23-PS1	CLDN4	MTHFD2	DDIT4	ORAI2	PSME2	IDO1	CDCA3	RP23-441I24.5	CDCA5	FPR1	FPR3	FPR2	PLA2G7	GM26809	C2	KLRK1	RDH12	ATRIP	MIR7035	LYN	CADM3	GPR15	GM15922	GM29094	GM22457	GM23547	STFA2	EIF1	STFA3	ABTB2	EIF6	TREML4	TREML2	RPS27RT	PSMG4	GM12416	MIR7023	FERMT3	ARHGAP9	HEXB	GM15931	NCAPG2	TMEM51	GM27913	SNX10	LITAF	TUBA1C	TUBA1B	MMP25	GM4963	RP23-151C5.3	TSPO	OLR1	IKBKE	RPL38-PS2	DUSP4	DUSP5	ARG2	DUSP2	SNORA70	RIPK3	GPR35	ARG1	SPHK1	PGAM1	AF251705	TMEM40	AC158396.1	EMP3	SLC39A14	MMP10	MED23	MRPL52	CSF2RB2	PSMA5	MMP12	TMEM37	I830077J02RIK	MMP14	SLC7A6	PLSCR1	MMP13	SLC7A8	RILPL2	PSMA2	INCENP	OAF	GM25744	CKS2	CDC42EP2	FLT3L	GM4951	ACSBG1	SNORA65	TLR13	SERPINB10	GM10020	ODC1	PTAFR	RPS27L	NOC4L	SDAD1	CENPA	SLC7A1	PSMA7	SLC7A2	SERPINB1A	PSMB4	PSMB5	PSMB3	HAS1	9330175E14RIK	STAT4	RPS27A	ABCB1B	LRRC25	GM11361	P2RY13	P2RY10	CENPW	SLC16A1	STAT1	GM3608	ASPRV1	SNX20	PSMB8	CENPF	FABP7	CENPL	GM10039	CENPM	GM11127	RPL22L1	MIR7069	CDKN3	CRLF2	PILRB1	LY6I	NRROS	PILRB2	NCF1	NCF2	GPR65	PDCD6	NCF4	PGAM1-PS2	F13A1	GM27718	SLA	GM27957	CXCL13	GM10282	RPS27A-PS2	RP23-349J3.8	STK10	1700017B05RIK	PIM1	MAP3K8	SLC16A3	SH2D5	MRGPRA2B	DGAT2	GM14414	GM15501	RPL5-PS2	OLFM4	SDCBP2	ACAP1	SLC9A8	MAPKAPK2	MRTO4	RP23-7M16.1	PGK1-RS7	S100A4	ROR1	S100A3	LY6G	S100A9	S100A8	GM9761	GM8430	CD274	GM37784	RNASEH2B	PFKFB3	KCNE4	IL4RA	TNFRSF11B	GPR84	CORO1A	STFA2L1	STRA6L	SOCS3	SBNO2	SOCS1	1810043H04RIK	PGK1	MBP	GM26880	CTLA2B	CTLA2A	GM12254	1500011B03RIK	MFSD6L	RPS16-PS2	TFPI2	LY86	ARPC4	ARPC5	NDC80	GM12250	GM10073	CXCL10	MFSD7A	PTPRC	UQCRQ	DMXL2	LCN2	GM7327	MYD88	KCNK5	PIWIL2	ARHGAP11A	ITGAM	
ITGB3	ITGB2	PIK3CD	MCM10	LRMP	ARRB2	GM10080	ITGAL	PIK3CG	SPN	ARL5C	GM23156	GM807	ITGAX	ACP5	ITGAV	UPP1	OASL1	EIF5A	APAF1	E230001N04RIK	ITGA4	GM12038	NDUFC1	TNFRSF1B	DBF4	C1D	BIRC5	LCP2	LCP1	ITGA5	TNFRSF26	ACPP	BIRC2	SIRPB1C	GM12286	GM15312	UHRF1	GM37108	BC022687	RETNLG	PIRB	LRP8	MALT1	2200002J24RIK	FOXRED2	GM26445	CCL9	CCL8	CCL7	RP24-291E8.2	CCL6	CCL5	CCL4	GM24029	TIFA	SH3BP2	CCL2	E2F2	HNRNPA0	E2F8	PTPN1	PPP1R14B	GZMB	MCOLN2	RPL19-PS11	ATOX1	TTC39B	GM28875	IL2RA	IL2RB	PTPN6	PTPN7	FCGR2B	MYO1F	MYO1G	EIF4A1	GM15453	UBE2L6	IKZF1	GM12185	NUBP1	UXT	LGALS3	RP23-326D6.5	RASSF5	BCAP29	TNFSF11	IL12A	KIF21B	ARL11	1700047M11RIK	TM4SF1	EREG	SLPI	SOAT2	SPATA13	BTK	CCDC86	TRIM15	TRIB3	MMADHC	CERKL	SDC4	GM14148	BC028471	PIK3R6	PIK3R5	ATP5L	RACGAP1	ATP5E	NEU1	SLAMF8	RPL7A-PS5	CD14	KCNN4	T2	SLAMF1	CCR1	MSR1	AW112010	GM16334	TMEM86A	GM15487	EAF1	IRGM2	OSGIN1	IRGM1	IFI47	4931429I11RIK	PPBP	PILRA	BST2	GM28555	GM29408	ID2	GM5424	IFI27L2A	FBXL5	GM25043	RP23-110C17.2	CSRNP1	TNFRSF13B	PTPRN	ENO1B	PTPRO	PHF11A	PTPRJ	DOC2B	KIF11	SLC7A11	4930430E12RIK	PPP1R18	KIF17	CTSS	MEDAG	RAC2	AC107830.1	CD38	CCR7	CTSG	PHGDH	CD37	KIF1A	CTSE	CCR5	LMCD1	CD33	CAMP	CCR2	IL10	CCT3	CD53	CD52	IL11	FCER1G	WARS	SYK	TNFRSF12A	COMMD4	LAT2	G430049J08RIK	IL1A	RPS10-PS1	IL1B	UFC1	GM8756	CD48	TLCD2	KIF2C	CD47	GM9843	DEPDC5	GM8995	DBN1	GM5483	CD44	CLEC4A1	CD63	SELPLG	CLEC4A2	PVT1	CAPG	I830127L07RIK	RELB	SAMM50	NFIL3	PES1	GM9835	RP23-235E15.1	RELT	GCH1	OSM	GM15287	KAZALD1	GFI1B	GM27027	THEMIS2	NLRP10	KLHL6	MIR6537	RPS15A-PS7	IL17F	RPS15A-PS4	2610524H06RIK	CD69	GM8730	SPC24	IL17A	CD86	TXN1	CD83	GM21975	GDA	SNORD1C	GM20400	ZFAND5	AI662270	SNORD1A	RPS13-PS1	SNORD1B	BUB1B	PLAT	RPL9-PS6	GM15056	RPL9-PS7	CELSR3	ACTG1	TGM1	RPL9-PS4	AC122844.1	RGS1	ZBP1	CYBB	HBB-BT	
HBB-BS	SDHD	GEM	PROCR	TMEM256	DOK2	DOK3	TYROBP	DPEP2	DPEP3	RPL27-PS3	PSMD14	PLD4	DAPP1	RP23-60E24.5	FUT2	NDRG1	RASGRP1	RP23-60E24.3	CCNB2	GM29236	CCNB1	CALCR	ADGRG5	GRK6	MIR7678	SNORD33	LPXN	SNORD34	ECT2	MGAM	VDR	UBE2C	DENND4A	CRTAM	HMGA1	TPT1-PS3	HMGA2	INHBB	ISG15	MT2	INHBA	IIGP1	IL6	PQLC1	GM4735	BHLHE40	MKRN1	TARM1	IL7R	H2-Q10	B430306N03RIK	RTP4	MIR7011	PRR7	MS4A3	PLEK	MS4A7	TNFAIP2	HMGB2	TNFAIP3	RND3	RND1	LMNB1	IRG1	ADGRE4	NUP62	GM11974	UQCRFS1	CYTIP	SNORD52	GET4	MMP3	PLA2G4A	TBC1D9	IRAK3	MMP8	MMP9	MIR7676-2	MMU-MIR-5121	MIR7676-1	GREM1	CCNA2	VCAN	TBC1D2	GBP11	GBP10	ELF4	IRF1	NDUFS4	PEX5	FAM96A	GM28177	1110038B12RIK	CREB5	GM12840	RPL10-PS3	AURKB	PARL	AURKA	GM17055	CYTH4	GM5637	PTK2B	A630001G21RIK	CYTH1	GM4540	NIPSNAP3B	GALNT6	GBP2B	RRM2	IFI204	MX2	RP23-57A17.2	MX1	BC117090	SOD2	SCIMP	H2-AA	POLE4	CLCN5	TNIP1	TNIP3	ACKR3	PTX3	RPSA-PS10	ACKR1	RPSA-PS12	RAN	CYFIP2	RP23-172K2.12	TES	RNH1	RPL32	RPL34	ENO1	ABCA13	RPL9	PHB2	ELK1	MILR1	MIR22HG	AP1S1	PROK2	RPL38	GM12505	RPL39	MIR142HG	PRKCB	PRKCD	GM26917	MIR686	BIN3	DEPDC1A	FAM169B	RNF128	PLEKHS1	IGTP	SNORD89	GM11427	RPL27	SNORD87	ZSCAN25	CFB	RNF122	ASF1B	CFP	GM23419	HIF1A	SAMSN1	RNASET2A	PLAC8	PRDX5	LDHA	GM23410	CHST11	BLOC1S2	PLCG2	NCKAP1L	S100A14	NFE2	PLK3	GM11687	PLK1	TMEM192	MTHFS	FOSL2	GM20390	ACR	E130218I03RIK	GP9	UNC119	FARSA	RAD18	GAPT	OGFR	ITK	BTG1	GM11212	GM11698	ARPC1B	PYGL	PRSS22	MS4A4C	PRSS23	RP23-77D22.2	MS4A4A	FCRLB	GPR132	AIFM2	CHL1	RPL13-PS3	RSPO3	GM4841	RRP12	TIMP1	JARID2	HAVCR2	SERPINB2	ANXA1	SSR4	NFAM1	PRSS16	PRSS23OS	CD200R1	SLCO4A1	HCLS1	PLIN2	GARS	GM13889	GRAMD1B	CCL12	GRN	RPL10	RNMT	GM15832	RPL12	TMEM160	AOAH	SGMS2	MS4A6D	APOLD1	MS4A6C	GM23451	RPS2-PS10	OLFR56	APOL8	RPS2-PS13	ALOX5	AB124611	RPL15	CCL17	CDKN2D	CCL24	GM8186	
F10	CCL20	PCGF5	IL10RA	GSR	RP23-100J23.5	LAPTM5	DEF6	GPR141	TMEM156	GATM	MS4A8A	DHRS9	RNF149	LPCAT2	SLC28A2	LAMTOR4	GM9025	MSRB1	PF4	FAM49B	CSF3	3300005D01RIK	CLEC4N	TNC	RNF19B	RPSA-PS9	METRNL	TNF	GM26982	PYCARD	TUBB6	CFL1	TUBB1	CLEC5A	ZFP560	HMGN2	CD177	TPD52	TGTP1	GM10177	IGFBP3	RPS5	DIO2	TAP2	TAP1	TRAFD1	GTF2F2	GM12350	RAB32	NAIP2	FCGR3	NAIP5	MELK	CLEC4D	FCGR4	RAB37	NAIP6	LTB4R1	NHP2	SNRPG	GM14539	GM9889	SNRPE	ADAM8	GM8797	CLEC4E	SNRPB	RP24-324L19.3	CSF1R	CCDC23	H2-M3	GM14303	RP24-179L19.4	AK2	HMMR	HSPBP1	GM10182	NEUROD1	CLEC7A	ESD	GM14548	CD300LF	SLC15A3	ATP8B4	CD163	SLC37A2	CCDC12	ADAP1	LSM5	GM13461	MARCH3	BE692007	LSM8	MARCH1	MAFB	CYP4F18	1200007C13RIK	CDK1	FAM26F	XAF1	SLC26A4	LAT	GM14323	GAL3ST1	MMU-MIR-142A	WDR4	TREM2	TREM3	TCIRG1	LSP1	SYNE3	TREM1	ADAMTS4	PSTPIP1	SIN3B	GYK	GM8369	LBR	GM15427	CKAP2L	GM6180	RPL13A	KCNAB2	NGF	ASPM	RNASE2A	POLR1B	NGP	RPL37A	MCM3	MCM5	MTFR2	SMPDL3B	SFT2D1	GM14586	GM12166	TSSC1	CEBPE	H2-Q4	NLRC5	GLRX	DENND3	TMA16	H2-DMB2	RAB20	H2-DMB1	P2RY2	MIR365-2	IL21R	BAK1	SEMA4A	CEACAM16	SEMA4D	TXNRD1	SEMA4C	PLCL2	APOC4	RPL35A	ASS1	TPCN2	MAB21L3	EVI2A	MIR6935	PSAT1	APOC2	PI15	CEACAM10	MNDA	CLEC2I	EVI2B	TRMT61A	IFITM3	IL1RN	GM38215	GM14005	LST1	GM13394	MKI67	AQP3	5031414D18RIK	RPS14	RPS19	RPS18	NIPAL1	FAM65B	IFITM6	ARRDC4	IL15RA	WFDC21	IL1R2	SLC11A1	SLC6A12	1190002F15RIK	RUNX3	MRPS18C	NEIL3	WBSCR16	1810032O08RIK	PAPPA	DNA2	PTGES	SLC22A4	SMIM3	GM16685	IGSF6	PDE1B	CYP27B1	GM26004	WFDC17	NUS1	H2-EB1	PYHIN1	TREX1	PDE2A	SNHG6	PARP14	ZWINT	DERA	CCDC88B	TPX2	HAL	PARVG	VNN3	RPS21	SPRR1A	RPS23	TOP2A	ORM1	ROBO4	ORM3	GLIPR2	FFAR2	TNFAIP8L3	TNFAIP8L2	SEC61B	BCL2A1D	BCL2A1A	BCL2A1B	MAP4K1	EDN1	TMED9	PRMT1	NME2	MIR22	GM16470	RHOH	AVPR1A	AMPD3	VAV1	NME1	IL17RA	DCSTAMP	2610318N02RIK	HCK	
2010107E04RIK	NOV	B3GNT5	TFEC	FAM20C	TLR7	CD302	WIBG	TLR2	LILRA6	CSTB	GM20746	SAA3	WAS	OAS1A	GDPD3	NPL	CST7	GM10709	MTHFD1L	NPY	GM8624	SUSD3	UBTD1	GM6445	GM25195	LAIR1	GINS1	RPL17-PS8	SNORD32A	RP23-336O18.3	RPL34-PS1	LYVE1	BATF	GM11808	SAA1	FAU	B9D2	STEAP4	NRM	PVR	TOMM20	GM14085	CNDP2	RPL39-PS	FCNB	IL18RAP	TATDN2	PTTG1	C1RL	ARHGDIB	NUSAP1	CAR13	COTL1	SIRPA	GM5970	GAS2L3	CD300A	EIF5AL3-PS	ARID5A	IPCEF1	TIMM8A1	MPEG1	F830016B08RIK	CD300E	CHIL3	STEAP1	CHIL4	GM20547	ARHGAP19	ALOX12	CSF2RB	ARHGAP15	CSF2RA	PMF1	FBLN2	HRH2	MAN2A1	UBD	TMEM128	RAP1GAP2	STIL	MLKL	CPSF2	TRPV2	NKG7	AA467197	A230028O05RIK	POU2F2	SELE	SELP	NR4A1	ARHGAP30	GDNF	GM22972	TGFBI	LRP12	DOCK5	H2-T23	H2-T22	CXCL9	B4GALT1	GM22988	SLC2A1	CXCL1	SLC2A3	HBA-A1	4930438A08RIK	ATP5G3	CXCL3	ATP5G1	CXCL2	CXCL5	HK2	CKS1B	RBM3	HK3	NTMT1	CASP4	PDE4B	CASP1	AMICA1	GM5530	PTGIR	H2AFZ	PLAUR	DCK	FGR	ALDH1A3	AIM1	AIM2	IFNG	RASA4	OAS2	OAS3	2310010G23RIK	DOCK2	MCTP2	GM12715	LTF	RGS18	SASH3	SLFN8	PIRA2	SLFN2	RGS14	CLEC12A	SLFN1	SLFN4	SLFN3	ATP1A3	DLL1	RPL19-PS1	KRT83	GNA13	MIR7115	GBP2	BUB1	GBP4	GBP3	SNCA	CMTM7	NOS2	LUM	BC100530	HN1	SHCBP1	SLC4A7	MIR147	OACYL	FMNL2	NEURL3	ALOX5AP	GM20594	

No annotations were retrieved for the following entities:
RP23-172K2.12	GM9385	GM15453	TES	RNH1	GM38215	GM20488	GM10443	GMFG	GM3839	GM13394	NUBP1	MILR1	RP23-326D6.5	MIR22HG	GM11539	GBP6	GBP5	MIR142HG	IL15RA	WFDC21	GBP7	GM10693	GBP9	GM20499	IL1R2	GM25703	GM26917	TM4SF1	MIR686	RPS23-PS1	CLDN4	SLPI	PLEKHS1	CCDC86	GM11427	ZSCAN25	SMIM3	CERKL	GM16685	RP23-441I24.5	GM14148	GM23419	GM26809	PIK3R5	GM26004	GM23410	RPL7A-PS5	WFDC17	T2	MIR7035	GM16334	GM15487	GM15922	GM29094	GM11687	GM22457	GM23547	MTHFS	STFA2	STFA3	BST2	GM20390	GM28555	TREML4	GM29408	TREML2	RPS27RT	GM5424	GM12416	MIR7023	GM25043	RP23-110C17.2	GM11212	GM15931	GM11698	ENO1B	PHF11A	GM27913	PPP1R18	RP23-77D22.2	MEDAG	TUBA1C	TUBA1B	RP23-151C5.3	RPL13-PS3	AC107830.1	HAVCR2	RPL38-PS2	CD53	CD52	MIR22	GM16470	AC158396.1	PRSS23OS	IL17RA	RPS10-PS1	GM25744	GM8756	FAM20C	GM9843	SERPINB10	GM10020	GM20746	PVT1	CST7	MS4A6C	GM23451	RPS2-PS10	RPS2-PS13	GM9835	GM8624	RP23-235E15.1	GM25195	LAIR1	GM11361	RPL17-PS8	GM8186	RP23-100J23.5	GM3608	RP23-336O18.3	RPL34-PS1	GM15287	DEF6	GM27027	MS4A8A	MIR6537	GM10039	GM11127	RPS15A-PS7	RPS15A-PS4	CD69	FAU	MIR7069	LAMTOR4	GM8730	GM9025	LY6I	NRROS	GM21975	GM20400	PGAM1-PS2	RPS13-PS1	GM27718	GM27957	RPSA-PS9	RPL9-PS6	GM15056	TOMM20	RPL9-PS7	GM10282	RPS27A-PS2	RP23-349J3.8	GM26982	RPL39-PS	RPL9-PS4	AC122844.1	CLEC5A	ARHGDIB	COTL1	HMGN2	GM5970	TPD52	TGTP1	GM14414	CD300A	GM15501	EIF5AL3-PS	RPL5-PS2	HBB-BT	HBB-BS	GM12350	MPEG1	TMEM256	TYROBP	NAIP6	GM14539	RP23-7M16.1	PGK1-RS7	S100A4	CHIL3	S100A3	GM8797	CLEC4E	LY6G	CHIL4	RP24-324L19.3	GM9761	GM8430	GM37784	GM20547	RPL27-PS3	GM14303	RP24-179L19.4	DAPP1	HMMR	RP23-60E24.5	CSF2RA	STRA6L	RP23-60E24.3	GM10182	GM29236	ADGRG5	UBD	MIR7678	LPXN	GM26880	GM12254	RPS16-PS2	TPT1-PS3	GM13461	GM12250	GM10073	BE692007	MARCH1	GM4735	MKRN1	GM7327	GM22972	MIR7011	GM14323	MMU-MIR-142A	GM22988	MS4A7	LRMP	GM10080	TCIRG1	SYNE3	TREM1	LMNB1	GM23156	NTMT1	ADGRE4	LBR	GM5530	GM15427	H2AFZ	GM12038	GM6180	MIR7676-2	MMU-MIR-5121	MIR7676-1	GBP10	AIM2	RNASE2A	MTFR2	GM12715	SIRPB1C	GM28177	GM12286	GM15312	GM14586	SLFN8	GM12840	SLFN4	
GM37108	H2-Q4	RPL10-PS3	PARL	TMA16	RPL19-PS1	GM17055	GM26445	RP24-291E8.2	GM5637	GM24029	SH3BP2	MIR365-2	MIR7115	NIPSNAP3B	GBP2B	LUM	RP23-57A17.2	RPL19-PS11	SCIMP	GM28875	MAB21L3	MIR147	EVI2A	OACYL	TNIP1	MIR6935	PI15	ACKR3	CEACAM10	RPSA-PS10	GM20594	ACKR1	RPSA-PS12	EVI2B	

GO-ID	p-value	corr p-value	x	n	X	N	Description	Genes in test set
2376	9.2695E-82	3.1600E-78	150	701	904	28924	immune system process	CD86|CSF3|SPI1|NCF1|CLEC4N|LST1|SLA|IKZF1|CXCL13|TNF|FCNB|IL18RAP|C1RL|TNFSF11|IL12A|PGLYRP1|PRKCB|SLC11A1|PRKCD|TAP2|PROCR|FCGR3|CLEC4D|FCGR4|BTK|PSME2|S100A9|CFB|H2-M3|CFP|CORO1A|NDRG1|HIF1A|C2|CCNB2|SBNO2|KLRK1|CALCR|CLEC7A|PLCG2|MBP|CD14|CD300LF|SLAMF1|LYN|CCR1|H2-EB1|LY86|IRGM1|INHBA|POU2F2|SELP|CXCL10|IL6|PTPRC|ID2|IL7R|MYD88|H2-Q10|LAT|GAPT|H2-T23|CXCL9|ITGAM|B4GALT1|TNFRSF13B|ITGB2|PIK3CD|CXCL1|HBA-A1|ITGAL|CXCL3|CXCL2|CXCL5|SPN|CASP1|CCR7|CTSG|TIMP1|TNFAIP8L2|BCL2A1D|CTSE|JARID2|BCL2A1A|CCR2|IL10|FCER1G|SYK|ARG1|NFAM1|RHOH|TNFRSF1B|VAV1|LAT2|IL1A|DCSTAMP|PLSCR1|IFNG|ELF4|IL1B|IRF1|FLT3L|HCLS1|LCP2|CD48|TLR7|CD47|DOCK2|TLR13|TLR2|CCL12|SELPLG|CLEC4A2|CEBPE|PTAFR|WAS|OAS1A|PIRB|SLC7A2|MALT1|RELB|H2-DMB2|CCL9|CCL8|CCL7|CCL6|CCL5|H2-DMB1|CCL4|CCL2|BAK1|SNCA|CCL24|CCL20|MX2|MX1|OSM|GZMB|SOD2|H2-AA|PSMB8|KLHL6|IL2RA|IL2RB|PTPN6|PTX3|CLEC2I|FCGR2B|MYO1F|PF4
9987	6.8904E-61	1.1745E-57	514	8913	904	28924	cellular process	CYFIP2|SPI1|RPL32|RPL9|PHB2|ELK1|ALKBH3|IL4I1|HTR7|ZC3H12A|AP1S1|PGLYRP1|DAXX|PRKCB|PRKCD|LARS2|BIN3|RNF128|MTHFD2|DDIT4|IGTP|IDO1|ASF1B|CDCA3|CDCA5|HIF1A|C2|PRDX5|LDHA|KLRK1|CHST11|PLCG2|ATRIP|LYN|NFE2|PLK3|CADM3|PLK1|EIF1|FOSL2|ACR|GP9|EIF6|FARSA|RAD18|FERMT3|GAPT|ITK|BTG1|HEXB|NCAPG2|SNX10|PYGL|LITAF|GPR132|CHL1|TSPO|OLR1|TIMP1|JARID2|IKBKE|DUSP4|DUSP5|ARG2|DUSP2|ANXA1|RIPK3|ARG1|SPHK1|PGAM1|NFAM1|EMP3|SLC39A14|MED23|PSMA5|MMP14|SLC7A6|PLSCR1|MMP13|SLC7A8|PSMA2|INCENP|SLCO4A1|CKS2|FLT3L|HCLS1|ACSBG1|GARS|RPL10|RNMT|ODC1|PTAFR|RPS27L|AOAH|SGMS2|SDAD1|CENPA|SLC7A1|PSMA7|SLC7A2|PSMB4|PSMB5|PSMB3|ALOX5|STAT4|ABCB1B|CDKN2D|SLC16A1|STAT1|PCGF5|GSR|SNX20|PSMB8|CENPF|GATM|FABP7|LPCAT2|RPL22L1|SLC28A2|CDKN3|MSRB1|CSF3|NCF1|NCF2|GPR65|PDCD6|NCF4|TNC|F13A1|SLA|TNF|PYCARD|STK10|TUBB6|CFL1|TUBB1|PIM1|MAP3K8|SLC16A3|DGAT2|IGFBP3|RPS5|TAP2|TAP1|OLFM4|SDCBP2|GTF2F2|NAIP2|FCGR3|NAIP5|MELK|FCGR4|RAB37|SLC9A8|MAPKAPK2|MRTO4|NHP2|ROR1|SNRPE|ADAM8|S100A9|SNRPB|CSF1R|PFKFB3|KCNE4|H2-M3|AK2|TNFRSF11B|CORO1A|NEUROD1|SOCS3|SBNO2|SOCS1|CLEC7A|PGK1|MBP|CD300LF|SLC37A2|MFSD6L|ARPC4|LSM5|NDC80|MARCH3|CXCL10|LSM8|MFSD7A|PTPRC|MAFB|UQCRQ|LCN2|CDK1|XAF1|SLC26A4|MYD88|LAT|PIWIL2|ITGAM|GAL3ST1|ITGB3|ITGB2|WDR4|PIK3CD|MCM10|ARRB2|LSP1|ITGAL|PIK3CG|SPN|PSTPIP1|SIN3B|ITGAX|GYK|ACP5|ITGAV|UPP1|EIF5A|APAF1|ITGA4|NDUFC1|KCNAB2|TNFRSF1B|NGF|ASPM|DBF4|POLR1B|C1D|MCM3|BIRC5|LCP2|MCM5|LCP1|ITGA5|ACPP|SMPDL3B|BIRC2|UHRF1|CEBPE|GLRX|PIRB|LRP8|MALT1|H2-DMB2|CCL6|CCL5|H2-DMB1|P2RY2|CCL2|E2F2|BAK1|E2F8|PTPN1|SEMA4A|SEMA4D|TXNRD1|SEMA4C|GZMB|ATOX1|ASS1|TPCN2|PSAT1|IL2RA|IL2RB|PTPN6|CLEC2I|PTPN7|FCGR2B|TRMT61A|MYO1F|EIF4A1|IL1RN|LST1|UBE2L6|IKZF1|MKI67|AQP3|UXT|LGALS3|RPS14|RPS19|RPS18|RASSF5|BCAP29|TNFSF11|KIF21B|SLC11A1|SLC6A12|RUNX3|EREG|MRPS18C|NEIL3|PAPPA|BTK|TRIB3|DNA2|PTGES|SLC22A4|PDE1B|ATP5L|CYP27B1|RACGAP1|ATP5E|NEU1|CD14|KCNN4|SLAMF1|CCR1|MSR1|NUS1|TREX1|EAF1|PDE2A|IRGM2|IRGM1|PARP14|ZWINT|DERA|TPX2|HAL|PARVG|VNN3|ID2|RPS21|SPRR1A|TOP2A|CSRNP1|ROBO4|PTPRN|PTPRO|PTPRJ|DOC2B|KIF11|SLC7A11|KIF17|RAC2|CD38|PHGDH|KIF1A|SEC61B|BCL2A1D|BCL2A1A|LMCD1|CD33|CAMP|CCR2|CCT3|MAP4K1|EDN1|FCER1G|WARS|SYK|TNFRSF12A|PRMT1|NME2|RHOH|AVPR1A|AMPD3|VAV1|NME1|LAT2|DCSTAMP|HCK|IL1B|B3GNT5|TFEC|CD48|KIF2C|TLR7|CD47|DBN1|CD44|WIBG|TLR2|CD63|SELPLG|WAS|CAPG|GDPD3|RELB|NFIL3|MTHFD1L|PES1|NPY|RELT|GINS1|GCH1|OSM|KAZALD1|LYVE1|BATF|GFI1B|B9D2|SPC24|CD86|TXN1|STEAP4|GDA|ZFAND5|BUB1B|PLAT|PVR|CELSR3|ACTG1|TGM1|PTTG1|NUSAP1|CAR13|SIRPA|GAS2L3|ARID5A|CYBB|SDHD|TIMM8A1|GEM|STEAP1|DPEP3|ALOX12|FUT2|NDRG1|RASGRP1|PMF1|CCNB2|CCNB1|CALCR|HRH2|MAN2A1|GRK6|ECT2|MLKL|VDR|UBE2C|CRTAM|CPSF2|TRPV2|HMGA2|ISG15|MT2|INHBA|POU2F2|SELE|IIGP1|SELP|NR4A1|IL6|GDNF|BHLHE40|TGFBI|IL7R|LRP12|B4GALT1|PLEK|TNFAIP2|HMGB2|SLC2A1|TNFAIP3|CXCL1|SLC2A3|HBA-A1|ATP5G3|CXCL3|ATP5G1|CXCL2|HK2|CKS1B|RBM3|IRG1|HK3|NUP62|CASP4|PDE4B|CASP1|UQCRFS1|AMICA1|PLA2G4A|IRAK3|MMP9|DCK|GREM1|CCNA2|FGR|ALDH1A3|VCAN|AIM1|IFNG|ELF4|OAS2|IRF1|NDUFS4|PEX5|DOCK2|LTF|RGS14|SLFN1|ATP1A3|DLL1|AURKB|AURKA|GNA13|PTK2B|GBP2|BUB1|GBP4|GBP3|SNCA|RRM2|IFI204|NOS2|MX2|MX1|SOD2|CLCN5|FMNL2|ALOX5AP|PTX3|RAN
50896	9.0913E-55	9.2774E-52	235	2531	904	28924	response to stimulus	IL1RN|LST1|ALKBH3|TNFSF11|IL12A|PGLYRP1|PRKCB|SLC11A1|PRKCD|NEIL3|PAPPA|DDIT4|BTK|TRIB3|CFB|IDO1|PDE1B|FPR1|FPR3|FPR2|CFP|PLA2G7|HIF1A|C2|CYP27B1|PRDX5|LDHA|RDH12|NEU1|PLCG2|CD14|ATRIP|LYN|CCR1|H2-EB1|TREX1|IRGM1|IFI47|FOSL2|ACR|GP9|ID2|UNC119|IFI27L2A|RAD18|FERMT3|ORM1|HEXB|ORM3|CHL1|RAC2|TSPO|OLR1|CD38|RSPO3|CCR7|CTSG|TNFAIP8L2|CCR5|CAMP|CCR2|IL10|MAP4K1|EDN1|FCER1G|SERPINB2|ANXA1|SYK|ARG1|SPHK1|AVPR1A|VAV1|LAT2|IL1A|HCK|MMP14|PLSCR1|IL1B|TFEC|HCLS1|ACSBG1|CD48|TLR7|CD47|CD44|TLR13|TLR2|CSTB|CCL12|CLEC4A2|SAA3|PTAFR|OAS1A|SLC7A2|RELB|PSMB5|OLFR56|ALOX5|NPY|ABCB1B|CCL17|CCL24|GCH1|F10|STAT1|CCL20|IL10RA|OSM|GATM|NLRP10|KLHL6|FABP7|IL17F|IL17A|PF4|CSF3|CD83|NCF1|NCF2|CLEC4N|PDCD6|TNC|F13A1|PLAT|TNF|PYCARD|FCNB|IL18RAP|PTTG1|CFL1|C1RL|DIO2|TAP2|CYBB|TAP1|PROCR|FCGR3|CLEC4D|S100A9|S100A8|H2-M3|ALOX12|CORO1A|SBNO2|CLEC7A|MBP|CD163|VDR|TFPI2|CRTAM|LY86|TRPV2|ISG15|MT2|POU2F2|SELE|SELP|CXCL10|IL6|PTPRC|GDNF|BHLHE40|LCN2|CDK1|IL7R|MYD88|H2-Q10|LAT|CXCL9|ITGAM|B4GALT1|ITGB3|ITGB2|PLEK|HMGB2|CXCL1|ARRB2|LSP1|CXCL3|CXCL2|CXCL5|SPN|RBM3|IRG1|GYK|CASP1|ACP5|APAF1|PLA2G4A|IRAK3|TNFRSF1B|NGF|MMP9|FGR|AIM1|IFNG|LCP1|ITGA5|DOCK2|BIRC2|UHRF1|CEBPE|ATP1A3|PIRB|MALT1|GNA13|CCL9|CCL8|CCL7|CCL6|CCL5|H2-DMB1|CCL4|CCL2|PTK2B|BAK1|SNCA|CMTM7|PTPN1|IFI204|NOS2|MX2|TXNRD1|MX1|GZMB|SOD2|H2-AA|ATOX1|ASS1|IL2RA|ALOX5AP|PTPN6|PTX3|FCGR2B|MYO1F
6955	1.0886E-54	9.2774E-52	89	352	904	28924	immune response	CSF3|CXCL9|NCF1|CLEC4N|LST1|CXCL1|CXCL3|TNF|CXCL2|CXCL5|FCNB|IL18RAP|C1RL|TNFSF11|IL12A|CCR7|CTSG|TNFAIP8L2|PGLYRP1|CCR2|IL10|FCER1G|ARG1|SLC11A1|PRKCD|TNFRSF1B|VAV1|LAT2|IL1A|PROCR|PLSCR1|FCGR3|CLEC4D|IFNG|IL1B|BTK|TLR7|CD47|CFB|TLR13|TLR2|CCL12|CLEC4A2|H2-M3|OAS1A|PIRB|CFP|MALT1|C2|RELB|SBNO2|CCL9|CCL8|CCL7|CCL6|CLEC7A|CCL5|H2-DMB1|CCL4|PLCG2|CCL2|MBP|CD14|LYN|CCL24|H2-EB1|CCL20|MX2|MX1|LY86|OSM|GZMB|IRGM1|POU2F2|H2-AA|CXCL10|IL6|PTPRC|KLHL6|IL2RA|PTPN6|PTX3|FCGR2B|IL7R|MYD88|MYO1F|H2-Q10|LAT|PF4
6952	1.5673E-53	1.0686E-50	97	442	904	28924	defense response	NCF1|CLEC4N|TNF|PYCARD|FCNB|IL18RAP|C1RL|IL12A|PGLYRP1|SLC11A1|TAP1|FCGR3|CLEC4D|BTK|CFB|IDO1|H2-M3|CFP|PLA2G7|HIF1A|C2|CLEC7A|MBP|CD14|LYN|CCR1|CD163|LY86|IRGM1|IFI47|SELE|SELP|CXCL10|IL6|PTPRC|MYD88|LAT|ORM1|CXCL9|B4GALT1|ITGB2|CXCL1|LSP1|ORM3|CXCL3|CXCL2|CXCL5|SPN|OLR1|ACP5|CTSG|TNFAIP8L2|CCR5|CAMP|CCR2|IL10|FCER1G|APAF1|SPHK1|TNFRSF1B|FGR|IL1A|HCK|IFNG|IL1B|TLR7|CD44|TLR13|TLR2|CCL12|CLEC4A2|CEBPE|SAA3|PTAFR|SLC7A2|MALT1|CCL8|CCL7|OLFR56|CCL5|ALOX5|CCL4|CCL2|CCL17|CCL24|NOS2|CCL20|MX2|MX1|NLRP10|IL2RA|ALOX5AP|PTPN6|IL17F|FCGR2B|MYO1F|IL17A
2682	1.9294E-45	1.0962E-42	82	372	904	28924	regulation of immune system process	CD86|H2-T23|ORM1|CD83|TNFRSF13B|ITGB3|ARRB2|IKZF1|ITGAL|ORM3|TNF|SPN|FCNB|C1RL|TNFSF11|CD38|IL12A|CTSG|CD37|BCL2A1D|PGLYRP1|CCR2|IL10|FCER1G|SYK|PRKCB|NFAM1|SLC11A1|TAP2|NME2|TAP1|TRAFD1|IRAK3|EREG|NME1|LAT2|GREM1|FCGR3|IFNG|ROR1|TLR7|CD44|CFB|IDO1|TLR2|SASH3|CD274|CSF1R|CLEC12A|PTAFR|H2-M3|IL4RA|CFP|CORO1A|HIF1A|SLC7A2|MALT1|C2|PSMB4|KLRK1|CLEC7A|CCL5|PLCG2|SNCA|LYN|CRTAM|H2-AA|SELE|SELP|CXCL10|CENPF|IL6|PTPRC|KLHL6|IL2RA|ID2|PTPN6|CLEC2I|FCGR2B|IL7R|MYD88|MYO1F
6950	3.0714E-45	1.4958E-42	147	1246	904	28924	response to stress	NCF1|CLEC4N|F13A1|PLAT|TNF|ALKBH3|PYCARD|FCNB|IL18RAP|PTTG1|C1RL|IL12A|PGLYRP1|SLC11A1|PRKCD|DIO2|TAP1|PROCR|FCGR3|NEIL3|CLEC4D|DDIT4|BTK|CFB|IDO1|H2-M3|CFP|PLA2G7|HIF1A|C2|PRDX5|CLEC7A|MBP|CD14|ATRIP|LYN|CCR1|CD163|TREX1|TFPI2|LY86|TRPV2|IRGM1|IFI47|SELE|FOSL2|SELP|CXCL10|GP9|IL6|PTPRC|GDNF|LCN2|CDK1|MYD88|RAD18|LAT|FERMT3|ORM1|CXCL9|B4GALT1|ITGB3|ITGB2|PLEK|CXCL1|LSP1|ORM3|CXCL3|CXCL2|CXCL5|SPN|RBM3|CASP1|TSPO|OLR1|ACP5|CD38|CTSG|TNFAIP8L2|CCR5|CAMP|CCR2|IL10|MAP4K1|EDN1|FCER1G|SERPINB2|ANXA1|APAF1|SYK|SPHK1|AVPR1A|TNFRSF1B|MMP9|FGR|IL1A|HCK|IFNG|IL1B|TFEC|TLR7|LCP1|BIRC2|CD44|TLR13|TLR2|CCL12|CLEC4A2|UHRF1|CEBPE|SAA3|PTAFR|SLC7A2|MALT1|GNA13|PSMB5|CCL8|CCL7|OLFR56|CCL5|ALOX5|CCL4|CCL2|PTK2B|CCL17|SNCA|CCL24|GCH1|IFI204|F10|NOS2|CCL20|MX2|IL10RA|TXNRD1|MX1|OSM|SOD2|ATOX1|NLRP10|IL2RA|ALOX5AP|PTPN6|IL17F|FCGR2B|MYO1F|IL17A
48518	2.9235E-41	1.2458E-38	176	1855	904	28924	positive regulation of biological process	CD86|SPI1|CD83|NCF2|TNC|IKZF1|ELK1|TNF|PYCARD|FCNB|CFL1|C1RL|NUSAP1|TNFSF11|SIRPA|IL12A|PGLYRP1|PRKCB|SLC11A1|PRKCD|TAP2|GTF2F2|RUNX3|EREG|FCGR3|ROR1|TRIB3|CFB|IDO1|CSF1R|SDC4|H2-M3|IL4RA|ALOX12|CFP|CORO1A|HIF1A|PMF1|FBLN2|C2|NEUROD1|SOCS3|CCNB1|LDHA|KLRK1|CLEC7A|BLOC1S2|PLCG2|CD14|KCNN4|LYN|MSR1|VDR|EAF1|CRTAM|INHBA|POU2F2|SELE|FOSL2|SELP|CXCL10|TPX2|NR4A1|IL6|PTPRC|MAFB|GDNF|ID2|LCN2|CDK1|IL7R|MYD88|PIWIL2|TOP2A|CSRNP1|H2-T23|BTG1|B4GALT1|ITGB3|ITGB2|PLEK|HMGB2|ARRB2|DOC2B|ITGAL|PIK3CG|SPN|RBM3|AIFM2|CASP4|RAC2|CASP1|TSPO|ACP5|CD38|CTSG|CD37|BCL2A1D|CCR5|JARID2|LMCD1|CAMP|CCR2|EIF5A|IL10|IL11|EDN1|FCER1G|ANXA1|RIPK3|APAF1|SYK|TNFRSF12A|SPHK1|NFAM1|NME2|PLA2G4A|IRAK3|AVPR1A|NGF|MMP9|VAV1|LAT2|GREM1|CCNA2|IL1A|ALDH1A3|IFNG|ELF4|IL1B|IRF1|PEX5|FLT3L|BIRC5|HCLS1|TLR7|ITGA5|CD47|DOCK2|CD44|TLR2|SASH3|CD63|GRN|ODC1|PTAFR|MALT1|RELB|CCL5|ALOX5|P2RY2|NPY|CCL2|PTK2B|BAK1|SNCA|CCL24|RRM2|IFI204|SEMA4D|STAT1|OSM|GZMB|SOD2|H2-AA|CENPF|KLHL6|IL2RA|IL2RB|PTPN6|IL17F|PTX3|CLEC2I|FCGR2B|MYO1F|IL17A
48583	3.8118E-41	1.4438E-38	83	432	904	28924	regulation of response to stimulus	CD86|H2-T23|IL1RN|PLEK|TNF|PIK3CG|SPN|FCNB|C1RL|CASP1|ACP5|TNFSF11|CTSG|CD37|BCL2A1D|PGLYRP1|CCR5|CCR2|IL10|FCER1G|ANXA1|SYK|PRKCB|NFAM1|SLC11A1|PRKCD|TAP2|PLA2G4A|TAP1|TRAFD1|IRAK3|TNFRSF1B|EREG|LAT2|GREM1|IL1A|FCGR3|IFNG|IL1B|TLR7|CD47|CD44|CFB|IDO1|TLR2|SASH3|CLEC12A|PTAFR|H2-M3|IL4RA|AOAH|CFP|SLC7A2|MALT1|C2|SOCS3|PSMB4|SBNO2|KLRK1|SOCS1|CLEC7A|CCL5|NPY|PLCG2|PTK2B|LYN|CCR1|PTPN1|CRTAM|SELP|CXCL10|CENPF|IL6|PTPRC|KLHL6|FABP7|IL2RA|PTPN6|CLEC2I|FCGR2B|IL7R|MYD88|MYO1F
6954	1.3908E-40	4.7413E-38	62	226	904	28924	inflammatory response	ORM1|CXCL9|B4GALT1|NCF1|ITGB2|CXCL1|ORM3|CXCL3|TNF|CXCL2|CXCL5|PYCARD|FCNB|C1RL|OLR1|CCR2|SPHK1|SLC11A1|TNFRSF1B|IL1A|FCGR3|IL1B|BTK|TLR7|CD44|CFB|IDO1|TLR13|TLR2|CCL12|SAA3|PTAFR|CFP|PLA2G7|HIF1A|SLC7A2|C2|CCL8|CCL7|CLEC7A|CCL5|ALOX5|CCL4|CCL2|CD14|LYN|CCR1|CCL24|CD163|NOS2|CCL20|LY86|SELE|SELP|CXCL10|IL6|IL2RA|ALOX5AP|IL17F|MYD88|LAT|IL17A
9611	7.4201E-40	2.2996E-37	76	370	904	28924	response to wounding	ORM1|CXCL9|B4GALT1|NCF1|ITGB3|ITGB2|PLEK|F13A1|CXCL1|ORM3|CXCL3|TNF|CXCL2|CXCL5|PYCARD|FCNB|C1RL|OLR1|CCR2|SERPINB2|SPHK1|SLC11A1|TNFRSF1B|IL1A|PROCR|FCGR3|IL1B|BTK|TLR7|LCP1|CD44|CFB|IDO1|TLR13|TLR2|CCL12|SAA3|PTAFR|CFP|PLA2G7|HIF1A|SLC7A2|C2|GNA13|CCL8|CCL7|CLEC7A|CCL5|ALOX5|CCL4|CCL2|CD14|LYN|CCR1|CCL24|CD163|F10|NOS2|CCL20|IL10RA|TFPI2|LY86|SOD2|SELE|SELP|CXCL10|GP9|IL6|GDNF|IL2RA|ALOX5AP|IL17F|MYD88|LAT|FERMT3|IL17A
65007	2.2403E-37	6.3643E-35	395	7111	904	28924	biological regulation	SPI1|PHB2|ELK1|ALKBH3|HTR7|PGLYRP1|DAXX|PRKCB|PRKCD|DEPDC1A|RNF128|DDIT4|PSME2|CFB|IDO1|ASF1B|FPR1|FPR3|FPR2|CFP|HIF1A|C2|PRDX5|LDHA|KLRK1|CHST11|BLOC1S2|PLCG2|LYN|NFE2|GPR15|FOSL2|GP9|RAD18|FERMT3|ARHGAP9|OGFR|BTG1|HEXB|ARPC1B|LITAF|MMP25|GPR132|AIFM2|TSPO|OLR1|TIMP1|JARID2|DUSP4|DUSP5|ARG2|ANXA1|RIPK3|GPR35|SPHK1|NFAM1|EMP3|MED23|CSF2RB2|MMP14|CD200R1|SLCO4A1|CDC42EP2|FLT3L|HCLS1|TLR13|GRN|ODC1|PTAFR|AOAH|SLC7A1|SLC7A2|SERPINB1A|PSMB4|OLFR56|ALOX5|STAT4|CCL17|P2RY13|CCL24|P2RY10|F10|STAT1|PCGF5|IL10RA|GSR|GPR141|CENPF|FABP7|SLC28A2|CDKN3|NCF1|NCF2|GPR65|PDCD6|TNC|F13A1|SLA|TNF|PYCARD|CFL1|MAP3K8|IGFBP3|DIO2|TAP2|TAP1|TRAFD1|GTF2F2|RAB32|FCGR3|ACAP1|RAB37|SLC9A8|MAPKAPK2|LTB4R1|ROR1|S100A9|CD274|CSF1R|H2-M3|IL4RA|TNFRSF11B|GPR84|CORO1A|NEUROD1|SOCS3|SBNO2|SOCS1|CLEC7A|MBP|CTLA2B|CD163|TFPI2|ARPC5|CXCL10|PTPRC|MAFB|DMXL2|LCN2|CDK1|SLC26A4|MYD88|LAT|PIWIL2|GAL3ST1|ITGB3|ITGB2|PIK3CD|TREM2|ARRB2|LSP1|ITGAL|PIK3CG|SPN|ARL5C|SIN3B|ACP5|EIF5A|APAF1|TNFRSF1B|NGF|ASPM|DBF4|C1D|MCM3|BIRC5|MCM5|ITGA5|BIRC2|UHRF1|CEBPE|GLRX|PIRB|LRP8|MALT1|RAB20|CCL5|P2RY2|CCL4|TIFA|IL21R|CCL2|E2F2|BAK1|E2F8|PTPN1|PPP1R14B|SEMA4D|TXNRD1|PLCL2|GZMB|ATOX1|IL2RA|IL2RB|PTPN6|CLEC2I|FCGR2B|MYO1F|IFITM3|IL1RN|LST1|UBE2L6|IKZF1|AQP3|RASSF5|TNFSF11|IL12A|ARL11|SLC11A1|SLC6A12|RUNX3|EREG|WBSCR16|SPATA13|BTK|TRIB3|PTGES|SDC4|PDE1B|RACGAP1|CD14|KCNN4|CCR1|MSR1|EAF1|PDE2A|PILRA|PARP14|TPX2|ID2|TOP2A|CSRNP1|ORM1|ROBO4|TNFRSF13B|PTPRN|DOC2B|ORM3|RAC2|CD38|CCR7|CTSG|PHGDH|CD37|FFAR2|BCL2A1D|CCR5|BCL2A1A|LMCD1|CAMP|CCR2|IL10|MAP4K1|IL11|EDN1|FCER1G|SYK|TNFRSF12A|NME2|RHOH|AVPR1A|VAV1|NME1|LAT2|IL1A|NOV|IL1B|TFEC|CD48|TLR7|CD47|CD44|WIBG|TLR2|CD63|CSTB|OAS1A|CAPG|RELB|NFIL3|NPY|GCH1|OSM|KAZALD1|LYVE1|BATF|GFI1B|KLHL6|IL17F|IL17A|CD86|TXN1|CD83|PVR|CELSR3|FCNB|IL18RAP|PTTG1|RGS1|C1RL|NUSAP1|SIRPA|ZBP1|GAS2L3|ARID5A|GEM|PROCR|DOK2|DOK3|ARHGAP19|ALOX12|CSF2RB|ARHGAP15|RASGRP1|PMF1|FBLN2|CCNB2|CCNB1|CALCR|HRH2|GRK6|ECT2|RAP1GAP2|STIL|VDR|UBE2C|CRTAM|HMGA2|INHBB|MT2|INHBA|POU2F2|SELE|IIGP1|SELP|NR4A1|IL6|ARHGAP30|GDNF|BHLHE40|IL7R|DOCK5|H2-T23|B4GALT1|PLEK|HMGB2|SLC2A3|HBA-A1|RND3|RND1|RBM3|NUP62|CASP4|CASP1|CYTIP|PTGIR|PLAUR|PLA2G4A|TBC1D9|IRAK3|MMP9|GREM1|CCNA2|ALDH1A3|TBC1D2|IFNG|ELF4|RASA4|IRF1|NDUFS4|PEX5|DOCK2|LTF|RGS18|SASH3|SLFN2|RGS14|CLEC12A|SLFN1|SLFN3|DLL1|GNA13|CYTH4|PTK2B|BUB1|CYTH1|SNCA|RRM2|IFI204|NOS2|SOD2|H2-AA|CLCN5|PTX3|RAN
2684	1.7647E-33	4.6275E-31	57	242	904	28924	positive regulation of immune system process	CD86|H2-T23|CD83|ITGB3|IKZF1|ITGAL|TNF|SPN|FCNB|C1RL|CD38|IL12A|CTSG|CD37|BCL2A1D|PGLYRP1|CCR2|FCER1G|SYK|PRKCB|NFAM1|SLC11A1|TAP2|IRAK3|EREG|LAT2|FCGR3|IFNG|TLR7|CFB|IDO1|TLR2|SASH3|PTAFR|H2-M3|IL4RA|CFP|CORO1A|MALT1|C2|KLRK1|CLEC7A|PLCG2|LYN|CRTAM|H2-AA|SELE|SELP|CXCL10|IL6|PTPRC|KLHL6|IL2RA|PTPN6|CLEC2I|IL7R|MYD88
50789	4.0677E-33	9.9048E-31	368	6686	904	28924	regulation of biological process	IFITM3|IL1RN|SPI1|LST1|UBE2L6|IKZF1|PHB2|ELK1|ALKBH3|HTR7|RASSF5|TNFSF11|IL12A|PGLYRP1|ARL11|DAXX|PRKCB|SLC11A1|PRKCD|RUNX3|EREG|DEPDC1A|RNF128|DDIT4|SPATA13|BTK|TRIB3|CFB|IDO1|ASF1B|PTGES|SDC4|PDE1B|FPR1|FPR3|FPR2|CFP|HIF1A|C2|PRDX5|LDHA|KLRK1|RACGAP1|CHST11|BLOC1S2|PLCG2|CD14|KCNN4|LYN|CCR1|MSR1|NFE2|GPR15|EAF1|PDE2A|PILRA|PARP14|FOSL2|TPX2|ID2|RAD18|FERMT3|OGFR|TOP2A|CSRNP1|ORM1|ROBO4|BTG1|TNFRSF13B|HEXB|PTPRN|ARPC1B|DOC2B|ORM3|LITAF|GPR132|AIFM2|RAC2|TSPO|OLR1|CD38|CCR7|CTSG|PHGDH|CD37|FFAR2|TIMP1|BCL2A1D|CCR5|JARID2|BCL2A1A|LMCD1|CAMP|CCR2|DUSP4|IL10|MAP4K1|DUSP5|IL11|ARG2|EDN1|FCER1G|ANXA1|RIPK3|SYK|TNFRSF12A|GPR35|SPHK1|NFAM1|NME2|RHOH|AVPR1A|VAV1|NME1|MED23|CSF2RB2|LAT2|IL1A|MMP14|CD200R1|NOV|IL1B|TFEC|CDC42EP2|FLT3L|HCLS1|CD48|TLR7|CD47|CD44|TLR13|WIBG|TLR2|CD63|GRN|ODC1|PTAFR|OAS1A|CAPG|AOAH|SLC7A1|SLC7A2|RELB|SERPINB1A|PSMB4|NFIL3|OLFR56|ALOX5|NPY|STAT4|CCL17|P2RY13|CCL24|P2RY10|STAT1|PCGF5|GSR|OSM|KAZALD1|LYVE1|BATF|GPR141|CENPF|GFI1B|KLHL6|FABP7|IL17F|CDKN3|IL17A|CD86|TXN1|CD83|NCF1|NCF2|GPR65|PDCD6|TNC|SLA|TNF|PVR|CELSR3|PYCARD|FCNB|IL18RAP|PTTG1|RGS1|CFL1|C1RL|NUSAP1|SIRPA|MAP3K8|ZBP1|GAS2L3|IGFBP3|TAP2|ARID5A|TAP1|TRAFD1|GTF2F2|GEM|RAB32|PROCR|DOK2|FCGR3|ACAP1|DOK3|RAB37|MAPKAPK2|LTB4R1|ROR1|S100A9|CD274|CSF1R|H2-M3|IL4RA|ARHGAP19|TNFRSF11B|ALOX12|CSF2RB|GPR84|ARHGAP15|CORO1A|RASGRP1|PMF1|FBLN2|NEUROD1|SOCS3|SBNO2|CCNB1|SOCS1|CALCR|CLEC7A|HRH2|GRK6|MBP|ECT2|RAP1GAP2|CD163|STIL|VDR|UBE2C|CRTAM|HMGA2|INHBB|MT2|ARPC5|INHBA|POU2F2|SELE|IIGP1|SELP|CXCL10|NR4A1|IL6|PTPRC|MAFB|ARHGAP30|GDNF|BHLHE40|LCN2|CDK1|IL7R|SLC26A4|MYD88|LAT|PIWIL2|H2-T23|B4GALT1|ITGB3|ITGB2|PLEK|HMGB2|PIK3CD|TREM2|SLC2A3|ARRB2|LSP1|ITGAL|RND3|PIK3CG|RND1|SPN|RBM3|ARL5C|SIN3B|NUP62|CASP4|CASP1|ACP5|CYTIP|EIF5A|PTGIR|APAF1|PLAUR|PLA2G4A|TBC1D9|IRAK3|TNFRSF1B|NGF|MMP9|GREM1|CCNA2|ASPM|ALDH1A3|TBC1D2|DBF4|IFNG|ELF4|RASA4|IRF1|C1D|NDUFS4|PEX5|MCM3|BIRC5|MCM5|ITGA5|DOCK2|BIRC2|RGS18|SASH3|SLFN2|RGS14|CLEC12A|UHRF1|CEBPE|SLFN1|SLFN3|GLRX|PIRB|LRP8|DLL1|MALT1|GNA13|CYTH4|RAB20|CCL5|P2RY2|TIFA|IL21R|CCL2|E2F2|PTK2B|BAK1|BUB1|CYTH1|E2F8|SNCA|PTPN1|PPP1R14B|RRM2|IFI204|SEMA4D|NOS2|TXNRD1|PLCL2|GZMB|SOD2|H2-AA|CLCN5|IL2RA|IL2RB|PTPN6|PTX3|CLEC2I|FCGR2B|MYO1F|RAN
50776	1.1916E-32	2.7081E-30	54	221	904	28924	regulation of immune response	CD86|H2-T23|TNF|SPN|FCNB|C1RL|CTSG|CD37|BCL2A1D|PGLYRP1|CCR2|IL10|FCER1G|SYK|PRKCB|NFAM1|SLC11A1|TAP2|TAP1|TRAFD1|IRAK3|EREG|LAT2|FCGR3|IFNG|TLR7|CFB|IDO1|TLR2|SASH3|CLEC12A|PTAFR|H2-M3|IL4RA|CFP|MALT1|C2|PSMB4|KLRK1|CLEC7A|PLCG2|LYN|CRTAM|CENPF|IL6|PTPRC|KLHL6|IL2RA|PTPN6|CLEC2I|FCGR2B|IL7R|MYD88|MYO1F
1775	8.5582E-32	1.8234E-29	57	259	904	28924	cell activation	CD86|SPI1|ITGAM|ITGB3|ITGB2|PLEK|PIK3CD|IKZF1|ITGAL|TNF|SPN|CASP1|TIMP1|BCL2A1D|FCER1G|SYK|PRKCB|NFAM1|SLC11A1|PRKCD|RHOH|VAV1|LAT2|FCGR3|ELF4|FCGR4|IRF1|BTK|FLT3L|LCP2|CD48|TLR7|DOCK2|TLR2|H2-M3|WAS|PIRB|NDRG1|SLC7A2|MALT1|RELB|GNA13|SBNO2|KLRK1|PLCG2|BAK1|SLAMF1|SNCA|LYN|POU2F2|PTPRC|IL2RB|IL7R|MYO1F|LAT|FERMT3|GAPT
48522	5.8878E-31	1.1807E-28	146	1639	904	28924	positive regulation of cellular process	SPI1|CD83|NCF2|TNC|IKZF1|ELK1|TNF|PYCARD|CFL1|NUSAP1|TNFSF11|SIRPA|IL12A|PRKCB|SLC11A1|PRKCD|GTF2F2|RUNX3|EREG|FCGR3|ROR1|TRIB3|IDO1|CSF1R|SDC4|H2-M3|IL4RA|ALOX12|CORO1A|HIF1A|PMF1|FBLN2|NEUROD1|SOCS3|CCNB1|LDHA|KLRK1|CLEC7A|BLOC1S2|KCNN4|LYN|MSR1|VDR|EAF1|CRTAM|INHBA|POU2F2|SELE|FOSL2|SELP|CXCL10|TPX2|NR4A1|IL6|PTPRC|MAFB|ID2|LCN2|CDK1|IL7R|MYD88|PIWIL2|TOP2A|CSRNP1|BTG1|B4GALT1|ITGB3|ITGB2|PLEK|HMGB2|ARRB2|DOC2B|ITGAL|SPN|RBM3|AIFM2|CASP4|RAC2|CASP1|TSPO|ACP5|CD38|JARID2|LMCD1|CAMP|CCR2|EIF5A|IL10|IL11|EDN1|FCER1G|ANXA1|RIPK3|APAF1|SYK|TNFRSF12A|SPHK1|NFAM1|NME2|PLA2G4A|AVPR1A|NGF|MMP9|VAV1|CCNA2|IL1A|ALDH1A3|IFNG|ELF4|IL1B|IRF1|FLT3L|BIRC5|HCLS1|ITGA5|CD47|DOCK2|CD44|TLR2|SASH3|CD63|GRN|ODC1|MALT1|CCL5|P2RY2|CCL2|PTK2B|BAK1|SNCA|RRM2|IFI204|SEMA4D|STAT1|OSM|GZMB|SOD2|H2-AA|CENPF|IL2RA|PTPN6|IL17F|PTX3|FCGR2B|MYO1F|IL17A
45321	2.3732E-28	4.4945E-26	51	234	904	28924	leukocyte activation	CD86|SPI1|ITGAM|ITGB2|PIK3CD|IKZF1|ITGAL|SPN|CASP1|BCL2A1D|FCER1G|SYK|PRKCB|NFAM1|SLC11A1|PRKCD|RHOH|VAV1|LAT2|FCGR3|ELF4|FCGR4|IRF1|BTK|FLT3L|LCP2|CD48|TLR7|DOCK2|TLR2|H2-M3|WAS|PIRB|NDRG1|SLC7A2|MALT1|RELB|SBNO2|KLRK1|PLCG2|BAK1|SLAMF1|SNCA|LYN|POU2F2|PTPRC|IL2RB|IL7R|MYO1F|LAT|GAPT
42221	2.7936E-27	5.0123E-25	109	1086	904	28924	response to chemical stimulus	CD83|NCF2|PDCD6|TNC|PLAT|CFL1|PRKCB|SLC11A1|PRKCD|TAP2|CYBB|FCGR3|PAPPA|DDIT4|BTK|TRIB3|S100A9|S100A8|IDO1|H2-M3|FPR1|FPR3|ALOX12|FPR2|CORO1A|HIF1A|CYP27B1|PRDX5|CLEC7A|PLCG2|CD14|LYN|CCR1|VDR|MT2|FOSL2|ACR|SELP|CXCL10|ID2|LCN2|CDK1|MYD88|ITGAM|ITGB2|HMGB2|CXCL1|LSP1|CXCL3|CXCL2|CXCL5|RBM3|IRG1|RAC2|GYK|CASP1|ACP5|CD38|CCR7|CTSG|CCR5|EDN1|FCER1G|ANXA1|APAF1|PLA2G4A|IRAK3|AVPR1A|MMP9|MMP14|IFNG|IL1B|HCLS1|ACSBG1|CD48|TLR7|DOCK2|BIRC2|TLR2|CCL12|PTAFR|ATP1A3|MALT1|CCL9|PSMB5|CCL8|CCL7|CCL6|CCL5|CCL4|CCL2|PTK2B|BAK1|ABCB1B|CCL17|SNCA|CMTM7|PTPN1|CCL24|NOS2|STAT1|CCL20|TXNRD1|SOD2|ATOX1|ASS1|GATM|FCGR2B|PF4
48584	4.4005E-27	7.3557E-25	49	227	904	28924	positive regulation of response to stimulus	CD86|H2-T23|TNF|PIK3CG|FCNB|C1RL|CASP1|TNFSF11|CTSG|BCL2A1D|PGLYRP1|CCR5|CCR2|FCER1G|SYK|PRKCB|NFAM1|SLC11A1|TAP2|PLA2G4A|EREG|LAT2|IL1A|FCGR3|IL1B|TLR7|CD47|CFB|IDO1|TLR2|SASH3|PTAFR|H2-M3|CFP|MALT1|C2|KLRK1|CLEC7A|CCL5|NPY|PLCG2|LYN|CRTAM|CXCL10|PTPRC|KLHL6|PTPN6|CLEC2I|MYD88
42330	4.7470E-27	7.3557E-25	36	110	904	28924	taxis	CCL12|ITGAM|PTAFR|ITGB2|FPR1|FPR3|CXCL1|FPR2|LSP1|CXCL3|CORO1A|CXCL2|CXCL5|CCL9|CCL8|CCL7|CCL6|CCL5|CCL4|RAC2|CCL2|CCR7|CCL17|CCR1|CMTM7|CCL24|FCER1G|CCL20|CXCL10|FCGR3|IFNG|IL1B|DOCK2|S100A9|S100A8|PF4
6935	4.7470E-27	7.3557E-25	36	110	904	28924	chemotaxis	CCL12|ITGAM|PTAFR|ITGB2|FPR1|FPR3|CXCL1|FPR2|LSP1|CXCL3|CORO1A|CXCL2|CXCL5|CCL9|CCL8|CCL7|CCL6|CCL5|CCL4|RAC2|CCL2|CCR7|CCL17|CCR1|CMTM7|CCL24|FCER1G|CCL20|CXCL10|FCGR3|IFNG|IL1B|DOCK2|S100A9|S100A8|PF4
31347	2.5786E-26	3.8220E-24	40	148	904	28924	regulation of defense response	CD86|PTAFR|H2-M3|AOAH|TNF|SLC7A2|PIK3CG|C2|SPN|PSMB4|SBNO2|KLRK1|CLEC7A|CCL5|ACP5|TNFSF11|PGLYRP1|CCR5|CCR1|IL10|FCER1G|ANXA1|CRTAM|TAP2|PLA2G4A|TAP1|TRAFD1|IRAK3|TNFRSF1B|EREG|FCGR3|IL2RA|IL1B|TLR7|CD47|FCGR2B|MYD88|MYO1F|IDO1|TLR2
8152	4.2303E-26	6.0088E-24	340	6466	904	28924	metabolic process	EIF4A1|IL1RN|SPI1|RPL32|UBE2L6|IKZF1|ENO1|RPL9|PHB2|ELK1|ALKBH3|UXT|IL4I1|RPS14|RPS19|RPS18|PGLYRP1|DAXX|PRKCB|SLC11A1|PRKCD|RUNX3|MRPS18C|LARS2|NEIL3|RNF128|MTHFD2|SOAT2|PAPPA|BTK|IGTP|TRIB3|DNA2|CFB|IDO1|ASF1B|PTGES|SLC22A4|PDE1B|CFP|PLA2G7|HIF1A|C2|ATP5L|CYP27B1|PRDX5|LDHA|RDH12|CHST11|ATP5E|NEU1|PLCG2|ATRIP|LYN|NFE2|PLK3|TREX1|EAF1|PLK1|PDE2A|IRGM2|IRGM1|PARP14|EIF1|FOSL2|DERA|ACR|HAL|EIF6|VNN3|FARSA|RPS21|RAD18|TOP2A|CSRNP1|ITK|BTG1|HEXB|PTPRN|PTPRO|PTPRJ|PYGL|PRSS22|LITAF|KIF17|PRSS23|CTSS|MMP25|AIFM2|CHL1|RAC2|TSPO|OLR1|CD38|CTSG|PHGDH|CTSE|JARID2|IKBKE|LMCD1|DUSP4|CCT3|MAP4K1|DUSP5|ARG2|DUSP2|WARS|RIPK3|SYK|ARG1|PRMT1|SPHK1|PGAM1|NME2|PRSS16|AMPD3|MMP10|NME1|MED23|PSMA5|MMP12|HCK|MMP14|MMP13|PSMA2|SLCO4A1|B3GNT5|TFEC|ACSBG1|GARS|WIBG|RPL10|RNMT|ODC1|PTAFR|RPS27L|OAS1A|GDPD3|AOAH|SGMS2|NPL|PSMA7|SLC7A2|RELB|PSMB4|PSMB5|NFIL3|MTHFD1L|PSMB3|HAS1|PES1|ALOX5|STAT4|GINS1|GCH1|F10|STAT1|PCGF5|GSR|OSM|ASPRV1|LYVE1|PSMB8|BATF|GFI1B|GATM|DHRS9|LPCAT2|SAA1|RPL22L1|CDKN3|MSRB1|TXN1|STEAP4|NCF1|NCF2|GDA|F13A1|SLA|BUB1B|PLAT|TNF|CNDP2|TGM1|PYCARD|STK10|FCNB|PTTG1|CFL1|C1RL|PIM1|CAR13|MAP3K8|DGAT2|IGFBP3|RPS5|DIO2|ARID5A|CYBB|TAP1|SDHD|SDCBP2|GTF2F2|ACAP1|MELK|RAB37|MAPKAPK2|DPEP2|NHP2|ROR1|SNRPE|ADAM8|STEAP1|DPEP3|SNRPB|CSF1R|PFKFB3|PSMD14|AK2|PLD4|ALOX12|FUT2|PMF1|NEUROD1|SBNO2|CCNB1|CALCR|HRH2|MAN2A1|GRK6|ESD|PGK1|MGAM|SLC37A2|MLKL|VDR|UBE2C|CPSF2|HMGA2|ISG15|LSM5|POU2F2|IIGP1|SELP|LSM8|NR4A1|PTPRC|MAFB|CYP4F18|UQCRQ|BHLHE40|CDK1|MYD88|LAT|PIWIL2|GAL3ST1|B4GALT1|WDR4|PIK3CD|MCM10|ATP5G3|ATP5G1|PIK3CG|HK2|ADAMTS4|RBM3|IRG1|HK3|SIN3B|CASP4|GYK|PDE4B|CASP1|ACP5|UQCRFS1|UPP1|EIF5A|APAF1|MMP3|PLA2G4A|NDUFC1|IRAK3|KCNAB2|MMP8|MMP9|DCK|FGR|ALDH1A3|AIM1|DBF4|IFNG|ELF4|OAS2|IRF1|POLR1B|C1D|NDUFS4|PEX5|MCM3|MCM5|ACPP|SMPDL3B|LTF|UHRF1|CEBPE|ATP1A3|GLRX|MALT1|AURKB|AURKA|GNA13|FOXRED2|H2-DMB2|H2-DMB1|E2F2|PTK2B|GBP2|BUB1|GBP4|E2F8|GBP3|SNCA|PTPN1|GALNT6|RRM2|NOS2|MX2|TXNRD1|MX1|PLCL2|GZMB|SOD2|ASS1|PSAT1|APOC2|ALOX5AP|PTPN6|CLEC2I|PTPN7|TRMT61A
50794	4.5079E-25	6.1470E-23	333	6361	904	28924	regulation of cellular process	IFITM3|IL1RN|SPI1|LST1|IKZF1|PHB2|ELK1|HTR7|RASSF5|TNFSF11|IL12A|PGLYRP1|ARL11|DAXX|PRKCB|SLC11A1|PRKCD|RUNX3|EREG|DEPDC1A|RNF128|DDIT4|SPATA13|BTK|TRIB3|IDO1|ASF1B|PTGES|SDC4|PDE1B|FPR1|FPR3|FPR2|HIF1A|PRDX5|LDHA|KLRK1|RACGAP1|CHST11|BLOC1S2|PLCG2|KCNN4|LYN|CCR1|MSR1|NFE2|GPR15|EAF1|PDE2A|PILRA|PARP14|FOSL2|TPX2|ID2|RAD18|FERMT3|TOP2A|CSRNP1|ROBO4|BTG1|TNFRSF13B|HEXB|PTPRN|ARPC1B|DOC2B|LITAF|GPR132|AIFM2|RAC2|TSPO|OLR1|CD38|CCR7|FFAR2|TIMP1|BCL2A1D|CCR5|JARID2|BCL2A1A|LMCD1|CAMP|CCR2|DUSP4|IL10|MAP4K1|DUSP5|IL11|EDN1|FCER1G|ANXA1|RIPK3|SYK|TNFRSF12A|GPR35|SPHK1|NFAM1|NME2|RHOH|AVPR1A|VAV1|NME1|MED23|CSF2RB2|IL1A|MMP14|CD200R1|NOV|IL1B|TFEC|CDC42EP2|FLT3L|HCLS1|CD48|TLR7|CD47|CD44|TLR13|WIBG|TLR2|CD63|GRN|ODC1|PTAFR|CAPG|SLC7A1|SLC7A2|RELB|NFIL3|OLFR56|STAT4|CCL17|P2RY13|P2RY10|STAT1|PCGF5|GSR|OSM|KAZALD1|LYVE1|BATF|GPR141|CENPF|GFI1B|IL17F|CDKN3|IL17A|TXN1|CD83|NCF2|GPR65|PDCD6|TNC|SLA|TNF|PVR|CELSR3|PYCARD|FCNB|IL18RAP|PTTG1|RGS1|CFL1|NUSAP1|SIRPA|MAP3K8|ZBP1|GAS2L3|IGFBP3|ARID5A|GTF2F2|GEM|RAB32|DOK2|FCGR3|ACAP1|DOK3|RAB37|MAPKAPK2|LTB4R1|ROR1|S100A9|CD274|CSF1R|H2-M3|IL4RA|ARHGAP19|TNFRSF11B|ALOX12|CSF2RB|GPR84|ARHGAP15|CORO1A|RASGRP1|PMF1|FBLN2|NEUROD1|SOCS3|SBNO2|CCNB1|SOCS1|CALCR|CLEC7A|HRH2|GRK6|MBP|ECT2|RAP1GAP2|CD163|STIL|VDR|CRTAM|HMGA2|INHBB|MT2|ARPC5|INHBA|POU2F2|SELE|IIGP1|SELP|CXCL10|NR4A1|IL6|PTPRC|MAFB|ARHGAP30|GDNF|BHLHE40|LCN2|CDK1|IL7R|MYD88|LAT|PIWIL2|B4GALT1|ITGB3|ITGB2|PLEK|HMGB2|PIK3CD|TREM2|SLC2A3|ARRB2|LSP1|ITGAL|RND3|PIK3CG|RND1|SPN|RBM3|ARL5C|SIN3B|NUP62|CASP4|CASP1|ACP5|CYTIP|EIF5A|PTGIR|APAF1|PLAUR|PLA2G4A|TBC1D9|IRAK3|TNFRSF1B|NGF|MMP9|GREM1|CCNA2|ASPM|ALDH1A3|TBC1D2|DBF4|IFNG|ELF4|RASA4|IRF1|C1D|NDUFS4|MCM3|BIRC5|MCM5|ITGA5|DOCK2|BIRC2|RGS18|SASH3|SLFN2|RGS14|UHRF1|CEBPE|SLFN1|SLFN3|GLRX|PIRB|LRP8|DLL1|MALT1|GNA13|CYTH4|RAB20|CCL5|P2RY2|TIFA|IL21R|CCL2|E2F2|PTK2B|BAK1|BUB1|CYTH1|E2F8|SNCA|PTPN1|PPP1R14B|RRM2|IFI204|SEMA4D|NOS2|TXNRD1|PLCL2|GZMB|SOD2|H2-AA|CLCN5|IL2RA|IL2RB|PTPN6|PTX3|CLEC2I|FCGR2B|MYO1F|RAN
40011	5.5640E-25	7.2953E-23	59	371	904	28924	locomotion	ITGAM|B4GALT1|ITGB2|ZFAND5|PLAT|CXCL1|LSP1|CXCL3|TNF|PVR|CXCL2|CXCL5|CHL1|NUP62|CFL1|RAC2|TSPO|SIRPA|CCR7|FCER1G|ITGA4|TNFRSF12A|MMP14|FCGR3|IFNG|IL1B|PEX5|CD47|DOCK2|S100A9|S100A8|CD44|CCL12|SELPLG|PTAFR|FPR1|FPR3|FPR2|CORO1A|LRP8|HIF1A|CCL9|CCL8|CCL7|CCL6|CCL5|CCL4|NEU1|CCL2|PTK2B|CCL17|CCR1|CMTM7|CCL24|CCL20|SELP|CXCL10|GDNF|PF4
51707	1.9169E-24	2.4203E-22	49	258	904	28924	response to other organism	NCF1|NCF2|TNF|SPN|IRG1|CASP1|ACP5|IL12A|CTSG|PGLYRP1|CCR5|CAMP|IL10|FCER1G|SLC11A1|TAP2|IRAK3|FGR|HCK|PLSCR1|IFNG|IL1B|TLR7|CD47|IDO1|TLR2|CEBPE|PTAFR|H2-M3|MALT1|CLEC7A|PLCG2|MBP|CD14|BAK1|CCR1|NOS2|STAT1|MX2|MX1|ISG15|IL6|PTPRC|LCN2|PTX3|FCGR2B|IFI27L2A|MYD88|MYO1F
80134	9.0309E-24	1.0995E-21	47	244	904	28924	regulation of response to stress	CD86|IL1RN|PTAFR|PLEK|H2-M3|AOAH|TNF|SLC7A2|PIK3CG|C2|SPN|PSMB4|SBNO2|KLRK1|CLEC7A|CCL5|ACP5|TNFSF11|PTK2B|PGLYRP1|CCR5|CCR1|IL10|FCER1G|ANXA1|SYK|CRTAM|TAP2|PLA2G4A|TAP1|TRAFD1|IRAK3|TNFRSF1B|EREG|SELP|IL1A|FCGR3|IL2RA|IL1B|TLR7|CD47|FCGR2B|MYD88|MYO1F|CD44|IDO1|TLR2
7626	1.5610E-23	1.8350E-21	47	247	904	28924	locomotory behavior	CSTB|CCL12|ITGAM|PDE1B|HEXB|PTAFR|ITGB2|FPR1|ATP1A3|FPR3|CXCL1|FPR2|ARRB2|LSP1|CXCL3|CORO1A|CXCL2|CXCL5|CCL9|CCL8|CCL7|CCL6|CHL1|CCL5|CCL4|RAC2|CCL2|CCR7|CCL17|SNCA|CCR1|CMTM7|CCL24|FCER1G|CCL20|SOD2|NGF|SELP|CXCL10|FCGR3|IFNG|IL1B|PTX3|DOCK2|S100A9|S100A8|PF4
9607	2.8330E-23	3.2192E-21	53	322	904	28924	response to biotic stimulus	NCF1|NCF2|TNF|SPN|IRG1|CASP1|ACP5|IL12A|CTSG|PGLYRP1|CCR5|CAMP|IL10|FCER1G|SLC11A1|TAP2|IRAK3|FGR|HCK|PLSCR1|IFNG|IL1B|BTK|TLR7|CD47|IDO1|TLR2|CEBPE|PTAFR|H2-M3|MALT1|CLEC7A|PLCG2|MBP|CD14|BAK1|CCR1|NOS2|STAT1|MX2|CRTAM|MX1|ISG15|ASS1|ACR|IL6|PTPRC|LCN2|PTX3|FCGR2B|IFI27L2A|MYD88|MYO1F
50778	6.4633E-23	7.1076E-21	37	150	904	28924	positive regulation of immune response	CD86|SASH3|H2-T23|PTAFR|H2-M3|CFP|TNF|MALT1|C2|FCNB|KLRK1|CLEC7A|C1RL|PLCG2|CTSG|BCL2A1D|PGLYRP1|LYN|FCER1G|SYK|PRKCB|NFAM1|SLC11A1|CRTAM|TAP2|EREG|LAT2|FCGR3|PTPRC|KLHL6|PTPN6|CLEC2I|TLR7|MYD88|CFB|IDO1|TLR2
1817	8.3106E-23	8.8534E-21	37	151	904	28924	regulation of cytokine production	SASH3|CD83|H2-M3|ARRB2|TNF|SPN|KLRK1|CLEC7A|P2RY2|CASP1|TSPO|ACP5|IL12A|CD14|CCR2|IL10|FCER1G|SYK|SPHK1|SLC11A1|CRTAM|IRAK3|EREG|IL1A|CENPF|IL6|FCGR3|RNF128|IFNG|IL1B|IRF1|CLEC2I|TLR7|FCGR2B|MYD88|IDO1|TLR2
51704	2.7510E-22	2.8280E-20	56	377	904	28924	multi-organism process	NCF1|NCF2|HEXB|TNF|SPN|IRG1|CASP1|ACP5|IL12A|CTSG|PGLYRP1|CCR5|CAMP|IL10|FCER1G|SLC11A1|TAP2|PLA2G4A|IRAK3|AVPR1A|MMP9|FGR|HCK|PLSCR1|IFNG|IL1B|POLR1B|TLR7|CD47|IDO1|TLR2|GRN|CEBPE|PTAFR|H2-M3|MALT1|CLEC7A|PLCG2|MBP|CD14|BAK1|CCR1|NOS2|STAT1|VDR|MX2|MX1|ISG15|IL6|PTPRC|LCN2|PTX3|FCGR2B|IFI27L2A|MYD88|MYO1F
48519	2.8206E-22	2.8280E-20	128	1624	904	28924	negative regulation of biological process	TXN1|IFITM3|IL1RN|CD83|NCF1|IKZF1|PHB2|ELK1|TNF|PTTG1|RGS1|DAXX|GAS2L3|IGFBP3|SLC11A1|PRKCD|TAP2|TAP1|TRAFD1|RUNX3|GEM|EREG|PROCR|RNF128|DDIT4|TRIB3|IDO1|PTGES|CD274|IL4RA|TNFRSF11B|ALOX12|HIF1A|C2|SOCS3|SBNO2|CCNB1|SOCS1|CALCR|CHST11|PLCG2|MBP|STIL|VDR|HMGA2|INHBB|INHBA|CXCL10|IL6|PTPRC|GDNF|ID2|BHLHE40|IL7R|MYD88|RAD18|PIWIL2|ROBO4|BTG1|B4GALT1|TNFRSF13B|SLC2A3|ARRB2|PIK3CG|SPN|RBM3|SIN3B|NUP62|CASP4|TSPO|ACP5|CD38|CTSG|TIMP1|JARID2|BCL2A1A|LMCD1|CAMP|CCR2|EIF5A|IL10|DUSP5|IL11|ARG2|EDN1|FCER1G|ANXA1|SPHK1|NME2|IRAK3|AVPR1A|TNFRSF1B|NGF|NME1|GREM1|ASPM|MMP14|IFNG|IL1B|C1D|BIRC5|CD44|TLR2|RGS18|CD63|SLFN2|RGS14|SLFN1|SLFN3|OAS1A|CAPG|AOAH|DLL1|PSMB4|P2RY2|PTK2B|BAK1|SNCA|OSM|SOD2|CENPF|FABP7|IL2RA|IL2RB|PTPN6|FCGR2B|MYO1F|CDKN3
51239	5.3796E-21	5.2397E-19	97	1074	904	28924	regulation of multicellular organismal process	CD83|NCF1|TNC|IKZF1|PHB2|TNF|TNFSF11|IL12A|SLC11A1|EREG|PROCR|FCGR3|RNF128|IDO1|CSF1R|SDC4|H2-M3|IL4RA|TNFRSF11B|ALOX12|HIF1A|NEUROD1|CCNB1|KLRK1|CALCR|CLEC7A|MBP|CD14|LYN|CCR1|VDR|CRTAM|INHBA|SELP|CXCL10|IL6|PTPRC|GDNF|ID2|CDK1|IL7R|MYD88|BTG1|B4GALT1|ITGB2|PLEK|ARRB2|SPN|CASP1|TSPO|ACP5|CD38|CCR5|LMCD1|CAMP|CCR2|IL10|ARG2|EDN1|FCER1G|SYK|TNFRSF12A|SPHK1|NFAM1|NME2|IRAK3|AVPR1A|NGF|MMP9|NME1|IL1A|ASPM|IFNG|IL1B|IRF1|PEX5|TLR7|TLR2|SASH3|CD63|DLL1|CCL5|ALOX5|P2RY2|CCL2|PTK2B|SNCA|CCL24|IFI204|SEMA4D|NOS2|H2-AA|CENPF|IL2RA|PTPN6|CLEC2I|FCGR2B
44238	1.2824E-20	1.2144E-18	290	5586	904	28924	primary metabolic process	EIF4A1|IL1RN|SPI1|RPL32|UBE2L6|IKZF1|RPL9|PHB2|ELK1|ALKBH3|UXT|IL4I1|RPS14|RPS19|RPS18|PGLYRP1|DAXX|PRKCB|SLC11A1|PRKCD|RUNX3|MRPS18C|LARS2|NEIL3|RNF128|SOAT2|BTK|IGTP|TRIB3|DNA2|CFB|IDO1|ASF1B|PTGES|SLC22A4|PDE1B|CFP|PLA2G7|HIF1A|C2|ATP5L|CYP27B1|LDHA|CHST11|ATP5E|PLCG2|ATRIP|LYN|NFE2|PLK3|TREX1|EAF1|PLK1|PDE2A|IRGM2|PARP14|EIF1|FOSL2|DERA|ACR|HAL|EIF6|VNN3|FARSA|RPS21|RAD18|TOP2A|CSRNP1|ITK|BTG1|HEXB|PTPRN|PTPRJ|PYGL|PRSS22|LITAF|PRSS23|CTSS|MMP25|CHL1|RAC2|TSPO|CTSG|PHGDH|CTSE|JARID2|IKBKE|LMCD1|DUSP4|CCT3|MAP4K1|ARG2|DUSP2|WARS|RIPK3|SYK|ARG1|PRMT1|SPHK1|PGAM1|NME2|PRSS16|AMPD3|MMP10|NME1|MED23|PSMA5|MMP12|HCK|MMP14|MMP13|PSMA2|B3GNT5|TFEC|ACSBG1|GARS|WIBG|RPL10|RNMT|ODC1|PTAFR|RPS27L|GDPD3|AOAH|SGMS2|NPL|PSMA7|RELB|PSMB4|PSMB5|NFIL3|PSMB3|HAS1|PES1|ALOX5|STAT4|GINS1|F10|STAT1|PCGF5|GSR|OSM|ASPRV1|LYVE1|PSMB8|BATF|GFI1B|GATM|LPCAT2|SAA1|RPL22L1|MSRB1|NCF1|NCF2|F13A1|SLA|BUB1B|PLAT|TNF|CNDP2|TGM1|PYCARD|STK10|FCNB|PTTG1|CFL1|C1RL|PIM1|MAP3K8|DGAT2|IGFBP3|RPS5|ARID5A|TAP1|GTF2F2|ACAP1|MELK|RAB37|MAPKAPK2|DPEP2|NHP2|ROR1|SNRPE|ADAM8|DPEP3|SNRPB|CSF1R|PFKFB3|AK2|PLD4|ALOX12|FUT2|PMF1|NEUROD1|SBNO2|CCNB1|CALCR|HRH2|MAN2A1|GRK6|PGK1|SLC37A2|MLKL|VDR|UBE2C|CPSF2|HMGA2|ISG15|LSM5|POU2F2|IIGP1|LSM8|NR4A1|PTPRC|MAFB|BHLHE40|CDK1|PIWIL2|GAL3ST1|B4GALT1|WDR4|PIK3CD|MCM10|ATP5G3|ATP5G1|PIK3CG|HK2|ADAMTS4|RBM3|HK3|SIN3B|CASP4|GYK|PDE4B|CASP1|UPP1|EIF5A|APAF1|MMP3|PLA2G4A|IRAK3|MMP8|MMP9|DCK|FGR|ALDH1A3|AIM1|DBF4|IFNG|ELF4|OAS2|IRF1|POLR1B|C1D|PEX5|MCM3|MCM5|SMPDL3B|UHRF1|CEBPE|ATP1A3|MALT1|AURKB|AURKA|GNA13|H2-DMB2|H2-DMB1|E2F2|PTK2B|GBP2|BUB1|GBP4|E2F8|GBP3|SNCA|PTPN1|RRM2|NOS2|MX2|MX1|PLCL2|GZMB|SOD2|ASS1|PSAT1|APOC2|ALOX5AP|PTPN6|PTPN7|TRMT61A
2274	1.1462E-19	1.0560E-17	21	47	904	28924	myeloid leukocyte activation	LYN|SPI1|FCER1G|SLC11A1|RHOH|PIRB|NDRG1|SLC7A2|RELB|LAT2|SBNO2|FCGR3|BTK|CASP1|LCP2|CD48|TLR7|MYO1F|LAT|TLR2|SNCA
9617	5.4220E-19	4.8641E-17	36	181	904	28924	response to bacterium	NCF1|NCF2|CEBPE|PTAFR|H2-M3|TNF|MALT1|SPN|IRG1|PLCG2|CASP1|ACP5|MBP|CTSG|CD14|PGLYRP1|CCR5|CAMP|CCR1|IL10|FCER1G|NOS2|STAT1|SLC11A1|TAP2|IRAK3|FGR|HCK|IFNG|IL1B|CD47|FCGR2B|MYD88|MYO1F|IDO1|TLR2
9605	8.1242E-19	7.1014E-17	49	345	904	28924	response to external stimulus	ITGAM|ITGB2|CXCL1|LSP1|CXCL3|CXCL2|CXCL5|RAC2|CCR7|FCER1G|MMP9|FCGR3|IFNG|IL1B|DOCK2|S100A9|S100A8|TLR2|CCL12|PTAFR|FPR1|FPR3|FPR2|CORO1A|CYP27B1|CCL9|LDHA|CCL8|CCL7|CCL6|CLEC7A|CCL5|NPY|CCL4|NEU1|CCL2|CCL17|CCR1|CMTM7|CCL24|STAT1|VDR|CCL20|SOD2|CXCL10|GATM|FABP7|BHLHE40|PF4
51179	2.1821E-18	1.8597E-16	166	2656	904	28924	localization	TXN1|IL1RN|STEAP4|GDA|ZFAND5|SLA|PLAT|ABCA13|ELK1|TNF|AQP3|PVR|NIPAL1|CFL1|NUSAP1|BCAP29|AP1S1|SIRPA|SLC16A3|ZBP1|PRKCB|SLC11A1|PRKCD|TAP2|CYBB|TAP1|SLC6A12|SDHD|SDCBP2|TIMM8A1|RAB32|FCGR3|RAB37|SLC9A8|BTK|STEAP1|S100A9|SLC22A4|KCNE4|CORO1A|HIF1A|ATP5L|CYP27B1|RACGAP1|CHST11|CLEC7A|ATP5E|NEU1|KCNN4|SLC15A3|LYN|CCR1|MSR1|CADM3|SLC37A2|VDR|MFSD6L|TRPV2|POU2F2|MARCH3|ACR|SELP|CXCL10|MFSD7A|IL6|PTPRC|GDNF|UQCRQ|LCN2|SLC26A4|LAT|LRP12|KCNK5|ITGAM|B4GALT1|HEXB|ITGB2|PLEK|SLC2A1|SNX10|CXCL1|SLC2A3|ARRB2|DOC2B|SLC7A11|ATP5G3|CXCL3|KIF17|ATP5G1|CXCL2|PIK3CG|CHL1|NUP62|TSPO|UQCRFS1|ITGAV|SEC61B|CAMP|EIF5A|EDN1|TMED9|FCER1G|ANXA1|ITGA4|SYK|TNFRSF12A|NDUFC1|KCNAB2|SLC39A14|VAV1|NME1|LAT2|TMEM37|ASPM|HCK|MMP14|SLC7A6|AIM1|MMP13|SLC7A8|IFNG|SLCO4A1|IL1B|NDUFS4|PEX5|LCP2|PLIN2|GARS|CD47|DOCK2|CD44|TLR2|LTF|SELPLG|CEBPE|WAS|ATP1A3|GLRX|SDAD1|SLC7A1|LRP8|SLC7A2|RAB20|CCL6|CCL5|CCL2|PTK2B|ABCB1B|SNCA|SLC16A1|LAPTM5|APOC4|SNX20|MCOLN2|LYVE1|ATOX1|TPCN2|SLC4A7|CLCN5|FABP7|APOC2|PTX3|FCGR2B|SLC28A2|MYO1F|RAN
44237	5.7928E-18	4.8165E-16	273	5369	904	28924	cellular metabolic process	EIF4A1|SPI1|RPL32|UBE2L6|IKZF1|RPL9|PHB2|ELK1|ALKBH3|UXT|IL4I1|RPS14|RPS19|RPS18|DAXX|PRKCB|SLC11A1|PRKCD|RUNX3|MRPS18C|LARS2|NEIL3|RNF128|MTHFD2|BTK|IGTP|TRIB3|DNA2|IDO1|ASF1B|PTGES|SLC22A4|PDE1B|HIF1A|C2|ATP5L|CYP27B1|PRDX5|LDHA|CHST11|ATP5E|PLCG2|ATRIP|LYN|NFE2|PLK3|TREX1|EAF1|PLK1|PDE2A|IRGM2|IRGM1|PARP14|EIF1|FOSL2|DERA|HAL|EIF6|VNN3|FARSA|RPS21|RAD18|TOP2A|CSRNP1|ITK|BTG1|HEXB|PTPRN|PTPRO|PTPRJ|PYGL|LITAF|CHL1|RAC2|OLR1|PHGDH|JARID2|IKBKE|LMCD1|DUSP4|CCT3|MAP4K1|DUSP5|ARG2|DUSP2|WARS|RIPK3|SYK|ARG1|PRMT1|SPHK1|PGAM1|NME2|AMPD3|NME1|MED23|PSMA5|HCK|MMP13|PSMA2|B3GNT5|TFEC|ACSBG1|GARS|WIBG|RPL10|RNMT|ODC1|PTAFR|RPS27L|GDPD3|AOAH|SGMS2|PSMA7|SLC7A2|RELB|PSMB4|PSMB5|NFIL3|MTHFD1L|PSMB3|PES1|ALOX5|STAT4|GINS1|GCH1|STAT1|PCGF5|GSR|OSM|PSMB8|BATF|GFI1B|GATM|LPCAT2|RPL22L1|CDKN3|MSRB1|TXN1|NCF1|NCF2|F13A1|SLA|BUB1B|TNF|TGM1|STK10|PTTG1|CFL1|PIM1|CAR13|MAP3K8|DGAT2|IGFBP3|RPS5|ARID5A|CYBB|TAP1|SDHD|SDCBP2|GTF2F2|MELK|RAB37|MAPKAPK2|NHP2|ROR1|SNRPE|STEAP1|SNRPB|CSF1R|PFKFB3|AK2|ALOX12|FUT2|PMF1|NEUROD1|SBNO2|CCNB1|CALCR|HRH2|MAN2A1|GRK6|PGK1|SLC37A2|MLKL|VDR|UBE2C|CPSF2|HMGA2|ISG15|LSM5|POU2F2|IIGP1|SELP|LSM8|NR4A1|PTPRC|MAFB|UQCRQ|BHLHE40|CDK1|PIWIL2|GAL3ST1|B4GALT1|WDR4|PIK3CD|MCM10|ATP5G3|ATP5G1|PIK3CG|HK2|RBM3|IRG1|HK3|SIN3B|GYK|PDE4B|ACP5|UQCRFS1|UPP1|EIF5A|APAF1|PLA2G4A|NDUFC1|IRAK3|DCK|FGR|ALDH1A3|AIM1|DBF4|IFNG|ELF4|OAS2|IRF1|POLR1B|C1D|NDUFS4|PEX5|MCM3|MCM5|ACPP|SMPDL3B|UHRF1|CEBPE|ATP1A3|GLRX|AURKB|AURKA|GNA13|H2-DMB2|H2-DMB1|E2F2|PTK2B|GBP2|BUB1|GBP4|E2F8|GBP3|SNCA|PTPN1|RRM2|NOS2|MX2|TXNRD1|MX1|SOD2|ASS1|PSAT1|ALOX5AP|PTPN6|CLEC2I|PTPN7|TRMT61A
46649	6.9636E-18	5.6521E-16	36	195	904	28924	lymphocyte activation	CD86|SPI1|ITGAM|ITGB2|H2-M3|WAS|PIK3CD|IKZF1|ITGAL|MALT1|RELB|SPN|KLRK1|PLCG2|BAK1|BCL2A1D|SLAMF1|SYK|PRKCB|NFAM1|SLC11A1|PRKCD|RHOH|POU2F2|VAV1|LAT2|PTPRC|ELF4|FCGR4|IRF1|IL2RB|FLT3L|CD48|IL7R|DOCK2|GAPT
7610	9.8757E-18	7.8294E-16	56	470	904	28924	behavior	IL1RN|ITGAM|HEXB|ITGB2|CXCL1|ARRB2|LSP1|CXCL3|CXCL2|CXCL5|CHL1|RAC2|CASP1|TSPO|CCR7|FCER1G|AVPR1A|NGF|FCGR3|IFNG|IL1B|ITGA5|DOCK2|S100A9|S100A8|IDO1|CSTB|CCL12|PDE1B|PTAFR|FPR1|ATP1A3|FPR3|FPR2|CORO1A|CCL9|CCL8|CCL7|CCL6|CCL5|NPY|CCL4|CCL2|CCL17|SNCA|CCR1|CMTM7|CCL24|CCL20|OSM|SOD2|SELP|CXCL10|IL6|PTX3|PF4
2253	1.3331E-17	1.0329E-15	26	96	904	28924	activation of immune response	CD86|PTAFR|CFP|MALT1|C2|FCNB|KLRK1|CLEC7A|C1RL|PLCG2|BCL2A1D|PGLYRP1|LYN|FCER1G|SYK|PRKCB|NFAM1|LAT2|PTPRC|KLHL6|PTPN6|CLEC2I|TLR7|MYD88|CFB|TLR2
42127	3.8416E-17	2.9102E-15	67	665	904	28924	regulation of cell proliferation	IFITM3|BTG1|B4GALT1|TNFRSF13B|TNC|ITGAL|PHB2|TNF|SPN|PTTG1|NUP62|RAC2|TSPO|CD38|IL12A|JARID2|CAMP|IL10|IL11|EDN1|ANXA1|SYK|SPHK1|IGFBP3|PLA2G4A|AVPR1A|NGF|RUNX3|EREG|CCNA2|IFNG|FLT3L|HCLS1|IDO1|PTGES|SASH3|CD274|GRN|SLFN2|SLFN1|ODC1|SLFN3|IL4RA|ALOX12|CORO1A|HIF1A|CCNB1|CHST11|CCL2|BAK1|LYN|RRM2|NOS2|STAT1|SOD2|FOSL2|CXCL10|CENPF|IL6|PTPRC|IL2RA|ID2|CDK1|PTPN6|CLEC2I|FCGR2B|MYD88
65008	6.7801E-17	5.0247E-15	101	1315	904	28924	regulation of biological quality	TXN1|IL1RN|SPI1|NCF1|NCF2|LST1|TNC|F13A1|SLA|AQP3|CFL1|TNFSF11|PRKCB|SLC11A1|DIO2|SLC6A12|PROCR|SLC9A8|BTK|ALOX12|ARHGAP15|CORO1A|HIF1A|CCNB2|PRDX5|CALCR|PLCG2|MBP|KCNN4|LYN|VDR|TFPI2|MT2|ARPC5|GP9|IL6|PTPRC|ID2|IL7R|SLC26A4|FERMT3|GAL3ST1|TNFRSF13B|HEXB|ITGB3|ARPC1B|PLEK|PIK3CD|DOC2B|HBA-A1|RAC2|ACP5|CD38|CTSG|TIMP1|BCL2A1A|CAMP|CCR2|EDN1|ANXA1|TNFRSF12A|PLA2G4A|EMP3|AVPR1A|NGF|MMP9|GREM1|IL1A|ASPM|ALDH1A3|IFNG|SLCO4A1|IL1B|CDC42EP2|HCLS1|TLR7|TLR2|LTF|SASH3|CAPG|GLRX|PIRB|GNA13|P2RY2|NPY|CCL4|CCL2|PTK2B|BAK1|SNCA|GCH1|F10|NOS2|IL10RA|TXNRD1|GSR|SOD2|ATOX1|IL2RA|CLEC2I|SLC28A2
2757	7.3505E-17	5.3314E-15	21	61	904	28924	immune response-activating signal transduction	LYN|CD86|FCER1G|SYK|PRKCB|NFAM1|PTAFR|MALT1|LAT2|KLRK1|PTPRC|KLHL6|CLEC7A|PLCG2|PTPN6|CLEC2I|TLR7|BCL2A1D|PGLYRP1|MYD88|TLR2
50865	1.4549E-16	1.0333E-14	33	178	904	28924	regulation of cell activation	SASH3|CD274|CD83|TNFRSF13B|PLEK|IL4RA|IKZF1|ITGAL|CORO1A|SLC7A2|MALT1|SPN|CD38|IL12A|SNCA|IL10|FCER1G|SYK|NFAM1|H2-AA|SELP|CENPF|IL6|PTPRC|IFNG|IL2RA|ROR1|PTPN6|CLEC2I|FCGR2B|IL7R|MYD88|IDO1
32101	3.1663E-16	2.2029E-14	32	171	904	28924	regulation of response to external stimulus	PLEK|AOAH|TNF|SLC7A2|PIK3CG|C2|SPN|PSMB4|SBNO2|CCL5|NPY|ACP5|TNFSF11|CCR5|CCR2|CCR1|IL10|FCER1G|ANXA1|PLA2G4A|TNFRSF1B|GREM1|SELP|CXCL10|FCGR3|FABP7|IL2RA|IL1B|CD47|FCGR2B|MYD88|IDO1
2764	3.2572E-16	2.2208E-14	21	65	904	28924	immune response-regulating signaling pathway	LYN|CD86|FCER1G|SYK|PRKCB|NFAM1|PTAFR|MALT1|LAT2|KLRK1|PTPRC|KLHL6|CLEC7A|PLCG2|PTPN6|CLEC2I|TLR7|BCL2A1D|PGLYRP1|MYD88|TLR2
50727	3.4528E-16	2.3080E-14	25	99	904	28924	regulation of inflammatory response	AOAH|TNF|SLC7A2|PIK3CG|C2|SPN|PSMB4|SBNO2|CCL5|ACP5|TNFSF11|CCR5|CCR1|IL10|FCER1G|ANXA1|PLA2G4A|TNFRSF1B|FCGR3|IL2RA|IL1B|CD47|FCGR2B|MYD88|IDO1
16043	4.8066E-16	3.1511E-14	130	1979	904	28924	cellular component organization	LST1|TNC|BUB1B|IKZF1|TNF|CELSR3|ACTG1|UXT|LGALS3|RPS14|TUBB6|PTTG1|CFL1|TUBB1|NUSAP1|TNFSF11|AP1S1|SIRPA|PRKCB|SLC11A1|TAP2|SDCBP2|GTF2F2|RUNX3|TIMM8A1|GEM|FCGR3|BIN3|S100A9|ASF1B|CDCA3|CDCA5|TNFRSF11B|CORO1A|HIF1A|PMF1|CCNB2|CCNB1|PRDX5|CLEC7A|MAN2A1|NEU1|KCNN4|ECT2|LYN|MSR1|UBE2C|PLK1|HMGA2|ARPC4|NDC80|ZWINT|MARCH3|TPX2|EIF6|GDNF|LCN2|CDK1|TGFBI|IL7R|LRP12|FERMT3|TOP2A|B4GALT1|HEXB|ITGB3|NCAPG2|HMGB2|ARRB2|KIF11|LSP1|SPN|CHL1|RAC2|ITGAV|PHGDH|JARID2|FCER1G|APAF1|PRMT1|KCNAB2|NGF|MMP9|VAV1|NME1|CCNA2|ASPM|HCK|AIM1|MMP13|INCENP|POLR1B|PEX5|BIRC5|KIF2C|LCP1|ITGA5|CD47|DOCK2|BIRC2|DBN1|CD44|RGS14|CEBPE|WAS|CAPG|CENPA|LRP8|AURKB|AURKA|PES1|PTK2B|BAK1|BUB1|SNCA|RRM2|GCH1|SOD2|KAZALD1|CLCN5|FMNL2|LPCAT2|ALOX5AP|PTX3|CLEC2I|B9D2|FCGR2B|SPC24|RAN|PF4
48534	5.4231E-16	3.4882E-14	41	288	904	28924	hemopoietic or lymphoid organ development	CSF3|SPI1|CEBPE|SLA|IKZF1|HBA-A1|CXCL13|PIRB|HIF1A|TNF|MALT1|RELB|SPN|CCNB2|CALCR|PLCG2|TNFSF11|TIMP1|BAK1|BCL2A1D|JARID2|CD300LF|CCR2|LYN|CCR1|SYK|NFAM1|RHOH|INHBA|SOD2|POU2F2|VAV1|DCSTAMP|PLSCR1|PTPRC|ID2|IRF1|FLT3L|HCLS1|IL7R|DOCK2
50900	8.4861E-16	5.3572E-14	18	46	904	28924	leukocyte migration	CCR1|ITGAM|FCER1G|SELPLG|B4GALT1|ITGB2|CXCL1|CXCL3|CORO1A|TNF|CXCL2|SELP|FCGR3|IFNG|CCL5|IL1B|CCL2|S100A9
48856	8.9118E-16	5.5237E-14	146	2360	904	28924	anatomical structure development	CSF3|SPI1|ZFAND5|LST1|TNC|SLA|IKZF1|CXCL13|PHB2|TNF|PVR|CELSR3|ACTG1|TGM1|LGALS3|ZC3H12A|CFL1|TNFSF11|IGFBP3|SDCBP2|RUNX3|GEM|EREG|BTK|ROR1|PTGES|HIF1A|NEUROD1|SOCS3|CCNB2|CCNB1|CALCR|RACGAP1|CHST11|MAN2A1|NEU1|PLCG2|MBP|ECT2|CD300LF|LYN|CCR1|NUS1|STIL|VDR|INHBA|POU2F2|SELP|TPX2|IL6|PTPRC|MAFB|GDNF|ID2|CDK1|IL7R|SLC26A4|SPRR1A|PIWIL2|CSRNP1|ROBO4|GAL3ST1|B4GALT1|HEXB|NCAPG2|TNFAIP2|HMGB2|PTPRJ|HBA-A1|SPN|SIN3B|CHL1|CASP1|TSPO|ACP5|RSPO3|ITGAV|PHGDH|TIMP1|BCL2A1D|JARID2|CAMP|CCR2|IL10|ARG2|EDN1|WARS|APAF1|ITGA4|SYK|TNFRSF12A|SPHK1|NFAM1|PLA2G4A|RHOH|NGF|MMP9|VAV1|NME1|GREM1|ASPM|DCSTAMP|ALDH1A3|MMP14|PLSCR1|VCAN|MMP13|NOV|IFNG|IL1B|IRF1|PEX5|FLT3L|HCLS1|DOCK2|BIRC2|DBN1|CD44|CD63|GRN|CEBPE|ODC1|PIRB|LRP8|DLL1|MALT1|RELB|GNA13|P2RY2|PTK2B|BAK1|ABCB1B|GINS1|SEMA4A|GCH1|SEMA4D|NOS2|TXNRD1|SEMA4C|OSM|SOD2|ASPRV1|KAZALD1|CENPF|FABP7|PTX3
30097	1.0761E-15	6.5505E-14	38	253	904	28924	hemopoiesis	CSF3|SPI1|CEBPE|SLA|IKZF1|HBA-A1|PIRB|HIF1A|TNF|MALT1|RELB|SPN|CALCR|PLCG2|TNFSF11|TIMP1|BAK1|BCL2A1D|CD300LF|CCR2|LYN|CCR1|SYK|NFAM1|RHOH|INHBA|SOD2|POU2F2|VAV1|DCSTAMP|PLSCR1|PTPRC|ID2|IRF1|FLT3L|HCLS1|IL7R|DOCK2
32879	1.2198E-15	7.2953E-14	65	677	904	28924	regulation of localization	TXN1|IL1RN|ROBO4|B4GALT1|ITGB3|TNC|DOC2B|ELK1|TNF|CASP1|TSPO|ACP5|TNFSF11|CD38|SIRPA|CCR2|IL11|EDN1|FCER1G|ANXA1|SYK|PRKCB|SPHK1|SLC11A1|PRKCD|PLA2G4A|AVPR1A|NGF|GREM1|FCGR3|IFNG|IL1B|TRIB3|ITGA5|CD47|TLR2|CD63|ALOX12|CORO1A|HIF1A|GNA13|CLEC7A|P2RY2|PLCG2|PTK2B|BAK1|KCNN4|SNCA|LYN|MSR1|CRTAM|OSM|INHBB|SELE|SELP|CXCL10|CENPF|IL6|CLCN5|PTPRC|CDK1|PTX3|FCGR2B|SLC26A4|MYO1F
19882	2.0748E-15	1.2195E-13	18	48	904	28924	antigen processing and presentation	H2-T23|H2-EB1|FCER1G|SLC11A1|H2-M3|TAP2|H2-AA|PSMB8|RELB|PROCR|H2-DMB2|FCGR3|IFNG|H2-DMB1|PSME2|FCGR2B|CTSE|H2-Q10
2520	2.5797E-15	1.4905E-13	41	301	904	28924	immune system development	CSF3|SPI1|CEBPE|SLA|IKZF1|HBA-A1|CXCL13|PIRB|HIF1A|TNF|MALT1|RELB|SPN|CCNB2|CALCR|PLCG2|TNFSF11|TIMP1|BAK1|BCL2A1D|JARID2|CD300LF|CCR2|LYN|CCR1|SYK|NFAM1|RHOH|INHBA|SOD2|POU2F2|VAV1|DCSTAMP|PLSCR1|PTPRC|ID2|IRF1|FLT3L|HCLS1|IL7R|DOCK2
2694	2.7534E-15	1.5644E-13	31	172	904	28924	regulation of leukocyte activation	SASH3|CD274|CD83|TNFRSF13B|IL4RA|IKZF1|ITGAL|CORO1A|SLC7A2|MALT1|SPN|CD38|IL12A|SNCA|IL10|FCER1G|SYK|NFAM1|H2-AA|CENPF|IL6|PTPRC|IFNG|IL2RA|ROR1|PTPN6|CLEC2I|FCGR2B|IL7R|MYD88|IDO1
60326	8.1525E-15	4.5560E-13	15	32	904	28924	cell chemotaxis	CCR1|ITGAM|FCER1G|ITGB2|CXCL1|CXCL3|CORO1A|CXCL2|FCGR3|IFNG|CCL6|CCL5|IL1B|CCL2|S100A9
31349	9.0018E-15	4.9495E-13	22	84	904	28924	positive regulation of defense response	CD86|FCER1G|PTAFR|CRTAM|H2-M3|PLA2G4A|TNF|PIK3CG|EREG|FCGR3|KLRK1|CLEC7A|CCL5|IL1B|TNFSF11|TLR7|CD47|PGLYRP1|CCR5|MYD88|IDO1|TLR2
32502	1.5470E-14	8.3711E-13	163	2851	904	28924	developmental process	CSF3|SPI1|STEAP4|ZFAND5|LST1|TNC|SLA|IKZF1|ENO1|CXCL13|PHB2|TNF|PVR|CELSR3|ACTG1|TGM1|LGALS3|ZC3H12A|CFL1|TNFSF11|IGFBP3|SDCBP2|RUNX3|GEM|EREG|PAPPA|BTK|ROR1|PTGES|RASGRP1|HIF1A|NEUROD1|SOCS3|CCNB2|CYP27B1|CCNB1|SOCS1|CALCR|RACGAP1|CHST11|MAN2A1|NEU1|PLCG2|MBP|ECT2|CD300LF|LYN|CCR1|NUS1|STIL|VDR|INHBA|POU2F2|SELP|TPX2|IL6|PTPRC|MAFB|GDNF|ID2|CDK1|IFI27L2A|IL7R|SLC26A4|SPRR1A|PIWIL2|TOP2A|CSRNP1|ROBO4|GAL3ST1|B4GALT1|HEXB|NCAPG2|TNFAIP2|HMGB2|PTPRJ|HBA-A1|SPN|SIN3B|CHL1|NUP62|CASP1|TSPO|ACP5|RSPO3|ITGAV|PHGDH|TIMP1|BCL2A1D|JARID2|CAMP|CCR2|IL10|ARG2|EDN1|WARS|APAF1|ITGA4|SYK|TNFRSF12A|PRMT1|SPHK1|NFAM1|PLA2G4A|RHOH|NGF|MMP9|VAV1|NME1|GREM1|ASPM|DCSTAMP|ALDH1A3|MMP14|PLSCR1|VCAN|AIM1|MMP13|NOV|IFNG|IL1B|IRF1|POLR1B|B3GNT5|PEX5|FLT3L|BIRC5|HCLS1|DOCK2|BIRC2|DBN1|CD44|CD63|GRN|UHRF1|CEBPE|ODC1|PIRB|LRP8|DLL1|MALT1|RELB|GNA13|P2RY2|PTK2B|BAK1|ABCB1B|BUB1|GINS1|SEMA4A|GCH1|SEMA4D|NOS2|TXNRD1|SEMA4C|OSM|SOD2|ASPRV1|KAZALD1|CENPF|GFI1B|FABP7|PTX3
16477	1.8841E-14	9.8812E-13	37	262	904	28924	cell migration	ITGAM|SELPLG|B4GALT1|ITGB2|ZFAND5|PLAT|CXCL1|CXCL3|CORO1A|LRP8|HIF1A|TNF|PVR|CXCL2|CCL6|CHL1|CCL5|NUP62|CFL1|TSPO|CCL2|PTK2B|SIRPA|CCR1|FCER1G|ITGA4|TNFRSF12A|SELP|MMP14|FCGR3|GDNF|IFNG|IL1B|PEX5|CD47|S100A9|CD44
51240	1.8841E-14	9.8812E-13	37	262	904	28924	positive regulation of multicellular organismal process	SASH3|CD83|B4GALT1|H2-M3|ARRB2|IKZF1|TNF|CCNB1|KLRK1|CLEC7A|CCL5|ALOX5|P2RY2|CASP1|CCL2|TNFSF11|CD38|IL12A|CD14|CCR5|SNCA|EDN1|FCER1G|VDR|SLC11A1|AVPR1A|EREG|IL1A|IL6|IFNG|IL1B|PEX5|CDK1|TLR7|MYD88|IDO1|TLR2
48731	2.0258E-14	1.0463E-12	133	2148	904	28924	system development	CSF3|SPI1|ZFAND5|LST1|TNC|SLA|IKZF1|CXCL13|PHB2|TNF|CELSR3|TGM1|LGALS3|ZC3H12A|CFL1|TNFSF11|IGFBP3|SDCBP2|RUNX3|GEM|EREG|ROR1|PTGES|HIF1A|NEUROD1|SOCS3|CCNB2|CALCR|RACGAP1|CHST11|MAN2A1|NEU1|PLCG2|MBP|CD300LF|LYN|CCR1|NUS1|STIL|VDR|INHBA|POU2F2|SELP|IL6|PTPRC|MAFB|GDNF|ID2|CDK1|IL7R|SLC26A4|SPRR1A|CSRNP1|ROBO4|GAL3ST1|B4GALT1|HEXB|TNFAIP2|HMGB2|PTPRJ|HBA-A1|SPN|SIN3B|CHL1|TSPO|ACP5|RSPO3|ITGAV|PHGDH|TIMP1|BCL2A1D|JARID2|CAMP|CCR2|IL10|EDN1|WARS|APAF1|ITGA4|SYK|TNFRSF12A|SPHK1|NFAM1|PLA2G4A|RHOH|NGF|MMP9|VAV1|NME1|GREM1|ASPM|DCSTAMP|ALDH1A3|MMP14|PLSCR1|VCAN|MMP13|NOV|IFNG|IL1B|IRF1|PEX5|FLT3L|HCLS1|DOCK2|BIRC2|DBN1|CD44|CD63|CEBPE|ODC1|PIRB|LRP8|DLL1|MALT1|RELB|GNA13|P2RY2|PTK2B|BAK1|ABCB1B|SEMA4A|SEMA4D|NOS2|TXNRD1|SEMA4C|OSM|SOD2|ASPRV1|KAZALD1|CENPF|FABP7|PTX3
2252	2.4998E-14	1.2719E-12	26	128	904	28924	immune effector process	NCF1|PIRB|CFP|C2|FCNB|C1RL|CTSG|LYN|FCER1G|SLC11A1|PRKCD|GZMB|POU2F2|LAT2|FCGR3|PTPRC|BTK|PTPN6|PTX3|CD47|FCGR2B|IL7R|MYD88|MYO1F|CFB|LAT
2237	2.6421E-14	1.3245E-12	21	79	904	28924	response to molecule of bacterial origin	CCR1|STAT1|NCF2|SLC11A1|PTAFR|H2-M3|TAP2|IRAK3|MALT1|IRG1|IL1B|PLCG2|CASP1|ACP5|CTSG|CD14|FCGR2B|CCR5|MYD88|IDO1|TLR2
2429	5.6606E-14	2.7888E-12	16	42	904	28924	immune response-activating cell surface receptor signaling pathway	LYN|FCER1G|SYK|PRKCB|NFAM1|MALT1|LAT2|KLRK1|PTPRC|KLHL6|CLEC7A|PLCG2|PTPN6|CLEC2I|BCL2A1D|TLR2
48585	5.7265E-14	2.7888E-12	24	111	904	28924	negative regulation of response to stimulus	IL10|ANXA1|PRKCD|TAP2|TAP1|TRAFD1|IRAK3|AOAH|TNFRSF1B|C2|SPN|GREM1|SOCS3|PSMB4|SOCS1|PTPRC|FABP7|IL2RA|IL1B|ACP5|PTPN6|FCGR2B|IL7R|CD44
48513	5.9022E-14	2.8339E-12	111	1679	904	28924	organ development	CSF3|SPI1|ZFAND5|TNC|SLA|IKZF1|CXCL13|PHB2|TNF|TGM1|ZC3H12A|CFL1|TNFSF11|RUNX3|GEM|EREG|ROR1|PTGES|HIF1A|NEUROD1|SOCS3|CCNB2|CALCR|CHST11|MAN2A1|NEU1|PLCG2|CD300LF|LYN|CCR1|NUS1|STIL|VDR|INHBA|POU2F2|SELP|IL6|PTPRC|MAFB|GDNF|ID2|CDK1|IL7R|SLC26A4|SPRR1A|CSRNP1|ROBO4|B4GALT1|TNFAIP2|HMGB2|PTPRJ|HBA-A1|SPN|SIN3B|ACP5|RSPO3|ITGAV|TIMP1|BCL2A1D|JARID2|CAMP|CCR2|IL10|EDN1|WARS|APAF1|ITGA4|SYK|TNFRSF12A|SPHK1|NFAM1|PLA2G4A|RHOH|VAV1|NME1|GREM1|ASPM|DCSTAMP|ALDH1A3|MMP14|PLSCR1|VCAN|MMP13|NOV|IL1B|IRF1|PEX5|FLT3L|HCLS1|DOCK2|BIRC2|CD44|CD63|CEBPE|ODC1|PIRB|LRP8|DLL1|MALT1|RELB|GNA13|PTK2B|BAK1|ABCB1B|NOS2|TXNRD1|SOD2|ASPRV1|CENPF|FABP7|PTX3
48523	6.1423E-14	2.9082E-12	100	1440	904	28924	negative regulation of cellular process	TXN1|IFITM3|IL1RN|IKZF1|PHB2|ELK1|TNF|PTTG1|RGS1|DAXX|GAS2L3|IGFBP3|PRKCD|RUNX3|GEM|EREG|RNF128|DDIT4|TRIB3|IDO1|PTGES|CD274|IL4RA|ALOX12|SOCS3|SBNO2|CCNB1|SOCS1|CHST11|PLCG2|MBP|STIL|VDR|HMGA2|INHBB|IL6|PTPRC|GDNF|ID2|BHLHE40|RAD18|PIWIL2|ROBO4|BTG1|B4GALT1|TNFRSF13B|SLC2A3|ARRB2|PIK3CG|SPN|SIN3B|NUP62|CASP4|TSPO|ACP5|CD38|TIMP1|JARID2|BCL2A1A|LMCD1|EIF5A|IL10|DUSP5|IL11|EDN1|FCER1G|ANXA1|SPHK1|NME2|IRAK3|AVPR1A|NGF|NME1|GREM1|ASPM|MMP14|IFNG|IL1B|C1D|BIRC5|CD44|RGS18|CD63|SLFN2|RGS14|SLFN1|SLFN3|CAPG|DLL1|BAK1|SNCA|OSM|SOD2|CENPF|IL2RA|IL2RB|PTPN6|FCGR2B|MYO1F|CDKN3
30595	7.0207E-14	3.2786E-12	14	30	904	28924	leukocyte chemotaxis	CCR1|ITGAM|FCER1G|ITGB2|CXCL1|CXCL3|CORO1A|CXCL2|FCGR3|IFNG|CCL5|IL1B|CCL2|S100A9
1819	7.7036E-14	3.5489E-12	20	74	904	28924	positive regulation of cytokine production	SASH3|FCER1G|CD83|SLC11A1|H2-M3|TNF|EREG|IL1A|KLRK1|IFNG|CLEC7A|IL1B|P2RY2|CASP1|IL12A|TLR7|CD14|MYD88|IDO1|TLR2
43067	7.8566E-14	3.5711E-12	60	648	904	28924	regulation of programmed cell death	IL1RN|SPI1|B4GALT1|NCF2|PDCD6|SLC2A3|ELK1|TNF|PIK3CG|SPN|PYCARD|AIFM2|CASP4|CASP1|TSPO|TIMP1|BCL2A1D|BCL2A1A|EIF5A|IL10|FCER1G|ANXA1|RIPK3|APAF1|SPHK1|PRKCD|PLA2G4A|IRAK3|NGF|MMP9|RUNX3|ALDH1A3|FCGR3|IL1B|BIRC5|BIRC2|CD44|IDO1|ALOX12|HIF1A|MALT1|LDHA|CHST11|PLCG2|BAK1|SNCA|STIL|IFI204|STAT1|VDR|GZMB|SOD2|NR4A1|CENPF|IL6|PTPRC|GDNF|IL2RA|IL2RB|PTPN6
7159	9.9140E-14	4.4470E-12	11	16	904	28924	leukocyte cell-cell adhesion	SPN|SELP|PTPRC|ITGAM|SELPLG|ITGA4|ITGB2|OLR1|ITGA5|ITGAL|FERMT3
44281	1.2763E-13	5.6503E-12	95	1350	904	28924	small molecule metabolic process	PIWIL2|BTG1|B4GALT1|NCF1|NCF2|HEXB|PYGL|ATP5G3|TNF|ATP5G1|HK2|ALKBH3|IL4I1|IRG1|HK3|RAC2|GYK|CAR13|PDE4B|PHGDH|UPP1|EIF5A|ARG2|DGAT2|WARS|SYK|ARG1|PRMT1|SPHK1|PGAM1|NME2|PLA2G4A|TAP1|AMPD3|DCK|NME1|LARS2|ALDH1A3|MTHFD2|SOAT2|RAB37|PEX5|IGTP|ACSBG1|ROR1|GARS|IDO1|PTGES|SLC22A4|PFKFB3|RNMT|PDE1B|ODC1|PTAFR|ATP1A3|GDPD3|ALOX12|HIF1A|ATP5L|GNA13|CYP27B1|LDHA|MTHFD1L|MAN2A1|ATP5E|ALOX5|PGK1|PLCG2|GBP2|GBP4|GBP3|SNCA|SLC37A2|RRM2|GCH1|NOS2|VDR|MX2|MX1|GSR|PDE2A|IRGM2|SOD2|IIGP1|ASS1|DERA|GATM|HAL|PSAT1|VNN3|LPCAT2|ALOX5AP|SAA1|FARSA|TRMT61A
42981	1.4398E-13	6.2928E-12	59	639	904	28924	regulation of apoptosis	IL1RN|SPI1|B4GALT1|NCF2|PDCD6|SLC2A3|ELK1|TNF|PIK3CG|SPN|PYCARD|AIFM2|CASP4|CASP1|TSPO|TIMP1|BCL2A1D|BCL2A1A|EIF5A|IL10|FCER1G|ANXA1|RIPK3|APAF1|SPHK1|PRKCD|PLA2G4A|IRAK3|NGF|MMP9|RUNX3|ALDH1A3|FCGR3|IL1B|BIRC5|BIRC2|CD44|IDO1|ALOX12|HIF1A|MALT1|LDHA|CHST11|BAK1|SNCA|STIL|IFI204|STAT1|VDR|GZMB|SOD2|NR4A1|CENPF|IL6|PTPRC|GDNF|IL2RA|IL2RB|PTPN6
10941	1.8647E-13	8.0467E-12	60	661	904	28924	regulation of cell death	IL1RN|SPI1|B4GALT1|NCF2|PDCD6|SLC2A3|ELK1|TNF|PIK3CG|SPN|PYCARD|AIFM2|CASP4|CASP1|TSPO|TIMP1|BCL2A1D|BCL2A1A|EIF5A|IL10|FCER1G|ANXA1|RIPK3|APAF1|SPHK1|PRKCD|PLA2G4A|IRAK3|NGF|MMP9|RUNX3|ALDH1A3|FCGR3|IL1B|BIRC5|BIRC2|CD44|IDO1|ALOX12|HIF1A|MALT1|LDHA|CHST11|PLCG2|BAK1|SNCA|STIL|IFI204|STAT1|VDR|GZMB|SOD2|NR4A1|CENPF|IL6|PTPRC|GDNF|IL2RA|IL2RB|PTPN6
2768	2.0134E-13	8.5796E-12	16	45	904	28924	immune response-regulating cell surface receptor signaling pathway	LYN|FCER1G|SYK|PRKCB|NFAM1|MALT1|LAT2|KLRK1|PTPRC|KLHL6|CLEC7A|PLCG2|PTPN6|CLEC2I|BCL2A1D|TLR2
19221	2.1224E-13	8.6132E-12	21	87	904	28924	cytokine-mediated signaling pathway	STAT1|PTPRN|IRAK3|CSF2RB|TNFRSF1B|PIRB|TNF|IIGP1|EREG|CSF2RB2|IL6|SOCS1|IL2RA|IL2RB|STAT4|IL21R|CCL2|TNFSF11|PTPN6|MYD88|CCR2
23036	2.1224E-13	8.6132E-12	21	87	904	28924	initiation of signal transduction	STAT1|PTPRN|IRAK3|CSF2RB|TNFRSF1B|PIRB|TNF|IIGP1|EREG|CSF2RB2|IL6|SOCS1|IL2RA|IL2RB|STAT4|IL21R|CCL2|TNFSF11|PTPN6|MYD88|CCR2
23038	2.1224E-13	8.6132E-12	21	87	904	28924	signal initiation by diffusible mediator	STAT1|PTPRN|IRAK3|CSF2RB|TNFRSF1B|PIRB|TNF|IIGP1|EREG|CSF2RB2|IL6|SOCS1|IL2RA|IL2RB|STAT4|IL21R|CCL2|TNFSF11|PTPN6|MYD88|CCR2
23049	2.1224E-13	8.6132E-12	21	87	904	28924	signal initiation by protein/peptide mediator	STAT1|PTPRN|IRAK3|CSF2RB|TNFRSF1B|PIRB|TNF|IIGP1|EREG|CSF2RB2|IL6|SOCS1|IL2RA|IL2RB|STAT4|IL21R|CCL2|TNFSF11|PTPN6|MYD88|CCR2
51674	2.2571E-13	8.8806E-12	38	298	904	28924	localization of cell	ITGAM|SELPLG|B4GALT1|ITGB2|ZFAND5|PLAT|CXCL1|CXCL3|CORO1A|LRP8|HIF1A|TNF|PVR|CXCL2|CCL6|CHL1|CCL5|NEU1|NUP62|CFL1|TSPO|CCL2|PTK2B|SIRPA|CCR1|FCER1G|ITGA4|TNFRSF12A|SELP|MMP14|FCGR3|GDNF|IFNG|IL1B|PEX5|CD47|S100A9|CD44
48870	2.2571E-13	8.8806E-12	38	298	904	28924	cell motility	ITGAM|SELPLG|B4GALT1|ITGB2|ZFAND5|PLAT|CXCL1|CXCL3|CORO1A|LRP8|HIF1A|TNF|PVR|CXCL2|CCL6|CHL1|CCL5|NEU1|NUP62|CFL1|TSPO|CCL2|PTK2B|SIRPA|CCR1|FCER1G|ITGA4|TNFRSF12A|SELP|MMP14|FCGR3|GDNF|IFNG|IL1B|PEX5|CD47|S100A9|CD44
8283	2.2664E-13	8.8806E-12	35	255	904	28924	cell proliferation	CD86|CSF1R|ITGAM|NCF1|UHRF1|NCAPG2|ITGB2|ITGAL|MKI67|TNF|MALT1|C2|RACGAP1|PES1|STAT4|TNFSF11|BAK1|E2F8|GINS1|TXNRD1|SLC11A1|PRKCD|TNFRSF1B|ASPM|IL6|PTPRC|GDNF|ELF4|FCGR4|FABP7|ID2|IL7R|DOCK2|CFB|PTGES
7049	3.0131E-13	1.1672E-11	57	614	904	28924	cell cycle	PIWIL2|NCAPG2|BUB1B|IKZF1|KIF11|MKI67|CKS1B|GPR132|PTTG1|CHL1|TUBB1|PIM1|NUSAP1|MAP3K8|PHGDH|DAXX|GAS2L3|ANXA1|GEM|EREG|CCNA2|ASPM|AIM1|DBF4|BIN3|INCENP|CKS2|MCM3|BIRC5|KIF2C|DPEP3|CDCA3|RGS14|UHRF1|SLFN1|CDCA5|PMF1|AURKB|AURKA|CCNB2|CCNB1|RACGAP1|PES1|E2F2|BUB1|E2F8|CDKN2D|UBE2C|PLK1|HMGA2|NDC80|ZWINT|TPX2|CDK1|SPC24|RAN|CDKN3
51249	4.0223E-13	1.5407E-11	27	155	904	28924	regulation of lymphocyte activation	SASH3|CD274|CD83|TNFRSF13B|IL4RA|IKZF1|ITGAL|CORO1A|MALT1|SPN|CD38|IL12A|IL10|SYK|NFAM1|H2-AA|CENPF|IL6|PTPRC|IFNG|IL2RA|PTPN6|CLEC2I|FCGR2B|IL7R|MYD88|IDO1
45087	4.2846E-13	1.6229E-11	24	121	904	28924	innate immune response	CLEC4A2|CLEC4N|MX2|SLC11A1|MX1|LY86|IRGM1|CFP|MALT1|C2|FCNB|CLEC4D|IL18RAP|CLEC7A|C1RL|PTPN6|TLR7|CD14|TNFAIP8L2|PGLYRP1|MYD88|CFB|TLR13|TLR2
280	4.4646E-13	1.6543E-11	30	193	904	28924	nuclear division	CDCA3|RGS14|CDCA5|NCAPG2|BUB1B|KIF11|PMF1|AURKB|AURKA|CCNB2|CCNB1|PTTG1|PES1|NUSAP1|BUB1|UBE2C|PLK1|HMGA2|NDC80|ZWINT|CCNA2|ASPM|TPX2|AIM1|INCENP|CDK1|BIRC5|KIF2C|SPC24|RAN
7067	4.4646E-13	1.6543E-11	30	193	904	28924	mitosis	CDCA3|RGS14|CDCA5|NCAPG2|BUB1B|KIF11|PMF1|AURKB|AURKA|CCNB2|CCNB1|PTTG1|PES1|NUSAP1|BUB1|UBE2C|PLK1|HMGA2|NDC80|ZWINT|CCNA2|ASPM|TPX2|AIM1|INCENP|CDK1|BIRC5|KIF2C|SPC24|RAN
2521	4.5951E-13	1.6844E-11	26	144	904	28924	leukocyte differentiation	CSF3|SPI1|CEBPE|IKZF1|PIRB|TNF|MALT1|RELB|SPN|CALCR|PLCG2|TNFSF11|BAK1|BCL2A1D|CD300LF|SYK|NFAM1|RHOH|POU2F2|VAV1|DCSTAMP|PTPRC|IRF1|FLT3L|IL7R|DOCK2
2697	4.9849E-13	1.8078E-11	23	111	904	28924	regulation of immune effector process	SASH3|H2-T23|FCER1G|SYK|CRTAM|H2-M3|TAP2|TAP1|IRAK3|TNF|SPN|CENPF|FCGR3|KLRK1|PTPRC|IFNG|IL2RA|PTPN6|CD37|FCGR2B|IL7R|CCR2|TLR2
87	5.1268E-13	1.8397E-11	30	194	904	28924	M phase of mitotic cell cycle	CDCA3|RGS14|CDCA5|NCAPG2|BUB1B|KIF11|PMF1|AURKB|AURKA|CCNB2|CCNB1|PTTG1|PES1|NUSAP1|BUB1|UBE2C|PLK1|HMGA2|NDC80|ZWINT|CCNA2|ASPM|TPX2|AIM1|INCENP|CDK1|BIRC5|KIF2C|SPC24|RAN
22402	5.5896E-13	1.9849E-11	43	384	904	28924	cell cycle process	PIWIL2|CDCA3|RGS14|SLFN1|CDCA5|NCAPG2|BUB1B|KIF11|MKI67|PMF1|AURKB|AURKA|CCNB2|CCNB1|GPR132|PTTG1|PES1|TUBB1|NUSAP1|PHGDH|BUB1|DAXX|GAS2L3|UBE2C|PLK1|HMGA2|NDC80|ZWINT|EREG|CCNA2|ASPM|TPX2|AIM1|DBF4|INCENP|CKS2|CDK1|BIRC5|KIF2C|SPC24|RAN|CDKN3|DPEP3
7275	5.7883E-13	2.0343E-11	150	2656	904	28924	multicellular organismal development	CSF3|SPI1|ZFAND5|LST1|TNC|SLA|IKZF1|ENO1|CXCL13|PHB2|TNF|CELSR3|TGM1|LGALS3|ZC3H12A|CFL1|TNFSF11|IGFBP3|SDCBP2|RUNX3|GEM|EREG|ROR1|PTGES|HIF1A|NEUROD1|SOCS3|CCNB2|CCNB1|CALCR|RACGAP1|CHST11|MAN2A1|NEU1|PLCG2|MBP|CD300LF|LYN|CCR1|NUS1|STIL|VDR|INHBA|POU2F2|SELP|TPX2|IL6|PTPRC|MAFB|GDNF|ID2|CDK1|IL7R|SLC26A4|SPRR1A|PIWIL2|TOP2A|CSRNP1|ROBO4|GAL3ST1|B4GALT1|HEXB|NCAPG2|TNFAIP2|HMGB2|PTPRJ|HBA-A1|SPN|SIN3B|CHL1|TSPO|ACP5|RSPO3|ITGAV|PHGDH|TIMP1|BCL2A1D|JARID2|CAMP|CCR2|IL10|ARG2|EDN1|WARS|APAF1|ITGA4|SYK|TNFRSF12A|PRMT1|SPHK1|NFAM1|PLA2G4A|RHOH|NGF|MMP9|VAV1|NME1|GREM1|ASPM|DCSTAMP|ALDH1A3|MMP14|PLSCR1|VCAN|MMP13|NOV|IFNG|IL1B|IRF1|POLR1B|B3GNT5|PEX5|FLT3L|BIRC5|HCLS1|DOCK2|BIRC2|DBN1|CD44|CD63|GRN|UHRF1|CEBPE|ODC1|PIRB|LRP8|DLL1|MALT1|RELB|GNA13|P2RY2|PTK2B|BAK1|ABCB1B|BUB1|GINS1|SEMA4A|GCH1|SEMA4D|NOS2|TXNRD1|SEMA4C|OSM|SOD2|ASPRV1|KAZALD1|CENPF|GFI1B|FABP7|PTX3
2819	6.3861E-13	2.1990E-11	18	64	904	28924	regulation of adaptive immune response	SASH3|H2-T23|FCER1G|SLC11A1|H2-M3|IL4RA|TAP2|TNF|SPN|CENPF|IL6|FCGR3|PTPRC|IFNG|PTPN6|FCGR2B|IL7R|IDO1
2822	6.3861E-13	2.1990E-11	18	64	904	28924	regulation of adaptive immune response based on somatic recombination of immune receptors built from immunoglobulin superfamily domains	SASH3|H2-T23|FCER1G|SLC11A1|H2-M3|IL4RA|TAP2|TNF|SPN|CENPF|IL6|FCGR3|PTPRC|IFNG|PTPN6|FCGR2B|IL7R|IDO1
19538	7.0165E-13	2.3919E-11	128	2136	904	28924	protein metabolic process	EIF4A1|RPL32|F13A1|SLA|BUB1B|UBE2L6|PLAT|RPL9|CNDP2|UXT|TGM1|PYCARD|STK10|RPS14|FCNB|RPS19|RPS18|CFL1|C1RL|PIM1|MAP3K8|PRKCB|IGFBP3|RPS5|PRKCD|MRPS18C|LARS2|MELK|RNF128|MAPKAPK2|BTK|DPEP2|ROR1|TRIB3|ADAM8|CFB|DPEP3|CSF1R|FUT2|CFP|HIF1A|C2|CCNB1|MAN2A1|GRK6|LYN|PLK3|MLKL|UBE2C|PLK1|ISG15|EIF1|ACR|PTPRC|EIF6|CDK1|FARSA|RPS21|ITK|BTG1|B4GALT1|HEXB|PTPRN|PTPRJ|PRSS22|PRSS23|PIK3CG|CTSS|ADAMTS4|RBM3|MMP25|SIN3B|CASP4|CASP1|CTSG|CTSE|IKBKE|DUSP4|EIF5A|CCT3|MAP4K1|DUSP2|WARS|RIPK3|SYK|ARG1|PRMT1|MMP3|PRSS16|IRAK3|MMP8|MMP9|MMP10|PSMA5|MMP12|FGR|HCK|MMP14|AIM1|MMP13|IFNG|PSMA2|B3GNT5|GARS|RPL10|RPS27L|PSMA7|MALT1|AURKB|AURKA|H2-DMB2|PSMB4|PSMB5|PSMB3|H2-DMB1|STAT4|PTK2B|BUB1|PTPN1|F10|OSM|GZMB|ASPRV1|PSMB8|RPL22L1|PTPN6|PTPN7|MSRB1
278	7.3106E-13	2.4675E-11	33	237	904	28924	mitotic cell cycle	CDCA3|RGS14|SLFN1|CDCA5|NCAPG2|BUB1B|KIF11|PMF1|AURKB|AURKA|CCNB2|CCNB1|GPR132|PTTG1|PES1|NUSAP1|BUB1|UBE2C|PLK1|HMGA2|NDC80|ZWINT|CCNA2|ASPM|TPX2|AIM1|DBF4|INCENP|CDK1|BIRC5|KIF2C|SPC24|RAN
48285	7.7199E-13	2.5801E-11	30	197	904	28924	organelle fission	CDCA3|RGS14|CDCA5|NCAPG2|BUB1B|KIF11|PMF1|AURKB|AURKA|CCNB2|CCNB1|PTTG1|PES1|NUSAP1|BUB1|UBE2C|PLK1|HMGA2|NDC80|ZWINT|CCNA2|ASPM|TPX2|AIM1|INCENP|CDK1|BIRC5|KIF2C|SPC24|RAN
22403	8.4938E-13	2.8112E-11	39	326	904	28924	cell cycle phase	PIWIL2|CDCA3|RGS14|SLFN1|CDCA5|NCAPG2|BUB1B|KIF11|MKI67|PMF1|AURKB|AURKA|CCNB2|CCNB1|GPR132|PTTG1|PES1|TUBB1|NUSAP1|BUB1|UBE2C|PLK1|HMGA2|NDC80|ZWINT|EREG|CCNA2|ASPM|TPX2|AIM1|DBF4|INCENP|CKS2|CDK1|BIRC5|KIF2C|SPC24|RAN|DPEP3
50793	1.0593E-12	3.4722E-11	65	783	904	28924	regulation of developmental process	PIWIL2|CD83|BTG1|B4GALT1|ITGB2|LST1|IKZF1|PHB2|TNF|TSPO|TNFSF11|CAMP|CCR2|EIF5A|SYK|TNFRSF12A|SPHK1|NFAM1|NME2|NGF|MMP9|NME1|IL1A|ASPM|IFNG|IL1B|CDC42EP2|TRIB3|SASH3|CSF1R|IL4RA|TNFRSF11B|ALOX12|ARHGAP15|CORO1A|HIF1A|DLL1|NEUROD1|GNA13|SOCS3|CCNB1|CALCR|CCL5|P2RY2|PTK2B|MBP|LYN|MSR1|CCL24|IFI204|SEMA4D|VDR|INHBA|SOD2|H2-AA|CXCL10|CENPF|IL6|PTPRC|GDNF|IL2RA|ID2|CDK1|PTPN6|IL7R
48002	1.8261E-12	5.9286E-11	13	30	904	28924	antigen processing and presentation of peptide antigen	H2-T23|H2-EB1|FCER1G|SLC11A1|H2-M3|TAP2|H2-AA|H2-DMB2|FCGR3|H2-DMB1|FCGR2B|CTSE|H2-Q10
279	1.9485E-12	6.2663E-11	36	289	904	28924	M phase	PIWIL2|CDCA3|RGS14|CDCA5|NCAPG2|BUB1B|KIF11|MKI67|PMF1|AURKB|AURKA|CCNB2|CCNB1|PTTG1|PES1|TUBB1|NUSAP1|BUB1|UBE2C|PLK1|HMGA2|NDC80|ZWINT|EREG|CCNA2|ASPM|TPX2|AIM1|INCENP|CKS2|CDK1|BIRC5|KIF2C|SPC24|RAN|DPEP3
45088	2.6291E-12	8.3762E-11	16	52	904	28924	regulation of innate immune response	CD86|PTAFR|CRTAM|H2-M3|TAP2|TAP1|TRAFD1|IRAK3|EREG|KLRK1|CLEC7A|TLR7|PGLYRP1|MYD88|MYO1F|TLR2
8284	2.7012E-12	8.5264E-11	42	386	904	28924	positive regulation of cell proliferation	SASH3|GRN|B4GALT1|ODC1|TNC|ALOX12|ITGAL|CORO1A|HIF1A|TNF|SPN|CCNB1|RAC2|TSPO|CCL2|CD38|IL12A|CAMP|LYN|IL11|EDN1|RRM2|SYK|STAT1|SPHK1|PLA2G4A|AVPR1A|NGF|EREG|FOSL2|CCNA2|CXCL10|CENPF|IL6|PTPRC|IFNG|IL2RA|ID2|CDK1|FLT3L|HCLS1|MYD88
42592	3.0430E-12	9.5169E-11	59	687	904	28924	homeostatic process	TXN1|SPI1|GAL3ST1|TNFRSF13B|HEXB|ITGB3|SLA|PIK3CD|HBA-A1|RAC2|ACP5|TNFSF11|CD38|TIMP1|BCL2A1A|CCR2|EDN1|PRKCB|SLC11A1|PLA2G4A|SLC6A12|AVPR1A|IL1A|IFNG|SLC9A8|IL1B|HCLS1|LTF|SASH3|GLRX|PIRB|CORO1A|HIF1A|GNA13|CCNB2|PRDX5|CALCR|P2RY2|PLCG2|CCL2|PTK2B|MBP|BAK1|KCNN4|SNCA|LYN|VDR|TXNRD1|GSR|MT2|SOD2|ATOX1|IL6|PTPRC|IL2RA|ID2|IL7R|SLC28A2|SLC26A4
51301	3.5851E-12	1.1110E-10	36	295	904	28924	cell division	TOP2A|CDCA3|CDCA5|NCAPG2|BUB1B|KIF11|PMF1|AURKB|AURKA|CKS1B|CCNB2|CCNB1|PSTPIP1|RACGAP1|PTTG1|CFL1|NUSAP1|BUB1|DAXX|UBE2C|PLK1|HMGA2|NDC80|ZWINT|CCNA2|ASPM|TPX2|AIM1|BIN3|INCENP|CDK1|BIRC5|KIF2C|MCM5|SPC24|RAN
65009	4.9343E-12	1.5154E-10	68	870	904	28924	regulation of molecular function	ARHGAP9|DOCK5|IL1RN|BTG1|PDCD6|ITGB2|HMGB2|TNC|TNF|PYCARD|MMP25|HTR7|PTTG1|RGS1|NUP62|TNFSF11|BCL2A1D|DUSP4|ARG2|EDN1|ANXA1|APAF1|SYK|SPHK1|NFAM1|SLC11A1|PRKCD|TBC1D9|IRAK3|VAV1|EREG|GREM1|MMP14|TBC1D2|ACAP1|WBSCR16|IL1B|PSME2|TRIB3|DOCK2|TLR2|RGS18|CSTB|SDC4|RGS14|ALOX12|ARHGAP15|LRP8|HIF1A|MALT1|GNA13|SOCS1|CALCR|PLCG2|PTK2B|BAK1|CTLA2B|PPP1R14B|NOS2|VDR|HMGA2|SOD2|NR4A1|IL6|PTPRC|DMXL2|PTPN6|MYD88
32680	4.9985E-12	1.5214E-10	13	32	904	28924	regulation of tumor necrosis factor production	IL10|SASH3|FCER1G|IRAK3|ARRB2|SPN|FCGR3|CLEC7A|TSPO|ACP5|CD14|MYD88|TLR2
45576	5.7194E-12	1.7254E-10	10	16	904	28924	mast cell activation	LYN|LAT2|FCGR3|FCER1G|BTK|RHOH|LCP2|CD48|NDRG1|LAT
51050	7.6684E-12	2.2931E-10	31	229	904	28924	positive regulation of transport	CD63|DOC2B|TNF|CLEC7A|P2RY2|PLCG2|CASP1|TSPO|TNFSF11|CD38|SIRPA|BAK1|KCNN4|SNCA|FCER1G|SYK|SPHK1|SLC11A1|CRTAM|PRKCD|PLA2G4A|AVPR1A|GREM1|IL6|FCGR3|IFNG|IL1B|CDK1|PTX3|CD47|FCGR2B
9966	1.1144E-11	3.3036E-10	49	524	904	28924	regulation of signal transduction	IL1RN|ITGB3|ARRB2|ITGAL|TNF|RGS1|NUP62|TNFSF11|CYTIP|LMCD1|CCR2|DUSP4|IL11|SYK|PRKCB|PRKCD|TBC1D9|IRAK3|EREG|IL1A|TBC1D2|ACAP1|IFNG|RASA4|IL1B|DDIT4|SPATA13|HCLS1|DOCK2|CD44|RGS18|RGS14|SLC7A1|RASGRP1|SLC7A2|SOCS3|SOCS1|CYTH4|PTK2B|ECT2|CYTH1|LYN|RAP1GAP2|OSM|HMGA2|IL6|PTPRC|PTPN6|MYD88
9893	1.2840E-11	3.7734E-10	69	909	904	28924	positive regulation of metabolic process	PIWIL2|TOP2A|CSRNP1|SPI1|ITGB2|HMGB2|TNC|IKZF1|ELK1|TNF|SPN|RBM3|TSPO|JARID2|CAMP|EIF5A|IL10|IL11|ANXA1|SYK|SPHK1|SLC11A1|NME2|PLA2G4A|AVPR1A|GTF2F2|EREG|CCNA2|IL1A|FCGR3|IFNG|ELF4|IL1B|IRF1|HCLS1|ROR1|TRIB3|CD44|TLR2|H2-M3|ALOX12|HIF1A|PMF1|RELB|NEUROD1|CCNB1|KLRK1|BLOC1S2|PTK2B|LYN|EAF1|OSM|INHBA|SOD2|POU2F2|FOSL2|TPX2|NR4A1|IL6|PTPRC|MAFB|ID2|IL2RB|LCN2|CDK1|IL17F|PTX3|MYD88|IL17A
51094	1.3274E-11	3.8676E-10	39	356	904	28924	positive regulation of developmental process	SASH3|CSF1R|CD83|BTG1|B4GALT1|ITGB2|IL4RA|ALOX12|IKZF1|HIF1A|NEUROD1|SOCS3|CCNB1|CCL5|TSPO|TNFSF11|CAMP|LYN|EIF5A|MSR1|CCL24|SYK|TNFRSF12A|IFI204|SEMA4D|VDR|NGF|MMP9|H2-AA|IL1A|IL6|PTPRC|GDNF|IFNG|IL2RA|ID2|IL1B|CDK1|IL7R
43170	1.4691E-11	4.2441E-10	213	4401	904	28924	macromolecule metabolic process	EIF4A1|SPI1|RPL32|UBE2L6|IKZF1|RPL9|PHB2|ELK1|ALKBH3|UXT|RPS14|RPS19|RPS18|PGLYRP1|DAXX|PRKCB|SLC11A1|PRKCD|RUNX3|MRPS18C|LARS2|NEIL3|RNF128|BTK|TRIB3|DNA2|CFB|ASF1B|PTGES|CFP|HIF1A|C2|CHST11|ATRIP|LYN|NFE2|PLK3|TREX1|EAF1|PLK1|PARP14|EIF1|FOSL2|ACR|EIF6|FARSA|RPS21|RAD18|TOP2A|CSRNP1|ITK|BTG1|HEXB|PTPRN|PTPRJ|PYGL|PRSS22|LITAF|PRSS23|CTSS|MMP25|OLR1|CTSG|CTSE|JARID2|IKBKE|LMCD1|DUSP4|CCT3|MAP4K1|DUSP2|WARS|RIPK3|SYK|ARG1|PRMT1|PRSS16|MMP10|MED23|PSMA5|MMP12|HCK|MMP14|MMP13|PSMA2|B3GNT5|TFEC|GARS|WIBG|RPL10|RNMT|RPS27L|AOAH|PSMA7|RELB|PSMB4|PSMB5|NFIL3|PSMB3|HAS1|PES1|STAT4|GINS1|F10|STAT1|PCGF5|OSM|ASPRV1|LYVE1|PSMB8|BATF|GFI1B|RPL22L1|MSRB1|F13A1|SLA|BUB1B|PLAT|CNDP2|TGM1|PYCARD|STK10|FCNB|PTTG1|CFL1|C1RL|PIM1|MAP3K8|IGFBP3|RPS5|ARID5A|SDCBP2|GTF2F2|MELK|MAPKAPK2|DPEP2|NHP2|ROR1|SNRPE|ADAM8|DPEP3|SNRPB|CSF1R|FUT2|PMF1|NEUROD1|SBNO2|CCNB1|CALCR|HRH2|MAN2A1|GRK6|MLKL|VDR|UBE2C|CPSF2|HMGA2|ISG15|LSM5|POU2F2|LSM8|NR4A1|PTPRC|MAFB|BHLHE40|CDK1|MYD88|LAT|PIWIL2|B4GALT1|WDR4|MCM10|PIK3CG|ADAMTS4|RBM3|SIN3B|CASP4|CASP1|EIF5A|APAF1|MMP3|IRAK3|MMP8|MMP9|FGR|AIM1|DBF4|IFNG|ELF4|OAS2|IRF1|POLR1B|C1D|MCM3|MCM5|UHRF1|CEBPE|MALT1|AURKB|AURKA|H2-DMB2|H2-DMB1|E2F2|PTK2B|BUB1|E2F8|PTPN1|RRM2|GZMB|PTPN6|CLEC2I|PTPN7|TRMT61A
30154	1.5757E-11	4.5140E-10	105	1695	904	28924	cell differentiation	CSF3|SPI1|STEAP4|LST1|TNC|SLA|IKZF1|TNF|PVR|CELSR3|ACTG1|TGM1|LGALS3|ZC3H12A|CFL1|TNFSF11|IGFBP3|SDCBP2|RUNX3|EREG|PAPPA|BTK|ROR1|RASGRP1|HIF1A|NEUROD1|SOCS3|CCNB1|SOCS1|CALCR|RACGAP1|CHST11|NEU1|PLCG2|MBP|CD300LF|LYN|CCR1|NUS1|INHBA|POU2F2|TPX2|IL6|PTPRC|GDNF|ID2|IL7R|SPRR1A|PIWIL2|ROBO4|B4GALT1|TNFAIP2|HMGB2|PTPRJ|HBA-A1|SPN|CHL1|CASP1|TSPO|ITGAV|PHGDH|TIMP1|BCL2A1D|JARID2|CAMP|EDN1|SYK|TNFRSF12A|SPHK1|NFAM1|RHOH|NGF|VAV1|NME1|ASPM|DCSTAMP|PLSCR1|IFNG|IRF1|PEX5|FLT3L|HCLS1|DOCK2|DBN1|CD44|CD63|CEBPE|PIRB|DLL1|MALT1|RELB|GNA13|P2RY2|PTK2B|BAK1|ABCB1B|SEMA4A|SEMA4D|NOS2|SEMA4C|SOD2|KAZALD1|CENPF|FABP7|PTX3
23051	1.6739E-11	4.7552E-10	49	530	904	28924	regulation of signaling process	IL1RN|ITGB3|ARRB2|ITGAL|TNF|RGS1|NUP62|TNFSF11|CYTIP|LMCD1|CCR2|DUSP4|IL11|SYK|PRKCB|PRKCD|TBC1D9|IRAK3|EREG|IL1A|TBC1D2|ACAP1|IFNG|RASA4|IL1B|DDIT4|SPATA13|HCLS1|DOCK2|CD44|RGS18|RGS14|SLC7A1|RASGRP1|SLC7A2|SOCS3|SOCS1|CYTH4|PTK2B|ECT2|CYTH1|LYN|RAP1GAP2|OSM|HMGA2|IL6|PTPRC|PTPN6|MYD88
12501	1.9521E-11	5.4997E-10	46	479	904	28924	programmed cell death	CYFIP2|CSRNP1|NCF1|GPR65|PDCD6|BUB1B|TNFAIP3|TNFRSF11B|LSP1|LITAF|TNF|MALT1|PYCARD|RASSF5|ZC3H12A|CASP4|CASP1|E2F2|BCAP29|BAK1|PGLYRP1|BCL2A1A|RELT|BUB1|EIF5A|DAXX|RIPK3|APAF1|TNFRSF12A|PRKCB|OSM|GZMB|IRAK3|SOD2|NAIP2|TPX2|IL6|NAIP5|IFNG|IL2RA|DDIT4|C1D|BIRC5|TRIB3|XAF1|BIRC2
43065	2.2044E-11	6.1597E-10	34	283	904	28924	positive regulation of apoptosis	SPI1|B4GALT1|NCF2|ALOX12|TNF|SPN|PYCARD|LDHA|AIFM2|CASP4|CASP1|TSPO|BAK1|IL10|ANXA1|RIPK3|APAF1|IFI204|STAT1|VDR|PRKCD|GZMB|PLA2G4A|MMP9|RUNX3|NR4A1|ALDH1A3|FCGR3|PTPRC|IL2RA|IL1B|PTPN6|CD44|IDO1
42110	2.4839E-11	6.8843E-10	22	121	904	28924	T cell activation	CD86|ITGAM|SYK|SLC11A1|ITGB2|H2-M3|WAS|RHOH|IKZF1|ITGAL|MALT1|VAV1|RELB|SPN|PTPRC|ELF4|FCGR4|IRF1|CD48|BCL2A1D|IL7R|DOCK2
43068	2.9519E-11	8.1153E-10	34	286	904	28924	positive regulation of programmed cell death	SPI1|B4GALT1|NCF2|ALOX12|TNF|SPN|PYCARD|LDHA|AIFM2|CASP4|CASP1|TSPO|BAK1|IL10|ANXA1|RIPK3|APAF1|IFI204|STAT1|VDR|PRKCD|GZMB|PLA2G4A|MMP9|RUNX3|NR4A1|ALDH1A3|FCGR3|PTPRC|IL2RA|IL1B|PTPN6|CD44|IDO1
2683	3.0301E-11	8.2636E-10	19	89	904	28924	negative regulation of immune system process	IL10|CD274|TNFRSF13B|IL4RA|TAP2|TAP1|TRAFD1|IRAK3|ARRB2|C2|SPN|GREM1|PSMB4|PTPRC|IL2RA|PTPN6|FCGR2B|IL7R|IDO1
48869	3.1205E-11	8.4427E-10	106	1738	904	28924	cellular developmental process	CSF3|SPI1|STEAP4|LST1|TNC|SLA|IKZF1|TNF|PVR|CELSR3|ACTG1|TGM1|LGALS3|ZC3H12A|CFL1|TNFSF11|IGFBP3|SDCBP2|RUNX3|EREG|PAPPA|BTK|ROR1|RASGRP1|HIF1A|NEUROD1|SOCS3|CCNB1|SOCS1|CALCR|RACGAP1|CHST11|NEU1|PLCG2|MBP|ECT2|CD300LF|LYN|CCR1|NUS1|INHBA|POU2F2|TPX2|IL6|PTPRC|GDNF|ID2|IL7R|SPRR1A|PIWIL2|ROBO4|B4GALT1|TNFAIP2|HMGB2|PTPRJ|HBA-A1|SPN|CHL1|CASP1|TSPO|ITGAV|PHGDH|TIMP1|BCL2A1D|JARID2|CAMP|EDN1|SYK|TNFRSF12A|SPHK1|NFAM1|RHOH|NGF|VAV1|NME1|ASPM|DCSTAMP|PLSCR1|IFNG|IRF1|PEX5|FLT3L|HCLS1|DOCK2|DBN1|CD44|CD63|CEBPE|PIRB|DLL1|MALT1|RELB|GNA13|P2RY2|PTK2B|BAK1|ABCB1B|SEMA4A|SEMA4D|NOS2|SEMA4C|SOD2|KAZALD1|CENPF|FABP7|PTX3
8219	3.7275E-11	1.0005E-9	48	524	904	28924	cell death	CYFIP2|CSRNP1|NCF1|GPR65|PDCD6|BUB1B|TNFAIP3|TNFRSF11B|LSP1|LITAF|TNF|MALT1|PYCARD|RASSF5|ZC3H12A|CASP4|CASP1|OLR1|E2F2|BCAP29|BAK1|PGLYRP1|BCL2A1A|RELT|BUB1|EIF5A|DAXX|RIPK3|APAF1|TNFRSF12A|PRKCB|OSM|GZMB|IRAK3|TNFRSF1B|SOD2|NAIP2|TPX2|IL6|NAIP5|IFNG|IL2RA|DDIT4|C1D|BIRC5|TRIB3|XAF1|BIRC2
50863	3.8277E-11	1.0154E-9	21	112	904	28924	regulation of T cell activation	SASH3|CD274|CD83|SYK|IL4RA|IKZF1|ITGAL|CORO1A|H2-AA|MALT1|SPN|CENPF|IL6|PTPRC|IFNG|IL2RA|PTPN6|IL12A|CLEC2I|IL7R|IDO1
6915	3.8422E-11	1.0154E-9	45	471	904	28924	apoptosis	CYFIP2|CSRNP1|NCF1|GPR65|PDCD6|BUB1B|TNFAIP3|TNFRSF11B|LSP1|LITAF|TNF|MALT1|PYCARD|RASSF5|ZC3H12A|CASP4|CASP1|E2F2|BCAP29|BAK1|PGLYRP1|BCL2A1A|BUB1|EIF5A|DAXX|RIPK3|APAF1|TNFRSF12A|PRKCB|OSM|GZMB|IRAK3|SOD2|NAIP2|TPX2|IL6|NAIP5|IFNG|IL2RA|DDIT4|C1D|BIRC5|TRIB3|XAF1|BIRC2
1932	4.0070E-11	1.0508E-9	26	174	904	28924	regulation of protein amino acid phosphorylation	IL1RN|ARRB2|TNF|SPN|SOCS3|CCNB1|SOCS1|PTK2B|BAK1|CAMP|SNCA|LYN|IL11|SYK|SPHK1|IGFBP3|PRKCD|OSM|IL6|PTPRC|IFNG|IL1B|NDUFS4|HCLS1|PTPN6|CD44
9056	4.2046E-11	1.0942E-9	64	832	904	28924	catabolic process	NCF1|NCF2|HEXB|UBE2L6|PYGL|HK2|IRG1|HK3|RAC2|PDE4B|UPP1|PGLYRP1|APAF1|PGAM1|DIO2|PLA2G4A|TAP1|SDHD|PSMA5|MMP13|ACAP1|PSMA2|RAB37|OAS2|PEX5|IGTP|SMPDL3B|IDO1|WIBG|PDE1B|PLD4|PLA2G7|PSMA7|C2|ATP5L|GNA13|CYP27B1|PSMB4|PRDX5|LDHA|PSMB5|PSMB3|ATP5E|PGK1|PLCG2|GBP2|GBP4|GBP3|NOS2|VDR|MX2|TXNRD1|MX1|PDE2A|IRGM2|IRGM1|ISG15|LSM5|LYVE1|PSMB8|IIGP1|DERA|HAL|APOC2
51130	4.3233E-11	1.1165E-9	27	188	904	28924	positive regulation of cellular component organization	CD63|SDC4|PLEK|DOC2B|TNF|CCNB1|CLEC7A|P2RY2|CFL1|NUSAP1|SIRPA|BAK1|JARID2|EIF5A|FCER1G|TNFRSF12A|SEMA4D|SPHK1|SLC11A1|PLA2G4A|NGF|EREG|FCGR3|LCN2|PTX3|CD47|FCGR2B
51128	4.3960E-11	1.1268E-9	43	438	904	28924	regulation of cellular component organization	CD63|SDC4|ARPC1B|PLEK|LST1|CAPG|DOC2B|ARHGAP15|CORO1A|TNF|GNA13|CCNB1|CLEC7A|P2RY2|CFL1|NUSAP1|SIRPA|MBP|BAK1|JARID2|EIF5A|FCER1G|TNFRSF12A|SEMA4D|SPHK1|SLC11A1|PLA2G4A|IRAK3|ARPC5|NGF|EREG|TPX2|MMP14|IL6|FCGR3|CDC42EP2|LCN2|PTX3|CLEC2I|CD47|FCGR2B|S100A9|MYO1F
31348	5.2080E-11	1.3199E-9	14	45	904	28924	negative regulation of defense response	IL10|ANXA1|TAP2|TAP1|TRAFD1|IRAK3|AOAH|TNFRSF1B|C2|SPN|PSMB4|IL2RA|ACP5|FCGR2B
10942	5.2269E-11	1.3199E-9	34	292	904	28924	positive regulation of cell death	SPI1|B4GALT1|NCF2|ALOX12|TNF|SPN|PYCARD|LDHA|AIFM2|CASP4|CASP1|TSPO|BAK1|IL10|ANXA1|RIPK3|APAF1|IFI204|STAT1|VDR|PRKCD|GZMB|PLA2G4A|MMP9|RUNX3|NR4A1|ALDH1A3|FCGR3|PTPRC|IL2RA|IL1B|PTPN6|CD44|IDO1
2703	6.1145E-11	1.5327E-9	18	82	904	28924	regulation of leukocyte mediated immunity	SASH3|H2-T23|FCER1G|SYK|CRTAM|H2-M3|TAP2|TAP1|TNF|SPN|CENPF|FCGR3|KLRK1|PTPRC|IFNG|PTPN6|FCGR2B|IL7R
51049	6.3500E-11	1.5801E-9	47	514	904	28924	regulation of transport	TXN1|CD63|IL1RN|B4GALT1|TNC|DOC2B|ELK1|TNF|CLEC7A|P2RY2|PLCG2|CASP1|TSPO|TNFSF11|CD38|SIRPA|BAK1|KCNN4|SNCA|LYN|IL11|EDN1|FCER1G|ANXA1|SYK|PRKCB|SPHK1|SLC11A1|CRTAM|PRKCD|OSM|PLA2G4A|INHBB|AVPR1A|NGF|GREM1|CENPF|IL6|CLCN5|FCGR3|IFNG|IL1B|CDK1|TRIB3|PTX3|CD47|FCGR2B
50777	6.5491E-11	1.6178E-9	13	38	904	28924	negative regulation of immune response	IL10|TAP2|TAP1|TRAFD1|IRAK3|C2|SPN|PSMB4|PTPRC|IL2RA|PTPN6|FCGR2B|IL7R
16265	7.6390E-11	1.8609E-9	48	535	904	28924	death	CYFIP2|CSRNP1|NCF1|GPR65|PDCD6|BUB1B|TNFAIP3|TNFRSF11B|LSP1|LITAF|TNF|MALT1|PYCARD|RASSF5|ZC3H12A|CASP4|CASP1|OLR1|E2F2|BCAP29|BAK1|PGLYRP1|BCL2A1A|RELT|BUB1|EIF5A|DAXX|RIPK3|APAF1|TNFRSF12A|PRKCB|OSM|GZMB|IRAK3|TNFRSF1B|SOD2|NAIP2|TPX2|IL6|NAIP5|IFNG|IL2RA|DDIT4|C1D|BIRC5|TRIB3|XAF1|BIRC2
2706	7.6425E-11	1.8609E-9	17	73	904	28924	regulation of lymphocyte mediated immunity	SASH3|H2-T23|FCER1G|CRTAM|H2-M3|TAP2|TAP1|TNF|SPN|CENPF|FCGR3|KLRK1|PTPRC|IFNG|PTPN6|FCGR2B|IL7R
50867	9.0537E-11	2.1889E-9	21	117	904	28924	positive regulation of cell activation	SASH3|FCER1G|CD83|SYK|PLEK|IL4RA|IKZF1|ITGAL|CORO1A|H2-AA|MALT1|SPN|SELP|IL6|PTPRC|IFNG|IL2RA|CD38|IL12A|IL7R|MYD88
51234	1.0088E-10	2.4218E-9	130	2348	904	28924	establishment of localization	TXN1|IL1RN|STEAP4|GDA|SLA|ABCA13|ELK1|AQP3|NIPAL1|CFL1|NUSAP1|BCAP29|AP1S1|SIRPA|SLC16A3|PRKCB|SLC11A1|PRKCD|TAP2|CYBB|TAP1|SLC6A12|SDHD|SDCBP2|TIMM8A1|RAB32|FCGR3|RAB37|SLC9A8|BTK|STEAP1|SLC22A4|KCNE4|CORO1A|ATP5L|CYP27B1|RACGAP1|CLEC7A|ATP5E|KCNN4|SLC15A3|LYN|MSR1|SLC37A2|VDR|MFSD6L|TRPV2|POU2F2|MARCH3|ACR|CXCL10|MFSD7A|IL6|PTPRC|UQCRQ|LCN2|SLC26A4|LAT|LRP12|KCNK5|PLEK|SLC2A1|SNX10|SLC2A3|ARRB2|DOC2B|SLC7A11|ATP5G3|KIF17|ATP5G1|NUP62|UQCRFS1|ITGAV|SEC61B|CAMP|EIF5A|EDN1|TMED9|FCER1G|ANXA1|SYK|NDUFC1|KCNAB2|SLC39A14|VAV1|NME1|LAT2|TMEM37|HCK|SLC7A6|AIM1|MMP13|SLC7A8|SLCO4A1|NDUFS4|PEX5|LCP2|PLIN2|GARS|CD47|TLR2|LTF|CEBPE|WAS|ATP1A3|GLRX|SDAD1|SLC7A1|LRP8|SLC7A2|RAB20|ABCB1B|SNCA|SLC16A1|LAPTM5|APOC4|SNX20|MCOLN2|LYVE1|ATOX1|TPCN2|SLC4A7|CLCN5|FABP7|APOC2|PTX3|FCGR2B|SLC28A2|MYO1F|RAN
35466	1.0512E-10	2.5059E-9	55	672	904	28924	regulation of signaling pathway	IL1RN|ITGB3|ARRB2|ITGAL|PHB2|TNF|NUP62|TNFSF11|CYTIP|LMCD1|CCR2|DUSP4|IL11|SYK|PRKCB|NFAM1|PRKCD|TBC1D9|IRAK3|EREG|GREM1|IL1A|ALDH1A3|TBC1D2|ACAP1|IFNG|RASA4|IL1B|SPATA13|HCLS1|DOCK2|CD44|RGS18|RGS14|SLC7A1|RASGRP1|HIF1A|SLC7A2|MALT1|SOCS3|SOCS1|CYTH4|CHST11|PTK2B|ECT2|CYTH1|LYN|RAP1GAP2|PTPN1|OSM|HMGA2|IL6|PTPRC|PTPN6|MYD88
32496	1.1242E-10	2.6613E-9	16	65	904	28924	response to lipopolysaccharide	CCR1|STAT1|NCF2|SLC11A1|PTAFR|IRAK3|IRG1|IL1B|PLCG2|CASP1|ACP5|CTSG|CD14|CCR5|MYD88|IDO1
6810	1.1748E-10	2.7495E-9	129	2329	904	28924	transport	TXN1|IL1RN|STEAP4|GDA|SLA|ABCA13|ELK1|AQP3|NIPAL1|CFL1|BCAP29|AP1S1|SIRPA|SLC16A3|PRKCB|SLC11A1|PRKCD|TAP2|CYBB|TAP1|SLC6A12|SDHD|SDCBP2|TIMM8A1|RAB32|FCGR3|RAB37|SLC9A8|BTK|STEAP1|SLC22A4|KCNE4|CORO1A|ATP5L|CYP27B1|RACGAP1|CLEC7A|ATP5E|KCNN4|SLC15A3|LYN|MSR1|SLC37A2|VDR|MFSD6L|TRPV2|POU2F2|MARCH3|ACR|CXCL10|MFSD7A|IL6|PTPRC|UQCRQ|LCN2|SLC26A4|LAT|LRP12|KCNK5|PLEK|SLC2A1|SNX10|SLC2A3|ARRB2|DOC2B|SLC7A11|ATP5G3|KIF17|ATP5G1|NUP62|UQCRFS1|ITGAV|SEC61B|CAMP|EIF5A|EDN1|TMED9|FCER1G|ANXA1|SYK|NDUFC1|KCNAB2|SLC39A14|VAV1|NME1|LAT2|TMEM37|HCK|SLC7A6|AIM1|MMP13|SLC7A8|SLCO4A1|NDUFS4|PEX5|LCP2|PLIN2|GARS|CD47|TLR2|LTF|CEBPE|WAS|ATP1A3|GLRX|SDAD1|SLC7A1|LRP8|SLC7A2|RAB20|ABCB1B|SNCA|SLC16A1|LAPTM5|APOC4|SNX20|MCOLN2|LYVE1|ATOX1|TPCN2|SLC4A7|CLCN5|FABP7|APOC2|PTX3|FCGR2B|SLC28A2|MYO1F|RAN
30593	1.1775E-10	2.7495E-9	10	20	904	28924	neutrophil chemotaxis	FCGR3|ITGAM|FCER1G|IFNG|IL1B|ITGB2|CCL2|CXCL1|CXCL3|CXCL2
19884	1.3165E-10	3.0530E-9	11	26	904	28924	antigen processing and presentation of exogenous antigen	H2-DMB2|FCGR3|H2-EB1|FCER1G|H2-DMB1|H2-M3|TAP2|PSME2|FCGR2B|CTSE|H2-AA
10646	1.6194E-10	3.7301E-9	65	880	904	28924	regulation of cell communication	IL1RN|ITGB3|ARRB2|DOC2B|ITGAL|PHB2|TNF|RGS1|NUP62|TNFSF11|CD38|CYTIP|LMCD1|CCR2|DUSP4|IL11|EDN1|SYK|PRKCB|SPHK1|NFAM1|PRKCD|TBC1D9|IRAK3|AVPR1A|NGF|MMP9|EREG|GREM1|IL1A|ALDH1A3|TBC1D2|ACAP1|IFNG|RASA4|IL1B|DDIT4|SPATA13|HCLS1|DOCK2|CD44|RGS18|RGS14|SLC7A1|RASGRP1|HIF1A|SLC7A2|SOCS3|SOCS1|CYTH4|CHST11|CCL2|PTK2B|ECT2|CYTH1|SNCA|LYN|RAP1GAP2|OSM|HMGA2|INHBB|IL6|PTPRC|PTPN6|MYD88
70887	1.6765E-10	3.8357E-9	31	258	904	28924	cellular response to chemical stimulus	ITGAM|NCF2|ITGB2|CXCL1|CXCL3|CORO1A|HIF1A|CXCL2|RBM3|PRDX5|CCL6|CCL5|CCL2|SNCA|CCR1|PTPN1|FCER1G|ANXA1|APAF1|STAT1|VDR|TXNRD1|SOD2|SELP|FCGR3|IFNG|ID2|IL1B|LCN2|TRIB3|S100A9
6928	2.0597E-10	4.6811E-9	39	390	904	28924	cellular component movement	ITGAM|SELPLG|B4GALT1|ITGB2|ZFAND5|PLAT|CXCL1|CXCL3|CORO1A|LRP8|HIF1A|TNF|PVR|CXCL2|CCL6|CHL1|CCL5|NEU1|NUP62|CFL1|TSPO|CCL2|PTK2B|SIRPA|CCR1|FCER1G|ITGA4|TNFRSF12A|RUNX3|SELP|MMP14|FCGR3|GDNF|IFNG|IL1B|PEX5|CD47|S100A9|CD44
2478	2.1850E-10	4.9329E-9	10	21	904	28924	antigen processing and presentation of exogenous peptide antigen	H2-DMB2|FCGR3|H2-EB1|FCER1G|H2-DMB1|H2-M3|TAP2|FCGR2B|CTSE|H2-AA
50851	2.3524E-10	5.2759E-9	12	34	904	28924	antigen receptor-mediated signaling pathway	LYN|LAT2|PTPRC|SYK|KLHL6|PRKCB|NFAM1|PLCG2|PTPN6|CLEC2I|BCL2A1D|MALT1
31399	2.4498E-10	5.4584E-9	28	217	904	28924	regulation of protein modification process	IL1RN|ARRB2|TNF|SPN|SOCS3|CCNB1|SOCS1|PTK2B|BAK1|JARID2|CAMP|SNCA|LYN|IL11|SYK|SPHK1|IGFBP3|PRKCD|OSM|IL6|PTPRC|IFNG|IL1B|NDUFS4|HCLS1|PTPN6|TRIB3|CD44
10033	2.5905E-10	5.7344E-9	54	669	904	28924	response to organic substance	CD83|NCF2|HMGB2|RBM3|IRG1|CFL1|GYK|CASP1|ACP5|CD38|CTSG|CCR5|APAF1|SLC11A1|TAP2|PLA2G4A|IRAK3|AVPR1A|MMP14|IFNG|IL1B|PAPPA|BTK|HCLS1|ACSBG1|TRIB3|CD48|IDO1|TLR2|PTAFR|H2-M3|ALOX12|CORO1A|MALT1|CYP27B1|CLEC7A|CCL5|PLCG2|CD14|SNCA|LYN|CCR1|PTPN1|STAT1|VDR|ASS1|FOSL2|ACR|SELP|GATM|ID2|CDK1|FCGR2B|MYD88
42742	2.7851E-10	6.1254E-9	20	112	904	28924	defense response to bacterium	IL10|FCER1G|NCF1|NOS2|CEBPE|SLC11A1|H2-M3|TNF|SPN|FGR|HCK|IFNG|ACP5|MBP|CTSG|PGLYRP1|MYD88|MYO1F|CAMP|TLR2
2443	3.7905E-10	8.2833E-9	18	91	904	28924	leukocyte mediated immunity	LYN|FCER1G|NCF1|SLC11A1|PRKCD|GZMB|PIRB|POU2F2|LAT2|FCGR3|C1RL|BTK|PTPN6|CTSG|FCGR2B|MYD88|MYO1F|LAT
23052	4.2464E-10	9.2204E-9	185	3814	904	28924	signaling	CD86|IL1RN|GPR65|ZFAND5|TNC|PLAT|ELK1|TNF|PVR|CELSR3|FCNB|HTR7|IL18RAP|RGS1|RASSF5|TNFSF11|PROK2|MAP3K8|PGLYRP1|ARL11|PRKCB|SLC11A1|PRKCD|SDCBP2|GEM|EREG|RAB32|DOK2|FCGR3|ACAP1|DOK3|DEPDC1A|RAB37|SPATA13|LTB4R1|BTK|ROR1|ADAM8|PTGES|CSF1R|PDE1B|FPR1|ARHGAP19|FPR3|TNFRSF11B|CSF2RB|FPR2|GPR84|ARHGAP15|RASGRP1|HIF1A|SOCS3|KLRK1|SOCS1|CALCR|RACGAP1|CLEC7A|HRH2|GRK6|PLCG2|MBP|ECT2|LYN|CCR1|CD163|STIL|GPR15|VDR|PDE2A|HMGA2|MT2|PILRA|IIGP1|CXCL10|IL6|PTPRC|ARHGAP30|EIF6|GDNF|CDK1|MYD88|LAT|CSRNP1|ITK|ROBO4|ITGAM|GAL3ST1|HEXB|ITGB3|PTPRN|ITGB2|PLEK|PIK3CD|TREM2|ARRB2|DOC2B|LSP1|ITGAL|RND3|PIK3CG|RND1|SPN|GPR132|ARL5C|ITGAX|RAC2|TSPO|OLR1|RSPO3|ITGAV|CCR7|FFAR2|BCL2A1D|CCR5|CCR2|DUSP4|MAP4K1|EDN1|PTGIR|FCER1G|ANXA1|RIPK3|ITGA4|SYK|GPR35|SPHK1|NFAM1|PLAUR|RHOH|IRAK3|AVPR1A|TNFRSF1B|NGF|VAV1|CSF2RB2|LAT2|GREM1|CD200R1|NOV|IFNG|RASA4|CD48|TLR7|ITGA5|DEPDC5|CD44|TLR13|TLR2|RGS18|RGS14|PTAFR|ATP1A3|PIRB|LRP8|DLL1|MALT1|GNA13|RAB20|OLFR56|P2RY2|NPY|TIFA|STAT4|IL21R|CCL2|PTK2B|CCL17|SNCA|P2RY13|PTPN1|P2RY10|IFI204|NOS2|STAT1|PLCL2|OSM|LYVE1|GPR141|KLHL6|IL2RA|IL2RB|PTPN6|CLEC2I|FCGR2B|RAN
32944	4.5763E-10	9.8118E-9	18	92	904	28924	regulation of mononuclear cell proliferation	IL10|SASH3|CD274|TNFRSF13B|SYK|ITGAL|CORO1A|SPN|PTPRC|IFNG|IL2RA|CD38|PTPN6|IL12A|CLEC2I|FCGR2B|MYD88|IDO1
50670	4.5763E-10	9.8118E-9	18	92	904	28924	regulation of lymphocyte proliferation	IL10|SASH3|CD274|TNFRSF13B|SYK|ITGAL|CORO1A|SPN|PTPRC|IFNG|IL2RA|CD38|PTPN6|IL12A|CLEC2I|FCGR2B|MYD88|IDO1
50870	4.6608E-10	9.9304E-9	16	71	904	28924	positive regulation of T cell activation	SASH3|CD83|SYK|IL4RA|IKZF1|ITGAL|CORO1A|H2-AA|MALT1|SPN|IL6|PTPRC|IFNG|IL2RA|IL12A|IL7R
30099	5.5106E-10	1.1668E-8	18	93	904	28924	myeloid cell differentiation	LYN|CCR1|CSF3|SPI1|CEBPE|SLA|HBA-A1|PIRB|TNF|RELB|DCSTAMP|PLSCR1|CALCR|ID2|TNFSF11|HCLS1|TIMP1|CD300LF
50790	6.1620E-10	1.2967E-8	57	745	904	28924	regulation of catalytic activity	ARHGAP9|DOCK5|IL1RN|BTG1|PDCD6|TNC|PYCARD|MMP25|HTR7|PTTG1|RGS1|NUP62|BCL2A1D|DUSP4|ARG2|EDN1|ANXA1|APAF1|SYK|SPHK1|SLC11A1|PRKCD|TBC1D9|IRAK3|VAV1|EREG|MMP14|TBC1D2|ACAP1|WBSCR16|IL1B|PSME2|TRIB3|DOCK2|RGS18|CSTB|SDC4|RGS14|ALOX12|ARHGAP15|LRP8|HIF1A|GNA13|SOCS1|CALCR|PTK2B|BAK1|CTLA2B|PPP1R14B|NOS2|VDR|SOD2|NR4A1|IL6|PTPRC|DMXL2|PTPN6
70663	6.6187E-10	1.3842E-8	18	94	904	28924	regulation of leukocyte proliferation	IL10|SASH3|CD274|TNFRSF13B|SYK|ITGAL|CORO1A|SPN|PTPRC|IFNG|IL2RA|CD38|PTPN6|IL12A|CLEC2I|FCGR2B|MYD88|IDO1
42325	7.5102E-10	1.5611E-8	37	373	904	28924	regulation of phosphorylation	IL1RN|SDC4|ARRB2|LRP8|TNF|SPN|SOCS3|CCNB1|SOCS1|NUP62|PTK2B|BAK1|CAMP|SNCA|LYN|DUSP4|IL11|PPP1R14B|EDN1|SYK|NOS2|SPHK1|IGFBP3|SLC11A1|PRKCD|OSM|IRAK3|EREG|IL6|PTPRC|IFNG|IL1B|NDUFS4|HCLS1|PTPN6|TRIB3|CD44
19222	7.8255E-10	1.6026E-8	150	2929	904	28924	regulation of metabolic process	TXN1|IL1RN|SPI1|TNC|SLA|UBE2L6|IKZF1|PHB2|ELK1|TNF|ALKBH3|HTR7|TNFSF11|ZBP1|DAXX|PRKCB|IGFBP3|SLC11A1|PRKCD|ARID5A|GTF2F2|RUNX3|GEM|EREG|FCGR3|ACAP1|RNF128|MAPKAPK2|ROR1|TRIB3|S100A9|ASF1B|SDC4|H2-M3|ALOX12|HIF1A|PMF1|NEUROD1|SOCS3|SBNO2|CCNB1|KLRK1|SOCS1|CALCR|BLOC1S2|PLCG2|LYN|NFE2|VDR|UBE2C|EAF1|HMGA2|INHBA|PARP14|POU2F2|FOSL2|TPX2|NR4A1|IL6|PTPRC|MAFB|ID2|BHLHE40|LCN2|CDK1|MYD88|RAD18|PIWIL2|TOP2A|CSRNP1|HEXB|ITGB2|HMGB2|ARRB2|LITAF|SPN|RBM3|SIN3B|NUP62|TSPO|ACP5|PHGDH|JARID2|LMCD1|CAMP|DUSP4|EIF5A|IL10|DUSP5|IL11|EDN1|ANXA1|SYK|SPHK1|NFAM1|NME2|PLA2G4A|TBC1D9|IRAK3|AVPR1A|TNFRSF1B|VAV1|MED23|GREM1|CCNA2|IL1A|MMP14|TBC1D2|IFNG|ELF4|IL1B|IRF1|C1D|NDUFS4|TFEC|MCM3|HCLS1|MCM5|CD44|WIBG|TLR2|UHRF1|CEBPE|LRP8|MALT1|RELB|GNA13|SERPINB1A|NFIL3|STAT4|E2F2|PTK2B|BAK1|E2F8|SNCA|PPP1R14B|IFI204|NOS2|STAT1|PCGF5|OSM|SOD2|BATF|GFI1B|IL2RB|PTPN6|IL17F|PTX3|CLEC2I|IL17A
51246	7.8563E-10	1.6026E-8	40	426	904	28924	regulation of protein metabolic process	PIWIL2|IL1RN|SLA|UBE2L6|ARRB2|TNF|SPN|RBM3|SERPINB1A|SOCS3|CCNB1|SOCS1|PTK2B|BAK1|JARID2|CAMP|SNCA|LYN|EIF5A|ZBP1|IL11|SYK|NOS2|UBE2C|SPHK1|IGFBP3|PRKCD|OSM|IRAK3|TPX2|IL6|PTPRC|IFNG|IL1B|NDUFS4|HCLS1|PTPN6|TRIB3|CD44|WIBG
6793	7.8980E-10	1.6026E-8	67	957	904	28924	phosphorus metabolic process	ITK|PTPRN|PTPRO|PIK3CD|BUB1B|PTPRJ|ATP5G3|ATP5G1|PIK3CG|HK2|STK10|HK3|CFL1|PIM1|GYK|ACP5|MAP3K8|IKBKE|DUSP4|MAP4K1|DUSP5|DUSP2|RIPK3|SYK|PRKCB|SPHK1|IGFBP3|PRKCD|NME2|IRAK3|DCK|NME1|FGR|HCK|AIM1|DBF4|MELK|IFNG|MAPKAPK2|BTK|ROR1|TRIB3|ACPP|CSF1R|AURKB|ATP5L|AURKA|CCNB1|ATP5E|GRK6|STAT4|PGK1|PTK2B|BUB1|SNCA|LYN|PTPN1|PLK3|SLC37A2|MLKL|PLK1|OSM|PTPRC|CDK1|PTPN6|PTPN7|CDKN3
6796	7.8980E-10	1.6026E-8	67	957	904	28924	phosphate metabolic process	ITK|PTPRN|PTPRO|PIK3CD|BUB1B|PTPRJ|ATP5G3|ATP5G1|PIK3CG|HK2|STK10|HK3|CFL1|PIM1|GYK|ACP5|MAP3K8|IKBKE|DUSP4|MAP4K1|DUSP5|DUSP2|RIPK3|SYK|PRKCB|SPHK1|IGFBP3|PRKCD|NME2|IRAK3|DCK|NME1|FGR|HCK|AIM1|DBF4|MELK|IFNG|MAPKAPK2|BTK|ROR1|TRIB3|ACPP|CSF1R|AURKB|ATP5L|AURKA|CCNB1|ATP5E|GRK6|STAT4|PGK1|PTK2B|BUB1|SNCA|LYN|PTPN1|PLK3|SLC37A2|MLKL|PLK1|OSM|PTPRC|CDK1|PTPN6|PTPN7|CDKN3
45428	8.3007E-10	1.6744E-8	11	30	904	28924	regulation of nitric oxide biosynthetic process	IL10|IL6|KLRK1|IFNG|ITGB2|H2-M3|TSPO|ACP5|PTX3|SOD2|TLR2
32501	8.6793E-10	1.7405E-8	211	4549	904	28924	multicellular organismal process	IL1RN|SPI1|LST1|IKZF1|ENO1|PHB2|AQP3|LGALS3|HTR7|ZC3H12A|TNFSF11|SLC11A1|PRKCD|RUNX3|EREG|BTK|IDO1|PTGES|PDE1B|HIF1A|RDH12|RACGAP1|CHST11|NEU1|PLCG2|KCNN4|LYN|CCR1|MSR1|NUS1|ACR|GP9|TPX2|ID2|UNC119|SPRR1A|RAD18|FERMT3|TOP2A|CSRNP1|ROBO4|HEXB|NCAPG2|PTPRJ|DOC2B|CHL1|RAC2|TSPO|RSPO3|PHGDH|TIMP1|BCL2A1D|JARID2|CAMP|CCR2|IL10|ARG2|EDN1|WARS|SYK|TNFRSF12A|PRMT1|SPHK1|NFAM1|RHOH|AVPR1A|MMP10|VAV1|NME1|IL1A|DCSTAMP|MMP14|PLSCR1|MMP13|NOV|IL1B|B3GNT5|FLT3L|HCLS1|DBN1|CD44|CD63|CSTB|GRN|ODC1|PTAFR|SLC7A2|RELB|OLFR56|ALOX5|NPY|ABCB1B|CDKN2D|GINS1|GCH1|F10|STAT1|IL10RA|GSR|OSM|ASPRV1|KAZALD1|CENPF|GFI1B|FABP7|SLC28A2|CSF3|NCF2|ZFAND5|TNC|F13A1|SLA|PLAT|CXCL13|TNF|PVR|CELSR3|TGM1|CFL1|SIRPA|IGFBP3|SDCBP2|GEM|PROCR|FCGR3|ROR1|CORO1A|NEUROD1|SOCS3|CCNB2|CCNB1|CALCR|CLEC7A|MAN2A1|MBP|CD300LF|STIL|VDR|TFPI2|CRTAM|HMGA1|INHBA|POU2F2|SELP|IL6|PTPRC|MAFB|GDNF|CDK1|IL7R|SLC26A4|MYD88|PIWIL2|GAL3ST1|B4GALT1|ITGB3|PLEK|TNFAIP2|HMGB2|ARRB2|HBA-A1|CXCL5|SPN|SIN3B|CASP1|ACP5|ITGAV|APAF1|ITGA4|MMP3|PLA2G4A|MMP8|NGF|MMP9|GREM1|ASPM|ALDH1A3|VCAN|AIM1|IFNG|IRF1|POLR1B|PEX5|BIRC5|LCP2|ITGA5|DOCK2|BIRC2|SASH3|UHRF1|CEBPE|ATP1A3|PIRB|LRP8|DLL1|MALT1|GNA13|P2RY2|CCL4|PTK2B|BAK1|BUB1|SNCA|SEMA4A|SEMA4D|NOS2|TXNRD1|SEMA4C|SOD2|ALOX5AP|PTX3
32268	9.4819E-10	1.8903E-8	36	359	904	28924	regulation of cellular protein metabolic process	PIWIL2|IL1RN|SLA|ARRB2|TNF|SPN|RBM3|SOCS3|CCNB1|SOCS1|PTK2B|BAK1|JARID2|CAMP|SNCA|LYN|EIF5A|ZBP1|IL11|SYK|NOS2|SPHK1|IGFBP3|PRKCD|OSM|TPX2|IL6|PTPRC|IFNG|IL1B|NDUFS4|HCLS1|PTPN6|TRIB3|CD44|WIBG
44248	1.0859E-9	2.1523E-8	51	637	904	28924	cellular catabolic process	NCF1|NCF2|HEXB|UBE2L6|IRG1|RAC2|PDE4B|UPP1|APAF1|PLA2G4A|TAP1|SDHD|PSMA5|MMP13|PSMA2|RAB37|OAS2|PEX5|IGTP|SMPDL3B|IDO1|WIBG|PDE1B|PSMA7|C2|ATP5L|GNA13|CYP27B1|PSMB4|PRDX5|PSMB5|PSMB3|ATP5E|PLCG2|GBP2|GBP4|GBP3|NOS2|VDR|MX2|TXNRD1|MX1|PDE2A|IRGM2|IRGM1|ISG15|LSM5|PSMB8|IIGP1|DERA|HAL
31325	1.3348E-9	2.6303E-8	61	843	904	28924	positive regulation of cellular metabolic process	PIWIL2|TOP2A|CSRNP1|SPI1|ITGB2|HMGB2|IKZF1|ELK1|TNF|SPN|RBM3|TSPO|JARID2|CAMP|EIF5A|IL11|ANXA1|SYK|SPHK1|SLC11A1|NME2|PLA2G4A|AVPR1A|GTF2F2|EREG|CCNA2|FCGR3|IFNG|ELF4|IL1B|IRF1|HCLS1|ROR1|TRIB3|CD44|TLR2|H2-M3|HIF1A|PMF1|NEUROD1|CCNB1|KLRK1|BLOC1S2|PTK2B|LYN|EAF1|OSM|INHBA|SOD2|POU2F2|FOSL2|TPX2|NR4A1|IL6|PTPRC|MAFB|CDK1|IL17F|PTX3|MYD88|IL17A
44093	1.3515E-9	2.6479E-8	37	381	904	28924	positive regulation of molecular function	IL1RN|BTG1|SDC4|PDCD6|ITGB2|HMGB2|ALOX12|LRP8|TNF|MALT1|PYCARD|GNA13|MMP25|HTR7|CALCR|PLCG2|TNFSF11|PTK2B|BAK1|EDN1|APAF1|SYK|SPHK1|NFAM1|SLC11A1|PRKCD|HMGA2|IRAK3|EREG|GREM1|MMP14|PTPRC|IL1B|PSME2|TRIB3|MYD88|TLR2
48872	1.6323E-9	3.1796E-8	19	111	904	28924	homeostasis of number of cells	LYN|SASH3|SPI1|TNFRSF13B|SLA|PIK3CD|HBA-A1|PIRB|CORO1A|CCNB2|IL6|IFNG|IL2RA|ID2|HCLS1|TIMP1|BAK1|IL7R|BCL2A1A
2696	1.9088E-9	3.6973E-8	19	112	904	28924	positive regulation of leukocyte activation	SASH3|FCER1G|CD83|SYK|IL4RA|IKZF1|ITGAL|CORO1A|H2-AA|MALT1|SPN|IL6|PTPRC|IFNG|IL2RA|CD38|IL12A|IL7R|MYD88
51174	2.2267E-9	4.2646E-8	37	388	904	28924	regulation of phosphorus metabolic process	IL1RN|SDC4|ARRB2|LRP8|TNF|SPN|SOCS3|CCNB1|SOCS1|NUP62|PTK2B|BAK1|CAMP|SNCA|LYN|DUSP4|IL11|PPP1R14B|EDN1|SYK|NOS2|SPHK1|IGFBP3|SLC11A1|PRKCD|OSM|IRAK3|EREG|IL6|PTPRC|IFNG|IL1B|NDUFS4|HCLS1|PTPN6|TRIB3|CD44
19220	2.2267E-9	4.2646E-8	37	388	904	28924	regulation of phosphate metabolic process	IL1RN|SDC4|ARRB2|LRP8|TNF|SPN|SOCS3|CCNB1|SOCS1|NUP62|PTK2B|BAK1|CAMP|SNCA|LYN|DUSP4|IL11|PPP1R14B|EDN1|SYK|NOS2|SPHK1|IGFBP3|SLC11A1|PRKCD|OSM|IRAK3|EREG|IL6|PTPRC|IFNG|IL1B|NDUFS4|HCLS1|PTPN6|TRIB3|CD44
50853	2.2441E-9	4.2739E-8	8	14	904	28924	B cell receptor signaling pathway	LYN|LAT2|PTPRC|SYK|KLHL6|PRKCB|NFAM1|PTPN6
9967	2.9882E-9	5.6594E-8	22	154	904	28924	positive regulation of signal transduction	LYN|IL11|SYK|PRKCB|ITGB3|PRKCD|OSM|ARRB2|ITGAL|TNF|IL1A|IL6|PTPRC|IFNG|IL1B|TNFSF11|HCLS1|DOCK2|LMCD1|MYD88|CD44|CCR2
32844	3.0986E-9	5.8360E-8	18	103	904	28924	regulation of homeostatic process	LYN|CCR1|FCER1G|TNFRSF11B|ALOX12|AVPR1A|HIF1A|PTPRC|IFNG|CCL5|IL2RA|IL1B|TSPO|TNFSF11|CD38|BAK1|CCR5|CD44
35468	3.1946E-9	5.9837E-8	26	212	904	28924	positive regulation of signaling pathway	ITGB3|ARRB2|ITGAL|HIF1A|TNF|TNFSF11|LMCD1|CCR2|LYN|IL11|SYK|PRKCB|NFAM1|PRKCD|OSM|EREG|IL1A|ALDH1A3|IL6|PTPRC|IFNG|IL1B|HCLS1|DOCK2|MYD88|CD44
2263	3.7683E-9	6.9815E-8	12	42	904	28924	cell activation involved in immune response	LYN|LAT2|SBNO2|SLC11A1|H2-M3|BTK|PLCG2|TLR7|MYO1F|LAT|RELB|TLR2
2366	3.7683E-9	6.9815E-8	12	42	904	28924	leukocyte activation involved in immune response	LYN|LAT2|SBNO2|SLC11A1|H2-M3|BTK|PLCG2|TLR7|MYO1F|LAT|RELB|TLR2
23056	3.8221E-9	7.0430E-8	22	156	904	28924	positive regulation of signaling process	LYN|IL11|SYK|PRKCB|ITGB3|PRKCD|OSM|ARRB2|ITGAL|TNF|IL1A|IL6|PTPRC|IFNG|IL1B|TNFSF11|HCLS1|DOCK2|LMCD1|MYD88|CD44|CCR2
51251	4.2650E-9	7.8168E-8	18	105	904	28924	positive regulation of lymphocyte activation	SASH3|CD83|SYK|IL4RA|IKZF1|ITGAL|CORO1A|H2-AA|MALT1|SPN|IL6|PTPRC|IFNG|IL2RA|CD38|IL12A|IL7R|MYD88
2699	4.4157E-9	8.0498E-8	14	61	904	28924	positive regulation of immune effector process	SASH3|H2-T23|FCER1G|SYK|CRTAM|H2-M3|TAP2|TNF|FCGR3|KLRK1|PTPRC|CD37|CCR2|TLR2
46651	5.0788E-9	9.2093E-8	12	43	904	28924	lymphocyte proliferation	CD86|PTPRC|ITGAM|ELF4|FCGR4|SLC11A1|ITGB2|PRKCD|ITGAL|IL7R|DOCK2|MALT1
32943	6.7854E-9	1.2179E-7	12	44	904	28924	mononuclear cell proliferation	CD86|PTPRC|ITGAM|ELF4|FCGR4|SLC11A1|ITGB2|PRKCD|ITGAL|IL7R|DOCK2|MALT1
10740	6.7879E-9	1.2179E-7	18	108	904	28924	positive regulation of intracellular protein kinase cascade	LYN|IL11|PRKCB|ITGB3|PRKCD|OSM|ARRB2|TNF|IL1A|IL6|PTPRC|IFNG|IL1B|TNFSF11|HCLS1|MYD88|CD44|CCR2
10604	7.1524E-9	1.2766E-7	58	818	904	28924	positive regulation of macromolecule metabolic process	PIWIL2|TOP2A|CSRNP1|SPI1|HMGB2|TNC|IKZF1|ELK1|TNF|SPN|RBM3|JARID2|CAMP|EIF5A|IL10|IL11|SYK|SPHK1|SLC11A1|GTF2F2|EREG|CCNA2|FCGR3|IFNG|ELF4|IL1B|IRF1|HCLS1|ROR1|TRIB3|CD44|TLR2|ALOX12|HIF1A|PMF1|RELB|NEUROD1|CCNB1|BLOC1S2|PTK2B|LYN|EAF1|OSM|INHBA|POU2F2|FOSL2|TPX2|NR4A1|IL6|PTPRC|MAFB|ID2|IL2RB|LCN2|CDK1|IL17F|MYD88|IL17A
31323	7.5934E-9	1.3482E-7	139	2745	904	28924	regulation of cellular metabolic process	TXN1|IL1RN|SPI1|TNC|SLA|IKZF1|PHB2|ELK1|TNF|HTR7|TNFSF11|ZBP1|DAXX|PRKCB|IGFBP3|SLC11A1|PRKCD|ARID5A|GTF2F2|RUNX3|GEM|EREG|FCGR3|ACAP1|RNF128|MAPKAPK2|ROR1|TRIB3|ASF1B|SDC4|H2-M3|HIF1A|PMF1|NEUROD1|SOCS3|SBNO2|CCNB1|KLRK1|SOCS1|CALCR|BLOC1S2|LYN|NFE2|VDR|EAF1|HMGA2|INHBA|PARP14|POU2F2|FOSL2|TPX2|NR4A1|IL6|PTPRC|MAFB|ID2|BHLHE40|CDK1|MYD88|RAD18|PIWIL2|TOP2A|CSRNP1|HEXB|ITGB2|HMGB2|ARRB2|LITAF|SPN|RBM3|SIN3B|NUP62|TSPO|ACP5|JARID2|LMCD1|CAMP|DUSP4|EIF5A|IL10|DUSP5|IL11|EDN1|ANXA1|SYK|SPHK1|NFAM1|NME2|PLA2G4A|TBC1D9|IRAK3|AVPR1A|TNFRSF1B|VAV1|MED23|GREM1|CCNA2|MMP14|TBC1D2|IFNG|ELF4|IL1B|IRF1|C1D|NDUFS4|TFEC|MCM3|HCLS1|MCM5|CD44|WIBG|TLR2|UHRF1|CEBPE|LRP8|MALT1|RELB|GNA13|NFIL3|STAT4|E2F2|PTK2B|BAK1|E2F8|SNCA|PPP1R14B|IFI204|NOS2|STAT1|PCGF5|OSM|SOD2|BATF|GFI1B|PTPN6|IL17F|PTX3|CLEC2I|IL17A
32675	7.6894E-9	1.3508E-7	11	36	904	28924	regulation of interleukin-6 production	IL1A|FCER1G|IFNG|IL1B|IRAK3|TLR7|ARRB2|TNF|MYD88|EREG|TLR2
9891	7.7123E-9	1.3508E-7	53	716	904	28924	positive regulation of biosynthetic process	PIWIL2|TOP2A|CSRNP1|SPI1|ITGB2|HMGB2|IKZF1|ELK1|TNF|SPN|RBM3|EIF5A|IL10|IL11|ANXA1|SYK|SLC11A1|NME2|PLA2G4A|AVPR1A|GTF2F2|EREG|CCNA2|IL1A|FCGR3|IFNG|ELF4|IL1B|IRF1|ROR1|TLR2|H2-M3|HIF1A|PMF1|NEUROD1|KLRK1|BLOC1S2|PTK2B|EAF1|OSM|INHBA|SOD2|POU2F2|FOSL2|TPX2|NR4A1|IL6|MAFB|CDK1|IL17F|PTX3|MYD88|IL17A
2526	7.7266E-9	1.3508E-7	15	74	904	28924	acute inflammatory response	CD163|ORM1|B4GALT1|SAA3|CFP|ORM3|C2|IL1A|FCNB|IL6|FCGR3|IL1B|ALOX5|C1RL|CFB
60341	8.0057E-9	1.3924E-7	29	269	904	28924	regulation of cellular localization	TXN1|IL1RN|B4GALT1|TNC|DOC2B|TNF|CASP1|TNFSF11|CD38|KCNN4|SNCA|IL11|EDN1|FCER1G|ANXA1|SYK|PRKCB|SPHK1|CRTAM|OSM|INHBB|AVPR1A|NGF|GREM1|CENPF|IL6|IFNG|IL1B|CDK1
10627	8.7649E-9	1.5167E-7	24	192	904	28924	regulation of intracellular protein kinase cascade	LYN|IL11|IL1RN|SYK|PRKCB|ITGB3|PRKCD|OSM|HMGA2|ARRB2|TNF|IL1A|IL6|SOCS1|PTPRC|IFNG|IL1B|TNFSF11|PTK2B|HCLS1|PTPN6|MYD88|CD44|CCR2
70661	8.9905E-9	1.5479E-7	12	45	904	28924	leukocyte proliferation	CD86|PTPRC|ITGAM|ELF4|FCGR4|SLC11A1|ITGB2|PRKCD|ITGAL|IL7R|DOCK2|MALT1
50830	9.8847E-9	1.6933E-7	10	29	904	28924	defense response to Gram-positive bacterium	FGR|HCK|NCF1|ACP5|CTSG|TNF|MYD88|MYO1F|CAMP|TLR2
8285	1.0524E-8	1.7938E-7	28	256	904	28924	negative regulation of cell proliferation	IFITM3|CD274|BTG1|B4GALT1|TNFRSF13B|SLFN2|SLFN1|SLFN3|PHB2|TNF|SPN|PTTG1|NUP62|TSPO|BAK1|JARID2|IL10|IGFBP3|SOD2|RUNX3|EREG|IL6|IFNG|IL2RA|PTPN6|FCGR2B|IDO1|PTGES
45597	1.2486E-8	2.1177E-7	28	258	904	28924	positive regulation of cell differentiation	SASH3|CSF1R|CD83|BTG1|IL4RA|ALOX12|IKZF1|HIF1A|NEUROD1|SOCS3|CCL5|TSPO|TNFSF11|LYN|EIF5A|MSR1|SYK|TNFRSF12A|IFI204|SEMA4D|NGF|H2-AA|IL6|PTPRC|IFNG|IL2RA|ID2|IL7R
42035	1.3585E-8	2.2926E-7	13	56	904	28924	regulation of cytokine biosynthetic process	IL10|SYK|EREG|SPN|IL6|FCGR3|RNF128|IFNG|IL1B|IRF1|CLEC2I|MYD88|TLR2
42098	1.4412E-8	2.4202E-7	10	30	904	28924	T cell proliferation	CD86|PTPRC|ITGAM|ELF4|FCGR4|SLC11A1|ITGB2|ITGAL|DOCK2|MALT1
2673	1.4545E-8	2.4306E-7	11	38	904	28924	regulation of acute inflammatory response	SPN|CCR1|FCGR3|FCER1G|ANXA1|CCL5|IL1B|TNFSF11|FCGR2B|CCR5|PIK3CG
10647	1.4787E-8	2.4590E-7	28	260	904	28924	positive regulation of cell communication	ITGB3|ARRB2|ITGAL|HIF1A|TNF|CCL2|TNFSF11|LMCD1|CCR2|SNCA|LYN|IL11|SYK|PRKCB|NFAM1|PRKCD|OSM|EREG|IL1A|ALDH1A3|IL6|PTPRC|IFNG|IL1B|HCLS1|DOCK2|MYD88|CD44
30098	1.8859E-8	3.1208E-7	18	115	904	28924	lymphocyte differentiation	SPI1|SYK|NFAM1|RHOH|IKZF1|POU2F2|MALT1|VAV1|RELB|SPN|PTPRC|IRF1|PLCG2|FLT3L|BAK1|BCL2A1D|IL7R|DOCK2
44267	2.5835E-8	4.2546E-7	94	1672	904	28924	cellular protein metabolic process	EIF4A1|ITK|BTG1|B4GALT1|RPL32|HEXB|PTPRN|F13A1|SLA|BUB1B|UBE2L6|PTPRJ|RPL9|PIK3CG|UXT|TGM1|RBM3|STK10|RPS14|SIN3B|RPS19|RPS18|CFL1|PIM1|MAP3K8|IKBKE|DUSP4|EIF5A|CCT3|MAP4K1|DUSP2|WARS|RIPK3|SYK|PRKCB|PRMT1|IGFBP3|RPS5|PRKCD|IRAK3|MRPS18C|PSMA5|FGR|LARS2|HCK|AIM1|MELK|RNF128|IFNG|PSMA2|B3GNT5|MAPKAPK2|BTK|ROR1|TRIB3|GARS|CSF1R|RPL10|RPS27L|FUT2|PSMA7|AURKB|C2|AURKA|H2-DMB2|PSMB4|CCNB1|PSMB5|PSMB3|MAN2A1|H2-DMB1|GRK6|STAT4|PTK2B|BUB1|LYN|PTPN1|PLK3|MLKL|UBE2C|PLK1|OSM|ISG15|PSMB8|EIF1|PTPRC|EIF6|CDK1|RPL22L1|PTPN6|PTPN7|FARSA|RPS21|MSRB1
23034	2.6536E-8	4.3490E-7	60	892	904	28924	intracellular signaling pathway	ITK|PLEK|PIK3CD|RND3|TNF|PIK3CG|RND1|HTR7|ARL5C|RASSF5|RAC2|DUSP4|MAP4K1|ARL11|EDN1|RIPK3|SYK|PRKCB|NFAM1|SLC11A1|PRKCD|RHOH|AVPR1A|GEM|VAV1|RAB32|DOK2|ACAP1|DOK3|DEPDC1A|IFNG|RAB37|RASA4|SPATA13|BTK|DEPDC5|PTGES|RASGRP1|MALT1|GNA13|SOCS3|SOCS1|CALCR|RAB20|RACGAP1|TIFA|PLCG2|PTK2B|ECT2|LYN|IFI204|NOS2|STAT1|VDR|PLCL2|OSM|PTPRC|CDK1|PTPN6|MYD88
1818	2.9238E-8	4.7485E-7	10	32	904	28924	negative regulation of cytokine production	IL10|CD83|SLC11A1|TSPO|ACP5|IRAK3|ARRB2|FCGR2B|IDO1|TLR2
9620	2.9252E-8	4.7485E-7	8	18	904	28924	response to fungus	NCF1|CLEC7A|CTSG|PTX3|BAK1|MYD88|MALT1|TLR2
6996	3.0204E-8	4.8799E-7	66	1027	904	28924	organelle organization	TOP2A|HEXB|NCAPG2|HMGB2|BUB1B|IKZF1|KIF11|LSP1|ACTG1|SPN|UXT|RPS14|PTTG1|CFL1|TUBB1|RAC2|NUSAP1|SIRPA|JARID2|PRKCB|PRMT1|TIMM8A1|CCNA2|ASPM|AIM1|INCENP|POLR1B|PEX5|BIRC5|KIF2C|LCP1|DOCK2|S100A9|DBN1|ASF1B|CDCA3|RGS14|CDCA5|WAS|CENPA|CORO1A|PMF1|AURKB|AURKA|CCNB2|CCNB1|MAN2A1|PES1|NEU1|PTK2B|BAK1|BUB1|SNCA|UBE2C|PLK1|HMGA2|ARPC4|SOD2|NDC80|ZWINT|TPX2|FMNL2|EIF6|CDK1|SPC24|RAN
31328	3.1120E-8	5.0041E-7	51	705	904	28924	positive regulation of cellular biosynthetic process	PIWIL2|TOP2A|CSRNP1|SPI1|ITGB2|HMGB2|IKZF1|ELK1|TNF|SPN|RBM3|EIF5A|IL11|ANXA1|SYK|SLC11A1|NME2|PLA2G4A|AVPR1A|GTF2F2|EREG|CCNA2|FCGR3|IFNG|ELF4|IL1B|IRF1|ROR1|TLR2|H2-M3|HIF1A|PMF1|NEUROD1|KLRK1|BLOC1S2|PTK2B|EAF1|OSM|INHBA|SOD2|POU2F2|FOSL2|TPX2|NR4A1|IL6|MAFB|CDK1|IL17F|PTX3|MYD88|IL17A
6909	3.2871E-8	5.2610E-7	12	50	904	28924	phagocytosis	HCK|FCGR3|FCER1G|CLEC7A|CEBPE|SLC11A1|SIRPA|ITGAV|PTX3|CD47|FCGR2B|VAV1
45089	3.5052E-8	5.5838E-7	11	41	904	28924	positive regulation of innate immune response	CD86|KLRK1|CLEC7A|PTAFR|CRTAM|H2-M3|TLR7|PGLYRP1|MYD88|EREG|TLR2
40008	3.5535E-8	5.6344E-7	31	322	904	28924	regulation of growth	OGFR|SASH3|ALOX12|IKZF1|HIF1A|TNF|SOCS3|CCNB1|SOCS1|PTTG1|CD38|PTK2B|CTSG|CAMP|IL10|TNFRSF12A|PRKCB|IGFBP3|OSM|HMGA2|AVPR1A|NGF|KAZALD1|GREM1|NOV|IFNG|PEX5|CDK1|MYD88|CD44|TLR2
45595	3.5723E-8	5.6380E-7	43	546	904	28924	regulation of cell differentiation	PIWIL2|SASH3|CSF1R|CD83|BTG1|B4GALT1|IL4RA|ALOX12|IKZF1|HIF1A|TNF|DLL1|NEUROD1|SOCS3|CCL5|P2RY2|TSPO|TNFSF11|MBP|LYN|EIF5A|MSR1|SYK|TNFRSF12A|IFI204|SEMA4D|VDR|SPHK1|NFAM1|NME2|SOD2|NGF|H2-AA|NME1|ASPM|IL6|PTPRC|IFNG|IL2RA|ID2|PTPN6|TRIB3|IL7R
16310	4.2551E-8	6.6636E-7	54	775	904	28924	phosphorylation	ITK|PIK3CD|BUB1B|ATP5G3|ATP5G1|PIK3CG|HK2|STK10|HK3|CFL1|PIM1|GYK|MAP3K8|IKBKE|MAP4K1|RIPK3|SYK|PRKCB|SPHK1|IGFBP3|PRKCD|NME2|IRAK3|DCK|NME1|FGR|HCK|AIM1|DBF4|MELK|IFNG|MAPKAPK2|BTK|ROR1|TRIB3|CSF1R|AURKB|ATP5L|AURKA|CCNB1|ATP5E|GRK6|STAT4|PGK1|PTK2B|BUB1|SNCA|LYN|PLK3|MLKL|PLK1|OSM|PTPRC|CDK1
32103	4.2613E-8	6.6636E-7	14	72	904	28924	positive regulation of response to external stimulus	FCER1G|PLA2G4A|TNF|PIK3CG|CXCL10|FCGR3|CCL5|IL1B|NPY|TNFSF11|CD47|CCR5|IDO1|CCR2
44282	4.5265E-8	7.0460E-7	33	361	904	28924	small molecule catabolic process	NCF1|NCF2|PDE1B|HK2|ATP5L|GNA13|IRG1|CYP27B1|HK3|LDHA|ATP5E|PGK1|RAC2|PDE4B|UPP1|GBP2|GBP4|GBP3|NOS2|VDR|PGAM1|MX2|MX1|PDE2A|IRGM2|TAP1|IIGP1|DERA|HAL|RAB37|PEX5|IGTP|IDO1
910	4.9139E-8	7.6143E-7	8	19	904	28924	cytokinesis	DAXX|PSTPIP1|AIM1|BIN3|PLK1|CFL1|NUSAP1|AURKB
51716	5.0537E-8	7.7955E-7	50	695	904	28924	cellular response to stimulus	ITGAM|NCF2|ITGB2|CXCL1|CXCL3|TNF|CXCL2|ALKBH3|RBM3|PTTG1|FCER1G|ANXA1|APAF1|SYK|MMP9|FCGR3|NEIL3|IFNG|IL1B|TFEC|TRIB3|S100A9|TLR2|UHRF1|PTAFR|CORO1A|HIF1A|PRDX5|LDHA|CCL6|CCL5|CCL2|CD14|ATRIP|SNCA|CCR1|PTPN1|IFI204|STAT1|VDR|TXNRD1|TREX1|SOD2|SELP|ID2|LCN2|CDK1|FCGR2B|MYD88|RAD18
60255	5.5383E-8	8.5045E-7	127	2525	904	28924	regulation of macromolecule metabolic process	TXN1|IL1RN|SPI1|TNC|SLA|UBE2L6|IKZF1|PHB2|ELK1|TNF|ALKBH3|TNFSF11|ZBP1|DAXX|PRKCB|IGFBP3|SLC11A1|PRKCD|ARID5A|GTF2F2|RUNX3|GEM|EREG|FCGR3|RNF128|MAPKAPK2|ROR1|TRIB3|S100A9|ASF1B|ALOX12|HIF1A|PMF1|NEUROD1|SOCS3|SBNO2|CCNB1|SOCS1|CALCR|BLOC1S2|PLCG2|LYN|NFE2|VDR|UBE2C|EAF1|HMGA2|INHBA|PARP14|POU2F2|FOSL2|TPX2|NR4A1|IL6|PTPRC|MAFB|ID2|BHLHE40|LCN2|CDK1|MYD88|RAD18|PIWIL2|TOP2A|CSRNP1|ITGB2|HMGB2|ARRB2|LITAF|SPN|RBM3|SIN3B|PHGDH|JARID2|LMCD1|CAMP|EIF5A|IL10|DUSP5|IL11|SYK|SPHK1|NFAM1|IRAK3|TNFRSF1B|MED23|GREM1|CCNA2|MMP14|IFNG|ELF4|IL1B|IRF1|C1D|NDUFS4|TFEC|MCM3|HCLS1|MCM5|CD44|WIBG|TLR2|UHRF1|CEBPE|MALT1|RELB|SERPINB1A|NFIL3|STAT4|E2F2|PTK2B|BAK1|E2F8|SNCA|IFI204|NOS2|STAT1|PCGF5|OSM|BATF|GFI1B|IL2RB|PTPN6|IL17F|PTX3|CLEC2I|IL17A
42129	7.4963E-8	1.1460E-6	13	64	904	28924	regulation of T cell proliferation	SASH3|CD274|SYK|ITGAL|CORO1A|SPN|PTPRC|IFNG|IL2RA|PTPN6|IL12A|CLEC2I|IDO1
50728	7.6413E-8	1.1577E-6	10	35	904	28924	negative regulation of inflammatory response	SPN|IL10|PSMB4|ANXA1|IL2RA|ACP5|AOAH|TNFRSF1B|FCGR2B|C2
45582	7.6413E-8	1.1577E-6	10	35	904	28924	positive regulation of T cell differentiation	SASH3|IL6|PTPRC|CD83|SYK|IL2RA|IL4RA|IKZF1|IL7R|H2-AA
2698	7.7251E-8	1.1653E-6	9	27	904	28924	negative regulation of immune effector process	SPN|PTPRC|IL2RA|TAP2|TAP1|PTPN6|IRAK3|FCGR2B|IL7R
2495	8.0644E-8	1.2058E-6	7	14	904	28924	antigen processing and presentation of peptide antigen via MHC class II	H2-DMB2|H2-EB1|FCER1G|H2-DMB1|FCGR2B|CTSE|H2-AA
19886	8.0644E-8	1.2058E-6	7	14	904	28924	antigen processing and presentation of exogenous peptide antigen via MHC class II	H2-DMB2|H2-EB1|FCER1G|H2-DMB1|FCGR2B|CTSE|H2-AA
42113	8.7286E-8	1.2994E-6	14	76	904	28924	B cell activation	CD86|PRKCB|NFAM1|PRKCD|PIK3CD|IKZF1|POU2F2|MALT1|LAT2|PTPRC|PLCG2|BAK1|IL7R|GAPT
30335	8.9481E-8	1.3263E-6	15	88	904	28924	positive regulation of cell migration	SPHK1|ITGB3|ALOX12|CORO1A|HIF1A|SELE|SELP|CXCL10|P2RY2|ACP5|PTK2B|ITGA5|MYO1F|CCR2|TLR2
2573	1.0285E-7	1.5112E-6	10	36	904	28924	myeloid leukocyte differentiation	DCSTAMP|CSF3|SPI1|CALCR|CEBPE|TNFSF11|PIRB|CD300LF|TNF|RELB
43900	1.0285E-7	1.5112E-6	10	36	904	28924	regulation of multi-organism process	SPN|IL10|IFNG|IL2RA|P2RY2|CTSG|TNF|MYD88|CAMP|TLR2
43901	1.2514E-7	1.8309E-6	8	21	904	28924	negative regulation of multi-organism process	IL10|IFNG|IL2RA|CTSG|TNF|MYD88|CAMP|TLR2
32102	1.2727E-7	1.8541E-6	12	56	904	28924	negative regulation of response to external stimulus	SPN|IL10|GREM1|PSMB4|ANXA1|FABP7|IL2RA|ACP5|AOAH|TNFRSF1B|FCGR2B|C2
45621	1.3700E-7	1.9873E-6	10	37	904	28924	positive regulation of lymphocyte differentiation	SASH3|IL6|PTPRC|CD83|SYK|IL2RA|IL4RA|IKZF1|IL7R|H2-AA
80090	1.5447E-7	2.2313E-6	129	2624	904	28924	regulation of primary metabolic process	TXN1|IL1RN|SPI1|TNC|SLA|UBE2L6|IKZF1|PHB2|ELK1|TNF|HTR7|TNFSF11|ZBP1|DAXX|PRKCB|IGFBP3|SLC11A1|PRKCD|ARID5A|GTF2F2|RUNX3|GEM|EREG|ACAP1|MAPKAPK2|ROR1|TRIB3|ASF1B|HIF1A|PMF1|NEUROD1|SOCS3|SBNO2|CCNB1|SOCS1|CALCR|BLOC1S2|LYN|NFE2|VDR|UBE2C|EAF1|HMGA2|INHBA|PARP14|POU2F2|FOSL2|TPX2|NR4A1|IL6|PTPRC|MAFB|ID2|BHLHE40|CDK1|MYD88|RAD18|PIWIL2|TOP2A|CSRNP1|ITGB2|HMGB2|ARRB2|LITAF|SPN|RBM3|SIN3B|TSPO|JARID2|LMCD1|CAMP|EIF5A|DUSP5|IL11|EDN1|ANXA1|SYK|SPHK1|NFAM1|NME2|PLA2G4A|TBC1D9|IRAK3|AVPR1A|TNFRSF1B|VAV1|MED23|GREM1|CCNA2|IL1A|MMP14|TBC1D2|IFNG|ELF4|IL1B|IRF1|C1D|NDUFS4|TFEC|MCM3|HCLS1|MCM5|CD44|WIBG|TLR2|UHRF1|CEBPE|MALT1|RELB|GNA13|SERPINB1A|NFIL3|STAT4|E2F2|PTK2B|BAK1|E2F8|SNCA|IFI204|NOS2|STAT1|PCGF5|OSM|BATF|GFI1B|PTPN6|IL17F|PTX3|IL17A
50729	1.6282E-7	2.3420E-6	11	47	904	28924	positive regulation of inflammatory response	FCGR3|FCER1G|CCL5|IL1B|TNFSF11|PLA2G4A|CD47|CCR5|TNF|PIK3CG|IDO1
10035	1.6578E-7	2.3746E-6	18	132	904	28924	response to inorganic substance	ANXA1|VDR|PDCD6|TXNRD1|TNC|PLA2G4A|MT2|AVPR1A|SOD2|ASS1|CYP27B1|PRDX5|GATM|ID2|LCN2|BTK|PLCG2|PTK2B
1776	1.8073E-7	2.5779E-6	10	38	904	28924	leukocyte homeostasis	CCNB2|IL6|TNFRSF13B|IFNG|IL2RA|PIK3CD|BAK1|PIRB|BCL2A1A|CORO1A
61024	1.8832E-7	2.6638E-6	28	293	904	28924	membrane organization	CEBPE|ARRB2|LRP8|CLEC7A|AP1S1|SIRPA|ITGAV|BAK1|KCNN4|SNCA|MSR1|FCER1G|SLC11A1|VAV1|MARCH3|NME1|HCK|CLCN5|FCGR3|MMP13|GDNF|PEX5|LPCAT2|PTX3|CD47|FCGR2B|DOCK2|LRP12
16044	1.8832E-7	2.6638E-6	28	293	904	28924	cellular membrane organization	CEBPE|ARRB2|LRP8|CLEC7A|AP1S1|SIRPA|ITGAV|BAK1|KCNN4|SNCA|MSR1|FCER1G|SLC11A1|VAV1|MARCH3|NME1|HCK|CLCN5|FCGR3|MMP13|GDNF|PEX5|LPCAT2|PTX3|CD47|FCGR2B|DOCK2|LRP12
2444	1.9125E-7	2.6941E-6	8	22	904	28924	myeloid leukocyte mediated immunity	LYN|LAT2|FCGR3|NCF1|BTK|CTSG|MYO1F|LAT
9166	1.9954E-7	2.7993E-6	21	178	904	28924	nucleotide catabolic process	NCF1|NCF2|PDE1B|MX2|MX1|PDE2A|IRGM2|TAP1|IIGP1|ATP5L|DERA|GNA13|RAB37|ATP5E|RAC2|IGTP|PDE4B|UPP1|GBP2|GBP4|GBP3
23060	2.1009E-7	2.9353E-6	147	3113	904	28924	signal transmission	IL1RN|GPR65|TNC|PLAT|ELK1|TNF|PVR|CELSR3|FCNB|HTR7|IL18RAP|RASSF5|TNFSF11|MAP3K8|PGLYRP1|ARL11|SLC11A1|SDCBP2|GEM|EREG|RAB32|DOK2|FCGR3|ACAP1|DOK3|DEPDC1A|RAB37|LTB4R1|BTK|ROR1|PDE1B|FPR1|ARHGAP19|FPR3|TNFRSF11B|CSF2RB|FPR2|GPR84|ARHGAP15|RASGRP1|HIF1A|SOCS3|KLRK1|SOCS1|CALCR|RACGAP1|CLEC7A|HRH2|GRK6|PLCG2|MBP|LYN|CCR1|CD163|GPR15|VDR|PDE2A|HMGA2|MT2|PILRA|IIGP1|CXCL10|IL6|PTPRC|ARHGAP30|CDK1|MYD88|LAT|ROBO4|GAL3ST1|HEXB|PTPRN|PLEK|PIK3CD|TREM2|ARRB2|DOC2B|LSP1|RND3|PIK3CG|RND1|GPR132|ARL5C|RAC2|TSPO|OLR1|CCR7|FFAR2|CCR5|CCR2|DUSP4|MAP4K1|EDN1|PTGIR|FCER1G|ANXA1|RIPK3|SYK|GPR35|NFAM1|PLAUR|RHOH|IRAK3|AVPR1A|TNFRSF1B|NGF|CSF2RB2|CD200R1|NOV|IFNG|RASA4|CD48|TLR7|CD44|TLR13|TLR2|RGS14|PTAFR|PIRB|LRP8|MALT1|GNA13|RAB20|OLFR56|P2RY2|NPY|TIFA|STAT4|IL21R|CCL2|PTK2B|CCL17|SNCA|P2RY13|P2RY10|NOS2|STAT1|PLCL2|OSM|LYVE1|GPR141|IL2RA|IL2RB|PTPN6|CLEC2I|FCGR2B|RAN
23046	2.1415E-7	2.9798E-6	147	3114	904	28924	signaling process	IL1RN|GPR65|TNC|PLAT|ELK1|TNF|PVR|CELSR3|FCNB|HTR7|IL18RAP|RASSF5|TNFSF11|MAP3K8|PGLYRP1|ARL11|SLC11A1|SDCBP2|GEM|EREG|RAB32|DOK2|FCGR3|ACAP1|DOK3|DEPDC1A|RAB37|LTB4R1|BTK|ROR1|PDE1B|FPR1|ARHGAP19|FPR3|TNFRSF11B|CSF2RB|FPR2|GPR84|ARHGAP15|RASGRP1|HIF1A|SOCS3|KLRK1|SOCS1|CALCR|RACGAP1|CLEC7A|HRH2|GRK6|PLCG2|MBP|LYN|CCR1|CD163|GPR15|VDR|PDE2A|HMGA2|MT2|PILRA|IIGP1|CXCL10|IL6|PTPRC|ARHGAP30|CDK1|MYD88|LAT|ROBO4|GAL3ST1|HEXB|PTPRN|PLEK|PIK3CD|TREM2|ARRB2|DOC2B|LSP1|RND3|PIK3CG|RND1|GPR132|ARL5C|RAC2|TSPO|OLR1|CCR7|FFAR2|CCR5|CCR2|DUSP4|MAP4K1|EDN1|PTGIR|FCER1G|ANXA1|RIPK3|SYK|GPR35|NFAM1|PLAUR|RHOH|IRAK3|AVPR1A|TNFRSF1B|NGF|CSF2RB2|CD200R1|NOV|IFNG|RASA4|CD48|TLR7|CD44|TLR13|TLR2|RGS14|PTAFR|PIRB|LRP8|MALT1|GNA13|RAB20|OLFR56|P2RY2|NPY|TIFA|STAT4|IL21R|CCL2|PTK2B|CCL17|SNCA|P2RY13|P2RY10|NOS2|STAT1|PLCL2|OSM|LYVE1|GPR141|IL2RA|IL2RB|PTPN6|CLEC2I|FCGR2B|RAN
51046	2.2709E-7	3.1469E-6	25	244	904	28924	regulation of secretion	IL1RN|B4GALT1|DOC2B|TNF|P2RY2|CASP1|TNFSF11|CD38|KCNN4|SNCA|IL11|EDN1|FCER1G|ANXA1|SYK|PRKCB|SPHK1|CRTAM|OSM|INHBB|AVPR1A|NGF|IL6|IFNG|IL1B
44260	2.3218E-7	3.2045E-6	176	3902	904	28924	cellular macromolecule metabolic process	EIF4A1|SPI1|RPL32|F13A1|SLA|BUB1B|UBE2L6|IKZF1|RPL9|PHB2|ELK1|ALKBH3|UXT|TGM1|STK10|RPS14|RPS19|PTTG1|RPS18|CFL1|PIM1|MAP3K8|DAXX|PRKCB|IGFBP3|RPS5|SLC11A1|PRKCD|ARID5A|SDCBP2|GTF2F2|RUNX3|MRPS18C|LARS2|NEIL3|MELK|RNF128|MAPKAPK2|BTK|NHP2|ROR1|TRIB3|SNRPE|DNA2|ASF1B|SNRPB|PTGES|CSF1R|FUT2|HIF1A|PMF1|C2|NEUROD1|SBNO2|CCNB1|CALCR|CHST11|HRH2|MAN2A1|GRK6|ATRIP|LYN|NFE2|PLK3|MLKL|VDR|UBE2C|TREX1|EAF1|PLK1|CPSF2|HMGA2|ISG15|LSM5|PARP14|POU2F2|EIF1|FOSL2|LSM8|NR4A1|PTPRC|MAFB|EIF6|BHLHE40|CDK1|FARSA|RPS21|RAD18|PIWIL2|TOP2A|CSRNP1|ITK|BTG1|B4GALT1|HEXB|PTPRN|WDR4|MCM10|PTPRJ|PYGL|LITAF|PIK3CG|RBM3|SIN3B|OLR1|JARID2|IKBKE|LMCD1|DUSP4|EIF5A|CCT3|MAP4K1|DUSP2|WARS|RIPK3|APAF1|SYK|PRMT1|IRAK3|MED23|PSMA5|FGR|HCK|AIM1|MMP13|DBF4|IFNG|PSMA2|ELF4|OAS2|IRF1|POLR1B|B3GNT5|C1D|TFEC|MCM3|GARS|MCM5|WIBG|RPL10|UHRF1|RNMT|CEBPE|RPS27L|AOAH|PSMA7|AURKB|RELB|AURKA|H2-DMB2|PSMB4|PSMB5|NFIL3|PSMB3|PES1|H2-DMB1|STAT4|E2F2|PTK2B|BUB1|E2F8|GINS1|PTPN1|RRM2|STAT1|PCGF5|OSM|PSMB8|BATF|GFI1B|RPL22L1|PTPN6|CLEC2I|PTPN7|TRMT61A|MSRB1
45619	2.3412E-7	3.2182E-6	12	59	904	28924	regulation of lymphocyte differentiation	SASH3|IL6|PTPRC|CD83|SYK|IL2RA|NFAM1|IL4RA|PTPN6|IKZF1|IL7R|H2-AA
51272	2.5402E-7	3.4423E-6	15	95	904	28924	positive regulation of cellular component movement	SPHK1|ITGB3|ALOX12|CORO1A|HIF1A|SELE|SELP|CXCL10|P2RY2|ACP5|PTK2B|ITGA5|MYO1F|CCR2|TLR2
40017	2.5402E-7	3.4423E-6	15	95	904	28924	positive regulation of locomotion	SPHK1|ITGB3|ALOX12|CORO1A|HIF1A|SELE|SELP|CXCL10|P2RY2|ACP5|PTK2B|ITGA5|MYO1F|CCR2|TLR2
2704	2.5446E-7	3.4423E-6	7	16	904	28924	negative regulation of leukocyte mediated immunity	SPN|PTPRC|TAP2|TAP1|PTPN6|FCGR2B|IL7R
2707	2.5446E-7	3.4423E-6	7	16	904	28924	negative regulation of lymphocyte mediated immunity	SPN|PTPRC|TAP2|TAP1|PTPN6|FCGR2B|IL7R
19725	2.7354E-7	3.6858E-6	35	428	904	28924	cellular homeostasis	TXN1|GAL3ST1|HEXB|ITGB3|GLRX|HIF1A|GNA13|PRDX5|CALCR|P2RY2|PLCG2|CCL2|CD38|PTK2B|MBP|BAK1|KCNN4|CCR2|SNCA|EDN1|VDR|PRKCB|TXNRD1|SLC11A1|GSR|SLC6A12|MT2|AVPR1A|SOD2|ATOX1|IL6|PTPRC|SLC9A8|IL1B|LTF
32270	2.7484E-7	3.6887E-6	19	151	904	28924	positive regulation of cellular protein metabolic process	LYN|PIWIL2|EIF5A|IL11|SYK|SPHK1|OSM|TNF|RBM3|TPX2|CCNB1|IL6|IFNG|PTK2B|HCLS1|TRIB3|JARID2|CAMP|CD44
2709	2.8521E-7	3.7832E-6	8	23	904	28924	regulation of T cell mediated immunity	SPN|SASH3|H2-T23|CENPF|PTPRC|H2-M3|TAP2|IL7R
45429	2.8521E-7	3.7832E-6	8	23	904	28924	positive regulation of nitric oxide biosynthetic process	IL6|KLRK1|IFNG|ITGB2|H2-M3|PTX3|SOD2|TLR2
32655	2.8521E-7	3.7832E-6	8	23	904	28924	regulation of interleukin-12 production	IL10|IFNG|IRF1|ACP5|IRAK3|ARRB2|IDO1|TLR2
7165	2.9049E-7	3.8383E-6	138	2891	904	28924	signal transduction	GPR65|TNC|ELK1|TNF|PVR|CELSR3|FCNB|HTR7|IL18RAP|RASSF5|TNFSF11|MAP3K8|PGLYRP1|ARL11|SLC11A1|GEM|EREG|RAB32|DOK2|FCGR3|ACAP1|DOK3|DEPDC1A|RAB37|LTB4R1|BTK|ROR1|PDE1B|FPR1|ARHGAP19|FPR3|TNFRSF11B|CSF2RB|FPR2|GPR84|ARHGAP15|RASGRP1|HIF1A|SOCS3|KLRK1|SOCS1|CALCR|RACGAP1|CLEC7A|HRH2|GRK6|PLCG2|LYN|CCR1|CD163|GPR15|VDR|PDE2A|HMGA2|MT2|PILRA|IIGP1|CXCL10|IL6|PTPRC|ARHGAP30|CDK1|MYD88|LAT|ROBO4|PTPRN|PLEK|PIK3CD|TREM2|ARRB2|LSP1|RND3|PIK3CG|RND1|GPR132|ARL5C|RAC2|TSPO|OLR1|CCR7|FFAR2|CCR5|CCR2|DUSP4|MAP4K1|EDN1|PTGIR|FCER1G|ANXA1|RIPK3|SYK|GPR35|NFAM1|PLAUR|RHOH|IRAK3|AVPR1A|TNFRSF1B|NGF|CSF2RB2|CD200R1|NOV|IFNG|RASA4|CD48|TLR7|CD44|TLR13|TLR2|RGS14|PTAFR|PIRB|LRP8|MALT1|GNA13|RAB20|OLFR56|P2RY2|TIFA|STAT4|IL21R|CCL2|PTK2B|CCL17|P2RY13|P2RY10|NOS2|STAT1|PLCL2|OSM|LYVE1|GPR141|IL2RA|IL2RB|PTPN6|CLEC2I|FCGR2B|RAN
2700	3.0622E-7	3.9996E-6	10	40	904	28924	regulation of production of molecular mediator of immune response	SASH3|CENPF|PTPRC|FCER1G|IFNG|CD37|IRAK3|FCGR2B|TNF|TLR2
2821	3.0622E-7	3.9996E-6	10	40	904	28924	positive regulation of adaptive immune response	SASH3|H2-T23|FCGR3|PTPRC|FCER1G|SLC11A1|H2-M3|TAP2|TNF|IDO1
2824	3.0622E-7	3.9996E-6	10	40	904	28924	positive regulation of adaptive immune response based on somatic recombination of immune receptors built from immunoglobulin superfamily domains	SASH3|H2-T23|FCGR3|PTPRC|FCER1G|SLC11A1|H2-M3|TAP2|TNF|IDO1
55066	3.1802E-7	4.1379E-6	23	215	904	28924	di-, tri-valent inorganic cation homeostasis	EDN1|VDR|PRKCB|HEXB|ITGB3|SLC11A1|MT2|AVPR1A|SOD2|HIF1A|ATOX1|GNA13|PTPRC|CALCR|IL1B|P2RY2|PLCG2|CCL2|CD38|PTK2B|BAK1|CCR2|LTF
30334	3.3824E-7	4.3842E-6	19	153	904	28924	regulation of cell migration	CD63|ROBO4|SPHK1|ITGB3|ALOX12|CORO1A|HIF1A|SELE|GREM1|SELP|GNA13|CXCL10|P2RY2|ACP5|PTK2B|ITGA5|MYO1F|CCR2|TLR2
50730	3.4402E-7	4.4255E-6	12	61	904	28924	regulation of peptidyl-tyrosine phosphorylation	LYN|IL11|IL6|SOCS1|PTPRC|SYK|IFNG|PRKCD|OSM|HCLS1|PTPN6|CD44
51099	3.4402E-7	4.4255E-6	12	61	904	28924	positive regulation of binding	GREM1|NFAM1|ITGB2|HMGB2|TNFSF11|HMGA2|TRIB3|IRAK3|TNF|MYD88|MALT1|TLR2
46039	3.7982E-7	4.8677E-6	13	73	904	28924	GTP metabolic process	MX2|MX1|IRGM2|NME2|IIGP1|NME1|GNA13|RAB37|RAC2|IGTP|GBP2|GBP4|GBP3
10324	3.8479E-7	4.8946E-6	22	201	904	28924	membrane invagination	MSR1|FCER1G|CEBPE|SLC11A1|ARRB2|LRP8|VAV1|MARCH3|NME1|HCK|CLCN5|FCGR3|MMP13|CLEC7A|AP1S1|SIRPA|ITGAV|PTX3|CD47|FCGR2B|LRP12|SNCA
6897	3.8479E-7	4.8946E-6	22	201	904	28924	endocytosis	MSR1|FCER1G|CEBPE|SLC11A1|ARRB2|LRP8|VAV1|MARCH3|NME1|HCK|CLCN5|FCGR3|MMP13|CLEC7A|AP1S1|SIRPA|ITGAV|PTX3|CD47|FCGR2B|LRP12|SNCA
32963	4.1609E-7	5.2149E-6	8	24	904	28924	collagen metabolic process	MMP14|MMP13|MMP3|PRKCD|MMP8|MMP9|HIF1A|MMP10
2275	4.1609E-7	5.2149E-6	8	24	904	28924	myeloid cell activation involved in immune response	LYN|LAT2|SBNO2|BTK|TLR7|MYO1F|LAT|TLR2
2758	4.1609E-7	5.2149E-6	8	24	904	28924	innate immune response-activating signal transduction	CD86|KLRK1|CLEC7A|PTAFR|TLR7|PGLYRP1|MYD88|TLR2
2861	4.1609E-7	5.2149E-6	8	24	904	28924	regulation of inflammatory response to antigenic stimulus	SPN|IL10|PSMB4|FCGR3|FCER1G|FCGR2B|TNF|C2
55080	4.1887E-7	5.2305E-6	25	252	904	28924	cation homeostasis	HEXB|ITGB3|HIF1A|GNA13|CALCR|P2RY2|PLCG2|CCL2|CD38|PTK2B|BAK1|CCR2|EDN1|VDR|PRKCB|SLC11A1|MT2|AVPR1A|SOD2|ATOX1|PTPRC|SLC9A8|IL1B|SLC26A4|LTF
2504	4.2089E-7	5.2366E-6	7	17	904	28924	antigen processing and presentation of peptide or polysaccharide antigen via MHC class II	H2-DMB2|H2-EB1|FCER1G|H2-DMB1|FCGR2B|CTSE|H2-AA
30005	4.5664E-7	5.6606E-6	22	203	904	28924	cellular di-, tri-valent inorganic cation homeostasis	EDN1|VDR|PRKCB|HEXB|ITGB3|SLC11A1|MT2|AVPR1A|HIF1A|ATOX1|GNA13|PTPRC|CALCR|IL1B|P2RY2|PLCG2|CCL2|CD38|PTK2B|BAK1|CCR2|LTF
40012	4.8982E-7	6.0499E-6	20	172	904	28924	regulation of locomotion	CD63|ROBO4|SPHK1|ITGB3|ALOX12|CORO1A|HIF1A|SELE|GREM1|SELP|GNA13|CXCL10|P2RY2|ACP5|PTK2B|ITGA5|MYO1F|CCR2|TLR2|SNCA
34655	5.4804E-7	6.7204E-6	21	189	904	28924	nucleobase, nucleoside, nucleotide and nucleic acid catabolic process	NCF1|NCF2|PDE1B|MX2|MX1|PDE2A|IRGM2|TAP1|IIGP1|ATP5L|DERA|GNA13|RAB37|ATP5E|RAC2|IGTP|PDE4B|UPP1|GBP2|GBP4|GBP3
34656	5.4804E-7	6.7204E-6	21	189	904	28924	nucleobase, nucleoside and nucleotide catabolic process	NCF1|NCF2|PDE1B|MX2|MX1|PDE2A|IRGM2|TAP1|IIGP1|ATP5L|DERA|GNA13|RAB37|ATP5E|RAC2|IGTP|PDE4B|UPP1|GBP2|GBP4|GBP3
6508	5.7797E-7	7.0620E-6	40	542	904	28924	proteolysis	UBE2L6|PLAT|PRSS22|PRSS23|PSMA7|MALT1|CTSS|C2|CNDP2|PYCARD|ADAMTS4|MMP25|PSMB4|PSMB5|PSMB3|C1RL|CASP4|CASP1|CTSG|CTSE|F10|ARG1|MMP3|GZMB|PRSS16|ISG15|MMP8|ASPRV1|MMP9|MMP10|PSMB8|PSMA5|MMP12|ACR|MMP14|MMP13|PSMA2|DPEP2|ADAM8|DPEP3
45123	5.8792E-7	7.1579E-6	5	7	904	28924	cellular extravasation	SELP|ITGAM|SELPLG|ITGB2|TNF
50766	5.9514E-7	7.1690E-6	8	25	904	28924	positive regulation of phagocytosis	FCGR3|FCER1G|CLEC7A|SLC11A1|SIRPA|PTX3|CD47|FCGR2B
2218	5.9514E-7	7.1690E-6	8	25	904	28924	activation of innate immune response	CD86|KLRK1|CLEC7A|PTAFR|TLR7|PGLYRP1|MYD88|TLR2
44259	5.9514E-7	7.1690E-6	8	25	904	28924	multicellular organismal macromolecule metabolic process	MMP14|MMP13|MMP3|PRKCD|MMP8|MMP9|HIF1A|MMP10
51270	6.4702E-7	7.7665E-6	20	175	904	28924	regulation of cellular component movement	CD63|ROBO4|B4GALT1|SPHK1|ITGB3|ALOX12|CORO1A|HIF1A|SELE|GREM1|SELP|GNA13|CXCL10|P2RY2|ACP5|PTK2B|ITGA5|MYO1F|CCR2|TLR2
30003	6.5923E-7	7.8853E-6	23	224	904	28924	cellular cation homeostasis	EDN1|VDR|PRKCB|HEXB|ITGB3|SLC11A1|MT2|AVPR1A|HIF1A|ATOX1|GNA13|PTPRC|CALCR|SLC9A8|IL1B|P2RY2|PLCG2|CCL2|CD38|PTK2B|BAK1|CCR2|LTF
43388	7.3296E-7	8.7365E-6	11	54	904	28924	positive regulation of DNA binding	GREM1|NFAM1|ITGB2|HMGB2|TNFSF11|HMGA2|IRAK3|TNF|MYD88|MALT1|TLR2
51091	8.0041E-7	9.4743E-6	10	44	904	28924	positive regulation of transcription factor activity	GREM1|NFAM1|ITGB2|TNFSF11|HMGA2|IRAK3|TNF|MYD88|MALT1|TLR2
90047	8.0041E-7	9.4743E-6	10	44	904	28924	positive regulation of transcription regulator activity	GREM1|NFAM1|ITGB2|TNFSF11|HMGA2|IRAK3|TNF|MYD88|MALT1|TLR2
44270	9.1903E-7	1.0841E-5	21	195	904	28924	cellular nitrogen compound catabolic process	NCF1|NCF2|PDE1B|MX2|MX1|PDE2A|IRGM2|TAP1|IIGP1|ATP5L|DERA|GNA13|RAB37|ATP5E|RAC2|IGTP|PDE4B|UPP1|GBP2|GBP4|GBP3
6807	9.2534E-7	1.0878E-5	141	3032	904	28924	nitrogen compound metabolic process	SPI1|NCF1|NCF2|IKZF1|PHB2|ELK1|ALKBH3|IL4I1|PTTG1|PGLYRP1|DAXX|PRKCB|SLC11A1|DIO2|ARID5A|TAP1|GTF2F2|RUNX3|LARS2|NEIL3|RAB37|MAPKAPK2|IGTP|NHP2|ROR1|TRIB3|SNRPE|DNA2|IDO1|ASF1B|SNRPB|SLC22A4|PDE1B|AK2|HIF1A|PMF1|ATP5L|NEUROD1|SBNO2|LDHA|CALCR|CHST11|HRH2|ATP5E|ATRIP|NFE2|VDR|TREX1|EAF1|PDE2A|CPSF2|IRGM2|HMGA2|LSM5|PARP14|POU2F2|IIGP1|FOSL2|DERA|LSM8|NR4A1|HAL|MAFB|VNN3|BHLHE40|FARSA|RAD18|PIWIL2|TOP2A|CSRNP1|HEXB|WDR4|MCM10|ATP5G3|LITAF|ATP5G1|RBM3|SIN3B|CHL1|RAC2|PDE4B|PHGDH|UPP1|JARID2|LMCD1|ARG2|WARS|APAF1|ARG1|NME2|AMPD3|DCK|NME1|MED23|DBF4|ELF4|SLCO4A1|OAS2|IRF1|POLR1B|C1D|TFEC|MCM3|GARS|MCM5|WIBG|UHRF1|RNMT|CEBPE|ODC1|ATP1A3|SLC7A2|RELB|GNA13|NFIL3|MTHFD1L|HAS1|PES1|STAT4|E2F2|GBP2|GBP4|E2F8|GBP3|SNCA|GINS1|RRM2|GCH1|NOS2|STAT1|PCGF5|MX2|MX1|LYVE1|ASS1|BATF|GFI1B|GATM|PSAT1|LPCAT2|TRMT61A
51241	9.3389E-7	1.0940E-5	18	148	904	28924	negative regulation of multicellular organismal process	IL10|ARG2|CD83|NCF1|SLC11A1|TNFRSF11B|IRAK3|ARRB2|INHBA|AVPR1A|PROCR|IFNG|TSPO|ACP5|CD38|FCGR2B|IDO1|TLR2
2705	1.0004E-6	1.1639E-5	10	45	904	28924	positive regulation of leukocyte mediated immunity	SASH3|H2-T23|FCGR3|KLRK1|PTPRC|FCER1G|CRTAM|H2-M3|TAP2|TNF
2708	1.0004E-6	1.1639E-5	10	45	904	28924	positive regulation of lymphocyte mediated immunity	SASH3|H2-T23|FCGR3|KLRK1|PTPRC|FCER1G|CRTAM|H2-M3|TAP2|TNF
42116	1.0324E-6	1.1770E-5	7	19	904	28924	macrophage activation	SBNO2|SLC11A1|CASP1|TLR7|SLC7A2|TLR2|SNCA
43903	1.0324E-6	1.1770E-5	7	19	904	28924	regulation of symbiosis, encompassing mutualism through parasitism	IL10|IFNG|CTSG|TNF|MYD88|CAMP|TLR2
44126	1.0324E-6	1.1770E-5	7	19	904	28924	regulation of growth of symbiont in host	IL10|IFNG|CTSG|TNF|MYD88|CAMP|TLR2
44130	1.0324E-6	1.1770E-5	7	19	904	28924	negative regulation of growth of symbiont in host	IL10|IFNG|CTSG|TNF|MYD88|CAMP|TLR2
44144	1.0324E-6	1.1770E-5	7	19	904	28924	modulation of growth of symbiont involved in interaction with host	IL10|IFNG|CTSG|TNF|MYD88|CAMP|TLR2
44146	1.0324E-6	1.1770E-5	7	19	904	28924	negative regulation of growth of symbiont involved in interaction with host	IL10|IFNG|CTSG|TNF|MYD88|CAMP|TLR2
44236	1.1556E-6	1.3132E-5	8	27	904	28924	multicellular organismal metabolic process	MMP14|MMP13|MMP3|PRKCD|MMP8|MMP9|HIF1A|MMP10
51247	1.1971E-6	1.3558E-5	19	166	904	28924	positive regulation of protein metabolic process	LYN|PIWIL2|EIF5A|IL11|SYK|SPHK1|OSM|TNF|RBM3|TPX2|CCNB1|IL6|IFNG|PTK2B|HCLS1|TRIB3|JARID2|CAMP|CD44
2532	1.3035E-6	1.4714E-5	6	13	904	28924	production of molecular mediator involved in inflammatory response	LYN|ALOX5|ALOX5AP|BTK|SLC7A2|IDO1
22610	1.4868E-6	1.6673E-5	39	542	904	28924	biological adhesion	CYFIP2|ITGAM|SELPLG|B4GALT1|ITGB3|ITGB2|PLEK|TNC|ITGAL|PVR|CELSR3|SPN|PSTPIP1|CHL1|CLEC7A|ITGAX|OLR1|PTK2B|SIRPA|ITGAV|AMICA1|CD33|CADM3|ITGA4|TNFRSF12A|OLFM4|LYVE1|SELE|SELP|GP9|VCAN|PTPRC|PARVG|ADAM8|ITGA5|CD47|TGFBI|CD44|FERMT3
7155	1.4868E-6	1.6673E-5	39	542	904	28924	cell adhesion	CYFIP2|ITGAM|SELPLG|B4GALT1|ITGB3|ITGB2|PLEK|TNC|ITGAL|PVR|CELSR3|SPN|PSTPIP1|CHL1|CLEC7A|ITGAX|OLR1|PTK2B|SIRPA|ITGAV|AMICA1|CD33|CADM3|ITGA4|TNFRSF12A|OLFM4|LYVE1|SELE|SELP|GP9|VCAN|PTPRC|PARVG|ADAM8|ITGA5|CD47|TGFBI|CD44|FERMT3
52547	1.4989E-6	1.6753E-5	14	95	904	28924	regulation of peptidase activity	CTLA2B|CSTB|APAF1|PDCD6|ALOX12|PYCARD|NR4A1|MMP25|MMP14|IL6|PTTG1|PSME2|BAK1|BCL2A1D
42108	1.5485E-6	1.7251E-5	9	37	904	28924	positive regulation of cytokine biosynthetic process	SPN|FCGR3|SYK|IFNG|IL1B|IRF1|MYD88|EREG|TLR2
9117	1.6345E-6	1.8091E-5	30	364	904	28924	nucleotide metabolic process	NCF1|NCF2|PDE1B|ATP1A3|ATP5G3|ATP5G1|ATP5L|GNA13|LDHA|ATP5E|RAC2|PDE4B|UPP1|GBP2|GBP4|GBP3|RRM2|MX2|MX1|PDE2A|IRGM2|NME2|TAP1|AMPD3|IIGP1|DERA|NME1|RAB37|IGTP|ROR1
6753	1.6345E-6	1.8091E-5	30	364	904	28924	nucleoside phosphate metabolic process	NCF1|NCF2|PDE1B|ATP1A3|ATP5G3|ATP5G1|ATP5L|GNA13|LDHA|ATP5E|RAC2|PDE4B|UPP1|GBP2|GBP4|GBP3|RRM2|MX2|MX1|PDE2A|IRGM2|NME2|TAP1|AMPD3|IIGP1|DERA|NME1|RAB37|IGTP|ROR1
6917	1.8399E-6	2.0298E-5	18	155	904	28924	induction of apoptosis	SPI1|RIPK3|APAF1|IFI204|STAT1|VDR|PRKCD|GZMB|TNF|RUNX3|SPN|PYCARD|NR4A1|FCGR3|AIFM2|CASP4|CASP1|PTPN6
42102	1.9730E-6	2.1627E-5	9	38	904	28924	positive regulation of T cell proliferation	SPN|SASH3|PTPRC|SYK|IFNG|IL2RA|IL12A|ITGAL|CORO1A
31341	1.9730E-6	2.1627E-5	9	38	904	28924	regulation of cell killing	H2-T23|KLRK1|PTPRC|CRTAM|H2-M3|TAP2|TAP1|ALOX12|IL7R
12502	2.0201E-6	2.2072E-5	18	156	904	28924	induction of programmed cell death	SPI1|RIPK3|APAF1|IFI204|STAT1|VDR|PRKCD|GZMB|TNF|RUNX3|SPN|PYCARD|NR4A1|FCGR3|AIFM2|CASP4|CASP1|PTPN6
9058	2.0354E-6	2.2168E-5	130	2781	904	28924	biosynthetic process	EIF4A1|SPI1|NCF1|RPL32|SLA|IKZF1|RPL9|PHB2|ELK1|RPS14|RPS19|RPS18|DAXX|DGAT2|PRKCB|RPS5|SLC11A1|DIO2|ARID5A|CYBB|SDCBP2|GTF2F2|RUNX3|MRPS18C|LARS2|MTHFD2|ROR1|TRIB3|DNA2|IDO1|ASF1B|PTGES|ALOX12|FUT2|HIF1A|PMF1|ATP5L|NEUROD1|SBNO2|CHST11|MAN2A1|ATP5E|PGK1|PLCG2|LYN|NFE2|VDR|EAF1|HMGA2|PARP14|POU2F2|EIF1|FOSL2|NR4A1|HAL|MAFB|EIF6|BHLHE40|FARSA|RPS21|CSRNP1|GAL3ST1|B4GALT1|HEXB|MCM10|PYGL|ATP5G3|LITAF|ATP5G1|RBM3|SIN3B|TSPO|PHGDH|JARID2|LMCD1|EIF5A|ARG2|WARS|SYK|ARG1|SPHK1|NME2|AMPD3|NME1|MED23|ALDH1A3|AIM1|DBF4|ELF4|IRF1|POLR1B|B3GNT5|C1D|TFEC|MCM3|GARS|MCM5|RPL10|UHRF1|CEBPE|ODC1|PTAFR|RPS27L|ATP1A3|SGMS2|SLC7A2|RELB|NFIL3|MTHFD1L|HAS1|ALOX5|STAT4|E2F2|E2F8|SNCA|GINS1|RRM2|GCH1|NOS2|STAT1|PCGF5|SOD2|ASS1|BATF|GFI1B|GATM|PSAT1|LPCAT2|ALOX5AP|RPL22L1
50764	2.1136E-6	2.2947E-5	8	29	904	28924	regulation of phagocytosis	FCGR3|FCER1G|CLEC7A|SLC11A1|SIRPA|PTX3|CD47|FCGR2B
32946	2.2121E-6	2.3788E-5	11	60	904	28924	positive regulation of mononuclear cell proliferation	SPN|SASH3|PTPRC|SYK|IFNG|IL2RA|CD38|IL12A|ITGAL|CORO1A|MYD88
50671	2.2121E-6	2.3788E-5	11	60	904	28924	positive regulation of lymphocyte proliferation	SPN|SASH3|PTPRC|SYK|IFNG|IL2RA|CD38|IL12A|ITGAL|CORO1A|MYD88
10638	2.2121E-6	2.3788E-5	11	60	904	28924	positive regulation of organelle organization	CCNB1|SDC4|PLEK|CFL1|NUSAP1|PLA2G4A|DOC2B|BAK1|JARID2|TNF|EREG
2685	2.2554E-6	2.4179E-5	7	21	904	28924	regulation of leukocyte migration	GREM1|SELP|CXCL10|ITGB3|SELE|CCR2|TLR2
45580	2.7967E-6	2.9865E-5	10	50	904	28924	regulation of T cell differentiation	SASH3|IL6|PTPRC|CD83|SYK|IL2RA|IL4RA|IKZF1|IL7R|H2-AA
2260	2.8034E-6	2.9865E-5	8	30	904	28924	lymphocyte homeostasis	CCNB2|TNFRSF13B|IL2RA|PIK3CD|BAK1|PIRB|BCL2A1A|CORO1A
9889	2.9036E-6	3.0823E-5	111	2298	904	28924	regulation of biosynthetic process	TXN1|SPI1|SLA|IKZF1|PHB2|ELK1|TNF|HTR7|TNFSF11|ZBP1|DAXX|PRKCB|SLC11A1|ARID5A|GTF2F2|RUNX3|GEM|EREG|FCGR3|RNF128|ROR1|TRIB3|S100A9|ASF1B|H2-M3|HIF1A|PMF1|NEUROD1|SBNO2|KLRK1|CALCR|BLOC1S2|NFE2|VDR|EAF1|HMGA2|INHBA|PARP14|POU2F2|FOSL2|TPX2|NR4A1|IL6|MAFB|ID2|BHLHE40|CDK1|MYD88|PIWIL2|TOP2A|CSRNP1|ITGB2|HMGB2|LITAF|SPN|RBM3|SIN3B|TSPO|ACP5|JARID2|LMCD1|EIF5A|IL10|DUSP5|IL11|EDN1|ANXA1|SYK|NFAM1|NME2|PLA2G4A|IRAK3|AVPR1A|MED23|GREM1|CCNA2|IL1A|MMP14|IFNG|ELF4|IL1B|IRF1|C1D|TFEC|MCM3|MCM5|WIBG|TLR2|UHRF1|CEBPE|MALT1|RELB|GNA13|NFIL3|STAT4|E2F2|PTK2B|E2F8|SNCA|IFI204|NOS2|STAT1|PCGF5|OSM|SOD2|BATF|GFI1B|IL17F|PTX3|CLEC2I|IL17A
33043	2.9114E-6	3.0823E-5	18	160	904	28924	regulation of organelle organization	SDC4|ARPC1B|PLEK|PLA2G4A|CAPG|ARPC5|DOC2B|CORO1A|TNF|EREG|TPX2|CCNB1|CFL1|NUSAP1|CLEC2I|BAK1|JARID2|MYO1F
43410	2.9867E-6	3.1522E-5	12	74	904	28924	positive regulation of MAPKKK cascade	IL11|IL1A|IL6|PTPRC|ITGB3|IL1B|PRKCD|OSM|TNF|MYD88|CD44|CCR2
70665	3.0994E-6	3.2610E-5	11	62	904	28924	positive regulation of leukocyte proliferation	SPN|SASH3|PTPRC|SYK|IFNG|IL2RA|CD38|IL12A|ITGAL|CORO1A|MYD88
45807	3.1292E-6	3.2823E-5	9	40	904	28924	positive regulation of endocytosis	CD63|FCGR3|FCER1G|CLEC7A|SLC11A1|SIRPA|PTX3|CD47|FCGR2B
2221	3.2187E-6	3.3659E-5	7	22	904	28924	pattern recognition receptor signaling pathway	CD86|CLEC7A|PTAFR|TLR7|PGLYRP1|MYD88|TLR2
2862	3.3474E-6	3.4791E-5	5	9	904	28924	negative regulation of inflammatory response to antigenic stimulus	SPN|IL10|PSMB4|FCGR2B|C2
31620	3.3474E-6	3.4791E-5	5	9	904	28924	regulation of fever	CCR1|CCL5|IL1B|TNFSF11|CCR5
55086	3.3914E-6	3.5141E-5	31	397	904	28924	nucleobase, nucleoside and nucleotide metabolic process	NCF1|NCF2|PDE1B|ATP1A3|ATP5G3|ATP5G1|ATP5L|GNA13|LDHA|ATP5E|RAC2|PDE4B|UPP1|GBP2|GBP4|GBP3|RRM2|MX2|MX1|PDE2A|IRGM2|NME2|TAP1|AMPD3|DCK|IIGP1|DERA|NME1|RAB37|IGTP|ROR1
51817	3.6029E-6	3.7107E-5	6	15	904	28924	modification of morphology or physiology of other organism involved in symbiotic interaction	NCF1|CTSG|TLR7|MMP9|CAMP|TLR2
32642	3.6029E-6	3.7107E-5	6	15	904	28924	regulation of chemokine production	IL6|IFNG|IL1B|P2RY2|MYD88|TLR2
6184	3.6498E-6	3.7476E-5	11	63	904	28924	GTP catabolic process	GNA13|RAB37|MX2|MX1|IRGM2|RAC2|IGTP|GBP2|IIGP1|GBP4|GBP3
2675	4.5022E-6	4.5814E-5	7	23	904	28924	positive regulation of acute inflammatory response	FCGR3|FCER1G|CCL5|IL1B|TNFSF11|CCR5|PIK3CG
46631	4.5022E-6	4.5814E-5	7	23	904	28924	alpha-beta T cell activation	SYK|ELF4|FCGR4|IRF1|H2-M3|DOCK2|RELB
32755	4.5022E-6	4.5814E-5	7	23	904	28924	positive regulation of interleukin-6 production	IL1A|FCER1G|IL1B|TLR7|TNF|MYD88|TLR2
43408	4.7283E-6	4.7973E-5	16	134	904	28924	regulation of MAPKKK cascade	IL11|IL1RN|SYK|ITGB3|PRKCD|OSM|TNF|IL1A|IL6|PTPRC|IL1B|PTK2B|PTPN6|MYD88|CD44|CCR2
16192	4.9833E-6	5.0410E-5	35	486	904	28924	vesicle-mediated transport	CEBPE|PLEK|WAS|ARRB2|LRP8|KIF17|CLEC7A|BCAP29|AP1S1|SIRPA|ITGAV|CAMP|SNCA|LYN|MSR1|FCER1G|SLC11A1|SDCBP2|VAV1|MARCH3|NME1|LAT2|ACR|HCK|CLCN5|FCGR3|MMP13|BTK|PTX3|GARS|CD47|FCGR2B|MYO1F|LAT|LRP12
6163	5.2362E-6	5.2811E-5	24	271	904	28924	purine nucleotide metabolic process	PDE1B|MX2|MX1|PDE2A|IRGM2|NME2|TAP1|ATP1A3|AMPD3|ATP5G3|ATP5G1|IIGP1|ATP5L|NME1|GNA13|RAB37|ATP5E|RAC2|IGTP|PDE4B|ROR1|GBP2|GBP4|GBP3
31326	5.2829E-6	5.3125E-5	109	2276	904	28924	regulation of cellular biosynthetic process	TXN1|SPI1|SLA|IKZF1|PHB2|ELK1|TNF|HTR7|TNFSF11|ZBP1|DAXX|PRKCB|SLC11A1|ARID5A|GTF2F2|RUNX3|GEM|EREG|FCGR3|RNF128|ROR1|TRIB3|ASF1B|H2-M3|HIF1A|PMF1|NEUROD1|SBNO2|KLRK1|CALCR|BLOC1S2|NFE2|VDR|EAF1|HMGA2|INHBA|PARP14|POU2F2|FOSL2|TPX2|NR4A1|IL6|MAFB|ID2|BHLHE40|CDK1|MYD88|PIWIL2|TOP2A|CSRNP1|ITGB2|HMGB2|LITAF|SPN|RBM3|SIN3B|TSPO|ACP5|JARID2|LMCD1|EIF5A|IL10|DUSP5|IL11|EDN1|ANXA1|SYK|NFAM1|NME2|PLA2G4A|IRAK3|AVPR1A|MED23|GREM1|CCNA2|MMP14|IFNG|ELF4|IL1B|IRF1|C1D|TFEC|MCM3|MCM5|WIBG|TLR2|UHRF1|CEBPE|MALT1|RELB|GNA13|NFIL3|STAT4|E2F2|PTK2B|E2F8|SNCA|IFI204|NOS2|STAT1|PCGF5|OSM|SOD2|BATF|GFI1B|IL17F|PTX3|CLEC2I|IL17A
2687	5.6120E-6	5.6269E-5	6	16	904	28924	positive regulation of leukocyte migration	SELP|CXCL10|ITGB3|SELE|CCR2|TLR2
6091	5.6644E-6	5.6627E-5	23	254	904	28924	generation of precursor metabolites and energy	TXN1|SLC37A2|PGAM1|CYBB|NDUFC1|GLRX|SDHD|PYGL|ATP5G3|SOD2|ATP5G1|HK2|ATP5L|HK3|LDHA|UQCRQ|ATP5E|NDUFS4|PGK1|UQCRFS1|STEAP1|PTGES|SNCA
23033	5.8093E-6	5.7906E-5	143	3192	904	28924	signaling pathway	CD86|GPR65|ZFAND5|PLAT|TNF|CELSR3|HTR7|RGS1|RASSF5|TNFSF11|PROK2|PGLYRP1|ARL11|PRKCB|SLC11A1|PRKCD|GEM|EREG|RAB32|DOK2|FCGR3|ACAP1|DOK3|DEPDC1A|RAB37|SPATA13|LTB4R1|BTK|ROR1|ADAM8|PTGES|CSF1R|FPR1|FPR3|CSF2RB|FPR2|GPR84|RASGRP1|SOCS3|KLRK1|SOCS1|CALCR|RACGAP1|CLEC7A|HRH2|PLCG2|ECT2|LYN|CCR1|STIL|GPR15|VDR|MT2|IIGP1|IL6|PTPRC|EIF6|GDNF|CDK1|MYD88|LAT|CSRNP1|ITK|ITGAM|ITGB3|PTPRN|ITGB2|PLEK|PIK3CD|ARRB2|ITGAL|RND3|PIK3CG|RND1|SPN|GPR132|ARL5C|ITGAX|RAC2|RSPO3|ITGAV|CCR7|FFAR2|BCL2A1D|CCR5|CCR2|DUSP4|MAP4K1|EDN1|PTGIR|FCER1G|ANXA1|RIPK3|ITGA4|SYK|GPR35|SPHK1|NFAM1|RHOH|IRAK3|AVPR1A|TNFRSF1B|VAV1|CSF2RB2|LAT2|IFNG|RASA4|TLR7|ITGA5|DEPDC5|TLR2|RGS18|RGS14|PTAFR|ATP1A3|PIRB|DLL1|MALT1|GNA13|RAB20|OLFR56|P2RY2|NPY|TIFA|STAT4|IL21R|CCL2|PTK2B|P2RY13|PTPN1|P2RY10|IFI204|NOS2|STAT1|PLCL2|OSM|GPR141|KLHL6|IL2RA|IL2RB|PTPN6|CLEC2I|FCGR2B
46483	5.9078E-6	5.8717E-5	31	408	904	28924	heterocycle metabolic process	PDE1B|ATP1A3|PYGL|ATP5G3|ATP5G1|ATP5L|GNA13|MTHFD1L|ATP5E|RAC2|PDE4B|UPP1|GBP2|GBP4|GBP3|GCH1|MX2|MX1|PDE2A|IRGM2|NME2|TAP1|AMPD3|IIGP1|NME1|HAL|MTHFD2|RAB37|IGTP|ROR1|IDO1
2250	6.0417E-6	5.9699E-5	12	79	904	28924	adaptive immune response	FCGR3|FCER1G|KLHL6|SLC11A1|PRKCD|C1RL|GZMB|PIRB|FCGR2B|POU2F2|MYD88|RELB
2460	6.0417E-6	5.9699E-5	12	79	904	28924	adaptive immune response based on somatic recombination of immune receptors built from immunoglobulin superfamily domains	FCGR3|FCER1G|KLHL6|SLC11A1|PRKCD|C1RL|GZMB|PIRB|FCGR2B|POU2F2|MYD88|RELB
6979	7.0433E-6	6.9395E-5	14	108	904	28924	response to oxidative stress	ANXA1|TXNRD1|PRKCD|SOD2|MMP9|HIF1A|ATOX1|PRDX5|PSMB5|LCN2|BTK|CD38|PTK2B|SNCA
10557	7.0816E-6	6.9571E-5	43	666	904	28924	positive regulation of macromolecule biosynthetic process	PIWIL2|TOP2A|CSRNP1|SPI1|HMGB2|IKZF1|ELK1|HIF1A|TNF|PMF1|SPN|NEUROD1|RBM3|BLOC1S2|PTK2B|EIF5A|IL10|IL11|SYK|SLC11A1|EAF1|OSM|INHBA|POU2F2|GTF2F2|EREG|FOSL2|CCNA2|TPX2|NR4A1|IL6|FCGR3|MAFB|IFNG|ELF4|IL1B|IRF1|CDK1|ROR1|IL17F|MYD88|IL17A|TLR2
1944	7.1481E-6	7.0023E-5	24	276	904	28924	vasculature development	NUS1|ROBO4|EDN1|SPI1|WARS|B4GALT1|ITGA4|TNFRSF12A|NOS2|SPHK1|ZFAND5|TNFAIP2|PTPRJ|HIF1A|EREG|GREM1|SELP|GNA13|SOCS3|IL1B|ZC3H12A|PTK2B|ITGAV|BAK1
44249	7.2530E-6	7.0846E-5	124	2691	904	28924	cellular biosynthetic process	EIF4A1|SPI1|NCF1|RPL32|SLA|IKZF1|RPL9|PHB2|ELK1|RPS14|RPS19|RPS18|DAXX|DGAT2|PRKCB|RPS5|ARID5A|CYBB|GTF2F2|RUNX3|MRPS18C|LARS2|MTHFD2|ROR1|TRIB3|DNA2|IDO1|ASF1B|PTGES|ALOX12|FUT2|HIF1A|PMF1|ATP5L|NEUROD1|SBNO2|CHST11|MAN2A1|ATP5E|PGK1|PLCG2|LYN|NFE2|VDR|EAF1|HMGA2|PARP14|POU2F2|EIF1|FOSL2|NR4A1|MAFB|EIF6|BHLHE40|FARSA|RPS21|CSRNP1|GAL3ST1|B4GALT1|HEXB|MCM10|PYGL|ATP5G3|LITAF|ATP5G1|RBM3|SIN3B|PHGDH|JARID2|LMCD1|EIF5A|ARG2|WARS|SYK|ARG1|SPHK1|NME2|AMPD3|NME1|MED23|ALDH1A3|AIM1|DBF4|ELF4|IRF1|POLR1B|B3GNT5|C1D|TFEC|MCM3|GARS|MCM5|RPL10|UHRF1|CEBPE|ODC1|PTAFR|RPS27L|ATP1A3|SGMS2|SLC7A2|RELB|NFIL3|MTHFD1L|ALOX5|STAT4|E2F2|E2F8|SNCA|GINS1|RRM2|GCH1|NOS2|STAT1|PCGF5|SOD2|ASS1|BATF|GFI1B|GATM|PSAT1|LPCAT2|ALOX5AP|RPL22L1
16337	7.4706E-6	7.2764E-5	18	171	904	28924	cell-cell adhesion	CADM3|ITGAM|SELPLG|ITGA4|ITGB3|ITGB2|PLEK|ITGAL|PVR|CELSR3|SPN|SELP|PTPRC|CLEC7A|OLR1|ADAM8|ITGA5|FERMT3
32945	7.7841E-6	7.4961E-5	8	34	904	28924	negative regulation of mononuclear cell proliferation	SPN|IL10|CD274|TNFRSF13B|IL2RA|PTPN6|FCGR2B|IDO1
50672	7.7841E-6	7.4961E-5	8	34	904	28924	negative regulation of lymphocyte proliferation	SPN|IL10|CD274|TNFRSF13B|IL2RA|PTPN6|FCGR2B|IDO1
1933	7.7841E-6	7.4961E-5	8	34	904	28924	negative regulation of protein amino acid phosphorylation	CCNB1|SOCS1|PTPRC|IGFBP3|PRKCD|PTPN6|BAK1|SNCA
70664	7.7841E-6	7.4961E-5	8	34	904	28924	negative regulation of leukocyte proliferation	SPN|IL10|CD274|TNFRSF13B|IL2RA|PTPN6|FCGR2B|IDO1
30574	8.4435E-6	8.1082E-5	6	17	904	28924	collagen catabolic process	MMP14|MMP13|MMP3|MMP8|MMP9|MMP10
44085	8.8604E-6	8.4846E-5	42	650	904	28924	cellular component biogenesis	ITGB3|WAS|CAPG|SDAD1|CENPA|ACTG1|RPS14|CCNB1|PRDX5|TUBB6|PES1|NEU1|TUBB1|RAC2|TNFSF11|PTK2B|RRM2|APAF1|GCH1|TAP2|ARPC4|KCNAB2|SOD2|GTF2F2|GEM|TPX2|BIN3|EIF6|POLR1B|MRTO4|C1D|ALOX5AP|LCN2|NHP2|CDK1|CLEC2I|LCP1|ITGA5|BIRC2|FERMT3|ASF1B|PF4
7229	9.1155E-6	8.7044E-5	11	69	904	28924	integrin-mediated signaling pathway	ITGAM|EIF6|ITGA4|ITGB3|ITGB2|ITGAX|ITGAV|ADAM8|ITGA5|ITGAL|VAV1
55082	9.1710E-6	8.7329E-5	28	357	904	28924	cellular chemical homeostasis	GAL3ST1|HEXB|ITGB3|HIF1A|GNA13|CALCR|P2RY2|PLCG2|CCL2|CD38|PTK2B|MBP|BAK1|CCR2|SNCA|EDN1|VDR|PRKCB|SLC11A1|SLC6A12|MT2|AVPR1A|SOD2|ATOX1|PTPRC|SLC9A8|IL1B|LTF
22603	1.0895E-5	1.0346E-4	24	283	904	28924	regulation of anatomical structure morphogenesis	CCL24|B4GALT1|TNFRSF12A|SEMA4D|VDR|ITGB2|LST1|TNFRSF11B|NGF|ARHGAP15|CORO1A|MMP9|PHB2|TNF|GNA13|CXCL10|IL1A|IL6|GDNF|IL1B|CDC42EP2|MBP|CAMP|CCR2
50864	1.1335E-5	1.0734E-4	10	58	904	28924	regulation of B cell activation	IL10|SASH3|PTPRC|TNFRSF13B|SYK|IFNG|NFAM1|CD38|PTPN6|FCGR2B
1562	1.1648E-5	1.0939E-4	5	11	904	28924	response to protozoan	SPN|IL6|IFNG|SLC11A1|IL12A
31650	1.1648E-5	1.0939E-4	5	11	904	28924	regulation of heat generation	CCR1|CCL5|IL1B|TNFSF11|CCR5
32720	1.1648E-5	1.0939E-4	5	11	904	28924	negative regulation of tumor necrosis factor production	IL10|TSPO|ACP5|IRAK3|ARRB2
1910	1.2275E-5	1.1453E-4	8	36	904	28924	regulation of leukocyte mediated cytotoxicity	H2-T23|KLRK1|PTPRC|CRTAM|H2-M3|TAP2|TAP1|IL7R
44243	1.2330E-5	1.1453E-4	6	18	904	28924	multicellular organismal catabolic process	MMP14|MMP13|MMP3|MMP8|MMP9|MMP10
45055	1.2330E-5	1.1453E-4	6	18	904	28924	regulated secretory pathway	LYN|LAT2|BTK|GARS|MYO1F|LAT
32760	1.2330E-5	1.1453E-4	6	18	904	28924	positive regulation of tumor necrosis factor production	SASH3|FCER1G|CLEC7A|CD14|MYD88|TLR2
1816	1.2820E-5	1.1876E-4	9	47	904	28924	cytokine production	LYN|CEBPE|SLC11A1|PTAFR|PRKCD|LCP2|MYD88|CXCL5|IDO1
52548	1.3078E-5	1.2082E-4	12	85	904	28924	regulation of endopeptidase activity	PYCARD|CTLA2B|CSTB|NR4A1|IL6|APAF1|PTTG1|PDCD6|PSME2|ALOX12|BAK1|BCL2A1D
32695	1.3522E-5	1.2459E-4	4	6	904	28924	negative regulation of interleukin-12 production	IL10|ACP5|IRAK3|ARRB2
43069	1.3678E-5	1.2568E-4	25	306	904	28924	negative regulation of programmed cell death	IL1RN|ALOX12|SLC2A3|ELK1|PIK3CG|CHST11|CASP4|PLCG2|TIMP1|BCL2A1A|SNCA|EIF5A|IL10|STIL|FCER1G|ANXA1|SPHK1|SOD2|NGF|CENPF|GDNF|IL2RB|BIRC5|CD44|IDO1
42060	1.4125E-5	1.2944E-4	15	130	904	28924	wound healing	SERPINB2|B4GALT1|F10|ITGB3|IL10RA|SLC11A1|TFPI2|PLEK|F13A1|HIF1A|GNA13|PROCR|GP9|CD44|FERMT3
34641	1.4254E-5	1.3028E-4	132	2947	904	28924	cellular nitrogen compound metabolic process	SPI1|NCF1|NCF2|IKZF1|PHB2|ELK1|ALKBH3|IL4I1|PTTG1|DAXX|PRKCB|SLC11A1|ARID5A|TAP1|GTF2F2|RUNX3|LARS2|NEIL3|RAB37|MAPKAPK2|IGTP|NHP2|ROR1|TRIB3|SNRPE|DNA2|IDO1|ASF1B|SNRPB|SLC22A4|PDE1B|AK2|HIF1A|PMF1|ATP5L|NEUROD1|SBNO2|LDHA|CALCR|HRH2|ATP5E|ATRIP|NFE2|VDR|TREX1|EAF1|PDE2A|CPSF2|IRGM2|HMGA2|LSM5|PARP14|POU2F2|IIGP1|FOSL2|DERA|LSM8|NR4A1|HAL|MAFB|BHLHE40|FARSA|RAD18|PIWIL2|TOP2A|CSRNP1|WDR4|MCM10|ATP5G3|LITAF|ATP5G1|RBM3|SIN3B|CHL1|RAC2|PDE4B|PHGDH|UPP1|JARID2|LMCD1|ARG2|WARS|APAF1|ARG1|NME2|AMPD3|DCK|NME1|MED23|DBF4|ELF4|OAS2|IRF1|POLR1B|C1D|TFEC|MCM3|GARS|MCM5|WIBG|UHRF1|RNMT|CEBPE|ODC1|ATP1A3|SLC7A2|RELB|GNA13|NFIL3|MTHFD1L|PES1|STAT4|E2F2|GBP2|GBP4|E2F8|GBP3|SNCA|GINS1|RRM2|GCH1|NOS2|STAT1|PCGF5|MX2|MX1|ASS1|BATF|GFI1B|PSAT1|LPCAT2|TRMT61A
51092	1.4621E-5	1.3291E-4	7	27	904	28924	positive regulation of NF-kappaB transcription factor activity	GREM1|ITGB2|IRAK3|TNF|MYD88|MALT1|TLR2
46635	1.4621E-5	1.3291E-4	7	27	904	28924	positive regulation of alpha-beta T cell activation	SASH3|IL6|PTPRC|CD83|SYK|IL4RA|IKZF1
51173	1.4732E-5	1.3357E-4	42	664	904	28924	positive regulation of nitrogen compound metabolic process	TOP2A|CSRNP1|SPI1|ITGB2|H2-M3|HMGB2|IKZF1|ELK1|HIF1A|TNF|PMF1|NEUROD1|CCNB1|KLRK1|BLOC1S2|IL11|SLC11A1|EAF1|OSM|NME2|INHBA|SOD2|POU2F2|GTF2F2|EREG|FOSL2|CCNA2|NR4A1|IL6|PTPRC|MAFB|IFNG|ELF4|IL1B|IRF1|CDK1|ROR1|IL17F|PTX3|MYD88|IL17A|TLR2
6195	1.5006E-5	1.3499E-4	17	163	904	28924	purine nucleotide catabolic process	PDE1B|MX2|MX1|PDE2A|IRGM2|TAP1|IIGP1|ATP5L|GNA13|RAB37|ATP5E|RAC2|IGTP|PDE4B|GBP2|GBP4|GBP3
23014	1.5008E-5	1.3499E-4	22	251	904	28924	signal transmission via phosphorylation event	DUSP4|MAP4K1|EDN1|RIPK3|SYK|NOS2|STAT1|SLC11A1|PLEK|OSM|TNF|MALT1|GNA13|SOCS3|DOK2|SOCS1|PTPRC|IFNG|TIFA|BTK|PTK2B|MYD88
7243	1.5008E-5	1.3499E-4	22	251	904	28924	intracellular protein kinase cascade	DUSP4|MAP4K1|EDN1|RIPK3|SYK|NOS2|STAT1|SLC11A1|PLEK|OSM|TNF|MALT1|GNA13|SOCS3|DOK2|SOCS1|PTPRC|IFNG|TIFA|BTK|PTK2B|MYD88
2449	1.5877E-5	1.4243E-4	11	73	904	28924	lymphocyte mediated immunity	FCGR3|FCER1G|SLC11A1|PRKCD|C1RL|GZMB|PTPN6|PIRB|FCGR2B|POU2F2|MYD88
6874	1.6262E-5	1.4550E-4	17	164	904	28924	cellular calcium ion homeostasis	EDN1|VDR|PRKCB|HEXB|ITGB3|AVPR1A|GNA13|PTPRC|CALCR|IL1B|P2RY2|PLCG2|CCL2|CD38|PTK2B|BAK1|CCR2
9205	1.7191E-5	1.5341E-4	19	199	904	28924	purine ribonucleoside triphosphate metabolic process	MX2|MX1|IRGM2|NME2|TAP1|ATP1A3|ATP5G3|ATP5G1|IIGP1|ATP5L|NME1|GNA13|RAB37|ATP5E|RAC2|IGTP|GBP2|GBP4|GBP3
9653	1.7432E-5	1.5515E-4	64	1186	904	28924	anatomical structure morphogenesis	CSRNP1|ROBO4|SPI1|B4GALT1|ZFAND5|LST1|TNFAIP2|TNC|PTPRJ|PHB2|TNF|CELSR3|ACTG1|TGM1|CHL1|ZC3H12A|CFL1|CASP1|ACP5|TNFSF11|RSPO3|ITGAV|IL10|EDN1|WARS|APAF1|ITGA4|TNFRSF12A|RUNX3|GEM|EREG|GREM1|ALDH1A3|MMP14|NOV|IL1B|ROR1|CD44|LRP8|HIF1A|DLL1|GNA13|SOCS3|CHST11|NEU1|PTK2B|BAK1|ECT2|NUS1|STIL|GCH1|NOS2|VDR|TXNRD1|INHBA|SOD2|SELP|IL6|MAFB|GDNF|ID2|CDK1|IL7R|SLC26A4
44403	1.7545E-5	1.5575E-4	6	19	904	28924	symbiosis, encompassing mutualism through parasitism	NCF1|CTSG|TLR7|MMP9|CAMP|TLR2
6873	1.7698E-5	1.5671E-4	27	350	904	28924	cellular ion homeostasis	GAL3ST1|HEXB|ITGB3|HIF1A|GNA13|CALCR|P2RY2|PLCG2|CCL2|CD38|PTK2B|MBP|BAK1|CCR2|SNCA|EDN1|VDR|PRKCB|SLC11A1|MT2|AVPR1A|SOD2|ATOX1|PTPRC|SLC9A8|IL1B|LTF
9199	1.8449E-5	1.6294E-4	19	200	904	28924	ribonucleoside triphosphate metabolic process	MX2|MX1|IRGM2|NME2|TAP1|ATP1A3|ATP5G3|ATP5G1|IIGP1|ATP5L|NME1|GNA13|RAB37|ATP5E|RAC2|IGTP|GBP2|GBP4|GBP3
10628	1.8603E-5	1.6387E-4	40	626	904	28924	positive regulation of gene expression	TOP2A|CSRNP1|SPI1|HMGB2|TNC|ALOX12|IKZF1|ELK1|HIF1A|TNF|PMF1|RELB|NEUROD1|BLOC1S2|IL11|SLC11A1|EAF1|OSM|INHBA|POU2F2|GTF2F2|FOSL2|CCNA2|NR4A1|IL6|MAFB|IFNG|ELF4|ID2|IL1B|IRF1|IL2RB|LCN2|CDK1|ROR1|IL17F|MYD88|CD44|IL17A|TLR2
34599	1.8970E-5	1.6667E-4	7	28	904	28924	cellular response to oxidative stress	PRDX5|ANXA1|TXNRD1|LCN2|SOD2|HIF1A|SNCA
30316	1.9454E-5	1.6961E-4	5	12	904	28924	osteoclast differentiation	DCSTAMP|CALCR|TNFSF11|CD300LF|TNF
31342	1.9454E-5	1.6961E-4	5	12	904	28924	negative regulation of cell killing	PTPRC|TAP2|TAP1|ALOX12|IL7R
32651	1.9454E-5	1.6961E-4	5	12	904	28924	regulation of interleukin-1 beta production	IFNG|SPHK1|CASP1|ACP5|ARRB2
46700	1.9790E-5	1.7210E-4	19	201	904	28924	heterocycle catabolic process	PDE1B|MX2|MX1|PDE2A|IRGM2|TAP1|IIGP1|ATP5L|GNA13|HAL|RAB37|ATP5E|RAC2|IGTP|PDE4B|GBP2|GBP4|IDO1|GBP3
9150	2.0014E-5	1.7316E-4	20	219	904	28924	purine ribonucleotide metabolic process	MX2|MX1|IRGM2|NME2|TAP1|ATP1A3|AMPD3|ATP5G3|ATP5G1|IIGP1|ATP5L|NME1|GNA13|RAB37|ATP5E|RAC2|IGTP|GBP2|GBP4|GBP3
48514	2.0014E-5	1.7316E-4	20	219	904	28924	blood vessel morphogenesis	NUS1|ROBO4|EDN1|WARS|B4GALT1|ITGA4|TNFRSF12A|NOS2|TNFAIP2|PTPRJ|HIF1A|EREG|GREM1|SELP|GNA13|IL1B|ZC3H12A|PTK2B|ITGAV|BAK1
30155	2.1715E-5	1.8741E-4	14	119	904	28924	regulation of cell adhesion	CD63|SDC4|ITGAL|FBLN2|VAV1|SPN|SELP|MMP14|IFNG|ACP5|ITGA5|CYTIP|MYO1F|FERMT3
55074	2.2276E-5	1.9176E-4	17	168	904	28924	calcium ion homeostasis	EDN1|VDR|PRKCB|HEXB|ITGB3|AVPR1A|GNA13|PTPRC|CALCR|IL1B|P2RY2|PLCG2|CCL2|CD38|PTK2B|BAK1|CCR2
32846	2.2971E-5	1.9675E-4	8	39	904	28924	positive regulation of homeostatic process	CCL5|IL1B|TSPO|TNFSF11|ALOX12|BAK1|AVPR1A|CCR5
51222	2.2971E-5	1.9675E-4	8	39	904	28924	positive regulation of protein transport	GREM1|IL6|IFNG|CRTAM|CDK1|CASP1|KCNN4|TNF
60548	2.3530E-5	2.0104E-4	25	316	904	28924	negative regulation of cell death	IL1RN|ALOX12|SLC2A3|ELK1|PIK3CG|CHST11|CASP4|PLCG2|TIMP1|BCL2A1A|SNCA|EIF5A|IL10|STIL|FCER1G|ANXA1|SPHK1|SOD2|NGF|CENPF|GDNF|IL2RB|BIRC5|CD44|IDO1
31343	2.4333E-5	2.0686E-4	7	29	904	28924	positive regulation of cell killing	H2-T23|KLRK1|PTPRC|CRTAM|H2-M3|TAP2|ALOX12
6953	2.4333E-5	2.0686E-4	7	29	904	28924	acute-phase response	IL1A|IL6|CD163|ORM1|IL1B|SAA3|ORM3
46638	2.4401E-5	2.0693E-4	6	20	904	28924	positive regulation of alpha-beta T cell differentiation	SASH3|IL6|CD83|SYK|IL4RA|IKZF1
51250	2.5598E-5	2.1653E-4	9	51	904	28924	negative regulation of lymphocyte activation	SPN|IL10|CD274|TNFRSF13B|IL2RA|IL4RA|PTPN6|FCGR2B|IDO1
51336	2.5884E-5	2.1831E-4	22	260	904	28924	regulation of hydrolase activity	CTLA2B|CSTB|EDN1|APAF1|PDCD6|TNC|TBC1D9|ALOX12|VAV1|PYCARD|GNA13|NR4A1|MMP25|MMP14|IL6|TBC1D2|ACAP1|PTTG1|PSME2|PTK2B|BAK1|BCL2A1D
35556	2.5949E-5	2.1831E-4	39	613	904	28924	intracellular signal transduction	PLEK|PIK3CD|RASGRP1|RND3|TNF|PIK3CG|MALT1|RND1|GNA13|SOCS3|HTR7|SOCS1|ARL5C|CALCR|RAB20|TIFA|RAC2|PTK2B|DUSP4|MAP4K1|ARL11|EDN1|RIPK3|SYK|NOS2|STAT1|SLC11A1|OSM|RHOH|AVPR1A|GEM|RAB32|DOK2|PTPRC|DOK3|IFNG|RAB37|BTK|MYD88
9259	2.6000E-5	2.1831E-4	20	223	904	28924	ribonucleotide metabolic process	MX2|MX1|IRGM2|NME2|TAP1|ATP1A3|AMPD3|ATP5G3|ATP5G1|IIGP1|ATP5L|NME1|GNA13|RAB37|ATP5E|RAC2|IGTP|GBP2|GBP4|GBP3
9144	2.6066E-5	2.1832E-4	19	205	904	28924	purine nucleoside triphosphate metabolic process	MX2|MX1|IRGM2|NME2|TAP1|ATP1A3|ATP5G3|ATP5G1|IIGP1|ATP5L|NME1|GNA13|RAB37|ATP5E|RAC2|IGTP|GBP2|GBP4|GBP3
51047	2.6246E-5	2.1876E-4	14	121	904	28924	positive regulation of secretion	FCER1G|SYK|SPHK1|CRTAM|DOC2B|AVPR1A|IFNG|IL1B|P2RY2|CASP1|TNFSF11|CD38|KCNN4|SNCA
15837	2.6246E-5	2.1876E-4	14	121	904	28924	amine transport	LYN|SLC22A4|SYK|SLC11A1|PRKCD|SLC7A11|SLC7A1|SLC7A2|LAT2|SLC7A6|FCGR3|SLC7A8|SLCO4A1|BTK
48646	2.6657E-5	2.2164E-4	29	399	904	28924	anatomical structure formation involved in morphogenesis	ROBO4|B4GALT1|TNFAIP2|LRP8|HIF1A|DLL1|ACTG1|GNA13|ZC3H12A|NEU1|CFL1|CASP1|PTK2B|ITGAV|NUS1|EDN1|STIL|WARS|APAF1|TNFRSF12A|TXNRD1|INHBA|EREG|GREM1|ALDH1A3|GDNF|IL1B|ROR1|CD44
43085	2.7541E-5	2.2844E-4	25	319	904	28924	positive regulation of catalytic activity	IL1RN|BTG1|SDC4|PDCD6|ALOX12|LRP8|PYCARD|GNA13|MMP25|HTR7|CALCR|PTK2B|BAK1|EDN1|APAF1|SYK|SPHK1|SLC11A1|PRKCD|EREG|MMP14|PTPRC|IL1B|PSME2|TRIB3
2761	2.7931E-5	2.3111E-4	8	40	904	28924	regulation of myeloid leukocyte differentiation	CSF1R|CCL5|ID2|NME2|TNFSF11|IKZF1|TNF|NME1
50801	2.8593E-5	2.3601E-4	28	380	904	28924	ion homeostasis	GAL3ST1|HEXB|ITGB3|HIF1A|GNA13|CALCR|P2RY2|PLCG2|CCL2|CD38|PTK2B|MBP|BAK1|CCR2|SNCA|EDN1|VDR|PRKCB|SLC11A1|MT2|AVPR1A|SOD2|ATOX1|PTPRC|SLC9A8|IL1B|SLC26A4|LTF
43066	2.9993E-5	2.4697E-4	24	301	904	28924	negative regulation of apoptosis	EIF5A|IL10|IL1RN|STIL|FCER1G|ANXA1|SPHK1|ALOX12|SLC2A3|SOD2|NGF|ELK1|PIK3CG|CENPF|CHST11|GDNF|IL2RB|CASP4|BIRC5|TIMP1|BCL2A1A|CD44|IDO1|SNCA
22607	3.0289E-5	2.4820E-4	36	551	904	28924	cellular component assembly	ITGB3|WAS|CAPG|CENPA|ACTG1|RPS14|CCNB1|PRDX5|TUBB6|NEU1|TUBB1|RAC2|TNFSF11|PTK2B|RRM2|APAF1|GCH1|TAP2|ARPC4|KCNAB2|SOD2|GTF2F2|GEM|TPX2|BIN3|EIF6|ALOX5AP|LCN2|CDK1|CLEC2I|LCP1|ITGA5|BIRC2|FERMT3|ASF1B|PF4
70527	3.0432E-5	2.4820E-4	3	3	904	28924	platelet aggregation	ITGB3|PLEK|FERMT3
15809	3.0432E-5	2.4820E-4	3	3	904	28924	arginine transport	SLC11A1|SLC7A1|SLC7A2
45073	3.0768E-5	2.4820E-4	4	7	904	28924	regulation of chemokine biosynthetic process	IL6|IFNG|IL1B|MYD88
1909	3.0797E-5	2.4820E-4	5	13	904	28924	leukocyte mediated cytotoxicity	FCGR3|NCF1|GZMB|PTPN6|CTSG
2718	3.0797E-5	2.4820E-4	5	13	904	28924	regulation of cytokine production involved in immune response	SASH3|CENPF|FCER1G|IRAK3|TLR2
2820	3.0797E-5	2.4820E-4	5	13	904	28924	negative regulation of adaptive immune response	SPN|PTPRC|PTPN6|FCGR2B|IL7R
2823	3.0797E-5	2.4820E-4	5	13	904	28924	negative regulation of adaptive immune response based on somatic recombination of immune receptors built from immunoglobulin superfamily domains	SPN|PTPRC|PTPN6|FCGR2B|IL7R
32652	3.0797E-5	2.4820E-4	5	13	904	28924	regulation of interleukin-1 production	IFNG|SPHK1|CASP1|ACP5|ARRB2
30217	3.4015E-5	2.7348E-4	11	79	904	28924	T cell differentiation	SPN|PTPRC|SYK|IRF1|RHOH|IKZF1|BCL2A1D|IL7R|DOCK2|VAV1|RELB
1568	3.4603E-5	2.7756E-4	22	265	904	28924	blood vessel development	NUS1|ROBO4|EDN1|WARS|B4GALT1|ITGA4|TNFRSF12A|NOS2|SPHK1|TNFAIP2|PTPRJ|HIF1A|EREG|GREM1|SELP|GNA13|SOCS3|IL1B|ZC3H12A|PTK2B|ITGAV|BAK1
31400	3.5263E-5	2.8219E-4	9	53	904	28924	negative regulation of protein modification process	CCNB1|SOCS1|PTPRC|IGFBP3|PRKCD|PTPN6|BAK1|JARID2|SNCA
9141	3.6375E-5	2.9041E-4	19	210	904	28924	nucleoside triphosphate metabolic process	MX2|MX1|IRGM2|NME2|TAP1|ATP1A3|ATP5G3|ATP5G1|IIGP1|ATP5L|NME1|GNA13|RAB37|ATP5E|RAC2|IGTP|GBP2|GBP4|GBP3
50731	4.0565E-5	3.2234E-4	8	42	904	28924	positive regulation of peptidyl-tyrosine phosphorylation	LYN|IL11|IL6|SYK|IFNG|OSM|HCLS1|CD44
6690	4.0565E-5	3.2234E-4	8	42	904	28924	icosanoid metabolic process	NCF1|SYK|SPHK1|ALOX5|ALOX5AP|PLA2G4A|ALOX12|PTGES
6468	4.1068E-5	3.2549E-4	39	626	904	28924	protein amino acid phosphorylation	ITK|CSF1R|BUB1B|PIK3CG|AURKB|AURKA|STK10|CCNB1|GRK6|CFL1|STAT4|PIM1|PTK2B|MAP3K8|IKBKE|BUB1|LYN|MAP4K1|PLK3|RIPK3|SYK|MLKL|PRKCB|IGFBP3|PRKCD|PLK1|OSM|IRAK3|FGR|HCK|AIM1|PTPRC|MELK|IFNG|MAPKAPK2|BTK|CDK1|ROR1|TRIB3
7015	4.1152E-5	3.2549E-4	9	54	904	28924	actin filament organization	SPN|CFL1|WAS|PTK2B|SIRPA|ARPC4|LCP1|CORO1A|DBN1
51090	4.1815E-5	3.2921E-4	10	67	904	28924	regulation of transcription factor activity	GREM1|NFAM1|ITGB2|TNFSF11|HMGA2|IRAK3|TNF|MYD88|MALT1|TLR2
90046	4.1815E-5	3.2921E-4	10	67	904	28924	regulation of transcription regulator activity	GREM1|NFAM1|ITGB2|TNFSF11|HMGA2|IRAK3|TNF|MYD88|MALT1|TLR2
43436	4.2185E-5	3.3059E-4	34	516	904	28924	oxoacid metabolic process	SLC22A4|NCF1|ALOX12|HIF1A|IL4I1|IRG1|LDHA|MTHFD1L|ALOX5|PGK1|PHGDH|SNCA|ARG2|WARS|SYK|GCH1|NOS2|ARG1|SPHK1|PLA2G4A|ASS1|LARS2|ALDH1A3|GATM|HAL|MTHFD2|PSAT1|PEX5|ALOX5AP|ACSBG1|GARS|FARSA|IDO1|PTGES
19752	4.2185E-5	3.3059E-4	34	516	904	28924	carboxylic acid metabolic process	SLC22A4|NCF1|ALOX12|HIF1A|IL4I1|IRG1|LDHA|MTHFD1L|ALOX5|PGK1|PHGDH|SNCA|ARG2|WARS|SYK|GCH1|NOS2|ARG1|SPHK1|PLA2G4A|ASS1|LARS2|ALDH1A3|GATM|HAL|MTHFD2|PSAT1|PEX5|ALOX5AP|ACSBG1|GARS|FARSA|IDO1|PTGES
6875	4.3534E-5	3.4039E-4	17	177	904	28924	cellular metal ion homeostasis	EDN1|VDR|PRKCB|HEXB|ITGB3|AVPR1A|GNA13|PTPRC|CALCR|IL1B|P2RY2|PLCG2|CCL2|CD38|PTK2B|BAK1|CCR2
6082	4.3838E-5	3.4197E-4	34	517	904	28924	organic acid metabolic process	SLC22A4|NCF1|ALOX12|HIF1A|IL4I1|IRG1|LDHA|MTHFD1L|ALOX5|PGK1|PHGDH|SNCA|ARG2|WARS|SYK|GCH1|NOS2|ARG1|SPHK1|PLA2G4A|ASS1|LARS2|ALDH1A3|GATM|HAL|MTHFD2|PSAT1|PEX5|ALOX5AP|ACSBG1|GARS|FARSA|IDO1|PTGES
33135	4.4525E-5	3.4576E-4	6	22	904	28924	regulation of peptidyl-serine phosphorylation	IL11|IL6|IFNG|OSM|BAK1|CD44
1906	4.4525E-5	3.4576E-4	6	22	904	28924	cell killing	FCGR3|NCF1|GZMB|PTPN6|CTSG|CAMP
43299	4.6673E-5	3.6079E-4	5	14	904	28924	leukocyte degranulation	LYN|LAT2|BTK|MYO1F|LAT
32653	4.6673E-5	3.6079E-4	5	14	904	28924	regulation of interleukin-10 production	SASH3|FCER1G|CD83|FCGR2B|IDO1
2695	4.7850E-5	3.6905E-4	9	55	904	28924	negative regulation of leukocyte activation	SPN|IL10|CD274|TNFRSF13B|IL2RA|IL4RA|PTPN6|FCGR2B|IDO1
70201	4.8413E-5	3.7223E-4	11	82	904	28924	regulation of establishment of protein localization	TXN1|GREM1|CENPF|IL6|ANXA1|IFNG|CRTAM|CDK1|CASP1|KCNN4|TNF
33559	4.8480E-5	3.7223E-4	8	43	904	28924	unsaturated fatty acid metabolic process	NCF1|SYK|SPHK1|ALOX5|ALOX5AP|PLA2G4A|ALOX12|PTGES
43687	4.9358E-5	3.7812E-4	55	1007	904	28924	post-translational protein modification	ITK|BTG1|PTPRN|F13A1|BUB1B|UBE2L6|PTPRJ|PIK3CG|TGM1|STK10|SIN3B|CFL1|PIM1|MAP3K8|IKBKE|DUSP4|MAP4K1|DUSP2|RIPK3|SYK|PRKCB|PRMT1|IGFBP3|PRKCD|IRAK3|FGR|HCK|AIM1|MELK|RNF128|IFNG|MAPKAPK2|BTK|ROR1|TRIB3|CSF1R|AURKB|AURKA|CCNB1|GRK6|STAT4|PTK2B|BUB1|LYN|PTPN1|PLK3|MLKL|UBE2C|PLK1|OSM|ISG15|PTPRC|CDK1|PTPN6|PTPN7
50878	5.3631E-5	4.0901E-4	13	113	904	28924	regulation of body fluid levels	EDN1|F10|ITGB3|IL10RA|TFPI2|PLEK|F13A1|AQP3|GNA13|PROCR|GP9|KCNN4|FERMT3
31401	5.3631E-5	4.0901E-4	13	113	904	28924	positive regulation of protein modification process	LYN|IL11|SYK|SPHK1|OSM|CCNB1|IL6|IFNG|HCLS1|TRIB3|JARID2|CAMP|CD44
70482	5.4199E-5	4.1191E-4	10	69	904	28924	response to oxygen levels	EDN1|NOS2|DDIT4|CASP1|CD38|PLAT|SOD2|HIF1A|BIRC2|FOSL2
51101	5.4252E-5	4.1191E-4	11	83	904	28924	regulation of DNA binding	GREM1|NFAM1|ITGB2|HMGB2|TNFSF11|HMGA2|IRAK3|TNF|MYD88|MALT1|TLR2
50866	5.5446E-5	4.1910E-4	9	56	904	28924	negative regulation of cell activation	SPN|IL10|CD274|TNFRSF13B|IL2RA|IL4RA|PTPN6|FCGR2B|IDO1
48771	5.5446E-5	4.1910E-4	9	56	904	28924	tissue remodeling	MMP14|ITGA4|NOS2|RAC2|ACP5|TNFSF11|BAK1|MMP9|HIF1A
9308	5.5680E-5	4.1994E-4	25	333	904	28924	amine metabolic process	SLC22A4|HEXB|ODC1|IL4I1|CHST11|HAS1|PHGDH|PGLYRP1|SNCA|ARG2|WARS|NOS2|ARG1|DIO2|LYVE1|ASS1|LARS2|GATM|HAL|SLCO4A1|PSAT1|LPCAT2|GARS|FARSA|IDO1
10952	5.7642E-5	4.3282E-4	8	44	904	28924	positive regulation of peptidase activity	PYCARD|MMP25|MMP14|APAF1|PDCD6|PSME2|ALOX12|BAK1
6800	5.7642E-5	4.3282E-4	8	44	904	28924	oxygen and reactive oxygen species metabolic process	PRDX5|NCF1|NOS2|NCF2|TXNRD1|CYBB|PTK2B|SOD2
60429	5.8443E-5	4.3655E-4	25	334	904	28924	epithelium development	CD63|B4GALT1|TNC|PHB2|HIF1A|TGM1|GNA13|SOCS3|CFL1|TNFSF11|RSPO3|ABCB1B|IL10|EDN1|STIL|APAF1|VDR|GREM1|ALDH1A3|IL6|NOV|GDNF|ID2|SPRR1A|CD44
38	5.8651E-5	4.3655E-4	6	23	904	28924	very long-chain fatty acid metabolic process	SPHK1|ALOX5|PEX5|ALOX5AP|PLA2G4A|ACSBG1
46637	5.8651E-5	4.3655E-4	6	23	904	28924	regulation of alpha-beta T cell differentiation	SASH3|IL6|CD83|SYK|IL4RA|IKZF1
32729	5.8651E-5	4.3655E-4	6	23	904	28924	positive regulation of interferon-gamma production	SASH3|KLRK1|SLC11A1|H2-M3|IL12A|TNF
2712	5.9729E-5	4.4088E-4	7	33	904	28924	regulation of B cell mediated immunity	FCGR3|PTPRC|FCER1G|IFNG|PTPN6|FCGR2B|TNF
2889	5.9729E-5	4.4088E-4	7	33	904	28924	regulation of immunoglobulin mediated immune response	FCGR3|PTPRC|FCER1G|IFNG|PTPN6|FCGR2B|TNF
9111	6.0009E-5	4.4088E-4	4	8	904	28924	vitamin catabolic process	CYP27B1|NCF1|NCF2|VDR
34109	6.0009E-5	4.4088E-4	4	8	904	28924	homotypic cell-cell adhesion	SPN|ITGB3|PLEK|FERMT3
42832	6.0009E-5	4.4088E-4	4	8	904	28924	defense response to protozoan	IL6|IFNG|SLC11A1|IL12A
31622	6.0009E-5	4.4088E-4	4	8	904	28924	positive regulation of fever	CCL5|IL1B|TNFSF11|CCR5
51171	6.0516E-5	4.4365E-4	103	2250	904	28924	regulation of nitrogen compound metabolic process	TXN1|SPI1|TNC|IKZF1|PHB2|ELK1|TNF|HTR7|TNFSF11|DAXX|PRKCB|SLC11A1|ARID5A|GTF2F2|RUNX3|GEM|EREG|ACAP1|MAPKAPK2|ROR1|TRIB3|ASF1B|H2-M3|HIF1A|PMF1|NEUROD1|SBNO2|CCNB1|KLRK1|CALCR|BLOC1S2|NFE2|VDR|EAF1|HMGA2|INHBA|PARP14|POU2F2|FOSL2|NR4A1|IL6|PTPRC|MAFB|ID2|BHLHE40|CDK1|MYD88|RAD18|TOP2A|CSRNP1|ITGB2|HMGB2|LITAF|SIN3B|TSPO|ACP5|JARID2|LMCD1|IL10|DUSP5|IL11|EDN1|NFAM1|NME2|TBC1D9|IRAK3|TNFRSF1B|VAV1|MED23|GREM1|CCNA2|MMP14|TBC1D2|IFNG|ELF4|IL1B|IRF1|C1D|TFEC|MCM3|MCM5|TLR2|UHRF1|CEBPE|MALT1|RELB|GNA13|NFIL3|STAT4|E2F2|PTK2B|E2F8|SNCA|IFI204|STAT1|PCGF5|OSM|SOD2|BATF|GFI1B|IL17F|PTX3|IL17A
51726	6.5318E-5	4.7696E-4	20	238	904	28924	regulation of cell cycle	GAS2L3|SLFN1|OSM|TNF|RUNX3|GEM|EREG|TPX2|CENPF|PTPRC|DBF4|SIN3B|ID2|CDK1|NUSAP1|BIRC5|E2F2|BAK1|BUB1|CDKN3
1525	6.5339E-5	4.7696E-4	15	148	904	28924	angiogenesis	NUS1|ROBO4|EDN1|WARS|B4GALT1|TNFRSF12A|TNFAIP2|HIF1A|EREG|GREM1|GNA13|IL1B|ZC3H12A|PTK2B|ITGAV
10468	6.5705E-5	4.7860E-4	102	2228	904	28924	regulation of gene expression	TXN1|SPI1|TNC|SLA|IKZF1|PHB2|ELK1|TNF|ALKBH3|TNFSF11|ZBP1|DAXX|PRKCB|SLC11A1|ARID5A|GTF2F2|RUNX3|GEM|MAPKAPK2|ROR1|TRIB3|ASF1B|ALOX12|HIF1A|PMF1|NEUROD1|SBNO2|CCNB1|CALCR|BLOC1S2|PLCG2|NFE2|VDR|EAF1|HMGA2|INHBA|PARP14|POU2F2|FOSL2|TPX2|NR4A1|IL6|MAFB|ID2|BHLHE40|LCN2|CDK1|MYD88|PIWIL2|TOP2A|CSRNP1|ITGB2|HMGB2|LITAF|RBM3|SIN3B|PHGDH|JARID2|LMCD1|EIF5A|IL10|DUSP5|IL11|NFAM1|IRAK3|TNFRSF1B|MED23|GREM1|CCNA2|MMP14|IFNG|ELF4|IL1B|IRF1|C1D|TFEC|MCM3|MCM5|CD44|WIBG|TLR2|UHRF1|CEBPE|MALT1|RELB|NFIL3|STAT4|E2F2|PTK2B|BAK1|E2F8|IFI204|NOS2|STAT1|PCGF5|OSM|BATF|GFI1B|IL2RB|IL17F|PTX3|IL17A
55065	6.6235E-5	4.8144E-4	17	183	904	28924	metal ion homeostasis	EDN1|VDR|PRKCB|HEXB|ITGB3|AVPR1A|GNA13|PTPRC|CALCR|IL1B|P2RY2|PLCG2|CCL2|CD38|PTK2B|BAK1|CCR2
1782	6.8209E-5	4.9473E-4	5	15	904	28924	B cell homeostasis	TNFRSF13B|PIK3CD|BAK1|PIRB|BCL2A1A
60627	7.0545E-5	5.1059E-4	13	116	904	28924	regulation of vesicle-mediated transport	CD63|FCER1G|B4GALT1|SYK|SLC11A1|PLA2G4A|DOC2B|FCGR3|CLEC7A|SIRPA|PTX3|CD47|FCGR2B
42180	7.1386E-5	5.1558E-4	34	530	904	28924	cellular ketone metabolic process	SLC22A4|NCF1|ALOX12|HIF1A|IL4I1|IRG1|LDHA|MTHFD1L|ALOX5|PGK1|PHGDH|SNCA|ARG2|WARS|SYK|GCH1|NOS2|ARG1|SPHK1|PLA2G4A|ASS1|LARS2|ALDH1A3|GATM|HAL|MTHFD2|PSAT1|PEX5|ALOX5AP|ACSBG1|GARS|FARSA|IDO1|PTGES
45637	7.3712E-5	5.3126E-4	9	58	904	28924	regulation of myeloid cell differentiation	CSF1R|CCL5|ID2|NME2|TNFSF11|IKZF1|HIF1A|TNF|NME1
46425	7.6140E-5	5.4760E-4	6	24	904	28924	regulation of JAK-STAT cascade	LYN|IL6|SOCS1|IFNG|HMGA2|HCLS1
42493	7.7128E-5	5.5353E-4	13	117	904	28924	response to drug	STAT1|VDR|PRKCB|CYBB|ATP1A3|SOD2|MMP9|CYP27B1|LCN2|CASP1|ABCB1B|TLR2|SNCA
10648	7.7698E-5	5.5646E-4	20	241	904	28924	negative regulation of cell communication	RGS18|RGS14|PRKCD|HMGA2|IRAK3|ARRB2|AVPR1A|PHB2|GREM1|SOCS3|SOCS1|PTPRC|CHST11|RGS1|IL1B|DDIT4|NUP62|CD38|PTPN6|CD44
9615	7.8561E-5	5.6146E-4	10	72	904	28924	response to virus	PLSCR1|PTPRC|IFNG|MX2|MX1|LCN2|ISG15|IRAK3|IFI27L2A|MYD88
6412	8.1048E-5	5.7802E-4	21	261	904	28924	translation	EIF5A|EIF4A1|WARS|RPL32|RPL10|RPS5|RPS27L|SLA|RPL9|EIF1|MRPS18C|RBM3|LARS2|RPS14|EIF6|RPS19|RPS18|RPL22L1|GARS|FARSA|RPS21
43412	8.2133E-5	5.8454E-4	64	1250	904	28924	macromolecule modification	PIWIL2|ITK|BTG1|B4GALT1|PTPRN|F13A1|BUB1B|UBE2L6|PTPRJ|PIK3CG|ALKBH3|TGM1|STK10|SIN3B|CFL1|PIM1|MAP3K8|IKBKE|DUSP4|EIF5A|MAP4K1|DUSP2|RIPK3|SYK|PRKCB|PRMT1|IGFBP3|PRKCD|IRAK3|FGR|HCK|AIM1|MELK|RNF128|IFNG|B3GNT5|MAPKAPK2|BTK|ROR1|TRIB3|CSF1R|RNMT|FUT2|AURKB|AURKA|CCNB1|MAN2A1|GRK6|STAT4|PTK2B|BUB1|LYN|PTPN1|PLK3|MLKL|UBE2C|PLK1|OSM|ISG15|PTPRC|CDK1|PTPN6|PTPN7|TRMT61A
32970	8.8511E-5	6.2845E-4	10	73	904	28924	regulation of actin filament-based process	SDC4|ARPC1B|PLEK|CFL1|TNC|CAPG|CLEC2I|ARPC5|CORO1A|MYO1F
50708	8.9041E-5	6.2845E-4	7	35	904	28924	regulation of protein secretion	IL6|ANXA1|IFNG|CRTAM|CASP1|KCNN4|TNF
46634	8.9041E-5	6.2845E-4	7	35	904	28924	regulation of alpha-beta T cell activation	SASH3|IL6|PTPRC|CD83|SYK|IL4RA|IKZF1
32649	8.9041E-5	6.2845E-4	7	35	904	28924	regulation of interferon-gamma production	IL10|SASH3|KLRK1|SLC11A1|H2-M3|IL12A|TNF
51098	9.1036E-5	6.4120E-4	12	103	904	28924	regulation of binding	GREM1|NFAM1|ITGB2|HMGB2|TNFSF11|HMGA2|TRIB3|IRAK3|TNF|MYD88|MALT1|TLR2
33138	9.6662E-5	6.7386E-4	5	16	904	28924	positive regulation of peptidyl-serine phosphorylation	IL11|IL6|IFNG|OSM|CD44
1914	9.6662E-5	6.7386E-4	5	16	904	28924	regulation of T cell mediated cytotoxicity	H2-T23|PTPRC|H2-M3|TAP2|IL7R
2711	9.6662E-5	6.7386E-4	5	16	904	28924	positive regulation of T cell mediated immunity	SASH3|H2-T23|PTPRC|H2-M3|TAP2
30101	9.6662E-5	6.7386E-4	5	16	904	28924	natural killer cell activation	KLRK1|ELF4|ITGB2|IL2RB|IKZF1
6911	9.6662E-5	6.7386E-4	5	16	904	28924	phagocytosis, engulfment	FCGR3|FCER1G|CLEC7A|SIRPA|FCGR2B
6826	9.7545E-5	6.7863E-4	6	25	904	28924	iron ion transport	STEAP4|SLC11A1|SLA|STEAP1|SLC39A14|LTF
1763	1.0367E-4	7.1981E-4	14	137	904	28924	morphogenesis of a branching structure	IL10|EDN1|B4GALT1|VDR|PHB2|GREM1|GNA13|SOCS3|MMP14|IL6|NOV|GDNF|RSPO3|CD44
42534	1.0534E-4	7.2253E-4	4	9	904	28924	regulation of tumor necrosis factor biosynthetic process	SPN|IL10|FCGR3|TLR2
50732	1.0534E-4	7.2253E-4	4	9	904	28924	negative regulation of peptidyl-tyrosine phosphorylation	SOCS1|PTPRC|PRKCD|PTPN6
2279	1.0534E-4	7.2253E-4	4	9	904	28924	mast cell activation involved in immune response	LYN|LAT2|BTK|LAT
43303	1.0534E-4	7.2253E-4	4	9	904	28924	mast cell degranulation	LYN|LAT2|BTK|LAT
2448	1.0534E-4	7.2253E-4	4	9	904	28924	mast cell mediated immunity	LYN|LAT2|BTK|LAT
45824	1.0534E-4	7.2253E-4	4	9	904	28924	negative regulation of innate immune response	TAP2|TAP1|TRAFD1|IRAK3
51223	1.1164E-4	7.6422E-4	10	75	904	28924	regulation of protein transport	TXN1|GREM1|IL6|ANXA1|IFNG|CRTAM|CDK1|CASP1|KCNN4|TNF
2220	1.1888E-4	8.0732E-4	3	4	904	28924	innate immune response activating cell surface receptor signaling pathway	KLRK1|CLEC7A|TLR2
2238	1.1888E-4	8.0732E-4	3	4	904	28924	response to molecule of fungal origin	CLEC7A|MYD88|TLR2
2476	1.1888E-4	8.0732E-4	3	4	904	28924	antigen processing and presentation of endogenous peptide antigen via MHC class Ib	H2-T23|H2-M3|TAP2
46633	1.1888E-4	8.0732E-4	3	4	904	28924	alpha-beta T cell proliferation	ELF4|FCGR4|DOCK2
71219	1.2347E-4	8.3679E-4	6	26	904	28924	cellular response to molecule of bacterial origin	STAT1|PTAFR|CD14|FCGR2B|MYD88|TLR2
2763	1.3342E-4	9.0243E-4	5	17	904	28924	positive regulation of myeloid leukocyte differentiation	CSF1R|CCL5|ID2|TNFSF11|IKZF1
1934	1.4008E-4	9.4563E-4	11	92	904	28924	positive regulation of protein amino acid phosphorylation	LYN|IL11|CCNB1|IL6|SYK|IFNG|SPHK1|OSM|HCLS1|CAMP|CD44
30100	1.4255E-4	9.6039E-4	9	63	904	28924	regulation of endocytosis	CD63|FCGR3|FCER1G|CLEC7A|SLC11A1|SIRPA|PTX3|CD47|FCGR2B
55114	1.4306E-4	9.6192E-4	38	641	904	28924	oxidation reduction	TXN1|STEAP4|SLA|GLRX|ALOX12|ALKBH3|IL4I1|FOXRED2|CYP27B1|PRDX5|LDHA|RDH12|AIFM2|ALOX5|UQCRFS1|PHGDH|SNCA|SLC37A2|RRM2|NOS2|VDR|TXNRD1|GSR|DIO2|CYBB|NDUFC1|SDHD|KCNAB2|SOD2|ALDH1A3|CYP4F18|DHRS9|MTHFD2|UQCRQ|NDUFS4|STEAP1|IDO1|MSRB1
32880	1.4403E-4	9.6656E-4	12	108	904	28924	regulation of protein localization	TXN1|GREM1|CENPF|IL6|ANXA1|IFNG|CRTAM|CDK1|CASP1|KCNN4|SLC26A4|TNF
7059	1.4801E-4	9.9132E-4	8	50	904	28924	chromosome segregation	TOP2A|PTTG1|INCENP|NUSAP1|BIRC5|KIF2C|PMF1|BUB1
1912	1.5457E-4	1.0271E-3	6	27	904	28924	positive regulation of leukocyte mediated cytotoxicity	H2-T23|KLRK1|PTPRC|CRTAM|H2-M3|TAP2
43123	1.5457E-4	1.0271E-3	6	27	904	28924	positive regulation of I-kappaB kinase/NF-kappaB cascade	IL1A|PRKCB|IL1B|TNFSF11|TNF|MYD88
45639	1.5457E-4	1.0271E-3	6	27	904	28924	positive regulation of myeloid cell differentiation	CSF1R|CCL5|ID2|TNFSF11|IKZF1|HIF1A
7585	1.5457E-4	1.0271E-3	6	27	904	28924	respiratory gaseous exchange	EDN1|MAFB|CHST11|MAN2A1|ZFAND5|TNC
10038	1.5580E-4	1.0333E-3	10	78	904	28924	response to metal ion	CYP27B1|GATM|VDR|PDCD6|ID2|PLCG2|TNC|PLA2G4A|MT2|ASS1
7010	1.5934E-4	1.0547E-3	22	294	904	28924	cytoskeleton organization	WAS|ARPC4|KIF11|LSP1|CORO1A|ACTG1|SPN|UXT|TPX2|FMNL2|NEU1|CFL1|TUBB1|RAC2|NUSAP1|BIRC5|PTK2B|SIRPA|LCP1|DOCK2|S100A9|DBN1
9207	1.6389E-4	1.0828E-3	14	143	904	28924	purine ribonucleoside triphosphate catabolic process	MX2|MX1|IRGM2|TAP1|IIGP1|ATP5L|GNA13|RAB37|ATP5E|RAC2|IGTP|GBP2|GBP4|GBP3
43372	1.7122E-4	1.1268E-3	4	10	904	28924	positive regulation of CD4-positive, alpha beta T cell differentiation	SASH3|IL6|CD83|IL4RA
31652	1.7122E-4	1.1268E-3	4	10	904	28924	positive regulation of heat generation	CCL5|IL1B|TNFSF11|CCR5
50817	1.7345E-4	1.1371E-3	10	79	904	28924	coagulation	GNA13|PROCR|GP9|F10|ITGB3|IL10RA|TFPI2|PLEK|F13A1|FERMT3
7596	1.7345E-4	1.1371E-3	10	79	904	28924	blood coagulation	GNA13|PROCR|GP9|F10|ITGB3|IL10RA|TFPI2|PLEK|F13A1|FERMT3
45859	1.7491E-4	1.1444E-3	18	217	904	28924	regulation of protein kinase activity	DUSP4|IL1RN|EDN1|SDC4|SYK|SPHK1|SLC11A1|PRKCD|IRAK3|LRP8|EREG|IL6|PTPRC|IL1B|NUP62|PTK2B|PTPN6|TRIB3
9203	1.7641E-4	1.1521E-3	14	144	904	28924	ribonucleoside triphosphate catabolic process	MX2|MX1|IRGM2|TAP1|IIGP1|ATP5L|GNA13|RAB37|ATP5E|RAC2|IGTP|GBP2|GBP4|GBP3
34103	1.7999E-4	1.1732E-3	5	18	904	28924	regulation of tissue remodeling	B4GALT1|VDR|TNFSF11|CD38|TNFRSF11B
48878	1.8155E-4	1.1811E-3	30	467	904	28924	chemical homeostasis	GAL3ST1|HEXB|ITGB3|HIF1A|GNA13|CALCR|P2RY2|PLCG2|CCL2|CD38|PTK2B|MBP|BAK1|CCR2|SNCA|EDN1|VDR|PRKCB|SLC11A1|PLA2G4A|SLC6A12|MT2|AVPR1A|SOD2|ATOX1|PTPRC|SLC9A8|IL1B|SLC26A4|LTF
45727	1.9155E-4	1.2391E-3	6	28	904	28924	positive regulation of translation	PIWIL2|EIF5A|RBM3|TPX2|PTK2B|TNF
46456	1.9155E-4	1.2391E-3	6	28	904	28924	icosanoid biosynthetic process	SYK|SPHK1|ALOX5|ALOX5AP|ALOX12|PTGES
7259	1.9155E-4	1.2391E-3	6	28	904	28924	JAK-STAT cascade	SOCS3|SOCS1|IFNG|STAT1|OSM|PTK2B
90066	1.9226E-4	1.2397E-3	19	238	904	28924	regulation of anatomical structure size	EDN1|TNFRSF12A|GCH1|ARPC1B|PLEK|CAPG|ALOX12|EMP3|ARPC5|AVPR1A|SOD2|NGF|CORO1A|GREM1|CFL1|CD38|PTK2B|CLEC2I|IL7R
6811	1.9238E-4	1.2397E-3	41	721	904	28924	ion transport	KCNK5|SLC22A4|STEAP4|KCNE4|SLA|ATP1A3|ATP5G3|SLC7A1|CORO1A|ELK1|ATP5G1|SLC7A2|ATP5L|CYP27B1|RACGAP1|NIPAL1|ATP5E|KCNN4|SLC16A3|SLC16A1|VDR|PRKCB|SLC11A1|PRKCD|TRPV2|CYBB|KCNAB2|SLC39A14|MCOLN2|ATOX1|TPCN2|SLC4A7|TMEM37|CLCN5|PTPRC|SLCO4A1|SLC9A8|SLC28A2|SLC26A4|STEAP1|LTF
7599	1.9275E-4	1.2398E-3	10	80	904	28924	hemostasis	GNA13|PROCR|GP9|F10|ITGB3|IL10RA|TFPI2|PLEK|F13A1|FERMT3
42326	1.9637E-4	1.2607E-3	8	52	904	28924	negative regulation of phosphorylation	CCNB1|SOCS1|PTPRC|IGFBP3|PRKCD|PTPN6|BAK1|SNCA
42327	2.0365E-4	1.3045E-3	12	112	904	28924	positive regulation of phosphorylation	LYN|IL11|CCNB1|IL6|SYK|IFNG|SPHK1|OSM|HCLS1|CAMP|CD44|EREG
9146	2.0396E-4	1.3045E-3	14	146	904	28924	purine nucleoside triphosphate catabolic process	MX2|MX1|IRGM2|TAP1|IIGP1|ATP5L|GNA13|RAB37|ATP5E|RAC2|IGTP|GBP2|GBP4|GBP3
9719	2.0581E-4	1.3139E-3	20	259	904	28924	response to endogenous stimulus	LYN|PTPN1|APAF1|STAT1|NCF2|VDR|HMGB2|ASS1|FOSL2|ACR|CYP27B1|MMP14|GATM|PAPPA|CFL1|CDK1|CD38|HCLS1|ACSBG1|TRIB3
6464	2.1403E-4	1.3638E-3	60	1192	904	28924	protein modification process	ITK|BTG1|B4GALT1|PTPRN|F13A1|BUB1B|UBE2L6|PTPRJ|PIK3CG|TGM1|STK10|SIN3B|CFL1|PIM1|MAP3K8|IKBKE|DUSP4|EIF5A|MAP4K1|DUSP2|RIPK3|SYK|PRKCB|PRMT1|IGFBP3|PRKCD|IRAK3|FGR|HCK|AIM1|MELK|RNF128|IFNG|B3GNT5|MAPKAPK2|BTK|ROR1|TRIB3|CSF1R|FUT2|AURKB|AURKA|CCNB1|MAN2A1|GRK6|STAT4|PTK2B|BUB1|LYN|PTPN1|PLK3|MLKL|UBE2C|PLK1|OSM|ISG15|PTPRC|CDK1|PTPN6|PTPN7
9154	2.1906E-4	1.3933E-3	14	147	904	28924	purine ribonucleotide catabolic process	MX2|MX1|IRGM2|TAP1|IIGP1|ATP5L|GNA13|RAB37|ATP5E|RAC2|IGTP|GBP2|GBP4|GBP3
1666	2.3044E-4	1.4629E-3	9	67	904	28924	response to hypoxia	EDN1|NOS2|DDIT4|CASP1|CD38|PLAT|HIF1A|BIRC2|FOSL2
2637	2.3517E-4	1.4874E-3	6	29	904	28924	regulation of immunoglobulin production	SASH3|PTPRC|IFNG|CD37|FCGR2B|TNF
6636	2.3517E-4	1.4874E-3	6	29	904	28924	unsaturated fatty acid biosynthetic process	SYK|SPHK1|ALOX5|ALOX5AP|ALOX12|PTGES
46626	2.3801E-4	1.5025E-3	5	19	904	28924	regulation of insulin receptor signaling pathway	SOCS3|PTPN1|SOCS1|IL1B|PRKCD
10562	2.4061E-4	1.5106E-3	12	114	904	28924	positive regulation of phosphorus metabolic process	LYN|IL11|CCNB1|IL6|SYK|IFNG|SPHK1|OSM|HCLS1|CAMP|CD44|EREG
61138	2.4061E-4	1.5106E-3	12	114	904	28924	morphogenesis of a branching epithelium	IL10|GREM1|GNA13|SOCS3|IL6|EDN1|NOV|GDNF|VDR|RSPO3|PHB2|CD44
45937	2.4061E-4	1.5106E-3	12	114	904	28924	positive regulation of phosphate metabolic process	LYN|IL11|CCNB1|IL6|SYK|IFNG|SPHK1|OSM|HCLS1|CAMP|CD44|EREG
6519	2.4374E-4	1.5274E-3	22	303	904	28924	cellular amino acid and derivative metabolic process	EIF5A|SLC22A4|ARG2|WARS|NOS2|ARG1|ODC1|GSR|SOD2|ASS1|IL4I1|LARS2|GATM|HAL|PSAT1|VNN3|LPCAT2|PHGDH|GARS|FARSA|IDO1|SNCA
44057	2.4662E-4	1.5426E-3	23	324	904	28924	regulation of system process	IL10|ARG2|EDN1|NCF1|SDC4|NOS2|SPHK1|TNC|ARRB2|AVPR1A|NGF|MMP9|TNF|IL1A|IL6|IFNG|IL1B|ALOX5|P2RY2|CCL2|CD38|LMCD1|SNCA
9143	2.5219E-4	1.5717E-3	14	149	904	28924	nucleoside triphosphate catabolic process	MX2|MX1|IRGM2|TAP1|IIGP1|ATP5L|GNA13|RAB37|ATP5E|RAC2|IGTP|GBP2|GBP4|GBP3
9261	2.5219E-4	1.5717E-3	14	149	904	28924	ribonucleotide catabolic process	MX2|MX1|IRGM2|TAP1|IIGP1|ATP5L|GNA13|RAB37|ATP5E|RAC2|IGTP|GBP2|GBP4|GBP3
8037	2.5699E-4	1.5987E-3	8	54	904	28924	cell recognition	ACR|FCGR3|B4GALT1|CLEC7A|CRTAM|SIRPA|DOCK2|CELSR3
22900	2.6114E-4	1.6205E-3	12	115	904	28924	electron transport chain	TXN1|SLC37A2|UQCRQ|NDUFS4|CYBB|UQCRFS1|NDUFC1|GLRX|SDHD|SOD2|STEAP1|SNCA
1911	2.6240E-4	1.6205E-3	4	11	904	28924	negative regulation of leukocyte mediated cytotoxicity	PTPRC|TAP2|TAP1|IL7R
2923	2.6240E-4	1.6205E-3	4	11	904	28924	regulation of humoral immune response mediated by circulating immunoglobulin	PTPRC|PTPN6|FCGR2B|TNF
6525	2.6240E-4	1.6205E-3	4	11	904	28924	arginine metabolic process	ARG2|NOS2|ARG1|ASS1
32940	2.7823E-4	1.7152E-3	17	206	904	28924	secretion by cell	LYN|IL1RN|ANXA1|SYK|PLEK|DOC2B|POU2F2|LAT2|ACR|CXCL10|IL6|FCGR3|BTK|LCP2|GARS|MYO1F|LAT
2428	2.9028E-4	1.7734E-3	3	5	904	28924	antigen processing and presentation of peptide antigen via MHC class Ib	H2-T23|H2-M3|TAP2
45080	2.9028E-4	1.7734E-3	3	5	904	28924	positive regulation of chemokine biosynthetic process	IFNG|IL1B|MYD88
31392	2.9028E-4	1.7734E-3	3	5	904	28924	regulation of prostaglandin biosynthetic process	ANXA1|PLA2G4A|AVPR1A
31394	2.9028E-4	1.7734E-3	3	5	904	28924	positive regulation of prostaglandin biosynthetic process	ANXA1|PLA2G4A|AVPR1A
15802	2.9028E-4	1.7734E-3	3	5	904	28924	basic amino acid transport	SLC11A1|SLC7A1|SLC7A2
10563	2.9258E-4	1.7811E-3	8	55	904	28924	negative regulation of phosphorus metabolic process	CCNB1|SOCS1|PTPRC|IGFBP3|PRKCD|PTPN6|BAK1|SNCA
45936	2.9258E-4	1.7811E-3	8	55	904	28924	negative regulation of phosphate metabolic process	CCNB1|SOCS1|PTPRC|IGFBP3|PRKCD|PTPN6|BAK1|SNCA
45787	2.9544E-4	1.7953E-3	7	42	904	28924	positive regulation of cell cycle	CENPF|ID2|CDK1|NUSAP1|BIRC5|TNF|EREG
43549	3.0439E-4	1.8464E-3	18	227	904	28924	regulation of kinase activity	DUSP4|IL1RN|EDN1|SDC4|SYK|SPHK1|SLC11A1|PRKCD|IRAK3|LRP8|EREG|IL6|PTPRC|IL1B|NUP62|PTK2B|PTPN6|TRIB3
2920	3.0921E-4	1.8657E-3	5	20	904	28924	regulation of humoral immune response	PTPRC|PTPN6|CD37|FCGR2B|TNF
6691	3.0921E-4	1.8657E-3	5	20	904	28924	leukotriene metabolic process	NCF1|SYK|ALOX5|ALOX5AP|ALOX12
48535	3.0921E-4	1.8657E-3	5	20	904	28924	lymph node development	ID2|TNFSF11|IKZF1|CXCL13|IL7R
45935	3.0983E-4	1.8661E-3	37	643	904	28924	positive regulation of nucleobase, nucleoside, nucleotide and nucleic acid metabolic process	TOP2A|CSRNP1|SPI1|HMGB2|IKZF1|ELK1|HIF1A|TNF|PMF1|NEUROD1|CCNB1|BLOC1S2|IL11|SLC11A1|EAF1|OSM|NME2|INHBA|POU2F2|GTF2F2|EREG|FOSL2|CCNA2|NR4A1|IL6|PTPRC|MAFB|IFNG|ELF4|IL1B|IRF1|CDK1|ROR1|IL17F|MYD88|IL17A|TLR2
9968	3.1847E-4	1.9148E-3	10	85	904	28924	negative regulation of signal transduction	RGS18|SOCS3|SOCS1|RGS14|RGS1|DDIT4|NUP62|HMGA2|PTPN6|ARRB2
32956	3.2250E-4	1.9356E-3	9	70	904	28924	regulation of actin cytoskeleton organization	SDC4|ARPC1B|PLEK|CFL1|CAPG|CLEC2I|ARPC5|CORO1A|MYO1F
10556	3.3240E-4	1.9915E-3	96	2165	904	28924	regulation of macromolecule biosynthetic process	PIWIL2|TXN1|TOP2A|CSRNP1|SPI1|ITGB2|HMGB2|SLA|IKZF1|LITAF|PHB2|ELK1|TNF|SPN|RBM3|SIN3B|TNFSF11|JARID2|LMCD1|EIF5A|IL10|ZBP1|DUSP5|IL11|DAXX|SYK|PRKCB|NFAM1|SLC11A1|ARID5A|IRAK3|GTF2F2|RUNX3|GEM|EREG|MED23|GREM1|CCNA2|MMP14|FCGR3|RNF128|IFNG|ELF4|IL1B|IRF1|C1D|TFEC|MCM3|ROR1|TRIB3|MCM5|S100A9|ASF1B|WIBG|TLR2|UHRF1|CEBPE|HIF1A|PMF1|MALT1|RELB|NEUROD1|SBNO2|NFIL3|BLOC1S2|STAT4|E2F2|PTK2B|E2F8|NFE2|IFI204|NOS2|STAT1|VDR|PCGF5|EAF1|OSM|HMGA2|INHBA|PARP14|POU2F2|FOSL2|BATF|TPX2|NR4A1|GFI1B|IL6|MAFB|ID2|BHLHE40|CDK1|IL17F|PTX3|CLEC2I|MYD88|IL17A
30183	3.4346E-4	2.0541E-3	7	43	904	28924	B cell differentiation	PTPRC|NFAM1|PLCG2|IKZF1|BAK1|POU2F2|MALT1
44419	3.4563E-4	2.0635E-3	6	31	904	28924	interspecies interaction between organisms	NCF1|CTSG|TLR7|MMP9|CAMP|TLR2
6139	3.4707E-4	2.0685E-3	116	2718	904	28924	nucleobase, nucleoside, nucleotide and nucleic acid metabolic process	SPI1|NCF1|NCF2|IKZF1|PHB2|ELK1|ALKBH3|PTTG1|DAXX|PRKCB|SLC11A1|ARID5A|TAP1|GTF2F2|RUNX3|LARS2|NEIL3|RAB37|MAPKAPK2|IGTP|NHP2|ROR1|TRIB3|SNRPE|DNA2|ASF1B|SNRPB|PDE1B|AK2|HIF1A|PMF1|ATP5L|NEUROD1|SBNO2|LDHA|CALCR|HRH2|ATP5E|ATRIP|NFE2|VDR|TREX1|EAF1|PDE2A|CPSF2|IRGM2|HMGA2|LSM5|PARP14|POU2F2|IIGP1|FOSL2|DERA|LSM8|NR4A1|MAFB|BHLHE40|FARSA|RAD18|PIWIL2|TOP2A|CSRNP1|WDR4|MCM10|ATP5G3|LITAF|ATP5G1|RBM3|SIN3B|CHL1|RAC2|PDE4B|UPP1|JARID2|LMCD1|WARS|APAF1|NME2|AMPD3|DCK|NME1|MED23|DBF4|ELF4|OAS2|IRF1|POLR1B|C1D|TFEC|MCM3|GARS|MCM5|WIBG|UHRF1|RNMT|CEBPE|ATP1A3|RELB|GNA13|NFIL3|PES1|STAT4|E2F2|GBP2|GBP4|E2F8|GBP3|GINS1|RRM2|STAT1|PCGF5|MX2|MX1|BATF|GFI1B|TRMT61A
23057	3.5044E-4	2.0849E-3	10	86	904	28924	negative regulation of signaling process	RGS18|SOCS3|SOCS1|RGS14|RGS1|DDIT4|NUP62|HMGA2|PTPN6|ARRB2
6469	3.7587E-4	2.2323E-3	8	57	904	28924	negative regulation of protein kinase activity	DUSP4|IL6|PTPRC|IL1B|NUP62|PTPN6|TRIB3|IRAK3
1774	3.8387E-4	2.2719E-3	4	12	904	28924	microglial cell activation	CASP1|TLR7|TLR2|SNCA
43370	3.8387E-4	2.2719E-3	4	12	904	28924	regulation of CD4-positive, alpha beta T cell differentiation	SASH3|IL6|CD83|IL4RA
34614	3.9545E-4	2.3364E-3	5	21	904	28924	cellular response to reactive oxygen species	PRDX5|ANXA1|TXNRD1|LCN2|SOD2
55085	3.9717E-4	2.3425E-3	40	723	904	28924	transmembrane transport	SLC22A4|KCNE4|GDA|SLC2A1|SLC2A3|SLC7A11|ATP5G3|SLC7A1|ELK1|AQP3|ATP5G1|SLC7A2|ATP5L|ATP5E|NUP62|SEC61B|KCNN4|ABCB1B|SLC16A3|EIF5A|SLC37A2|SLC16A1|MFSD6L|SLC11A1|TAP2|TRPV2|TAP1|KCNAB2|SLC39A14|TPCN2|LAT2|SLC7A6|MFSD7A|CLCN5|AIM1|SLC7A8|SLCO4A1|SLC9A8|SLC28A2|SLC26A4
15674	4.1725E-4	2.4566E-3	15	175	904	28924	di-, tri-valent inorganic cation transport	STEAP4|VDR|PRKCB|SLC11A1|TRPV2|SLA|SLC39A14|CORO1A|TPCN2|TMEM37|CYP27B1|PTPRC|NIPAL1|STEAP1|LTF
43281	4.2422E-4	2.4934E-3	8	58	904	28924	regulation of caspase activity	PYCARD|NR4A1|IL6|APAF1|PDCD6|ALOX12|BAK1|BCL2A1D
32787	4.3393E-4	2.5460E-3	21	295	904	28924	monocarboxylic acid metabolic process	SLC22A4|NCF1|SYK|GCH1|SPHK1|PLA2G4A|ALOX12|HIF1A|IRG1|ALDH1A3|LDHA|MTHFD1L|MTHFD2|ALOX5|PEX5|ALOX5AP|PGK1|ACSBG1|IDO1|PTGES|SNCA
32535	4.4290E-4	2.5943E-3	16	195	904	28924	regulation of cellular component size	TNFRSF12A|ARPC1B|PLEK|CAPG|ALOX12|EMP3|ARPC5|AVPR1A|NGF|CORO1A|GREM1|CFL1|CD38|PTK2B|CLEC2I|IL7R
51338	4.6147E-4	2.6984E-3	18	235	904	28924	regulation of transferase activity	DUSP4|IL1RN|EDN1|SDC4|SYK|SPHK1|SLC11A1|PRKCD|IRAK3|LRP8|EREG|IL6|PTPRC|IL1B|NUP62|PTK2B|PTPN6|TRIB3
44271	4.7418E-4	2.7679E-3	21	297	904	28924	cellular nitrogen compound biosynthetic process	ARG2|RRM2|GCH1|NOS2|ARG1|ODC1|NME2|ATP1A3|AMPD3|ATP5G3|ATP5G1|SLC7A2|ASS1|ATP5L|NME1|MTHFD1L|PSAT1|ATP5E|ROR1|PHGDH|SNCA
33673	4.7749E-4	2.7825E-3	8	59	904	28924	negative regulation of kinase activity	DUSP4|IL6|PTPRC|IL1B|NUP62|PTPN6|TRIB3|IRAK3
65003	4.8003E-4	2.7925E-3	25	383	904	28924	macromolecular complex assembly	WAS|CENPA|RPS14|CCNB1|TUBB6|TNFSF11|PTK2B|RRM2|APAF1|GCH1|TAP2|ARPC4|KCNAB2|SOD2|GTF2F2|GEM|EIF6|ALOX5AP|LCN2|CDK1|CLEC2I|BIRC2|FERMT3|ASF1B|PF4
43086	4.9007E-4	2.8461E-3	14	159	904	28924	negative regulation of catalytic activity	DUSP4|CTLA2B|CSTB|ARG2|IRAK3|NR4A1|IL6|PTPRC|PTTG1|IL1B|NUP62|PTPN6|TRIB3|BCL2A1D
45766	4.9300E-4	2.8582E-3	6	33	904	28924	positive regulation of angiogenesis	IL1A|CCL24|IL1B|ITGB2|MMP9|CAMP
42269	4.9866E-4	2.8812E-3	5	22	904	28924	regulation of natural killer cell mediated cytotoxicity	KLRK1|CRTAM|H2-M3|TAP2|TAP1
2715	4.9866E-4	2.8812E-3	5	22	904	28924	regulation of natural killer cell mediated immunity	KLRK1|CRTAM|H2-M3|TAP2|TAP1
48871	5.0629E-4	2.9204E-3	10	90	904	28924	multicellular organismal homeostasis	SASH3|IL1A|IL1B|SLC11A1|RAC2|ACP5|TNFSF11|PLA2G4A|SLC28A2|CORO1A
46903	5.2865E-4	3.0412E-3	19	258	904	28924	secretion	LYN|IL1RN|EDN1|ANXA1|SYK|PLEK|DOC2B|POU2F2|LAT2|ACR|CXCL10|IL6|FCGR3|BTK|LCP2|GARS|KCNN4|MYO1F|LAT
51254	5.2902E-4	3.0412E-3	29	475	904	28924	positive regulation of RNA metabolic process	TOP2A|CSRNP1|SPI1|HMGB2|IKZF1|ELK1|HIF1A|TNF|NEUROD1|CCNB1|BLOC1S2|IL11|SLC11A1|EAF1|OSM|INHBA|GTF2F2|NR4A1|IL6|MAFB|IFNG|ELF4|IL1B|IRF1|ROR1|IL17F|MYD88|IL17A|TLR2
45785	5.3606E-4	3.0765E-3	8	60	904	28924	positive regulation of cell adhesion	SELP|CD63|SDC4|IFNG|ITGA5|ITGAL|FBLN2|VAV1
50854	5.4079E-4	3.0777E-3	4	13	904	28924	regulation of antigen receptor-mediated signaling pathway	PTPRC|NFAM1|PTPN6|MALT1
1916	5.4079E-4	3.0777E-3	4	13	904	28924	positive regulation of T cell mediated cytotoxicity	H2-T23|PTPRC|H2-M3|TAP2
2474	5.4079E-4	3.0777E-3	4	13	904	28924	antigen processing and presentation of peptide antigen via MHC class I	FCGR3|FCER1G|TAP2|H2-Q10
2883	5.4079E-4	3.0777E-3	4	13	904	28924	regulation of hypersensitivity	SPN|FCGR3|FCER1G|FCGR2B
6968	5.4079E-4	3.0777E-3	4	13	904	28924	cellular defense response	NCF1|CCL17|LAT|CCR2
2009	5.6343E-4	3.1534E-3	18	239	904	28924	morphogenesis of an epithelium	IL10|EDN1|STIL|APAF1|VDR|TNC|PHB2|HIF1A|GREM1|GNA13|SOCS3|ALDH1A3|IL6|NOV|GDNF|CFL1|RSPO3|CD44
33205	5.6703E-4	3.1534E-3	3	6	904	28924	cell cycle cytokinesis	DAXX|PLK1|NUSAP1
42535	5.6703E-4	3.1534E-3	3	6	904	28924	positive regulation of tumor necrosis factor biosynthetic process	SPN|FCGR3|TLR2
50798	5.6703E-4	3.1534E-3	3	6	904	28924	activated T cell proliferation	ITGAM|ITGB2|ITGAL
1878	5.6703E-4	3.1534E-3	3	6	904	28924	response to yeast	NCF1|CLEC7A|PTX3
43030	5.6703E-4	3.1534E-3	3	6	904	28924	regulation of macrophage activation	ROR1|SLC7A2|SNCA
51818	5.6703E-4	3.1534E-3	3	6	904	28924	disruption of cells of other organism involved in symbiotic interaction	NCF1|CTSG|CAMP
51851	5.6703E-4	3.1534E-3	3	6	904	28924	modification by host of symbiont morphology or physiology	NCF1|CTSG|CAMP
51852	5.6703E-4	3.1534E-3	3	6	904	28924	disruption by host of symbiont cells	NCF1|CTSG|CAMP
2710	5.6703E-4	3.1534E-3	3	6	904	28924	negative regulation of T cell mediated immunity	SPN|PTPRC|IL7R
51873	5.6703E-4	3.1534E-3	3	6	904	28924	killing by host of symbiont cells	NCF1|CTSG|CAMP
51883	5.6703E-4	3.1534E-3	3	6	904	28924	killing of cells in other organism involved in symbiotic interaction	NCF1|CTSG|CAMP
45410	5.6703E-4	3.1534E-3	3	6	904	28924	positive regulation of interleukin-6 biosynthetic process	IFNG|IL1B|EREG
7341	5.6703E-4	3.1534E-3	3	6	904	28924	penetration of zona pellucida	ACR|B4GALT1|HEXB
19724	6.0031E-4	3.3330E-3	8	61	904	28924	B cell mediated immunity	FCGR3|FCER1G|PRKCD|C1RL|PIRB|FCGR2B|POU2F2|MYD88
30218	6.0160E-4	3.3347E-3	7	47	904	28924	erythrocyte differentiation	LYN|SPI1|ID2|SLA|HCLS1|TIMP1|HBA-A1
9306	6.2088E-4	3.4249E-3	5	23	904	28924	protein secretion	LYN|CXCL10|PLEK|LCP2|POU2F2
42743	6.2088E-4	3.4249E-3	5	23	904	28924	hydrogen peroxide metabolic process	PRDX5|NCF1|TXNRD1|CYBB|SOD2
43449	6.2088E-4	3.4249E-3	5	23	904	28924	cellular alkene metabolic process	NCF1|SYK|ALOX5|ALOX5AP|ALOX12
9887	6.3046E-4	3.4721E-3	36	644	904	28924	organ morphogenesis	CSRNP1|ZFAND5|TNC|PHB2|HIF1A|TNF|DLL1|TGM1|GNA13|SOCS3|CHST11|CFL1|ACP5|TNFSF11|RSPO3|BAK1|IL10|EDN1|STIL|APAF1|VDR|TXNRD1|INHBA|RUNX3|GEM|EREG|GREM1|ALDH1A3|IL6|MAFB|NOV|GDNF|ID2|CDK1|SLC26A4|CD44
44283	6.6524E-4	3.6578E-3	26	414	904	28924	small molecule biosynthetic process	ODC1|PTAFR|ATP1A3|ALOX12|PYGL|ATP5G3|ATP5G1|ATP5L|ATP5E|ALOX5|PGK1|PLCG2|PHGDH|SNCA|RRM2|SYK|SPHK1|NME2|AMPD3|ASS1|NME1|GATM|PSAT1|ALOX5AP|IDO1|PTGES
70271	6.6947E-4	3.6692E-3	21	305	904	28924	protein complex biogenesis	RRM2|APAF1|GCH1|TAP2|WAS|ARPC4|KCNAB2|SOD2|GTF2F2|GEM|CCNB1|TUBB6|ALOX5AP|LCN2|CDK1|TNFSF11|PTK2B|CLEC2I|BIRC2|FERMT3|PF4
6461	6.6947E-4	3.6692E-3	21	305	904	28924	protein complex assembly	RRM2|APAF1|GCH1|TAP2|WAS|ARPC4|KCNAB2|SOD2|GTF2F2|GEM|CCNB1|TUBB6|ALOX5AP|LCN2|CDK1|TNFSF11|PTK2B|CLEC2I|BIRC2|FERMT3|PF4
51348	6.7063E-4	3.6696E-3	8	62	904	28924	negative regulation of transferase activity	DUSP4|IL6|PTPRC|IL1B|NUP62|PTPN6|TRIB3|IRAK3
43122	6.8515E-4	3.7431E-3	6	35	904	28924	regulation of I-kappaB kinase/NF-kappaB cascade	IL1A|PRKCB|IL1B|TNFSF11|TNF|MYD88
48729	6.9820E-4	3.8083E-3	21	306	904	28924	tissue morphogenesis	IL10|EDN1|STIL|APAF1|VDR|TXNRD1|TNC|INHBA|PHB2|HIF1A|RUNX3|GREM1|GNA13|SOCS3|ALDH1A3|IL6|NOV|GDNF|CFL1|RSPO3|CD44
10608	7.0906E-4	3.8613E-3	14	165	904	28924	posttranscriptional regulation of gene expression	PIWIL2|EIF5A|ZBP1|NOS2|SLC11A1|SLA|TNFRSF1B|TNF|RBM3|TPX2|CALCR|MAPKAPK2|PTK2B|WIBG
42509	7.3843E-4	3.9894E-3	4	14	904	28924	regulation of tyrosine phosphorylation of STAT protein	LYN|SOCS1|IFNG|HCLS1
2224	7.3843E-4	3.9894E-3	4	14	904	28924	toll-like receptor signaling pathway	CD86|TLR7|MYD88|TLR2
2702	7.3843E-4	3.9894E-3	4	14	904	28924	positive regulation of production of molecular mediator of immune response	SASH3|FCER1G|CD37|TLR2
45577	7.3843E-4	3.9894E-3	4	14	904	28924	regulation of B cell differentiation	PTPRC|SYK|NFAM1|PTPN6
46627	7.3843E-4	3.9894E-3	4	14	904	28924	negative regulation of insulin receptor signaling pathway	SOCS3|SOCS1|IL1B|PRKCD
71216	7.7850E-4	4.1926E-3	7	49	904	28924	cellular response to biotic stimulus	IFNG|STAT1|PTAFR|CD14|FCGR2B|MYD88|TLR2
8064	7.7850E-4	4.1926E-3	7	49	904	28924	regulation of actin polymerization or depolymerization	ARPC1B|PLEK|CFL1|CAPG|CLEC2I|ARPC5|CORO1A
30888	8.0067E-4	4.3052E-3	6	36	904	28924	regulation of B cell proliferation	IL10|SASH3|PTPRC|TNFRSF13B|CD38|FCGR2B
19219	8.0427E-4	4.3177E-3	96	2224	904	28924	regulation of nucleobase, nucleoside, nucleotide and nucleic acid metabolic process	TXN1|TOP2A|CSRNP1|SPI1|ITGB2|HMGB2|TNC|IKZF1|LITAF|PHB2|ELK1|TNF|HTR7|SIN3B|TNFSF11|JARID2|LMCD1|DUSP5|IL11|DAXX|EDN1|PRKCB|NFAM1|SLC11A1|NME2|ARID5A|TBC1D9|IRAK3|TNFRSF1B|GTF2F2|RUNX3|GEM|VAV1|EREG|MED23|GREM1|CCNA2|MMP14|TBC1D2|ACAP1|IFNG|ELF4|IL1B|IRF1|MAPKAPK2|C1D|TFEC|MCM3|ROR1|TRIB3|MCM5|ASF1B|TLR2|UHRF1|CEBPE|HIF1A|PMF1|MALT1|RELB|NEUROD1|GNA13|SBNO2|CCNB1|CALCR|NFIL3|BLOC1S2|STAT4|E2F2|PTK2B|E2F8|NFE2|IFI204|STAT1|VDR|PCGF5|EAF1|OSM|HMGA2|INHBA|PARP14|POU2F2|FOSL2|BATF|NR4A1|GFI1B|IL6|PTPRC|MAFB|ID2|BHLHE40|CDK1|IL17F|PTX3|MYD88|RAD18|IL17A
51345	8.3884E-4	4.4963E-3	11	113	904	28924	positive regulation of hydrolase activity	PYCARD|GNA13|MMP25|MMP14|EDN1|APAF1|PDCD6|PSME2|PTK2B|ALOX12|BAK1
302	8.8114E-4	4.7081E-3	7	50	904	28924	response to reactive oxygen species	PRDX5|ANXA1|TXNRD1|LCN2|BTK|PTK2B|SOD2
30832	8.8114E-4	4.7081E-3	7	50	904	28924	regulation of actin filament length	ARPC1B|PLEK|CFL1|CAPG|CLEC2I|ARPC5|CORO1A
51252	9.1071E-4	4.8585E-3	58	1211	904	28924	regulation of RNA metabolic process	TXN1|TOP2A|CSRNP1|SPI1|HMGB2|IKZF1|ELK1|TNF|SIN3B|JARID2|LMCD1|IL11|SLC11A1|TNFRSF1B|GTF2F2|RUNX3|GEM|MED23|IFNG|ELF4|IL1B|IRF1|MAPKAPK2|TFEC|ROR1|TLR2|CEBPE|HIF1A|RELB|NEUROD1|SBNO2|CCNB1|CALCR|NFIL3|BLOC1S2|STAT4|E2F2|E2F8|NFE2|IFI204|STAT1|VDR|EAF1|OSM|HMGA2|INHBA|POU2F2|FOSL2|BATF|NR4A1|IL6|MAFB|ID2|BHLHE40|IL17F|PTX3|MYD88|IL17A
7204	9.1561E-4	4.8771E-3	10	97	904	28924	elevation of cytosolic calcium ion concentration	GNA13|EDN1|PTPRC|CALCR|IL1B|P2RY2|PLCG2|CD38|PTK2B|AVPR1A
45765	9.2227E-4	4.9049E-3	8	65	904	28924	regulation of angiogenesis	CXCL10|IL1A|CCL24|IL1B|ITGB2|MMP9|CAMP|CCR2
9892	9.2424E-4	4.9077E-3	36	658	904	28924	negative regulation of metabolic process	PIWIL2|TXN1|IKZF1|PHB2|TNF|RBM3|SBNO2|CCNB1|SOCS1|SIN3B|TSPO|ACP5|BAK1|JARID2|LMCD1|SNCA|IL10|DUSP5|DAXX|EDN1|VDR|IGFBP3|PRKCD|HMGA2|IRAK3|GEM|IL6|PTPRC|RNF128|ID2|IL1B|C1D|BHLHE40|PTPN6|TRIB3|RAD18
9725	9.2934E-4	4.9264E-3	17	229	904	28924	response to hormone stimulus	LYN|PTPN1|STAT1|NCF2|VDR|HMGB2|ASS1|FOSL2|ACR|CYP27B1|MMP14|GATM|PAPPA|CD38|HCLS1|ACSBG1|TRIB3
42542	9.3065E-4	4.9264E-3	6	37	904	28924	response to hydrogen peroxide	PRDX5|ANXA1|TXNRD1|LCN2|PTK2B|SOD2
9396	9.6923E-4	4.9354E-3	3	7	904	28924	folic acid and derivative biosynthetic process	GCH1|MTHFD1L|MTHFD2
50665	9.6923E-4	4.9354E-3	3	7	904	28924	hydrogen peroxide biosynthetic process	NCF1|CYBB|SOD2
43243	9.6923E-4	4.9354E-3	3	7	904	28924	positive regulation of protein complex disassembly	EIF5A|PLEK|CFL1
2335	9.6923E-4	4.9354E-3	3	7	904	28924	mature B cell differentiation	PLCG2|POU2F2|MALT1
10574	9.6923E-4	4.9354E-3	3	7	904	28924	regulation of vascular endothelial growth factor production	IL1A|IL1B|CCR2
2674	9.6923E-4	4.9354E-3	3	7	904	28924	negative regulation of acute inflammatory response	SPN|ANXA1|FCGR2B
45019	9.6923E-4	4.9354E-3	3	7	904	28924	negative regulation of nitric oxide biosynthetic process	IL10|TSPO|ACP5
31640	9.6923E-4	4.9354E-3	3	7	904	28924	killing of cells of another organism	NCF1|CTSG|CAMP
33280	9.7579E-4	4.9354E-3	2	2	904	28924	response to vitamin D	CYP27B1|VDR
42369	9.7579E-4	4.9354E-3	2	2	904	28924	vitamin D catabolic process	CYP27B1|VDR
50855	9.7579E-4	4.9354E-3	2	2	904	28924	regulation of B cell receptor signaling pathway	PTPRC|NFAM1
1781	9.7579E-4	4.9354E-3	2	2	904	28924	neutrophil apoptosis	IL6|IFNG
2246	9.7579E-4	4.9354E-3	2	2	904	28924	wound healing involved in inflammatory response	HIF1A|CD44
2488	9.7579E-4	4.9354E-3	2	2	904	28924	antigen processing and presentation of endogenous peptide antigen via MHC class Ib via ER pathway	H2-T23|TAP2
2489	9.7579E-4	4.9354E-3	2	2	904	28924	antigen processing and presentation of endogenous peptide antigen via MHC class Ib via ER pathway, TAP-dependent	H2-T23|TAP2
2540	9.7579E-4	4.9354E-3	2	2	904	28924	leukotriene production involved in inflammatory response	ALOX5|ALOX5AP
2577	9.7579E-4	4.9354E-3	2	2	904	28924	regulation of antigen processing and presentation	SLC11A1|TAP2
2579	9.7579E-4	4.9354E-3	2	2	904	28924	positive regulation of antigen processing and presentation	SLC11A1|TAP2
2724	9.7579E-4	4.9354E-3	2	2	904	28924	regulation of T cell cytokine production	SASH3|CENPF
2752	9.7579E-4	4.9354E-3	2	2	904	28924	cell surface pattern recognition receptor signaling pathway	CLEC7A|TLR2
2755	9.7579E-4	4.9354E-3	2	2	904	28924	MyD88-dependent toll-like receptor signaling pathway	MYD88|TLR2
70098	9.7579E-4	4.9354E-3	2	2	904	28924	chemokine-mediated signaling pathway	CCL2|CCR2
45630	9.7579E-4	4.9354E-3	2	2	904	28924	positive regulation of T-helper 2 cell differentiation	IL6|IL4RA
70944	9.7579E-4	4.9354E-3	2	2	904	28924	neutrophil mediated killing of bacterium	NCF1|CTSG
70946	9.7579E-4	4.9354E-3	2	2	904	28924	neutrophil mediated killing of gram-positive bacterium	NCF1|CTSG
6165	9.7579E-4	4.9354E-3	2	2	904	28924	nucleoside diphosphate phosphorylation	NME2|NME1
30885	9.7579E-4	4.9354E-3	2	2	904	28924	regulation of myeloid dendritic cell activation	IL10|CENPF
31340	9.7579E-4	4.9354E-3	2	2	904	28924	positive regulation of vesicle fusion	PLA2G4A|DOC2B
15819	9.7579E-4	4.9354E-3	2	2	904	28924	lysine transport	SLC7A1|SLC7A2
15822	9.7579E-4	4.9354E-3	2	2	904	28924	ornithine transport	SLC7A1|SLC7A2
50707	9.8215E-4	4.9383E-3	4	15	904	28924	regulation of cytokine secretion	IL6|IFNG|CRTAM|CASP1
2864	9.8215E-4	4.9383E-3	4	15	904	28924	regulation of acute inflammatory response to antigenic stimulus	SPN|FCGR3|FCER1G|FCGR2B
46427	9.8215E-4	4.9383E-3	4	15	904	28924	positive regulation of JAK-STAT cascade	LYN|IL6|IFNG|HCLS1
30168	9.8215E-4	4.9383E-3	4	15	904	28924	platelet activation	GNA13|ITGB3|PLEK|FERMT3
34101	9.9415E-4	4.9912E-3	7	51	904	28924	erythrocyte homeostasis	LYN|SPI1|ID2|SLA|HCLS1|TIMP1|HBA-A1
51093	9.9706E-4	4.9985E-3	19	272	904	28924	negative regulation of developmental process	PIWIL2|IL4RA|NME2|TNFRSF11B|INHBA|SOD2|DLL1|NME1|CXCL10|ASPM|IL6|CALCR|ID2|P2RY2|TSPO|PTK2B|MBP|TRIB3|CCR2
45893	1.0131E-3	5.0715E-3	28	472	904	28924	positive regulation of transcription, DNA-dependent	TOP2A|CSRNP1|SPI1|HMGB2|IKZF1|ELK1|HIF1A|TNF|NEUROD1|BLOC1S2|IL11|SLC11A1|EAF1|OSM|INHBA|GTF2F2|NR4A1|IL6|MAFB|IFNG|ELF4|IL1B|IRF1|ROR1|IL17F|MYD88|IL17A|TLR2
43405	1.0728E-3	5.3623E-3	10	99	904	28924	regulation of MAP kinase activity	DUSP4|IL1RN|PTPRC|SYK|IL1B|NUP62|PRKCD|PTK2B|PTPN6|IRAK3
6812	1.1067E-3	5.5240E-3	31	545	904	28924	cation transport	SLC22A4|STEAP4|KCNE4|SLA|ATP1A3|ATP5G3|SLC7A1|CORO1A|ELK1|ATP5G1|SLC7A2|ATP5L|CYP27B1|NIPAL1|ATP5E|KCNN4|VDR|PRKCB|SLC11A1|TRPV2|KCNAB2|SLC39A14|ATOX1|TPCN2|SLC4A7|TMEM37|PTPRC|SLC9A8|SLC28A2|STEAP1|LTF
6865	1.1376E-3	5.6697E-3	9	83	904	28924	amino acid transport	LAT2|SLC22A4|SLC7A6|SLC7A8|SLC11A1|PRKCD|SLC7A11|SLC7A1|SLC7A2
42304	1.2773E-3	6.3382E-3	4	16	904	28924	regulation of fatty acid biosynthetic process	ANXA1|PLA2G4A|TRIB3|AVPR1A
43487	1.2773E-3	6.3382E-3	4	16	904	28924	regulation of RNA stability	CALCR|SLC11A1|MAPKAPK2|TNFRSF1B
60713	1.2773E-3	6.3382E-3	4	16	904	28924	labyrinthine layer morphogenesis	IL10|SOCS3|ITGA4|RSPO3
5975	1.3119E-3	6.5002E-3	26	434	904	28924	carbohydrate metabolic process	PFKFB3|B4GALT1|HEXB|PTAFR|GDPD3|PYGL|AOAH|NPL|FUT2|TNF|HK2|HK3|LDHA|CHST11|MAN2A1|HAS1|PGK1|PLCG2|GYK|PGLYRP1|SLC37A2|DGAT2|PGAM1|LYVE1|B3GNT5|PTGES
43407	1.3433E-3	6.6462E-3	5	27	904	28924	negative regulation of MAP kinase activity	DUSP4|IL1B|NUP62|PTPN6|IRAK3
1558	1.3457E-3	6.6485E-3	12	138	904	28924	regulation of cell growth	GREM1|TNFRSF12A|NOV|PTTG1|IGFBP3|CD38|PTK2B|ALOX12|AVPR1A|NGF|KAZALD1|CD44
16052	1.3485E-3	6.6525E-3	9	85	904	28924	carbohydrate catabolic process	HK3|LDHA|HEXB|PGAM1|PGK1|PYGL|PGLYRP1|LYVE1|HK2
43933	1.3504E-3	6.6525E-3	25	412	904	28924	macromolecular complex subunit organization	WAS|CENPA|RPS14|CCNB1|TUBB6|TNFSF11|PTK2B|RRM2|APAF1|GCH1|TAP2|ARPC4|KCNAB2|SOD2|GTF2F2|GEM|EIF6|ALOX5AP|LCN2|CDK1|CLEC2I|BIRC2|FERMT3|ASF1B|PF4
6959	1.4027E-3	6.9001E-3	7	54	904	28924	humoral immune response	FCNB|C1RL|CFP|TNF|CFB|C2|CCR2
45944	1.4913E-3	7.2526E-3	25	415	904	28924	positive regulation of transcription from RNA polymerase II promoter	TOP2A|CSRNP1|HMGB2|IKZF1|HIF1A|TNF|NEUROD1|BLOC1S2|IL11|SLC11A1|EAF1|OSM|INHBA|GTF2F2|NR4A1|IL6|MAFB|ELF4|IL1B|IRF1|ROR1|IL17F|MYD88|IL17A|TLR2
51048	1.5049E-3	7.2526E-3	8	70	904	28924	negative regulation of secretion	IL11|IL6|IL1RN|EDN1|ANXA1|IL1B|OSM|INHBB
42531	1.5148E-3	7.2526E-3	3	8	904	28924	positive regulation of tyrosine phosphorylation of STAT protein	LYN|IFNG|HCLS1
42554	1.5148E-3	7.2526E-3	3	8	904	28924	superoxide anion generation	NCF1|NCF2|SOD2
1810	1.5148E-3	7.2526E-3	3	8	904	28924	regulation of type I hypersensitivity	FCGR3|FCER1G|FCGR2B
2446	1.5148E-3	7.2526E-3	3	8	904	28924	neutrophil mediated immunity	NCF1|CTSG|MYO1F
2475	1.5148E-3	7.2526E-3	3	8	904	28924	antigen processing and presentation via MHC class Ib	H2-T23|H2-M3|TAP2
2483	1.5148E-3	7.2526E-3	3	8	904	28924	antigen processing and presentation of endogenous peptide antigen	H2-T23|H2-M3|TAP2
51702	1.5148E-3	7.2526E-3	3	8	904	28924	interaction with symbiont	NCF1|CTSG|CAMP
2676	1.5148E-3	7.2526E-3	3	8	904	28924	regulation of chronic inflammatory response	IL10|TNF|IDO1
2688	1.5148E-3	7.2526E-3	3	8	904	28924	regulation of leukocyte chemotaxis	GREM1|CXCL10|CCR2
60670	1.5148E-3	7.2526E-3	3	8	904	28924	branching involved in embryonic placenta morphogenesis	IL10|SOCS3|RSPO3
19883	1.5148E-3	7.2526E-3	3	8	904	28924	antigen processing and presentation of endogenous antigen	H2-T23|H2-M3|TAP2
45672	1.5148E-3	7.2526E-3	3	8	904	28924	positive regulation of osteoclast differentiation	CSF1R|CCL5|TNFSF11
6809	1.5148E-3	7.2526E-3	3	8	904	28924	nitric oxide biosynthetic process	NOS2|ROR1|SLC7A2
32303	1.5148E-3	7.2526E-3	3	8	904	28924	regulation of icosanoid secretion	IL1B|P2RY2|TNFSF11
32305	1.5148E-3	7.2526E-3	3	8	904	28924	positive regulation of icosanoid secretion	IL1B|P2RY2|TNFSF11
32306	1.5148E-3	7.2526E-3	3	8	904	28924	regulation of prostaglandin secretion	IL1B|P2RY2|TNFSF11
32308	1.5148E-3	7.2526E-3	3	8	904	28924	positive regulation of prostaglandin secretion	IL1B|P2RY2|TNFSF11
44262	1.5427E-3	7.3761E-3	21	326	904	28924	cellular carbohydrate metabolic process	SLC37A2|DGAT2|PFKFB3|B4GALT1|HEXB|PGAM1|PTAFR|GDPD3|PYGL|AOAH|FUT2|TNF|HK2|HK3|LDHA|MAN2A1|B3GNT5|PGK1|PLCG2|GYK|PTGES
35467	1.5576E-3	7.4367E-3	14	179	904	28924	negative regulation of signaling pathway	PRKCD|HMGA2|IRAK3|ARRB2|PHB2|GREM1|SOCS3|SOCS1|PTPRC|CHST11|IL1B|NUP62|PTPN6|CD44
1701	1.5808E-3	7.5371E-3	19	283	904	28924	in utero embryonic development	IL10|GINS1|GRN|EDN1|STIL|ITGA4|PRMT1|NCAPG2|ZFAND5|ENO1|HBA-A1|HIF1A|DLL1|GNA13|SOCS3|CCNB2|CCNB1|MAN2A1|RSPO3
45927	1.5898E-3	7.5666E-3	9	87	904	28924	positive regulation of growth	SASH3|TNFRSF12A|PEX5|CD38|PTK2B|ALOX12|IKZF1|AVPR1A|NGF
42130	1.5937E-3	7.5666E-3	5	28	904	28924	negative regulation of T cell proliferation	SPN|CD274|IL2RA|PTPN6|IDO1
50673	1.5937E-3	7.5666E-3	5	28	904	28924	epithelial cell proliferation	IL6|FABP7|ID2|TNFSF11|TNF
46888	1.6192E-3	7.6190E-3	6	41	904	28924	negative regulation of hormone secretion	IL11|IL6|EDN1|IL1B|OSM|INHBB
43450	1.6293E-3	7.6190E-3	4	17	904	28924	alkene biosynthetic process	SYK|ALOX5|ALOX5AP|ALOX12
2714	1.6293E-3	7.6190E-3	4	17	904	28924	positive regulation of B cell mediated immunity	FCGR3|PTPRC|FCER1G|TNF
2891	1.6293E-3	7.6190E-3	4	17	904	28924	positive regulation of immunoglobulin mediated immune response	FCGR3|PTPRC|FCER1G|TNF
60324	1.6293E-3	7.6190E-3	4	17	904	28924	face development	CSRNP1|ALDH1A3|ITGA4|ZFAND5
19370	1.6293E-3	7.6190E-3	4	17	904	28924	leukotriene biosynthetic process	SYK|ALOX5|ALOX5AP|ALOX12
70301	1.6293E-3	7.6190E-3	4	17	904	28924	cellular response to hydrogen peroxide	PRDX5|ANXA1|TXNRD1|LCN2
30261	1.6293E-3	7.6190E-3	4	17	904	28924	chromosome condensation	TOP2A|NCAPG2|CDK1|NUSAP1
14048	1.6293E-3	7.6190E-3	4	17	904	28924	regulation of glutamate secretion	IL1RN|IL1B|AVPR1A|SNCA
46889	1.6293E-3	7.6190E-3	4	17	904	28924	positive regulation of lipid biosynthetic process	IL1A|ANXA1|PLA2G4A|AVPR1A
6801	1.6293E-3	7.6190E-3	4	17	904	28924	superoxide metabolic process	NCF1|NOS2|NCF2|SOD2
46328	1.7406E-3	8.1286E-3	7	56	904	28924	regulation of JNK cascade	IL1A|IL1RN|SYK|IL1B|PTK2B|TNF|MYD88
31324	1.8312E-3	8.5335E-3	32	587	904	28924	negative regulation of cellular metabolic process	TXN1|IKZF1|PHB2|TNF|SBNO2|CCNB1|SOCS1|SIN3B|TSPO|ACP5|BAK1|JARID2|LMCD1|SNCA|IL10|DUSP5|DAXX|EDN1|VDR|IGFBP3|PRKCD|HMGA2|GEM|IL6|PTPRC|RNF128|ID2|C1D|BHLHE40|PTPN6|TRIB3|RAD18
50868	1.8399E-3	8.5335E-3	6	42	904	28924	negative regulation of T cell activation	SPN|CD274|IL2RA|IL4RA|PTPN6|IDO1
10565	1.8399E-3	8.5335E-3	6	42	904	28924	regulation of cellular ketone metabolic process	IL6|ANXA1|PLA2G4A|TRIB3|AVPR1A|SNCA
46890	1.8399E-3	8.5335E-3	6	42	904	28924	regulation of lipid biosynthetic process	IL1A|ANXA1|TSPO|PLA2G4A|TRIB3|AVPR1A
48477	1.8399E-3	8.5335E-3	6	42	904	28924	oogenesis	PIWIL2|TPX2|CCNB1|HEXB|PTK2B|EREG
45941	1.8805E-3	8.7102E-3	32	588	904	28924	positive regulation of transcription	TOP2A|CSRNP1|SPI1|HMGB2|IKZF1|ELK1|HIF1A|TNF|PMF1|NEUROD1|BLOC1S2|IL11|SLC11A1|EAF1|OSM|INHBA|POU2F2|GTF2F2|FOSL2|CCNA2|NR4A1|IL6|MAFB|IFNG|ELF4|IL1B|IRF1|ROR1|IL17F|MYD88|IL17A|TLR2
30036	1.8976E-3	8.7776E-3	13	163	904	28924	actin cytoskeleton organization	WAS|ARPC4|CORO1A|ACTG1|SPN|FMNL2|CFL1|RAC2|PTK2B|SIRPA|LCP1|S100A9|DBN1
51248	1.9369E-3	8.9229E-3	10	107	904	28924	negative regulation of protein metabolic process	CCNB1|SOCS1|PTPRC|IGFBP3|PRKCD|PTPN6|IRAK3|BAK1|JARID2|SNCA
51480	1.9369E-3	8.9229E-3	10	107	904	28924	cytosolic calcium ion homeostasis	GNA13|EDN1|PTPRC|CALCR|IL1B|P2RY2|PLCG2|CD38|PTK2B|AVPR1A
51493	1.9369E-3	8.9229E-3	10	107	904	28924	regulation of cytoskeleton organization	TPX2|SDC4|ARPC1B|PLEK|CFL1|CAPG|CLEC2I|ARPC5|CORO1A|MYO1F
51052	1.9745E-3	9.0840E-3	8	73	904	28924	regulation of DNA metabolic process	IL6|PTPRC|IFNG|HMGB2|CDK1|GEM|RAD18|EREG
16485	2.0154E-3	9.2510E-3	9	90	904	28924	protein processing	FCNB|MMP14|C1RL|CASP1|CTSE|CFP|ASPRV1|CFB|C2
31644	2.0163E-3	9.2510E-3	14	184	904	28924	regulation of neurological system process	IL10|EDN1|SPHK1|ARRB2|AVPR1A|NGF|MMP9|TNF|IL1A|IL6|IFNG|CCL2|CD38|SNCA
9132	2.0434E-3	9.3501E-3	4	18	904	28924	nucleoside diphosphate metabolic process	RRM2|ATP5E|NME2|NME1
2285	2.0434E-3	9.3501E-3	4	18	904	28924	lymphocyte activation involved in immune response	SLC11A1|H2-M3|PLCG2|RELB
51054	2.0825E-3	9.5165E-3	6	43	904	28924	positive regulation of DNA metabolic process	IL6|PTPRC|IFNG|HMGB2|CDK1|EREG
51051	2.1682E-3	9.8946E-3	11	127	904	28924	negative regulation of transport	TXN1|IL11|IL6|IL1RN|EDN1|ANXA1|IL1B|OSM|INHBB|FCGR2B|TNF
60249	2.1759E-3	9.9167E-3	9	91	904	28924	anatomical structure homeostasis	SASH3|IL6|RAC2|ACP5|TNFSF11|PLA2G4A|SLC28A2|CORO1A|HIF1A
50	2.2195E-3	9.9424E-3	3	9	904	28924	urea cycle	ARG2|ARG1|ASS1
34105	2.2195E-3	9.9424E-3	3	9	904	28924	positive regulation of tissue remodeling	B4GALT1|VDR|TNFSF11
50715	2.2195E-3	9.9424E-3	3	9	904	28924	positive regulation of cytokine secretion	IFNG|CRTAM|CASP1
1773	2.2195E-3	9.9424E-3	3	9	904	28924	myeloid dendritic cell activation	SPI1|PIRB|RELB
43011	2.2195E-3	9.9424E-3	3	9	904	28924	myeloid dendritic cell differentiation	SPI1|PIRB|RELB
2720	2.2195E-3	9.9424E-3	3	9	904	28924	positive regulation of cytokine production involved in immune response	SASH3|FCER1G|TLR2
2828	2.2195E-3	9.9424E-3	3	9	904	28924	regulation of T-helper 2 type immune response	IL6|IL4RA|IDO1
44003	2.2195E-3	9.9424E-3	3	9	904	28924	modification by symbiont of host morphology or physiology	TLR7|MMP9|TLR2
19627	2.2195E-3	9.9424E-3	3	9	904	28924	urea metabolic process	ARG2|ARG1|ASS1
45060	2.2195E-3	9.9424E-3	3	9	904	28924	negative thymic T cell selection	SPN|PTPRC|DOCK2
45723	2.2195E-3	9.9424E-3	3	9	904	28924	positive regulation of fatty acid biosynthetic process	ANXA1|PLA2G4A|AVPR1A
46209	2.2195E-3	9.9424E-3	3	9	904	28924	nitric oxide metabolic process	NOS2|ROR1|SLC7A2
30889	2.2195E-3	9.9424E-3	3	9	904	28924	negative regulation of B cell proliferation	IL10|TNFRSF13B|FCGR2B
19751	2.3486E-3	1.0507E-2	6	44	904	28924	polyol metabolic process	SLC37A2|DGAT2|PTAFR|PLCG2|GYK|GDPD3
70302	2.3622E-3	1.0540E-2	7	59	904	28924	regulation of stress-activated protein kinase signaling cascade	IL1A|IL1RN|SYK|IL1B|PTK2B|TNF|MYD88
16064	2.3622E-3	1.0540E-2	7	59	904	28924	immunoglobulin mediated immune response	FCGR3|FCER1G|PRKCD|C1RL|FCGR2B|POU2F2|MYD88
32890	2.5248E-3	1.1218E-2	4	19	904	28924	regulation of organic acid transport	IL1B|P2RY2|TNFSF11|TNF
50852	2.5248E-3	1.1218E-2	4	19	904	28924	T cell receptor signaling pathway	PLCG2|CLEC2I|BCL2A1D|MALT1
46330	2.5248E-3	1.1218E-2	4	19	904	28924	positive regulation of JNK cascade	IL1A|IL1B|TNF|MYD88
45926	2.5274E-3	1.1218E-2	9	93	904	28924	negative regulation of growth	IL10|GREM1|IFNG|CTSG|HIF1A|TNF|MYD88|CAMP|TLR2
44106	2.5849E-3	1.1459E-2	17	252	904	28924	cellular amine metabolic process	SLC22A4|ARG2|WARS|NOS2|ARG1|ODC1|ASS1|IL4I1|LARS2|HAL|PSAT1|LPCAT2|PHGDH|GARS|FARSA|IDO1|SNCA
45860	2.7189E-3	1.2037E-2	12	150	904	28924	positive regulation of protein kinase activity	IL1RN|EDN1|PTPRC|SDC4|SYK|SPHK1|IL1B|SLC11A1|PRKCD|PTK2B|LRP8|EREG
6629	2.8279E-3	1.2139E-2	36	703	904	28924	lipid metabolic process	SLC22A4|IL1RN|GAL3ST1|NCF1|HEXB|PIK3CD|PLD4|GDPD3|ALOX12|AOAH|SGMS2|PLA2G7|PIK3CG|CYP27B1|ALOX5|PLCG2|TSPO|SNCA|DGAT2|SYK|VDR|SPHK1|PLCL2|PLA2G4A|ALDH1A3|ACAP1|SOAT2|APOC2|B3GNT5|PEX5|LPCAT2|ALOX5AP|SAA1|ACSBG1|SMPDL3B|PTGES
51605	2.8631E-3	1.2139E-2	7	61	904	28924	protein maturation by peptide bond cleavage	FCNB|MMP14|C1RL|CFP|ASPRV1|CFB|C2
8228	2.8665E-3	1.2139E-2	2	3	904	28924	opsonization	PTX3|CD47
32959	2.8665E-3	1.2139E-2	2	3	904	28924	inositol trisphosphate biosynthetic process	PTAFR|PLCG2
33028	2.8665E-3	1.2139E-2	2	3	904	28924	myeloid cell apoptosis	IL6|IFNG
34122	2.8665E-3	1.2139E-2	2	3	904	28924	negative regulation of toll-like receptor signaling pathway	IRAK3|ARRB2
42365	2.8665E-3	1.2139E-2	2	3	904	28924	water-soluble vitamin catabolic process	NCF1|NCF2
50901	2.8665E-3	1.2139E-2	2	3	904	28924	leukocyte tethering or rolling	SELP|SELPLG
1803	2.8665E-3	1.2139E-2	2	3	904	28924	regulation of type III hypersensitivity	FCGR3|FCER1G
1805	2.8665E-3	1.2139E-2	2	3	904	28924	positive regulation of type III hypersensitivity	FCGR3|FCER1G
1866	2.8665E-3	1.2139E-2	2	3	904	28924	NK T cell proliferation	ELF4|FCGR4
34694	2.8665E-3	1.2139E-2	2	3	904	28924	response to prostaglandin stimulus	CYP27B1|VDR
34695	2.8665E-3	1.2139E-2	2	3	904	28924	response to prostaglandin E stimulus	CYP27B1|VDR
2477	2.8665E-3	1.2139E-2	2	3	904	28924	antigen processing and presentation of exogenous peptide antigen via MHC class Ib	H2-M3|TAP2
2481	2.8665E-3	1.2139E-2	2	3	904	28924	antigen processing and presentation of exogenous protein antigen via MHC class Ib, TAP-dependent	H2-M3|TAP2
2538	2.8665E-3	1.2139E-2	2	3	904	28924	production of arachidonic acid metabolites involved in inflammatory response	ALOX5|ALOX5AP
2713	2.8665E-3	1.2139E-2	2	3	904	28924	negative regulation of B cell mediated immunity	PTPN6|FCGR2B
2874	2.8665E-3	1.2139E-2	2	3	904	28924	regulation of chronic inflammatory response to antigenic stimulus	IL10|TNF
2884	2.8665E-3	1.2139E-2	2	3	904	28924	negative regulation of hypersensitivity	SPN|FCGR2B
2890	2.8665E-3	1.2139E-2	2	3	904	28924	negative regulation of immunoglobulin mediated immune response	PTPN6|FCGR2B
2924	2.8665E-3	1.2139E-2	2	3	904	28924	negative regulation of humoral immune response mediated by circulating immunoglobulin	PTPN6|FCGR2B
19364	2.8665E-3	1.2139E-2	2	3	904	28924	pyridine nucleotide catabolic process	NCF1|NCF2
19372	2.8665E-3	1.2139E-2	2	3	904	28924	lipoxygenase pathway	ALOX5|ALOX5AP
70837	2.8665E-3	1.2139E-2	2	3	904	28924	dehydroascorbic acid transport	SLC2A1|SLC2A3
70943	2.8665E-3	1.2139E-2	2	3	904	28924	neutrophil mediated killing of symbiont cell	NCF1|CTSG
70942	2.8665E-3	1.2139E-2	2	3	904	28924	neutrophil mediated cytotoxicity	NCF1|CTSG
46654	2.8665E-3	1.2139E-2	2	3	904	28924	tetrahydrofolate biosynthetic process	GCH1|MTHFD1L
30836	2.8665E-3	1.2139E-2	2	3	904	28924	positive regulation of actin filament depolymerization	PLEK|CFL1
6742	2.8665E-3	1.2139E-2	2	3	904	28924	NADP catabolic process	NCF1|NCF2
48247	2.8665E-3	1.2139E-2	2	3	904	28924	lymphocyte chemotaxis	CCL5|CCL2
32660	2.8665E-3	1.2139E-2	2	3	904	28924	regulation of interleukin-17 production	MYD88|TLR2
32691	2.8665E-3	1.2139E-2	2	3	904	28924	negative regulation of interleukin-1 beta production	ACP5|ARRB2
32692	2.8665E-3	1.2139E-2	2	3	904	28924	negative regulation of interleukin-1 production	ACP5|ARRB2
32693	2.8665E-3	1.2139E-2	2	3	904	28924	negative regulation of interleukin-10 production	FCGR2B|IDO1
32743	2.8665E-3	1.2139E-2	2	3	904	28924	positive regulation of interleukin-2 production	SASH3|CD83
51604	2.9223E-3	1.2360E-2	9	95	904	28924	protein maturation	FCNB|MMP14|C1RL|CASP1|CTSE|CFP|ASPRV1|CFB|C2
10466	2.9564E-3	1.2458E-2	6	46	904	28924	negative regulation of peptidase activity	CTLA2B|CSTB|NR4A1|IL6|PTTG1|BCL2A1D
51971	2.9564E-3	1.2458E-2	6	46	904	28924	positive regulation of transmission of nerve impulse	IL6|IFNG|CCL2|ARRB2|TNF|SNCA
30307	2.9564E-3	1.2458E-2	6	46	904	28924	positive regulation of cell growth	TNFRSF12A|CD38|PTK2B|ALOX12|AVPR1A|NGF
70304	3.0787E-3	1.2892E-2	4	20	904	28924	positive regulation of stress-activated protein kinase signaling cascade	IL1A|IL1B|TNF|MYD88
6213	3.0787E-3	1.2892E-2	4	20	904	28924	pyrimidine nucleoside metabolic process	NME2|UPP1|DCK|NME1
7157	3.0787E-3	1.2892E-2	4	20	904	28924	heterophilic cell-cell adhesion	SELP|CADM3|ITGA4|ITGA5
9595	3.0973E-3	1.2892E-2	3	10	904	28924	detection of biotic stimulus	CLEC7A|CRTAM|TLR2
2262	3.0973E-3	1.2892E-2	3	10	904	28924	myeloid cell homeostasis	IL6|IFNG|BAK1
43383	3.0973E-3	1.2892E-2	3	10	904	28924	negative T cell selection	SPN|PTPRC|DOCK2
43604	3.0973E-3	1.2892E-2	3	10	904	28924	amide biosynthetic process	ARG2|ARG1|ASS1
60669	3.0973E-3	1.2892E-2	3	10	904	28924	embryonic placenta morphogenesis	IL10|SOCS3|RSPO3
45408	3.0973E-3	1.2892E-2	3	10	904	28924	regulation of interleukin-6 biosynthetic process	IFNG|IL1B|EREG
32733	3.0973E-3	1.2892E-2	3	10	904	28924	positive regulation of interleukin-10 production	SASH3|FCER1G|CD83
7292	3.1421E-3	1.3063E-2	7	62	904	28924	female gamete generation	PIWIL2|TPX2|CCNB1|HEXB|PLA2G4A|PTK2B|EREG
30029	3.1938E-3	1.3262E-2	13	173	904	28924	actin filament-based process	WAS|ARPC4|CORO1A|ACTG1|SPN|FMNL2|CFL1|RAC2|PTK2B|SIRPA|LCP1|S100A9|DBN1
10605	3.2151E-3	1.3334E-2	32	609	904	28924	negative regulation of macromolecule metabolic process	PIWIL2|TXN1|IKZF1|PHB2|TNF|RBM3|SBNO2|CCNB1|SOCS1|SIN3B|BAK1|JARID2|LMCD1|SNCA|IL10|DUSP5|DAXX|VDR|IGFBP3|PRKCD|HMGA2|IRAK3|GEM|IL6|PTPRC|RNF128|ID2|C1D|BHLHE40|PTPN6|TRIB3|RAD18
9888	3.2436E-3	1.3435E-2	36	709	904	28924	tissue development	CD63|B4GALT1|ZFAND5|TNC|PHB2|HIF1A|TGM1|GNA13|SOCS3|CHST11|SIN3B|CFL1|TNFSF11|RSPO3|ABCB1B|CAMP|IL10|EDN1|STIL|APAF1|VDR|TXNRD1|PLA2G4A|INHBA|ASPRV1|RUNX3|GREM1|ALDH1A3|IL6|MMP13|NOV|GDNF|ID2|SPRR1A|CD44|PTGES
46942	3.2953E-3	1.3633E-2	11	134	904	28924	carboxylic acid transport	LAT2|SLC22A4|SLC7A6|ANXA1|SLC7A8|SLC11A1|PRKCD|PLIN2|SLC7A11|SLC7A1|SLC7A2
32386	3.3010E-3	1.3640E-2	6	47	904	28924	regulation of intracellular transport	TXN1|GREM1|CENPF|IL6|TNC|CDK1
6066	3.3553E-3	1.3848E-2	22	371	904	28924	alcohol metabolic process	SLC37A2|DGAT2|PFKFB3|B4GALT1|HEXB|PGAM1|PTAFR|GDPD3|PYGL|TNF|HK2|HK3|LDHA|SOAT2|MAN2A1|LPCAT2|PGK1|PLCG2|GYK|SAA1|PTGES|SNCA
46883	3.3645E-3	1.3852E-2	9	97	904	28924	regulation of hormone secretion	IL11|IL6|EDN1|IL1B|OSM|TNFSF11|CD38|INHBB|DOC2B
32269	3.3645E-3	1.3852E-2	9	97	904	28924	negative regulation of cellular protein metabolic process	CCNB1|SOCS1|PTPRC|IGFBP3|PRKCD|PTPN6|BAK1|JARID2|SNCA
44092	3.4258E-3	1.4087E-2	14	195	904	28924	negative regulation of molecular function	DUSP4|CTLA2B|CSTB|ARG2|IRAK3|NR4A1|IL6|PTPRC|PTTG1|IL1B|NUP62|PTPN6|TRIB3|BCL2A1D
7399	3.4328E-3	1.4099E-2	47	994	904	28924	nervous system development	GAL3ST1|HEXB|LST1|HMGB2|IKZF1|LRP8|DLL1|CELSR3|SPN|NEUROD1|RACGAP1|CHL1|P2RY2|CFL1|TSPO|PTK2B|MBP|PHGDH|ABCB1B|LYN|SEMA4A|STIL|APAF1|TNFRSF12A|SEMA4D|SPHK1|SEMA4C|OSM|SOD2|NGF|SDCBP2|RUNX3|NME1|SELP|ASPM|ALDH1A3|IL6|MAFB|GDNF|IFNG|FABP7|ID2|PEX5|ROR1|PTX3|DBN1|CD44
1894	3.4415E-3	1.4118E-2	7	63	904	28924	tissue homeostasis	SASH3|RAC2|ACP5|TNFSF11|PLA2G4A|SLC28A2|CORO1A
15849	3.4889E-3	1.4295E-2	11	135	904	28924	organic acid transport	LAT2|SLC22A4|SLC7A6|ANXA1|SLC7A8|SLC11A1|PRKCD|PLIN2|SLC7A11|SLC7A1|SLC7A2
30001	3.6400E-3	1.4896E-2	25	444	904	28924	metal ion transport	SLC22A4|STEAP4|KCNE4|SLA|ATP1A3|CORO1A|ELK1|CYP27B1|NIPAL1|KCNN4|VDR|PRKCB|SLC11A1|TRPV2|KCNAB2|SLC39A14|ATOX1|TPCN2|SLC4A7|TMEM37|PTPRC|SLC9A8|SLC28A2|STEAP1|LTF
50714	3.7100E-3	1.5129E-2	4	21	904	28924	positive regulation of protein secretion	IFNG|CRTAM|CASP1|KCNN4
43507	3.7100E-3	1.5129E-2	4	21	904	28924	positive regulation of JUN kinase activity	IL1RN|SYK|IL1B|PTK2B
71222	3.7100E-3	1.5129E-2	4	21	904	28924	cellular response to lipopolysaccharide	STAT1|PTAFR|CD14|MYD88
6417	3.7264E-3	1.5177E-2	10	117	904	28924	regulation of translation	PIWIL2|EIF5A|ZBP1|RBM3|TPX2|NOS2|SLA|PTK2B|TNF|WIBG
7568	3.7620E-3	1.5304E-2	7	64	904	28924	aging	CYP27B1|VDR|IL1B|NUP62|CDK1|IFI27L2A|SOD2
43280	3.8669E-3	1.5693E-2	5	34	904	28924	positive regulation of caspase activity	PYCARD|APAF1|PDCD6|ALOX12|BAK1
19217	3.8669E-3	1.5693E-2	5	34	904	28924	regulation of fatty acid metabolic process	ANXA1|PLA2G4A|TRIB3|AVPR1A|SNCA
9790	3.8985E-3	1.5803E-2	35	692	904	28924	embryonic development	TOP2A|GRN|NCAPG2|ZFAND5|ENO1|HBA-A1|HIF1A|DLL1|GNA13|SOCS3|CCNB2|CCNB1|RACGAP1|CHST11|MAN2A1|CFL1|RSPO3|PHGDH|BUB1|IL10|GINS1|EDN1|STIL|APAF1|ITGA4|PRMT1|TXNRD1|INHBA|GREM1|ALDH1A3|MAFB|GDNF|ID2|POLR1B|BIRC5
9057	3.9926E-3	1.6165E-2	17	263	904	28924	macromolecule catabolic process	APAF1|UBE2L6|ISG15|PYGL|LSM5|LYVE1|PSMA7|PSMB8|C2|PSMA5|PSMB4|PSMB5|PSMA2|PSMB3|OAS2|PGLYRP1|WIBG
45793	4.0788E-3	1.6475E-2	6	49	904	28924	positive regulation of cell size	TNFRSF12A|CD38|PTK2B|ALOX12|AVPR1A|NGF
31646	4.0788E-3	1.6475E-2	6	49	904	28924	positive regulation of neurological system process	IL6|IFNG|CCL2|ARRB2|TNF|SNCA
41	4.1048E-3	1.6560E-2	7	65	904	28924	transition metal ion transport	STEAP4|SLC11A1|SLA|STEAP1|SLC39A14|ATOX1|LTF
33209	4.1604E-3	1.6666E-2	3	11	904	28924	tumor necrosis factor-mediated signaling pathway	TNFSF11|TNFRSF1B|TNF
42100	4.1604E-3	1.6666E-2	3	11	904	28924	B cell proliferation	PTPRC|PRKCD|IL7R
51701	4.1604E-3	1.6666E-2	3	11	904	28924	interaction with host	TLR7|MMP9|TLR2
6957	4.1604E-3	1.6666E-2	3	11	904	28924	complement activation, alternative pathway	CFP|CFB|C2
32494	4.1604E-3	1.6666E-2	3	11	904	28924	response to peptidoglycan	IRAK3|MYD88|TLR2
32735	4.1604E-3	1.6666E-2	3	11	904	28924	positive regulation of interleukin-12 production	IFNG|IDO1|TLR2
6355	4.2452E-3	1.6986E-2	54	1191	904	28924	regulation of transcription, DNA-dependent	TXN1|TOP2A|CSRNP1|SPI1|HMGB2|IKZF1|ELK1|TNF|SIN3B|JARID2|LMCD1|IL11|SLC11A1|GTF2F2|RUNX3|GEM|MED23|IFNG|ELF4|IL1B|IRF1|TFEC|ROR1|TLR2|CEBPE|HIF1A|RELB|NEUROD1|SBNO2|NFIL3|BLOC1S2|STAT4|E2F2|E2F8|NFE2|IFI204|STAT1|VDR|EAF1|OSM|HMGA2|INHBA|POU2F2|FOSL2|BATF|NR4A1|IL6|MAFB|ID2|BHLHE40|IL17F|PTX3|MYD88|IL17A
7166	4.3562E-3	1.7410E-2	103	2552	904	28924	cell surface receptor linked signaling pathway	GPR65|ZFAND5|PLAT|TNF|CELSR3|HTR7|RGS1|TNFSF11|PROK2|PRKCB|EREG|DOK2|FCGR3|LTB4R1|ROR1|ADAM8|CSF1R|FPR1|FPR3|CSF2RB|FPR2|GPR84|KLRK1|SOCS1|CALCR|CLEC7A|HRH2|PLCG2|LYN|CCR1|STIL|GPR15|MT2|IIGP1|IL6|PTPRC|EIF6|GDNF|MYD88|LAT|CSRNP1|ITGAM|ITGB3|PTPRN|ITGB2|PLEK|PIK3CD|ARRB2|ITGAL|SPN|GPR132|ITGAX|RSPO3|ITGAV|CCR7|FFAR2|BCL2A1D|CCR5|CCR2|EDN1|PTGIR|FCER1G|ANXA1|ITGA4|SYK|GPR35|SPHK1|NFAM1|IRAK3|AVPR1A|TNFRSF1B|VAV1|CSF2RB2|LAT2|ITGA5|TLR2|RGS18|RGS14|PTAFR|ATP1A3|PIRB|DLL1|MALT1|GNA13|OLFR56|P2RY2|NPY|STAT4|IL21R|CCL2|PTK2B|P2RY13|PTPN1|P2RY10|NOS2|STAT1|GPR141|KLHL6|IL2RA|IL2RB|PTPN6|CLEC2I|FCGR2B
33674	4.3629E-3	1.7416E-2	12	159	904	28924	positive regulation of kinase activity	IL1RN|EDN1|PTPRC|SDC4|SYK|SPHK1|IL1B|SLC11A1|PRKCD|PTK2B|LRP8|EREG
2541	4.3972E-3	1.7512E-2	5	35	904	28924	activation of plasma proteins involved in acute inflammatory response	FCNB|C1RL|CFP|CFB|C2
6956	4.3972E-3	1.7512E-2	5	35	904	28924	complement activation	FCNB|C1RL|CFP|CFB|C2
45058	4.4237E-3	1.7556E-2	4	22	904	28924	T cell selection	SPN|PTPRC|SYK|DOCK2
70374	4.4237E-3	1.7556E-2	4	22	904	28924	positive regulation of ERK1 and ERK2 cascade	IL1A|IL6|IL1B|CD44
6071	4.4237E-3	1.7556E-2	4	22	904	28924	glycerol metabolic process	SLC37A2|DGAT2|GYK|GDPD3
8360	4.5148E-3	1.7876E-2	6	50	904	28924	regulation of cell shape	GNA13|IL6|LST1|CDC42EP2|ARHGAP15|CORO1A
34097	4.5148E-3	1.7876E-2	6	50	904	28924	response to cytokine stimulus	SELP|STAT1|CCL5|SLC11A1|ACP5|CORO1A
70838	4.5982E-3	1.8185E-2	11	140	904	28924	divalent metal ion transport	TMEM37|CYP27B1|PTPRC|VDR|PRKCB|NIPAL1|SLC11A1|TRPV2|SLC39A14|CORO1A|TPCN2
51056	4.6824E-3	1.8496E-2	14	202	904	28924	regulation of small GTPase mediated signal transduction	RAP1GAP2|TBC1D9|RASGRP1|TBC1D2|ACAP1|CYTH4|RASA4|SPATA13|NUP62|PTK2B|ECT2|CYTIP|DOCK2|CYTH1
16042	4.8504E-3	1.9138E-2	11	141	904	28924	lipid catabolic process	CYP27B1|ACAP1|VDR|HEXB|APOC2|PEX5|PLCG2|PLD4|PLA2G4A|SMPDL3B|PLA2G7
16311	4.9049E-3	1.9330E-2	13	182	904	28924	dephosphorylation	DUSP4|DUSP5|PTPN1|DUSP2|PTPRN|PTPRO|PTPRJ|PTPRC|ACP5|PTPN6|PTPN7|ACPP|CDKN3
10467	5.0717E-3	1.9965E-2	93	2281	904	28924	gene expression	PIWIL2|EIF4A1|CSRNP1|SPI1|RPL32|WDR4|SLA|IKZF1|LITAF|RPL9|PHB2|ELK1|RBM3|RPS14|FCNB|SIN3B|RPS19|RPS18|C1RL|CASP1|CTSE|JARID2|LMCD1|EIF5A|DAXX|WARS|PRKCB|RPS5|ARID5A|GTF2F2|RUNX3|MRPS18C|MED23|LARS2|MMP14|ELF4|IRF1|POLR1B|C1D|TFEC|NHP2|MCM3|ROR1|TRIB3|GARS|SNRPE|MCM5|CFB|ASF1B|SNRPB|RPL10|UHRF1|RNMT|CEBPE|RPS27L|CFP|HIF1A|PMF1|C2|RELB|NEUROD1|SBNO2|NFIL3|HRH2|PES1|STAT4|E2F2|E2F8|NFE2|STAT1|VDR|PCGF5|EAF1|CPSF2|HMGA2|LSM5|PARP14|POU2F2|ASPRV1|EIF1|FOSL2|BATF|LSM8|NR4A1|GFI1B|MAFB|EIF6|BHLHE40|RPL22L1|FARSA|TRMT61A|RPS21|LAT
60322	5.2243E-3	2.0542E-2	4	23	904	28924	head development	CSRNP1|ALDH1A3|ITGA4|ZFAND5
42036	5.4192E-3	2.1113E-2	3	12	904	28924	negative regulation of cytokine biosynthetic process	IL10|IL6|RNF128
2281	5.4192E-3	2.1113E-2	3	12	904	28924	macrophage activation involved in immune response	SBNO2|TLR7|TLR2
2286	5.4192E-3	2.1113E-2	3	12	904	28924	T cell activation involved in immune response	SLC11A1|H2-M3|RELB
51785	5.4192E-3	2.1113E-2	3	12	904	28924	positive regulation of nuclear division	NUSAP1|TNF|EREG
19369	5.4192E-3	2.1113E-2	3	12	904	28924	arachidonic acid metabolic process	SPHK1|ALOX5|PLA2G4A
45840	5.4192E-3	2.1113E-2	3	12	904	28924	positive regulation of mitosis	NUSAP1|TNF|EREG
46688	5.4192E-3	2.1113E-2	3	12	904	28924	response to copper ion	CYP27B1|VDR|MT2
6198	5.4192E-3	2.1113E-2	3	12	904	28924	cAMP catabolic process	PDE1B|PDE2A|PDE4B
80135	5.4763E-3	2.1202E-2	8	86	904	28924	regulation of cellular response to stress	IL1A|IL1RN|SYK|IL1B|PTK2B|TNF|MYD88|CD44
51347	5.5731E-3	2.1202E-2	12	164	904	28924	positive regulation of transferase activity	IL1RN|EDN1|PTPRC|SDC4|SYK|SPHK1|IL1B|SLC11A1|PRKCD|PTK2B|LRP8|EREG
89	5.6141E-3	2.1202E-2	2	4	904	28924	mitotic metaphase	PES1|NDC80
32958	5.6141E-3	2.1202E-2	2	4	904	28924	inositol phosphate biosynthetic process	PTAFR|PLCG2
281	5.6141E-3	2.1202E-2	2	4	904	28924	cytokinesis after mitosis	DAXX|NUSAP1
42270	5.6141E-3	2.1202E-2	2	4	904	28924	protection from natural killer cell mediated cytotoxicity	TAP2|TAP1
50704	5.6141E-3	2.1202E-2	2	4	904	28924	regulation of interleukin-1 secretion	IFNG|CASP1
50706	5.6141E-3	2.1202E-2	2	4	904	28924	regulation of interleukin-1 beta secretion	IFNG|CASP1
50716	5.6141E-3	2.1202E-2	2	4	904	28924	positive regulation of interleukin-1 secretion	IFNG|CASP1
50718	5.6141E-3	2.1202E-2	2	4	904	28924	positive regulation of interleukin-1 beta secretion	IFNG|CASP1
42541	5.6141E-3	2.1202E-2	2	4	904	28924	hemoglobin biosynthetic process	LYN|HIF1A
1660	5.6141E-3	2.1202E-2	2	4	904	28924	fever	IL1A|IL1B
50857	5.6141E-3	2.1202E-2	2	4	904	28924	positive regulation of antigen receptor-mediated signaling pathway	PTPRC|NFAM1
1780	5.6141E-3	2.1202E-2	2	4	904	28924	neutrophil homeostasis	IL6|IFNG
1915	5.6141E-3	2.1202E-2	2	4	904	28924	negative regulation of T cell mediated cytotoxicity	PTPRC|IL7R
10572	5.6141E-3	2.1202E-2	2	4	904	28924	positive regulation of platelet activation	SELP|PLEK
2701	5.6141E-3	2.1202E-2	2	4	904	28924	negative regulation of production of molecular mediator of immune response	IRAK3|FCGR2B
60058	5.6141E-3	2.1202E-2	2	4	904	28924	positive regulation of apoptosis involved in mammary gland involution	B4GALT1|VDR
10935	5.6141E-3	2.1202E-2	2	4	904	28924	regulation of macrophage cytokine production	IRAK3|TLR2
2865	5.6141E-3	2.1202E-2	2	4	904	28924	negative regulation of acute inflammatory response to antigenic stimulus	SPN|FCGR2B
60252	5.6141E-3	2.1202E-2	2	4	904	28924	positive regulation of glial cell proliferation	LYN|TSPO
6564	5.6141E-3	2.1202E-2	2	4	904	28924	L-serine biosynthetic process	PSAT1|PHGDH
31338	5.6141E-3	2.1202E-2	2	4	904	28924	regulation of vesicle fusion	PLA2G4A|DOC2B
31584	5.6141E-3	2.1202E-2	2	4	904	28924	activation of phospholipase D activity	GNA13|EDN1
32006	5.6141E-3	2.1202E-2	2	4	904	28924	regulation of TOR signaling cascade	SLC7A1|SLC7A2
32020	5.6141E-3	2.1202E-2	2	4	904	28924	ISG15-protein conjugation	UBE2L6|ISG15
19637	5.6160E-3	2.1202E-2	13	185	904	28924	organophosphate metabolic process	SLC37A2|NCF1|NCF2|HEXB|PIK3CD|PLA2G4A|SGMS2|PIK3CG|LPCAT2|PLCG2|GYK|SMPDL3B|SNCA
6520	5.6160E-3	2.1202E-2	13	185	904	28924	cellular amino acid metabolic process	ARG2|WARS|NOS2|ARG1|ASS1|IL4I1|LARS2|HAL|PSAT1|PHGDH|GARS|FARSA|IDO1
44265	6.0350E-3	2.2758E-2	14	208	904	28924	cellular macromolecule catabolic process	APAF1|UBE2L6|ISG15|LSM5|PSMA7|PSMB8|C2|PSMA5|PSMB4|PSMB5|PSMA2|PSMB3|OAS2|WIBG
48754	6.0417E-3	2.2758E-2	9	106	904	28924	branching morphogenesis of a tube	GREM1|GNA13|MMP14|EDN1|B4GALT1|GDNF|VDR|PHB2|CD44
10827	6.1163E-3	2.2988E-2	4	24	904	28924	regulation of glucose transport	IL1B|PRKCD|TRIB3|TNF
6752	6.1163E-3	2.2988E-2	4	24	904	28924	group transfer coenzyme metabolic process	GCH1|MTHFD1L|MTHFD2|VNN3
7017	6.1261E-3	2.3000E-2	12	166	904	28924	microtubule-based process	UXT|TPX2|TUBB6|NEU1|TUBB1|NUSAP1|BIRC5|KIF2C|KIF21B|KIF11|KIF1A|KIF17
16051	6.2846E-3	2.3569E-2	8	88	904	28924	carbohydrate biosynthetic process	B4GALT1|CHST11|HAS1|PTAFR|PGK1|PLCG2|PYGL|PTGES
51969	6.4183E-3	2.4044E-2	12	167	904	28924	regulation of transmission of nerve impulse	IL6|EDN1|IFNG|SPHK1|CCL2|CD38|ARRB2|AVPR1A|NGF|MMP9|TNF|SNCA
5976	6.7211E-3	2.5151E-2	8	89	904	28924	polysaccharide metabolic process	CHST11|HEXB|HAS1|PYGL|AOAH|PGLYRP1|LYVE1|PTGES
9059	6.8307E-3	2.5533E-2	86	2108	904	28924	macromolecule biosynthetic process	EIF4A1|CSRNP1|SPI1|B4GALT1|RPL32|SLA|MCM10|IKZF1|LITAF|RPL9|PHB2|ELK1|RBM3|RPS14|SIN3B|RPS19|RPS18|JARID2|LMCD1|EIF5A|DAXX|WARS|PRKCB|RPS5|SLC11A1|ARID5A|SDCBP2|GTF2F2|RUNX3|MRPS18C|MED23|LARS2|DBF4|ELF4|IRF1|POLR1B|B3GNT5|C1D|TFEC|MCM3|ROR1|TRIB3|GARS|MCM5|DNA2|ASF1B|PTGES|RPL10|UHRF1|CEBPE|RPS27L|FUT2|HIF1A|PMF1|RELB|NEUROD1|SBNO2|NFIL3|CHST11|MAN2A1|HAS1|STAT4|E2F2|E2F8|LYN|GINS1|NFE2|RRM2|STAT1|VDR|PCGF5|EAF1|HMGA2|PARP14|POU2F2|EIF1|FOSL2|BATF|NR4A1|GFI1B|MAFB|EIF6|BHLHE40|RPL22L1|FARSA|RPS21
43488	6.8828E-3	2.5587E-2	3	13	904	28924	regulation of mRNA stability	CALCR|SLC11A1|MAPKAPK2
45124	6.8828E-3	2.5587E-2	3	13	904	28924	regulation of bone resorption	TNFSF11|CD38|TNFRSF11B
30279	6.8828E-3	2.5587E-2	3	13	904	28924	negative regulation of ossification	CALCR|P2RY2|PTK2B
46850	6.8828E-3	2.5587E-2	3	13	904	28924	regulation of bone remodeling	TNFSF11|CD38|TNFRSF11B
31663	6.8828E-3	2.5587E-2	3	13	904	28924	lipopolysaccharide-mediated signaling pathway	STAT1|PTAFR|MYD88
7154	6.9964E-3	2.5981E-2	28	542	904	28924	cell communication	IL1RN|GAL3ST1|NCF1|HEXB|NCF4|TNC|SNX10|PLAT|DOC2B|DLL1|LDHA|HTR7|NPY|TSPO|MBP|SNCA|LYN|ANXA1|SYK|VDR|SNX20|SDCBP2|MMP9|GREM1|IL6|FCGR3|GDNF|BTK
15807	7.0403E-3	2.6116E-2	5	39	904	28924	L-amino acid transport	LAT2|SLC7A8|SLC11A1|SLC7A1|SLC7A2
48468	7.0566E-3	2.6148E-2	34	694	904	28924	cell development	PIWIL2|B4GALT1|LST1|HMGB2|TNC|HBA-A1|HIF1A|PVR|CELSR3|ACTG1|SPN|CCNB1|CHST11|CHL1|NEU1|CFL1|PTK2B|PHGDH|TIMP1|ABCB1B|LYN|EDN1|SOD2|NGF|POU2F2|SDCBP2|RUNX3|EREG|TPX2|GDNF|PEX5|BTK|PTX3|CD44
8624	7.1040E-3	2.6238E-2	4	25	904	28924	induction of apoptosis by extracellular signals	SPN|VDR|GZMB|TNF
19400	7.1040E-3	2.6238E-2	4	25	904	28924	alditol metabolic process	SLC37A2|DGAT2|GYK|GDPD3
45670	7.1040E-3	2.6238E-2	4	25	904	28924	regulation of osteoclast differentiation	CSF1R|CCL5|TNFSF11|TNF
15833	7.2248E-3	2.6655E-2	6	55	904	28924	peptide transport	IL6|IL1RN|ANXA1|TAP2|TAP1|SLC15A3
19216	7.6626E-3	2.8240E-2	8	91	904	28924	regulation of lipid metabolic process	IL1A|ANXA1|IL1B|TSPO|PLA2G4A|TRIB3|AVPR1A|SNCA
10564	7.7600E-3	2.8568E-2	7	73	904	28924	regulation of cell cycle process	TPX2|CENPF|DBF4|OSM|NUSAP1|TNF|EREG
30203	7.8432E-3	2.8843E-2	5	40	904	28924	glycosaminoglycan metabolic process	CHST11|HEXB|HAS1|PGLYRP1|LYVE1
7613	7.8829E-3	2.8958E-2	6	56	904	28924	memory	IL1RN|IL1B|CASP1|ATP1A3|ITGA5|NGF
32892	8.5585E-3	3.1171E-2	3	14	904	28924	positive regulation of organic acid transport	IL1B|P2RY2|TNFSF11
33198	8.5585E-3	3.1171E-2	3	14	904	28924	response to ATP	IL1B|PLCG2|CASP1
9214	8.5585E-3	3.1171E-2	3	14	904	28924	cyclic nucleotide catabolic process	PDE1B|PDE2A|PDE4B
33993	8.5585E-3	3.1171E-2	3	14	904	28924	response to lipid	CYP27B1|VDR|TLR2
1556	8.5585E-3	3.1171E-2	3	14	904	28924	oocyte maturation	CCNB1|PTK2B|EREG
6760	8.5585E-3	3.1171E-2	3	14	904	28924	folic acid and derivative metabolic process	GCH1|MTHFD1L|MTHFD2
6910	8.5585E-3	3.1171E-2	3	14	904	28924	phagocytosis, recognition	FCGR3|CLEC7A|SIRPA
32370	8.5585E-3	3.1171E-2	3	14	904	28924	positive regulation of lipid transport	IL1B|P2RY2|TNFSF11
9914	8.5831E-3	3.1227E-2	6	57	904	28924	hormone transport	LYN|IL6|IL1RN|ANXA1|SLCO4A1|BTK
60284	8.7001E-3	3.1546E-2	17	285	904	28924	regulation of cell development	LYN|BTG1|B4GALT1|TNFRSF12A|SEMA4D|VDR|SPHK1|NGF|DLL1|NEUROD1|ASPM|IL6|IFNG|ID2|P2RY2|TSPO|MBP
9064	8.7077E-3	3.1546E-2	5	41	904	28924	glutamine family amino acid metabolic process	ARG2|NOS2|ARG1|PHGDH|ASS1
50871	8.7077E-3	3.1546E-2	5	41	904	28924	positive regulation of B cell activation	SASH3|PTPRC|SYK|IFNG|CD38
6096	8.7077E-3	3.1546E-2	5	41	904	28924	glycolysis	HK3|LDHA|PGAM1|PGK1|HK2
3013	8.8140E-3	3.1863E-2	11	153	904	28924	circulatory system process	EDN1|GCH1|NOS2|STAT1|NCF2|NPY|CCL4|TNC|AVPR1A|SOD2|AQP3
8015	8.8140E-3	3.1863E-2	11	153	904	28924	blood circulation	EDN1|GCH1|NOS2|STAT1|NCF2|NPY|CCL4|TNC|AVPR1A|SOD2|AQP3
35239	8.8644E-3	3.2012E-2	15	240	904	28924	tube morphogenesis	EDN1|STIL|B4GALT1|APAF1|GCH1|VDR|SOD2|PHB2|HIF1A|GREM1|GNA13|MMP14|GDNF|CFL1|CD44
32957	9.1633E-3	3.2237E-2	2	5	904	28924	inositol trisphosphate metabolic process	PTAFR|PLCG2
33160	9.1633E-3	3.2237E-2	2	5	904	28924	positive regulation of protein import into nucleus, translocation	IL6|CDK1
34121	9.1633E-3	3.2237E-2	2	5	904	28924	regulation of toll-like receptor signaling pathway	IRAK3|ARRB2
42359	9.1633E-3	3.2237E-2	2	5	904	28924	vitamin D metabolic process	CYP27B1|VDR
42363	9.1633E-3	3.2237E-2	2	5	904	28924	fat-soluble vitamin catabolic process	CYP27B1|VDR
50663	9.1633E-3	3.2237E-2	2	5	904	28924	cytokine secretion	LYN|LCP2
50688	9.1633E-3	3.2237E-2	2	5	904	28924	regulation of defense response to virus	SPN|IL2RA
42590	9.1633E-3	3.2237E-2	2	5	904	28924	antigen processing and presentation of exogenous peptide antigen via MHC class I	FCGR3|FCER1G
1960	9.1633E-3	3.2237E-2	2	5	904	28924	negative regulation of cytokine-mediated signaling pathway	PTPRC|IRAK3
2349	9.1633E-3	3.2237E-2	2	5	904	28924	histamine production involved in inflammatory response	LYN|BTK
10543	9.1633E-3	3.2237E-2	2	5	904	28924	regulation of platelet activation	SELP|PLEK
2441	9.1633E-3	3.2237E-2	2	5	904	28924	histamine secretion involved in inflammatory response	LYN|BTK
2553	9.1633E-3	3.2237E-2	2	5	904	28924	histamine secretion by mast cell	LYN|BTK
2678	9.1633E-3	3.2237E-2	2	5	904	28924	positive regulation of chronic inflammatory response	TNF|IDO1
2690	9.1633E-3	3.2237E-2	2	5	904	28924	positive regulation of leukocyte chemotaxis	CXCL10|CCR2
51901	9.1633E-3	3.2237E-2	2	5	904	28924	positive regulation of mitochondrial depolarization	TSPO|ALOX12
61081	9.1633E-3	3.2237E-2	2	5	904	28924	positive regulation of myeloid leukocyte cytokine production involved in immune response	FCER1G|TLR2
45624	9.1633E-3	3.2237E-2	2	5	904	28924	positive regulation of T-helper cell differentiation	IL6|IL4RA
45628	9.1633E-3	3.2237E-2	2	5	904	28924	regulation of T-helper 2 cell differentiation	IL6|IL4RA
45730	9.1633E-3	3.2237E-2	2	5	904	28924	respiratory burst	NCF1|SLC11A1
46434	9.1633E-3	3.2237E-2	2	5	904	28924	organophosphate catabolic process	NCF1|NCF2
6021	9.1633E-3	3.2237E-2	2	5	904	28924	inositol biosynthetic process	PTAFR|PLCG2
80010	9.1633E-3	3.2237E-2	2	5	904	28924	regulation of oxygen and reactive oxygen species metabolic process	TSPO|ACP5
7000	9.1633E-3	3.2237E-2	2	5	904	28924	nucleolus organization	PES1|POLR1B
15793	9.1633E-3	3.2237E-2	2	5	904	28924	glycerol transport	SLC37A2|AQP3
45454	9.3267E-3	3.2778E-2	6	58	904	28924	cell redox homeostasis	TXN1|IL6|PRDX5|TXNRD1|GSR|GLRX
10951	9.3824E-3	3.2872E-2	4	27	904	28924	negative regulation of endopeptidase activity	CTLA2B|CSTB|PTTG1|BCL2A1D
6885	9.3824E-3	3.2872E-2	4	27	904	28924	regulation of pH	EDN1|SLC9A8|SLC11A1|SLC26A4
6919	9.3824E-3	3.2872E-2	4	27	904	28924	activation of caspase activity	PYCARD|APAF1|PDCD6|BAK1
45834	9.6358E-3	3.3725E-2	5	42	904	28924	positive regulation of lipid metabolic process	IL1A|ANXA1|IL1B|PLA2G4A|AVPR1A
51641	9.6931E-3	3.3891E-2	32	658	904	28924	cellular localization	IL1RN|PLEK|WAS|DOC2B|PIK3CG|CFL1|NUSAP1|BCAP29|AP1S1|LYN|SLC37A2|ANXA1|SYK|SLC11A1|POU2F2|SDCBP2|TIMM8A1|LAT2|ACR|CXCL10|ASPM|IL6|FCGR3|PEX5|BTK|LCP2|GARS|SLC28A2|DOCK2|MYO1F|RAN|LAT
43603	1.0453E-2	3.6397E-2	3	15	904	28924	cellular amide metabolic process	ARG2|ARG1|ASS1
2717	1.0453E-2	3.6397E-2	3	15	904	28924	positive regulation of natural killer cell mediated immunity	KLRK1|CRTAM|H2-M3
2863	1.0453E-2	3.6397E-2	3	15	904	28924	positive regulation of inflammatory response to antigenic stimulus	FCGR3|FCER1G|TNF
45954	1.0453E-2	3.6397E-2	3	15	904	28924	positive regulation of natural killer cell mediated cytotoxicity	KLRK1|CRTAM|H2-M3
7169	1.0497E-2	3.6514E-2	13	200	904	28924	transmembrane receptor protein tyrosine kinase signaling pathway	PTPN1|CSRNP1|CSF1R|ZFAND5|PLAT|EREG|DOK2|GDNF|CCL2|PTK2B|ROR1|CLEC2I|LAT
6575	1.0581E-2	3.6768E-2	11	157	904	28924	cellular amino acid derivative metabolic process	EIF5A|SLC22A4|GATM|VNN3|ODC1|GSR|LPCAT2|PHGDH|SOD2|IDO1|SNCA
50806	1.0630E-2	3.6788E-2	5	43	904	28924	positive regulation of synaptic transmission	IFNG|CCL2|ARRB2|TNF|SNCA
18108	1.0630E-2	3.6788E-2	5	43	904	28924	peptidyl-tyrosine phosphorylation	LYN|SYK|BTK|OSM|PTK2B
18212	1.0630E-2	3.6788E-2	5	43	904	28924	peptidyl-tyrosine modification	LYN|SYK|BTK|OSM|PTK2B
43244	1.0630E-2	3.6788E-2	5	43	904	28924	regulation of protein complex disassembly	EIF5A|PLEK|CFL1|CAPG|IRAK3
48145	1.0680E-2	3.6889E-2	4	28	904	28924	regulation of fibroblast proliferation	CCNA2|SPHK1|SOD2|FOSL2
90068	1.0680E-2	3.6889E-2	4	28	904	28924	positive regulation of cell cycle process	TPX2|NUSAP1|TNF|EREG
51346	1.0950E-2	3.7781E-2	6	60	904	28924	negative regulation of hydrolase activity	CTLA2B|CSTB|NR4A1|IL6|PTTG1|BCL2A1D
35295	1.1467E-2	3.9526E-2	19	341	904	28924	tube development	ARG2|EDN1|STIL|B4GALT1|APAF1|GCH1|VDR|SOD2|PHB2|HIF1A|GREM1|GNA13|MMP14|VCAN|GDNF|MAN2A1|CFL1|CD44|PTGES
30833	1.1691E-2	4.0258E-2	5	44	904	28924	regulation of actin filament polymerization	ARPC1B|CAPG|CLEC2I|ARPC5|CORO1A
34637	1.1832E-2	4.0701E-2	6	61	904	28924	cellular carbohydrate biosynthetic process	B4GALT1|PTAFR|PGK1|PLCG2|PYGL|PTGES
43506	1.2089E-2	4.1502E-2	4	29	904	28924	regulation of JUN kinase activity	IL1RN|SYK|IL1B|PTK2B
55072	1.2089E-2	4.1502E-2	4	29	904	28924	iron ion homeostasis	SLC11A1|SOD2|HIF1A|LTF
9152	1.2443E-2	4.2675E-2	8	99	904	28924	purine ribonucleotide biosynthetic process	ATP5E|NME2|ATP1A3|AMPD3|ATP5G3|ATP5G1|ATP5L|NME1
50869	1.2570E-2	4.2894E-2	3	16	904	28924	negative regulation of B cell activation	IL10|TNFRSF13B|FCGR2B
45061	1.2570E-2	4.2894E-2	3	16	904	28924	thymic T cell selection	SPN|PTPRC|DOCK2
45453	1.2570E-2	4.2894E-2	3	16	904	28924	bone resorption	RAC2|ACP5|TNFSF11
46131	1.2570E-2	4.2894E-2	3	16	904	28924	pyrimidine ribonucleoside metabolic process	NME2|UPP1|NME1
7044	1.2570E-2	4.2894E-2	3	16	904	28924	cell-substrate junction assembly	ITGB3|PTK2B|ITGA5
48732	1.3187E-2	4.4902E-2	13	206	904	28924	gland development	B4GALT1|VDR|TNC|IKZF1|PHB2|TNF|NME1|IL6|NOV|ID2|NEU1|TNFSF11|CD44
33158	1.3461E-2	4.4902E-2	2	6	904	28924	regulation of protein import into nucleus, translocation	IL6|CDK1
50709	1.3461E-2	4.4902E-2	2	6	904	28924	negative regulation of protein secretion	IL6|ANXA1
1820	1.3461E-2	4.4902E-2	2	6	904	28924	serotonin secretion	FCGR3|SYK
1956	1.3461E-2	4.4902E-2	2	6	904	28924	positive regulation of neurotransmitter secretion	SPHK1|SNCA
51225	1.3461E-2	4.4902E-2	2	6	904	28924	spindle assembly	TPX2|TUBB1
2287	1.3461E-2	4.4902E-2	2	6	904	28924	alpha-beta T cell activation involved in immune response	H2-M3|RELB
10575	1.3461E-2	4.4902E-2	2	6	904	28924	positive regulation vascular endothelial growth factor production	IL1A|IL1B
10829	1.3461E-2	4.4902E-2	2	6	904	28924	negative regulation of glucose transport	IL1B|TNF
2639	1.3461E-2	4.4902E-2	2	6	904	28924	positive regulation of immunoglobulin production	SASH3|CD37
2825	1.3461E-2	4.4902E-2	2	6	904	28924	regulation of T-helper 1 type immune response	SLC11A1|IL4RA
45084	1.3461E-2	4.4902E-2	2	6	904	28924	positive regulation of interleukin-12 biosynthetic process	IFNG|IRF1
45348	1.3461E-2	4.4902E-2	2	6	904	28924	positive regulation of MHC class II biosynthetic process	IL10|IFNG
45586	1.3461E-2	4.4902E-2	2	6	904	28924	regulation of gamma-delta T cell differentiation	PTPRC|SYK
45588	1.3461E-2	4.4902E-2	2	6	904	28924	positive regulation of gamma-delta T cell differentiation	PTPRC|SYK
70207	1.3461E-2	4.4902E-2	2	6	904	28924	protein homotrimerization	ALOX5AP|LCN2
30041	1.3461E-2	4.4902E-2	2	6	904	28924	actin filament polymerization	WAS|ARPC4
46426	1.3461E-2	4.4902E-2	2	6	904	28924	negative regulation of JAK-STAT cascade	SOCS1|HMGA2
46643	1.3461E-2	4.4902E-2	2	6	904	28924	regulation of gamma-delta T cell activation	PTPRC|SYK
46645	1.3461E-2	4.4902E-2	2	6	904	28924	positive regulation of gamma-delta T cell activation	PTPRC|SYK
6089	1.3461E-2	4.4902E-2	2	6	904	28924	lactate metabolic process	LDHA|HIF1A
30851	1.3461E-2	4.4902E-2	2	6	904	28924	granulocyte differentiation	CSF3|SPI1
32731	1.3461E-2	4.4902E-2	2	6	904	28924	positive regulation of interleukin-1 beta production	IFNG|CASP1
43009	1.3522E-2	4.5062E-2	23	445	904	28924	chordate embryonic development	IL10|GINS1|GRN|EDN1|STIL|APAF1|ITGA4|PRMT1|NCAPG2|ZFAND5|ENO1|HBA-A1|HIF1A|DLL1|GNA13|SOCS3|CCNB2|CCNB1|CHST11|MAN2A1|CFL1|RSPO3|PHGDH
70372	1.3611E-2	4.5269E-2	4	30	904	28924	regulation of ERK1 and ERK2 cascade	IL1A|IL6|IL1B|CD44
7249	1.3611E-2	4.5269E-2	4	30	904	28924	I-kappaB kinase/NF-kappaB cascade	RIPK3|TIFA|BTK|MALT1
8217	1.3920E-2	4.6072E-2	8	101	904	28924	regulation of blood pressure	EDN1|GCH1|NOS2|NCF2|NPY|AVPR1A|SOD2|AQP3
9260	1.3920E-2	4.6072E-2	8	101	904	28924	ribonucleotide biosynthetic process	ATP5E|NME2|ATP1A3|AMPD3|ATP5G3|ATP5G1|ATP5L|NME1
3001	1.3920E-2	4.6072E-2	8	101	904	28924	generation of a signal involved in cell-cell signaling	LYN|IL6|FCGR3|IL1RN|ANXA1|SYK|BTK|DOC2B
6470	1.3920E-2	4.6072E-2	8	101	904	28924	protein amino acid dephosphorylation	DUSP4|PTPN1|DUSP2|PTPRC|PTPRN|PTPN6|PTPRJ|PTPN7
23061	1.3920E-2	4.6072E-2	8	101	904	28924	signal release	LYN|IL6|FCGR3|IL1RN|ANXA1|SYK|BTK|DOC2B
50795	1.4026E-2	4.6377E-2	5	46	904	28924	regulation of behavior	GREM1|CXCL10|IL6|CASP1|CCR2
8361	1.4582E-2	4.8123E-2	10	143	904	28924	regulation of cell size	GREM1|TNFRSF12A|CFL1|CD38|PTK2B|ALOX12|EMP3|AVPR1A|IL7R|NGF
22604	1.4582E-2	4.8123E-2	10	143	904	28924	regulation of cell morphogenesis	GNA13|IL6|TNFRSF12A|SEMA4D|LST1|CDC42EP2|MBP|NGF|ARHGAP15|CORO1A
43254	1.4777E-2	4.8671E-2	6	64	904	28924	regulation of protein complex assembly	ARPC1B|PLEK|CAPG|CLEC2I|ARPC5|CORO1A
44275	1.4777E-2	4.8671E-2	6	64	904	28924	cellular carbohydrate catabolic process	HK3|LDHA|PGAM1|PGK1|PYGL|HK2
10332	1.4914E-2	4.8982E-2	3	17	904	28924	response to gamma radiation	PTPRC|BAK1|SOD2
43154	1.4914E-2	4.8982E-2	3	17	904	28924	negative regulation of caspase activity	NR4A1|IL6|BCL2A1D
2831	1.4914E-2	4.8982E-2	3	17	904	28924	regulation of response to biotic stimulus	SPN|IL2RA|CRTAM
9201	1.5165E-2	4.9661E-2	7	83	904	28924	ribonucleoside triphosphate biosynthetic process	ATP5E|NME2|ATP1A3|ATP5G3|ATP5G1|ATP5L|NME1
9206	1.5165E-2	4.9661E-2	7	83	904	28924	purine ribonucleoside triphosphate biosynthetic process	ATP5E|NME2|ATP1A3|ATP5G3|ATP5G1|ATP5L|NME1
48469	1.5165E-2	4.9661E-2	7	83	904	28924	cell maturation	CCNB1|BTK|PTK2B|TIMP1|POU2F2|RUNX3|EREG
9792	1.5237E-2	4.9701E-2	23	450	904	28924	embryonic development ending in birth or egg hatching	IL10|GINS1|GRN|EDN1|STIL|APAF1|ITGA4|PRMT1|NCAPG2|ZFAND5|ENO1|HBA-A1|HIF1A|DLL1|GNA13|SOCS3|CCNB2|CCNB1|CHST11|MAN2A1|CFL1|RSPO3|PHGDH
70925	1.5250E-2	4.9701E-2	4	31	904	28924	organelle assembly	RPS14|TPX2|EIF6|TUBB1
7162	1.5250E-2	4.9701E-2	4	31	904	28924	negative regulation of cell adhesion	SPN|MMP14|ACP5|MYO1F
15985	1.5250E-2	4.9701E-2	4	31	904	28924	energy coupled proton transport, down electrochemical gradient	ATP5E|ATP5G3|ATP5G1|ATP5L
15986	1.5250E-2	4.9701E-2	4	31	904	28924	ATP synthesis coupled proton transport	ATP5E|ATP5G3|ATP5G1|ATP5L
