# Supplementary material for: Modulation of Immune Signaling and Metabolism Highlights Host and Fungal Transcriptional Responses in Mouse Models of Invasive Pulmonary Aspergillosis
Source: Sci Rep. 2017 Dec 6;7:17096. doi: 10.1038/s41598-017-17000-1 (PMC5719083; doi:10.1038/s41598-017-17000-1)
Supplement: Supplementary file 1 — Supplementary zip [file 41598_2017_17000_MOESM1_ESM.zip › Supp_Files_Final/Supp_File_2_BINGO/LD2_Enriched.bgo.txt]

File created with bingo (c) on Dec 17, 2016 at 5:59:24 PM

ontology: namespace
curator:  bingo

Selected ontology file : bundle://114.0:1/data/GO_Biological_Process
Selected annotation file : bundle://114.0:1/data/M_musculus_default
Discarded evidence codes : 
Overrepresentation
Selected statistical test : Hypergeometric test
Selected correction : Benjamini & Hochberg False Discovery Rate (FDR) correction
Selected significance level : 0.05
Testing option : Use whole annotation as reference set
The selected cluster :
CSF3	CXCL9	CSF2	LY6I	GM10288	B930041F14RIK	CELF5	CXCL1	IFIT1	TNF	MS4A4C	CXCL5	EDA2R	SERPINA1B	CES2E	CREB3L1	CWC22	GM7117	CCR5	MYBL1	MIR8103	CCR2	GM37431	GBP6	GBP5	RSAD2	CKAP2	RPS24-PS3	CPT1C	IL1A	VCAN	ZFP46	GBP10	MMP13	IL23A	RNASE2A	FCER2A	GM13727	CCL12	CCL11	RGS16	ZFP949	I830127L07RIK	GM6969	GM7816	CLEC3B	CCL7	CCL4	CCL3	CCL2	NPTX1	GM12966	GBP2	GBP3	CCL24	F10	CCL20	PYHIN1	EPHX1	INHBA	GM36961	SELE	IIGP1	ASS1	WI1-49P9.2	BMP5	SELP	CXCL10	IL6	RP24-230J14.4	PTX3	

No annotations were retrieved for the following entities:
GM37431	GBP6	GBP5	LY6I	RPS24-PS3	ZFP949	GM36961	WI1-49P9.2	GM6969	GM7816	GBP10	CES2E	RNASE2A	RP24-230J14.4	GM7117	NPTX1	GM12966	MIR8103	GM13727	

GO-ID	p-value	corr p-value	x	n	X	N	Description	Genes in test set
6954	2.7552E-29	2.2896E-26	20	225	52	28956	inflammatory response	CCL24|CXCL9|CCL12|CCL11|CCL20|CXCL1|TNF|SELE|CXCL5|SELP|SERPINA1B|IL1A|CXCL10|IL6|CCL7|IL23A|CCL4|CCL3|CCL2|CCR2
6955	4.2553E-27	1.7681E-24	21	351	52	28956	immune response	CCL24|CSF3|CXCL9|CCL12|CSF2|CCL11|RSAD2|CCL20|CXCL1|TNF|CXCL5|IL1A|CXCL10|IL6|CCL7|IL23A|CCL4|CCL3|CCL2|PTX3|CCR2
6952	1.0478E-26	2.5567E-24	22	440	52	28956	defense response	CCL24|CXCL9|CCL12|CCL11|RSAD2|CCL20|CXCL1|TNF|SELE|CXCL5|SELP|SERPINA1B|IL1A|CXCL10|IL6|CCL7|IL23A|CCL4|CCL3|CCL2|CCR5|CCR2
9611	1.2306E-26	2.5567E-24	21	369	52	28956	response to wounding	CCL24|CXCL9|CCL12|CCL11|F10|CCL20|CXCL1|TNF|SELE|CXCL5|SELP|SERPINA1B|IL1A|CXCL10|IL6|CCL7|IL23A|CCL4|CCL3|CCL2|CCR2
2376	8.4023E-24	1.3965E-21	23	700	52	28956	immune system process	CCL24|CSF3|CXCL9|CCL12|CSF2|CCL11|RSAD2|CCL20|CXCL1|INHBA|TNF|CXCL5|SELP|IL1A|CXCL10|IL6|CCL7|IL23A|CCL4|CCL3|CCL2|PTX3|CCR2
6950	1.6931E-19	2.3450E-17	24	1244	52	28956	response to stress	CCL24|CXCL9|CCL12|CCL11|RSAD2|F10|CCL20|CXCL1|TNF|SELE|CXCL5|SELP|SERPINA1B|IL1A|CXCL10|IL6|CCL7|IL23A|CREB3L1|CCL4|CCL3|CCL2|CCR5|CCR2
50896	5.8408E-19	6.9338E-17	30	2529	52	28956	response to stimulus	CSF3|CXCL9|CCL12|CSF2|CCL11|CXCL1|IFIT1|TNF|CXCL5|SERPINA1B|CCL7|CREB3L1|CCL4|CCL3|CCL2|CCR5|CCR2|CCL24|RSAD2|F10|CCL20|EPHX1|SELE|ASS1|SELP|IL1A|CXCL10|IL6|IL23A|PTX3
6935	7.5466E-17	6.9681E-15	11	110	52	28956	chemotaxis	CCL24|CXCL10|CCL12|CCL11|CCL7|CCL20|CCL4|CCL3|CCL2|CXCL1|CXCL5
42330	7.5466E-17	6.9681E-15	11	110	52	28956	taxis	CCL24|CXCL10|CCL12|CCL11|CCL7|CCL20|CCL4|CCL3|CCL2|CXCL1|CXCL5
7626	4.3579E-16	3.6214E-14	13	247	52	28956	locomotory behavior	CCL24|CCL12|CCL11|CCL20|CXCL1|CXCL5|SELP|CXCL10|CCL7|CCL4|CCL3|CCL2|PTX3
7610	7.3264E-14	5.5347E-12	14	470	52	28956	behavior	CCL24|CCL12|CCL11|CCL20|CXCL1|CXCL5|SELP|CXCL10|IL6|CCL7|CCL4|CCL3|CCL2|PTX3
40011	8.2282E-14	5.6980E-12	13	371	52	28956	locomotion	CCL24|CCL12|CCL11|CCL20|CXCL1|TNF|CXCL5|SELP|CXCL10|CCL7|CCL4|CCL3|CCL2
42221	2.3970E-13	1.5323E-11	18	1086	52	28956	response to chemical stimulus	CCL24|CCL12|CCL11|CCL20|EPHX1|CXCL1|IFIT1|CXCL5|ASS1|SELP|SERPINA1B|CXCL10|CCL7|CREB3L1|CCL4|CCL3|CCL2|CCR5
9605	2.2890E-11	1.3587E-9	11	345	52	28956	response to external stimulus	CCL24|CXCL10|CCL12|CCL11|CCL7|CCL20|CCL4|CCL3|CCL2|CXCL1|CXCL5
2687	1.6559E-8	9.1736E-7	4	16	52	28956	positive regulation of leukocyte migration	SELP|CXCL10|SELE|CCR2
50900	1.9875E-8	1.0322E-6	5	46	52	28956	leukocyte migration	SELP|CCL3|CCL2|CXCL1|TNF
51239	3.8721E-8	1.8928E-6	13	1074	52	28956	regulation of multicellular organismal process	CCL24|CCL11|RSAD2|INHBA|TNF|SELP|IL1A|CXCL10|IL6|CCL3|CCL2|CCR5|CCR2
2685	5.4093E-8	2.4973E-6	4	21	52	28956	regulation of leukocyte migration	SELP|CXCL10|SELE|CCR2
48518	8.5303E-8	3.7309E-6	16	1854	52	28956	positive regulation of biological process	CCL24|CSF2|CCL11|INHBA|TNF|SELE|SELP|IL1A|CXCL10|IL6|CCL3|CCL2|FCER2A|PTX3|CCR5|CCR2
9607	1.0545E-7	4.3816E-6	8	322	52	28956	response to biotic stimulus	IL6|RSAD2|IL23A|CREB3L1|PTX3|CCR5|TNF|ASS1
45765	1.1672E-7	4.6188E-6	5	65	52	28956	regulation of angiogenesis	IL1A|CCL24|CXCL10|CCL11|CCR2
2684	2.4662E-7	9.3154E-6	7	241	52	28956	positive regulation of immune system process	SELP|CXCL10|IL6|FCER2A|TNF|SELE|CCR2
2682	3.1639E-7	1.1431E-5	8	372	52	28956	regulation of immune system process	SELP|CXCL10|IL6|CCL3|FCER2A|TNF|SELE|CCR2
23036	5.0683E-7	1.5599E-5	5	87	52	28956	initiation of signal transduction	IL6|CCL2|TNF|IIGP1|CCR2
23038	5.0683E-7	1.5599E-5	5	87	52	28956	signal initiation by diffusible mediator	IL6|CCL2|TNF|IIGP1|CCR2
23049	5.0683E-7	1.5599E-5	5	87	52	28956	signal initiation by protein/peptide mediator	IL6|CCL2|TNF|IIGP1|CCR2
19221	5.0683E-7	1.5599E-5	5	87	52	28956	cytokine-mediated signaling pathway	IL6|CCL2|TNF|IIGP1|CCR2
22603	7.2651E-7	2.1562E-5	7	283	52	28956	regulation of anatomical structure morphogenesis	IL1A|CCL24|CXCL10|IL6|CCL11|TNF|CCR2
48583	9.7483E-7	2.7934E-5	8	432	52	28956	regulation of response to stimulus	SELP|IL1A|CXCL10|IL6|FCER2A|CCR5|TNF|CCR2
50793	1.1181E-6	3.0972E-5	10	783	52	28956	regulation of developmental process	IL1A|CCL24|CXCL10|IL6|CCL11|RSAD2|CCL3|INHBA|TNF|CCR2
70098	3.1631E-6	8.2861E-5	2	2	52	28956	chemokine-mediated signaling pathway	CCL2|CCR2
48584	3.1908E-6	8.2861E-5	6	226	52	28956	positive regulation of response to stimulus	IL1A|CXCL10|FCER2A|CCR5|TNF|CCR2
9987	4.6714E-6	1.1764E-4	32	8927	52	28956	cellular process	CSF3|CSF2|RGS16|CXCL1|IFIT1|TNF|EDA2R|SERPINA1B|CREB3L1|CWC22|CCL3|CCL2|GBP2|MYBL1|CCR2|GBP3|EPHX1|CKAP2|INHBA|CPT1C|SELE|IIGP1|ASS1|BMP5|SELP|CXCL10|VCAN|IL6|ZFP46|MMP13|IL23A|PTX3
30593	6.0940E-6	1.4895E-4	3	20	52	28956	neutrophil chemotaxis	CCL3|CCL2|CXCL1
51707	6.8179E-6	1.6188E-4	6	258	52	28956	response to other organism	IL6|RSAD2|IL23A|PTX3|CCR5|TNF
32103	8.6905E-6	2.0060E-4	4	72	52	28956	positive regulation of response to external stimulus	CXCL10|CCR5|TNF|CCR2
43410	9.6939E-6	2.1772E-4	4	74	52	28956	positive regulation of MAPKKK cascade	IL1A|IL6|TNF|CCR2
7275	1.0203E-5	2.2312E-4	16	2659	52	28956	multicellular organismal development	CSF3|CSF2|CCL11|RSAD2|INHBA|TNF|EDA2R|BMP5|SELP|SERPINA1B|VCAN|CLEC3B|IL6|MMP13|PTX3|CCR2
32101	1.4064E-5	2.9966E-4	5	171	52	28956	regulation of response to external stimulus	SELP|CXCL10|CCR5|TNF|CCR2
32501	1.6891E-5	3.5091E-4	21	4553	52	28956	multicellular organismal process	CSF3|CSF2|CCL11|RSAD2|F10|INHBA|TNF|CXCL5|EDA2R|BMP5|SELP|SERPINA1B|IL1A|VCAN|CLEC3B|IL6|MMP13|IL23A|CCL4|PTX3|CCR2
48731	1.7790E-5	3.6057E-4	14	2150	52	28956	system development	CSF3|CSF2|CCL11|RSAD2|INHBA|TNF|BMP5|SELP|VCAN|CLEC3B|IL6|MMP13|PTX3|CCR2
71345	1.8935E-5	3.6472E-4	2	4	52	28956	cellular response to cytokine stimulus	SELP|IFIT1
30335	1.9285E-5	3.6472E-4	4	88	52	28956	positive regulation of cell migration	SELP|CXCL10|SELE|CCR2
6953	1.9311E-5	3.6472E-4	3	29	52	28956	acute-phase response	SERPINA1B|IL1A|IL6
30595	2.1430E-5	3.9574E-4	3	30	52	28956	leukocyte chemotaxis	CCL3|CCL2|CXCL1
32502	2.4809E-5	4.3401E-4	16	2854	52	28956	developmental process	CSF3|CSF2|CCL11|RSAD2|INHBA|TNF|EDA2R|BMP5|SELP|SERPINA1B|VCAN|CLEC3B|IL6|MMP13|PTX3|CCR2
48522	2.5859E-5	4.3401E-4	12	1639	52	28956	positive regulation of cellular process	SELP|IL1A|CXCL10|IL6|CSF2|CCL3|CCL2|PTX3|INHBA|TNF|SELE|CCR2
51272	2.6085E-5	4.3401E-4	4	95	52	28956	positive regulation of cellular component movement	SELP|CXCL10|SELE|CCR2
40017	2.6085E-5	4.3401E-4	4	95	52	28956	positive regulation of locomotion	SELP|CXCL10|SELE|CCR2
60326	2.6114E-5	4.3401E-4	3	32	52	28956	cell chemotaxis	CCL3|CCL2|CXCL1
45766	2.8689E-5	4.6746E-4	3	33	52	28956	positive regulation of angiogenesis	IL1A|CCL24|CCL11
2690	3.1522E-5	5.0374E-4	2	5	52	28956	positive regulation of leukocyte chemotaxis	CXCL10|CCR2
48513	3.2783E-5	5.1401E-4	12	1679	52	28956	organ development	SELP|CSF3|VCAN|IL6|CSF2|MMP13|CCL11|PTX3|INHBA|TNF|CCR2|BMP5
2573	3.7401E-5	5.7556E-4	3	36	52	28956	myeloid leukocyte differentiation	CSF3|CSF2|TNF
10740	4.3162E-5	6.5214E-4	4	108	52	28956	positive regulation of intracellular protein kinase cascade	IL1A|IL6|TNF|CCR2
48856	5.0570E-5	7.5042E-4	14	2362	52	28956	anatomical structure development	CSF3|CSF2|CCL11|RSAD2|INHBA|TNF|BMP5|SELP|VCAN|CLEC3B|IL6|MMP13|PTX3|CCR2
51704	5.7492E-5	8.3818E-4	6	377	52	28956	multi-organism process	IL6|RSAD2|IL23A|PTX3|CCR5|TNF
45123	6.6043E-5	9.1470E-4	2	7	52	28956	cellular extravasation	SELP|TNF
10574	6.6043E-5	9.1470E-4	2	7	52	28956	regulation of vascular endothelial growth factor production	IL1A|CCR2
60664	6.6043E-5	9.1470E-4	2	7	52	28956	epithelial cell proliferation involved in salivary gland morphogenesis	IL6|TNF
51971	7.8515E-5	1.0524E-3	3	46	52	28956	positive regulation of transmission of nerve impulse	IL6|CCL2|TNF
50795	7.8515E-5	1.0524E-3	3	46	52	28956	regulation of behavior	CXCL10|IL6|CCR2
2688	8.7957E-5	1.1421E-3	2	8	52	28956	regulation of leukocyte chemotaxis	CXCL10|CCR2
2925	8.7957E-5	1.1421E-3	2	8	52	28956	positive regulation of humoral immune response mediated by circulating immunoglobulin	FCER2A|TNF
30097	9.0985E-5	1.1632E-3	5	253	52	28956	hemopoiesis	CSF3|CSF2|INHBA|TNF|CCR2
31646	9.4933E-5	1.1953E-3	3	49	52	28956	positive regulation of neurological system process	IL6|CCL2|TNF
70887	9.9740E-5	1.2148E-3	5	258	52	28956	cellular response to chemical stimulus	SELP|CCL3|CCL2|CXCL1|IFIT1
43408	9.9923E-5	1.2148E-3	4	134	52	28956	regulation of MAPKKK cascade	IL1A|IL6|TNF|CCR2
34097	1.0086E-4	1.2148E-3	3	50	52	28956	response to cytokine stimulus	SELP|SERPINA1B|IFIT1
10647	1.0342E-4	1.2277E-3	5	260	52	28956	positive regulation of cell communication	IL1A|IL6|CCL2|TNF|CCR2
51240	1.0720E-4	1.2373E-3	5	262	52	28956	positive regulation of multicellular organismal process	IL1A|IL6|CCL2|CCR5|TNF
16477	1.0720E-4	1.2373E-3	5	262	52	28956	cell migration	SELP|CCL3|CCL2|CXCL1|TNF
2922	1.4103E-4	1.6055E-3	2	10	52	28956	positive regulation of humoral immune response	FCER2A|TNF
1817	1.5835E-4	1.7782E-3	4	151	52	28956	regulation of cytokine production	IL1A|IL6|TNF|CCR2
30334	1.6656E-4	1.8227E-3	4	153	52	28956	regulation of cell migration	SELP|CXCL10|SELE|CCR2
48534	1.6669E-4	1.8227E-3	5	288	52	28956	hemopoietic or lymphoid organ development	CSF3|CSF2|INHBA|TNF|CCR2
9967	1.7077E-4	1.8343E-3	4	154	52	28956	positive regulation of signal transduction	IL1A|IL6|TNF|CCR2
2923	1.7218E-4	1.8343E-3	2	11	52	28956	regulation of humoral immune response mediated by circulating immunoglobulin	FCER2A|TNF
23056	1.7943E-4	1.8781E-3	4	156	52	28956	positive regulation of signaling process	IL1A|IL6|TNF|CCR2
2699	1.8265E-4	1.8781E-3	3	61	52	28956	positive regulation of immune effector process	FCER2A|TNF|CCR2
10033	1.8306E-4	1.8781E-3	7	668	52	28956	response to organic substance	SELP|SERPINA1B|CREB3L1|EPHX1|IFIT1|CCR5|ASS1
6184	1.9169E-4	1.9320E-3	3	62	52	28956	GTP catabolic process	GBP2|IIGP1|GBP3
51674	1.9529E-4	1.9320E-3	5	298	52	28956	localization of cell	SELP|CCL3|CCL2|CXCL1|TNF
48870	1.9529E-4	1.9320E-3	5	298	52	28956	cell motility	SELP|CCL3|CCL2|CXCL1|TNF
32879	1.9867E-4	1.9423E-3	7	677	52	28956	regulation of localization	SELP|CXCL10|IL6|PTX3|TNF|SELE|CCR2
65007	2.0409E-4	1.9539E-3	25	7125	52	28956	biological regulation	CSF2|CCL11|RGS16|TNF|SERPINA1B|CREB3L1|CCL4|CCL3|CCL2|CCR5|MYBL1|CCR2|CCL24|RSAD2|F10|INHBA|SELE|IIGP1|SELP|IL1A|CXCL10|IL6|ZFP46|FCER2A|PTX3
2520	2.0456E-4	1.9539E-3	5	301	52	28956	immune system development	CSF3|CSF2|INHBA|TNF|CCR2
2819	2.1064E-4	1.9668E-3	3	64	52	28956	regulation of adaptive immune response	IL6|FCER2A|TNF
2822	2.1064E-4	1.9668E-3	3	64	52	28956	regulation of adaptive immune response based on somatic recombination of immune receptors built from immunoglobulin superfamily domains	IL6|FCER2A|TNF
40012	2.6056E-4	2.4059E-3	4	172	52	28956	regulation of locomotion	SELP|CXCL10|SELE|CCR2
51270	2.7829E-4	2.5413E-3	4	175	52	28956	regulation of cellular component movement	SELP|CXCL10|SELE|CCR2
46039	2.9849E-4	2.6961E-3	3	72	52	28956	GTP metabolic process	GBP2|IIGP1|GBP3
2526	3.1089E-4	2.7779E-3	3	73	52	28956	acute inflammatory response	SERPINA1B|IL1A|IL6
31644	3.3666E-4	2.9762E-3	4	184	52	28956	regulation of neurological system process	IL1A|IL6|CCL2|TNF
10627	3.9549E-4	3.4595E-3	4	192	52	28956	regulation of intracellular protein kinase cascade	IL1A|IL6|TNF|CCR2
2714	4.2282E-4	3.6223E-3	2	17	52	28956	positive regulation of B cell mediated immunity	FCER2A|TNF
2891	4.2282E-4	3.6223E-3	2	17	52	28956	positive regulation of immunoglobulin mediated immune response	FCER2A|TNF
51094	4.4186E-4	3.7468E-3	5	356	52	28956	positive regulation of developmental process	IL1A|CCL24|IL6|CCL11|CCL3
46330	5.3041E-4	4.4522E-3	2	19	52	28956	positive regulation of JNK cascade	IL1A|TNF
40007	5.5420E-4	4.6054E-3	4	210	52	28956	growth	SELP|CCL11|INHBA|BMP5
35468	5.7426E-4	4.6589E-3	4	212	52	28956	positive regulation of signaling pathway	IL1A|IL6|TNF|CCR2
22612	5.7473E-4	4.6589E-3	3	90	52	28956	gland morphogenesis	IL6|CCL11|TNF
70304	5.8867E-4	4.6589E-3	2	20	52	28956	positive regulation of stress-activated protein kinase signaling cascade	IL1A|TNF
2920	5.8867E-4	4.6589E-3	2	20	52	28956	regulation of humoral immune response	FCER2A|TNF
50921	5.8867E-4	4.6589E-3	2	20	52	28956	positive regulation of chemotaxis	CXCL10|CCR2
30099	6.3244E-4	4.9497E-3	3	93	52	28956	myeloid cell differentiation	CSF3|CSF2|TNF
8284	6.3733E-4	4.9497E-3	5	386	52	28956	positive regulation of cell proliferation	CXCL10|IL6|CSF2|CCL2|TNF
6928	6.6761E-4	5.1151E-3	5	390	52	28956	cellular component movement	SELP|CCL3|CCL2|CXCL1|TNF
50776	6.7094E-4	5.1151E-3	4	221	52	28956	regulation of immune response	IL6|FCER2A|TNF|CCR2
70374	7.1405E-4	5.3943E-3	2	22	52	28956	positive regulation of ERK1 and ERK2 cascade	IL1A|IL6
45429	7.8116E-4	5.7959E-3	2	23	52	28956	positive regulation of nitric oxide biosynthetic process	IL6|PTX3
32755	7.8116E-4	5.7959E-3	2	23	52	28956	positive regulation of interleukin-6 production	IL1A|TNF
16525	8.5119E-4	6.2048E-3	2	24	52	28956	negative regulation of angiogenesis	CXCL10|CCR2
50920	8.5119E-4	6.2048E-3	2	24	52	28956	regulation of chemotaxis	CXCL10|CCR2
45670	9.2415E-4	6.6780E-3	2	25	52	28956	regulation of osteoclast differentiation	CCL3|TNF
80134	9.6967E-4	6.9465E-3	4	244	52	28956	regulation of response to stress	SELP|IL1A|CCR5|TNF
2697	1.0568E-3	7.4705E-3	3	111	52	28956	regulation of immune effector process	FCER2A|TNF|CCR2
43123	1.0788E-3	7.4705E-3	2	27	52	28956	positive regulation of I-kappaB kinase/NF-kappaB cascade	IL1A|TNF
7435	1.0788E-3	7.4705E-3	2	27	52	28956	salivary gland morphogenesis	IL6|TNF
48520	1.0788E-3	7.4705E-3	2	27	52	28956	positive regulation of behavior	CXCL10|CCR2
50673	1.1604E-3	7.9695E-3	2	28	52	28956	epithelial cell proliferation	IL6|TNF
1503	1.2300E-3	8.3778E-3	3	117	52	28956	ossification	MMP13|RSAD2|BMP5
45428	1.3323E-3	8.9288E-3	2	30	52	28956	regulation of nitric oxide biosynthetic process	IL6|PTX3
70372	1.3323E-3	8.9288E-3	2	30	52	28956	regulation of ERK1 and ERK2 cascade	IL1A|IL6
7431	1.4226E-3	9.4574E-3	2	31	52	28956	salivary gland development	IL6|TNF
51093	1.4469E-3	9.5425E-3	4	272	52	28956	negative regulation of developmental process	CXCL10|IL6|INHBA|CCR2
51716	1.4905E-3	9.7527E-3	6	695	52	28956	cellular response to stimulus	SELP|CCL3|CCL2|CXCL1|IFIT1|TNF
2712	1.6116E-3	1.0382E-2	2	33	52	28956	regulation of B cell mediated immunity	FCER2A|TNF
2889	1.6116E-3	1.0382E-2	2	33	52	28956	regulation of immunoglobulin mediated immune response	FCER2A|TNF
50789	1.6534E-3	1.0457E-2	22	6698	52	28956	regulation of biological process	CCL24|CSF2|CCL11|RSAD2|RGS16|INHBA|TNF|SELE|IIGP1|SELP|IL1A|CXCL10|IL6|ZFP46|CREB3L1|CCL3|CCL2|FCER2A|PTX3|CCR5|MYBL1|CCR2
90265	1.7958E-3	1.0457E-2	1	1	52	28956	positive regulation of immune complex clearance by monocytes and macrophages	CCR2
90264	1.7958E-3	1.0457E-2	1	1	52	28956	regulation of immune complex clearance by monocytes and macrophages	CCR2
6447	1.7958E-3	1.0457E-2	1	1	52	28956	regulation of translational initiation by iron	TNF
70091	1.7958E-3	1.0457E-2	1	1	52	28956	glucagon secretion	IL6
2691	1.7958E-3	1.0457E-2	1	1	52	28956	regulation of cellular extravasation	SELP
45994	1.7958E-3	1.0457E-2	1	1	52	28956	positive regulation of translational initiation by iron	TNF
42045	1.7958E-3	1.0457E-2	1	1	52	28956	epithelial fluid transport	CSF2
42465	1.7958E-3	1.0457E-2	1	1	52	28956	kinesis	CCL20
42466	1.7958E-3	1.0457E-2	1	1	52	28956	chemokinesis	CCL20
71354	1.7958E-3	1.0457E-2	1	1	52	28956	cellular response to interleukin-6	SELP
1887	1.7958E-3	1.0457E-2	1	1	52	28956	selenium metabolic process	SELP
2037	1.7958E-3	1.0457E-2	1	1	52	28956	negative regulation of L-glutamate transport	TNF
43122	1.8120E-3	1.0457E-2	2	35	52	28956	regulation of I-kappaB kinase/NF-kappaB cascade	IL1A|TNF
50708	1.8120E-3	1.0457E-2	2	35	52	28956	regulation of protein secretion	IL6|TNF
32675	1.9164E-3	1.0983E-2	2	36	52	28956	regulation of interleukin-6 production	IL1A|TNF
60348	1.9733E-3	1.1231E-2	3	138	52	28956	bone development	MMP13|RSAD2|BMP5
9207	2.1404E-3	1.2100E-2	3	142	52	28956	purine ribonucleoside triphosphate catabolic process	GBP2|IIGP1|GBP3
9203	2.1835E-3	1.2260E-2	3	143	52	28956	ribonucleoside triphosphate catabolic process	GBP2|IIGP1|GBP3
2521	2.2272E-3	1.2372E-2	3	144	52	28956	leukocyte differentiation	CSF3|CSF2|TNF
51222	2.2463E-3	1.2372E-2	2	39	52	28956	positive regulation of protein transport	IL6|TNF
1501	2.2481E-3	1.2372E-2	4	307	52	28956	skeletal system development	CLEC3B|MMP13|RSAD2|BMP5
9146	2.2714E-3	1.2418E-2	3	145	52	28956	purine nucleoside triphosphate catabolic process	GBP2|IIGP1|GBP3
9154	2.3161E-3	1.2580E-2	3	146	52	28956	purine ribonucleotide catabolic process	GBP2|IIGP1|GBP3
2761	2.3618E-3	1.2581E-2	2	40	52	28956	regulation of myeloid leukocyte differentiation	CCL3|TNF
2821	2.3618E-3	1.2581E-2	2	40	52	28956	positive regulation of adaptive immune response	FCER2A|TNF
2824	2.3618E-3	1.2581E-2	2	40	52	28956	positive regulation of adaptive immune response based on somatic recombination of immune receptors built from immunoglobulin superfamily domains	FCER2A|TNF
9143	2.4072E-3	1.2661E-2	3	148	52	28956	nucleoside triphosphate catabolic process	GBP2|IIGP1|GBP3
9261	2.4072E-3	1.2661E-2	3	148	52	28956	ribonucleotide catabolic process	GBP2|IIGP1|GBP3
9966	2.4569E-3	1.2841E-2	5	524	52	28956	regulation of signal transduction	IL1A|IL6|RGS16|TNF|CCR2
35272	2.4800E-3	1.2881E-2	2	41	52	28956	exocrine system development	IL6|TNF
23051	2.5805E-3	1.3319E-2	5	530	52	28956	regulation of signaling process	IL1A|IL6|RGS16|TNF|CCR2
50806	2.7248E-3	1.3918E-2	2	43	52	28956	positive regulation of synaptic transmission	CCL2|TNF
44057	2.7301E-3	1.3918E-2	4	324	52	28956	regulation of system process	IL1A|IL6|CCL2|TNF
2705	2.9805E-3	1.5011E-2	2	45	52	28956	positive regulation of leukocyte mediated immunity	FCER2A|TNF
2708	2.9805E-3	1.5011E-2	2	45	52	28956	positive regulation of lymphocyte mediated immunity	FCER2A|TNF
6195	3.1073E-3	1.5487E-2	3	162	52	28956	purine nucleotide catabolic process	GBP2|IIGP1|GBP3
10466	3.1124E-3	1.5487E-2	2	46	52	28956	negative regulation of peptidase activity	SERPINA1B|IL6
6874	3.2165E-3	1.5910E-2	3	164	52	28956	cellular calcium ion homeostasis	CCL3|CCL2|CCR2
50729	3.2470E-3	1.5966E-2	2	47	52	28956	positive regulation of inflammatory response	CCR5|TNF
51969	3.3846E-3	1.6475E-2	3	167	52	28956	regulation of transmission of nerve impulse	IL6|CCL2|TNF
55074	3.4418E-3	1.6475E-2	3	168	52	28956	calcium ion homeostasis	CCL3|CCL2|CCR2
45079	3.5885E-3	1.6475E-2	1	2	52	28956	negative regulation of chemokine biosynthetic process	IL6
53	3.5885E-3	1.6475E-2	1	2	52	28956	argininosuccinate metabolic process	ASS1
45630	3.5885E-3	1.6475E-2	1	2	52	28956	positive regulation of T-helper 2 cell differentiation	IL6
51799	3.5885E-3	1.6475E-2	1	2	52	28956	negative regulation of hair follicle development	INHBA
35455	3.5885E-3	1.6475E-2	1	2	52	28956	response to interferon-alpha	IFIT1
35457	3.5885E-3	1.6475E-2	1	2	52	28956	cellular response to interferon-alpha	IFIT1
45721	3.5885E-3	1.6475E-2	1	2	52	28956	negative regulation of gluconeogenesis	IL6
2876	3.5885E-3	1.6475E-2	1	2	52	28956	positive regulation of chronic inflammatory response to antigenic stimulus	TNF
1781	3.5885E-3	1.6475E-2	1	2	52	28956	neutrophil apoptosis	IL6
2036	3.5885E-3	1.6475E-2	1	2	52	28956	regulation of L-glutamate transport	TNF
6875	3.9834E-3	1.8089E-2	3	177	52	28956	cellular metal ion homeostasis	CCL3|CCL2|CCR2
9166	3.9834E-3	1.8089E-2	3	177	52	28956	nucleotide catabolic process	GBP2|IIGP1|GBP3
6959	4.1108E-3	1.8565E-2	2	53	52	28956	humoral immune response	TNF|CCR2
55065	4.3718E-3	1.9638E-2	3	183	52	28956	metal ion homeostasis	CCL3|CCL2|CCR2
46328	4.5783E-3	2.0455E-2	2	56	52	28956	regulation of JNK cascade	IL1A|TNF
34655	4.7124E-3	2.0830E-2	3	188	52	28956	nucleobase, nucleoside, nucleotide and nucleic acid catabolic process	GBP2|IIGP1|GBP3
34656	4.7124E-3	2.0830E-2	3	188	52	28956	nucleobase, nucleoside and nucleotide catabolic process	GBP2|IIGP1|GBP3
10646	4.7975E-3	2.1094E-2	6	880	52	28956	regulation of cell communication	IL1A|IL6|RGS16|CCL2|TNF|CCR2
45637	4.9030E-3	2.1444E-2	2	58	52	28956	regulation of myeloid cell differentiation	CCL3|TNF
70302	5.0692E-3	2.1695E-2	2	59	52	28956	regulation of stress-activated protein kinase signaling cascade	IL1A|TNF
44270	5.1419E-3	2.1695E-2	3	194	52	28956	cellular nitrogen compound catabolic process	GBP2|IIGP1|GBP3
51346	5.2380E-3	2.1695E-2	2	60	52	28956	negative regulation of hydrolase activity	SERPINA1B|IL6
8228	5.3780E-3	2.1695E-2	1	3	52	28956	opsonization	PTX3
43171	5.3780E-3	2.1695E-2	1	3	52	28956	peptide catabolic process	MMP13
33028	5.3780E-3	2.1695E-2	1	3	52	28956	myeloid cell apoptosis	IL6
70102	5.3780E-3	2.1695E-2	1	3	52	28956	interleukin-6-mediated signaling pathway	IL6
10758	5.3780E-3	2.1695E-2	1	3	52	28956	regulation of macrophage chemotaxis	CCR2
10759	5.3780E-3	2.1695E-2	1	3	52	28956	positive regulation of macrophage chemotaxis	CCR2
10893	5.3780E-3	2.1695E-2	1	3	52	28956	positive regulation of steroid biosynthetic process	IL1A
2874	5.3780E-3	2.1695E-2	1	3	52	28956	regulation of chronic inflammatory response to antigenic stimulus	TNF
70741	5.3780E-3	2.1695E-2	1	3	52	28956	response to interleukin-6	SELP
48247	5.3780E-3	2.1695E-2	1	3	52	28956	lymphocyte chemotaxis	CCL2
50901	5.3780E-3	2.1695E-2	1	3	52	28956	leukocyte tethering or rolling	SELP
71622	5.3780E-3	2.1695E-2	1	3	52	28956	regulation of granulocyte chemotaxis	CCR2
71675	5.3780E-3	2.1695E-2	1	3	52	28956	regulation of mononuclear cell migration	CCR2
9205	5.4408E-3	2.1842E-2	3	198	52	28956	purine ribonucleoside triphosphate metabolic process	GBP2|IIGP1|GBP3
9199	5.5172E-3	2.2042E-2	3	199	52	28956	ribonucleoside triphosphate metabolic process	GBP2|IIGP1|GBP3
44248	5.5503E-3	2.2068E-2	5	635	52	28956	cellular catabolic process	MMP13|EPHX1|GBP2|IIGP1|GBP3
46700	5.5942E-3	2.2077E-2	3	200	52	28956	heterocycle catabolic process	GBP2|IIGP1|GBP3
9893	5.6056E-3	2.2077E-2	6	909	52	28956	positive regulation of metabolic process	IL1A|IL6|CSF2|PTX3|INHBA|TNF
30005	5.8290E-3	2.2849E-2	3	203	52	28956	cellular di-, tri-valent inorganic cation homeostasis	CCL3|CCL2|CCR2
9144	5.9086E-3	2.3052E-2	3	204	52	28956	purine nucleoside triphosphate metabolic process	GBP2|IIGP1|GBP3
48732	6.0697E-3	2.3570E-2	3	206	52	28956	gland development	IL6|CCL11|TNF
9141	6.3163E-3	2.4413E-2	3	209	52	28956	nucleoside triphosphate metabolic process	GBP2|IIGP1|GBP3
42127	6.7203E-3	2.5854E-2	5	665	52	28956	regulation of cell proliferation	CXCL10|IL6|CSF2|CCL2|TNF
55066	6.8273E-3	2.6145E-2	3	215	52	28956	di-, tri-valent inorganic cation homeostasis	CCL3|CCL2|CCR2
9150	7.0918E-3	2.6460E-2	3	218	52	28956	purine ribonucleotide metabolic process	GBP2|IIGP1|GBP3
10572	7.1644E-3	2.6460E-2	1	4	52	28956	positive regulation of platelet activation	SELP
6526	7.1644E-3	2.6460E-2	1	4	52	28956	arginine biosynthetic process	ASS1
6927	7.1644E-3	2.6460E-2	1	4	52	28956	transformed cell apoptosis	TNF
48246	7.1644E-3	2.6460E-2	1	4	52	28956	macrophage chemotaxis	CCL2
60763	7.1644E-3	2.6460E-2	1	4	52	28956	mammary duct terminal end bud growth	CCL11
1660	7.1644E-3	2.6460E-2	1	4	52	28956	fever	IL1A
1780	7.1644E-3	2.6460E-2	1	4	52	28956	neutrophil homeostasis	IL6
19725	7.2859E-3	2.6790E-2	4	428	52	28956	cellular homeostasis	IL6|CCL3|CCL2|CCR2
9259	7.4537E-3	2.7193E-2	3	222	52	28956	ribonucleotide metabolic process	GBP2|IIGP1|GBP3
9615	7.4610E-3	2.7193E-2	2	72	52	28956	response to virus	RSAD2|IL23A
30003	7.6388E-3	2.7635E-2	3	224	52	28956	cellular cation homeostasis	CCL3|CCL2|CCR2
2706	7.6624E-3	2.7635E-2	2	73	52	28956	regulation of lymphocyte mediated immunity	FCER2A|TNF
42592	7.6818E-3	2.7635E-2	5	687	52	28956	homeostatic process	IL1A|IL6|CCL3|CCL2|CCR2
1819	7.8663E-3	2.8176E-2	2	74	52	28956	positive regulation of cytokine production	IL1A|TNF
51223	8.0726E-3	2.8791E-2	2	75	52	28956	regulation of protein transport	IL6|TNF
51050	8.1132E-3	2.8812E-2	3	229	52	28956	positive regulation of transport	IL6|PTX3|TNF
9888	8.7359E-3	3.0225E-2	5	709	52	28956	tissue development	IL6|MMP13|CCL11|INHBA|BMP5
65008	8.7913E-3	3.0225E-2	7	1315	52	28956	regulation of biological quality	IL1A|IL6|F10|CCL4|CCL3|CCL2|CCR2
32891	8.9476E-3	3.0225E-2	1	5	52	28956	negative regulation of organic acid transport	TNF
10543	8.9476E-3	3.0225E-2	1	5	52	28956	regulation of platelet activation	SELP
33160	8.9476E-3	3.0225E-2	1	5	52	28956	positive regulation of protein import into nucleus, translocation	IL6
45624	8.9476E-3	3.0225E-2	1	5	52	28956	positive regulation of T-helper cell differentiation	IL6
45628	8.9476E-3	3.0225E-2	1	5	52	28956	regulation of T-helper 2 cell differentiation	IL6
45683	8.9476E-3	3.0225E-2	1	5	52	28956	negative regulation of epidermis development	INHBA
2678	8.9476E-3	3.0225E-2	1	5	52	28956	positive regulation of chronic inflammatory response	TNF
51956	8.9476E-3	3.0225E-2	1	5	52	28956	negative regulation of amino acid transport	TNF
46325	8.9476E-3	3.0225E-2	1	5	52	28956	negative regulation of glucose import	TNF
50710	8.9476E-3	3.0225E-2	1	5	52	28956	negative regulation of cytokine secretion	IL6
9891	9.0913E-3	3.0587E-2	5	716	52	28956	positive regulation of biosynthetic process	IL1A|IL6|PTX3|INHBA|TNF
70201	9.5840E-3	3.1985E-2	2	82	52	28956	regulation of establishment of protein localization	IL6|TNF
2703	9.5840E-3	3.1985E-2	2	82	52	28956	regulation of leukocyte mediated immunity	FCER2A|TNF
31349	1.0037E-2	3.3360E-2	2	84	52	28956	positive regulation of defense response	CCR5|TNF
44281	1.0076E-2	3.3360E-2	7	1350	52	28956	small molecule metabolic process	RGS16|CPT1C|GBP2|TNF|IIGP1|ASS1|GBP3
52548	1.0267E-2	3.3565E-2	2	85	52	28956	regulation of endopeptidase activity	SERPINA1B|IL6
30154	1.0290E-2	3.3565E-2	8	1697	52	28956	cell differentiation	CSF3|IL6|CSF2|PTX3|INHBA|TNF|EDA2R|BMP5
80135	1.0500E-2	3.3565E-2	2	86	52	28956	regulation of cellular response to stress	IL1A|TNF
55080	1.0517E-2	3.3565E-2	3	252	52	28956	cation homeostasis	CCL3|CCL2|CCR2
43114	1.0728E-2	3.3565E-2	1	6	52	28956	regulation of vascular permeability	CCL4
30851	1.0728E-2	3.3565E-2	1	6	52	28956	granulocyte differentiation	CSF3
10575	1.0728E-2	3.3565E-2	1	6	52	28956	positive regulation vascular endothelial growth factor production	IL1A
33158	1.0728E-2	3.3565E-2	1	6	52	28956	regulation of protein import into nucleus, translocation	IL6
8625	1.0728E-2	3.3565E-2	1	6	52	28956	induction of apoptosis via death domain receptors	TNF
10829	1.0728E-2	3.3565E-2	1	6	52	28956	negative regulation of glucose transport	TNF
51797	1.0728E-2	3.3565E-2	1	6	52	28956	regulation of hair follicle development	INHBA
50709	1.0728E-2	3.3565E-2	1	6	52	28956	negative regulation of protein secretion	IL6
42634	1.0728E-2	3.3565E-2	1	6	52	28956	regulation of hair cycle	INHBA
1878	1.0728E-2	3.3565E-2	1	6	52	28956	response to yeast	PTX3
8283	1.0744E-2	3.3565E-2	3	254	52	28956	cell proliferation	IL6|IL23A|TNF
12501	1.0784E-2	3.3565E-2	4	480	52	28956	programmed cell death	IL6|CKAP2|TNF|EDA2R
51216	1.1211E-2	3.4763E-2	2	89	52	28956	cartilage development	MMP13|BMP5
1775	1.1323E-2	3.4978E-2	3	259	52	28956	cell activation	CSF2|IL23A|TNF
48869	1.1854E-2	3.6485E-2	8	1740	52	28956	cellular developmental process	CSF3|IL6|CSF2|PTX3|INHBA|TNF|EDA2R|BMP5
45073	1.2505E-2	3.7650E-2	1	7	52	28956	regulation of chemokine biosynthetic process	IL6
45188	1.2505E-2	3.7650E-2	1	7	52	28956	regulation of circadian sleep/wake cycle, non-REM sleep	IL6
10677	1.2505E-2	3.7650E-2	1	7	52	28956	negative regulation of cellular carbohydrate metabolic process	IL6
45622	1.2505E-2	3.7650E-2	1	7	52	28956	regulation of T-helper cell differentiation	IL6
45912	1.2505E-2	3.7650E-2	1	7	52	28956	negative regulation of carbohydrate metabolic process	IL6
31649	1.2505E-2	3.7650E-2	1	7	52	28956	heat generation	IL1A
6163	1.2658E-2	3.7951E-2	3	270	52	28956	purine nucleotide metabolic process	GBP2|IIGP1|GBP3
52547	1.2696E-2	3.7951E-2	2	95	52	28956	regulation of peptidase activity	SERPINA1B|IL6
50727	1.3731E-2	4.0897E-2	2	99	52	28956	regulation of inflammatory response	CCR5|TNF
32874	1.4278E-2	4.1056E-2	1	8	52	28956	positive regulation of stress-activated MAPK cascade	IL1A
45672	1.4278E-2	4.1056E-2	1	8	52	28956	positive regulation of osteoclast differentiation	CCL3
2676	1.4278E-2	4.1056E-2	1	8	52	28956	regulation of chronic inflammatory response	TNF
45885	1.4278E-2	4.1056E-2	1	8	52	28956	positive regulation of survival gene product expression	CSF2
45948	1.4278E-2	4.1056E-2	1	8	52	28956	positive regulation of translational initiation	TNF
31622	1.4278E-2	4.1056E-2	1	8	52	28956	positive regulation of fever	CCR5
48333	1.4278E-2	4.1056E-2	1	8	52	28956	mesodermal cell differentiation	INHBA
9437	1.4278E-2	4.1056E-2	1	8	52	28956	carnitine metabolic process	CPT1C
42832	1.4278E-2	4.1056E-2	1	8	52	28956	defense response to protozoan	IL6
6111	1.4278E-2	4.1056E-2	1	8	52	28956	regulation of gluconeogenesis	IL6
8219	1.4568E-2	4.1746E-2	4	525	52	28956	cell death	IL6|CKAP2|TNF|EDA2R
16265	1.5606E-2	4.4161E-2	4	536	52	28956	death	IL6|CKAP2|TNF|EDA2R
43011	1.6049E-2	4.4161E-2	1	9	52	28956	myeloid dendritic cell differentiation	CSF2
50	1.6049E-2	4.4161E-2	1	9	52	28956	urea cycle	ASS1
6577	1.6049E-2	4.4161E-2	1	9	52	28956	betaine metabolic process	CPT1C
2828	1.6049E-2	4.4161E-2	1	9	52	28956	regulation of T-helper 2 type immune response	IL6
45940	1.6049E-2	4.4161E-2	1	9	52	28956	positive regulation of steroid metabolic process	IL1A
31620	1.6049E-2	4.4161E-2	1	9	52	28956	regulation of fever	CCR5
44070	1.6049E-2	4.4161E-2	1	9	52	28956	regulation of anion transport	TNF
19627	1.6049E-2	4.4161E-2	1	9	52	28956	urea metabolic process	ASS1
60693	1.6049E-2	4.4161E-2	1	9	52	28956	regulation of branching involved in salivary gland morphogenesis	TNF
1773	1.6049E-2	4.4161E-2	1	9	52	28956	myeloid dendritic cell activation	CSF2
51023	1.6049E-2	4.4161E-2	1	9	52	28956	regulation of immunoglobulin secretion	TNF
32880	1.6188E-2	4.4397E-2	2	108	52	28956	regulation of protein localization	IL6|TNF
9056	1.6370E-2	4.4749E-2	5	830	52	28956	catabolic process	MMP13|EPHX1|GBP2|IIGP1|GBP3
43523	1.7046E-2	4.6443E-2	2	111	52	28956	regulation of neuron apoptosis	IL6|TNF
48729	1.7641E-2	4.7302E-2	3	306	52	28956	tissue morphogenesis	IL6|CCL11|INHBA
32872	1.7817E-2	4.7302E-2	1	10	52	28956	regulation of stress-activated MAPK cascade	IL1A
2262	1.7817E-2	4.7302E-2	1	10	52	28956	myeloid cell homeostasis	IL6
43372	1.7817E-2	4.7302E-2	1	10	52	28956	positive regulation of CD4-positive, alpha beta T cell differentiation	IL6
43604	1.7817E-2	4.7302E-2	1	10	52	28956	amide biosynthetic process	ASS1
51953	1.7817E-2	4.7302E-2	1	10	52	28956	negative regulation of amine transport	TNF
51955	1.7817E-2	4.7302E-2	1	10	52	28956	regulation of amino acid transport	TNF
31652	1.7817E-2	4.7302E-2	1	10	52	28956	positive regulation of heat generation	CCR5
61138	1.7923E-2	4.7433E-2	2	114	52	28956	morphogenesis of a branching epithelium	IL6|CCL11
51179	1.8426E-2	4.8609E-2	10	2657	52	28956	localization	SELP|CXCL10|IL6|CSF2|MMP13|CCL3|CCL2|CXCL1|PTX3|TNF
50867	1.8819E-2	4.9488E-2	2	117	52	28956	positive regulation of cell activation	SELP|IL6
