# Supplementary material for: Modulation of Immune Signaling and Metabolism Highlights Host and Fungal Transcriptional Responses in Mouse Models of Invasive Pulmonary Aspergillosis
Source: Sci Rep. 2017 Dec 6;7:17096. doi: 10.1038/s41598-017-17000-1 (PMC5719083; doi:10.1038/s41598-017-17000-1)
Supplement: Supplementary file 1 — Supplementary zip [file 41598_2017_17000_MOESM1_ESM.zip › Supp_Files_Final/Supp_File_2_BINGO/LD3_Enriched.bgo.txt]

File created with bingo (c) on Dec 17, 2016 at 6:00:41 PM

ontology: namespace
curator:  bingo

Selected ontology file : bundle://114.0:1/data/GO_Biological_Process
Selected annotation file : bundle://114.0:1/data/M_musculus_default
Discarded evidence codes : 
Overrepresentation
Selected statistical test : Hypergeometric test
Selected correction : Benjamini & Hochberg False Discovery Rate (FDR) correction
Selected significance level : 0.05
Testing option : Use whole annotation as reference set
The selected cluster :
RP23-172K2.12	SERPINE1	2210407C18RIK	TSKU	MILR1	SPIB	IL4I1	HTR7	GBP6	GBP5	DAXX	GBP8	GBP7	GBP9	RNASE6	GM25703	AC104930.1	BCR	CH25H	RNF125	MTHFD2	PLEKHS1	IGTP	CFB	GM13727	RNF122	IDO1	RP23-441I24.5	TAPBPL	HIF1A	C2	RNF213	KLRK1	CHST11	ATRIP	ELANE	CADM3	MAGOHB	STFA2	STFA3	WI1-49P9.2	ACR	GP9	PIGR	ITK	SERPINA10	TMEM51	ADM	MS4A4C	PRSS23	RP23-77D22.2	IFIH1	SERPINA1B	GM4841	DUSP2	SERPINB2	RIPK3	RIPK2	MMP10	PRSS23OS	BACE2	PLSCR1	MMP13	GM4951	ACSBG1	SERPINB10	GM10020	CCL12	ODC1	KCNA3	NOC4L	SLC7A1	SLC7A2	SERPINB1A	OLFR56	RASSF10	APOL8	HAS1	9330175E14RIK	STAT4	ABCB1B	CCL17	CCL24	P2RY10	CCL22	STAT1	CCL20	STAT2	RP23-100J23.5	PSMB8	GM11127	CSF3	CSF2	LY6I	ITGA2B	TNF	GRAP2	CLEC5A	SH2D5	TGTP2	TGTP1	GM14414	MAMSTR	IGFBP3	TAP2	TAP1	NAIP2	GM24334	S100A4	S100A3	CD274	PFKFB3	KCNE4	TNFRSF11B	TRP53I11	SOCS1	CLEC7A	GM26880	CTLA2B	CTLA2A	LVRN	GM12250	MARCH3	CXCL10	MARCH1	IRAK1BP1	LCN2	FAM26F	ILTIFB	XAF1	SLC26A4	KCNK5	PIWIL2	GM14323	ITGB3	ADAMTS4	SPN	ARL5C	GM26667	CES2E	GM27755	UPP1	GM8369	ADAMTS9	OASL1	ITGA4	NGF	VAULTRC5	GM27762	RNASE2A	NGP	SMPDL3B	BIRC2	ITIH4	ZBTB48	H2-Q4	NOD2	MALT1	2200002J24RIK	CCL5	MIR365-2	CCL4	TIFA	CCL3	IL21R	CCL2	ANGPT2	KCNJ8	SEMA4C	GZMB	RPS3A3	MCOLN2	ASS1	MAB21L3	RPS3A2	IL2RA	ST7	MNDA	CLEC2I	FCGR2B	PFKP	IFITM3	GM16548	IFIT1	AQP3	GM12185	IFIT3	IFIT2	ICAM1	RP23-326D6.5	TNFSF10	IL12A	TRIM21	ARRDC4	RSAD2	RUNX3	GM27444	IL23A	TRIM15	PTGES	GM16685	TXK	RP24-500I24.6	PCDH19	CYP27B1	SLAMF8	APOD	SLAMF1	H2-EB1	PYHIN1	TREX1	IRGM2	IRGM1	IFI44	IFI47	4931429I11RIK	PPBP	PARP14	BST2	VNN3	GM29408	GM5424	MRAP2	GM25043	CD40	ORM1	ROBO4	DOC2B	4930430E12RIK	PHF11D	ORM3	MEOX1	ORM2	KIF17	PHF11B	CX3CL1	EDA2R	AKAP12	CD38	CCR7	FFAR2	TNFAIP8L3	BCL2A1D	BCL2A1A	LMCD1	CAMP	MAP4K1	IZUMO1	AVPR1A	OSMR	PARP9	CYP7B1	DCSTAMP	2610318N02RIK	G430049J08RIK	
IL1A	NOV	GM9847	TFEC	FCER2A	CD302	DEPDC5	DBN1	SAA3	NOXO1	I830127L07RIK	CST7	RASIP1	NPY	LAIR1	GCH1	SUSD2	OSM	EAR-PS2	GM15287	KAZALD1	LYVE1	GFI1B	NLRP10	MIR6537	SAA1	SAA2	IL17F	CD69	CD83	GIMAP1	AI662270	GIMAP3	PRDM1	GIMAP5	GIMAP6	MPO	NCMAP	GIMAP7	GM15056	C1S1	MIR155	RGS1	CWC22	C1RL	GM5970	ZBP1	HIST1H2AL	AI504432	LAX1	GEM	PROCR	DOK2	F830016B08RIK	CD8A	CMPK2	RELL1	STEAP1	BC035044	APOL10B	GM20547	SLC1A1	PLD4	ALOX12	FUT2	RASGRP1	CALCR	UBD	VDR	CRTAM	HMGA2	NKG7	INHBB	AA467197	ISG15	INHBA	A230028O05RIK	POU2F2	SELE	IIGP1	SELP	IL6	TGFBI	H2-Q10	RTP4	H2-T23	H2-T22	CXCL9	TNFAIP3	CXCL1	CXCL3	RND3	CXCL2	CXCL5	RND1	AY761185	ADGRE4	NUP62	EAR2	CYTIP	FGA	MMP3	PLAUR	GREM1	VCAN	GBP11	GBP10	IFNG	IRF4	IRF1	MMRN2	GM6977	GM28053	IRF7	IRF5	GM13807	GM28177	RGS16	NRXN1	GM11874	DLL1	USP18	PSMB10	KRT83	GNA13	GBP2	GBP4	GBP3	GBP2B	IFI204	NOS2	BC100530	MX2	RP23-57A17.2	MX1	BC117090	SOD2	SCIMP	MIR147	OACYL	FMNL2	TNIP1	ACKR3	RP24-378G4.3	IFIT3B	PTX3	RPSA-PS10	ACKR1	

No annotations were retrieved for the following entities:
RP23-172K2.12	PIGR	GM14323	LY6I	GM16548	SERPINA10	GIMAP1	PHF11D	NCMAP	GIMAP7	GM15056	RP23-77D22.2	IFIT3	PHF11B	MILR1	C1S1	GM26667	CES2E	RP23-326D6.5	MIR155	GRAP2	GM27755	CLEC5A	ADGRE4	TRIM21	GM5970	GBP6	GBP5	GBP7	TGTP1	GM14414	GBP9	GM25703	AC104930.1	PRSS23OS	GM27444	GM27762	GBP10	GM24334	RNASE2A	PLEKHS1	GM9847	MMRN2	GM6977	GM28053	S100A4	S100A3	GM13727	GM28177	SERPINB10	GM10020	ITIH4	GM20547	GM16685	RP23-441I24.5	GM11874	H2-Q4	RP24-500I24.6	CST7	UBD	MIR365-2	LAIR1	GM26880	GBP2B	RP23-57A17.2	RP23-100J23.5	EAR-PS2	RPS3A3	GM15287	SCIMP	STFA2	STFA3	WI1-49P9.2	GM12250	MAB21L3	BST2	MARCH1	MIR147	OACYL	RPS3A2	TNIP1	GM29408	ST7	MIR6537	GM11127	GM5424	ACKR3	RP24-378G4.3	IFIT3B	RPSA-PS10	CD69	ACKR1	ILTIFB	GM25043	

GO-ID	p-value	corr p-value	x	n	X	N	Description	Genes in test set
2376	4.1877E-55	9.0580E-52	77	701	309	28946	immune system process	H2-T23|CSF3|CD40|CXCL9|CSF2|CXCL1|GIMAP5|CXCL3|TNF|MPO|CXCL2|CX3CL1|CXCL5|ICAM1|SPIB|IFIH1|SPN|C1RL|TNFSF10|IL12A|CCR7|BCL2A1D|BCL2A1A|RSAD2|RIPK2|TAP2|LAX1|DCSTAMP|IL1A|PROCR|PLSCR1|IFNG|IL23A|CD8A|IRF4|IRF1|IRF7|CFB|CCL12|TAPBPL|NOD2|HIF1A|SLC7A2|MALT1|C2|KLRK1|CALCR|CLEC7A|CCL5|CCL4|CCL3|CCL2|ELANE|SLAMF1|CCL24|H2-EB1|CCL22|KCNJ8|CCL20|SUSD2|MX2|MX1|OSM|GZMB|IRGM1|INHBA|POU2F2|SOD2|PSMB8|SELP|CXCL10|IL6|IL2RA|CLEC2I|PTX3|FCGR2B|H2-Q10
6955	3.7221E-46	4.0255E-43	54	352	309	28946	immune response	CSF3|CXCL9|CSF2|CXCL1|CXCL3|TNF|MPO|CXCL2|CX3CL1|CXCL5|ICAM1|IFIH1|C1RL|TNFSF10|IL12A|CCR7|RSAD2|LAX1|IL1A|PROCR|PLSCR1|IFNG|IL23A|CD8A|IRF7|CFB|CCL12|NOD2|MALT1|C2|CLEC7A|CCL5|CCL4|CCL3|CCL2|ELANE|CCL24|H2-EB1|CCL22|KCNJ8|CCL20|SUSD2|MX2|MX1|OSM|GZMB|IRGM1|POU2F2|CXCL10|IL6|IL2RA|PTX3|FCGR2B|H2-Q10
6952	2.1903E-44	1.5792E-41	57	442	309	28946	defense response	ORM1|CXCL9|CXCL1|ORM3|CXCL3|TNF|ORM2|MPO|CXCL2|CXCL5|IFIH1|SPN|SERPINA1B|AY761185|C1RL|IL12A|CAMP|RSAD2|RIPK2|TAP1|IL1A|IFNG|IL23A|CFB|IDO1|CCL12|SAA3|NOD2|HIF1A|SLC7A2|MALT1|C2|OLFR56|CLEC7A|CCL5|CCL4|CCL3|CCL2|CCL17|ELANE|CCL24|CCL22|KCNJ8|NOS2|CCL20|MX2|MX1|IRGM1|IFI47|SELE|SELP|CXCL10|IL6|NLRP10|IL2RA|IL17F|FCGR2B
50896	3.8248E-41	2.0683E-38	112	2531	309	28946	response to stimulus	CSF3|CSF2|CD83|SERPINE1|IFIT1|TNF|MPO|IFIT2|ICAM1|C1RL|TNFSF10|IL12A|RSAD2|TAP2|TAP1|LAX1|PROCR|IL23A|CD8A|CMPK2|CFB|IDO1|ALOX12|HIF1A|C2|CYP27B1|CLEC7A|ATRIP|ELANE|H2-EB1|VDR|TREX1|CRTAM|IRGM1|IFI47|ISG15|POU2F2|SELE|ACR|SELP|GP9|CXCL10|IL6|LCN2|H2-Q10|ORM1|CXCL9|ITGB3|ADM|CXCL1|ORM3|CXCL3|ORM2|CXCL2|CX3CL1|CXCL5|IFIH1|SPN|SERPINA1B|AY761185|CD38|CCR7|EAR2|CAMP|MAP4K1|FGA|SERPINB2|RIPK2|AVPR1A|NGF|CYP7B1|IL1A|PLSCR1|IFNG|TFEC|IRF7|ACSBG1|BIRC2|CCL12|SAA3|NOD2|SLC7A2|MALT1|GNA13|OLFR56|CCL5|NPY|CCL4|CCL3|CCL2|ABCB1B|CCL17|CCL24|CCL22|KCNJ8|GCH1|IFI204|NOS2|STAT1|CCL20|SUSD2|MX2|MX1|OSM|GZMB|SOD2|ASS1|NLRP10|IL2RA|IL17F|PTX3|FCGR2B
6950	7.1876E-38	3.1093E-35	78	1246	309	28946	response to stress	ORM1|CXCL9|ITGB3|SERPINE1|ADM|CXCL1|ORM3|CXCL3|TNF|ORM2|MPO|CXCL2|CX3CL1|CXCL5|IFIH1|SPN|SERPINA1B|AY761185|C1RL|CD38|IL12A|CAMP|MAP4K1|FGA|SERPINB2|RSAD2|RIPK2|TAP1|AVPR1A|IL1A|PROCR|IFNG|IL23A|TFEC|CFB|BIRC2|IDO1|CCL12|SAA3|NOD2|HIF1A|SLC7A2|MALT1|C2|GNA13|OLFR56|CLEC7A|CCL5|CCL4|CCL3|CCL2|ATRIP|CCL17|ELANE|CCL24|CCL22|KCNJ8|GCH1|IFI204|NOS2|CCL20|TREX1|MX2|MX1|OSM|IRGM1|IFI47|SOD2|SELE|SELP|GP9|CXCL10|IL6|NLRP10|IL2RA|LCN2|IL17F|FCGR2B
9611	2.8712E-36	1.0351E-33	47	370	309	28946	response to wounding	CCL12|ORM1|CXCL9|ITGB3|SAA3|SERPINE1|ADM|CXCL1|NOD2|ORM3|CXCL3|HIF1A|TNF|ORM2|CXCL2|SLC7A2|CX3CL1|CXCL5|C2|GNA13|SERPINA1B|CLEC7A|CCL5|CCL4|C1RL|CCL3|CCL2|ELANE|CCL24|FGA|SERPINB2|CCL22|NOS2|CCL20|SOD2|SELE|SELP|GP9|CXCL10|IL1A|PROCR|IL6|IL23A|IL2RA|IL17F|CFB|IDO1
6954	8.6187E-33	2.6632E-30	37	226	309	28946	inflammatory response	CCL12|ORM1|CXCL9|SAA3|CXCL1|NOD2|ORM3|CXCL3|HIF1A|TNF|ORM2|CXCL2|SLC7A2|CXCL5|C2|SERPINA1B|CLEC7A|CCL5|CCL4|C1RL|CCL3|CCL2|ELANE|CCL24|CCL22|NOS2|CCL20|SELE|SELP|CXCL10|IL1A|IL6|IL23A|IL2RA|IL17F|CFB|IDO1
2682	2.5199E-30	6.8132E-28	42	372	309	28946	regulation of immune system process	CD274|H2-T23|CD40|ORM1|CD83|ITGB3|NOD2|GIMAP5|ORM3|HIF1A|TNF|ORM2|SLC7A2|MALT1|C2|SPN|KLRK1|CLEC7A|CCL5|C1RL|CCL3|CD38|IL12A|BCL2A1D|ELANE|RIPK2|CRTAM|TAP2|TAP1|LAX1|SELE|SELP|GREM1|CXCL10|IL6|IFNG|IL2RA|CLEC2I|FCER2A|FCGR2B|CFB|IDO1
48518	7.8771E-25	1.8931E-22	76	1855	309	28946	positive regulation of biological process	PIWIL2|H2-T23|CD40|CSF2|CD83|ITGB3|SERPINE1|ADM|DOC2B|PRDM1|GIMAP5|TNF|MEOX1|CX3CL1|ICAM1|SPN|C1RL|TNFSF10|CD38|IL12A|BCL2A1D|ADAMTS9|LMCD1|CAMP|RIPK3|RIPK2|TAP2|AVPR1A|NGF|CYP7B1|RUNX3|LAX1|GREM1|IL1A|IFNG|CD8A|IRF4|IRF1|FCER2A|CFB|IDO1|ODC1|ALOX12|NOD2|HIF1A|MALT1|RASIP1|C2|KLRK1|CLEC7A|CCL5|NPY|CCL3|CCL2|ELANE|CCL24|ANGPT2|IFI204|STAT1|VDR|CRTAM|OSM|GZMB|INHBA|POU2F2|SOD2|SELE|SELP|CXCL10|IL6|IL2RA|LCN2|CLEC2I|IL17F|PTX3|FCGR2B
2684	2.8968E-24	6.2657E-22	31	242	309	28946	positive regulation of immune system process	H2-T23|CD40|CD83|ITGB3|NOD2|GIMAP5|TNF|MALT1|C2|SPN|KLRK1|CLEC7A|C1RL|CD38|IL12A|BCL2A1D|ELANE|RIPK2|CRTAM|TAP2|LAX1|SELE|SELP|CXCL10|IL6|IFNG|IL2RA|CLEC2I|FCER2A|CFB|IDO1
65007	5.6461E-24	1.1102E-21	158	7117	309	28946	biological regulation	IFITM3|CSF2|CD83|SERPINE1|PRDM1|GIMAP5|TNF|AQP3|MPO|ICAM1|SPIB|HTR7|RGS1|C1RL|TNFSF10|IL12A|ZBP1|DAXX|RSAD2|MAMSTR|IGFBP3|TAP2|TAP1|RUNX3|LAX1|GEM|BCR|PROCR|DOK2|CD8A|CFB|IDO1|PTGES|CD274|TXK|TNFRSF11B|ALOX12|HIF1A|RASGRP1|C2|KLRK1|SOCS1|CALCR|CHST11|CLEC7A|ELANE|CTLA2B|VDR|CRTAM|HMGA2|INHBB|INHBA|PARP14|POU2F2|SELE|IIGP1|SELP|GP9|CXCL10|IRAK1BP1|IL6|LCN2|SLC26A4|PIWIL2|H2-T23|CD40|ORM1|ROBO4|ITGB3|ADM|DOC2B|ORM3|MEOX1|ORM2|RND3|CX3CL1|RND1|IFIH1|SPN|AKAP12|SERPINA1B|ARL5C|NUP62|CD38|CCR7|FFAR2|BCL2A1D|BCL2A1A|EAR2|CYTIP|ADAMTS9|LMCD1|CAMP|MAP4K1|FGA|RIPK3|RIPK2|PLAUR|AVPR1A|NGF|OSMR|CYP7B1|GREM1|IL1A|NOV|IFNG|IRF4|IRF1|TFEC|IRF7|FCER2A|IRF5|BIRC2|RGS16|NRXN1|ODC1|ZBTB48|KCNA3|NOXO1|NOD2|SLC7A1|DLL1|SLC7A2|MALT1|RASIP1|GNA13|SERPINB1A|OLFR56|RASSF10|CCL5|NPY|CCL4|TIFA|STAT4|CCL3|IL21R|CCL2|CCL17|CCL24|P2RY10|ANGPT2|KCNJ8|GCH1|IFI204|NOS2|STAT1|STAT2|OSM|GZMB|SOD2|KAZALD1|LYVE1|GFI1B|IL2RA|CLEC2I|IL17F|PTX3|FCGR2B
9607	1.2167E-22	2.1931E-20	33	322	309	28946	response to biotic stimulus	ADM|NOD2|TNF|MPO|MALT1|IFIH1|SPN|CLEC7A|IL12A|ELANE|CAMP|KCNJ8|RSAD2|NOS2|RIPK2|STAT1|MX2|CRTAM|MX1|TAP2|ISG15|ASS1|ACR|PLSCR1|IL6|IFNG|IL23A|LCN2|IRF7|CMPK2|PTX3|FCGR2B|IDO1
50789	2.8148E-22	4.4300E-20	149	6690	309	28946	regulation of biological process	IFITM3|CSF2|CD83|SERPINE1|PRDM1|GIMAP5|TNF|MPO|ICAM1|SPIB|HTR7|RGS1|C1RL|TNFSF10|IL12A|ZBP1|DAXX|RSAD2|MAMSTR|IGFBP3|TAP2|TAP1|RUNX3|LAX1|GEM|BCR|PROCR|DOK2|CD8A|CFB|IDO1|PTGES|CD274|TXK|TNFRSF11B|ALOX12|HIF1A|RASGRP1|C2|KLRK1|SOCS1|CALCR|CHST11|CLEC7A|ELANE|VDR|CRTAM|HMGA2|INHBB|INHBA|PARP14|POU2F2|SELE|IIGP1|SELP|CXCL10|IRAK1BP1|IL6|LCN2|SLC26A4|PIWIL2|H2-T23|CD40|ORM1|ROBO4|ITGB3|ADM|DOC2B|ORM3|MEOX1|ORM2|RND3|CX3CL1|RND1|IFIH1|SPN|AKAP12|ARL5C|NUP62|CD38|CCR7|FFAR2|BCL2A1D|BCL2A1A|EAR2|CYTIP|ADAMTS9|LMCD1|CAMP|MAP4K1|RIPK3|RIPK2|PLAUR|AVPR1A|NGF|OSMR|CYP7B1|GREM1|IL1A|NOV|IFNG|IRF4|IRF1|TFEC|IRF7|FCER2A|IRF5|BIRC2|RGS16|ODC1|ZBTB48|KCNA3|NOD2|SLC7A1|DLL1|SLC7A2|MALT1|RASIP1|GNA13|SERPINB1A|OLFR56|RASSF10|CCL5|NPY|TIFA|STAT4|CCL3|IL21R|CCL2|CCL17|CCL24|P2RY10|ANGPT2|KCNJ8|IFI204|NOS2|STAT1|STAT2|OSM|GZMB|SOD2|KAZALD1|LYVE1|GFI1B|IL2RA|CLEC2I|IL17F|PTX3|FCGR2B
51707	2.8673E-22	4.4300E-20	30	258	309	28946	response to other organism	ADM|NOD2|TNF|MPO|MALT1|IFIH1|SPN|CLEC7A|IL12A|ELANE|CAMP|KCNJ8|RSAD2|NOS2|RIPK2|STAT1|MX2|MX1|TAP2|ISG15|PLSCR1|IL6|IFNG|IL23A|LCN2|IRF7|CMPK2|PTX3|FCGR2B|IDO1
9987	3.9653E-22	5.7180E-20	177	8923	309	28946	cellular process	CSF3|CSF2|ITGA2B|PRDM1|GIMAP5|IFIT1|TNF|AQP3|MPO|IFIT2|ICAM1|SPIB|IL4I1|HTR7|CWC22|TNFSF10|DAXX|MAMSTR|IGFBP3|TAP2|TAP1|RUNX3|LAX1|GEM|BCR|CH25H|NAIP2|MTHFD2|IL23A|CD8A|IGTP|CMPK2|STEAP1|IDO1|PTGES|PFKFB3|KCNE4|TXK|SLC1A1|TNFRSF11B|ALOX12|PCDH19|FUT2|HIF1A|RASGRP1|C2|CYP27B1|KLRK1|SOCS1|CALCR|CHST11|CLEC7A|ATRIP|ELANE|SLAMF1|CADM3|VDR|TREX1|CRTAM|IRGM2|IRGM1|HMGA2|ISG15|INHBA|MAGOHB|PARP14|POU2F2|SELE|IIGP1|MARCH3|ACR|SELP|GP9|CXCL10|IRAK1BP1|IL6|VNN3|LCN2|TGFBI|XAF1|SLC26A4|PIWIL2|ITK|CD40|ROBO4|ITGB3|TNFAIP3|ADM|CXCL1|DOC2B|CXCL3|KIF17|CXCL2|CX3CL1|EDA2R|SPN|AKAP12|SERPINA1B|NUP62|CD38|UPP1|BCL2A1D|BCL2A1A|EAR2|LMCD1|CAMP|MAP4K1|DUSP2|RIPK3|ITGA4|RIPK2|IZUMO1|AVPR1A|NGF|CYP7B1|GREM1|BACE2|DCSTAMP|PLSCR1|VCAN|MMP13|IFNG|IRF4|IRF1|TFEC|IRF7|ACSBG1|IRF5|SMPDL3B|BIRC2|DBN1|RGS16|NRXN1|ODC1|ZBTB48|KCNA3|NOXO1|NOD2|SLC7A1|DLL1|USP18|SLC7A2|MALT1|PSMB10|GNA13|CCL5|NPY|STAT4|CCL3|CCL2|GBP2|ABCB1B|GBP4|GBP3|ANGPT2|GCH1|IFI204|NOS2|STAT1|STAT2|MX2|SEMA4C|MX1|OSM|GZMB|SOD2|KAZALD1|LYVE1|PSMB8|ASS1|GFI1B|FMNL2|IL2RA|CLEC2I|PTX3|FCGR2B|PFKP
48583	1.2555E-19	1.6972E-17	34	432	309	28946	regulation of response to stimulus	H2-T23|CD40|NOD2|GIMAP5|TNF|SLC7A2|MALT1|C2|SPN|KLRK1|SOCS1|CLEC7A|CCL5|NPY|C1RL|BCL2A1D|ELANE|RIPK2|CRTAM|TAP2|TAP1|LAX1|SELP|GREM1|CXCL10|IL1A|IL6|IFNG|IL2RA|CLEC2I|FCER2A|FCGR2B|CFB|IDO1
50776	1.4226E-19	1.8100E-17	26	221	309	28946	regulation of immune response	H2-T23|CD40|NOD2|GIMAP5|TNF|MALT1|C2|SPN|KLRK1|CLEC7A|C1RL|BCL2A1D|ELANE|RIPK2|CRTAM|TAP2|TAP1|LAX1|IL6|IFNG|IL2RA|CLEC2I|FCER2A|FCGR2B|CFB|IDO1
51704	1.6735E-19	2.0110E-17	32	377	309	28946	multi-organism process	ADM|NOD2|TNF|MPO|MALT1|IFIH1|SPN|CLEC7A|IL12A|ELANE|CAMP|KCNJ8|RSAD2|NOS2|RIPK2|STAT1|VDR|MX2|MX1|TAP2|ISG15|AVPR1A|PLSCR1|IL6|IFNG|IL23A|LCN2|IRF7|CMPK2|PTX3|FCGR2B|IDO1
42221	1.2685E-17	1.4441E-15	49	1086	309	28946	response to chemical stimulus	CD83|ADM|CXCL1|IFIT1|CXCL3|MPO|CXCL2|CX3CL1|CXCL5|IFIT2|SERPINA1B|CD38|CCR7|RIPK2|TAP2|AVPR1A|IFNG|CMPK2|ACSBG1|BIRC2|IDO1|CCL12|ALOX12|NOD2|HIF1A|MALT1|CYP27B1|CLEC7A|CCL5|CCL4|CCL3|CCL2|ABCB1B|CCL17|ELANE|CCL24|CCL22|KCNJ8|NOS2|STAT1|CCL20|VDR|SOD2|ASS1|ACR|SELP|CXCL10|LCN2|FCGR2B
48522	3.5901E-17	3.8827E-15	60	1639	309	28946	positive regulation of cellular process	PIWIL2|CD40|CSF2|CD83|ITGB3|SERPINE1|ADM|DOC2B|GIMAP5|TNF|MEOX1|ICAM1|SPN|TNFSF10|CD38|IL12A|ADAMTS9|LMCD1|CAMP|RIPK3|RIPK2|AVPR1A|NGF|CYP7B1|RUNX3|IL1A|IFNG|CD8A|IRF4|IRF1|IDO1|ODC1|ALOX12|NOD2|HIF1A|MALT1|RASIP1|KLRK1|CLEC7A|CCL5|CCL3|CCL2|IFI204|STAT1|VDR|CRTAM|OSM|GZMB|INHBA|POU2F2|SOD2|SELE|SELP|CXCL10|IL6|IL2RA|LCN2|IL17F|PTX3|FCGR2B
48584	5.2732E-16	5.4314E-14	23	227	309	28946	positive regulation of response to stimulus	H2-T23|RIPK2|CRTAM|TAP2|NOD2|GIMAP5|TNF|LAX1|MALT1|C2|CXCL10|IL1A|KLRK1|CLEC7A|CCL5|NPY|C1RL|CLEC2I|FCER2A|BCL2A1D|CFB|ELANE|IDO1
42127	1.5813E-15	1.5178E-13	36	665	309	28946	regulation of cell proliferation	IFITM3|CD274|CD40|CSF2|SERPINE1|ODC1|ADM|ALOX12|NOD2|HIF1A|TNF|RASIP1|SPN|CHST11|NUP62|CCL2|CD38|IL12A|CAMP|NOS2|RIPK2|STAT1|IGFBP3|AVPR1A|NGF|CYP7B1|SOD2|RUNX3|CXCL10|IL6|IFNG|IL2RA|CLEC2I|FCGR2B|IDO1|PTGES
50794	1.6140E-15	1.5178E-13	130	6365	309	28946	regulation of cellular process	IFITM3|CSF2|CD83|SERPINE1|PRDM1|GIMAP5|TNF|ICAM1|SPIB|HTR7|RGS1|TNFSF10|IL12A|ZBP1|DAXX|MAMSTR|IGFBP3|RUNX3|GEM|BCR|DOK2|CD8A|IDO1|PTGES|CD274|TXK|TNFRSF11B|ALOX12|HIF1A|RASGRP1|KLRK1|SOCS1|CALCR|CHST11|CLEC7A|VDR|CRTAM|HMGA2|INHBB|INHBA|PARP14|POU2F2|SELE|IIGP1|SELP|CXCL10|IRAK1BP1|IL6|LCN2|PIWIL2|CD40|ROBO4|ITGB3|ADM|DOC2B|MEOX1|RND3|CX3CL1|RND1|IFIH1|SPN|AKAP12|ARL5C|NUP62|CD38|CCR7|FFAR2|BCL2A1D|BCL2A1A|EAR2|CYTIP|ADAMTS9|LMCD1|CAMP|MAP4K1|RIPK3|RIPK2|PLAUR|AVPR1A|NGF|OSMR|CYP7B1|GREM1|IL1A|NOV|IFNG|IRF4|IRF1|TFEC|IRF7|IRF5|BIRC2|RGS16|ODC1|ZBTB48|KCNA3|NOD2|SLC7A1|DLL1|SLC7A2|MALT1|RASIP1|GNA13|OLFR56|RASSF10|CCL5|TIFA|STAT4|CCL3|IL21R|CCL2|CCL17|P2RY10|ANGPT2|KCNJ8|IFI204|NOS2|STAT1|STAT2|OSM|GZMB|SOD2|KAZALD1|LYVE1|GFI1B|IL2RA|CLEC2I|IL17F|PTX3|FCGR2B
42330	3.0859E-15	2.6032E-13	17	110	309	28946	taxis	CCL24|CCL12|CCL22|CCL20|CXCL1|CXCL3|CXCL2|CX3CL1|CXCL5|CXCL10|IFNG|CCL5|CCL4|CCL3|CCL2|CCR7|CCL17
6935	3.0859E-15	2.6032E-13	17	110	309	28946	chemotaxis	CCL24|CCL12|CCL22|CCL20|CXCL1|CXCL3|CXCL2|CX3CL1|CXCL5|CXCL10|IFNG|CCL5|CCL4|CCL3|CCL2|CCR7|CCL17
50778	3.1292E-15	2.6032E-13	19	150	309	28946	positive regulation of immune response	H2-T23|RIPK2|CRTAM|TAP2|NOD2|GIMAP5|TNF|LAX1|MALT1|C2|KLRK1|CLEC7A|C1RL|CLEC2I|FCER2A|BCL2A1D|CFB|ELANE|IDO1
1817	3.5454E-15	2.8403E-13	19	151	309	28946	regulation of cytokine production	CD40|CD83|RIPK2|CRTAM|NOD2|GIMAP5|TNF|CX3CL1|SPN|IL1A|IL6|KLRK1|IFNG|CLEC7A|IRF1|CLEC2I|IL12A|FCGR2B|IDO1
51239	4.6467E-15	3.5896E-13	45	1074	309	28946	regulation of multicellular organismal process	CD40|CD83|SERPINE1|ADM|TNFRSF11B|ALOX12|NOD2|GIMAP5|HIF1A|TNF|DLL1|CX3CL1|SPN|KLRK1|CALCR|CLEC7A|CCL5|CCL3|CCL2|CD38|IL12A|LMCD1|CAMP|CCL24|ANGPT2|RSAD2|IFI204|NOS2|RIPK2|VDR|CRTAM|AVPR1A|INHBA|NGF|SELP|CXCL10|IL1A|PROCR|IL6|IFNG|IL2RA|IRF1|CLEC2I|FCGR2B|IDO1
48519	9.2471E-14	6.8971E-12	54	1625	309	28946	negative regulation of biological process	PIWIL2|IFITM3|ROBO4|CSF2|CD83|ADM|GIMAP5|TNF|MPO|CX3CL1|SPN|RGS1|NUP62|CD38|BCL2A1A|LMCD1|CAMP|DAXX|IGFBP3|TAP2|TAP1|AVPR1A|NGF|CYP7B1|RUNX3|GEM|GREM1|PROCR|IFNG|IDO1|PTGES|CD274|RGS16|TNFRSF11B|ALOX12|NOD2|HIF1A|DLL1|C2|SOCS1|CALCR|CHST11|ELANE|ANGPT2|VDR|OSM|HMGA2|INHBB|INHBA|SOD2|CXCL10|IL6|IL2RA|FCGR2B
2819	1.4656E-13	1.0226E-11	13	64	309	28946	regulation of adaptive immune response	H2-T23|CD40|RIPK2|TAP2|NOD2|GIMAP5|TNF|SPN|IL6|IFNG|FCER2A|FCGR2B|IDO1
2822	1.4656E-13	1.0226E-11	13	64	309	28946	regulation of adaptive immune response based on somatic recombination of immune receptors built from immunoglobulin superfamily domains	H2-T23|CD40|RIPK2|TAP2|NOD2|GIMAP5|TNF|SPN|IL6|IFNG|FCER2A|FCGR2B|IDO1
7626	3.2874E-13	2.2221E-11	21	247	309	28946	locomotory behavior	CCL24|CCL12|CCL22|CCL20|CXCL1|NGF|CXCL3|SOD2|CXCL2|CX3CL1|CXCL5|SELP|CXCL10|IFNG|CCL5|CCL4|CCL3|CCL2|CCR7|PTX3|CCL17
9605	5.2194E-13	3.4211E-11	24	345	309	28946	response to external stimulus	CCL24|CCL12|CCL22|STAT1|CCL20|VDR|CXCL1|CXCL3|SOD2|CXCL2|CX3CL1|CXCL5|CXCL10|CYP27B1|IFNG|CLEC7A|CCL5|NPY|CCL4|CCL3|CCL2|CCR7|EAR2|CCL17
2252	6.1437E-13	3.9085E-11	16	128	309	28946	immune effector process	KCNJ8|RSAD2|GZMB|NOD2|POU2F2|MPO|LAX1|C2|ICAM1|CD8A|C1RL|IRF7|PTX3|FCGR2B|CFB|ELANE
2706	8.8331E-13	5.4589E-11	13	73	309	28946	regulation of lymphocyte mediated immunity	H2-T23|CD40|CRTAM|TAP2|TAP1|NOD2|GIMAP5|TNF|SPN|KLRK1|IFNG|FCER2A|FCGR2B
51240	1.0340E-12	6.2048E-11	21	262	309	28946	positive regulation of multicellular organismal process	CD40|CD83|RIPK2|VDR|SERPINE1|ADM|NOD2|AVPR1A|GIMAP5|TNF|CX3CL1|IL1A|IL6|KLRK1|IFNG|CLEC7A|CCL5|CCL2|CD38|IL12A|IDO1
1819	1.0614E-12	6.2048E-11	13	74	309	28946	positive regulation of cytokine production	CD40|CD83|RIPK2|NOD2|GIMAP5|TNF|CX3CL1|IL1A|KLRK1|IFNG|CLEC7A|IL12A|IDO1
50900	1.6436E-12	9.1311E-11	11	46	309	28946	leukocyte migration	SELP|IFNG|CCL5|CCL3|CCL2|CXCL1|CXCL3|TNF|CXCL2|ELANE|CX3CL1
7610	1.6464E-12	9.1311E-11	27	470	309	28946	behavior	CCL12|CXCL1|CXCL3|CXCL2|CX3CL1|CXCL5|CCL5|NPY|CCL4|CCL3|CCL2|CCR7|CCL17|CCL24|CCL22|CCL20|OSM|AVPR1A|NGF|CYP7B1|SOD2|SELP|CXCL10|IL6|IFNG|PTX3|IDO1
2703	4.1921E-12	2.2669E-10	13	82	309	28946	regulation of leukocyte mediated immunity	H2-T23|CD40|CRTAM|TAP2|TAP1|NOD2|GIMAP5|TNF|SPN|KLRK1|IFNG|FCER2A|FCGR2B
31347	5.9381E-12	3.1327E-10	16	148	309	28946	regulation of defense response	RIPK2|CRTAM|TAP2|TAP1|NOD2|GIMAP5|TNF|SLC7A2|C2|SPN|KLRK1|CLEC7A|CCL5|IL2RA|FCGR2B|IDO1
1775	7.1923E-12	3.7040E-10	20	259	309	28946	cell activation	CD40|CSF2|RIPK2|ITGB3|NOD2|GIMAP5|POU2F2|TNF|LAX1|SLC7A2|MALT1|SPN|GNA13|KLRK1|IL23A|CD8A|IRF4|IRF1|BCL2A1D|SLAMF1
50865	9.6242E-12	4.8412E-10	17	178	309	28946	regulation of cell activation	CD274|CD40|CD83|RIPK2|GIMAP5|SLC7A2|MALT1|SPN|SELP|IL6|IFNG|IL2RA|CD38|CLEC2I|IL12A|FCGR2B|IDO1
2697	1.5447E-11	7.5937E-10	14	111	309	28946	regulation of immune effector process	H2-T23|CD40|CRTAM|TAP2|TAP1|NOD2|GIMAP5|TNF|SPN|KLRK1|IFNG|IL2RA|FCER2A|FCGR2B
40011	1.6973E-11	8.1584E-10	23	371	309	28946	locomotion	CCL24|CCL12|CCL22|ITGA4|CCL20|CXCL1|CXCL3|HIF1A|TNF|CXCL2|CX3CL1|CXCL5|SELP|CXCL10|IFNG|CCL5|CCL4|NUP62|CCL3|CCL2|CCR7|CCL17|ELANE
8284	3.7612E-11	1.7686E-9	23	386	309	28946	positive regulation of cell proliferation	CD40|CSF2|RIPK2|STAT1|ODC1|ADM|ALOX12|NOD2|AVPR1A|NGF|CYP7B1|HIF1A|TNF|RASIP1|SPN|CXCL10|IL6|IFNG|IL2RA|CCL2|CD38|IL12A|CAMP
2694	5.8981E-11	2.7144E-9	16	172	309	28946	regulation of leukocyte activation	CD274|CD40|CD83|RIPK2|GIMAP5|SLC7A2|MALT1|SPN|IL6|IFNG|IL2RA|CD38|CLEC2I|IL12A|FCGR2B|IDO1
19882	7.5941E-11	3.4221E-9	10	48	309	28946	antigen processing and presentation	PROCR|H2-T23|H2-EB1|IFNG|TAP2|TAPBPL|FCGR2B|PSMB8|H2-Q10|ICAM1
9617	1.2697E-10	5.6050E-9	16	181	309	28946	response to bacterium	KCNJ8|NOS2|RIPK2|STAT1|TAP2|ADM|NOD2|TNF|MALT1|SPN|IFNG|CMPK2|FCGR2B|ELANE|CAMP|IDO1
51249	1.3493E-10	5.8369E-9	15	155	309	28946	regulation of lymphocyte activation	CD274|CD40|CD83|RIPK2|GIMAP5|MALT1|SPN|IL6|IFNG|IL2RA|CD38|CLEC2I|IL12A|FCGR2B|IDO1
48731	1.4685E-10	6.2282E-9	57	2149	309	28946	system development	CSF3|ROBO4|CSF2|ADM|PRDM1|GIMAP5|TNF|CX3CL1|SPIB|SPN|BCL2A1D|EAR2|CAMP|ITGA4|RSAD2|IGFBP3|NGF|CYP7B1|RUNX3|GEM|BCR|GREM1|DCSTAMP|PLSCR1|VCAN|MMP13|NOV|IFNG|CD8A|IRF4|IRF1|BIRC2|DBN1|PTGES|NRXN1|ODC1|HIF1A|DLL1|MALT1|GNA13|CALCR|CHST11|ABCB1B|ANGPT2|KCNJ8|NOS2|VDR|SEMA4C|OSM|INHBA|POU2F2|SOD2|KAZALD1|SELP|IL6|PTX3|SLC26A4
80134	1.7420E-10	7.2461E-9	18	244	309	28946	regulation of response to stress	RIPK2|CRTAM|TAP2|TAP1|NOD2|GIMAP5|TNF|SLC7A2|C2|SPN|SELP|IL1A|KLRK1|CLEC7A|CCL5|IL2RA|FCGR2B|IDO1
48856	2.3610E-10	9.6354E-9	60	2361	309	28946	anatomical structure development	PIWIL2|CSF3|ROBO4|CSF2|ADM|PRDM1|GIMAP5|TNF|MEOX1|CX3CL1|SPIB|SPN|BCL2A1D|EAR2|CAMP|ITGA4|RSAD2|IGFBP3|NGF|CYP7B1|RUNX3|GEM|BCR|GREM1|DCSTAMP|PLSCR1|VCAN|MMP13|NOV|IFNG|CD8A|IRF4|IRF1|BIRC2|DBN1|PTGES|NRXN1|ODC1|HIF1A|DLL1|MALT1|GNA13|CALCR|CHST11|ABCB1B|ANGPT2|KCNJ8|GCH1|NOS2|VDR|SEMA4C|OSM|INHBA|POU2F2|SOD2|KAZALD1|SELP|IL6|PTX3|SLC26A4
32879	2.8260E-10	1.1320E-8	29	677	309	28946	regulation of localization	CD40|ROBO4|ITGB3|SERPINE1|KCNA3|ALOX12|NOD2|DOC2B|GIMAP5|HIF1A|TNF|GNA13|CLEC7A|CD38|KCNJ8|CRTAM|OSM|INHBB|AVPR1A|NGF|SELE|SELP|GREM1|CXCL10|IL6|IFNG|PTX3|SLC26A4|FCGR2B
9615	2.9109E-10	1.1448E-8	11	72	309	28946	response to virus	IFIH1|PLSCR1|KCNJ8|RSAD2|IFNG|IL23A|MX2|MX1|LCN2|IRF7|ISG15
30097	3.1399E-10	1.2128E-8	18	253	309	28946	hemopoiesis	CSF3|CSF2|GIMAP5|INHBA|POU2F2|SOD2|HIF1A|TNF|MALT1|SPIB|SPN|DCSTAMP|PLSCR1|CALCR|CD8A|IRF4|IRF1|BCL2A1D
2526	3.9503E-10	1.4990E-8	11	74	309	28946	acute inflammatory response	SERPINA1B|IL1A|ORM1|IL6|SAA3|C1RL|ORM3|ORM2|CFB|ELANE|C2
50793	4.5503E-10	1.6969E-8	31	783	309	28946	regulation of developmental process	PIWIL2|CD40|CD83|SERPINE1|TNFRSF11B|ALOX12|GIMAP5|HIF1A|TNF|DLL1|CX3CL1|GNA13|CALCR|CCL5|CCL3|ADAMTS9|CAMP|CCL24|ANGPT2|RSAD2|IFI204|RIPK2|VDR|INHBA|NGF|SOD2|CXCL10|IL1A|IL6|IFNG|IL2RA
32502	4.6936E-10	1.7207E-8	67	2852	309	28946	developmental process	PIWIL2|CSF3|ROBO4|CSF2|ADM|PRDM1|GIMAP5|TNF|MEOX1|CX3CL1|EDA2R|SPIB|SPN|SERPINA1B|NUP62|BCL2A1D|EAR2|CAMP|ITGA4|RSAD2|IGFBP3|NGF|CYP7B1|RUNX3|GEM|BCR|GREM1|DCSTAMP|PLSCR1|VCAN|MMP13|NOV|IFNG|CD8A|IRF4|IRF1|BIRC2|DBN1|PTGES|NRXN1|ODC1|HIF1A|RASGRP1|DLL1|MALT1|GNA13|CYP27B1|SOCS1|CALCR|CHST11|ABCB1B|ANGPT2|KCNJ8|GCH1|NOS2|VDR|SEMA4C|OSM|INHBA|POU2F2|SOD2|KAZALD1|SELP|GFI1B|IL6|PTX3|SLC26A4
2521	5.2789E-10	1.9030E-8	14	144	309	28946	leukocyte differentiation	CSF3|CSF2|GIMAP5|POU2F2|TNF|MALT1|SPIB|SPN|DCSTAMP|CALCR|CD8A|IRF4|IRF1|BCL2A1D
45321	7.1443E-10	2.5333E-8	17	234	309	28946	leukocyte activation	CD40|CSF2|RIPK2|NOD2|GIMAP5|POU2F2|LAX1|SLC7A2|MALT1|SPN|KLRK1|IL23A|CD8A|IRF4|IRF1|BCL2A1D|SLAMF1
30595	7.3520E-10	2.5649E-8	8	30	309	28946	leukocyte chemotaxis	IFNG|CCL5|CCL3|CCL2|CXCL1|CXCL3|CXCL2|CX3CL1
2237	8.1460E-10	2.7968E-8	11	79	309	28946	response to molecule of bacterial origin	KCNJ8|RIPK2|STAT1|TAP2|CMPK2|ADM|NOD2|FCGR2B|ELANE|MALT1|IDO1
30593	1.0159E-9	3.4333E-8	7	20	309	28946	neutrophil chemotaxis	IFNG|CCL3|CCL2|CXCL1|CXCL3|CXCL2|CX3CL1
7275	1.2328E-9	4.1024E-8	63	2657	309	28946	multicellular organismal development	PIWIL2|CSF3|ROBO4|CSF2|ADM|PRDM1|GIMAP5|TNF|MEOX1|CX3CL1|EDA2R|SPIB|SPN|SERPINA1B|BCL2A1D|EAR2|CAMP|ITGA4|RSAD2|IGFBP3|NGF|CYP7B1|RUNX3|GEM|BCR|GREM1|DCSTAMP|PLSCR1|VCAN|MMP13|NOV|IFNG|CD8A|IRF4|IRF1|BIRC2|DBN1|PTGES|NRXN1|ODC1|HIF1A|DLL1|MALT1|GNA13|CALCR|CHST11|ABCB1B|ANGPT2|KCNJ8|GCH1|NOS2|VDR|SEMA4C|OSM|INHBA|POU2F2|SOD2|KAZALD1|SELP|GFI1B|IL6|PTX3|SLC26A4
60326	1.2970E-9	4.2505E-8	8	32	309	28946	cell chemotaxis	IFNG|CCL5|CCL3|CCL2|CXCL1|CXCL3|CXCL2|CX3CL1
48513	1.4334E-9	4.6274E-8	47	1679	309	28946	organ development	CSF3|ROBO4|CSF2|ODC1|ADM|PRDM1|GIMAP5|HIF1A|TNF|DLL1|MALT1|CX3CL1|SPIB|SPN|GNA13|CALCR|CHST11|BCL2A1D|ABCB1B|CAMP|ANGPT2|ITGA4|KCNJ8|NOS2|VDR|INHBA|CYP7B1|POU2F2|SOD2|RUNX3|GEM|BCR|SELP|GREM1|DCSTAMP|PLSCR1|IL6|VCAN|MMP13|NOV|CD8A|IRF4|IRF1|PTX3|SLC26A4|BIRC2|PTGES
43901	1.5099E-9	4.8029E-8	7	21	309	28946	negative regulation of multi-organism process	IFNG|IL2RA|NOD2|TNF|MPO|ELANE|CAMP
42981	1.6099E-9	5.0467E-8	27	639	309	28946	regulation of apoptosis	CSF2|ALOX12|NOD2|GIMAP5|HIF1A|TNF|MALT1|CX3CL1|IFIH1|SPN|CHST11|TNFSF10|BCL2A1D|BCL2A1A|RIPK3|IFI204|RIPK2|STAT1|VDR|GZMB|NGF|SOD2|RUNX3|IL6|IL2RA|BIRC2|IDO1
43067	2.1720E-9	6.7116E-8	27	648	309	28946	regulation of programmed cell death	CSF2|ALOX12|NOD2|GIMAP5|HIF1A|TNF|MALT1|CX3CL1|IFIH1|SPN|CHST11|TNFSF10|BCL2A1D|BCL2A1A|RIPK3|IFI204|RIPK2|STAT1|VDR|GZMB|NGF|SOD2|RUNX3|IL6|IL2RA|BIRC2|IDO1
23036	2.3404E-9	6.8410E-8	11	87	309	28946	initiation of signal transduction	IL6|SOCS1|STAT1|IL2RA|STAT4|IL21R|CCL2|OSMR|TNF|CX3CL1|IIGP1
23038	2.3404E-9	6.8410E-8	11	87	309	28946	signal initiation by diffusible mediator	IL6|SOCS1|STAT1|IL2RA|STAT4|IL21R|CCL2|OSMR|TNF|CX3CL1|IIGP1
23049	2.3404E-9	6.8410E-8	11	87	309	28946	signal initiation by protein/peptide mediator	IL6|SOCS1|STAT1|IL2RA|STAT4|IL21R|CCL2|OSMR|TNF|CX3CL1|IIGP1
19221	2.3404E-9	6.8410E-8	11	87	309	28946	cytokine-mediated signaling pathway	IL6|SOCS1|STAT1|IL2RA|STAT4|IL21R|CCL2|OSMR|TNF|CX3CL1|IIGP1
48534	2.4977E-9	7.2034E-8	18	288	309	28946	hemopoietic or lymphoid organ development	CSF3|CSF2|GIMAP5|INHBA|POU2F2|SOD2|HIF1A|TNF|MALT1|SPIB|SPN|DCSTAMP|PLSCR1|CALCR|CD8A|IRF4|IRF1|BCL2A1D
2683	2.9948E-9	8.4777E-8	11	89	309	28946	negative regulation of immune system process	SPN|GREM1|CD274|IL2RA|TAP2|TAP1|NOD2|GIMAP5|FCGR2B|IDO1|C2
50863	3.0180E-9	8.4777E-8	12	112	309	28946	regulation of T cell activation	SPN|CD274|IL6|CD83|IFNG|RIPK2|IL2RA|CLEC2I|IL12A|GIMAP5|MALT1|IDO1
70887	3.1593E-9	8.7611E-8	17	258	309	28946	cellular response to chemical stimulus	STAT1|VDR|CXCL1|IFIT1|CXCL3|SOD2|HIF1A|MPO|CXCL2|CX3CL1|IFIT2|SELP|IFNG|CCL5|LCN2|CCL3|CCL2
10941	3.3158E-9	9.0786E-8	27	661	309	28946	regulation of cell death	CSF2|ALOX12|NOD2|GIMAP5|HIF1A|TNF|MALT1|CX3CL1|IFIH1|SPN|CHST11|TNFSF10|BCL2A1D|BCL2A1A|RIPK3|IFI204|RIPK2|STAT1|VDR|GZMB|NGF|SOD2|RUNX3|IL6|IL2RA|BIRC2|IDO1
2573	3.5955E-9	9.6013E-8	8	36	309	28946	myeloid leukocyte differentiation	SPIB|DCSTAMP|CSF3|CSF2|CALCR|IRF4|GIMAP5|TNF
43900	3.5955E-9	9.6013E-8	8	36	309	28946	regulation of multi-organism process	SPN|IFNG|IL2RA|NOD2|TNF|MPO|ELANE|CAMP
10033	4.2784E-9	1.1033E-7	27	669	309	28946	response to organic substance	CD83|ADM|ALOX12|NOD2|IFIT1|MALT1|IFIT2|SERPINA1B|CYP27B1|CLEC7A|CCL5|CD38|ELANE|KCNJ8|RIPK2|STAT1|VDR|TAP2|AVPR1A|ASS1|ACR|SELP|IFNG|CMPK2|ACSBG1|FCGR2B|IDO1
32944	4.2847E-9	1.1033E-7	11	92	309	28946	regulation of mononuclear cell proliferation	SPN|CD274|CD40|IFNG|RIPK2|IL2RA|CD38|CLEC2I|IL12A|FCGR2B|IDO1
50670	4.2847E-9	1.1033E-7	11	92	309	28946	regulation of lymphocyte proliferation	SPN|CD274|CD40|IFNG|RIPK2|IL2RA|CD38|CLEC2I|IL12A|FCGR2B|IDO1
50867	4.9940E-9	1.2575E-7	12	117	309	28946	positive regulation of cell activation	SPN|SELP|CD40|IL6|CD83|IFNG|RIPK2|IL2RA|CD38|IL12A|GIMAP5|MALT1
2520	4.9999E-9	1.2575E-7	18	301	309	28946	immune system development	CSF3|CSF2|GIMAP5|INHBA|POU2F2|SOD2|HIF1A|TNF|MALT1|SPIB|SPN|DCSTAMP|PLSCR1|CALCR|CD8A|IRF4|IRF1|BCL2A1D
70663	5.4004E-9	1.3426E-7	11	94	309	28946	regulation of leukocyte proliferation	SPN|CD274|CD40|IFNG|RIPK2|IL2RA|CD38|CLEC2I|IL12A|FCGR2B|IDO1
2253	6.7687E-9	1.6637E-7	11	96	309	28946	activation of immune response	KLRK1|RIPK2|CLEC7A|C1RL|CLEC2I|NOD2|BCL2A1D|LAX1|CFB|MALT1|C2
2821	8.8052E-9	2.1162E-7	8	40	309	28946	positive regulation of adaptive immune response	H2-T23|RIPK2|TAP2|FCER2A|NOD2|GIMAP5|TNF|IDO1
2824	8.8052E-9	2.1162E-7	8	40	309	28946	positive regulation of adaptive immune response based on somatic recombination of immune receptors built from immunoglobulin superfamily domains	H2-T23|RIPK2|TAP2|FCER2A|NOD2|GIMAP5|TNF|IDO1
48523	1.1596E-8	2.7563E-7	41	1441	309	28946	negative regulation of cellular process	PIWIL2|IFITM3|CD274|ROBO4|CSF2|RGS16|ADM|ALOX12|NOD2|GIMAP5|TNF|DLL1|CX3CL1|SPN|SOCS1|CHST11|RGS1|NUP62|CD38|BCL2A1A|LMCD1|DAXX|ANGPT2|VDR|IGFBP3|OSM|HMGA2|INHBB|AVPR1A|NGF|CYP7B1|SOD2|RUNX3|GEM|GREM1|IL6|IFNG|IL2RA|FCGR2B|IDO1|PTGES
51094	1.1870E-8	2.7907E-7	19	356	309	28946	positive regulation of developmental process	CCL24|ANGPT2|CD83|IFI204|RIPK2|VDR|ALOX12|GIMAP5|NGF|HIF1A|CX3CL1|IL1A|IL6|IFNG|CCL5|IL2RA|CCL3|ADAMTS9|CAMP
40008	1.4248E-8	3.3138E-7	18	322	309	28946	regulation of growth	IGFBP3|OSM|HMGA2|ALOX12|NOD2|AVPR1A|NGF|HIF1A|TNF|KAZALD1|MPO|GREM1|SOCS1|NOV|IFNG|CD38|ELANE|CAMP
23052	1.6806E-8	3.8672E-7	77	3815	309	28946	signaling	ITK|CD40|ROBO4|ITGB3|ITGA2B|ADM|DOC2B|TNF|RND3|CX3CL1|RND1|SPN|AKAP12|HTR7|ARL5C|RGS1|CCR7|FFAR2|BCL2A1D|MAP4K1|RIPK3|ITGA4|RIPK2|PLAUR|AVPR1A|NGF|OSMR|LAX1|GEM|BCR|GREM1|DOK2|NOV|IFNG|CD8A|DEPDC5|PTGES|TXK|RGS16|NRXN1|TNFRSF11B|NOD2|HIF1A|RASGRP1|DLL1|MALT1|RASIP1|GNA13|KLRK1|SOCS1|CALCR|OLFR56|RASSF10|CLEC7A|NPY|TIFA|STAT4|IL21R|CCL2|CCL17|P2RY10|ANGPT2|IFI204|NOS2|STAT1|VDR|STAT2|OSM|HMGA2|LYVE1|IIGP1|CXCL10|IRAK1BP1|IL6|IL2RA|CLEC2I|FCGR2B
51251	1.7563E-8	3.9989E-7	11	105	309	28946	positive regulation of lymphocyte activation	SPN|CD40|IL6|CD83|IFNG|RIPK2|IL2RA|CD38|IL12A|GIMAP5|MALT1
32501	1.8321E-8	4.1280E-7	87	4551	309	28946	multicellular organismal process	PIWIL2|CSF3|ROBO4|CSF2|ITGB3|ADM|DOC2B|PRDM1|GIMAP5|TNF|AQP3|MEOX1|CX3CL1|EDA2R|CXCL5|SPIB|SPN|SERPINA1B|HTR7|BCL2A1D|EAR2|CAMP|FGA|ITGA4|RSAD2|IGFBP3|MMP3|AVPR1A|NGF|CYP7B1|RUNX3|MMP10|GEM|BCR|GREM1|DCSTAMP|IL1A|PROCR|PLSCR1|VCAN|MMP13|NOV|IFNG|IL23A|CD8A|IRF4|IRF1|IRF7|BIRC2|DBN1|IDO1|PTGES|NRXN1|ODC1|NOD2|HIF1A|DLL1|SLC7A2|MALT1|GNA13|CALCR|CHST11|OLFR56|CLEC7A|NPY|CCL4|ABCB1B|ANGPT2|KCNJ8|GCH1|NOS2|STAT1|VDR|SEMA4C|CRTAM|OSM|INHBA|POU2F2|SOD2|KAZALD1|ACR|SELP|GP9|GFI1B|IL6|PTX3|SLC26A4
6953	1.8836E-8	4.2002E-7	7	29	309	28946	acute-phase response	SERPINA1B|IL1A|ORM1|IL6|SAA3|ORM3|ORM2
6184	2.2882E-8	5.0463E-7	9	63	309	28946	GTP catabolic process	GNA13|MX2|MX1|IGTP|IRGM2|GBP2|IIGP1|GBP4|GBP3
2705	2.3563E-8	5.0463E-7	8	45	309	28946	positive regulation of leukocyte mediated immunity	H2-T23|KLRK1|CRTAM|TAP2|FCER2A|NOD2|GIMAP5|TNF
2708	2.3563E-8	5.0463E-7	8	45	309	28946	positive regulation of lymphocyte mediated immunity	H2-T23|KLRK1|CRTAM|TAP2|FCER2A|NOD2|GIMAP5|TNF
2768	2.3563E-8	5.0463E-7	8	45	309	28946	immune response-regulating cell surface receptor signaling pathway	CD40|KLRK1|RIPK2|CLEC7A|CLEC2I|BCL2A1D|LAX1|MALT1
45428	2.4345E-8	5.1625E-7	7	30	309	28946	regulation of nitric oxide biosynthetic process	IL6|KLRK1|IFNG|PTX3|GIMAP5|SOD2|ICAM1
10646	2.6562E-8	5.5781E-7	30	880	309	28946	regulation of cell communication	ITGB3|RGS16|NOD2|DOC2B|HIF1A|SLC7A1|TNF|RASGRP1|SLC7A2|SOCS1|CHST11|RGS1|NUP62|CCL2|CD38|CYTIP|LMCD1|RIPK2|OSM|HMGA2|INHBB|AVPR1A|NGF|CYP7B1|BCR|GREM1|IL1A|IL6|IFNG|CD8A
44248	2.8290E-8	5.8838E-7	25	637	309	28946	cellular catabolic process	MPO|USP18|PSMB10|C2|GNA13|CYP27B1|UPP1|GBP2|GBP4|GBP3|NOS2|VDR|MX2|MX1|IRGM2|TAP1|IRGM1|ISG15|PSMB8|IIGP1|BACE2|MMP13|IGTP|SMPDL3B|IDO1
2764	3.0334E-8	6.2488E-7	9	65	309	28946	immune response-regulating signaling pathway	CD40|KLRK1|RIPK2|CLEC7A|CLEC2I|NOD2|BCL2A1D|LAX1|MALT1
43903	3.4031E-8	6.6917E-7	6	19	309	28946	regulation of symbiosis, encompassing mutualism through parasitism	IFNG|NOD2|TNF|MPO|ELANE|CAMP
44126	3.4031E-8	6.6917E-7	6	19	309	28946	regulation of growth of symbiont in host	IFNG|NOD2|TNF|MPO|ELANE|CAMP
44130	3.4031E-8	6.6917E-7	6	19	309	28946	negative regulation of growth of symbiont in host	IFNG|NOD2|TNF|MPO|ELANE|CAMP
44144	3.4031E-8	6.6917E-7	6	19	309	28946	modulation of growth of symbiont involved in interaction with host	IFNG|NOD2|TNF|MPO|ELANE|CAMP
44146	3.4031E-8	6.6917E-7	6	19	309	28946	negative regulation of growth of symbiont involved in interaction with host	IFNG|NOD2|TNF|MPO|ELANE|CAMP
2696	3.4626E-8	6.7474E-7	11	112	309	28946	positive regulation of leukocyte activation	SPN|CD40|IL6|CD83|IFNG|RIPK2|IL2RA|CD38|IL12A|GIMAP5|MALT1
51716	3.8515E-8	7.4382E-7	26	695	309	28946	cellular response to stimulus	ADM|CXCL1|IFIT1|CXCL3|HIF1A|TNF|MPO|CXCL2|CX3CL1|IFIT2|CCL5|CCL3|CCL2|ATRIP|IFI204|RIPK2|STAT1|VDR|TREX1|SOD2|SELP|IFNG|TFEC|LCN2|CMPK2|FCGR2B
32101	4.3299E-8	8.2881E-7	13	171	309	28946	regulation of response to external stimulus	NOD2|TNF|SLC7A2|C2|SPN|SELP|GREM1|CXCL10|CCL5|IL2RA|NPY|FCGR2B|IDO1
2712	4.9704E-8	9.3486E-7	7	33	309	28946	regulation of B cell mediated immunity	CD40|IFNG|FCER2A|NOD2|GIMAP5|FCGR2B|TNF
2889	4.9704E-8	9.3486E-7	7	33	309	28946	regulation of immunoglobulin mediated immune response	CD40|IFNG|FCER2A|NOD2|GIMAP5|FCGR2B|TNF
2923	5.8833E-8	1.0970E-6	5	11	309	28946	regulation of humoral immune response mediated by circulating immunoglobulin	FCER2A|NOD2|GIMAP5|FCGR2B|TNF
50870	6.6820E-8	1.2254E-6	9	71	309	28946	positive regulation of T cell activation	SPN|IL6|CD83|IFNG|RIPK2|IL2RA|IL12A|GIMAP5|MALT1
2685	6.6848E-8	1.2254E-6	6	21	309	28946	regulation of leukocyte migration	SELP|GREM1|CXCL10|ITGB3|NOD2|SELE
45088	7.7103E-8	1.3947E-6	8	52	309	28946	regulation of innate immune response	KLRK1|RIPK2|CLEC7A|CRTAM|TAP2|TAP1|NOD2|GIMAP5
45087	7.7377E-8	1.3947E-6	11	121	309	28946	innate immune response	IFIH1|CLEC7A|IL23A|MX2|C1RL|MX1|IRGM1|NOD2|CFB|MALT1|C2
46039	8.5493E-8	1.5283E-6	9	73	309	28946	GTP metabolic process	GNA13|MX2|MX1|IGTP|IRGM2|GBP2|IIGP1|GBP4|GBP3
9056	1.0334E-7	1.8322E-6	28	832	309	28946	catabolic process	PLD4|MPO|USP18|PSMB10|C2|GNA13|CYP27B1|UPP1|GBP2|GBP4|GBP3|NOS2|VDR|MX2|MX1|IRGM2|TAP1|IRGM1|ISG15|LYVE1|PSMB8|IIGP1|BACE2|MMP13|IGTP|SMPDL3B|PFKP|IDO1
43388	1.0465E-7	1.8403E-6	8	54	309	28946	positive regulation of DNA binding	GREM1|RIPK2|IRF4|HMGA2|NOD2|TNF|MALT1|ICAM1
45429	1.2214E-7	2.1306E-6	6	23	309	28946	positive regulation of nitric oxide biosynthetic process	IL6|KLRK1|IFNG|PTX3|SOD2|ICAM1
8285	1.2643E-7	2.1877E-6	15	256	309	28946	negative regulation of cell proliferation	IFITM3|CD274|IGFBP3|ADM|SOD2|TNF|RUNX3|SPN|IL6|IFNG|IL2RA|NUP62|FCGR2B|IDO1|PTGES
31341	1.4027E-7	2.4080E-6	7	38	309	28946	regulation of cell killing	H2-T23|KLRK1|CRTAM|TAP2|TAP1|ALOX12|GIMAP5
44281	1.6985E-7	2.8927E-6	37	1352	309	28946	small molecule metabolic process	PIWIL2|PFKFB3|RGS16|ODC1|ALOX12|HIF1A|TNF|MPO|GNA13|IL4I1|CYP27B1|UPP1|GBP2|GBP4|GBP3|GCH1|NOS2|VDR|MX2|MX1|IRGM2|TAP1|CYP7B1|SOD2|ASS1|IIGP1|CH25H|MTHFD2|VNN3|IGTP|SAA1|SAA2|CMPK2|ACSBG1|PFKP|IDO1|PTGES
1878	1.8786E-7	3.1746E-6	4	6	309	28946	response to yeast	CLEC7A|PTX3|MPO|ELANE
51050	1.9883E-7	3.3339E-6	14	229	309	28946	positive regulation of transport	SERPINE1|CRTAM|NOD2|DOC2B|AVPR1A|GIMAP5|TNF|GREM1|IL6|IFNG|CLEC7A|CD38|PTX3|FCGR2B
44238	2.4691E-7	4.1082E-6	97	5589	309	28946	primary metabolic process	PRDM1|TNF|SPIB|IL4I1|CWC22|C1RL|DAXX|MAMSTR|IGFBP3|TAP1|RUNX3|BCR|CH25H|IGTP|CMPK2|CFB|IDO1|PTGES|PFKFB3|TXK|PLD4|ALOX12|FUT2|HIF1A|C2|CYP27B1|CALCR|CHST11|ATRIP|ELANE|LVRN|VDR|TREX1|IRGM2|HMGA2|ISG15|MAGOHB|PARP14|POU2F2|IIGP1|ACR|IRAK1BP1|VNN3|PIWIL2|ITK|ADM|PRSS23|ADAMTS4|SERPINA1B|UPP1|EAR2|ADAMTS9|LMCD1|MAP4K1|DUSP2|RIPK3|RIPK2|MMP3|CYP7B1|MMP10|BACE2|MMP13|IFNG|IRF4|IRF1|TFEC|IRF7|ACSBG1|IRF5|SMPDL3B|RGS16|ODC1|ZBTB48|USP18|MALT1|PSMB10|GNA13|HAS1|STAT4|GBP2|GBP4|GBP3|NOS2|STAT1|STAT2|MX2|MX1|OSM|GZMB|SOD2|LYVE1|PSMB8|ASS1|GFI1B|SAA1|SAA2|PFKP
65008	2.5095E-7	4.1435E-6	36	1315	309	28946	regulation of biological quality	ITGB3|NRXN1|ADM|ALOX12|NOD2|DOC2B|GIMAP5|HIF1A|AQP3|GNA13|CALCR|NPY|CCL4|CCL3|CCL2|CD38|BCL2A1A|ELANE|CAMP|FGA|KCNJ8|GCH1|NOS2|VDR|AVPR1A|NGF|SOD2|GREM1|GP9|IL1A|PROCR|IL6|IFNG|IL2RA|CLEC2I|SLC26A4
8152	2.6900E-7	4.4080E-6	108	6473	309	28946	metabolic process	PRDM1|TNF|MPO|SPIB|IL4I1|CWC22|C1RL|DAXX|MAMSTR|IGFBP3|TAP1|RUNX3|BCR|CH25H|MTHFD2|IGTP|CMPK2|STEAP1|CFB|IDO1|PTGES|PFKFB3|TXK|PLD4|ALOX12|FUT2|HIF1A|C2|CYP27B1|CALCR|CHST11|ATRIP|ELANE|LVRN|VDR|TREX1|IRGM2|IRGM1|HMGA2|ISG15|MAGOHB|PARP14|POU2F2|IIGP1|ACR|SELP|IRAK1BP1|VNN3|PIWIL2|ITK|ADM|PRSS23|KIF17|ADAMTS4|SERPINA1B|CD38|UPP1|EAR2|ADAMTS9|LMCD1|MAP4K1|DUSP2|RIPK3|RIPK2|MMP3|CYP7B1|MMP10|BACE2|MMP13|IFNG|IRF4|IRF1|TFEC|IRF7|ACSBG1|IRF5|SMPDL3B|RGS16|ODC1|ZBTB48|NOXO1|USP18|SLC7A2|MALT1|PSMB10|GNA13|HAS1|STAT4|GBP2|GBP4|GBP3|GCH1|NOS2|STAT1|STAT2|MX2|MX1|OSM|GZMB|SOD2|LYVE1|PSMB8|ASS1|GFI1B|SAA1|SAA2|CLEC2I|PFKP
51099	2.7762E-7	4.4481E-6	8	61	309	28946	positive regulation of binding	GREM1|RIPK2|IRF4|HMGA2|NOD2|TNF|MALT1|ICAM1
2699	2.7762E-7	4.4481E-6	8	61	309	28946	positive regulation of immune effector process	H2-T23|KLRK1|CRTAM|TAP2|FCER2A|NOD2|GIMAP5|TNF
2757	2.7762E-7	4.4481E-6	8	61	309	28946	immune response-activating signal transduction	KLRK1|RIPK2|CLEC7A|CLEC2I|NOD2|BCL2A1D|LAX1|MALT1
2429	2.8910E-7	4.5979E-6	7	42	309	28946	immune response-activating cell surface receptor signaling pathway	KLRK1|RIPK2|CLEC7A|CLEC2I|BCL2A1D|LAX1|MALT1
31349	2.9257E-7	4.6192E-6	9	84	309	28946	positive regulation of defense response	KLRK1|RIPK2|CLEC7A|CCL5|CRTAM|NOD2|GIMAP5|TNF|IDO1
51092	3.4551E-7	5.4023E-6	6	27	309	28946	positive regulation of NF-kappaB transcription factor activity	GREM1|RIPK2|NOD2|TNF|MALT1|ICAM1
30154	3.4717E-7	5.4023E-6	42	1696	309	28946	cell differentiation	PIWIL2|CSF3|ROBO4|CSF2|ADM|PRDM1|GIMAP5|HIF1A|TNF|RASGRP1|DLL1|MALT1|EDA2R|SPIB|SPN|GNA13|SOCS1|CALCR|CHST11|BCL2A1D|EAR2|ABCB1B|CAMP|ANGPT2|NOS2|IGFBP3|SEMA4C|INHBA|NGF|POU2F2|SOD2|RUNX3|KAZALD1|DCSTAMP|PLSCR1|IL6|IFNG|CD8A|IRF4|IRF1|PTX3|DBN1
51091	4.0320E-7	6.1823E-6	7	44	309	28946	positive regulation of transcription factor activity	GREM1|RIPK2|HMGA2|NOD2|TNF|MALT1|ICAM1
90047	4.0320E-7	6.1823E-6	7	44	309	28946	positive regulation of transcription regulator activity	GREM1|RIPK2|HMGA2|NOD2|TNF|MALT1|ICAM1
42129	4.0586E-7	6.1823E-6	8	64	309	28946	regulation of T cell proliferation	SPN|CD274|IFNG|RIPK2|IL2RA|CLEC2I|IL12A|IDO1
23034	4.2193E-7	6.3821E-6	28	892	309	28946	intracellular signaling pathway	ITK|TXK|TNF|RASGRP1|RND3|MALT1|RND1|GNA13|HTR7|SOCS1|ARL5C|CALCR|TIFA|MAP4K1|RIPK3|IFI204|NOS2|STAT1|VDR|OSM|AVPR1A|GEM|BCR|IRAK1BP1|DOK2|IFNG|DEPDC5|PTGES
32496	4.5857E-7	6.8881E-6	8	65	309	28946	response to lipopolysaccharide	KCNJ8|RIPK2|STAT1|CMPK2|ADM|NOD2|ELANE|IDO1
9889	4.8871E-7	7.2902E-6	51	2299	309	28946	regulation of biosynthetic process	PIWIL2|PRDM1|GIMAP5|TNF|MEOX1|ICAM1|SPIB|SPN|HTR7|EAR2|LMCD1|ZBP1|DAXX|RIPK2|MAMSTR|AVPR1A|RUNX3|GEM|GREM1|IL1A|IFNG|IRF4|IRF1|TFEC|IRF7|IRF5|ZBTB48|NOD2|HIF1A|MALT1|GNA13|KLRK1|CALCR|STAT4|IFI204|NOS2|STAT1|VDR|STAT2|OSM|HMGA2|INHBA|PARP14|POU2F2|SOD2|IRAK1BP1|GFI1B|IL6|CLEC2I|IL17F|PTX3
31343	5.4458E-7	8.0680E-6	6	29	309	28946	positive regulation of cell killing	H2-T23|KLRK1|CRTAM|TAP2|ALOX12|GIMAP5
2443	5.8354E-7	8.5863E-6	9	91	309	28946	leukocyte mediated immunity	CD8A|C1RL|IRF7|GZMB|NOD2|FCGR2B|POU2F2|ELANE|ICAM1
51241	6.0008E-7	8.7077E-6	11	148	309	28946	negative regulation of multicellular organismal process	PROCR|CD83|IFNG|CD38|TNFRSF11B|NOD2|AVPR1A|GIMAP5|INHBA|FCGR2B|IDO1
23014	6.0386E-7	8.7077E-6	14	251	309	28946	signal transmission via phosphorylation event	MAP4K1|RIPK3|NOS2|STAT1|TXK|OSM|TNF|MALT1|GNA13|IRAK1BP1|DOK2|SOCS1|IFNG|TIFA
7243	6.0386E-7	8.7077E-6	14	251	309	28946	intracellular protein kinase cascade	MAP4K1|RIPK3|NOS2|STAT1|TXK|OSM|TNF|MALT1|GNA13|IRAK1BP1|DOK2|SOCS1|IFNG|TIFA
19222	6.1165E-7	8.7616E-6	60	2931	309	28946	regulation of metabolic process	PIWIL2|CD40|CSF2|PRDM1|GIMAP5|TNF|MEOX1|ICAM1|SPIB|SPN|HTR7|NUP62|EAR2|LMCD1|CAMP|ZBP1|DAXX|RIPK2|MAMSTR|IGFBP3|AVPR1A|RUNX3|GEM|GREM1|IL1A|IFNG|IRF4|IRF1|TFEC|IRF7|IRF5|ZBTB48|ALOX12|NOD2|HIF1A|MALT1|GNA13|SERPINB1A|KLRK1|SOCS1|CALCR|STAT4|IFI204|NOS2|STAT1|VDR|STAT2|OSM|HMGA2|INHBA|PARP14|POU2F2|SOD2|IRAK1BP1|GFI1B|IL6|LCN2|CLEC2I|IL17F|PTX3
48869	6.6963E-7	9.5290E-6	42	1739	309	28946	cellular developmental process	PIWIL2|CSF3|ROBO4|CSF2|ADM|PRDM1|GIMAP5|HIF1A|TNF|RASGRP1|DLL1|MALT1|EDA2R|SPIB|SPN|GNA13|SOCS1|CALCR|CHST11|BCL2A1D|EAR2|ABCB1B|CAMP|ANGPT2|NOS2|IGFBP3|SEMA4C|INHBA|NGF|POU2F2|SOD2|RUNX3|KAZALD1|DCSTAMP|PLSCR1|IL6|IFNG|CD8A|IRF4|IRF1|PTX3|DBN1
48002	6.7464E-7	9.5375E-6	6	30	309	28946	antigen processing and presentation of peptide antigen	H2-T23|H2-EB1|TAP2|TAPBPL|FCGR2B|H2-Q10
30099	7.0289E-7	9.8724E-6	9	93	309	28946	myeloid cell differentiation	SPIB|DCSTAMP|PLSCR1|CSF3|CSF2|CALCR|IRF4|GIMAP5|TNF
51049	8.1845E-7	1.1421E-5	20	514	309	28946	regulation of transport	CD40|KCNJ8|SERPINE1|CRTAM|KCNA3|OSM|INHBB|NOD2|DOC2B|AVPR1A|GIMAP5|NGF|TNF|GREM1|IL6|IFNG|CLEC7A|CD38|PTX3|FCGR2B
2925	8.6199E-7	1.1919E-5	4	8	309	28946	positive regulation of humoral immune response mediated by circulating immunoglobulin	FCER2A|NOD2|GIMAP5|TNF
31326	8.6874E-7	1.1919E-5	50	2277	309	28946	regulation of cellular biosynthetic process	PIWIL2|PRDM1|GIMAP5|TNF|MEOX1|ICAM1|SPIB|SPN|HTR7|EAR2|LMCD1|ZBP1|DAXX|RIPK2|MAMSTR|AVPR1A|RUNX3|GEM|GREM1|IFNG|IRF4|IRF1|TFEC|IRF7|IRF5|ZBTB48|NOD2|HIF1A|MALT1|GNA13|KLRK1|CALCR|STAT4|IFI204|NOS2|STAT1|VDR|STAT2|OSM|HMGA2|INHBA|PARP14|POU2F2|SOD2|IRAK1BP1|GFI1B|IL6|CLEC2I|IL17F|PTX3
65009	8.7065E-7	1.1919E-5	27	871	309	28946	regulation of molecular function	RGS16|SERPINE1|NOXO1|ALOX12|NOD2|HIF1A|TNF|MALT1|ICAM1|GNA13|SERPINA1B|HTR7|SOCS1|CALCR|RGS1|NUP62|BCL2A1D|CTLA2B|NOS2|RIPK2|VDR|HMGA2|SOD2|BCR|GREM1|IL6|IRF4
35556	8.8483E-7	1.2037E-5	22	613	309	28946	intracellular signal transduction	MAP4K1|RIPK3|NOS2|STAT1|TXK|OSM|AVPR1A|TNF|RASGRP1|RND3|MALT1|GEM|RND1|GNA13|IRAK1BP1|DOK2|HTR7|SOCS1|ARL5C|CALCR|IFNG|TIFA
34097	9.9495E-7	1.3450E-5	7	50	309	28946	response to cytokine stimulus	SELP|SERPINA1B|RIPK2|STAT1|CCL5|IFIT1|IFIT2
16477	1.0071E-6	1.3531E-5	14	262	309	28946	cell migration	ITGA4|CXCL1|CXCL3|HIF1A|TNF|CXCL2|CX3CL1|SELP|IFNG|CCL5|NUP62|CCL3|CCL2|ELANE
9620	1.0261E-6	1.3700E-5	5	18	309	28946	response to fungus	CLEC7A|PTX3|MPO|ELANE|MALT1
35466	1.0896E-6	1.4459E-5	23	671	309	28946	regulation of signaling pathway	RIPK2|ITGB3|OSM|HMGA2|NOD2|CYP7B1|HIF1A|SLC7A1|TNF|RASGRP1|SLC7A2|MALT1|BCR|GREM1|IL1A|IL6|SOCS1|CHST11|IFNG|CD8A|NUP62|CYTIP|LMCD1
9966	1.1012E-6	1.4524E-5	20	524	309	28946	regulation of signal transduction	RIPK2|ITGB3|RGS16|OSM|HMGA2|NOD2|SLC7A1|TNF|RASGRP1|SLC7A2|BCR|IL1A|IL6|SOCS1|IFNG|RGS1|CD8A|NUP62|CYTIP|LMCD1
2449	1.1343E-6	1.4869E-5	8	73	309	28946	lymphocyte mediated immunity	CD8A|C1RL|IRF7|GZMB|NOD2|FCGR2B|POU2F2|ICAM1
12501	1.1658E-6	1.5191E-5	19	479	309	28946	programmed cell death	DAXX|RIPK3|RIPK2|OSM|GZMB|TNFAIP3|TNFRSF11B|SOD2|TNF|MALT1|EDA2R|NAIP2|IL6|IFNG|IL2RA|TNFSF10|XAF1|BCL2A1A|BIRC2
48247	1.2048E-6	1.5605E-5	3	3	309	28946	lymphocyte chemotaxis	CCL5|CCL2|CX3CL1
23051	1.3110E-6	1.6880E-5	20	530	309	28946	regulation of signaling process	RIPK2|ITGB3|RGS16|OSM|HMGA2|NOD2|SLC7A1|TNF|RASGRP1|SLC7A2|BCR|IL1A|IL6|SOCS1|IFNG|RGS1|CD8A|NUP62|CYTIP|LMCD1
46649	1.3900E-6	1.7791E-5	12	195	309	28946	lymphocyte activation	SPN|CD40|KLRK1|RIPK2|IL23A|CD8A|IRF1|BCL2A1D|POU2F2|LAX1|MALT1|SLAMF1
51179	1.4003E-6	1.7817E-5	55	2656	309	28946	localization	KCNK5|CSF2|ADM|CXCL1|DOC2B|GIMAP5|CXCL3|TNF|AQP3|KIF17|CXCL2|CX3CL1|AKAP12|NUP62|CAMP|ZBP1|ITGA4|TAP2|TAP1|LAX1|MMP13|IFNG|STEAP1|KCNE4|NRXN1|SLC1A1|KCNA3|HIF1A|SLC7A1|SLC7A2|CYP27B1|CHST11|CLEC7A|CCL5|CCL3|CCL2|APOD|ABCB1B|ELANE|CADM3|KCNJ8|VDR|MAGOHB|POU2F2|MCOLN2|LYVE1|MARCH3|ACR|SELP|CXCL10|IL6|LCN2|PTX3|SLC26A4|FCGR2B
32844	1.6709E-6	2.1135E-5	9	103	309	28946	regulation of homeostatic process	IFNG|CCL5|IL2RA|CD38|TNFRSF11B|ALOX12|AVPR1A|GIMAP5|HIF1A
32649	1.7633E-6	2.2174E-5	6	35	309	28946	regulation of interferon-gamma production	KLRK1|RIPK2|IL12A|NOD2|GIMAP5|TNF
2920	1.8245E-6	2.2811E-5	5	20	309	28946	regulation of humoral immune response	FCER2A|NOD2|GIMAP5|FCGR2B|TNF
44282	2.0113E-6	2.5002E-5	16	361	309	28946	small molecule catabolic process	NOS2|VDR|MX2|MX1|IRGM2|TAP1|IIGP1|GNA13|CYP27B1|IGTP|UPP1|GBP2|PFKP|GBP4|IDO1|GBP3
2250	2.0828E-6	2.5597E-5	8	79	309	28946	adaptive immune response	CD8A|C1RL|IRF7|GZMB|NOD2|FCGR2B|POU2F2|ICAM1
2460	2.0828E-6	2.5597E-5	8	79	309	28946	adaptive immune response based on somatic recombination of immune receptors built from immunoglobulin superfamily domains	CD8A|C1RL|IRF7|GZMB|NOD2|FCGR2B|POU2F2|ICAM1
1910	2.0970E-6	2.5626E-5	6	36	309	28946	regulation of leukocyte mediated cytotoxicity	H2-T23|KLRK1|CRTAM|TAP2|TAP1|GIMAP5
43372	2.5426E-6	3.0724E-5	4	10	309	28946	positive regulation of CD4-positive, alpha beta T cell differentiation	IL6|CD83|RIPK2|GIMAP5
2922	2.5426E-6	3.0724E-5	4	10	309	28946	positive regulation of humoral immune response	FCER2A|NOD2|GIMAP5|TNF
50777	2.9194E-6	3.5081E-5	6	38	309	28946	negative regulation of immune response	SPN|IL2RA|TAP2|TAP1|FCGR2B|C2
51101	3.0348E-6	3.5992E-5	8	83	309	28946	regulation of DNA binding	GREM1|RIPK2|IRF4|HMGA2|NOD2|TNF|MALT1|ICAM1
42269	3.0451E-6	3.5992E-5	5	22	309	28946	regulation of natural killer cell mediated cytotoxicity	KLRK1|CRTAM|TAP2|TAP1|GIMAP5
2715	3.0451E-6	3.5992E-5	5	22	309	28946	regulation of natural killer cell mediated immunity	KLRK1|CRTAM|TAP2|TAP1|GIMAP5
9207	3.3964E-6	3.9729E-5	10	143	309	28946	purine ribonucleoside triphosphate catabolic process	GNA13|MX2|MX1|IGTP|IRGM2|TAP1|GBP2|IIGP1|GBP4|GBP3
60255	3.3980E-6	3.9729E-5	52	2526	309	28946	regulation of macromolecule metabolic process	PIWIL2|CD40|CSF2|PRDM1|TNF|MEOX1|ICAM1|SPIB|SPN|EAR2|LMCD1|CAMP|ZBP1|DAXX|RIPK2|MAMSTR|IGFBP3|RUNX3|GEM|GREM1|IFNG|IRF4|IRF1|TFEC|IRF7|IRF5|ZBTB48|ALOX12|NOD2|HIF1A|MALT1|SERPINB1A|SOCS1|CALCR|STAT4|IFI204|NOS2|STAT1|VDR|STAT2|OSM|HMGA2|INHBA|PARP14|POU2F2|IRAK1BP1|GFI1B|IL6|LCN2|CLEC2I|IL17F|PTX3
32946	3.5117E-6	4.0619E-5	7	60	309	28946	positive regulation of mononuclear cell proliferation	SPN|CD40|IFNG|RIPK2|IL2RA|CD38|IL12A
50671	3.5117E-6	4.0619E-5	7	60	309	28946	positive regulation of lymphocyte proliferation	SPN|CD40|IFNG|RIPK2|IL2RA|CD38|IL12A
9203	3.6158E-6	4.1601E-5	10	144	309	28946	ribonucleoside triphosphate catabolic process	GNA13|MX2|MX1|IGTP|IRGM2|TAP1|GBP2|IIGP1|GBP4|GBP3
9166	3.6779E-6	4.2092E-5	11	178	309	28946	nucleotide catabolic process	GNA13|MX2|MX1|IGTP|IRGM2|TAP1|UPP1|GBP2|IIGP1|GBP4|GBP3
6915	3.7532E-6	4.2727E-5	18	471	309	28946	apoptosis	DAXX|RIPK3|RIPK2|OSM|GZMB|TNFAIP3|TNFRSF11B|SOD2|TNF|MALT1|NAIP2|IL6|IFNG|IL2RA|TNFSF10|XAF1|BCL2A1A|BIRC2
31323	3.8308E-6	4.3382E-5	55	2746	309	28946	regulation of cellular metabolic process	PIWIL2|CD40|PRDM1|GIMAP5|TNF|MEOX1|ICAM1|SPIB|SPN|HTR7|NUP62|EAR2|LMCD1|CAMP|ZBP1|DAXX|RIPK2|MAMSTR|IGFBP3|AVPR1A|RUNX3|GEM|GREM1|IFNG|IRF4|IRF1|TFEC|IRF7|IRF5|ZBTB48|NOD2|HIF1A|MALT1|GNA13|KLRK1|SOCS1|CALCR|STAT4|IFI204|NOS2|STAT1|VDR|STAT2|OSM|HMGA2|INHBA|PARP14|POU2F2|SOD2|IRAK1BP1|GFI1B|IL6|CLEC2I|IL17F|PTX3
32655	3.8570E-6	4.3452E-5	5	23	309	28946	regulation of interleukin-12 production	CD40|IFNG|IRF1|NOD2|IDO1
1562	3.9619E-6	4.4173E-5	4	11	309	28946	response to protozoan	SPN|IL6|IFNG|IL12A
32735	3.9619E-6	4.4173E-5	4	11	309	28946	positive regulation of interleukin-12 production	CD40|IFNG|NOD2|IDO1
2700	3.9869E-6	4.4223E-5	6	40	309	28946	regulation of production of molecular mediator of immune response	CD40|IFNG|NOD2|GIMAP5|FCGR2B|TNF
9146	4.0918E-6	4.5156E-5	10	146	309	28946	purine nucleoside triphosphate catabolic process	GNA13|MX2|MX1|IGTP|IRGM2|TAP1|GBP2|IIGP1|GBP4|GBP3
23060	4.3045E-6	4.7031E-5	60	3113	309	28946	signal transmission	ROBO4|ADM|DOC2B|TNF|RND3|CX3CL1|RND1|AKAP12|HTR7|ARL5C|CCR7|FFAR2|MAP4K1|RIPK3|PLAUR|AVPR1A|NGF|OSMR|GEM|BCR|DOK2|NOV|IFNG|TXK|NRXN1|TNFRSF11B|NOD2|HIF1A|RASGRP1|MALT1|RASIP1|GNA13|KLRK1|SOCS1|CALCR|OLFR56|RASSF10|CLEC7A|NPY|TIFA|STAT4|IL21R|CCL2|CCL17|P2RY10|ANGPT2|NOS2|STAT1|VDR|STAT2|OSM|HMGA2|LYVE1|IIGP1|CXCL10|IRAK1BP1|IL6|IL2RA|CLEC2I|FCGR2B
8219	4.3052E-6	4.7031E-5	19	524	309	28946	cell death	DAXX|RIPK3|RIPK2|OSM|GZMB|TNFAIP3|TNFRSF11B|SOD2|TNF|MALT1|EDA2R|NAIP2|IL6|IFNG|IL2RA|TNFSF10|XAF1|BCL2A1A|BIRC2
23046	4.3482E-6	4.7041E-5	60	3114	309	28946	signaling process	ROBO4|ADM|DOC2B|TNF|RND3|CX3CL1|RND1|AKAP12|HTR7|ARL5C|CCR7|FFAR2|MAP4K1|RIPK3|PLAUR|AVPR1A|NGF|OSMR|GEM|BCR|DOK2|NOV|IFNG|TXK|NRXN1|TNFRSF11B|NOD2|HIF1A|RASGRP1|MALT1|RASIP1|GNA13|KLRK1|SOCS1|CALCR|OLFR56|RASSF10|CLEC7A|NPY|TIFA|STAT4|IL21R|CCL2|CCL17|P2RY10|ANGPT2|NOS2|STAT1|VDR|STAT2|OSM|HMGA2|LYVE1|IIGP1|CXCL10|IRAK1BP1|IL6|IL2RA|CLEC2I|FCGR2B
9154	4.3496E-6	4.7041E-5	10	147	309	28946	purine ribonucleotide catabolic process	GNA13|MX2|MX1|IGTP|IRGM2|TAP1|GBP2|IIGP1|GBP4|GBP3
70665	4.3910E-6	4.7253E-5	7	62	309	28946	positive regulation of leukocyte proliferation	SPN|CD40|IFNG|RIPK2|IL2RA|CD38|IL12A
51674	4.5285E-6	4.8252E-5	14	298	309	28946	localization of cell	ITGA4|CXCL1|CXCL3|HIF1A|TNF|CXCL2|CX3CL1|SELP|IFNG|CCL5|NUP62|CCL3|CCL2|ELANE
48870	4.5285E-6	4.8252E-5	14	298	309	28946	cell motility	ITGA4|CXCL1|CXCL3|HIF1A|TNF|CXCL2|CX3CL1|SELP|IFNG|CCL5|NUP62|CCL3|CCL2|ELANE
45089	4.6286E-6	4.9077E-5	6	41	309	28946	positive regulation of innate immune response	KLRK1|RIPK2|CLEC7A|CRTAM|NOD2|GIMAP5
45597	4.6699E-6	4.9273E-5	13	258	309	28946	positive regulation of cell differentiation	CD83|IFI204|RIPK2|ALOX12|GIMAP5|NGF|HIF1A|IL6|IFNG|CCL5|IL2RA|CCL3|ADAMTS9
80090	4.7231E-6	4.9592E-5	53	2625	309	28946	regulation of primary metabolic process	PIWIL2|CD40|PRDM1|GIMAP5|TNF|MEOX1|ICAM1|SPIB|SPN|HTR7|EAR2|LMCD1|CAMP|ZBP1|DAXX|RIPK2|MAMSTR|IGFBP3|AVPR1A|RUNX3|GEM|GREM1|IL1A|IFNG|IRF4|IRF1|TFEC|IRF7|IRF5|ZBTB48|NOD2|HIF1A|MALT1|GNA13|SERPINB1A|SOCS1|CALCR|STAT4|IFI204|NOS2|STAT1|VDR|STAT2|OSM|HMGA2|INHBA|PARP14|POU2F2|IRAK1BP1|GFI1B|IL6|IL17F|PTX3
71345	4.7811E-6	4.9959E-5	3	4	309	28946	cellular response to cytokine stimulus	SELP|IFIT1|IFIT2
9143	4.9076E-6	5.0790E-5	10	149	309	28946	nucleoside triphosphate catabolic process	GNA13|MX2|MX1|IGTP|IRGM2|TAP1|GBP2|IIGP1|GBP4|GBP3
9261	4.9076E-6	5.0790E-5	10	149	309	28946	ribonucleotide catabolic process	GNA13|MX2|MX1|IGTP|IRGM2|TAP1|GBP2|IIGP1|GBP4|GBP3
16265	5.7897E-6	5.9634E-5	19	535	309	28946	death	DAXX|RIPK3|RIPK2|OSM|GZMB|TNFAIP3|TNFRSF11B|SOD2|TNF|MALT1|EDA2R|NAIP2|IL6|IFNG|IL2RA|TNFSF10|XAF1|BCL2A1A|BIRC2
43330	5.8929E-6	6.0124E-5	4	12	309	28946	response to exogenous dsRNA	KCNJ8|RIPK2|STAT1|NOD2
43370	5.8929E-6	6.0124E-5	4	12	309	28946	regulation of CD4-positive, alpha beta T cell differentiation	IL6|CD83|RIPK2|GIMAP5
9893	5.9563E-6	6.0486E-5	26	909	309	28946	positive regulation of metabolic process	PIWIL2|CD40|CSF2|ALOX12|NOD2|PRDM1|HIF1A|TNF|MEOX1|ICAM1|SPN|KLRK1|CAMP|OSM|AVPR1A|INHBA|POU2F2|SOD2|IL1A|IL6|IFNG|IRF4|IRF1|LCN2|IL17F|PTX3
45765	6.0484E-6	6.1134E-5	7	65	309	28946	regulation of angiogenesis	CCL24|CXCL10|IL1A|ANGPT2|SERPINE1|CX3CL1|CAMP
30334	6.2120E-6	6.2496E-5	10	153	309	28946	regulation of cell migration	SELP|GREM1|GNA13|CXCL10|ROBO4|ITGB3|ALOX12|NOD2|HIF1A|SELE
34655	6.5345E-6	6.5134E-5	11	189	309	28946	nucleobase, nucleoside, nucleotide and nucleic acid catabolic process	GNA13|MX2|MX1|IGTP|IRGM2|TAP1|UPP1|GBP2|IIGP1|GBP4|GBP3
34656	6.5345E-6	6.5134E-5	11	189	309	28946	nucleobase, nucleoside and nucleotide catabolic process	GNA13|MX2|MX1|IGTP|IRGM2|TAP1|UPP1|GBP2|IIGP1|GBP4|GBP3
9967	6.5815E-6	6.5302E-5	10	154	309	28946	positive regulation of signal transduction	IL1A|IL6|IFNG|RIPK2|CD8A|ITGB3|OSM|NOD2|TNF|LMCD1
44237	7.0441E-6	6.9573E-5	89	5372	309	28946	cellular metabolic process	PIWIL2|ITK|ADM|PRDM1|TNF|MPO|SPIB|IL4I1|SERPINA1B|CWC22|UPP1|EAR2|LMCD1|MAP4K1|DAXX|DUSP2|RIPK3|RIPK2|MAMSTR|IGFBP3|TAP1|CYP7B1|RUNX3|BCR|CH25H|BACE2|MMP13|IFNG|MTHFD2|IRF4|IRF1|TFEC|IGTP|IRF7|CMPK2|ACSBG1|IRF5|SMPDL3B|STEAP1|IDO1|PTGES|PFKFB3|TXK|RGS16|ODC1|ZBTB48|NOXO1|ALOX12|FUT2|HIF1A|USP18|SLC7A2|PSMB10|C2|GNA13|CYP27B1|CALCR|CHST11|STAT4|GBP2|ATRIP|GBP4|GBP3|GCH1|NOS2|STAT1|VDR|STAT2|TREX1|MX2|MX1|IRGM2|OSM|IRGM1|HMGA2|ISG15|MAGOHB|PARP14|POU2F2|SOD2|PSMB8|ASS1|IIGP1|SELP|IRAK1BP1|GFI1B|VNN3|CLEC2I|PFKP
45926	7.1458E-6	7.0256E-5	8	93	309	28946	negative regulation of growth	GREM1|IFNG|NOD2|HIF1A|TNF|MPO|ELANE|CAMP
23056	7.3778E-6	7.1961E-5	10	156	309	28946	positive regulation of signaling process	IL1A|IL6|IFNG|RIPK2|CD8A|ITGB3|OSM|NOD2|TNF|LMCD1
51090	7.4190E-6	7.1961E-5	7	67	309	28946	regulation of transcription factor activity	GREM1|RIPK2|HMGA2|NOD2|TNF|MALT1|ICAM1
90046	7.4190E-6	7.1961E-5	7	67	309	28946	regulation of transcription regulator activity	GREM1|RIPK2|HMGA2|NOD2|TNF|MALT1|ICAM1
31348	8.0894E-6	7.8114E-5	6	45	309	28946	negative regulation of defense response	SPN|IL2RA|TAP2|TAP1|FCGR2B|C2
7165	8.3256E-6	8.0037E-5	56	2891	309	28946	signal transduction	ROBO4|TNF|RND3|CX3CL1|RND1|AKAP12|HTR7|ARL5C|CCR7|FFAR2|MAP4K1|RIPK3|PLAUR|AVPR1A|NGF|OSMR|GEM|BCR|DOK2|NOV|IFNG|TXK|TNFRSF11B|NOD2|HIF1A|RASGRP1|MALT1|RASIP1|GNA13|KLRK1|SOCS1|CALCR|OLFR56|RASSF10|CLEC7A|TIFA|STAT4|IL21R|CCL2|CCL17|P2RY10|ANGPT2|NOS2|STAT1|VDR|STAT2|OSM|HMGA2|LYVE1|IIGP1|CXCL10|IRAK1BP1|IL6|IL2RA|CLEC2I|FCGR2B
44270	8.7908E-6	8.4135E-5	11	195	309	28946	cellular nitrogen compound catabolic process	GNA13|MX2|MX1|IGTP|IRGM2|TAP1|UPP1|GBP2|IIGP1|GBP4|GBP3
1912	8.9353E-6	8.4768E-5	5	27	309	28946	positive regulation of leukocyte mediated cytotoxicity	H2-T23|KLRK1|CRTAM|TAP2|GIMAP5
2698	8.9353E-6	8.4768E-5	5	27	309	28946	negative regulation of immune effector process	SPN|IL2RA|TAP2|TAP1|FCGR2B
6195	1.0857E-5	1.0255E-4	10	163	309	28946	purine nucleotide catabolic process	GNA13|MX2|MX1|IGTP|IRGM2|TAP1|GBP2|IIGP1|GBP4|GBP3
50727	1.1366E-5	1.0677E-4	8	99	309	28946	regulation of inflammatory response	SPN|CCL5|IL2RA|FCGR2B|TNF|SLC7A2|IDO1|C2
42060	1.1403E-5	1.0677E-4	9	130	309	28946	wound healing	GNA13|GP9|PROCR|FGA|SERPINB2|ITGB3|SERPINE1|HIF1A|CX3CL1
46700	1.1697E-5	1.0906E-4	11	201	309	28946	heterocycle catabolic process	GNA13|MX2|MX1|IGTP|IRGM2|TAP1|GBP2|IIGP1|GBP4|IDO1|GBP3
43065	1.2604E-5	1.1651E-4	13	283	309	28946	positive regulation of apoptosis	RIPK3|IFI204|RIPK2|STAT1|VDR|GZMB|ALOX12|TNF|RUNX3|SPN|IL2RA|TNFSF10|IDO1
22603	1.2604E-5	1.1651E-4	13	283	309	28946	regulation of anatomical structure morphogenesis	CCL24|ANGPT2|VDR|SERPINE1|TNFRSF11B|NGF|TNF|CX3CL1|GNA13|CXCL10|IL1A|IL6|CAMP
43068	1.4093E-5	1.2971E-4	13	286	309	28946	positive regulation of programmed cell death	RIPK3|IFI204|RIPK2|STAT1|VDR|GZMB|ALOX12|TNF|RUNX3|SPN|IL2RA|TNFSF10|IDO1
43410	1.4405E-5	1.3202E-4	7	74	309	28946	positive regulation of MAPKKK cascade	IL1A|IL6|RIPK2|ITGB3|OSM|NOD2|TNF
51098	1.5215E-5	1.3886E-4	8	103	309	28946	regulation of binding	GREM1|RIPK2|IRF4|HMGA2|NOD2|TNF|MALT1|ICAM1
51250	1.6951E-5	1.5405E-4	6	51	309	28946	negative regulation of lymphocyte activation	SPN|CD274|IL2RA|GIMAP5|FCGR2B|IDO1
40012	1.7341E-5	1.5694E-4	10	172	309	28946	regulation of locomotion	SELP|GREM1|GNA13|CXCL10|ROBO4|ITGB3|ALOX12|NOD2|HIF1A|SELE
10942	1.7540E-5	1.5808E-4	13	292	309	28946	positive regulation of cell death	RIPK3|IFI204|RIPK2|STAT1|VDR|GZMB|ALOX12|TNF|RUNX3|SPN|IL2RA|TNFSF10|IDO1
23033	1.8842E-5	1.6911E-4	59	3193	309	28946	signaling pathway	ITK|CD40|ITGB3|ITGA2B|TNF|RND3|CX3CL1|RND1|SPN|HTR7|ARL5C|RGS1|CCR7|FFAR2|BCL2A1D|MAP4K1|RIPK3|ITGA4|RIPK2|AVPR1A|OSMR|LAX1|GEM|BCR|DOK2|IFNG|CD8A|DEPDC5|PTGES|TXK|RGS16|NOD2|RASGRP1|DLL1|MALT1|GNA13|KLRK1|SOCS1|CALCR|OLFR56|CLEC7A|NPY|TIFA|STAT4|IL21R|CCL2|P2RY10|ANGPT2|IFI204|NOS2|STAT1|VDR|OSM|IIGP1|IRAK1BP1|IL6|IL2RA|CLEC2I|FCGR2B
55080	1.9050E-5	1.7026E-4	12	252	309	28946	cation homeostasis	GNA13|CALCR|VDR|ITGB3|CCL3|CCL2|CD38|ADM|AVPR1A|SLC26A4|SOD2|HIF1A
35468	1.9235E-5	1.7121E-4	11	212	309	28946	positive regulation of signaling pathway	IL1A|IL6|IFNG|RIPK2|CD8A|ITGB3|OSM|NOD2|HIF1A|TNF|LMCD1
51270	2.0138E-5	1.7852E-4	10	175	309	28946	regulation of cellular component movement	SELP|GREM1|GNA13|CXCL10|ROBO4|ITGB3|ALOX12|NOD2|HIF1A|SELE
2687	2.0948E-5	1.8270E-4	4	16	309	28946	positive regulation of leukocyte migration	SELP|CXCL10|ITGB3|SELE
2704	2.0948E-5	1.8270E-4	4	16	309	28946	negative regulation of leukocyte mediated immunity	SPN|TAP2|TAP1|FCGR2B
2707	2.0948E-5	1.8270E-4	4	16	309	28946	negative regulation of lymphocyte mediated immunity	SPN|TAP2|TAP1|FCGR2B
7159	2.0948E-5	1.8270E-4	4	16	309	28946	leukocyte cell-cell adhesion	SPN|SELP|ITGA4|ICAM1
1818	2.1335E-5	1.8533E-4	5	32	309	28946	negative regulation of cytokine production	CD83|NOD2|GIMAP5|FCGR2B|IDO1
10740	2.1514E-5	1.8614E-4	8	108	309	28946	positive regulation of intracellular protein kinase cascade	IL1A|IL6|IFNG|RIPK2|ITGB3|OSM|NOD2|TNF
55066	2.1908E-5	1.8879E-4	11	215	309	28946	di-, tri-valent inorganic cation homeostasis	GNA13|CALCR|VDR|ITGB3|CCL3|CCL2|CD38|ADM|AVPR1A|SOD2|HIF1A
6928	2.2520E-5	1.9329E-4	15	390	309	28946	cellular component movement	ITGA4|CXCL1|CXCL3|HIF1A|TNF|RUNX3|CXCL2|CX3CL1|SELP|IFNG|CCL5|NUP62|CCL3|CCL2|ELANE
6508	2.4885E-5	2.1227E-4	18	542	309	28946	proteolysis	LVRN|MMP3|GZMB|ISG15|PRSS23|USP18|MMP10|PSMB8|MALT1|PSMB10|C2|ACR|ADAMTS4|BACE2|MMP13|C1RL|ADAMTS9|ELANE
45766	2.4926E-5	2.1227E-4	5	33	309	28946	positive regulation of angiogenesis	CCL24|IL1A|ANGPT2|CX3CL1|CAMP
10647	2.5916E-5	2.1983E-4	12	260	309	28946	positive regulation of cell communication	IL1A|IL6|IFNG|RIPK2|CD8A|ITGB3|OSM|CCL2|NOD2|HIF1A|TNF|LMCD1
48585	2.6249E-5	2.2158E-4	8	111	309	28946	negative regulation of response to stimulus	SPN|GREM1|SOCS1|IL2RA|TAP2|TAP1|FCGR2B|C2
2695	2.6327E-5	2.2158E-4	6	55	309	28946	negative regulation of leukocyte activation	SPN|CD274|IL2RA|GIMAP5|FCGR2B|IDO1
6801	2.7163E-5	2.2511E-4	4	17	309	28946	superoxide metabolic process	NOS2|NOXO1|SOD2|MPO
2714	2.7163E-5	2.2511E-4	4	17	309	28946	positive regulation of B cell mediated immunity	FCER2A|NOD2|GIMAP5|TNF
2831	2.7163E-5	2.2511E-4	4	17	309	28946	regulation of response to biotic stimulus	SPN|IL2RA|CRTAM|NOD2
2891	2.7163E-5	2.2511E-4	4	17	309	28946	positive regulation of immunoglobulin mediated immune response	FCER2A|NOD2|GIMAP5|TNF
45595	2.7399E-5	2.2620E-4	18	546	309	28946	regulation of cell differentiation	PIWIL2|CD83|IFI204|RIPK2|VDR|ALOX12|GIMAP5|NGF|SOD2|HIF1A|TNF|DLL1|IL6|IFNG|CCL5|IL2RA|CCL3|ADAMTS9
10468	2.7535E-5	2.2645E-4	45	2229	309	28946	regulation of gene expression	PIWIL2|CSF2|ZBTB48|ALOX12|NOD2|PRDM1|HIF1A|TNF|MEOX1|MALT1|ICAM1|SPIB|CALCR|STAT4|EAR2|LMCD1|ZBP1|DAXX|IFI204|NOS2|RIPK2|STAT1|MAMSTR|VDR|STAT2|OSM|HMGA2|INHBA|PARP14|POU2F2|RUNX3|GEM|GREM1|IRAK1BP1|GFI1B|IL6|IFNG|IRF4|IRF1|TFEC|LCN2|IRF7|IL17F|IRF5|PTX3
32945	2.8970E-5	2.3469E-4	5	34	309	28946	negative regulation of mononuclear cell proliferation	SPN|CD274|IL2RA|FCGR2B|IDO1
70664	2.8970E-5	2.3469E-4	5	34	309	28946	negative regulation of leukocyte proliferation	SPN|CD274|IL2RA|FCGR2B|IDO1
50672	2.8970E-5	2.3469E-4	5	34	309	28946	negative regulation of lymphocyte proliferation	SPN|CD274|IL2RA|FCGR2B|IDO1
50851	2.8970E-5	2.3469E-4	5	34	309	28946	antigen receptor-mediated signaling pathway	RIPK2|CLEC2I|BCL2A1D|LAX1|MALT1
50866	2.9224E-5	2.3586E-4	6	56	309	28946	negative regulation of cell activation	SPN|CD274|IL2RA|GIMAP5|FCGR2B|IDO1
45582	3.3504E-5	2.6840E-4	5	35	309	28946	positive regulation of T cell differentiation	IL6|CD83|RIPK2|IL2RA|GIMAP5
50708	3.3504E-5	2.6840E-4	5	35	309	28946	regulation of protein secretion	CD40|IL6|IFNG|CRTAM|TNF
43331	3.4631E-5	2.7641E-4	4	18	309	28946	response to dsRNA	KCNJ8|RIPK2|STAT1|NOD2
51171	3.4897E-5	2.7751E-4	45	2251	309	28946	regulation of nitrogen compound metabolic process	CD40|ZBTB48|NOD2|PRDM1|GIMAP5|HIF1A|TNF|MEOX1|MALT1|ICAM1|SPIB|GNA13|HTR7|KLRK1|CALCR|STAT4|EAR2|LMCD1|DAXX|IFI204|RIPK2|STAT1|MAMSTR|VDR|STAT2|OSM|HMGA2|INHBA|PARP14|POU2F2|SOD2|RUNX3|GEM|GREM1|IRAK1BP1|GFI1B|IL6|IFNG|IRF4|IRF1|TFEC|IRF7|IL17F|IRF5|PTX3
60341	3.6128E-5	2.8625E-4	12	269	309	28946	regulation of cellular localization	GREM1|CD40|IL6|IFNG|CRTAM|OSM|CD38|INHBB|DOC2B|AVPR1A|NGF|TNF
46483	3.7791E-5	2.9833E-4	15	408	309	28946	heterocycle metabolic process	GCH1|MX2|MX1|IRGM2|TAP1|IIGP1|GNA13|MTHFD2|IGTP|CMPK2|UPP1|GBP2|GBP4|IDO1|GBP3
32675	3.8570E-5	3.0337E-4	5	36	309	28946	regulation of interleukin-6 production	IL1A|IFNG|RIPK2|NOD2|TNF
3013	4.1674E-5	3.2542E-4	9	153	309	28946	circulatory system process	KCNJ8|GCH1|NOS2|STAT1|NPY|CCL4|AVPR1A|SOD2|AQP3
8015	4.1674E-5	3.2542E-4	9	153	309	28946	blood circulation	KCNJ8|GCH1|NOS2|STAT1|NPY|CCL4|AVPR1A|SOD2|AQP3
46330	4.3497E-5	3.3722E-4	4	19	309	28946	positive regulation of JNK cascade	IL1A|RIPK2|NOD2|TNF
50852	4.3497E-5	3.3722E-4	4	19	309	28946	T cell receptor signaling pathway	RIPK2|CLEC2I|BCL2A1D|MALT1
45621	4.4209E-5	3.4151E-4	5	37	309	28946	positive regulation of lymphocyte differentiation	IL6|CD83|RIPK2|IL2RA|GIMAP5
10627	4.4455E-5	3.4220E-4	10	192	309	28946	regulation of intracellular protein kinase cascade	IL1A|IL6|SOCS1|IFNG|RIPK2|ITGB3|OSM|HMGA2|NOD2|TNF
42102	5.0465E-5	3.8571E-4	5	38	309	28946	positive regulation of T cell proliferation	SPN|IFNG|RIPK2|IL2RA|IL12A
1776	5.0465E-5	3.8571E-4	5	38	309	28946	leukocyte homeostasis	IL6|IFNG|IL2RA|GIMAP5|BCL2A1A
70304	5.3916E-5	4.0776E-4	4	20	309	28946	positive regulation of stress-activated protein kinase signaling cascade	IL1A|RIPK2|NOD2|TNF
46638	5.3916E-5	4.0776E-4	4	20	309	28946	positive regulation of alpha-beta T cell differentiation	IL6|CD83|RIPK2|GIMAP5
32663	5.3916E-5	4.0776E-4	4	20	309	28946	regulation of interleukin-2 production	CD83|RIPK2|CLEC2I|NOD2
51222	5.7383E-5	4.3247E-4	5	39	309	28946	positive regulation of protein transport	GREM1|IL6|IFNG|CRTAM|TNF
9205	6.0085E-5	4.5126E-4	10	199	309	28946	purine ribonucleoside triphosphate metabolic process	GNA13|MX2|MX1|IGTP|IRGM2|TAP1|GBP2|IIGP1|GBP4|GBP3
10556	6.2331E-5	4.6652E-4	43	2166	309	28946	regulation of macromolecule biosynthetic process	PIWIL2|ZBTB48|NOD2|PRDM1|HIF1A|TNF|MEOX1|MALT1|ICAM1|SPIB|SPN|STAT4|EAR2|LMCD1|ZBP1|DAXX|IFI204|NOS2|RIPK2|STAT1|MAMSTR|VDR|STAT2|OSM|HMGA2|INHBA|PARP14|POU2F2|RUNX3|GEM|GREM1|IRAK1BP1|GFI1B|IL6|IFNG|IRF4|IRF1|TFEC|IRF7|CLEC2I|IL17F|IRF5|PTX3
9199	6.2660E-5	4.6736E-4	10	200	309	28946	ribonucleoside triphosphate metabolic process	GNA13|MX2|MX1|IGTP|IRGM2|TAP1|GBP2|IIGP1|GBP4|GBP3
10648	6.4331E-5	4.7346E-4	11	242	309	28946	negative regulation of cell communication	GREM1|SOCS1|CHST11|RGS1|RGS16|NUP62|CD38|HMGA2|NOD2|AVPR1A|CYP7B1
32874	6.4840E-5	4.7346E-4	3	8	309	28946	positive regulation of stress-activated MAPK cascade	IL1A|RIPK2|NOD2
42832	6.4840E-5	4.7346E-4	3	8	309	28946	defense response to protozoan	IL6|IFNG|IL12A
2483	6.4840E-5	4.7346E-4	3	8	309	28946	antigen processing and presentation of endogenous peptide antigen	H2-T23|TAP2|TAPBPL
2688	6.4840E-5	4.7346E-4	3	8	309	28946	regulation of leukocyte chemotaxis	GREM1|CXCL10|NOD2
19883	6.4840E-5	4.7346E-4	3	8	309	28946	antigen processing and presentation of endogenous antigen	H2-T23|TAP2|TAPBPL
45807	6.5011E-5	4.7346E-4	5	40	309	28946	positive regulation of endocytosis	CLEC7A|SERPINE1|PTX3|NOD2|FCGR2B
51046	6.9251E-5	5.0265E-4	11	244	309	28946	regulation of secretion	CD40|IL6|IFNG|CRTAM|OSM|CD38|INHBB|DOC2B|AVPR1A|NGF|TNF
30005	7.0955E-5	5.1330E-4	10	203	309	28946	cellular di-, tri-valent inorganic cation homeostasis	GNA13|CALCR|VDR|ITGB3|CCL3|CCL2|CD38|ADM|AVPR1A|HIF1A
6874	7.1461E-5	5.1523E-4	9	164	309	28946	cellular calcium ion homeostasis	GNA13|CALCR|VDR|ITGB3|CCL3|CCL2|CD38|ADM|AVPR1A
9144	7.6989E-5	5.5325E-4	10	205	309	28946	purine nucleoside triphosphate metabolic process	GNA13|MX2|MX1|IGTP|IRGM2|TAP1|GBP2|IIGP1|GBP4|GBP3
70374	8.0043E-5	5.7328E-4	4	22	309	28946	positive regulation of ERK1 and ERK2 cascade	IL1A|IL6|RIPK2|NOD2
50868	8.2593E-5	5.8960E-4	5	42	309	28946	negative regulation of T cell activation	SPN|CD274|IL2RA|GIMAP5|IDO1
22610	8.5947E-5	6.0793E-4	17	543	309	28946	biological adhesion	CADM3|ITGA4|ITGB3|IZUMO1|NRXN1|ITGA2B|PCDH19|LYVE1|SELE|CX3CL1|ICAM1|SPN|SELP|GP9|VCAN|CLEC7A|TGFBI
7155	8.5947E-5	6.0793E-4	17	543	309	28946	cell adhesion	CADM3|ITGA4|ITGB3|IZUMO1|NRXN1|ITGA2B|PCDH19|LYVE1|SELE|CX3CL1|ICAM1|SPN|SELP|GP9|VCAN|CLEC7A|TGFBI
55074	8.6004E-5	6.0793E-4	9	168	309	28946	calcium ion homeostasis	GNA13|CALCR|VDR|ITGB3|CCL3|CCL2|CD38|ADM|AVPR1A
9141	9.4010E-5	6.6236E-4	10	210	309	28946	nucleoside triphosphate metabolic process	GNA13|MX2|MX1|IGTP|IRGM2|TAP1|GBP2|IIGP1|GBP4|GBP3
46637	9.6082E-5	6.6468E-4	4	23	309	28946	regulation of alpha-beta T cell differentiation	IL6|CD83|RIPK2|GIMAP5
32729	9.6082E-5	6.6468E-4	4	23	309	28946	positive regulation of interferon-gamma production	KLRK1|RIPK2|IL12A|TNF
32755	9.6082E-5	6.6468E-4	4	23	309	28946	positive regulation of interleukin-6 production	IL1A|RIPK2|NOD2|TNF
1773	9.6491E-5	6.6468E-4	3	9	309	28946	myeloid dendritic cell activation	CSF2|IRF4|GIMAP5
43011	9.6491E-5	6.6468E-4	3	9	309	28946	myeloid dendritic cell differentiation	CSF2|IRF4|GIMAP5
2456	9.6491E-5	6.6468E-4	3	9	309	28946	T cell mediated immunity	CD8A|GZMB|ICAM1
2862	9.6491E-5	6.6468E-4	3	9	309	28946	negative regulation of inflammatory response to antigenic stimulus	SPN|FCGR2B|C2
9891	9.9501E-5	6.8324E-4	20	716	309	28946	positive regulation of biosynthetic process	PIWIL2|OSM|NOD2|AVPR1A|INHBA|POU2F2|SOD2|HIF1A|TNF|MEOX1|ICAM1|SPN|IL1A|IL6|KLRK1|IFNG|IRF4|IRF1|IL17F|PTX3
1932	1.1243E-4	7.5167E-4	9	174	309	28946	regulation of protein amino acid phosphorylation	SPN|IL6|SOCS1|IFNG|IGFBP3|OSM|NOD2|TNF|CAMP
33280	1.1359E-4	7.5167E-4	2	2	309	28946	response to vitamin D	CYP27B1|VDR
42369	1.1359E-4	7.5167E-4	2	2	309	28946	vitamin D catabolic process	CYP27B1|VDR
1781	1.1359E-4	7.5167E-4	2	2	309	28946	neutrophil apoptosis	IL6|IFNG
2488	1.1359E-4	7.5167E-4	2	2	309	28946	antigen processing and presentation of endogenous peptide antigen via MHC class Ib via ER pathway	H2-T23|TAP2
2489	1.1359E-4	7.5167E-4	2	2	309	28946	antigen processing and presentation of endogenous peptide antigen via MHC class Ib via ER pathway, TAP-dependent	H2-T23|TAP2
35455	1.1359E-4	7.5167E-4	2	2	309	28946	response to interferon-alpha	IFIT1|IFIT2
35457	1.1359E-4	7.5167E-4	2	2	309	28946	cellular response to interferon-alpha	IFIT1|IFIT2
15819	1.1359E-4	7.5167E-4	2	2	309	28946	lysine transport	SLC7A1|SLC7A2
15822	1.1359E-4	7.5167E-4	2	2	309	28946	ornithine transport	SLC7A1|SLC7A2
32963	1.1433E-4	7.5167E-4	4	24	309	28946	collagen metabolic process	MMP13|MMP3|HIF1A|MMP10
46425	1.1433E-4	7.5167E-4	4	24	309	28946	regulation of JAK-STAT cascade	IL6|SOCS1|IFNG|HMGA2
2758	1.1433E-4	7.5167E-4	4	24	309	28946	innate immune response-activating signal transduction	KLRK1|RIPK2|CLEC7A|NOD2
2861	1.1433E-4	7.5167E-4	4	24	309	28946	regulation of inflammatory response to antigenic stimulus	SPN|FCGR2B|TNF|C2
1558	1.2309E-4	8.0681E-4	8	138	309	28946	regulation of cell growth	GREM1|NOV|IGFBP3|CD38|ALOX12|AVPR1A|NGF|KAZALD1
6875	1.2800E-4	8.3644E-4	9	177	309	28946	cellular metal ion homeostasis	GNA13|CALCR|VDR|ITGB3|CCL3|CCL2|CD38|ADM|AVPR1A
10466	1.2853E-4	8.3738E-4	5	46	309	28946	negative regulation of peptidase activity	SERPINA1B|CTLA2B|IL6|SERPINE1|BCL2A1D
9150	1.3272E-4	8.6207E-4	10	219	309	28946	purine ribonucleotide metabolic process	GNA13|MX2|MX1|IGTP|IRGM2|TAP1|GBP2|IIGP1|GBP4|GBP3
8624	1.3497E-4	8.6629E-4	4	25	309	28946	induction of apoptosis by extracellular signals	SPN|VDR|GZMB|TNF
50766	1.3497E-4	8.6629E-4	4	25	309	28946	positive regulation of phagocytosis	CLEC7A|PTX3|NOD2|FCGR2B
2218	1.3497E-4	8.6629E-4	4	25	309	28946	activation of innate immune response	KLRK1|RIPK2|CLEC7A|NOD2
44259	1.3497E-4	8.6629E-4	4	25	309	28946	multicellular organismal macromolecule metabolic process	MMP13|MMP3|HIF1A|MMP10
32872	1.3676E-4	8.7257E-4	3	10	309	28946	regulation of stress-activated MAPK cascade	IL1A|RIPK2|NOD2
9595	1.3676E-4	8.7257E-4	3	10	309	28946	detection of biotic stimulus	CLEC7A|CRTAM|NOD2
2274	1.4258E-4	9.0709E-4	5	47	309	28946	myeloid leukocyte activation	CSF2|IRF4|NOD2|GIMAP5|SLC7A2
51223	1.5297E-4	9.7030E-4	6	75	309	28946	regulation of protein transport	GREM1|CD40|IL6|IFNG|CRTAM|TNF
9259	1.5382E-4	9.7282E-4	10	223	309	28946	ribonucleotide metabolic process	GNA13|MX2|MX1|IGTP|IRGM2|TAP1|GBP2|IIGP1|GBP4|GBP3
71219	1.5817E-4	9.9747E-4	4	26	309	28946	cellular response to molecule of bacterial origin	RIPK2|STAT1|CMPK2|FCGR2B
30003	1.5951E-4	1.0030E-3	10	224	309	28946	cellular cation homeostasis	GNA13|CALCR|VDR|ITGB3|CCL3|CCL2|CD38|ADM|AVPR1A|HIF1A
32880	1.6393E-4	1.0278E-3	7	108	309	28946	regulation of protein localization	GREM1|CD40|IL6|IFNG|CRTAM|SLC26A4|TNF
55065	1.6459E-4	1.0289E-3	9	183	309	28946	metal ion homeostasis	GNA13|CALCR|VDR|ITGB3|CCL3|CCL2|CD38|ADM|AVPR1A
71216	1.7419E-4	1.0858E-3	5	49	309	28946	cellular response to biotic stimulus	IFNG|RIPK2|STAT1|CMPK2|FCGR2B
46635	1.8413E-4	1.1347E-3	4	27	309	28946	positive regulation of alpha-beta T cell activation	IL6|CD83|RIPK2|GIMAP5
43123	1.8413E-4	1.1347E-3	4	27	309	28946	positive regulation of I-kappaB kinase/NF-kappaB cascade	IL1A|RIPK2|NOD2|TNF
10951	1.8413E-4	1.1347E-3	4	27	309	28946	negative regulation of endopeptidase activity	SERPINA1B|CTLA2B|SERPINE1|BCL2A1D
44236	1.8413E-4	1.1347E-3	4	27	309	28946	multicellular organismal metabolic process	MMP13|MMP3|HIF1A|MMP10
45580	1.9187E-4	1.1790E-3	5	50	309	28946	regulation of T cell differentiation	IL6|CD83|RIPK2|IL2RA|GIMAP5
51130	2.0138E-4	1.2340E-3	9	188	309	28946	positive regulation of cellular component organization	CLEC7A|SERPINE1|LCN2|PTX3|NOD2|DOC2B|NGF|FCGR2B|TNF
42742	2.0542E-4	1.2551E-3	7	112	309	28946	defense response to bacterium	SPN|IFNG|NOS2|RIPK2|NOD2|TNF|CAMP
42130	2.1302E-4	1.2906E-3	4	28	309	28946	negative regulation of T cell proliferation	SPN|CD274|IL2RA|IDO1
34599	2.1302E-4	1.2906E-3	4	28	309	28946	cellular response to oxidative stress	LCN2|SOD2|HIF1A|MPO
7259	2.1302E-4	1.2906E-3	4	28	309	28946	JAK-STAT cascade	SOCS1|IFNG|STAT1|OSM
19219	2.2808E-4	1.3780E-3	42	2225	309	28946	regulation of nucleobase, nucleoside, nucleotide and nucleic acid metabolic process	CD40|ZBTB48|NOD2|PRDM1|HIF1A|TNF|MEOX1|MALT1|ICAM1|SPIB|GNA13|HTR7|CALCR|STAT4|EAR2|LMCD1|DAXX|IFI204|RIPK2|STAT1|MAMSTR|VDR|STAT2|OSM|HMGA2|INHBA|PARP14|POU2F2|RUNX3|GEM|GREM1|IRAK1BP1|GFI1B|IL6|IFNG|IRF4|IRF1|TFEC|IRF7|IL17F|IRF5|PTX3
31328	2.3296E-4	1.4036E-3	19	705	309	28946	positive regulation of cellular biosynthetic process	PIWIL2|OSM|NOD2|AVPR1A|INHBA|POU2F2|SOD2|HIF1A|TNF|MEOX1|ICAM1|SPN|IL6|KLRK1|IFNG|IRF4|IRF1|IL17F|PTX3
50764	2.4504E-4	1.4641E-3	4	29	309	28946	regulation of phagocytosis	CLEC7A|PTX3|NOD2|FCGR2B
50830	2.4504E-4	1.4641E-3	4	29	309	28946	defense response to Gram-positive bacterium	RIPK2|NOD2|TNF|CAMP
2637	2.4504E-4	1.4641E-3	4	29	309	28946	regulation of immunoglobulin production	CD40|IFNG|FCGR2B|TNF
30316	2.4677E-4	1.4664E-3	3	12	309	28946	osteoclast differentiation	DCSTAMP|CALCR|TNF
31342	2.4677E-4	1.4664E-3	3	12	309	28946	negative regulation of cell killing	TAP2|TAP1|ALOX12
50801	2.4969E-4	1.4771E-3	13	380	309	28946	ion homeostasis	VDR|ITGB3|ADM|AVPR1A|GIMAP5|SOD2|HIF1A|GNA13|CALCR|CCL3|CCL2|CD38|SLC26A4
70201	2.4994E-4	1.4771E-3	6	82	309	28946	regulation of establishment of protein localization	GREM1|CD40|IL6|IFNG|CRTAM|TNF
6917	2.7304E-4	1.6092E-3	8	155	309	28946	induction of apoptosis	SPN|RIPK3|IFI204|STAT1|VDR|GZMB|TNF|RUNX3
51252	2.7760E-4	1.6316E-3	27	1212	309	28946	regulation of RNA metabolic process	HIF1A|TNF|MEOX1|SPIB|CALCR|STAT4|EAR2|LMCD1|IFI204|STAT1|VDR|STAT2|OSM|HMGA2|INHBA|POU2F2|RUNX3|GEM|IL6|IFNG|IRF4|IRF1|TFEC|IRF7|IL17F|IRF5|PTX3
70372	2.8037E-4	1.6390E-3	4	30	309	28946	regulation of ERK1 and ERK2 cascade	IL1A|IL6|RIPK2|NOD2
7249	2.8037E-4	1.6390E-3	4	30	309	28946	I-kappaB kinase/NF-kappaB cascade	IRAK1BP1|RIPK3|TIFA|MALT1
12502	2.8518E-4	1.6626E-3	8	156	309	28946	induction of programmed cell death	SPN|RIPK3|IFI204|STAT1|VDR|GZMB|TNF|RUNX3
52548	3.0396E-4	1.7674E-3	6	85	309	28946	regulation of endopeptidase activity	SERPINA1B|CTLA2B|IL6|SERPINE1|ALOX12|BCL2A1D
2474	3.1827E-4	1.8412E-3	3	13	309	28946	antigen processing and presentation of peptide antigen via MHC class I	TAP2|TAPBPL|H2-Q10
31325	3.1836E-4	1.8412E-3	21	843	309	28946	positive regulation of cellular metabolic process	PIWIL2|CD40|OSM|NOD2|AVPR1A|INHBA|POU2F2|SOD2|HIF1A|TNF|MEOX1|ICAM1|SPN|IL6|KLRK1|IFNG|IRF4|IRF1|IL17F|PTX3|CAMP
42035	3.2833E-4	1.8888E-3	5	56	309	28946	regulation of cytokine biosynthetic process	SPN|IL6|IFNG|IRF1|CLEC2I
32102	3.2833E-4	1.8888E-3	5	56	309	28946	negative regulation of response to external stimulus	SPN|GREM1|IL2RA|FCGR2B|C2
42110	3.3004E-4	1.8935E-3	7	121	309	28946	T cell activation	SPN|RIPK2|IL23A|CD8A|IRF1|BCL2A1D|MALT1
45449	3.3694E-4	1.8961E-3	38	1980	309	28946	regulation of transcription	ZBTB48|NOD2|PRDM1|HIF1A|TNF|MEOX1|MALT1|ICAM1|SPIB|STAT4|EAR2|LMCD1|DAXX|IFI204|RIPK2|STAT1|MAMSTR|VDR|STAT2|OSM|HMGA2|INHBA|PARP14|POU2F2|RUNX3|GEM|GREM1|IRAK1BP1|GFI1B|IL6|IFNG|IRF4|IRF1|TFEC|IRF7|IL17F|IRF5|PTX3
33028	3.3837E-4	1.8961E-3	2	3	309	28946	myeloid cell apoptosis	IL6|IFNG
1757	3.3837E-4	1.8961E-3	2	3	309	28946	somite specification	MEOX1|DLL1
34694	3.3837E-4	1.8961E-3	2	3	309	28946	response to prostaglandin stimulus	CYP27B1|VDR
34695	3.3837E-4	1.8961E-3	2	3	309	28946	response to prostaglandin E stimulus	CYP27B1|VDR
2884	3.3837E-4	1.8961E-3	2	3	309	28946	negative regulation of hypersensitivity	SPN|FCGR2B
15809	3.3837E-4	1.8961E-3	2	3	309	28946	arginine transport	SLC7A1|SLC7A2
32693	3.3837E-4	1.8961E-3	2	3	309	28946	negative regulation of interleukin-10 production	FCGR2B|IDO1
32743	3.3837E-4	1.8961E-3	2	3	309	28946	positive regulation of interleukin-2 production	CD83|RIPK2
32680	3.6177E-4	2.0220E-3	4	32	309	28946	regulation of tumor necrosis factor production	SPN|RIPK2|CLEC7A|NOD2
30335	3.6672E-4	2.0444E-3	6	88	309	28946	positive regulation of cell migration	SELP|CXCL10|ITGB3|ALOX12|HIF1A|SELE
32653	4.0188E-4	2.2346E-3	3	14	309	28946	regulation of interleukin-10 production	CD83|FCGR2B|IDO1
6807	4.1047E-4	2.2766E-3	52	3033	309	28946	nitrogen compound metabolic process	PIWIL2|PRDM1|SPIB|IL4I1|CWC22|UPP1|EAR2|LMCD1|DAXX|MAMSTR|TAP1|RUNX3|IRF4|IRF1|TFEC|IGTP|IRF7|CMPK2|IRF5|IDO1|ODC1|ZBTB48|HIF1A|SLC7A2|GNA13|CALCR|CHST11|HAS1|STAT4|GBP2|ATRIP|GBP4|GBP3|GCH1|NOS2|STAT1|VDR|STAT2|TREX1|MX2|MX1|IRGM2|HMGA2|MAGOHB|PARP14|POU2F2|LYVE1|ASS1|IIGP1|IRAK1BP1|GFI1B|VNN3
45619	4.1926E-4	2.3134E-3	5	59	309	28946	regulation of lymphocyte differentiation	IL6|CD83|RIPK2|IL2RA|GIMAP5
16064	4.1926E-4	2.3134E-3	5	59	309	28946	immunoglobulin mediated immune response	C1RL|IRF7|NOD2|FCGR2B|POU2F2
6873	4.2056E-4	2.3147E-3	12	350	309	28946	cellular ion homeostasis	GNA13|CALCR|VDR|ITGB3|CCL3|CCL2|CD38|ADM|AVPR1A|GIMAP5|SOD2|HIF1A
51346	4.5342E-4	2.4892E-3	5	60	309	28946	negative regulation of hydrolase activity	SERPINA1B|CTLA2B|IL6|SERPINE1|BCL2A1D
50790	4.6720E-4	2.5584E-3	19	746	309	28946	regulation of catalytic activity	CTLA2B|NOS2|VDR|RGS16|SERPINE1|NOXO1|ALOX12|SOD2|HIF1A|BCR|GNA13|SERPINA1B|IL6|HTR7|SOCS1|CALCR|RGS1|NUP62|BCL2A1D
42592	4.7222E-4	2.5793E-3	18	687	309	28946	homeostatic process	VDR|ITGB3|ADM|AVPR1A|GIMAP5|SOD2|HIF1A|GNA13|IL1A|IL6|CALCR|IFNG|IL2RA|CCL3|CCL2|CD38|SLC26A4|BCL2A1A
70271	4.7697E-4	2.5922E-3	11	305	309	28946	protein complex biogenesis	GCH1|NRXN1|SLC1A1|TAP2|LCN2|CLEC2I|NOD2|SOD2|BIRC2|PFKP|GEM
6461	4.7697E-4	2.5922E-3	11	305	309	28946	protein complex assembly	GCH1|NRXN1|SLC1A1|TAP2|LCN2|CLEC2I|NOD2|SOD2|BIRC2|PFKP|GEM
50730	4.8964E-4	2.6477E-3	5	61	309	28946	regulation of peptidyl-tyrosine phosphorylation	IL6|SOCS1|IFNG|OSM|NOD2
19724	4.8964E-4	2.6477E-3	5	61	309	28946	B cell mediated immunity	C1RL|IRF7|NOD2|FCGR2B|POU2F2
6355	4.9385E-4	2.6552E-3	26	1192	309	28946	regulation of transcription, DNA-dependent	HIF1A|TNF|MEOX1|SPIB|STAT4|EAR2|LMCD1|IFI204|STAT1|VDR|STAT2|OSM|HMGA2|INHBA|POU2F2|RUNX3|GEM|IL6|IFNG|IRF4|IRF1|TFEC|IRF7|IL17F|IRF5|PTX3
45954	4.9839E-4	2.6552E-3	3	15	309	28946	positive regulation of natural killer cell mediated cytotoxicity	KLRK1|CRTAM|GIMAP5
50707	4.9839E-4	2.6552E-3	3	15	309	28946	regulation of cytokine secretion	IL6|IFNG|CRTAM
51817	4.9839E-4	2.6552E-3	3	15	309	28946	modification of morphology or physiology of other organism involved in symbiotic interaction	NOD2|ELANE|CAMP
2717	4.9839E-4	2.6552E-3	3	15	309	28946	positive regulation of natural killer cell mediated immunity	KLRK1|CRTAM|GIMAP5
32642	4.9839E-4	2.6552E-3	3	15	309	28946	regulation of chemokine production	IL6|IFNG|RIPK2
55082	5.0134E-4	2.6644E-3	12	357	309	28946	cellular chemical homeostasis	GNA13|CALCR|VDR|ITGB3|CCL3|CCL2|CD38|ADM|AVPR1A|GIMAP5|SOD2|HIF1A
50728	5.1368E-4	2.7100E-3	4	35	309	28946	negative regulation of inflammatory response	SPN|IL2RA|FCGR2B|C2
46634	5.1368E-4	2.7100E-3	4	35	309	28946	regulation of alpha-beta T cell activation	IL6|CD83|RIPK2|GIMAP5
43122	5.1368E-4	2.7100E-3	4	35	309	28946	regulation of I-kappaB kinase/NF-kappaB cascade	IL1A|RIPK2|NOD2|TNF
32268	5.2669E-4	2.7718E-3	12	359	309	28946	regulation of cellular protein metabolic process	PIWIL2|SPN|ZBP1|IL6|SOCS1|IFNG|NOS2|IGFBP3|OSM|NOD2|TNF|CAMP
16337	5.4740E-4	2.8739E-3	8	172	309	28946	cell-cell adhesion	SPN|SELP|CADM3|ITGA4|CLEC7A|ITGB3|PCDH19|ICAM1
51272	5.5268E-4	2.8806E-3	6	95	309	28946	positive regulation of cellular component movement	SELP|CXCL10|ITGB3|ALOX12|HIF1A|SELE
40017	5.5268E-4	2.8806E-3	6	95	309	28946	positive regulation of locomotion	SELP|CXCL10|ITGB3|ALOX12|HIF1A|SELE
52547	5.5268E-4	2.8806E-3	6	95	309	28946	regulation of peptidase activity	SERPINA1B|CTLA2B|IL6|SERPINE1|ALOX12|BCL2A1D
10604	5.5653E-4	2.8932E-3	20	818	309	28946	positive regulation of macromolecule metabolic process	PIWIL2|CD40|CSF2|OSM|ALOX12|NOD2|PRDM1|INHBA|POU2F2|HIF1A|TNF|MEOX1|SPN|IL6|IFNG|IRF4|IRF1|LCN2|IL17F|CAMP
10035	5.5777E-4	2.8932E-3	7	132	309	28946	response to inorganic substance	CYP27B1|VDR|LCN2|AVPR1A|SOD2|MPO|ASS1
30100	5.6855E-4	2.9359E-3	5	63	309	28946	regulation of endocytosis	CLEC7A|SERPINE1|PTX3|NOD2|FCGR2B
51259	5.6873E-4	2.9359E-3	8	173	309	28946	protein oligomerization	GCH1|NRXN1|SLC1A1|LCN2|NOD2|SOD2|BIRC2|PFKP
31399	5.7535E-4	2.9631E-3	9	217	309	28946	regulation of protein modification process	SPN|IL6|SOCS1|IFNG|IGFBP3|OSM|NOD2|TNF|CAMP
9117	5.9481E-4	3.0487E-3	12	364	309	28946	nucleotide metabolic process	GNA13|MX2|MX1|IGTP|IRGM2|TAP1|CMPK2|UPP1|GBP2|IIGP1|GBP4|GBP3
6753	5.9481E-4	3.0487E-3	12	364	309	28946	nucleoside phosphate metabolic process	GNA13|MX2|MX1|IGTP|IRGM2|TAP1|CMPK2|UPP1|GBP2|IIGP1|GBP4|GBP3
33138	6.0856E-4	3.1119E-3	3	16	309	28946	positive regulation of peptidyl-serine phosphorylation	IL6|IFNG|OSM
43408	6.1010E-4	3.1124E-3	7	134	309	28946	regulation of MAPKKK cascade	IL1A|IL6|RIPK2|ITGB3|OSM|NOD2|TNF
48514	6.1442E-4	3.1270E-3	9	219	309	28946	blood vessel morphogenesis	SELP|GREM1|GNA13|ROBO4|ANGPT2|ITGA4|NOS2|HIF1A|CX3CL1
7204	6.1734E-4	3.1345E-3	6	97	309	28946	elevation of cytosolic calcium ion concentration	GNA13|CALCR|CCL3|CD38|ADM|AVPR1A
70423	6.7195E-4	3.3336E-3	2	4	309	28946	nucleotide-binding oligomerization domain containing signaling pathway	RIPK2|NOD2
70431	6.7195E-4	3.3336E-3	2	4	309	28946	nucleotide-binding oligomerization domain containing 2 signaling pathway	RIPK2|NOD2
42270	6.7195E-4	3.3336E-3	2	4	309	28946	protection from natural killer cell mediated cytotoxicity	TAP2|TAP1
1780	6.7195E-4	3.3336E-3	2	4	309	28946	neutrophil homeostasis	IL6|IFNG
2220	6.7195E-4	3.3336E-3	2	4	309	28946	innate immune response activating cell surface receptor signaling pathway	KLRK1|CLEC7A
2476	6.7195E-4	3.3336E-3	2	4	309	28946	antigen processing and presentation of endogenous peptide antigen via MHC class Ib	H2-T23|TAP2
2865	6.7195E-4	3.3336E-3	2	4	309	28946	negative regulation of acute inflammatory response to antigenic stimulus	SPN|FCGR2B
48246	6.7195E-4	3.3336E-3	2	4	309	28946	macrophage chemotaxis	CCL2|CX3CL1
32006	6.7195E-4	3.3336E-3	2	4	309	28946	regulation of TOR signaling cascade	SLC7A1|SLC7A2
32020	6.7195E-4	3.3336E-3	2	4	309	28946	ISG15-protein conjugation	ISG15|USP18
6163	7.1744E-4	3.5511E-3	10	271	309	28946	purine nucleotide metabolic process	GNA13|MX2|MX1|IGTP|IRGM2|TAP1|GBP2|IIGP1|GBP4|GBP3
51246	7.3123E-4	3.6111E-3	13	426	309	28946	regulation of protein metabolic process	PIWIL2|ZBP1|NOS2|IGFBP3|OSM|NOD2|TNF|SPN|SERPINB1A|IL6|SOCS1|IFNG|CAMP
30574	7.3315E-4	3.6123E-3	3	17	309	28946	collagen catabolic process	MMP13|MMP3|MMP10
19725	7.6331E-4	3.7480E-3	13	428	309	28946	cellular homeostasis	VDR|ITGB3|ADM|AVPR1A|GIMAP5|SOD2|HIF1A|GNA13|IL6|CALCR|CCL3|CCL2|CD38
8217	7.6415E-4	3.7480E-3	6	101	309	28946	regulation of blood pressure	GCH1|NOS2|NPY|AVPR1A|SOD2|AQP3
32846	7.8034E-4	3.8187E-3	4	39	309	28946	positive regulation of homeostatic process	CCL5|ALOX12|AVPR1A|GIMAP5
44057	7.8495E-4	3.8326E-3	11	324	309	28946	regulation of system process	IL1A|IL6|IFNG|NOS2|CCL2|CD38|ADM|AVPR1A|NGF|TNF|LMCD1
31644	8.5077E-4	4.1446E-3	8	184	309	28946	regulation of neurological system process	IL1A|IL6|IFNG|CCL2|CD38|AVPR1A|NGF|TNF
70482	8.6301E-4	4.1948E-3	5	69	309	28946	response to oxygen levels	NOS2|CD38|SOD2|HIF1A|BIRC2
34103	8.7285E-4	4.2142E-3	3	18	309	28946	regulation of tissue remodeling	VDR|CD38|TNFRSF11B
44243	8.7285E-4	4.2142E-3	3	18	309	28946	multicellular organismal catabolic process	MMP13|MMP3|MMP10
32760	8.7285E-4	4.2142E-3	3	18	309	28946	positive regulation of tumor necrosis factor production	RIPK2|CLEC7A|NOD2
44093	8.8432E-4	4.2601E-3	12	381	309	28946	positive regulation of molecular function	GREM1|GNA13|HTR7|CALCR|RIPK2|IRF4|HMGA2|ALOX12|NOD2|TNF|MALT1|ICAM1
9653	1.0237E-3	4.9207E-3	25	1186	309	28946	anatomical structure morphogenesis	ROBO4|ADM|HIF1A|TNF|MEOX1|DLL1|CX3CL1|GNA13|CHST11|ANGPT2|ITGA4|KCNJ8|GCH1|NOS2|VDR|INHBA|CYP7B1|SOD2|RUNX3|GEM|SELP|GREM1|IL6|NOV|SLC26A4
44403	1.0284E-3	4.9320E-3	3	19	309	28946	symbiosis, encompassing mutualism through parasitism	NOD2|ELANE|CAMP
51480	1.0333E-3	4.9446E-3	6	107	309	28946	cytosolic calcium ion homeostasis	GNA13|CALCR|CCL3|CD38|ADM|AVPR1A
50731	1.0356E-3	4.9449E-3	4	42	309	28946	positive regulation of peptidyl-tyrosine phosphorylation	IL6|IFNG|OSM|NOD2
32103	1.0469E-3	4.9876E-3	5	72	309	28946	positive regulation of response to external stimulus	CXCL10|CCL5|NPY|TNF|IDO1
90066	1.1055E-3	5.1950E-3	9	238	309	28946	regulation of anatomical structure size	GREM1|KCNJ8|GCH1|CD38|CLEC2I|ALOX12|AVPR1A|NGF|SOD2
45624	1.1120E-3	5.1950E-3	2	5	309	28946	positive regulation of T-helper cell differentiation	IL6|RIPK2
42359	1.1120E-3	5.1950E-3	2	5	309	28946	vitamin D metabolic process	CYP27B1|VDR
42363	1.1120E-3	5.1950E-3	2	5	309	28946	fat-soluble vitamin catabolic process	CYP27B1|VDR
50688	1.1120E-3	5.1950E-3	2	5	309	28946	regulation of defense response to virus	SPN|IL2RA
2428	1.1120E-3	5.1950E-3	2	5	309	28946	antigen processing and presentation of peptide antigen via MHC class Ib	H2-T23|TAP2
2678	1.1120E-3	5.1950E-3	2	5	309	28946	positive regulation of chronic inflammatory response	TNF|IDO1
19885	1.1120E-3	5.1950E-3	2	5	309	28946	antigen processing and presentation of endogenous peptide antigen via MHC class I	TAP2|TAPBPL
15802	1.1120E-3	5.1950E-3	2	5	309	28946	basic amino acid transport	SLC7A1|SLC7A2
51591	1.2003E-3	5.5834E-3	3	20	309	28946	response to cAMP	CYP27B1|STAT1|VDR
7157	1.2003E-3	5.5834E-3	3	20	309	28946	heterophilic cell-cell adhesion	SELP|CADM3|ITGA4
32270	1.2300E-3	5.7093E-3	7	151	309	28946	positive regulation of cellular protein metabolic process	PIWIL2|IL6|IFNG|OSM|NOD2|TNF|CAMP
6800	1.2352E-3	5.7210E-3	4	44	309	28946	oxygen and reactive oxygen species metabolic process	NOS2|NOXO1|SOD2|MPO
55086	1.2560E-3	5.8050E-3	12	397	309	28946	nucleobase, nucleoside and nucleotide metabolic process	GNA13|MX2|MX1|IGTP|IRGM2|TAP1|CMPK2|UPP1|GBP2|IIGP1|GBP4|GBP3
50878	1.3698E-3	6.3176E-3	6	113	309	28946	regulation of body fluid levels	GNA13|GP9|PROCR|FGA|ITGB3|AQP3
71222	1.3894E-3	6.3669E-3	3	21	309	28946	cellular response to lipopolysaccharide	RIPK2|STAT1|CMPK2
34614	1.3894E-3	6.3669E-3	3	21	309	28946	cellular response to reactive oxygen species	LCN2|SOD2|MPO
2478	1.3894E-3	6.3669E-3	3	21	309	28946	antigen processing and presentation of exogenous peptide antigen	H2-EB1|TAP2|FCGR2B
61138	1.4332E-3	6.5540E-3	6	114	309	28946	morphogenesis of a branching epithelium	GREM1|GNA13|IL6|NOV|VDR|ADM
30307	1.4602E-3	6.6354E-3	4	46	309	28946	positive regulation of cell growth	CD38|ALOX12|AVPR1A|NGF
50795	1.4602E-3	6.6354E-3	4	46	309	28946	regulation of behavior	GREM1|CXCL10|IL6|NOD2
51971	1.4602E-3	6.6354E-3	4	46	309	28946	positive regulation of transmission of nerve impulse	IL6|IFNG|CCL2|TNF
30098	1.4988E-3	6.7964E-3	6	115	309	28946	lymphocyte differentiation	SPN|CD8A|IRF1|BCL2A1D|POU2F2|MALT1
60627	1.5666E-3	7.0892E-3	6	116	309	28946	regulation of vesicle-mediated transport	CLEC7A|SERPINE1|PTX3|NOD2|DOC2B|FCGR2B
1816	1.5828E-3	7.1330E-3	4	47	309	28946	cytokine production	IRF7|NOD2|CXCL5|IDO1
50817	1.5873E-3	7.1330E-3	5	79	309	28946	coagulation	GNA13|GP9|PROCR|FGA|ITGB3
7596	1.5873E-3	7.1330E-3	5	79	309	28946	blood coagulation	GNA13|GP9|PROCR|FGA|ITGB3
33135	1.5961E-3	7.1330E-3	3	22	309	28946	regulation of peptidyl-serine phosphorylation	IL6|IFNG|OSM
1906	1.5961E-3	7.1330E-3	3	22	309	28946	cell killing	GZMB|ELANE|CAMP
2221	1.5961E-3	7.1330E-3	3	22	309	28946	pattern recognition receptor signaling pathway	RIPK2|CLEC7A|NOD2
42493	1.6368E-3	7.2227E-3	6	117	309	28946	response to drug	CYP27B1|STAT1|VDR|LCN2|SOD2|ABCB1B
45084	1.6563E-3	7.2227E-3	2	6	309	28946	positive regulation of interleukin-12 biosynthetic process	IFNG|IRF1
46426	1.6563E-3	7.2227E-3	2	6	309	28946	negative regulation of JAK-STAT cascade	SOCS1|HMGA2
71451	1.6563E-3	7.2227E-3	2	6	309	28946	cellular response to superoxide	SOD2|MPO
71450	1.6563E-3	7.2227E-3	2	6	309	28946	cellular response to oxygen radical	SOD2|MPO
51818	1.6563E-3	7.2227E-3	2	6	309	28946	disruption of cells of other organism involved in symbiotic interaction	ELANE|CAMP
51851	1.6563E-3	7.2227E-3	2	6	309	28946	modification by host of symbiont morphology or physiology	ELANE|CAMP
51852	1.6563E-3	7.2227E-3	2	6	309	28946	disruption by host of symbiont cells	ELANE|CAMP
51873	1.6563E-3	7.2227E-3	2	6	309	28946	killing by host of symbiont cells	ELANE|CAMP
51883	1.6563E-3	7.2227E-3	2	6	309	28946	killing of cells in other organism involved in symbiotic interaction	ELANE|CAMP
19430	1.6563E-3	7.2227E-3	2	6	309	28946	removal of superoxide radicals	SOD2|MPO
48305	1.6563E-3	7.2227E-3	2	6	309	28946	immunoglobulin secretion	POU2F2|LAX1
48878	1.6692E-3	7.2644E-3	13	467	309	28946	chemical homeostasis	VDR|ITGB3|ADM|AVPR1A|GIMAP5|SOD2|HIF1A|GNA13|CALCR|CCL3|CCL2|CD38|SLC26A4
7599	1.6786E-3	7.2906E-3	5	80	309	28946	hemostasis	GNA13|GP9|PROCR|FGA|ITGB3
32940	1.7476E-3	7.5755E-3	8	206	309	28946	secretion by cell	ACR|CXCL10|IL6|NRXN1|ADM|DOC2B|POU2F2|LAX1
8283	1.7777E-3	7.6879E-3	9	255	309	28946	cell proliferation	IL6|RIPK2|IL23A|STAT4|TNF|CFB|MALT1|C2|PTGES
48729	1.7821E-3	7.6879E-3	10	306	309	28946	tissue morphogenesis	GREM1|GNA13|IL6|NOV|VDR|ADM|INHBA|CYP7B1|HIF1A|RUNX3
30155	1.7842E-3	7.6879E-3	6	119	309	28946	regulation of cell adhesion	SPN|SELP|ANGPT2|IFNG|CYTIP|ICAM1
9306	1.8211E-3	7.8156E-3	3	23	309	28946	protein secretion	CXCL10|POU2F2|LAX1
2709	1.8211E-3	7.8156E-3	3	23	309	28946	regulation of T cell mediated immunity	SPN|H2-T23|TAP2
45793	1.8491E-3	7.9042E-3	4	49	309	28946	positive regulation of cell size	CD38|ALOX12|AVPR1A|NGF
31646	1.8491E-3	7.9042E-3	4	49	309	28946	positive regulation of neurological system process	IL6|IFNG|CCL2|TNF
6810	1.9650E-3	8.3830E-3	40	2329	309	28946	transport	KCNK5|CSF2|KCNE4|NRXN1|SLC1A1|KCNA3|ADM|DOC2B|GIMAP5|SLC7A1|AQP3|KIF17|SLC7A2|AKAP12|CYP27B1|CLEC7A|NUP62|APOD|ABCB1B|ELANE|CAMP|KCNJ8|VDR|TAP2|TAP1|MAGOHB|POU2F2|MCOLN2|LYVE1|LAX1|MARCH3|ACR|CXCL10|IL6|MMP13|LCN2|PTX3|SLC26A4|FCGR2B|STEAP1
6909	1.9932E-3	8.4867E-3	4	50	309	28946	phagocytosis	CLEC7A|PTX3|FCGR2B|ELANE
42311	2.0649E-3	8.7406E-3	3	24	309	28946	vasodilation	KCNJ8|GCH1|SOD2
50920	2.0649E-3	8.7406E-3	3	24	309	28946	regulation of chemotaxis	GREM1|CXCL10|NOD2
6752	2.0649E-3	8.7406E-3	3	24	309	28946	group transfer coenzyme metabolic process	GCH1|MTHFD2|VNN3
34641	2.0701E-3	8.7454E-3	48	2948	309	28946	cellular nitrogen compound metabolic process	PIWIL2|ODC1|ZBTB48|PRDM1|HIF1A|SLC7A2|SPIB|GNA13|IL4I1|CALCR|CWC22|STAT4|UPP1|EAR2|GBP2|ATRIP|LMCD1|GBP4|GBP3|DAXX|GCH1|NOS2|STAT1|MAMSTR|VDR|STAT2|TREX1|MX2|MX1|IRGM2|TAP1|HMGA2|MAGOHB|PARP14|POU2F2|RUNX3|ASS1|IIGP1|IRAK1BP1|GFI1B|IRF4|IRF1|TFEC|IGTP|IRF7|CMPK2|IRF5|IDO1
51247	2.1131E-3	8.9097E-3	7	166	309	28946	positive regulation of protein metabolic process	PIWIL2|IL6|IFNG|OSM|NOD2|TNF|CAMP
51969	2.1859E-3	9.1985E-3	7	167	309	28946	regulation of transmission of nerve impulse	IL6|IFNG|CCL2|CD38|AVPR1A|NGF|TNF
51173	2.2548E-3	9.3529E-3	16	664	309	28946	positive regulation of nitrogen compound metabolic process	CD40|OSM|INHBA|POU2F2|SOD2|HIF1A|TNF|MEOX1|ICAM1|IL6|KLRK1|IFNG|IRF4|IRF1|IL17F|PTX3
51234	2.2720E-3	9.3529E-3	40	2348	309	28946	establishment of localization	KCNK5|CSF2|KCNE4|NRXN1|SLC1A1|KCNA3|ADM|DOC2B|GIMAP5|SLC7A1|AQP3|KIF17|SLC7A2|AKAP12|CYP27B1|CLEC7A|NUP62|APOD|ABCB1B|ELANE|CAMP|KCNJ8|VDR|TAP2|TAP1|MAGOHB|POU2F2|MCOLN2|LYVE1|LAX1|MARCH3|ACR|CXCL10|IL6|MMP13|LCN2|PTX3|SLC26A4|FCGR2B|STEAP1
45073	2.3024E-3	9.3529E-3	2	7	309	28946	regulation of chemokine biosynthetic process	IL6|IFNG
45123	2.3024E-3	9.3529E-3	2	7	309	28946	cellular extravasation	SELP|TNF
33144	2.3024E-3	9.3529E-3	2	7	309	28946	negative regulation of steroid hormone receptor signaling pathway	HMGA2|CYP7B1
45622	2.3024E-3	9.3529E-3	2	7	309	28946	regulation of T-helper cell differentiation	IL6|RIPK2
45779	2.3024E-3	9.3529E-3	2	7	309	28946	negative regulation of bone resorption	CD38|TNFRSF11B
45953	2.3024E-3	9.3529E-3	2	7	309	28946	negative regulation of natural killer cell mediated cytotoxicity	TAP2|TAP1
9396	2.3024E-3	9.3529E-3	2	7	309	28946	folic acid and derivative biosynthetic process	GCH1|MTHFD2
50832	2.3024E-3	9.3529E-3	2	7	309	28946	defense response to fungus	MPO|ELANE
46851	2.3024E-3	9.3529E-3	2	7	309	28946	negative regulation of bone remodeling	CD38|TNFRSF11B
2335	2.3024E-3	9.3529E-3	2	7	309	28946	mature B cell differentiation	POU2F2|MALT1
2674	2.3024E-3	9.3529E-3	2	7	309	28946	negative regulation of acute inflammatory response	SPN|FCGR2B
2716	2.3024E-3	9.3529E-3	2	7	309	28946	negative regulation of natural killer cell mediated immunity	TAP2|TAP1
31640	2.3024E-3	9.3529E-3	2	7	309	28946	killing of cells of another organism	ELANE|CAMP
48304	2.3024E-3	9.3529E-3	2	7	309	28946	positive regulation of isotype switching to IgG isotypes	CD40|IFNG
60664	2.3024E-3	9.3529E-3	2	7	309	28946	epithelial cell proliferation involved in salivary gland morphogenesis	IL6|TNF
1568	2.3054E-3	9.3529E-3	9	265	309	28946	blood vessel development	SELP|GREM1|GNA13|ROBO4|ANGPT2|ITGA4|NOS2|HIF1A|CX3CL1
9968	2.3090E-3	9.3529E-3	5	86	309	28946	negative regulation of signal transduction	SOCS1|RGS1|RGS16|NUP62|HMGA2
51260	2.3090E-3	9.3529E-3	5	86	309	28946	protein homooligomerization	GCH1|SLC1A1|LCN2|SOD2|PFKP
45670	2.3281E-3	9.4125E-3	3	25	309	28946	regulation of osteoclast differentiation	CCL5|CCL3|TNF
8202	2.3372E-3	9.4315E-3	7	169	309	28946	steroid metabolic process	CH25H|CYP27B1|VDR|SAA1|SAA2|ADM|CYP7B1
42325	2.3952E-3	9.6476E-3	11	373	309	28946	regulation of phosphorylation	SPN|IL6|SOCS1|IFNG|NOS2|IGFBP3|NUP62|OSM|NOD2|TNF|CAMP
23057	2.4288E-3	9.7649E-3	5	87	309	28946	negative regulation of signaling process	SOCS1|RGS1|RGS16|NUP62|HMGA2
3018	2.4718E-3	9.9191E-3	4	53	309	28946	vascular process in circulatory system	KCNJ8|GCH1|CCL4|SOD2
50818	2.6111E-3	1.0440E-2	3	26	309	28946	regulation of coagulation	SELP|PROCR|SERPINE1
19884	2.6111E-3	1.0440E-2	3	26	309	28946	antigen processing and presentation of exogenous antigen	H2-EB1|TAP2|FCGR2B
6959	2.6474E-3	1.0565E-2	4	54	309	28946	humoral immune response	C1RL|TNF|CFB|C2
1890	2.6818E-3	1.0683E-2	5	89	309	28946	placenta development	ITGA4|ADM|PRDM1|HIF1A|BIRC2
51093	2.7437E-3	1.0909E-2	9	272	309	28946	negative regulation of developmental process	PIWIL2|CXCL10|IL6|ANGPT2|CALCR|TNFRSF11B|INHBA|SOD2|DLL1
22612	2.8152E-3	1.1173E-2	5	90	309	28946	gland morphogenesis	IL6|NOV|VDR|CYP7B1|TNF
51128	2.8287E-3	1.1206E-2	12	438	309	28946	regulation of cellular component organization	GNA13|IL6|CLEC7A|SERPINE1|LCN2|CLEC2I|PTX3|NOD2|DOC2B|NGF|FCGR2B|TNF
45639	2.9145E-3	1.1504E-2	3	27	309	28946	positive regulation of myeloid cell differentiation	CCL5|CCL3|HIF1A
7435	2.9145E-3	1.1504E-2	3	27	309	28946	salivary gland morphogenesis	IL6|NOV|TNF
65003	2.9314E-3	1.1550E-2	11	383	309	28946	macromolecular complex assembly	GCH1|NRXN1|SLC1A1|TAP2|LCN2|CLEC2I|NOD2|SOD2|BIRC2|PFKP|GEM
1944	3.0223E-3	1.1732E-2	9	276	309	28946	vasculature development	SELP|GREM1|GNA13|ROBO4|ANGPT2|ITGA4|NOS2|HIF1A|CX3CL1
46328	3.0239E-3	1.1732E-2	4	56	309	28946	regulation of JNK cascade	IL1A|RIPK2|NOD2|TNF
48771	3.0239E-3	1.1732E-2	4	56	309	28946	tissue remodeling	ITGA4|NOS2|IL23A|HIF1A
45075	3.0483E-3	1.1732E-2	2	8	309	28946	regulation of interleukin-12 biosynthetic process	IFNG|IRF1
45672	3.0483E-3	1.1732E-2	2	8	309	28946	positive regulation of osteoclast differentiation	CCL5|CCL3
9111	3.0483E-3	1.1732E-2	2	8	309	28946	vitamin catabolic process	CYP27B1|VDR
34104	3.0483E-3	1.1732E-2	2	8	309	28946	negative regulation of tissue remodeling	CD38|TNFRSF11B
34109	3.0483E-3	1.1732E-2	2	8	309	28946	homotypic cell-cell adhesion	SPN|ITGB3
2475	3.0483E-3	1.1732E-2	2	8	309	28946	antigen processing and presentation via MHC class Ib	H2-T23|TAP2
51702	3.0483E-3	1.1732E-2	2	8	309	28946	interaction with symbiont	ELANE|CAMP
2676	3.0483E-3	1.1732E-2	2	8	309	28946	regulation of chronic inflammatory response	TNF|IDO1
6809	3.0483E-3	1.1732E-2	2	8	309	28946	nitric oxide biosynthetic process	NOS2|SLC7A2
32689	3.0483E-3	1.1732E-2	2	8	309	28946	negative regulation of interferon-gamma production	NOD2|GIMAP5
1934	3.0963E-3	1.1875E-2	5	92	309	28946	positive regulation of protein amino acid phosphorylation	IL6|IFNG|OSM|NOD2|CAMP
51606	3.0963E-3	1.1875E-2	5	92	309	28946	detection of stimulus	CLEC7A|CRTAM|NOD2|EAR2|SOD2
35467	3.2183E-3	1.2314E-2	7	179	309	28946	negative regulation of signaling pathway	GREM1|SOCS1|CHST11|NUP62|HMGA2|NOD2|CYP7B1
10628	3.2239E-3	1.2314E-2	15	626	309	28946	positive regulation of gene expression	CSF2|OSM|ALOX12|PRDM1|INHBA|POU2F2|HIF1A|TNF|MEOX1|IL6|IFNG|IRF4|IRF1|LCN2|IL17F
51174	3.2337E-3	1.2314E-2	11	388	309	28946	regulation of phosphorus metabolic process	SPN|IL6|SOCS1|IFNG|NOS2|IGFBP3|NUP62|OSM|NOD2|TNF|CAMP
19220	3.2337E-3	1.2314E-2	11	388	309	28946	regulation of phosphate metabolic process	SPN|IL6|SOCS1|IFNG|NOS2|IGFBP3|NUP62|OSM|NOD2|TNF|CAMP
9725	3.3542E-3	1.2751E-2	8	229	309	28946	response to hormone stimulus	ACR|SERPINA1B|CYP27B1|STAT1|VDR|CD38|ACSBG1|ASS1
45637	3.4354E-3	1.3014E-2	4	58	309	28946	regulation of myeloid cell differentiation	CCL5|CCL3|HIF1A|TNF
50864	3.4354E-3	1.3014E-2	4	58	309	28946	regulation of B cell activation	CD40|IFNG|CD38|FCGR2B
2377	3.5841E-3	1.3553E-2	3	29	309	28946	immunoglobulin production	NOD2|POU2F2|LAX1
1763	3.6057E-3	1.3611E-2	6	137	309	28946	morphogenesis of a branching structure	GREM1|GNA13|IL6|NOV|VDR|ADM
43170	3.6327E-3	1.3689E-2	65	4402	309	28946	macromolecule metabolic process	PIWIL2|ITK|PRDM1|PRSS23|SPIB|ADAMTS4|SERPINA1B|CWC22|C1RL|EAR2|ADAMTS9|LMCD1|MAP4K1|DAXX|DUSP2|RIPK3|RIPK2|MAMSTR|IGFBP3|MMP3|RUNX3|MMP10|BCR|BACE2|MMP13|IFNG|IRF4|IRF1|TFEC|IRF7|IRF5|CFB|PTGES|TXK|ZBTB48|FUT2|HIF1A|USP18|MALT1|PSMB10|C2|CALCR|CHST11|HAS1|STAT4|ATRIP|ELANE|STAT1|LVRN|VDR|STAT2|TREX1|OSM|GZMB|HMGA2|ISG15|MAGOHB|PARP14|POU2F2|LYVE1|PSMB8|ACR|IRAK1BP1|GFI1B|CLEC2I
70302	3.6548E-3	1.3748E-2	4	59	309	28946	regulation of stress-activated protein kinase signaling cascade	IL1A|RIPK2|NOD2|TNF
35295	3.8690E-3	1.4414E-2	10	341	309	28946	tube development	GREM1|GNA13|VCAN|KCNJ8|GCH1|VDR|ADM|SOD2|HIF1A|PTGES
46883	3.8869E-3	1.4414E-2	5	97	309	28946	regulation of hormone secretion	IL6|OSM|CD38|INHBB|DOC2B
303	3.8916E-3	1.4414E-2	2	9	309	28946	response to superoxide	SOD2|MPO
45824	3.8916E-3	1.4414E-2	2	9	309	28946	negative regulation of innate immune response	TAP2|TAP1
46209	3.8916E-3	1.4414E-2	2	9	309	28946	nitric oxide metabolic process	NOS2|SLC7A2
50715	3.8916E-3	1.4414E-2	2	9	309	28946	positive regulation of cytokine secretion	IFNG|CRTAM
51023	3.8916E-3	1.4414E-2	2	9	309	28946	regulation of immunoglobulin secretion	CD40|TNF
2720	3.8916E-3	1.4414E-2	2	9	309	28946	positive regulation of cytokine production involved in immune response	NOD2|GIMAP5
2828	3.8916E-3	1.4414E-2	2	9	309	28946	regulation of T-helper 2 type immune response	IL6|IDO1
271	3.9512E-3	1.4560E-2	3	30	309	28946	polysaccharide biosynthetic process	CHST11|HAS1|PTGES
42098	3.9512E-3	1.4560E-2	3	30	309	28946	T cell proliferation	RIPK2|IL23A|MALT1
2260	3.9512E-3	1.4560E-2	3	30	309	28946	lymphocyte homeostasis	IL2RA|GIMAP5|BCL2A1A
9887	4.1820E-3	1.5384E-2	15	644	309	28946	organ morphogenesis	VDR|ADM|INHBA|CYP7B1|HIF1A|TNF|RUNX3|DLL1|GEM|GREM1|GNA13|IL6|CHST11|NOV|SLC26A4
9888	4.2549E-3	1.5626E-2	16	709	309	28946	tissue development	ANGPT2|VDR|ADM|INHBA|CYP7B1|HIF1A|RUNX3|GREM1|GNA13|IL6|MMP13|CHST11|NOV|ABCB1B|CAMP|PTGES
2009	4.3354E-3	1.5832E-2	8	239	309	28946	morphogenesis of an epithelium	GREM1|GNA13|IL6|NOV|VDR|ADM|CYP7B1|HIF1A
2440	4.3403E-3	1.5832E-2	3	31	309	28946	production of molecular mediator of immune response	NOD2|POU2F2|LAX1
7431	4.3403E-3	1.5832E-2	3	31	309	28946	salivary gland development	IL6|NOV|TNF
44419	4.3403E-3	1.5832E-2	3	31	309	28946	interspecies interaction between organisms	NOD2|ELANE|CAMP
35239	4.4445E-3	1.6184E-2	8	240	309	28946	tube morphogenesis	GREM1|GNA13|KCNJ8|GCH1|VDR|ADM|SOD2|HIF1A
32787	4.6645E-3	1.6957E-2	9	295	309	28946	monocarboxylic acid metabolic process	CH25H|GCH1|MTHFD2|ACSBG1|ALOX12|CYP7B1|HIF1A|IDO1|PTGES
45776	4.7519E-3	1.7223E-2	3	32	309	28946	negative regulation of blood pressure	GCH1|NPY|SOD2
19932	4.7536E-3	1.7223E-2	6	145	309	28946	second-messenger-mediated signaling	GNA13|HTR7|CALCR|NOS2|AVPR1A|TNF
305	4.8304E-3	1.7270E-2	2	10	309	28946	response to oxygen radical	SOD2|MPO
45830	4.8304E-3	1.7270E-2	2	10	309	28946	positive regulation of isotype switching	CD40|IFNG
6023	4.8304E-3	1.7270E-2	2	10	309	28946	aminoglycan biosynthetic process	CHST11|HAS1
6024	4.8304E-3	1.7270E-2	2	10	309	28946	glycosaminoglycan biosynthetic process	CHST11|HAS1
2262	4.8304E-3	1.7270E-2	2	10	309	28946	myeloid cell homeostasis	IL6|IFNG
2437	4.8304E-3	1.7270E-2	2	10	309	28946	inflammatory response to antigenic stimulus	IL2RA|ELANE
48302	4.8304E-3	1.7270E-2	2	10	309	28946	regulation of isotype switching to IgG isotypes	CD40|IFNG
7379	4.8304E-3	1.7270E-2	2	10	309	28946	segment specification	MEOX1|DLL1
7568	4.8948E-3	1.7471E-2	4	64	309	28946	aging	CYP27B1|VDR|NUP62|SOD2
43933	5.0514E-3	1.8000E-2	11	412	309	28946	macromolecular complex subunit organization	GCH1|NRXN1|SLC1A1|TAP2|LCN2|CLEC2I|NOD2|SOD2|BIRC2|PFKP|GEM
44092	5.1293E-3	1.8248E-2	7	195	309	28946	negative regulation of molecular function	SERPINA1B|CTLA2B|IL6|SERPINE1|NUP62|NOD2|BCL2A1D
1892	5.1727E-3	1.8372E-2	4	65	309	28946	embryonic placenta development	ITGA4|ADM|PRDM1|HIF1A
1525	5.2466E-3	1.8604E-2	6	148	309	28946	angiogenesis	GREM1|GNA13|ROBO4|ANGPT2|HIF1A|CX3CL1
43066	5.3062E-3	1.8785E-2	9	301	309	28946	negative regulation of apoptosis	CSF2|CHST11|ALOX12|GIMAP5|NGF|BCL2A1A|SOD2|CX3CL1|IDO1
46394	5.4189E-3	1.9090E-2	6	149	309	28946	carboxylic acid biosynthetic process	CH25H|ALOX12|CYP7B1|ASS1|IDO1|PTGES
51603	5.4189E-3	1.9090E-2	6	149	309	28946	proteolysis involved in cellular protein catabolic process	BACE2|ISG15|USP18|PSMB8|PSMB10|C2
16053	5.4189E-3	1.9090E-2	6	149	309	28946	organic acid biosynthetic process	CH25H|ALOX12|CYP7B1|ASS1|IDO1|PTGES
8016	5.4610E-3	1.9207E-2	4	66	309	28946	regulation of heart contraction	IFNG|NOS2|ADM|AVPR1A
7166	5.5817E-3	1.9600E-2	41	2552	309	28946	cell surface receptor linked signaling pathway	CD40|ITGB3|RGS16|ITGA2B|TNF|DLL1|MALT1|CX3CL1|SPN|GNA13|HTR7|KLRK1|SOCS1|CALCR|OLFR56|CLEC7A|RGS1|NPY|STAT4|IL21R|CCL2|CCR7|FFAR2|BCL2A1D|P2RY10|ANGPT2|ITGA4|NOS2|RIPK2|STAT1|AVPR1A|OSMR|LAX1|IIGP1|BCR|DOK2|IL6|CD8A|IL2RA|CLEC2I|FCGR2B
31645	5.6438E-3	1.9785E-2	3	34	309	28946	negative regulation of neurological system process	IFNG|CD38|AVPR1A
1666	5.7599E-3	2.0159E-2	4	67	309	28946	response to hypoxia	NOS2|CD38|HIF1A|BIRC2
45911	5.8623E-3	2.0191E-2	2	11	309	28946	positive regulation of DNA recombination	CD40|IFNG
46006	5.8623E-3	2.0191E-2	2	11	309	28946	regulation of activated T cell proliferation	IL2RA|IDO1
46716	5.8623E-3	2.0191E-2	2	11	309	28946	muscle cell homeostasis	IL6|HIF1A
1911	5.8623E-3	2.0191E-2	2	11	309	28946	negative regulation of leukocyte mediated cytotoxicity	TAP2|TAP1
10460	5.8623E-3	2.0191E-2	2	11	309	28946	positive regulation of heart rate	ADM|AVPR1A
6525	5.8623E-3	2.0191E-2	2	11	309	28946	arginine metabolic process	NOS2|ASS1
14823	5.8623E-3	2.0191E-2	2	11	309	28946	response to activity	SOD2|HIF1A
6706	5.8623E-3	2.0191E-2	2	11	309	28946	steroid catabolic process	CYP27B1|VDR
6957	5.8623E-3	2.0191E-2	2	11	309	28946	complement activation, alternative pathway	CFB|C2
32494	5.8623E-3	2.0191E-2	2	11	309	28946	response to peptidoglycan	RIPK2|NOD2
43069	5.8915E-3	2.0260E-2	9	306	309	28946	negative regulation of programmed cell death	CSF2|CHST11|ALOX12|GIMAP5|NGF|BCL2A1A|SOD2|CX3CL1|IDO1
44257	5.9609E-3	2.0466E-2	6	152	309	28946	cellular protein catabolic process	BACE2|ISG15|USP18|PSMB8|PSMB10|C2
9266	6.0694E-3	2.0805E-2	4	68	309	28946	response to temperature stimulus	TFEC|OSM|CCL2|EAR2
6979	6.1175E-3	2.0896E-2	5	108	309	28946	response to oxidative stress	LCN2|CD38|SOD2|HIF1A|MPO
2541	6.1247E-3	2.0896E-2	3	35	309	28946	activation of plasma proteins involved in acute inflammatory response	C1RL|CFB|C2
6956	6.1247E-3	2.0896E-2	3	35	309	28946	complement activation	C1RL|CFB|C2
31667	6.3569E-3	2.1654E-2	5	109	309	28946	response to nutrient levels	CYP27B1|STAT1|VDR|NPY|SOD2
30888	6.6294E-3	2.2546E-2	3	36	309	28946	regulation of B cell proliferation	CD40|CD38|FCGR2B
46903	6.7928E-3	2.3066E-2	8	258	309	28946	secretion	ACR|CXCL10|IL6|NRXN1|ADM|DOC2B|POU2F2|LAX1
48872	6.8553E-3	2.3242E-2	5	111	309	28946	homeostasis of number of cells	IL6|IFNG|IL2RA|GIMAP5|BCL2A1A
9719	6.9463E-3	2.3513E-2	8	259	309	28946	response to endogenous stimulus	ACR|SERPINA1B|CYP27B1|STAT1|VDR|CD38|ACSBG1|ASS1
46688	6.9854E-3	2.3609E-2	2	12	309	28946	response to copper ion	CYP27B1|VDR
42327	7.1145E-3	2.4007E-2	5	112	309	28946	positive regulation of phosphorylation	IL6|IFNG|OSM|NOD2|CAMP
42108	7.1582E-3	2.4079E-2	3	37	309	28946	positive regulation of cytokine biosynthetic process	SPN|IFNG|IRF1
42542	7.1582E-3	2.4079E-2	3	37	309	28946	response to hydrogen peroxide	LCN2|SOD2|MPO
60548	7.2105E-3	2.4218E-2	9	316	309	28946	negative regulation of cell death	CSF2|CHST11|ALOX12|GIMAP5|NGF|BCL2A1A|SOD2|CX3CL1|IDO1
33554	7.3534E-3	2.4660E-2	11	434	309	28946	cellular response to stress	IFNG|IFI204|TREX1|TFEC|LCN2|ADM|SOD2|HIF1A|ATRIP|TNF|MPO
43086	7.3777E-3	2.4674E-2	6	159	309	28946	negative regulation of catalytic activity	SERPINA1B|CTLA2B|IL6|SERPINE1|NUP62|BCL2A1D
31401	7.3805E-3	2.4674E-2	5	113	309	28946	positive regulation of protein modification process	IL6|IFNG|OSM|NOD2|CAMP
16043	7.4410E-3	2.4838E-2	33	1978	309	28946	cellular component organization	ITGB3|NRXN1|SLC1A1|ADM|TNFRSF11B|NOD2|GIMAP5|HIF1A|TNF|SPN|CLEC7A|ELANE|GCH1|IZUMO1|TAP2|HMGA2|NGF|SOD2|RUNX3|KAZALD1|GEM|MARCH3|MMP13|FMNL2|IRF4|LCN2|CLEC2I|PTX3|TGFBI|FCGR2B|BIRC2|PFKP|DBN1
45937	7.6533E-3	2.5468E-2	5	114	309	28946	positive regulation of phosphate metabolic process	IL6|IFNG|OSM|NOD2|CAMP
10562	7.6533E-3	2.5468E-2	5	114	309	28946	positive regulation of phosphorus metabolic process	IL6|IFNG|OSM|NOD2|CAMP
2673	7.7112E-3	2.5582E-2	3	38	309	28946	regulation of acute inflammatory response	SPN|CCL5|FCGR2B
15807	7.7112E-3	2.5582E-2	3	38	309	28946	L-amino acid transport	SLC1A1|SLC7A1|SLC7A2
8203	7.7832E-3	2.5742E-2	4	73	309	28946	cholesterol metabolic process	CH25H|SAA1|SAA2|CYP7B1
51052	7.7832E-3	2.5742E-2	4	73	309	28946	regulation of DNA metabolic process	CD40|IL6|IFNG|GEM
45124	8.1976E-3	2.6624E-2	2	13	309	28946	regulation of bone resorption	CD38|TNFRSF11B
32845	8.1976E-3	2.6624E-2	2	13	309	28946	negative regulation of homeostatic process	CD38|TNFRSF11B
46850	8.1976E-3	2.6624E-2	2	13	309	28946	regulation of bone remodeling	CD38|TNFRSF11B
6000	8.1976E-3	2.6624E-2	2	13	309	28946	fructose metabolic process	PFKFB3|PFKP
1909	8.1976E-3	2.6624E-2	2	13	309	28946	leukocyte mediated cytotoxicity	GZMB|ELANE
1916	8.1976E-3	2.6624E-2	2	13	309	28946	positive regulation of T cell mediated cytotoxicity	H2-T23|TAP2
2532	8.1976E-3	2.6624E-2	2	13	309	28946	production of molecular mediator involved in inflammatory response	SLC7A2|IDO1
2718	8.1976E-3	2.6624E-2	2	13	309	28946	regulation of cytokine production involved in immune response	NOD2|GIMAP5
2820	8.1976E-3	2.6624E-2	2	13	309	28946	negative regulation of adaptive immune response	SPN|FCGR2B
2823	8.1976E-3	2.6624E-2	2	13	309	28946	negative regulation of adaptive immune response based on somatic recombination of immune receptors built from immunoglobulin superfamily domains	SPN|FCGR2B
2883	8.1976E-3	2.6624E-2	2	13	309	28946	regulation of hypersensitivity	SPN|FCGR2B
31663	8.1976E-3	2.6624E-2	2	13	309	28946	lipopolysaccharide-mediated signaling pathway	RIPK2|STAT1
10578	8.2887E-3	2.6799E-2	3	39	309	28946	regulation of adenylate cyclase activity involved in G-protein signaling pathway	GNA13|HTR7|CALCR
10579	8.2887E-3	2.6799E-2	3	39	309	28946	positive regulation of adenylate cyclase activity by G-protein signaling pathway	GNA13|HTR7|CALCR
7189	8.2887E-3	2.6799E-2	3	39	309	28946	activation of adenylate cyclase activity by G-protein signaling pathway	GNA13|HTR7|CALCR
30203	8.8911E-3	2.8661E-2	3	40	309	28946	glycosaminoglycan metabolic process	CHST11|HAS1|LYVE1
2761	8.8911E-3	2.8661E-2	3	40	309	28946	regulation of myeloid leukocyte differentiation	CCL5|CCL3|TNF
45191	9.4969E-3	2.9794E-2	2	14	309	28946	regulation of isotype switching	CD40|IFNG
33993	9.4969E-3	2.9794E-2	2	14	309	28946	response to lipid	CYP27B1|VDR
42509	9.4969E-3	2.9794E-2	2	14	309	28946	regulation of tyrosine phosphorylation of STAT protein	SOCS1|IFNG
2381	9.4969E-3	2.9794E-2	2	14	309	28946	immunoglobulin production involved in immunoglobulin mediated immune response	NOD2|POU2F2
51607	9.4969E-3	2.9794E-2	2	14	309	28946	defense response to virus	KCNJ8|RSAD2
2495	9.4969E-3	2.9794E-2	2	14	309	28946	antigen processing and presentation of peptide antigen via MHC class II	H2-EB1|FCGR2B
6760	9.4969E-3	2.9794E-2	2	14	309	28946	folic acid and derivative metabolic process	GCH1|MTHFD2
2702	9.4969E-3	2.9794E-2	2	14	309	28946	positive regulation of production of molecular mediator of immune response	NOD2|GIMAP5
19886	9.4969E-3	2.9794E-2	2	14	309	28946	antigen processing and presentation of exogenous peptide antigen via MHC class II	H2-EB1|FCGR2B
50871	9.5184E-3	2.9794E-2	3	41	309	28946	positive regulation of B cell activation	CD40|IFNG|CD38
46888	9.5184E-3	2.9794E-2	3	41	309	28946	negative regulation of hormone secretion	IL6|OSM|INHBB
35272	9.5184E-3	2.9794E-2	3	41	309	28946	exocrine system development	IL6|NOV|TNF
51047	9.7620E-3	2.9794E-2	5	121	309	28946	positive regulation of secretion	IFNG|CRTAM|CD38|DOC2B|AVPR1A
60429	1.0141E-2	2.9794E-2	9	334	309	28946	epithelium development	GREM1|GNA13|IL6|NOV|VDR|ADM|CYP7B1|HIF1A|ABCB1B
43436	1.0153E-2	2.9794E-2	12	517	309	28946	oxoacid metabolic process	IL4I1|CH25H|GCH1|NOS2|MTHFD2|ACSBG1|ALOX12|CYP7B1|HIF1A|ASS1|IDO1|PTGES
19752	1.0153E-2	2.9794E-2	12	517	309	28946	carboxylic acid metabolic process	IL4I1|CH25H|GCH1|NOS2|MTHFD2|ACSBG1|ALOX12|CYP7B1|HIF1A|ASS1|IDO1|PTGES
3073	1.0171E-2	2.9794E-2	3	42	309	28946	regulation of systemic arterial blood pressure	AVPR1A|SOD2|AQP3
3333	1.0171E-2	2.9794E-2	3	42	309	28946	amino acid transmembrane transport	SLC1A1|SLC7A1|SLC7A2
30217	1.0225E-2	2.9794E-2	4	79	309	28946	T cell differentiation	SPN|CD8A|IRF1|BCL2A1D
6082	1.0298E-2	2.9794E-2	12	518	309	28946	organic acid metabolic process	IL4I1|CH25H|GCH1|NOS2|MTHFD2|ACSBG1|ALOX12|CYP7B1|HIF1A|ASS1|IDO1|PTGES
16125	1.0675E-2	2.9794E-2	4	80	309	28946	sterol metabolic process	CH25H|SAA1|SAA2|CYP7B1
45065	1.0675E-2	2.9794E-2	1	1	309	28946	cytotoxic T cell differentiation	CD8A
33037	1.0675E-2	2.9794E-2	1	1	309	28946	polysaccharide localization	CHST11
33139	1.0675E-2	2.9794E-2	1	1	309	28946	regulation of peptidyl-serine phosphorylation of STAT protein	IFNG
33141	1.0675E-2	2.9794E-2	1	1	309	28946	positive regulation of peptidyl-serine phosphorylation of STAT protein	IFNG
8626	1.0675E-2	2.9794E-2	1	1	309	28946	induction of apoptosis by granzyme	GZMB
70091	1.0675E-2	2.9794E-2	1	1	309	28946	glucagon secretion	IL6
70276	1.0675E-2	2.9794E-2	1	1	309	28946	halogen metabolic process	MPO
70486	1.0675E-2	2.9794E-2	1	1	309	28946	leukocyte aggregation	SPN
70561	1.0675E-2	2.9794E-2	1	1	309	28946	vitamin D receptor signaling pathway	VDR
45994	1.0675E-2	2.9794E-2	1	1	309	28946	positive regulation of translational initiation by iron	TNF
966	1.0675E-2	2.9794E-2	1	1	309	28946	RNA 5'-end processing	PIWIL2
70671	1.0675E-2	2.9794E-2	1	1	309	28946	response to interleukin-12	RIPK2
70673	1.0675E-2	2.9794E-2	1	1	309	28946	response to interleukin-18	RIPK2
46108	1.0675E-2	2.9794E-2	1	1	309	28946	uridine metabolic process	UPP1
42045	1.0675E-2	2.9794E-2	1	1	309	28946	epithelial fluid transport	CSF2
70884	1.0675E-2	2.9794E-2	1	1	309	28946	regulation of calcineurin-NFAT signaling pathway	LMCD1
70886	1.0675E-2	2.9794E-2	1	1	309	28946	positive regulation of calcineurin-NFAT signaling pathway	LMCD1
34135	1.0675E-2	2.9794E-2	1	1	309	28946	regulation of toll-like receptor 2 signaling pathway	NOD2
34136	1.0675E-2	2.9794E-2	1	1	309	28946	negative regulation of toll-like receptor 2 signaling pathway	NOD2
9635	1.0675E-2	2.9794E-2	1	1	309	28946	response to herbicide	LCN2
9648	1.0675E-2	2.9794E-2	1	1	309	28946	photoperiodism	EAR2
42465	1.0675E-2	2.9794E-2	1	1	309	28946	kinesis	CCL20
42466	1.0675E-2	2.9794E-2	1	1	309	28946	chemokinesis	CCL20
34275	1.0675E-2	2.9794E-2	1	1	309	28946	kynurenic acid metabolic process	IDO1
34276	1.0675E-2	2.9794E-2	1	1	309	28946	kynurenic acid biosynthetic process	IDO1
42489	1.0675E-2	2.9794E-2	1	1	309	28946	negative regulation of odontogenesis of dentine-containing tooth	TNFRSF11B
42518	1.0675E-2	2.9794E-2	1	1	309	28946	negative regulation of tyrosine phosphorylation of Stat3 protein	SOCS1
71224	1.0675E-2	2.9794E-2	1	1	309	28946	cellular response to peptidoglycan	RIPK2
71305	1.0675E-2	2.9794E-2	1	1	309	28946	cellular response to vitamin D	VDR
71354	1.0675E-2	2.9794E-2	1	1	309	28946	cellular response to interleukin-6	SELP
50922	1.0675E-2	2.9794E-2	1	1	309	28946	negative regulation of chemotaxis	GREM1
1811	1.0675E-2	2.9794E-2	1	1	309	28946	negative regulation of type I hypersensitivity	FCGR2B
55093	1.0675E-2	2.9794E-2	1	1	309	28946	response to hyperoxia	SOD2
1887	1.0675E-2	2.9794E-2	1	1	309	28946	selenium metabolic process	SELP
51066	1.0675E-2	2.9794E-2	1	1	309	28946	dihydrobiopterin metabolic process	GCH1
1923	1.0675E-2	2.9794E-2	1	1	309	28946	B-1 B cell differentiation	MALT1
71608	1.0675E-2	2.9794E-2	1	1	309	28946	macrophage inflammatory protein-1 alpha production	NOD2
2037	1.0675E-2	2.9794E-2	1	1	309	28946	negative regulation of L-glutamate transport	TNF
2148	1.0675E-2	2.9794E-2	1	1	309	28946	hypochlorous acid metabolic process	MPO
2149	1.0675E-2	2.9794E-2	1	1	309	28946	hypochlorous acid biosynthetic process	MPO
43153	1.0675E-2	2.9794E-2	1	1	309	28946	entrainment of circadian clock by photoperiod	EAR2
2248	1.0675E-2	2.9794E-2	1	1	309	28946	connective tissue replacement involved in inflammatory response wound healing	HIF1A
6447	1.0675E-2	2.9794E-2	1	1	309	28946	regulation of translational initiation by iron	TNF
2355	1.0675E-2	2.9794E-2	1	1	309	28946	detection of tumor cell	CRTAM
2380	1.0675E-2	2.9794E-2	1	1	309	28946	immunoglobulin secretion involved in immune response	POU2F2
2457	1.0675E-2	2.9794E-2	1	1	309	28946	T cell antigen processing and presentation	ICAM1
2534	1.0675E-2	2.9794E-2	1	1	309	28946	cytokine production involved in inflammatory response	IDO1
2583	1.0675E-2	2.9794E-2	1	1	309	28946	regulation of antigen processing and presentation of peptide antigen	TAP2
2585	1.0675E-2	2.9794E-2	1	1	309	28946	positive regulation of antigen processing and presentation of peptide antigen	TAP2
2589	1.0675E-2	2.9794E-2	1	1	309	28946	regulation of antigen processing and presentation of peptide antigen via MHC class I	TAP2
2591	1.0675E-2	2.9794E-2	1	1	309	28946	positive regulation of antigen processing and presentation of peptide antigen via MHC class I	TAP2
2638	1.0675E-2	2.9794E-2	1	1	309	28946	negative regulation of immunoglobulin production	FCGR2B
2689	1.0675E-2	2.9794E-2	1	1	309	28946	negative regulation of leukocyte chemotaxis	GREM1
2691	1.0675E-2	2.9794E-2	1	1	309	28946	regulation of cellular extravasation	SELP
2732	1.0675E-2	2.9794E-2	1	1	309	28946	positive regulation of dendritic cell cytokine production	NOD2
2759	1.0675E-2	2.9794E-2	1	1	309	28946	regulation of antimicrobial humoral response	NOD2
2784	1.0675E-2	2.9794E-2	1	1	309	28946	regulation of antimicrobial peptide production	NOD2
2786	1.0675E-2	2.9794E-2	1	1	309	28946	regulation of antibacterial peptide production	NOD2
2805	1.0675E-2	2.9794E-2	1	1	309	28946	regulation of antimicrobial peptide biosynthetic process	NOD2
2807	1.0675E-2	2.9794E-2	1	1	309	28946	positive regulation of antimicrobial peptide biosynthetic process	NOD2
2808	1.0675E-2	2.9794E-2	1	1	309	28946	regulation of antibacterial peptide biosynthetic process	NOD2
2816	1.0675E-2	2.9794E-2	1	1	309	28946	regulation of biosynthetic process of antibacterial peptides active against Gram-positive bacteria	NOD2
2830	1.0675E-2	2.9794E-2	1	1	309	28946	positive regulation of T-helper 2 type immune response	IDO1
2855	1.0675E-2	2.9794E-2	1	1	309	28946	regulation of natural killer cell mediated immune response to tumor cell	CRTAM
2857	1.0675E-2	2.9794E-2	1	1	309	28946	positive regulation of natural killer cell mediated immune response to tumor cell	CRTAM
2858	1.0675E-2	2.9794E-2	1	1	309	28946	regulation of natural killer cell mediated cytotoxicity directed against tumor cell target	CRTAM
2860	1.0675E-2	2.9794E-2	1	1	309	28946	positive regulation of natural killer cell mediated cytotoxicity directed against tumor cell target	CRTAM
6963	1.0675E-2	2.9794E-2	1	1	309	28946	positive regulation of antibacterial peptide biosynthetic process	NOD2
6965	1.0675E-2	2.9794E-2	1	1	309	28946	positive regulation of biosynthetic process of antibacterial peptides active against Gram-positive bacteria	NOD2
3032	1.0675E-2	2.9794E-2	1	1	309	28946	detection of oxygen	SOD2
3068	1.0675E-2	2.9794E-2	1	1	309	28946	regulation of systemic arterial blood pressure by acetylcholine	SOD2
3069	1.0675E-2	2.9794E-2	1	1	309	28946	vasodilation by acetylcholine involved in regulation of systemic arterial blood pressure	SOD2
3070	1.0675E-2	2.9794E-2	1	1	309	28946	regulation of systemic arterial blood pressure by neurotransmitter	SOD2
7192	1.0675E-2	2.9794E-2	1	1	309	28946	activation of adenylate cyclase activity by serotonin receptor signaling pathway	HTR7
44139	1.0675E-2	2.9794E-2	1	1	309	28946	modulation of growth of symbiont on or near host	CAMP
44140	1.0675E-2	2.9794E-2	1	1	309	28946	negative regulation of growth of symbiont on or near host surface	CAMP
60558	1.0675E-2	2.9794E-2	1	1	309	28946	regulation of calcidiol 1-monooxygenase activity	VDR
15939	1.0675E-2	2.9794E-2	1	1	309	28946	pantothenate metabolic process	VNN3
48773	1.0675E-2	2.9794E-2	1	1	309	28946	erythrophore differentiation	SOD2
32498	1.0675E-2	2.9794E-2	1	1	309	28946	detection of muramyl dipeptide	NOD2
32499	1.0675E-2	2.9794E-2	1	1	309	28946	detection of peptidoglycan	NOD2
32602	1.0675E-2	2.9794E-2	1	1	309	28946	chemokine production	NOD2
32701	1.0675E-2	2.9794E-2	1	1	309	28946	negative regulation of interleukin-18 production	NOD2
46651	1.0849E-2	3.0098E-2	3	43	309	28946	lymphocyte proliferation	RIPK2|IL23A|MALT1
50806	1.0849E-2	3.0098E-2	3	43	309	28946	positive regulation of synaptic transmission	IFNG|CCL2|TNF
51054	1.0849E-2	3.0098E-2	3	43	309	28946	positive regulation of DNA metabolic process	CD40|IL6|IFNG
33143	1.0881E-2	3.0098E-2	2	15	309	28946	regulation of steroid hormone receptor signaling pathway	HMGA2|CYP7B1
46427	1.0881E-2	3.0098E-2	2	15	309	28946	positive regulation of JAK-STAT cascade	IL6|IFNG
30168	1.0881E-2	3.0098E-2	2	15	309	28946	platelet activation	GNA13|ITGB3
2864	1.0881E-2	3.0098E-2	2	15	309	28946	regulation of acute inflammatory response to antigenic stimulus	SPN|FCGR2B
48646	1.1138E-2	3.0768E-2	10	399	309	28946	anatomical structure formation involved in morphogenesis	GREM1|GNA13|ROBO4|ANGPT2|ADM|INHBA|HIF1A|MEOX1|DLL1|CX3CL1
32943	1.1552E-2	3.1872E-2	3	44	309	28946	mononuclear cell proliferation	RIPK2|IL23A|MALT1
51051	1.1862E-2	3.2684E-2	5	127	309	28946	negative regulation of transport	IL6|OSM|INHBB|FCGR2B|TNF
33555	1.2281E-2	3.3556E-2	3	45	309	28946	multicellular organismal response to stress	GCH1|OSM|IDO1
70661	1.2281E-2	3.3556E-2	3	45	309	28946	leukocyte proliferation	RIPK2|IL23A|MALT1
9408	1.2281E-2	3.3556E-2	3	45	309	28946	response to heat	TFEC|OSM|CCL2
42180	1.2329E-2	3.3556E-2	12	531	309	28946	cellular ketone metabolic process	IL4I1|CH25H|GCH1|NOS2|MTHFD2|ACSBG1|ALOX12|CYP7B1|HIF1A|ASS1|IDO1|PTGES
45823	1.2349E-2	3.3556E-2	2	16	309	28946	positive regulation of heart contraction	ADM|AVPR1A
42044	1.2349E-2	3.3556E-2	2	16	309	28946	fluid transport	CSF2|AQP3
1914	1.2349E-2	3.3556E-2	2	16	309	28946	regulation of T cell mediated cytotoxicity	H2-T23|TAP2
2711	1.2349E-2	3.3556E-2	2	16	309	28946	positive regulation of T cell mediated immunity	H2-T23|TAP2
6911	1.2349E-2	3.3556E-2	2	16	309	28946	phagocytosis, engulfment	CLEC7A|FCGR2B
19722	1.2349E-2	3.3556E-2	2	16	309	28946	calcium-mediated signaling	AVPR1A|TNF
60713	1.2349E-2	3.3556E-2	2	16	309	28946	labyrinthine layer morphogenesis	ITGA4|ADM
7187	1.2601E-2	3.4199E-2	4	84	309	28946	G-protein signaling, coupled to cyclic nucleotide second messenger	GNA13|HTR7|CALCR|NOS2
9991	1.2625E-2	3.4220E-2	5	129	309	28946	response to extracellular stimulus	CYP27B1|STAT1|VDR|NPY|SOD2
30163	1.2748E-2	3.4511E-2	6	179	309	28946	protein catabolic process	BACE2|ISG15|USP18|PSMB8|PSMB10|C2
19538	1.2919E-2	3.4929E-2	34	2136	309	28946	protein metabolic process	ITK|TXK|FUT2|HIF1A|PRSS23|USP18|MALT1|PSMB10|C2|ADAMTS4|SERPINA1B|C1RL|STAT4|ADAMTS9|ELANE|MAP4K1|DUSP2|RIPK3|RIPK2|LVRN|IGFBP3|MMP3|OSM|GZMB|ISG15|MMP10|PSMB8|BCR|ACR|BACE2|MMP13|IFNG|IRF4|CFB
80135	1.3642E-2	3.6839E-2	4	86	309	28946	regulation of cellular response to stress	IL1A|RIPK2|NOD2|TNF
50729	1.3817E-2	3.7158E-2	3	47	309	28946	positive regulation of inflammatory response	CCL5|TNF|IDO1
70301	1.3898E-2	3.7158E-2	2	17	309	28946	cellular response to hydrogen peroxide	LCN2|MPO
46889	1.3898E-2	3.7158E-2	2	17	309	28946	positive regulation of lipid biosynthetic process	IL1A|AVPR1A
43154	1.3898E-2	3.7158E-2	2	17	309	28946	negative regulation of caspase activity	IL6|BCL2A1D
2504	1.3898E-2	3.7158E-2	2	17	309	28946	antigen processing and presentation of peptide or polysaccharide antigen via MHC class II	H2-EB1|FCGR2B
2763	1.3898E-2	3.7158E-2	2	17	309	28946	positive regulation of myeloid leukocyte differentiation	CCL5|CCL3
61024	1.3898E-2	3.7158E-2	8	293	309	28946	membrane organization	MMP13|CLEC7A|IZUMO1|PTX3|GIMAP5|FCGR2B|ELANE|MARCH3
16044	1.3898E-2	3.7158E-2	8	293	309	28946	cellular membrane organization	MMP13|CLEC7A|IZUMO1|PTX3|GIMAP5|FCGR2B|ELANE|MARCH3
45927	1.4183E-2	3.7873E-2	4	87	309	28946	positive regulation of growth	CD38|ALOX12|AVPR1A|NGF
50880	1.4624E-2	3.8956E-2	3	48	309	28946	regulation of blood vessel size	KCNJ8|GCH1|SOD2
6022	1.4624E-2	3.8956E-2	3	48	309	28946	aminoglycan metabolic process	CHST11|HAS1|LYVE1
7264	1.4705E-2	3.9123E-2	7	239	309	28946	small GTPase mediated signal transduction	GNA13|DOK2|ARL5C|RASGRP1|RND3|GEM|RND1
5976	1.5304E-2	4.0666E-2	4	89	309	28946	polysaccharide metabolic process	CHST11|HAS1|LYVE1|PTGES
6139	1.5355E-2	4.0751E-2	41	2719	309	28946	nucleobase, nucleoside, nucleotide and nucleic acid metabolic process	PIWIL2|ZBTB48|PRDM1|HIF1A|SPIB|GNA13|CALCR|CWC22|STAT4|UPP1|EAR2|GBP2|ATRIP|LMCD1|GBP4|GBP3|DAXX|STAT1|MAMSTR|VDR|STAT2|TREX1|MX2|MX1|IRGM2|TAP1|HMGA2|MAGOHB|PARP14|POU2F2|RUNX3|IIGP1|IRAK1BP1|GFI1B|IRF4|IRF1|TFEC|IGTP|IRF7|CMPK2|IRF5
35150	1.5457E-2	4.0924E-2	3	49	309	28946	regulation of tube size	KCNJ8|GCH1|SOD2
7190	1.5457E-2	4.0924E-2	3	49	309	28946	activation of adenylate cyclase activity	GNA13|HTR7|CALCR
90316	1.5526E-2	4.0954E-2	2	18	309	28946	positive regulation of intracellular protein transport	GREM1|IL6
43029	1.5526E-2	4.0954E-2	2	18	309	28946	T cell homeostasis	IL2RA|GIMAP5
60445	1.5526E-2	4.0954E-2	2	18	309	28946	branching involved in salivary gland morphogenesis	IL6|NOV
22607	1.6039E-2	4.2256E-2	12	551	309	28946	cellular component assembly	GCH1|ITGB3|NRXN1|SLC1A1|TAP2|LCN2|CLEC2I|NOD2|SOD2|BIRC2|PFKP|GEM
302	1.6317E-2	4.2936E-2	3	50	309	28946	response to reactive oxygen species	LCN2|SOD2|MPO
19935	1.6479E-2	4.3310E-2	4	91	309	28946	cyclic-nucleotide-mediated signaling	GNA13|HTR7|CALCR|NOS2
45762	1.7203E-2	4.5014E-2	3	51	309	28946	positive regulation of adenylate cyclase activity	GNA13|HTR7|CALCR
42116	1.7231E-2	4.5014E-2	2	19	309	28946	macrophage activation	NOD2|SLC7A2
50850	1.7231E-2	4.5014E-2	2	19	309	28946	positive regulation of calcium-mediated signaling	CD8A|LMCD1
2026	1.7231E-2	4.5014E-2	2	19	309	28946	regulation of the force of heart contraction	IFNG|ADM
32388	1.7231E-2	4.5014E-2	2	19	309	28946	positive regulation of intracellular transport	GREM1|IL6
51349	1.8115E-2	4.7208E-2	3	52	309	28946	positive regulation of lyase activity	GNA13|HTR7|CALCR
31281	1.8115E-2	4.7208E-2	3	52	309	28946	positive regulation of cyclase activity	GNA13|HTR7|CALCR
32535	1.8670E-2	4.8595E-2	6	195	309	28946	regulation of cellular component size	GREM1|CD38|CLEC2I|ALOX12|AVPR1A|NGF
8361	1.8909E-2	4.9142E-2	5	143	309	28946	regulation of cell size	GREM1|CD38|ALOX12|AVPR1A|NGF
5975	1.8925E-2	4.9142E-2	10	434	309	28946	carbohydrate metabolic process	SERPINA1B|PFKFB3|CHST11|HAS1|RGS16|FUT2|TNF|LYVE1|PFKP|PTGES
6066	1.9162E-2	4.9697E-2	9	372	309	28946	alcohol metabolic process	CH25H|PFKFB3|RGS16|SAA1|SAA2|CYP7B1|TNF|PFKP|PTGES
