# Supplementary material for: Modulation of Immune Signaling and Metabolism Highlights Host and Fungal Transcriptional Responses in Mouse Models of Invasive Pulmonary Aspergillosis
Source: Sci Rep. 2017 Dec 6;7:17096. doi: 10.1038/s41598-017-17000-1 (PMC5719083; doi:10.1038/s41598-017-17000-1)
Supplement: Supplementary file 1 — Supplementary zip [file 41598_2017_17000_MOESM1_ESM.zip › Supp_Files_Final/Supp_File_2_BINGO/SD2-SD3_Down.bgo.txt]

File created with bingo (c) on Dec 17, 2016 at 5:58:37 PM

ontology: namespace
curator:  bingo

Selected ontology file : bundle://114.0:1/data/GO_Biological_Process
Selected annotation file : bundle://114.0:1/data/M_musculus_default
Discarded evidence codes : 
Overrepresentation
Selected statistical test : Hypergeometric test
Selected correction : Benjamini & Hochberg False Discovery Rate (FDR) correction
Selected significance level : 0.05
Testing option : Use whole annotation as reference set
The selected cluster :
FAM25C	ACSM1	RTKN2	DEFB4	CALML3	FAIM2	ENO3	LCE1B	MIR675	EFEMP1	FAM162B	LCE1A2	LRAT	SLC16A9	CAR8	MYOZ1	RGS9	TGM3	MAGI1	HIST1H2AL	CDKL5	RBFOX3	KRT4	ACTN3	KRT78	KRT5	KLHL41	LOR	MTURN	LCE1D	ALDH3A1	METTL7A1	H2-EA-PS	RBP4	MYL1	AKR1C14	GM37516	DSC2	GM11705	GPM6A	BEX2	NRN1	AARD	IL22RA2	SEC14L3	VTN	C6	PDZD2	THEM5	CYTL1	TPPP	IGFBP6	SMKR-PS	TREX2	NEB	GRIN2C	CNFN	MT4	9530026P05RIK	MYLPF	GNAO1	H19	DLG4	GRIN1OS	CYP1A1	EFCC1	H2-Q10	ADA	SPRR1B	H2-T23	H2-T22	SYNM	9230104L09RIK	ATP2A1	TTC29	ADRA1A	SLC6A2	CHRDL1	ACOXL	CSRP3	CCKAR	HEY1	MB	AOX3	MIR8104	GM94	APOBEC2	SLC13A4	MYBPC2	ANG4	EDN3	GM16079	UPK3B	INMT	GM4956	CYP2A5	VSNL1	OLFR750	ANGPTL7	WFDC6A	ASPG	ALDH1A1	GM29264	ITGB1BP2	ALDH1A7	IGKV1-133	ITIH5	SERPINB12	C330002G04RIK	HPGD	NRXN1	KCNA2	CRCT1	PON1	PPM1H	A930016O22RIK	STMND1	SLC5A12	AKAP5	ADCY8	LCE3C	LCE3A	LCE3B	WIF1	CBS	TNNI2	CACNG1	CYP2F2	BC018473	LRRC26	CKM	GLYCAM1	KRT13	FMO1	CYP4B1	FMO3	LCE3E	AGT	LCE3F	CES1D	GSTA3	KRT15	SAA1	SAA2	RPSA-PS10	

No annotations were retrieved for the following entities:
FAM25C	STMND1	LCE1B	MIR675	EFEMP1	PDZD2	LCE1A2	MYOZ1	MIR8104	SMKR-PS	RBFOX3	KRT13	KRT5	GM16079	UPK3B	KLHL41	MTURN	INMT	LCE3E	LCE1D	H2-EA-PS	GM4956	VSNL1	CES1D	GRIN1OS	KRT15	GM37516	GM29264	RPSA-PS10	EFCC1	GM11705	

GO-ID	p-value	corr p-value	x	n	X	N	Description	Genes in test set
32502	8.6538E-9	8.7949E-6	33	2854	114	28952	developmental process	NRN1|NRXN1|RTKN2|AKAP5|ADRA1A|CHRDL1|CSRP3|C6|CCKAR|HEY1|MB|WIF1|CBS|LRAT|CYTL1|TGM3|KRT4|EDN3|NEB|CNFN|LOR|AGT|MYLPF|GNAO1|H19|RBP4|DLG4|GSTA3|ALDH1A1|CYP1A1|ALDH1A7|ADA|SPRR1B
44281	1.2896E-8	8.7949E-6	22	1350	114	28952	small molecule metabolic process	HPGD|CKM|ACSM1|PON1|ATP2A1|ADCY8|ENO3|LOR|AGT|GNAO1|RBP4|ACOXL|CBS|ASPG|ALDH1A1|CYP1A1|SAA1|SAA2|LRAT|CAR8|ALDH1A7|ADA
6776	3.4688E-8	1.5324E-5	5	24	114	28952	vitamin A metabolic process	RBP4|ALDH1A1|CYP1A1|LRAT|ALDH1A7
1523	6.5268E-8	1.5324E-5	5	27	114	28952	retinoid metabolic process	RBP4|ALDH1A1|CYP1A1|LRAT|ALDH1A7
16101	6.5268E-8	1.5324E-5	5	27	114	28952	diterpenoid metabolic process	RBP4|ALDH1A1|CYP1A1|LRAT|ALDH1A7
6721	7.9208E-8	1.5324E-5	5	28	114	28952	terpenoid metabolic process	RBP4|ALDH1A1|CYP1A1|LRAT|ALDH1A7
7275	8.7347E-8	1.5324E-5	30	2659	114	28952	multicellular organismal development	NRN1|NRXN1|RTKN2|AKAP5|ADRA1A|CHRDL1|CSRP3|C6|CCKAR|HEY1|MB|WIF1|CBS|LRAT|CYTL1|TGM3|KRT4|EDN3|CNFN|LOR|AGT|MYLPF|H19|RBP4|GSTA3|ALDH1A1|CYP1A1|ALDH1A7|ADA|SPRR1B
48856	9.5414E-8	1.5324E-5	28	2362	114	28952	anatomical structure development	NRN1|NRXN1|RTKN2|AKAP5|ADRA1A|CHRDL1|CSRP3|CCKAR|HEY1|MB|CBS|CYTL1|TGM3|KRT4|EDN3|NEB|CNFN|LOR|AGT|MYLPF|H19|RBP4|GSTA3|ALDH1A1|CYP1A1|ALDH1A7|ADA|SPRR1B
32501	1.0111E-7	1.5324E-5	41	4553	114	28952	multicellular organismal process	NRN1|NRXN1|RTKN2|PON1|AKAP5|ADCY8|ADRA1A|SLC6A2|CHRDL1|IL22RA2|CSRP3|C6|CCKAR|HEY1|MB|WIF1|CBS|LRAT|CYTL1|RGS9|TGM3|MYBPC2|KRT4|ACTN3|EDN3|GRIN2C|CNFN|MT4|LOR|AGT|MYLPF|H19|RBP4|OLFR750|MYL1|GSTA3|ALDH1A1|CYP1A1|ALDH1A7|ADA|SPRR1B
6775	1.8830E-7	2.3905E-5	5	33	114	28952	fat-soluble vitamin metabolic process	RBP4|ALDH1A1|CYP1A1|LRAT|ALDH1A7
65008	1.9538E-7	2.3905E-5	20	1314	114	28952	regulation of biological quality	EDN3|NRXN1|NEB|GRIN2C|MT4|ADRA1A|AGT|IL22RA2|H19|RBP4|CSRP3|CCKAR|DLG4|MB|ALDH1A1|CYP1A1|LRAT|ALDH1A7|ADA|SPRR1B
48731	2.1031E-7	2.3905E-5	26	2151	114	28952	system development	NRN1|NRXN1|RTKN2|AKAP5|ADRA1A|CHRDL1|CSRP3|CCKAR|HEY1|MB|CBS|CYTL1|TGM3|KRT4|EDN3|CNFN|LOR|AGT|MYLPF|H19|RBP4|ALDH1A1|CYP1A1|ALDH1A7|ADA|SPRR1B
50896	3.8991E-7	4.0910E-5	28	2529	114	28952	response to stimulus	PON1|DEFB4|ATP2A1|ADCY8|ADRA1A|SLC6A2|IL22RA2|VTN|CCKAR|MB|CBS|LRAT|CYP2F2|RGS9|ANG4|TREX2|CYP4B1|GRIN2C|MT4|AGT|GNAO1|ALDH3A1|RBP4|DLG4|ALDH1A1|CYP1A1|H2-Q10|ADA
48513	5.7624E-7	5.6142E-5	22	1680	114	28952	organ development	KRT4|EDN3|RTKN2|CNFN|ADRA1A|LOR|AGT|MYLPF|H19|RBP4|CSRP3|CCKAR|HEY1|MB|CBS|ALDH1A1|CYP1A1|CYTL1|ALDH1A7|TGM3|ADA|SPRR1B
44057	6.3492E-7	5.7735E-5	10	323	114	28952	regulation of system process	GNAO1|CSRP3|EDN3|DLG4|TNNI2|ATP2A1|GRIN2C|ADRA1A|ADA|AGT
9888	8.0388E-7	6.8531E-5	14	709	114	28952	tissue development	KRT4|EDN3|CNFN|LOR|AGT|MYLPF|H19|RBP4|CSRP3|ALDH1A1|CYTL1|ALDH1A7|TGM3|SPRR1B
19748	9.3353E-7	7.3094E-5	5	45	114	28952	secondary metabolic process	RBP4|ALDH1A1|CYP1A1|LRAT|ALDH1A7
9987	1.0109E-6	7.3094E-5	60	8925	114	28952	cellular process	ACSM1|FAIM2|ATP2A1|ENO3|ADRA1A|SLC6A2|CHRDL1|ACOXL|CSRP3|CCKAR|HEY1|MB|LRAT|SLC16A9|CAR8|TGM3|CDKL5|APOBEC2|MYBPC2|KRT4|EDN3|LOR|ALDH3A1|RBP4|ASPG|ALDH1A1|ALDH1A7|DSC2|GPM6A|BEX2|NRN1|HPGD|NRXN1|KCNA2|PON1|SLC5A12|AKAP5|ADCY8|VTN|C6|CBS|CYTL1|TPPP|CYP2F2|CKM|GLYCAM1|TREX2|CYP4B1|NEB|FMO3|GRIN2C|CNFN|MT4|AGT|GNAO1|H19|DLG4|CYP1A1|ADA|SPRR1B
6720	1.0441E-6	7.3094E-5	5	46	114	28952	isoprenoid metabolic process	RBP4|ALDH1A1|CYP1A1|LRAT|ALDH1A7
35238	1.1789E-6	7.3094E-5	3	6	114	28952	vitamin A biosynthetic process	ALDH1A1|CYP1A1|ALDH1A7
42904	1.1789E-6	7.3094E-5	3	6	114	28952	9-cis-retinoic acid biosynthetic process	ALDH1A1|CYP1A1|ALDH1A7
42905	1.1789E-6	7.3094E-5	3	6	114	28952	9-cis-retinoic acid metabolic process	ALDH1A1|CYP1A1|ALDH1A7
42362	2.0572E-6	1.2200E-4	3	7	114	28952	fat-soluble vitamin biosynthetic process	ALDH1A1|CYP1A1|ALDH1A7
10817	2.6852E-6	1.4761E-4	7	154	114	28952	regulation of hormone levels	RBP4|CCKAR|ALDH1A1|CYP1A1|LRAT|ALDH1A7|AGT
31424	2.7055E-6	1.4761E-4	4	25	114	28952	keratinization	CNFN|TGM3|LOR|SPRR1B
42445	3.0512E-6	1.6007E-4	6	101	114	28952	hormone metabolic process	RBP4|ALDH1A1|CYP1A1|LRAT|ALDH1A7|AGT
42537	3.2821E-6	1.6581E-4	3	8	114	28952	benzene and derivative metabolic process	CYP1A1|CYP4B1|CYP2F2
34754	4.6879E-6	2.2837E-4	5	62	114	28952	cellular hormone metabolic process	RBP4|ALDH1A1|CYP1A1|LRAT|ALDH1A7
42572	4.9090E-6	2.3089E-4	3	9	114	28952	retinol metabolic process	RBP4|ALDH1A1|LRAT
44283	5.9433E-6	2.7022E-4	10	415	114	28952	small molecule biosynthetic process	RBP4|CKM|CBS|ACSM1|ALDH1A1|CYP1A1|ATP2A1|ADCY8|ALDH1A7|ADA
60429	7.2833E-6	3.2047E-4	9	334	114	28952	epithelium development	H19|KRT4|ALDH1A1|CNFN|ALDH1A7|TGM3|LOR|SPRR1B|AGT
35295	8.3995E-6	3.4924E-4	9	340	114	28952	tube development	H19|RBP4|EDN3|GSTA3|CYP1A1|ADRA1A|ALDH1A7|ADA|AGT
55114	8.4493E-6	3.4924E-4	12	638	114	28952	oxidation reduction	ALDH3A1|ACOXL|CYP2A5|HPGD|ALDH1A1|CYP1A1|FMO1|CYP4B1|CYP2F2|FMO3|ALDH1A7|LOR
6766	9.8237E-6	3.9411E-4	5	72	114	28952	vitamin metabolic process	RBP4|ALDH1A1|CYP1A1|LRAT|ALDH1A7
17144	1.2746E-5	4.9674E-4	3	12	114	28952	drug metabolic process	CYP1A1|CYP4B1|FMO3
30855	1.6922E-5	6.4115E-4	6	136	114	28952	epithelial cell differentiation	KRT4|CNFN|TGM3|LOR|SPRR1B|AGT
6629	2.2395E-5	8.2557E-4	12	704	114	28952	lipid metabolic process	RBP4|ACOXL|HPGD|ACSM1|ASPG|ALDH1A1|PON1|CYP1A1|SAA1|SAA2|LRAT|ALDH1A7
30216	2.9989E-5	1.0765E-3	4	45	114	28952	keratinocyte differentiation	CNFN|TGM3|LOR|SPRR1B
30154	3.4255E-5	1.1980E-3	19	1697	114	28952	cell differentiation	NRN1|KRT4|EDN3|NEB|AKAP5|CNFN|CHRDL1|LOR|AGT|RBP4|CSRP3|CCKAR|HEY1|MB|CYTL1|ALDH1A7|TGM3|ADA|SPRR1B
42310	3.8835E-5	1.2541E-3	3	17	114	28952	vasoconstriction	EDN3|ADRA1A|AGT
42573	3.8835E-5	1.2541E-3	3	17	114	28952	retinoic acid metabolic process	ALDH1A1|CYP1A1|ALDH1A7
43436	3.9805E-5	1.2541E-3	10	518	114	28952	oxoacid metabolic process	RBP4|ACOXL|HPGD|CBS|ACSM1|ASPG|ALDH1A1|CYP1A1|ALDH1A7|LOR
19752	3.9805E-5	1.2541E-3	10	518	114	28952	carboxylic acid metabolic process	RBP4|ACOXL|HPGD|CBS|ACSM1|ASPG|ALDH1A1|CYP1A1|ALDH1A7|LOR
6082	4.0455E-5	1.2541E-3	10	519	114	28952	organic acid metabolic process	RBP4|ACOXL|HPGD|CBS|ACSM1|ASPG|ALDH1A1|CYP1A1|ALDH1A7|LOR
9913	4.2132E-5	1.2771E-3	4	49	114	28952	epidermal cell differentiation	CNFN|TGM3|LOR|SPRR1B
10646	4.4318E-5	1.3141E-3	13	880	114	28952	regulation of cell communication	MAGI1|EDN3|GRIN2C|ADRA1A|AGT|IL22RA2|CCKAR|HEY1|DLG4|WIF1|CBS|RGS9|ADA
48869	4.8049E-5	1.3944E-3	19	1740	114	28952	cellular developmental process	NRN1|KRT4|EDN3|NEB|AKAP5|CNFN|CHRDL1|LOR|AGT|RBP4|CSRP3|CCKAR|HEY1|MB|CYTL1|ALDH1A7|TGM3|ADA|SPRR1B
42180	4.9759E-5	1.4140E-3	10	532	114	28952	cellular ketone metabolic process	RBP4|ACOXL|HPGD|CBS|ACSM1|ASPG|ALDH1A1|CYP1A1|ALDH1A7|LOR
6805	5.5023E-5	1.5010E-3	3	19	114	28952	xenobiotic metabolic process	CYP1A1|CYP4B1|CYP2F2
71466	5.5023E-5	1.5010E-3	3	19	114	28952	cellular response to xenobiotic stimulus	CYP1A1|CYP4B1|CYP2F2
8299	6.4548E-5	1.6931E-3	3	20	114	28952	isoprenoid biosynthetic process	ALDH1A1|CYP1A1|ALDH1A7
6081	6.4548E-5	1.6931E-3	3	20	114	28952	cellular aldehyde metabolic process	ALDH3A1|RBP4|ALDH1A7
51239	8.4402E-5	2.1501E-3	14	1073	114	28952	regulation of multicellular organismal process	EDN3|ATP2A1|AKAP5|GRIN2C|ADRA1A|AGT|GNAO1|RBP4|CSRP3|C6|CCKAR|DLG4|TNNI2|ADA
9410	8.6697E-5	2.1501E-3	3	22	114	28952	response to xenobiotic stimulus	CYP1A1|CYP4B1|CYP2F2
51345	8.6699E-5	2.1501E-3	5	113	114	28952	positive regulation of hydrolase activity	GNAO1|C6|RGS9|ADRA1A|AGT
42221	9.4906E-5	2.3117E-3	14	1085	114	28952	response to chemical stimulus	PON1|CYP4B1|ATP2A1|MT4|ADRA1A|GNAO1|ALDH3A1|RBP4|DLG4|MB|CBS|ALDH1A1|CYP1A1|CYP2F2
48518	1.1066E-4	2.6481E-3	19	1853	114	28952	positive regulation of biological process	MAGI1|H2-T23|EDN3|RTKN2|AKAP5|ADRA1A|AGT|ALDH3A1|VTN|RBP4|C6|CCKAR|HEY1|WIF1|ALDH1A1|CYP1A1|CYTL1|ALDH1A7|ADA
8016	1.2826E-4	3.0164E-3	4	65	114	28952	regulation of heart contraction	GNAO1|CSRP3|ADRA1A|ADA
6936	1.3613E-4	3.1470E-3	4	66	114	28952	muscle contraction	MYBPC2|ACTN3|MYL1|AGT
44255	1.4938E-4	3.3958E-3	9	493	114	28952	cellular lipid metabolic process	RBP4|ACOXL|HPGD|ACSM1|ASPG|ALDH1A1|CYP1A1|LRAT|ALDH1A7
32787	1.7608E-4	3.9372E-3	7	296	114	28952	monocarboxylic acid metabolic process	RBP4|ACOXL|HPGD|ACSM1|ALDH1A1|CYP1A1|ALDH1A7
9110	2.0162E-4	4.4096E-3	3	29	114	28952	vitamin biosynthetic process	ALDH1A1|CYP1A1|ALDH1A7
51049	2.0367E-4	4.4096E-3	9	514	114	28952	regulation of transport	MAGI1|GNAO1|RBP4|CCKAR|EDN3|KCNA2|AKAP5|ADA|AGT
90257	2.1213E-4	4.5210E-3	4	74	114	28952	regulation of muscle system process	TNNI2|ATP2A1|ADA|AGT
43288	2.2816E-4	4.7154E-3	2	6	114	28952	apocarotenoid metabolic process	RBP4|ALDH1A7
42574	2.2816E-4	4.7154E-3	2	6	114	28952	retinal metabolic process	RBP4|ALDH1A7
3012	2.3510E-4	4.7863E-3	4	76	114	28952	muscle system process	MYBPC2|ACTN3|MYL1|AGT
7507	3.2944E-4	6.6082E-3	6	233	114	28952	heart development	H19|RBP4|CSRP3|MB|ADRA1A|ALDH1A7
3013	3.4605E-4	6.7431E-3	5	152	114	28952	circulatory system process	EDN3|MYL1|PON1|ADRA1A|AGT
8015	3.4605E-4	6.7431E-3	5	152	114	28952	blood circulation	EDN3|MYL1|PON1|ADRA1A|AGT
32879	3.5128E-4	6.7486E-3	10	677	114	28952	regulation of localization	MAGI1|GNAO1|H19|RBP4|CCKAR|EDN3|KCNA2|AKAP5|ADA|AGT
50804	3.8984E-4	7.3854E-3	5	156	114	28952	regulation of synaptic transmission	EDN3|DLG4|GRIN2C|ADRA1A|AGT
51262	4.1901E-4	7.8292E-3	3	37	114	28952	protein tetramerization	NRXN1|ALDH1A1|ALDH1A7
51969	5.3193E-4	9.8048E-3	5	167	114	28952	regulation of transmission of nerve impulse	EDN3|DLG4|GRIN2C|ADRA1A|AGT
9719	5.6453E-4	1.0267E-2	6	258	114	28952	response to endogenous stimulus	GNAO1|ALDH3A1|RBP4|MB|ATP2A1|ADRA1A
51336	5.7609E-4	1.0339E-2	6	259	114	28952	regulation of hydrolase activity	GNAO1|SERPINB12|C6|RGS9|ADRA1A|AGT
9636	6.1028E-4	1.0811E-2	3	42	114	28952	response to toxin	PON1|CYP1A1|CYP2F2
43269	6.2420E-4	1.0916E-2	5	173	114	28952	regulation of ion transport	MAGI1|GNAO1|CCKAR|KCNA2|AKAP5
48522	6.9029E-4	1.1799E-2	16	1638	114	28952	positive regulation of cellular process	EDN3|RTKN2|AKAP5|ADRA1A|AGT|ALDH3A1|VTN|RBP4|C6|HEY1|WIF1|ALDH1A1|CYP1A1|CYTL1|ALDH1A7|ADA
6875	6.9205E-4	1.1799E-2	5	177	114	28952	cellular metal ion homeostasis	CSRP3|CCKAR|MT4|ADRA1A|AGT
44093	7.9722E-4	1.3213E-2	7	381	114	28952	positive regulation of molecular function	GNAO1|C6|CCKAR|CYTL1|RGS9|ADRA1A|AGT
9653	7.9792E-4	1.3213E-2	13	1185	114	28952	anatomical structure morphogenesis	NRN1|EDN3|NEB|ADRA1A|AGT|H19|RBP4|CCKAR|HEY1|CBS|ALDH1A1|ALDH1A7|ADA
55065	8.0399E-4	1.3213E-2	5	183	114	28952	metal ion homeostasis	CSRP3|CCKAR|MT4|ADRA1A|AGT
31644	8.2389E-4	1.3253E-2	5	184	114	28952	regulation of neurological system process	EDN3|DLG4|GRIN2C|ADRA1A|AGT
10460	8.2589E-4	1.3253E-2	2	11	114	28952	positive regulation of heart rate	ADRA1A|ADA
43270	8.4975E-4	1.3323E-2	3	47	114	28952	positive regulation of ion transport	MAGI1|CCKAR|AKAP5
50880	8.4975E-4	1.3323E-2	3	47	114	28952	regulation of blood vessel size	EDN3|ADRA1A|AGT
10959	8.6123E-4	1.3349E-2	4	107	114	28952	regulation of metal ion transport	MAGI1|GNAO1|CCKAR|AKAP5
35150	9.0382E-4	1.3852E-2	3	48	114	28952	regulation of tube size	EDN3|ADRA1A|AGT
10627	9.9655E-4	1.5103E-2	5	192	114	28952	regulation of intracellular protein kinase cascade	MAGI1|CBS|ADRA1A|AGT|IL22RA2
30324	1.0553E-3	1.5818E-2	4	113	114	28952	lung development	RBP4|CYP1A1|ALDH1A7|ADA
30323	1.1263E-3	1.6698E-2	4	115	114	28952	respiratory tube development	RBP4|CYP1A1|ALDH1A7|ADA
3018	1.1417E-3	1.6730E-2	3	52	114	28952	vascular process in circulatory system	EDN3|ADRA1A|AGT
42493	1.1630E-3	1.6730E-2	4	116	114	28952	response to drug	ALDH3A1|ALDH1A1|CYP4B1|ADRA1A
1976	1.1652E-3	1.6730E-2	2	13	114	28952	neurological system process involved in regulation of systemic arterial blood pressure	ADRA1A|AGT
65007	1.2514E-3	1.7781E-2	43	7122	114	28952	biological regulation	H2-T23|SERPINB12|NRXN1|RTKN2|KCNA2|ATP2A1|AKAP5|ADCY8|ADRA1A|IL22RA2|VTN|CSRP3|C6|CCKAR|HEY1|MB|WIF1|CBS|TNNI2|LRAT|CYTL1|CAR8|IGFBP6|RGS9|MAGI1|KRT4|EDN3|NEB|GRIN2C|MT4|AGT|GNAO1|ALDH3A1|H19|RBP4|OLFR750|ANGPTL7|DLG4|ALDH1A1|CYP1A1|ALDH1A7|ADA|SPRR1B
42127	1.2859E-3	1.8082E-2	9	665	114	28952	regulation of cell proliferation	ALDH3A1|H19|RBP4|KRT4|EDN3|RTKN2|ALDH1A7|ADA|AGT
6519	1.3178E-3	1.8342E-2	6	304	114	28952	cellular amino acid and derivative metabolic process	CKM|CBS|ASPG|CYP1A1|LRAT|LOR
43547	1.3560E-3	1.8658E-2	2	14	114	28952	positive regulation of GTPase activity	GNAO1|RGS9
35466	1.3679E-3	1.8658E-2	9	671	114	28952	regulation of signaling pathway	MAGI1|HEY1|WIF1|CBS|RGS9|ADRA1A|ADA|AGT|IL22RA2
48565	1.5670E-3	2.1162E-2	3	58	114	28952	digestive tract development	H19|ALDH1A7|ADA
60541	1.6240E-3	2.1506E-2	4	127	114	28952	respiratory system development	RBP4|CYP1A1|ALDH1A7|ADA
51051	1.6240E-3	2.1506E-2	4	127	114	28952	negative regulation of transport	GNAO1|EDN3|AKAP5|ADA
8544	1.7196E-3	2.2554E-2	4	129	114	28952	epidermis development	CNFN|TGM3|LOR|SPRR1B
45823	1.7789E-3	2.3109E-2	2	16	114	28952	positive regulation of heart contraction	ADRA1A|ADA
6725	1.8704E-3	2.4068E-2	4	132	114	28952	cellular aromatic compound metabolic process	CYP1A1|CYP4B1|CYP2F2|ADA
30003	1.9653E-3	2.4711E-2	5	224	114	28952	cellular cation homeostasis	CSRP3|CCKAR|MT4|ADRA1A|AGT
43408	1.9758E-3	2.4711E-2	4	134	114	28952	regulation of MAPKKK cascade	MAGI1|CBS|ADRA1A|AGT
6937	1.9882E-3	2.4711E-2	3	63	114	28952	regulation of muscle contraction	TNNI2|ATP2A1|ADA
61061	2.0038E-3	2.4711E-2	5	225	114	28952	muscle structure development	MYLPF|RBP4|CSRP3|NEB|AGT
31076	2.0109E-3	2.4711E-2	2	17	114	28952	embryonic camera-type eye development	ALDH1A1|ALDH1A7
9308	2.1179E-3	2.5619E-2	6	334	114	28952	amine metabolic process	ITIH5|CBS|ASPG|CYP1A1|LRAT|LOR
9725	2.1224E-3	2.5619E-2	5	228	114	28952	response to hormone stimulus	ALDH3A1|RBP4|MB|ATP2A1|ADRA1A
7398	2.1415E-3	2.5623E-2	4	137	114	28952	ectoderm development	CNFN|TGM3|LOR|SPRR1B
8152	2.4673E-3	2.9264E-2	39	6469	114	28952	metabolic process	ITIH5|HPGD|ACSM1|PON1|ATP2A1|ADCY8|ENO3|ACOXL|HEY1|CBS|AOX3|LRAT|CYTL1|CAR8|CYP2F2|TGM3|CDKL5|APOBEC2|CKM|TREX2|FMO1|CYP4B1|FMO3|MT4|LOR|AGT|GNAO1|ALDH3A1|RBP4|CYP2A5|GSTA3|AKR1C14|ASPG|ALDH1A1|CYP1A1|SAA1|SAA2|ALDH1A7|ADA
43266	2.5155E-3	2.9325E-2	2	19	114	28952	regulation of potassium ion transport	CCKAR|AKAP5
2026	2.5155E-3	2.9325E-2	2	19	114	28952	regulation of the force of heart contraction	CSRP3|ADRA1A
6873	2.6718E-3	3.0793E-2	6	350	114	28952	cellular ion homeostasis	CSRP3|CCKAR|GRIN2C|MT4|ADRA1A|AGT
55123	2.6865E-3	3.0793E-2	3	70	114	28952	digestive system development	H19|ALDH1A7|ADA
7212	2.7878E-3	3.0867E-2	2	20	114	28952	dopamine receptor signaling pathway	GNAO1|RGS9
48167	2.7970E-3	3.0867E-2	3	71	114	28952	regulation of synaptic plasticity	DLG4|GRIN2C|AGT
51046	2.8437E-3	3.0867E-2	5	244	114	28952	regulation of secretion	RBP4|CCKAR|EDN3|ADA|AGT
55082	2.9457E-3	3.0867E-2	6	357	114	28952	cellular chemical homeostasis	CSRP3|CCKAR|GRIN2C|MT4|ADRA1A|AGT
8203	3.0264E-3	3.0867E-2	3	73	114	28952	cholesterol metabolic process	PON1|SAA1|SAA2
44282	3.0277E-3	3.0867E-2	6	359	114	28952	small molecule catabolic process	GNAO1|ACOXL|ATP2A1|ENO3|LOR|ADA
9066	3.0733E-3	3.0867E-2	2	21	114	28952	aspartate family amino acid metabolic process	ASPG|LOR
55080	3.2642E-3	3.0867E-2	5	252	114	28952	cation homeostasis	CSRP3|CCKAR|MT4|ADRA1A|AGT
48568	3.3197E-3	3.0867E-2	5	253	114	28952	embryonic organ development	H19|RBP4|ALDH1A1|ALDH1A7|ADA
6066	3.6030E-3	3.0867E-2	6	372	114	28952	alcohol metabolic process	RBP4|PON1|SAA1|SAA2|LRAT|ENO3
6950	3.6556E-3	3.0867E-2	12	1243	114	28952	response to stress	ALDH3A1|CCKAR|ANG4|MB|TREX2|ALDH1A1|DEFB4|GRIN2C|ADRA1A|SLC6A2|AGT|IL22RA2
43449	3.6837E-3	3.0867E-2	2	23	114	28952	cellular alkene metabolic process	CYP4B1|CYP2F2
48566	3.6837E-3	3.0867E-2	2	23	114	28952	embryonic digestive tract development	ALDH1A7|ADA
51924	3.9191E-3	3.0867E-2	3	80	114	28952	regulation of calcium ion transport	GNAO1|CCKAR|AKAP5
16125	3.9191E-3	3.0867E-2	3	80	114	28952	sterol metabolic process	PON1|SAA1|SAA2
6154	3.9376E-3	3.0867E-2	1	1	114	28952	adenosine catabolic process	ADA
6157	3.9376E-3	3.0867E-2	1	1	114	28952	deoxyadenosine catabolic process	ADA
45175	3.9376E-3	3.0867E-2	1	1	114	28952	basal protein localization	H19
30950	3.9376E-3	3.0867E-2	1	1	114	28952	establishment or maintenance of actin cytoskeleton polarity	H19
30952	3.9376E-3	3.0867E-2	1	1	114	28952	establishment or maintenance of cytoskeleton polarity	H19
2314	3.9376E-3	3.0867E-2	1	1	114	28952	germinal center B cell differentiation	ADA
51533	3.9376E-3	3.0867E-2	1	1	114	28952	positive regulation of NFAT protein import into nucleus	AKAP5
6535	3.9376E-3	3.0867E-2	1	1	114	28952	cysteine biosynthetic process from serine	CBS
6553	3.9376E-3	3.0867E-2	1	1	114	28952	lysine metabolic process	LOR
6554	3.9376E-3	3.0867E-2	1	1	114	28952	lysine catabolic process	LOR
18894	3.9376E-3	3.0867E-2	1	1	114	28952	dibenzo-p-dioxin metabolic process	CYP1A1
18917	3.9376E-3	3.0867E-2	1	1	114	28952	fluorene metabolic process	CYP4B1
18931	3.9376E-3	3.0867E-2	1	1	114	28952	naphthalene metabolic process	CYP2F2
6653	3.9376E-3	3.0867E-2	1	1	114	28952	lecithin metabolic process	LRAT
14873	3.9376E-3	3.0867E-2	1	1	114	28952	response to muscle activity involved in regulation of muscle adaptation	AGT
18979	3.9376E-3	3.0867E-2	1	1	114	28952	trichloroethylene metabolic process	CYP2F2
17143	3.9376E-3	3.0867E-2	1	1	114	28952	insecticide metabolic process	CYP1A1
2905	3.9376E-3	3.0867E-2	1	1	114	28952	regulation of mature B cell apoptosis	ADA
2906	3.9376E-3	3.0867E-2	1	1	114	28952	negative regulation of mature B cell apoptosis	ADA
9092	3.9376E-3	3.0867E-2	1	1	114	28952	homoserine metabolic process	CBS
19341	3.9376E-3	3.0867E-2	1	1	114	28952	dibenzo-p-dioxin catabolic process	CYP1A1
19343	3.9376E-3	3.0867E-2	1	1	114	28952	cysteine biosynthetic process via cystathionine	CBS
19346	3.9376E-3	3.0867E-2	1	1	114	28952	transsulfuration	CBS
46061	3.9376E-3	3.0867E-2	1	1	114	28952	dATP catabolic process	ADA
60407	3.9376E-3	3.0867E-2	1	1	114	28952	negative regulation of penile erection	ADA
46090	3.9376E-3	3.0867E-2	1	1	114	28952	deoxyadenosine metabolic process	ADA
19477	3.9376E-3	3.0867E-2	1	1	114	28952	L-lysine catabolic process	LOR
46101	3.9376E-3	3.0867E-2	1	1	114	28952	hypoxanthine biosynthetic process	ADA
46103	3.9376E-3	3.0867E-2	1	1	114	28952	inosine biosynthetic process	ADA
46111	3.9376E-3	3.0867E-2	1	1	114	28952	xanthine biosynthetic process	ADA
7284	3.9376E-3	3.0867E-2	1	1	114	28952	spermatogonial cell division	RBP4
46314	3.9376E-3	3.0867E-2	1	1	114	28952	phosphocreatine biosynthetic process	CKM
46440	3.9376E-3	3.0867E-2	1	1	114	28952	L-lysine metabolic process	LOR
9812	3.9376E-3	3.0867E-2	1	1	114	28952	flavonoid metabolic process	CYP1A1
46864	3.9376E-3	3.0867E-2	1	1	114	28952	isoprenoid transport	RBP4
46865	3.9376E-3	3.0867E-2	1	1	114	28952	terpenoid transport	RBP4
34633	3.9376E-3	3.0867E-2	1	1	114	28952	retinol transport	RBP4
8065	3.9376E-3	3.0867E-2	1	1	114	28952	establishment of blood-nerve barrier	AGT
1985	3.9376E-3	3.0867E-2	1	1	114	28952	negative regulation of heart rate involved in baroreceptor response to increased systemic arterial blood pressure	ADRA1A
1986	3.9376E-3	3.0867E-2	1	1	114	28952	negative regulation of the force of heart contraction involved in baroreceptor response to increased systemic arterial blood pressure	ADRA1A
50801	3.9952E-3	3.1064E-2	6	380	114	28952	ion homeostasis	CSRP3|CCKAR|GRIN2C|MT4|ADRA1A|AGT
3044	4.0082E-3	3.1064E-2	2	24	114	28952	regulation of systemic arterial blood pressure mediated by a chemical signal	ADRA1A|AGT
60341	4.3037E-3	3.2930E-2	5	269	114	28952	regulation of cellular localization	RBP4|CCKAR|EDN3|AKAP5|AGT
8284	4.3096E-3	3.2930E-2	6	386	114	28952	positive regulation of cell proliferation	ALDH3A1|EDN3|RTKN2|ALDH1A7|ADA|AGT
51289	4.3456E-3	3.2930E-2	2	25	114	28952	protein homotetramerization	ALDH1A1|ALDH1A7
2027	4.3456E-3	3.2930E-2	2	25	114	28952	regulation of heart rate	ADRA1A|ADA
52548	4.6449E-3	3.5004E-2	3	85	114	28952	regulation of endopeptidase activity	SERPINB12|C6|AGT
48519	4.6835E-3	3.5100E-2	14	1623	114	28952	negative regulation of biological process	MAGI1|KRT4|EDN3|AKAP5|GRIN2C|ADRA1A|AGT|GNAO1|H19|RBP4|HEY1|WIF1|RGS9|ADA
9966	4.7695E-3	3.5550E-2	7	524	114	28952	regulation of signal transduction	MAGI1|CBS|RGS9|ADRA1A|ADA|AGT|IL22RA2
9968	4.7992E-3	3.5576E-2	3	86	114	28952	negative regulation of signal transduction	MAGI1|RGS9|ADRA1A
23057	4.9565E-3	3.6531E-2	3	87	114	28952	negative regulation of signaling process	MAGI1|RGS9|ADRA1A
10033	4.9885E-3	3.6531E-2	8	668	114	28952	response to organic substance	GNAO1|ALDH3A1|RBP4|DLG4|MB|ALDH1A1|ATP2A1|ADRA1A
51259	5.0351E-3	3.6531E-2	4	174	114	28952	protein oligomerization	NRXN1|ALDH1A1|KCNA2|ALDH1A7
1932	5.0351E-3	3.6531E-2	4	174	114	28952	regulation of protein amino acid phosphorylation	MAGI1|CBS|AKAP5|IL22RA2
23051	5.0697E-3	3.6587E-2	7	530	114	28952	regulation of signaling process	MAGI1|CBS|RGS9|ADRA1A|ADA|AGT|IL22RA2
48169	5.4335E-3	3.9007E-2	2	28	114	28952	regulation of long-term neuronal synaptic plasticity	DLG4|AGT
9056	5.5937E-3	3.9902E-2	9	830	114	28952	catabolic process	GNAO1|ACOXL|ASPG|CYP1A1|CYP4B1|ATP2A1|ENO3|LOR|ADA
16331	5.6167E-3	3.9902E-2	3	91	114	28952	morphogenesis of embryonic epithelium	H19|ALDH1A1|ALDH1A7
22610	5.7687E-3	4.0559E-2	7	543	114	28952	biological adhesion	VTN|MYBPC2|NRXN1|GLYCAM1|DSC2|ADA|AGT
7155	5.7687E-3	4.0559E-2	7	543	114	28952	cell adhesion	VTN|MYBPC2|NRXN1|GLYCAM1|DSC2|ADA|AGT
43933	5.9547E-3	4.1652E-2	6	413	114	28952	macromolecular complex subunit organization	NRXN1|ALDH1A1|KCNA2|TPPP|AKAP5|ALDH1A7
9790	6.1336E-3	4.2640E-2	8	692	114	28952	embryonic development	H19|RBP4|C6|KRT4|ALDH1A1|LRAT|ALDH1A7|ADA
43271	6.2209E-3	4.2640E-2	2	30	114	28952	negative regulation of ion transport	GNAO1|AKAP5
51928	6.2209E-3	4.2640E-2	2	30	114	28952	positive regulation of calcium ion transport	CCKAR|AKAP5
48002	6.2209E-3	4.2640E-2	2	30	114	28952	antigen processing and presentation of peptide antigen	H2-T23|H2-Q10
22607	6.2933E-3	4.2920E-2	7	552	114	28952	cellular component assembly	H19|NRXN1|ALDH1A1|KCNA2|NEB|TPPP|ALDH1A7
52547	6.3272E-3	4.2937E-2	3	95	114	28952	regulation of peptidase activity	SERPINB12|C6|AGT
51246	6.8925E-3	4.3404E-2	6	426	114	28952	regulation of protein metabolic process	MAGI1|C6|CBS|AKAP5|GRIN2C|IL22RA2
19725	7.0457E-3	4.3404E-2	6	428	114	28952	cellular homeostasis	CSRP3|CCKAR|GRIN2C|MT4|ADRA1A|AGT
6461	7.3479E-3	4.3404E-2	5	306	114	28952	protein complex assembly	NRXN1|ALDH1A1|KCNA2|TPPP|ALDH1A7
70271	7.3479E-3	4.3404E-2	5	306	114	28952	protein complex biogenesis	NRXN1|ALDH1A1|KCNA2|TPPP|ALDH1A7
48583	7.3597E-3	4.3404E-2	6	432	114	28952	regulation of response to stimulus	H2-T23|RBP4|C6|CBS|ADA|AGT
7601	7.4895E-3	4.3404E-2	3	101	114	28952	visual perception	RBP4|LRAT|RGS9
65009	7.5215E-3	4.3404E-2	9	870	114	28952	regulation of molecular function	GNAO1|SERPINB12|C6|CCKAR|CBS|CYTL1|RGS9|ADRA1A|AGT
50953	7.6947E-3	4.3404E-2	3	102	114	28952	sensory perception of light stimulus	RBP4|LRAT|RGS9
2072	7.8597E-3	4.3404E-2	1	2	114	28952	optic cup morphogenesis involved in camera-type eye development	ALDH1A1
6307	7.8597E-3	4.3404E-2	1	2	114	28952	DNA dealkylation involved in DNA repair	AGT
51532	7.8597E-3	4.3404E-2	1	2	114	28952	regulation of NFAT protein import into nucleus	AKAP5
10613	7.8597E-3	4.3404E-2	1	2	114	28952	positive regulation of cardiac muscle hypertrophy	AGT
51593	7.8597E-3	4.3404E-2	1	2	114	28952	response to folic acid	CBS
14742	7.8597E-3	4.3404E-2	1	2	114	28952	positive regulation of muscle hypertrophy	AGT
2488	7.8597E-3	4.3404E-2	1	2	114	28952	antigen processing and presentation of endogenous peptide antigen via MHC class Ib via ER pathway	H2-T23
2489	7.8597E-3	4.3404E-2	1	2	114	28952	antigen processing and presentation of endogenous peptide antigen via MHC class Ib via ER pathway, TAP-dependent	H2-T23
6603	7.8597E-3	4.3404E-2	1	2	114	28952	phosphocreatine metabolic process	CKM
35315	7.8597E-3	4.3404E-2	1	2	114	28952	hair cell differentiation	TGM3
14874	7.8597E-3	4.3404E-2	1	2	114	28952	response to stimulus involved in regulation of muscle adaptation	AGT
70256	7.8597E-3	4.3404E-2	1	2	114	28952	negative regulation of mucus secretion	ADA
60059	7.8597E-3	4.3404E-2	1	2	114	28952	embryonic retina morphogenesis in camera-type eye	RBP4
10954	7.8597E-3	4.3404E-2	1	2	114	28952	positive regulation of protein maturation by peptide bond cleavage	C6
45917	7.8597E-3	4.3404E-2	1	2	114	28952	positive regulation of complement activation	C6
9068	7.8597E-3	4.3404E-2	1	2	114	28952	aspartate family amino acid catabolic process	LOR
19344	7.8597E-3	4.3404E-2	1	2	114	28952	cysteine biosynthetic process	CBS
48134	7.8597E-3	4.3404E-2	1	2	114	28952	germ-line cyst formation	RBP4
48136	7.8597E-3	4.3404E-2	1	2	114	28952	male germ-line cyst formation	RBP4
46100	7.8597E-3	4.3404E-2	1	2	114	28952	hypoxanthine metabolic process	ADA
46102	7.8597E-3	4.3404E-2	1	2	114	28952	inosine metabolic process	ADA
46110	7.8597E-3	4.3404E-2	1	2	114	28952	xanthine metabolic process	ADA
46121	7.8597E-3	4.3404E-2	1	2	114	28952	deoxyribonucleoside catabolic process	ADA
46122	7.8597E-3	4.3404E-2	1	2	114	28952	purine deoxyribonucleoside metabolic process	ADA
46124	7.8597E-3	4.3404E-2	1	2	114	28952	purine deoxyribonucleoside catabolic process	ADA
7354	7.8597E-3	4.3404E-2	1	2	114	28952	zygotic determination of anterior/posterior axis, embryo	H19
42196	7.8597E-3	4.3404E-2	1	2	114	28952	chlorinated hydrocarbon metabolic process	CYP2F2
42197	7.8597E-3	4.3404E-2	1	2	114	28952	halogenated hydrocarbon metabolic process	CYP2F2
48659	7.8597E-3	4.3404E-2	1	2	114	28952	smooth muscle cell proliferation	AGT
50862	7.8597E-3	4.3404E-2	1	2	114	28952	positive regulation of T cell receptor signaling pathway	ADA
42737	7.8597E-3	4.3404E-2	1	2	114	28952	drug catabolic process	CYP4B1
42738	7.8597E-3	4.3404E-2	1	2	114	28952	exogenous drug catabolic process	CYP4B1
1970	7.8597E-3	4.3404E-2	1	2	114	28952	positive regulation of activation of membrane attack complex	C6
1983	7.8597E-3	4.3404E-2	1	2	114	28952	baroreceptor response to increased systemic arterial blood pressure	ADRA1A
1994	7.8597E-3	4.3404E-2	1	2	114	28952	norepinephrine-epinephrine vasoconstriction involved in regulation of systemic arterial blood pressure	ADRA1A
1998	7.8597E-3	4.3404E-2	1	2	114	28952	angiotensin mediated vasoconstriction involved in regulation of systemic arterial blood pressure	AGT
1999	7.8597E-3	4.3404E-2	1	2	114	28952	renal response to blood flow involved in circulatory renin-angiotensin regulation of systemic arterial blood pressure	AGT
2018	7.8597E-3	4.3404E-2	1	2	114	28952	renin-angiotensin regulation of aldosterone production	AGT
55085	7.8971E-3	4.3434E-2	8	723	114	28952	transmembrane transport	GPM6A|RBP4|KCNA2|SLC5A12|ATP2A1|SLC16A9|GRIN2C|SLC6A2
14032	7.9411E-3	4.3501E-2	2	34	114	28952	neural crest cell development	EDN3|ALDH1A7
46700	8.1696E-3	4.4573E-2	4	200	114	28952	heterocycle catabolic process	GNAO1|CYP1A1|ATP2A1|ADA
50789	8.2806E-3	4.4999E-2	38	6695	114	28952	regulation of biological process	H2-T23|RTKN2|KCNA2|ATP2A1|AKAP5|ADCY8|ADRA1A|IL22RA2|VTN|CSRP3|C6|CCKAR|HEY1|WIF1|CBS|TNNI2|CYTL1|CAR8|IGFBP6|RGS9|MAGI1|KRT4|EDN3|NEB|GRIN2C|AGT|GNAO1|ALDH3A1|H19|RBP4|OLFR750|ANGPTL7|DLG4|ALDH1A1|CYP1A1|ALDH1A7|ADA|SPRR1B
45777	8.4009E-3	4.5292E-2	2	35	114	28952	positive regulation of blood pressure	ADRA1A|AGT
19229	8.4009E-3	4.5292E-2	2	35	114	28952	regulation of vasoconstriction	EDN3|ADRA1A
43085	8.7045E-3	4.6744E-2	5	319	114	28952	positive regulation of catalytic activity	GNAO1|C6|RGS9|ADRA1A|AGT
44272	8.8723E-3	4.7273E-2	2	36	114	28952	sulfur compound biosynthetic process	CBS|CYTL1
14033	8.8723E-3	4.7273E-2	2	36	114	28952	neural crest cell differentiation	EDN3|ALDH1A7
32880	8.9951E-3	4.7741E-2	3	108	114	28952	regulation of protein localization	H19|RBP4|AKAP5
46620	9.3554E-3	4.9460E-2	2	37	114	28952	regulation of organ growth	RBP4|AGT
