# Supplementary material for: Modulation of Immune Signaling and Metabolism Highlights Host and Fungal Transcriptional Responses in Mouse Models of Invasive Pulmonary Aspergillosis
Source: Sci Rep. 2017 Dec 6;7:17096. doi: 10.1038/s41598-017-17000-1 (PMC5719083; doi:10.1038/s41598-017-17000-1)
Supplement: Supplementary file 1 — Supplementary zip [file 41598_2017_17000_MOESM1_ESM.zip › Supp_Files_Final/Supp_File_2_BINGO/SD2-SD3_Up.bgo.txt]

File created with bingo (c) on Dec 17, 2016 at 5:58:09 PM

ontology: namespace
curator:  bingo

Selected ontology file : bundle://114.0:1/data/GO_Biological_Process
Selected annotation file : bundle://114.0:1/data/M_musculus_default
Discarded evidence codes : 
Overrepresentation
Selected statistical test : Hypergeometric test
Selected correction : Benjamini & Hochberg False Discovery Rate (FDR) correction
Selected significance level : 0.05
Testing option : Use whole annotation as reference set
The selected cluster :
SPON2	GM24846	GM3839	MKI67	MIR668	LGALS1	RP23-326D6.5	C3AR1	TNFSF11	CYP1B1	PROK2	GTSE1	IFITM6	WFDC21	GM10693	KRTAP17-1	SLC6A12	KNSTRN	SFRP1	NEIL3	DEPDC1A	NINJ2	FAM64A	DNA2	PRR11	CCNO	MEG3	CDCA2	CDCA3	PDE1B	PLA2G7	IQGAP3	RACGAP1	SLAMF8	WFDC17	HIST1H3I	KCNN4	MSR1	GM16334	GM15922	PYHIN1	FN1	MIR1906-1	STFA2	STFA3	COL1A1	MARCO	TPX2	HAL	COL1A2	TREML4	TREML2	FERMT3	ARHGAP9	TOP2A	GM11331	PTPRN	HEXB	GM15931	PTPRO	CTSS	MS4A4A	FCRLB	TRIM5	CTSK	PBK	TNFAIP8L2	CTSE	CCR5	IKBKE	CEP55	CCR2	APOBEC1	CD52	IL11	NXPE5	SERPINB2	ARG1	AF251705	AC158396.1	MMP10	MRAP	MS4A6B	DCSTAMP	CD200R1	SLCO4A1	OAF	HCLS1	FAM20C	CD48	KIF2C	SERPINB10	CLEC4A1	LILRA6	GRN	4930427A07RIK	CCL11	CLEC4A2	CYP2AB1	UCP1	AOAH	I830127L07RIK	RBFA	MS4A6D	MS4A6C	RP23-317I8.1	MIR412	GM23451	MIR410	MIR770	HAS1	HSD17B2	SPP1	AB124611	CCL24	F10	CROCC2	RP24-299A7.2	MIRG	FABP7	CENPM	FOSB	CD68	CD86	CD84	CSF3	CLEC4N	NCF4	F13A1	METRNL	CXCL13	GM15056	GM14085	PYCARD	RGS1	CLEC5A	NUSAP1	COTL1	GGT1	SLC16A3	CD177	GAS2L3	DIO2	CYBB	MID1	ADAM12	DPEP2	HHIPL1	S100A4	ADAM8	FSCN2	S100A3	LY6G	S100A9	S100A8	DPEP3	MIR3072	H2-M2	PLD4	HMMR	FBLN2	STFA2L1	STRA6L	CCNB2	CCNB1	RP23-76J15.4	LPXN	GM14548	CLSPN	FAM83D	ECT2	CD276	STIL	AUTS2	INHBA	NDC80	MARCH1	IL6	MFSD7A	MAFB	LIN28A	COL5A1	COL5A3	CDK1	GM22972	TGFBI	IL7R	ITGAM	GM10521	ITGB2	TREM2	CXCL1	4930438A08RIK	LSP1	CXCL3	FOXM1	CXCL5	4933413G19RIK	CKAP2L	CKAP2	RTN4RL2	KCNAB2	ETV4	MMP9	GREM1	VCAN	MIR485	RNASE2A	NGP	COL6A3	BIRC5	ITGA5	COL15A1	PIRA2	RGS14	CCDC67	UHRF1	RGS16	RETNLG	ATP1A3	THBS2	PIRB	MIR369	CCL9	MIR377	CCL8	MIR134	CCL7	2310003H01RIK	CCL2	NTRK2	GALNT6	NOS2	BC100530	RNF26	AI607873	APOC4	BC117090	ASS1	GM27300	PRC1	APOC2	ALOX5AP	PI15	MIR382	CEACAM10	PTX3	FCGR2B	MYO1G	

No annotations were retrieved for the following entities:
GM11331	GM15931	GM24846	GM3839	MIR668	GM15056	RP23-326D6.5	CLEC5A	COTL1	GTSE1	CD52	WFDC21	NXPE5	GM10693	KRTAP17-1	AC158396.1	KNSTRN	MIR485	RNASE2A	FAM20C	COL6A3	S100A4	S100A3	LY6G	MEG3	SERPINB10	MIR3072	HMMR	IQGAP3	RBFA	STRA6L	MS4A6C	RP23-317I8.1	MIR369	MIR412	GM23451	MIR410	MIR377	RP23-76J15.4	MIR134	MIR770	LPXN	WFDC17	GM16334	GM15922	MIR1906-1	STFA2	STFA3	CROCC2	RP24-299A7.2	MARCH1	GM27300	TREML4	MIRG	TREML2	PI15	MIR382	GM22972	CEACAM10	CD68	

GO-ID	p-value	corr p-value	x	n	X	N	Description	Genes in test set
50896	5.6413E-23	8.5861E-20	65	2530	189	28947	response to stimulus	SPON2|CSF3|ITGAM|CLEC4N|HEXB|ITGB2|F13A1|CXCL1|LSP1|CXCL3|FOXM1|CXCL5|PYCARD|C3AR1|TNFSF11|TNFAIP8L2|CCR5|GGT1|CCR2|APOBEC1|SERPINB2|ARG1|DIO2|CYBB|RTN4RL2|MID1|MMP9|NEIL3|NINJ2|HCLS1|CD48|ITGA5|S100A9|CCNO|S100A8|CCL11|CLEC4A2|PDE1B|UHRF1|ATP1A3|PIRB|PLA2G7|CCL9|CCL8|CCL7|2310003H01RIK|SPP1|CCL2|CLSPN|CCL24|NTRK2|F10|NOS2|FN1|ASS1|MARCO|IL6|LIN28A|FABP7|ALOX5AP|CDK1|PTX3|IL7R|FCGR2B|FERMT3
2376	5.6013E-22	4.2626E-19	36	700	189	28947	immune system process	CD86|SPON2|CSF3|CCL11|CLEC4A2|ITGAM|CLEC4N|ITGB2|CXCL1|CXCL13|CXCL3|PIRB|CXCL5|CCNB2|CCL9|CCL8|CCL7|C3AR1|TNFSF11|CCL2|TNFAIP8L2|CTSE|CCR2|APOBEC1|CCL24|ARG1|INHBA|MARCO|DCSTAMP|IL6|HCLS1|CD48|PTX3|IL7R|FCGR2B|S100A9
6950	6.2029E-18	3.1469E-15	41	1244	189	28947	response to stress	SPON2|CCL11|CLEC4A2|CLEC4N|UHRF1|ITGB2|F13A1|CXCL1|LSP1|CXCL3|FOXM1|PLA2G7|CXCL5|PYCARD|CCL8|CCL7|2310003H01RIK|CCL2|TNFAIP8L2|CLSPN|CCR5|CCR2|APOBEC1|CCL24|SERPINB2|F10|NOS2|FN1|DIO2|RTN4RL2|MID1|MMP9|MARCO|NEIL3|IL6|NINJ2|ALOX5AP|CDK1|FCGR2B|CCNO|FERMT3
6955	1.1503E-17	4.3768E-15	24	351	189	28947	immune response	APOBEC1|SPON2|CCL24|CSF3|CCL11|CLEC4A2|ARG1|CLEC4N|CXCL1|CXCL3|PIRB|CXCL5|MARCO|IL6|CCL9|CCL8|CCL7|TNFSF11|CCL2|PTX3|TNFAIP8L2|IL7R|FCGR2B|CCR2
6952	1.8121E-16	5.5160E-14	25	440	189	28947	defense response	SPON2|CCL11|CLEC4A2|CLEC4N|ITGB2|CXCL1|LSP1|CXCL3|PLA2G7|CXCL5|PYCARD|CCL8|CCL7|CCL2|TNFAIP8L2|CCR5|CCR2|APOBEC1|CCL24|NOS2|FN1|MARCO|IL6|ALOX5AP|FCGR2B
6935	6.5116E-16	1.4158E-13	15	110	189	28947	chemotaxis	CCL24|CCL11|ITGAM|ITGB2|CXCL1|LSP1|CXCL3|CXCL5|CCL9|CCL8|CCL7|C3AR1|CCL2|S100A9|S100A8
42330	6.5116E-16	1.4158E-13	15	110	189	28947	taxis	CCL24|CCL11|ITGAM|ITGB2|CXCL1|LSP1|CXCL3|CXCL5|CCL9|CCL8|CCL7|C3AR1|CCL2|S100A9|S100A8
7626	3.8961E-15	7.4123E-13	19	247	189	28947	locomotory behavior	CCL24|CCL11|ITGAM|PDE1B|HEXB|ITGB2|ATP1A3|CXCL1|LSP1|CXCL3|CXCL5|CCL9|CCL8|CCL7|C3AR1|CCL2|PTX3|S100A9|S100A8
9611	4.8634E-15	8.2245E-13	22	369	189	28947	response to wounding	CCL24|SERPINB2|CCL11|F10|NOS2|ITGB2|FN1|F13A1|CXCL1|RTN4RL2|CXCL3|PLA2G7|CXCL5|PYCARD|IL6|CCL8|CCL7|NINJ2|ALOX5AP|CCL2|FERMT3|CCR2
9987	5.6474E-14	8.5953E-12	108	8925	189	28947	cellular process	CD86|SPON2|CD84|CSF3|NCF4|F13A1|MKI67|PYCARD|LGALS1|C3AR1|NUSAP1|TNFSF11|CYP1B1|GGT1|SLC16A3|GAS2L3|SLC6A12|CYBB|MID1|SFRP1|NEIL3|NINJ2|ADAM12|ADAM8|DNA2|FSCN2|S100A9|CCNO|DPEP3|CDCA2|CDCA3|PDE1B|CCNB2|CCNB1|RACGAP1|CLSPN|KCNN4|FAM83D|ECT2|MSR1|FN1|INHBA|NDC80|COL1A1|TPX2|HAL|IL6|MFSD7A|MAFB|LIN28A|COL5A1|COL5A3|CDK1|TGFBI|IL7R|FERMT3|TOP2A|ITGAM|PTPRN|HEXB|PTPRO|ITGB2|CXCL1|LSP1|CXCL3|FOXM1|PBK|IKBKE|CEP55|CCR2|APOBEC1|ARG1|CKAP2|RTN4RL2|KCNAB2|ETV4|MMP9|MRAP|GREM1|DCSTAMP|VCAN|SLCO4A1|HCLS1|BIRC5|CD48|KIF2C|ITGA5|COL15A1|RGS14|UHRF1|RGS16|UCP1|ATP1A3|AOAH|THBS2|PIRB|2310003H01RIK|SPP1|CCL2|NTRK2|NOS2|ASS1|PRC1|FABP7|ALOX5AP|FOSB|PTX3|FCGR2B
7610	6.5169E-13	9.0170E-11	22	470	189	28947	behavior	CCL24|NTRK2|CCL11|ITGAM|PDE1B|HEXB|ITGB2|ATP1A3|CXCL1|LSP1|CXCL3|CXCL5|IL6|CCL9|CCL8|CCL7|C3AR1|CCL2|PTX3|ITGA5|S100A9|S100A8
6954	2.0901E-12	2.6509E-10	16	225	189	28947	inflammatory response	CCL24|CCL11|NOS2|ITGB2|FN1|CXCL1|CXCL3|PLA2G7|CXCL5|PYCARD|IL6|CCL8|CCL7|ALOX5AP|CCL2|CCR2
48518	4.0050E-12	4.6890E-10	41	1854	189	28947	positive regulation of biological process	TOP2A|CD86|GRN|CCL11|ITGB2|FOXM1|THBS2|FBLN2|PYCARD|CCNB1|LGALS1|C3AR1|SPP1|NUSAP1|TNFSF11|CCL2|KCNN4|CCR5|GGT1|CCR2|CD276|MSR1|IL11|CCL24|NTRK2|INHBA|ETV4|MMP9|GREM1|TPX2|SFRP1|IL6|MAFB|LIN28A|CDK1|HCLS1|BIRC5|PTX3|ITGA5|IL7R|FCGR2B
42221	2.4511E-11	2.6647E-9	30	1086	189	28947	response to chemical stimulus	CCL11|ITGAM|ITGB2|ATP1A3|CXCL1|LSP1|CXCL3|FOXM1|CXCL5|CCL9|CCL8|CCL7|C3AR1|SPP1|CCL2|CCR5|GGT1|APOBEC1|CCL24|NOS2|CYBB|MMP9|ASS1|LIN28A|CDK1|HCLS1|CD48|FCGR2B|S100A9|S100A8
48522	1.2650E-10	1.2836E-8	36	1639	189	28947	positive regulation of cellular process	TOP2A|GRN|ITGB2|FOXM1|THBS2|FBLN2|PYCARD|CCNB1|LGALS1|C3AR1|SPP1|NUSAP1|TNFSF11|CCL2|KCNN4|GGT1|CCR2|CD276|MSR1|IL11|NTRK2|INHBA|ETV4|MMP9|TPX2|SFRP1|IL6|MAFB|LIN28A|CDK1|HCLS1|BIRC5|PTX3|ITGA5|IL7R|FCGR2B
9605	1.4012E-10	1.3329E-8	17	345	189	28947	response to external stimulus	CCL24|CCL11|ITGAM|ITGB2|CXCL1|LSP1|CXCL3|MMP9|CXCL5|CCL9|CCL8|CCL7|FABP7|C3AR1|CCL2|S100A9|S100A8
280	4.7736E-10	4.0363E-8	13	192	189	28947	nuclear division	CDCA2|CDCA3|RGS14|NDC80|TPX2|CCNB2|CCNB1|NUSAP1|CDK1|BIRC5|KIF2C|FAM83D|CEP55
7067	4.7736E-10	4.0363E-8	13	192	189	28947	mitosis	CDCA2|CDCA3|RGS14|NDC80|TPX2|CCNB2|CCNB1|NUSAP1|CDK1|BIRC5|KIF2C|FAM83D|CEP55
87	5.0895E-10	4.0769E-8	13	193	189	28947	M phase of mitotic cell cycle	CDCA2|CDCA3|RGS14|NDC80|TPX2|CCNB2|CCNB1|NUSAP1|CDK1|BIRC5|KIF2C|FAM83D|CEP55
48285	6.1543E-10	4.6834E-8	13	196	189	28947	organelle fission	CDCA2|CDCA3|RGS14|NDC80|TPX2|CCNB2|CCNB1|NUSAP1|CDK1|BIRC5|KIF2C|FAM83D|CEP55
7049	7.1464E-10	5.1794E-8	21	613	189	28947	cell cycle	GAS2L3|CDCA2|CDCA3|RGS14|UHRF1|CKAP2|MKI67|NDC80|TPX2|CCNB2|CCNB1|RACGAP1|PRC1|NUSAP1|CDK1|BIRC5|KIF2C|CLSPN|FAM83D|CEP55|DPEP3
279	8.2966E-10	5.7398E-8	15	288	189	28947	M phase	CDCA2|CDCA3|RGS14|MKI67|NDC80|TPX2|CCNB2|CCNB1|NUSAP1|CDK1|BIRC5|KIF2C|FAM83D|CEP55|DPEP3
51301	1.1010E-9	7.2860E-8	15	294	189	28947	cell division	TOP2A|CDCA2|CDCA3|NDC80|TPX2|CCNB2|CCNB1|RACGAP1|PRC1|NUSAP1|CDK1|BIRC5|KIF2C|FAM83D|CEP55
16043	1.5949E-9	1.0114E-7	38	1979	189	28947	cellular component organization	TOP2A|CDCA2|CDCA3|RGS14|HEXB|LSP1|CCNB2|CCNB1|NUSAP1|TNFSF11|KCNN4|FAM83D|ECT2|CEP55|MSR1|FN1|RTN4RL2|KCNAB2|ETV4|MMP9|NDC80|COL1A1|TPX2|SFRP1|COL1A2|COL5A1|COL5A3|ALOX5AP|CDK1|BIRC5|KIF2C|PTX3|TGFBI|ITGA5|IL7R|FCGR2B|S100A9|FERMT3
22403	4.3035E-9	2.6199E-7	15	325	189	28947	cell cycle phase	CDCA2|CDCA3|RGS14|MKI67|NDC80|TPX2|CCNB2|CCNB1|NUSAP1|CDK1|BIRC5|KIF2C|FAM83D|CEP55|DPEP3
22402	5.3348E-9	3.1229E-7	16	383	189	28947	cell cycle process	GAS2L3|CDCA2|CDCA3|RGS14|MKI67|NDC80|TPX2|CCNB2|CCNB1|NUSAP1|CDK1|BIRC5|KIF2C|FAM83D|CEP55|DPEP3
278	5.8855E-9	3.3177E-7	13	236	189	28947	mitotic cell cycle	CDCA2|CDCA3|RGS14|NDC80|TPX2|CCNB2|CCNB1|NUSAP1|CDK1|BIRC5|KIF2C|FAM83D|CEP55
32502	1.7278E-8	9.3917E-7	45	2854	189	28947	developmental process	TOP2A|GRN|CSF3|CCL11|UHRF1|HEXB|UCP1|CXCL13|FOXM1|PIRB|CCNB2|CCNB1|LGALS1|RACGAP1|SPP1|TNFSF11|ECT2|CCR2|NTRK2|STIL|NOS2|FN1|RTN4RL2|INHBA|ETV4|MMP9|COL1A1|MRAP|GREM1|TPX2|DCSTAMP|SFRP1|IL6|VCAN|MAFB|LIN28A|COL5A1|NINJ2|FABP7|CDK1|HCLS1|BIRC5|PTX3|FSCN2|IL7R
22610	2.0775E-8	1.0540E-6	18	543	189	28947	biological adhesion	SPON2|CD84|COL15A1|ITGAM|ITGB2|FN1|THBS2|VCAN|LGALS1|COL5A1|NINJ2|COL5A3|ADAM12|SPP1|ADAM8|TGFBI|ITGA5|FERMT3
7155	2.0775E-8	1.0540E-6	18	543	189	28947	cell adhesion	SPON2|CD84|COL15A1|ITGAM|ITGB2|FN1|THBS2|VCAN|LGALS1|COL5A1|NINJ2|COL5A3|ADAM12|SPP1|ADAM8|TGFBI|ITGA5|FERMT3
40011	2.5167E-8	1.2356E-6	15	371	189	28947	locomotion	CCL24|CCL11|ITGAM|ITGB2|CXCL1|LSP1|CXCL3|CXCL5|CCL9|CCL8|CCL7|C3AR1|CCL2|S100A9|S100A8
30595	3.7291E-8	1.7736E-6	6	30	189	28947	leukocyte chemotaxis	ITGAM|ITGB2|CCL2|CXCL1|CXCL3|S100A9
60326	5.6297E-8	2.5965E-6	6	32	189	28947	cell chemotaxis	ITGAM|ITGB2|CCL2|CXCL1|CXCL3|S100A9
48856	5.9380E-8	2.6581E-6	39	2363	189	28947	anatomical structure development	GRN|CSF3|CCL11|HEXB|CXCL13|FOXM1|PIRB|CCNB2|CCNB1|LGALS1|RACGAP1|SPP1|TNFSF11|ECT2|CCR2|NTRK2|STIL|NOS2|FN1|RTN4RL2|INHBA|ETV4|MMP9|COL1A1|GREM1|TPX2|DCSTAMP|SFRP1|IL6|VCAN|MAFB|COL5A1|NINJ2|FABP7|CDK1|HCLS1|PTX3|FSCN2|IL7R
51094	1.0496E-7	4.5642E-6	14	356	189	28947	positive regulation of developmental process	MSR1|CCL24|CCL11|ITGB2|THBS2|MMP9|SFRP1|CCNB1|IL6|C3AR1|CDK1|TNFSF11|IL7R|CD276
65007	1.4610E-7	6.1770E-6	79	7123	189	28947	biological regulation	ARHGAP9|TOP2A|CD86|PTPRN|HEXB|ITGB2|F13A1|TREM2|LSP1|FOXM1|PYCARD|LGALS1|RGS1|CTSK|C3AR1|NUSAP1|TNFSF11|CYP1B1|CCR5|GGT1|CCR2|APOBEC1|IL11|GAS2L3|DIO2|SLC6A12|MID1|ETV4|MMP9|GREM1|SFRP1|CD200R1|DEPDC1A|SLCO4A1|HCLS1|BIRC5|CD48|ITGA5|S100A9|GRN|CCL11|RGS14|PDE1B|UHRF1|RGS16|AOAH|THBS2|PIRB|FBLN2|CCNB2|CCNB1|RACGAP1|SPP1|CCL2|CLSPN|KCNN4|ECT2|CD276|MSR1|CCL24|NTRK2|STIL|F10|NOS2|FN1|INHBA|COL1A1|TPX2|IL6|MAFB|LIN28A|COL5A1|FABP7|CDK1|FOSB|PTX3|IL7R|FCGR2B|FERMT3
30593	1.6112E-7	6.4577E-6	5	20	189	28947	neutrophil chemotaxis	ITGAM|ITGB2|CCL2|CXCL1|CXCL3
7275	1.6123E-7	6.4577E-6	41	2659	189	28947	multicellular organismal development	TOP2A|GRN|CSF3|CCL11|UHRF1|HEXB|CXCL13|FOXM1|PIRB|CCNB2|CCNB1|LGALS1|RACGAP1|SPP1|TNFSF11|CCR2|NTRK2|STIL|NOS2|FN1|RTN4RL2|INHBA|ETV4|MMP9|COL1A1|GREM1|TPX2|DCSTAMP|SFRP1|IL6|VCAN|MAFB|COL5A1|NINJ2|FABP7|CDK1|HCLS1|BIRC5|PTX3|FSCN2|IL7R
45765	2.2881E-7	8.8897E-6	7	65	189	28947	regulation of angiogenesis	CCL24|CCL11|ITGB2|C3AR1|THBS2|MMP9|CCR2
50793	2.3363E-7	8.8897E-6	20	783	189	28947	regulation of developmental process	MSR1|CCL24|NTRK2|CCL11|ITGB2|FN1|INHBA|THBS2|ETV4|MMP9|SFRP1|CCNB1|IL6|LGALS1|C3AR1|CDK1|TNFSF11|IL7R|CCR2|CD276
48731	4.5375E-7	1.6844E-5	35	2151	189	28947	system development	CSF3|CCL11|HEXB|CXCL13|FOXM1|PIRB|CCNB2|LGALS1|RACGAP1|SPP1|TNFSF11|CCR2|NTRK2|STIL|NOS2|FN1|RTN4RL2|INHBA|ETV4|MMP9|COL1A1|GREM1|DCSTAMP|SFRP1|IL6|VCAN|MAFB|COL5A1|NINJ2|FABP7|CDK1|HCLS1|PTX3|FSCN2|IL7R
48513	5.1240E-7	1.8568E-5	30	1680	189	28947	organ development	CSF3|CCL11|CXCL13|FOXM1|PIRB|CCNB2|SPP1|TNFSF11|CCR2|NTRK2|STIL|NOS2|FN1|INHBA|ETV4|COL1A1|GREM1|DCSTAMP|SFRP1|IL6|VCAN|MAFB|COL5A1|NINJ2|FABP7|CDK1|HCLS1|PTX3|FSCN2|IL7R
50900	5.3940E-7	1.9092E-5	6	46	189	28947	leukocyte migration	ITGAM|ITGB2|CCL2|CXCL1|CXCL3|S100A9
51239	6.1772E-7	2.1367E-5	23	1074	189	28947	regulation of multicellular organismal process	CCL24|NTRK2|CCL11|NOS2|ITGB2|INHBA|THBS2|ETV4|MMP9|SFRP1|CCNB1|IL6|LGALS1|C3AR1|SPP1|CDK1|TNFSF11|CCL2|CCR5|IL7R|FCGR2B|CCR2|CD276
48519	8.2455E-7	2.7888E-5	29	1625	189	28947	negative regulation of biological process	RGS14|RGS16|AOAH|FOXM1|THBS2|CCNB1|LGALS1|RGS1|SPP1|CLSPN|GGT1|CCR2|CD276|IL11|GAS2L3|STIL|FN1|INHBA|MID1|ETV4|COL1A1|GREM1|SFRP1|IL6|LIN28A|FABP7|BIRC5|IL7R|FCGR2B
48583	1.0725E-6	3.5487E-5	14	432	189	28947	regulation of response to stimulus	CD86|AOAH|FOXM1|GREM1|SFRP1|IL6|FABP7|C3AR1|TNFSF11|CCR5|IL7R|FCGR2B|CCR2|CD276
32101	1.9972E-6	6.4677E-5	9	171	189	28947	regulation of response to external stimulus	GREM1|FABP7|C3AR1|TNFSF11|AOAH|CCR5|FCGR2B|CCR2|CD276
45766	2.3023E-6	7.3001E-5	5	33	189	28947	positive regulation of angiogenesis	CCL24|CCL11|ITGB2|C3AR1|MMP9
32501	2.3850E-6	7.4080E-5	55	4553	189	28947	multicellular organismal process	TOP2A|CSF3|HEXB|F13A1|CXCL13|FOXM1|CXCL5|LGALS1|CTSK|TNFSF11|GGT1|CCR2|RTN4RL2|ETV4|MMP9|MMP10|GREM1|DCSTAMP|SFRP1|VCAN|NINJ2|HCLS1|BIRC5|FSCN2|ITGA5|GRN|CCL11|PDE1B|UHRF1|ATP1A3|THBS2|PIRB|CCNB2|CCNB1|RACGAP1|SPP1|KCNN4|MSR1|NTRK2|STIL|F10|NOS2|FN1|INHBA|COL1A1|TPX2|IL6|MAFB|COL5A1|FABP7|ALOX5AP|CDK1|PTX3|IL7R|FERMT3
22603	2.8282E-6	8.6091E-5	11	283	189	28947	regulation of anatomical structure morphogenesis	CCL24|SFRP1|IL6|CCL11|ITGB2|C3AR1|FN1|THBS2|ETV4|MMP9|CCR2
7159	3.0132E-6	8.9924E-5	4	16	189	28947	leukocyte cell-cell adhesion	ITGAM|ITGB2|ITGA5|FERMT3
51716	3.5041E-6	1.0256E-4	17	695	189	28947	cellular response to stimulus	ITGAM|UHRF1|ITGB2|CXCL1|RTN4RL2|CXCL3|MID1|MMP9|NEIL3|LIN28A|2310003H01RIK|CDK1|CCL2|CLSPN|FCGR2B|S100A9|CCNO
65008	5.5500E-6	1.5938E-4	24	1315	189	28947	regulation of biological quality	F10|NOS2|HEXB|FN1|DIO2|SLC6A12|F13A1|THBS2|PIRB|MMP9|GREM1|CCNB2|IL6|SLCO4A1|CTSK|C3AR1|TNFSF11|CYP1B1|HCLS1|CCL2|KCNN4|IL7R|FERMT3|CCR2
51128	6.7983E-6	1.9161E-4	13	438	189	28947	regulation of cellular component organization	NTRK2|FN1|THBS2|MID1|TPX2|CCNB1|IL6|LGALS1|COL5A1|NUSAP1|PTX3|FCGR2B|S100A9
8283	7.2200E-6	1.9980E-4	10	254	189	28947	cell proliferation	CD86|IL6|ITGAM|RACGAP1|UHRF1|FABP7|ITGB2|TNFSF11|MKI67|IL7R
48585	8.6710E-6	2.3567E-4	7	111	189	28947	negative regulation of response to stimulus	GREM1|FABP7|AOAH|IL7R|FOXM1|FCGR2B|CD276
51240	9.4652E-6	2.5274E-4	10	262	189	28947	positive regulation of multicellular organismal process	NTRK2|CCNB1|IL6|C3AR1|SPP1|CDK1|TNFSF11|CCL2|CCR5|CD276
50789	1.1157E-5	2.9277E-4	70	6696	189	28947	regulation of biological process	TOP2A|CD86|PTPRN|HEXB|ITGB2|TREM2|LSP1|FOXM1|PYCARD|LGALS1|RGS1|C3AR1|NUSAP1|TNFSF11|CCR5|GGT1|CCR2|APOBEC1|IL11|GAS2L3|MID1|ETV4|MMP9|GREM1|SFRP1|CD200R1|DEPDC1A|HCLS1|BIRC5|CD48|ITGA5|S100A9|GRN|CCL11|RGS14|PDE1B|UHRF1|RGS16|AOAH|THBS2|PIRB|FBLN2|CCNB1|RACGAP1|SPP1|CCL2|CLSPN|KCNN4|ECT2|CD276|MSR1|CCL24|NTRK2|STIL|NOS2|FN1|INHBA|COL1A1|TPX2|IL6|MAFB|LIN28A|COL5A1|FABP7|CDK1|FOSB|PTX3|IL7R|FCGR2B|FERMT3
70206	1.4976E-5	3.7989E-4	3	8	189	28947	protein trimerization	COL1A1|COL1A2|ALOX5AP
2688	1.4976E-5	3.7989E-4	3	8	189	28947	regulation of leukocyte chemotaxis	GREM1|C3AR1|CCR2
48534	2.1410E-5	5.3421E-4	10	288	189	28947	hemopoietic or lymphoid organ development	DCSTAMP|CCNB2|CSF3|TNFSF11|HCLS1|INHBA|CXCL13|IL7R|PIRB|CCR2
23036	2.3299E-5	5.4555E-4	6	87	189	28947	initiation of signal transduction	IL6|PTPRN|TNFSF11|CCL2|PIRB|CCR2
23038	2.3299E-5	5.4555E-4	6	87	189	28947	signal initiation by diffusible mediator	IL6|PTPRN|TNFSF11|CCL2|PIRB|CCR2
23049	2.3299E-5	5.4555E-4	6	87	189	28947	signal initiation by protein/peptide mediator	IL6|PTPRN|TNFSF11|CCL2|PIRB|CCR2
19221	2.3299E-5	5.4555E-4	6	87	189	28947	cytokine-mediated signaling pathway	IL6|PTPRN|TNFSF11|CCL2|PIRB|CCR2
10810	2.5044E-5	5.7753E-4	5	53	189	28947	regulation of cell-substrate adhesion	COL1A1|LGALS1|SPP1|ITGA5|FBLN2
48869	2.5925E-5	5.8891E-4	27	1740	189	28947	cellular developmental process	CSF3|UCP1|FOXM1|PIRB|CCNB1|LGALS1|RACGAP1|SPP1|TNFSF11|ECT2|NTRK2|NOS2|RTN4RL2|INHBA|ETV4|COL1A1|MRAP|TPX2|DCSTAMP|SFRP1|IL6|LIN28A|FABP7|HCLS1|PTX3|FSCN2|IL7R
2520	3.1169E-5	6.9764E-4	10	301	189	28947	immune system development	DCSTAMP|CCNB2|CSF3|TNFSF11|HCLS1|INHBA|CXCL13|IL7R|PIRB|CCR2
42953	3.1784E-5	7.0108E-4	3	10	189	28947	lipoprotein transport	APOBEC1|MSR1|APOC2
32102	3.2812E-5	7.1343E-4	5	56	189	28947	negative regulation of response to external stimulus	GREM1|FABP7|AOAH|FCGR2B|CD276
9653	3.4722E-5	7.4433E-4	21	1186	189	28947	anatomical structure morphogenesis	NTRK2|STIL|CCL11|NOS2|FN1|RTN4RL2|INHBA|FOXM1|ETV4|COL1A1|GREM1|SFRP1|IL6|MAFB|COL5A1|NINJ2|CDK1|TNFSF11|FSCN2|ECT2|IL7R
70098	4.2406E-5	8.8414E-4	2	2	189	28947	chemokine-mediated signaling pathway	CCL2|CCR2
70208	4.2406E-5	8.8414E-4	2	2	189	28947	protein heterotrimerization	COL1A1|COL1A2
6525	4.3492E-5	8.9453E-4	3	11	189	28947	arginine metabolic process	NOS2|ARG1|ASS1
30154	4.5937E-5	9.3220E-4	26	1697	189	28947	cell differentiation	CSF3|UCP1|FOXM1|PIRB|CCNB1|LGALS1|RACGAP1|SPP1|TNFSF11|NTRK2|NOS2|RTN4RL2|INHBA|ETV4|COL1A1|MRAP|TPX2|DCSTAMP|SFRP1|IL6|LIN28A|FABP7|HCLS1|PTX3|FSCN2|IL7R
2573	8.8057E-5	1.7635E-3	4	36	189	28947	myeloid leukocyte differentiation	DCSTAMP|CSF3|TNFSF11|PIRB
9887	9.2711E-5	1.8325E-3	14	644	189	28947	organ morphogenesis	NTRK2|STIL|CCL11|INHBA|ETV4|COL1A1|GREM1|SFRP1|IL6|MAFB|COL5A1|CDK1|TNFSF11|FSCN2
50794	1.1648E-4	2.2729E-3	64	6371	189	28947	regulation of cellular process	TOP2A|PTPRN|HEXB|ITGB2|TREM2|LSP1|FOXM1|PYCARD|LGALS1|RGS1|C3AR1|NUSAP1|TNFSF11|CCR5|GGT1|CCR2|APOBEC1|IL11|GAS2L3|MID1|ETV4|MMP9|GREM1|SFRP1|CD200R1|DEPDC1A|HCLS1|BIRC5|CD48|ITGA5|S100A9|GRN|RGS14|PDE1B|UHRF1|RGS16|THBS2|PIRB|FBLN2|CCNB1|RACGAP1|SPP1|CCL2|CLSPN|KCNN4|ECT2|CD276|MSR1|NTRK2|STIL|NOS2|FN1|INHBA|COL1A1|TPX2|IL6|MAFB|LIN28A|CDK1|FOSB|PTX3|IL7R|FCGR2B|FERMT3
51222	1.2109E-4	2.3228E-3	4	39	189	28947	positive regulation of protein transport	GREM1|IL6|CDK1|KCNN4
10758	1.2667E-4	2.3228E-3	2	3	189	28947	regulation of macrophage chemotaxis	C3AR1|CCR2
10759	1.2667E-4	2.3228E-3	2	3	189	28947	positive regulation of macrophage chemotaxis	C3AR1|CCR2
71622	1.2667E-4	2.3228E-3	2	3	189	28947	regulation of granulocyte chemotaxis	C3AR1|CCR2
71675	1.2667E-4	2.3228E-3	2	3	189	28947	regulation of mononuclear cell migration	C3AR1|CCR2
42127	1.2959E-4	2.3481E-3	14	665	189	28947	regulation of cell proliferation	APOBEC1|IL11|GRN|NOS2|FOXM1|ETV4|CCNB1|IL6|CDK1|HCLS1|CCL2|GGT1|FCGR2B|CD276
30155	1.3475E-4	2.4128E-3	6	119	189	28947	regulation of cell adhesion	COL1A1|LGALS1|SPP1|ITGA5|FBLN2|FERMT3
45787	1.6229E-4	2.8721E-3	4	42	189	28947	positive regulation of cell cycle	NUSAP1|CDK1|BIRC5|GGT1
30261	1.7414E-4	3.0464E-3	3	17	189	28947	chromosome condensation	TOP2A|NUSAP1|CDK1
46651	1.7802E-4	3.0661E-3	4	43	189	28947	lymphocyte proliferation	CD86|ITGAM|ITGB2|IL7R
2682	1.7929E-4	3.0661E-3	10	372	189	28947	regulation of immune system process	CD86|GREM1|SFRP1|IL6|C3AR1|TNFSF11|IL7R|FCGR2B|CCR2|CD276
32943	1.9483E-4	3.2948E-3	4	44	189	28947	mononuclear cell proliferation	CD86|ITGAM|ITGB2|IL7R
90316	2.0796E-4	3.4782E-3	3	18	189	28947	positive regulation of intracellular protein transport	GREM1|IL6|CDK1
70661	2.1276E-4	3.4903E-3	4	45	189	28947	leukocyte proliferation	CD86|ITGAM|ITGB2|IL7R
80134	2.1327E-4	3.4903E-3	8	244	189	28947	regulation of response to stress	CD86|SFRP1|TNFSF11|AOAH|CCR5|FOXM1|FCGR2B|CD276
42060	2.1827E-4	3.5341E-3	6	130	189	28947	wound healing	SERPINB2|F10|NINJ2|FN1|F13A1|FERMT3
50795	2.3184E-4	3.7143E-3	4	46	189	28947	regulation of behavior	GREM1|IL6|C3AR1|CCR2
32388	2.4577E-4	3.8964E-3	3	19	189	28947	positive regulation of intracellular transport	GREM1|IL6|CDK1
6508	2.5002E-4	3.9231E-3	12	542	189	28947	proteolysis	PYCARD|F10|ARG1|CTSK|ADAM12|DPEP2|ADAM8|CTSE|MMP9|CTSS|MMP10|DPEP3
30097	2.7230E-4	4.2289E-3	8	253	189	28947	hemopoiesis	DCSTAMP|CSF3|TNFSF11|HCLS1|INHBA|IL7R|PIRB|CCR2
10627	2.8015E-4	4.3069E-3	7	192	189	28947	regulation of intracellular protein kinase cascade	IL11|SFRP1|IL6|TNFSF11|HCLS1|FOXM1|CCR2
48535	2.8775E-4	4.3796E-3	3	20	189	28947	lymph node development	TNFSF11|CXCL13|IL7R
7059	3.2060E-4	4.8312E-3	4	50	189	28947	chromosome segregation	TOP2A|NUSAP1|BIRC5|KIF2C
2685	3.3410E-4	4.9853E-3	3	21	189	28947	regulation of leukocyte migration	GREM1|C3AR1|CCR2
30099	3.6742E-4	5.4217E-3	5	93	189	28947	myeloid cell differentiation	DCSTAMP|CSF3|TNFSF11|HCLS1|PIRB
9308	3.7047E-4	5.4217E-3	9	334	189	28947	amine metabolic process	HAL|NOS2|ARG1|SLCO4A1|HEXB|HAS1|SPP1|DIO2|ASS1
33160	4.1861E-4	5.8993E-3	2	5	189	28947	positive regulation of protein import into nucleus, translocation	IL6|CDK1
2690	4.1861E-4	5.8993E-3	2	5	189	28947	positive regulation of leukocyte chemotaxis	C3AR1|CCR2
45780	4.1861E-4	5.8993E-3	2	5	189	28947	positive regulation of bone resorption	SPP1|TNFSF11
46852	4.1861E-4	5.8993E-3	2	5	189	28947	positive regulation of bone remodeling	SPP1|TNFSF11
6996	4.2890E-4	5.9889E-3	17	1026	189	28947	organelle organization	TOP2A|CDCA2|CDCA3|RGS14|HEXB|LSP1|NDC80|TPX2|CCNB2|CCNB1|NUSAP1|CDK1|BIRC5|KIF2C|FAM83D|S100A9|CEP55
31347	4.3773E-4	6.0417E-3	6	148	189	28947	regulation of defense response	CD86|TNFSF11|AOAH|CCR5|FCGR2B|CD276
45429	4.4062E-4	6.0417E-3	3	23	189	28947	positive regulation of nitric oxide biosynthetic process	IL6|ITGB2|PTX3
32270	4.8686E-4	6.5994E-3	6	151	189	28947	positive regulation of cellular protein metabolic process	TPX2|IL11|CCNB1|IL6|LIN28A|HCLS1
50727	4.8997E-4	6.5994E-3	5	99	189	28947	regulation of inflammatory response	TNFSF11|AOAH|CCR5|FCGR2B|CD276
48771	4.9596E-4	6.6052E-3	4	56	189	28947	tissue remodeling	NOS2|CTSK|TNFSF11|MMP9
50920	5.0116E-4	6.6052E-3	3	24	189	28947	regulation of chemotaxis	GREM1|C3AR1|CCR2
48523	5.0342E-4	6.6052E-3	21	1441	189	28947	negative regulation of cellular process	IL11|GAS2L3|STIL|RGS14|RGS16|FN1|FOXM1|MID1|ETV4|COL1A1|GREM1|SFRP1|CCNB1|IL6|LGALS1|RGS1|SPP1|BIRC5|CLSPN|FCGR2B|CD276
32879	5.3965E-4	7.0201E-3	13	677	189	28947	regulation of localization	MSR1|IL11|NTRK2|GREM1|IL6|C3AR1|CDK1|TNFSF11|PTX3|ITGA5|KCNN4|FCGR2B|CCR2
42592	6.1822E-4	7.9298E-3	13	687	189	28947	homeostatic process	HEXB|SLC6A12|PIRB|CCNB2|IL6|CTSK|C3AR1|TNFSF11|HCLS1|CCL2|KCNN4|IL7R|CCR2
33158	6.2521E-4	7.9298E-3	2	6	189	28947	regulation of protein import into nucleus, translocation	IL6|CDK1
50798	6.2521E-4	7.9298E-3	2	6	189	28947	activated T cell proliferation	ITGAM|ITGB2
45785	6.4523E-4	8.1075E-3	4	60	189	28947	positive regulation of cell adhesion	LGALS1|SPP1|ITGA5|FBLN2
50776	6.4988E-4	8.1075E-3	7	221	189	28947	regulation of immune response	CD86|IL6|C3AR1|IL7R|FCGR2B|CCR2|CD276
30198	6.9834E-4	8.5583E-3	5	107	189	28947	extracellular matrix organization	COL5A1|COL5A3|FN1|TGFBI|MMP9
9966	7.0130E-4	8.5583E-3	11	524	189	28947	regulation of signal transduction	IL11|SFRP1|IL6|RGS14|RGS1|RGS16|TNFSF11|HCLS1|ECT2|FOXM1|CCR2
10646	7.0288E-4	8.5583E-3	15	880	189	28947	regulation of cell communication	IL11|NTRK2|RGS14|RGS16|FOXM1|MMP9|GREM1|SFRP1|IL6|RGS1|TNFSF11|HCLS1|CCL2|ECT2|CCR2
10740	7.2842E-4	8.7988E-3	5	108	189	28947	positive regulation of intracellular protein kinase cascade	IL11|IL6|TNFSF11|HCLS1|CCR2
23051	7.6953E-4	9.2222E-3	11	530	189	28947	regulation of signaling process	IL11|SFRP1|IL6|RGS14|RGS1|RGS16|TNFSF11|HCLS1|ECT2|FOXM1|CCR2
50673	7.9574E-4	9.3754E-3	3	28	189	28947	epithelial cell proliferation	IL6|FABP7|TNFSF11
51247	8.0036E-4	9.3754E-3	6	166	189	28947	positive regulation of protein metabolic process	TPX2|IL11|CCNB1|IL6|LIN28A|HCLS1
51050	8.0079E-4	9.3754E-3	7	229	189	28947	positive regulation of transport	GREM1|IL6|CDK1|TNFSF11|PTX3|KCNN4|FCGR2B
48872	8.2446E-4	9.5788E-3	5	111	189	28947	homeostasis of number of cells	CCNB2|IL6|HCLS1|IL7R|PIRB
45123	8.7153E-4	9.9735E-3	2	7	189	28947	cellular extravasation	ITGAM|ITGB2
10574	8.7153E-4	9.9735E-3	2	7	189	28947	regulation of vascular endothelial growth factor production	C3AR1|CCR2
51704	8.7907E-4	9.9846E-3	9	377	189	28947	multi-organism process	APOBEC1|GRN|IL6|NOS2|HEXB|PTX3|CCR5|FCGR2B|MMP9
61138	9.2964E-4	1.0481E-2	5	114	189	28947	morphogenesis of a branching epithelium	GREM1|SFRP1|IL6|CCL11|ETV4
6461	9.5002E-4	1.0544E-2	8	306	189	28947	protein complex assembly	COL1A1|CCNB1|COL1A2|ALOX5AP|CDK1|TNFSF11|KCNAB2|FERMT3
70271	9.5002E-4	1.0544E-2	8	306	189	28947	protein complex biogenesis	COL1A1|CCNB1|COL1A2|ALOX5AP|CDK1|TNFSF11|KCNAB2|FERMT3
16337	9.6220E-4	1.0544E-2	6	172	189	28947	cell-cell adhesion	LGALS1|ITGAM|ITGB2|ADAM8|ITGA5|FERMT3
45428	9.7677E-4	1.0544E-2	3	30	189	28947	regulation of nitric oxide biosynthetic process	IL6|ITGB2|PTX3
42098	9.7677E-4	1.0544E-2	3	30	189	28947	T cell proliferation	CD86|ITGAM|ITGB2
42306	9.7677E-4	1.0544E-2	3	30	189	28947	regulation of protein import into nucleus	GREM1|IL6|CDK1
51726	1.0023E-3	1.0743E-2	7	238	189	28947	regulation of cell cycle	TPX2|GAS2L3|NUSAP1|CDK1|BIRC5|CLSPN|GGT1
8284	1.0365E-3	1.1032E-2	9	386	189	28947	positive regulation of cell proliferation	IL11|GRN|CCNB1|IL6|CDK1|HCLS1|CCL2|GGT1|FOXM1
22607	1.0687E-3	1.1295E-2	11	552	189	28947	cellular component assembly	COL1A1|TPX2|CCNB1|COL1A2|ALOX5AP|FN1|CDK1|TNFSF11|KCNAB2|ITGA5|FERMT3
7229	1.0929E-3	1.1472E-2	4	69	189	28947	integrin-mediated signaling pathway	ITGAM|ITGB2|ADAM8|ITGA5
31622	1.1571E-3	1.2062E-2	2	8	189	28947	positive regulation of fever	TNFSF11|CCR5
45087	1.1695E-3	1.2109E-2	5	120	189	28947	innate immune response	SPON2|MARCO|CLEC4A2|CLEC4N|TNFAIP8L2
42110	1.2136E-3	1.2480E-2	5	121	189	28947	T cell activation	CD86|ITGAM|ITGB2|CD48|IL7R
32103	1.2810E-3	1.3085E-2	4	72	189	28947	positive regulation of response to external stimulus	C3AR1|TNFSF11|CCR5|CCR2
31325	1.3500E-3	1.3698E-2	14	843	189	28947	positive regulation of cellular metabolic process	TOP2A|IL11|ITGB2|INHBA|FOXM1|ETV4|TPX2|CCNB1|IL6|MAFB|LIN28A|CDK1|HCLS1|PTX3
10876	1.4021E-3	1.4133E-2	5	125	189	28947	lipid localization	MSR1|HEXB|APOC2|APOC4|KCNN4
50	1.4813E-3	1.4359E-2	2	9	189	28947	urea cycle	ARG1|ASS1
10812	1.4813E-3	1.4359E-2	2	9	189	28947	negative regulation of cell-substrate adhesion	COL1A1|LGALS1
60045	1.4813E-3	1.4359E-2	2	9	189	28947	positive regulation of cardiac muscle cell proliferation	CCNB1|CDK1
31620	1.4813E-3	1.4359E-2	2	9	189	28947	regulation of fever	TNFSF11|CCR5
19627	1.4813E-3	1.4359E-2	2	9	189	28947	urea metabolic process	ARG1|ASS1
34105	1.4813E-3	1.4359E-2	2	9	189	28947	positive regulation of tissue remodeling	SPP1|TNFSF11
51223	1.4906E-3	1.4359E-2	4	75	189	28947	regulation of protein transport	GREM1|IL6|CDK1|KCNN4
2252	1.5041E-3	1.4398E-2	5	127	189	28947	immune effector process	APOBEC1|PTX3|IL7R|PIRB|FCGR2B
50728	1.5374E-3	1.4624E-2	3	35	189	28947	negative regulation of inflammatory response	AOAH|FCGR2B|CD276
70887	1.5930E-3	1.5059E-2	7	258	189	28947	cellular response to chemical stimulus	LIN28A|ITGAM|ITGB2|CCL2|CXCL1|CXCL3|S100A9
1775	1.6284E-3	1.5299E-2	7	259	189	28947	cell activation	CD86|ITGAM|ITGB2|CD48|IL7R|PIRB|FERMT3
10647	1.6644E-3	1.5396E-2	7	260	189	28947	positive regulation of cell communication	IL11|NTRK2|IL6|TNFSF11|HCLS1|CCL2|CCR2
31099	1.6691E-3	1.5396E-2	3	36	189	28947	regeneration	NINJ2|CDK1|RTN4RL2
10811	1.6691E-3	1.5396E-2	3	36	189	28947	positive regulation of cell-substrate adhesion	SPP1|ITGA5|FBLN2
6275	1.8077E-3	1.6475E-2	3	37	189	28947	regulation of DNA replication	IL6|CDK1|CLSPN
33157	1.8077E-3	1.6475E-2	3	37	189	28947	regulation of intracellular protein transport	GREM1|IL6|CDK1
43604	1.8436E-3	1.6597E-2	2	10	189	28947	amide biosynthetic process	ARG1|ASS1
31652	1.8436E-3	1.6597E-2	2	10	189	28947	positive regulation of heat generation	TNFSF11|CCR5
1568	1.8538E-3	1.6597E-2	7	265	189	28947	blood vessel development	COL1A1|GREM1|NTRK2|COL5A1|NOS2|FN1|FOXM1
43408	1.9043E-3	1.6949E-2	5	134	189	28947	regulation of MAPKKK cascade	IL11|SFRP1|IL6|FOXM1|CCR2
2673	1.9533E-3	1.7185E-2	3	38	189	28947	regulation of acute inflammatory response	TNFSF11|CCR5|FCGR2B
1776	1.9533E-3	1.7185E-2	3	38	189	28947	leukocyte homeostasis	CCNB2|IL6|PIRB
60341	2.0171E-3	1.7644E-2	7	269	189	28947	regulation of cellular localization	GREM1|IL11|NTRK2|IL6|CDK1|TNFSF11|KCNN4
70201	2.0705E-3	1.8008E-2	4	82	189	28947	regulation of establishment of protein localization	GREM1|IL6|CDK1|KCNN4
1763	2.0977E-3	1.8109E-2	5	137	189	28947	morphogenesis of a branching structure	GREM1|SFRP1|IL6|CCL11|ETV4
32846	2.1060E-3	1.8109E-2	3	39	189	28947	positive regulation of homeostatic process	SPP1|TNFSF11|CCR5
31650	2.2436E-3	1.9159E-2	2	11	189	28947	regulation of heat generation	TNFSF11|CCR5
46822	2.2659E-3	1.9159E-2	3	40	189	28947	regulation of nucleocytoplasmic transport	GREM1|IL6|CDK1
61180	2.2659E-3	1.9159E-2	3	40	189	28947	mammary gland epithelium development	CCL11|TNFSF11|ETV4
1944	2.3294E-3	1.9587E-2	7	276	189	28947	vasculature development	COL1A1|GREM1|NTRK2|COL5A1|NOS2|FN1|FOXM1
31328	2.4144E-3	2.0191E-2	12	705	189	28947	positive regulation of cellular biosynthetic process	TOP2A|TPX2|IL11|IL6|MAFB|LIN28A|ITGB2|CDK1|PTX3|INHBA|FOXM1|ETV4
9064	2.4331E-3	2.0236E-2	3	41	189	28947	glutamine family amino acid metabolic process	NOS2|ARG1|ASS1
9968	2.4636E-3	2.0378E-2	4	86	189	28947	negative regulation of signal transduction	RGS14|RGS1|RGS16|FOXM1
9888	2.5281E-3	2.0799E-2	12	709	189	28947	tissue development	COL1A1|GREM1|SFRP1|STIL|IL6|CCL11|COL5A1|NINJ2|SPP1|TNFSF11|INHBA|ETV4
23057	2.5693E-3	2.0890E-2	4	87	189	28947	negative regulation of signaling process	RGS14|RGS1|RGS16|FOXM1
32268	2.5854E-3	2.0890E-2	8	359	189	28947	regulation of cellular protein metabolic process	TPX2|IL11|SFRP1|CCNB1|IL6|LIN28A|NOS2|HCLS1
2521	2.6042E-3	2.0890E-2	5	144	189	28947	leukocyte differentiation	DCSTAMP|CSF3|TNFSF11|IL7R|PIRB
48477	2.6078E-3	2.0890E-2	3	42	189	28947	oogenesis	TPX2|CCNB1|HEXB
50731	2.6078E-3	2.0890E-2	3	42	189	28947	positive regulation of peptidyl-tyrosine phosphorylation	IL11|IL6|HCLS1
40007	2.6443E-3	2.0916E-2	6	210	189	28947	growth	CCNB2|STIL|CCL11|NINJ2|INHBA|IL7R
6884	2.6808E-3	2.0916E-2	2	12	189	28947	cell volume homeostasis	SLC6A12|KCNN4
42036	2.6808E-3	2.0916E-2	2	12	189	28947	negative regulation of cytokine biosynthetic process	IL6|CD276
42403	2.6808E-3	2.0916E-2	2	12	189	28947	thyroid hormone metabolic process	SLCO4A1|DIO2
30316	2.6808E-3	2.0916E-2	2	12	189	28947	osteoclast differentiation	DCSTAMP|TNFSF11
9893	2.6935E-3	2.0916E-2	14	909	189	28947	positive regulation of metabolic process	TOP2A|IL11|ITGB2|INHBA|FOXM1|ETV4|TPX2|CCNB1|IL6|MAFB|LIN28A|CDK1|HCLS1|PTX3
9891	2.7375E-3	2.1150E-2	12	716	189	28947	positive regulation of biosynthetic process	TOP2A|TPX2|IL11|IL6|MAFB|LIN28A|ITGB2|CDK1|PTX3|INHBA|FOXM1|ETV4
2683	2.7901E-3	2.1447E-2	4	89	189	28947	negative regulation of immune system process	GREM1|IL7R|FCGR2B|CD276
22612	2.9052E-3	2.2219E-2	4	90	189	28947	gland morphogenesis	SFRP1|IL6|CCL11|ETV4
51091	2.9799E-3	2.2564E-2	3	44	189	28947	positive regulation of transcription factor activity	GREM1|ITGB2|TNFSF11
90047	2.9799E-3	2.2564E-2	3	44	189	28947	positive regulation of transcription regulator activity	GREM1|ITGB2|TNFSF11
6974	3.0648E-3	2.3092E-2	7	290	189	28947	response to DNA damage stimulus	NEIL3|2310003H01RIK|UHRF1|CDK1|CLSPN|MID1|CCNO
1934	3.1450E-3	2.3149E-2	4	92	189	28947	positive regulation of protein amino acid phosphorylation	IL11|CCNB1|IL6|HCLS1
45124	3.1547E-3	2.3149E-2	2	13	189	28947	regulation of bone resorption	SPP1|TNFSF11
2820	3.1547E-3	2.3149E-2	2	13	189	28947	negative regulation of adaptive immune response	IL7R|FCGR2B
2823	3.1547E-3	2.3149E-2	2	13	189	28947	negative regulation of adaptive immune response based on somatic recombination of immune receptors built from immunoglobulin superfamily domains	IL7R|FCGR2B
46850	3.1547E-3	2.3149E-2	2	13	189	28947	regulation of bone remodeling	SPP1|TNFSF11
31348	3.1776E-3	2.3149E-2	3	45	189	28947	negative regulation of defense response	AOAH|FCGR2B|CD276
60562	3.1940E-3	2.3149E-2	5	151	189	28947	epithelial tube morphogenesis	GREM1|SFRP1|STIL|CCL11|ETV4
1817	3.1940E-3	2.3149E-2	5	151	189	28947	regulation of cytokine production	IL6|C3AR1|FCGR2B|CCR2|CD276
51971	3.3831E-3	2.4403E-2	3	46	189	28947	positive regulation of transmission of nerve impulse	NTRK2|IL6|CCL2
9967	3.4741E-3	2.4942E-2	5	154	189	28947	positive regulation of signal transduction	IL11|IL6|TNFSF11|HCLS1|CCR2
32386	3.5966E-3	2.5508E-2	3	47	189	28947	regulation of intracellular transport	GREM1|IL6|CDK1
2495	3.6647E-3	2.5508E-2	2	14	189	28947	antigen processing and presentation of peptide antigen via MHC class II	CTSE|FCGR2B
60043	3.6647E-3	2.5508E-2	2	14	189	28947	regulation of cardiac muscle cell proliferation	CCNB1|CDK1
19886	3.6647E-3	2.5508E-2	2	14	189	28947	antigen processing and presentation of exogenous peptide antigen via MHC class II	CTSE|FCGR2B
55021	3.6647E-3	2.5508E-2	2	14	189	28947	regulation of cardiac muscle tissue growth	CCNB1|CDK1
55024	3.6647E-3	2.5508E-2	2	14	189	28947	regulation of cardiac muscle tissue development	CCNB1|CDK1
23056	3.6704E-3	2.5508E-2	5	156	189	28947	positive regulation of signaling process	IL11|IL6|TNFSF11|HCLS1|CCR2
6281	3.7923E-3	2.6236E-2	6	226	189	28947	DNA repair	NEIL3|2310003H01RIK|UHRF1|CLSPN|MID1|CCNO
44085	3.8316E-3	2.6387E-2	11	651	189	28947	cellular component biogenesis	COL1A1|TPX2|CCNB1|COL1A2|ALOX5AP|FN1|CDK1|TNFSF11|KCNAB2|ITGA5|FERMT3
65003	3.8842E-3	2.6630E-2	8	384	189	28947	macromolecular complex assembly	COL1A1|CCNB1|COL1A2|ALOX5AP|CDK1|TNFSF11|KCNAB2|FERMT3
31646	4.0478E-3	2.7503E-2	3	49	189	28947	positive regulation of neurological system process	NTRK2|IL6|CCL2
7160	4.0478E-3	2.7503E-2	3	49	189	28947	cell-matrix adhesion	COL5A3|ITGB2|FN1
6259	4.0689E-3	2.7521E-2	8	387	189	28947	DNA metabolic process	TOP2A|NEIL3|2310003H01RIK|UHRF1|DNA2|CLSPN|MID1|CCNO
43062	4.0866E-3	2.7521E-2	5	160	189	28947	extracellular structure organization	COL5A1|COL5A3|FN1|TGFBI|MMP9
48729	4.1096E-3	2.7554E-2	7	306	189	28947	tissue morphogenesis	GREM1|SFRP1|STIL|IL6|CCL11|INHBA|ETV4
43603	4.2104E-3	2.7862E-2	2	15	189	28947	cellular amide metabolic process	ARG1|ASS1
46427	4.2104E-3	2.7862E-2	2	15	189	28947	positive regulation of JAK-STAT cascade	IL6|HCLS1
22407	4.2104E-3	2.7862E-2	2	15	189	28947	regulation of cell-cell adhesion	LGALS1|FERMT3
51173	4.4370E-3	2.9234E-2	11	664	189	28947	positive regulation of nitrogen compound metabolic process	TOP2A|IL11|CCNB1|IL6|MAFB|ITGB2|CDK1|PTX3|INHBA|FOXM1|ETV4
45321	4.4883E-3	2.9445E-2	6	234	189	28947	leukocyte activation	CD86|ITGAM|ITGB2|CD48|IL7R|PIRB
6284	4.7913E-3	3.0385E-2	2	16	189	28947	base-excision repair	NEIL3|MID1
33138	4.7913E-3	3.0385E-2	2	16	189	28947	positive regulation of peptidyl-serine phosphorylation	IL11|IL6
45453	4.7913E-3	3.0385E-2	2	16	189	28947	bone resorption	CTSK|TNFSF11
2687	4.7913E-3	3.0385E-2	2	16	189	28947	positive regulation of leukocyte migration	C3AR1|CCR2
2704	4.7913E-3	3.0385E-2	2	16	189	28947	negative regulation of leukocyte mediated immunity	IL7R|FCGR2B
2707	4.7913E-3	3.0385E-2	2	16	189	28947	negative regulation of lymphocyte mediated immunity	IL7R|FCGR2B
7044	4.7913E-3	3.0385E-2	2	16	189	28947	cell-substrate junction assembly	FN1|ITGA5
60420	4.7913E-3	3.0385E-2	2	16	189	28947	regulation of heart growth	CCNB1|CDK1
2009	4.9686E-3	3.1379E-2	6	239	189	28947	morphogenesis of an epithelium	GREM1|SFRP1|STIL|IL6|CCL11|ETV4
48634	5.0496E-3	3.1758E-2	3	53	189	28947	regulation of muscle organ development	CCNB1|IL6|CDK1
10648	5.2744E-3	3.3035E-2	6	242	189	28947	negative regulation of cell communication	GREM1|SFRP1|RGS14|RGS1|RGS16|FOXM1
43388	5.3213E-3	3.3193E-2	3	54	189	28947	positive regulation of DNA binding	GREM1|ITGB2|TNFSF11
9607	5.4047E-3	3.3317E-2	7	322	189	28947	response to biotic stimulus	APOBEC1|IL6|NOS2|PTX3|CCR5|FCGR2B|ASS1
2504	5.4069E-3	3.3317E-2	2	17	189	28947	antigen processing and presentation of peptide or polysaccharide antigen via MHC class II	CTSE|FCGR2B
30574	5.4069E-3	3.3317E-2	2	17	189	28947	collagen catabolic process	MMP9|MMP10
32880	5.5657E-3	3.4157E-2	4	108	189	28947	regulation of protein localization	GREM1|IL6|CDK1|KCNN4
51259	5.8098E-3	3.4505E-2	5	174	189	28947	protein oligomerization	COL1A1|COL1A2|ALOX5AP|TNFSF11|KCNAB2
1932	5.8098E-3	3.4505E-2	5	174	189	28947	regulation of protein amino acid phosphorylation	IL11|SFRP1|CCNB1|IL6|HCLS1
43933	5.9677E-3	3.4505E-2	8	413	189	28947	macromolecular complex subunit organization	COL1A1|CCNB1|COL1A2|ALOX5AP|CDK1|TNFSF11|KCNAB2|FERMT3
9790	5.9999E-3	3.4505E-2	11	692	189	28947	embryonic development	TOP2A|GREM1|CCNB2|SFRP1|GRN|CCNB1|STIL|MAFB|RACGAP1|BIRC5|INHBA
910	6.0568E-3	3.4505E-2	2	18	189	28947	cytokinesis	PRC1|NUSAP1
44243	6.0568E-3	3.4505E-2	2	18	189	28947	multicellular organismal catabolic process	MMP9|MMP10
34103	6.0568E-3	3.4505E-2	2	18	189	28947	regulation of tissue remodeling	SPP1|TNFSF11
42327	6.3220E-3	3.4505E-2	4	112	189	28947	positive regulation of phosphorylation	IL11|CCNB1|IL6|HCLS1
31401	6.5212E-3	3.4505E-2	4	113	189	28947	positive regulation of protein modification process	IL11|CCNB1|IL6|HCLS1
50878	6.5212E-3	3.4505E-2	4	113	189	28947	regulation of body fluid levels	F10|F13A1|KCNN4|FERMT3
45113	6.5292E-3	3.4505E-2	1	1	189	28947	regulation of integrin biosynthetic process	S100A9
32873	6.5292E-3	3.4505E-2	1	1	189	28947	negative regulation of stress-activated MAPK cascade	FOXM1
90224	6.5292E-3	3.4505E-2	1	1	189	28947	regulation of spindle organization	TPX2
90265	6.5292E-3	3.4505E-2	1	1	189	28947	positive regulation of immune complex clearance by monocytes and macrophages	CCR2
90264	6.5292E-3	3.4505E-2	1	1	189	28947	regulation of immune complex clearance by monocytes and macrophages	CCR2
31054	6.5292E-3	3.4505E-2	1	1	189	28947	pre-microRNA processing	LIN28A
10586	6.5292E-3	3.4505E-2	1	1	189	28947	miRNA metabolic process	LIN28A
10587	6.5292E-3	3.4505E-2	1	1	189	28947	miRNA catabolic process	LIN28A
33129	6.5292E-3	3.4505E-2	1	1	189	28947	positive regulation of histone phosphorylation	CCNB1
70091	6.5292E-3	3.4505E-2	1	1	189	28947	glucagon secretion	IL6
31179	6.5292E-3	3.4505E-2	1	1	189	28947	peptide modification	GGT1
2638	6.5292E-3	3.4505E-2	1	1	189	28947	negative regulation of immunoglobulin production	FCGR2B
19048	6.5292E-3	3.4505E-2	1	1	189	28947	virus-host interaction	MMP9
2689	6.5292E-3	3.4505E-2	1	1	189	28947	negative regulation of leukocyte chemotaxis	GREM1
19087	6.5292E-3	3.4505E-2	1	1	189	28947	transformation of host cell by virus	MMP9
31440	6.5292E-3	3.4505E-2	1	1	189	28947	regulation of mRNA 3'-end processing	CCNB1
31442	6.5292E-3	3.4505E-2	1	1	189	28947	positive regulation of mRNA 3'-end processing	CCNB1
31547	6.5292E-3	3.4505E-2	1	1	189	28947	brain-derived neurotrophic factor receptor signaling pathway	NTRK2
60236	6.5292E-3	3.4505E-2	1	1	189	28947	regulation of mitotic spindle organization	TPX2
33622	6.5292E-3	3.4505E-2	1	1	189	28947	integrin activation	FERMT3
21572	6.5292E-3	3.4505E-2	1	1	189	28947	rhombomere 6 development	MAFB
60623	6.5292E-3	3.4505E-2	1	1	189	28947	regulation of chromosome condensation	CCNB1
34112	6.5292E-3	3.4505E-2	1	1	189	28947	positive regulation of homotypic cell-cell adhesion	LGALS1
34120	6.5292E-3	3.4505E-2	1	1	189	28947	positive regulation of erythrocyte aggregation	LGALS1
50685	6.5292E-3	3.4505E-2	1	1	189	28947	positive regulation of mRNA processing	CCNB1
14029	6.5292E-3	3.4505E-2	1	1	189	28947	neural crest formation	SFRP1
14034	6.5292E-3	3.4505E-2	1	1	189	28947	neural crest cell fate commitment	SFRP1
50922	6.5292E-3	3.4505E-2	1	1	189	28947	negative regulation of chemotaxis	GREM1
1811	6.5292E-3	3.4505E-2	1	1	189	28947	negative regulation of type I hypersensitivity	FCGR2B
8049	6.5292E-3	3.4505E-2	1	1	189	28947	male courtship behavior	HEXB
60429	6.5609E-3	3.4553E-2	7	334	189	28947	epithelium development	GREM1|SFRP1|STIL|IL6|CCL11|TNFSF11|ETV4
10562	6.7246E-3	3.5013E-2	4	114	189	28947	positive regulation of phosphorus metabolic process	IL11|CCNB1|IL6|HCLS1
45937	6.7246E-3	3.5013E-2	4	114	189	28947	positive regulation of phosphate metabolic process	IL11|CCNB1|IL6|HCLS1
60444	6.7404E-3	3.5013E-2	2	19	189	28947	branching involved in mammary gland duct morphogenesis	CCL11|ETV4
30514	6.7404E-3	3.5013E-2	2	19	189	28947	negative regulation of BMP signaling pathway	GREM1|SFRP1
31589	6.8105E-3	3.5257E-2	3	59	189	28947	cell-substrate adhesion	COL5A3|ITGB2|FN1
51049	6.8963E-3	3.5580E-2	9	514	189	28947	regulation of transport	GREM1|IL11|NTRK2|IL6|CDK1|TNFSF11|PTX3|KCNN4|FCGR2B
51246	7.1391E-3	3.6364E-2	8	426	189	28947	regulation of protein metabolic process	TPX2|IL11|SFRP1|CCNB1|IL6|LIN28A|NOS2|HCLS1
51707	7.1426E-3	3.6364E-2	6	258	189	28947	response to other organism	APOBEC1|IL6|NOS2|PTX3|CCR5|FCGR2B
45597	7.1426E-3	3.6364E-2	6	258	189	28947	positive regulation of cell differentiation	MSR1|SFRP1|IL6|TNFSF11|IL7R|CD276
42493	7.1437E-3	3.6364E-2	4	116	189	28947	response to drug	APOBEC1|CYBB|ATP1A3|MMP9
6869	7.3596E-3	3.7269E-2	4	117	189	28947	lipid transport	MSR1|APOC2|APOC4|KCNN4
7157	7.4574E-3	3.7269E-2	2	20	189	28947	heterophilic cell-cell adhesion	LGALS1|ITGA5
50921	7.4574E-3	3.7269E-2	2	20	189	28947	positive regulation of chemotaxis	C3AR1|CCR2
46849	7.4574E-3	3.7269E-2	2	20	189	28947	bone remodeling	CTSK|TNFSF11
50730	7.4685E-3	3.7269E-2	3	61	189	28947	regulation of peptidyl-tyrosine phosphorylation	IL11|IL6|HCLS1
51099	7.4685E-3	3.7269E-2	3	61	189	28947	positive regulation of binding	GREM1|ITGB2|TNFSF11
8152	7.6445E-3	3.8023E-2	57	6471	189	28947	metabolic process	TOP2A|PTPRN|HEXB|PTPRO|F13A1|FOXM1|CTSS|PYCARD|CTSK|PBK|CYP1B1|CTSE|GGT1|IKBKE|APOBEC1|ARG1|DIO2|CYBB|KCNAB2|MID1|ETV4|MMP9|MMP10|NEIL3|SLCO4A1|ADAM12|DPEP2|ADAM8|DNA2|CCNO|DPEP3|PDE1B|UHRF1|RGS16|CYP2AB1|PLD4|ATP1A3|AOAH|PLA2G7|CCNB1|2310003H01RIK|HAS1|HSD17B2|SPP1|CLSPN|NTRK2|GALNT6|F10|NOS2|ASS1|HAL|MAFB|LIN28A|APOC2|ALOX5AP|CDK1|FOSB
16477	7.6761E-3	3.8055E-2	6	262	189	28947	cell migration	ITGAM|ITGB2|CCL2|CXCL1|CXCL3|S100A9
10604	7.7371E-3	3.8233E-2	12	818	189	28947	positive regulation of macromolecule metabolic process	TOP2A|TPX2|IL11|CCNB1|IL6|MAFB|LIN28A|CDK1|HCLS1|INHBA|FOXM1|ETV4
7292	7.8111E-3	3.8474E-2	3	62	189	28947	female gamete generation	TPX2|CCNB1|HEXB
51179	7.8415E-3	3.8499E-2	28	2657	189	28947	localization	ITGAM|HEXB|ITGB2|UCP1|ATP1A3|CXCL1|CXCL3|RACGAP1|NUSAP1|CCL2|KCNN4|SLC16A3|APOBEC1|MSR1|NTRK2|APOC4|SLC6A12|CYBB|KCNAB2|COL1A1|IL6|MFSD7A|SLCO4A1|FABP7|APOC2|PTX3|FCGR2B|S100A9
33554	7.9416E-3	3.8865E-2	8	434	189	28947	cellular response to stress	NEIL3|2310003H01RIK|UHRF1|CDK1|RTN4RL2|CLSPN|MID1|CCNO
51130	7.9908E-3	3.8981E-2	5	188	189	28947	positive regulation of cellular component organization	CCNB1|NUSAP1|PTX3|THBS2|FCGR2B
2478	8.2072E-3	3.9655E-2	2	21	189	28947	antigen processing and presentation of exogenous peptide antigen	CTSE|FCGR2B
45740	8.2072E-3	3.9655E-2	2	21	189	28947	positive regulation of DNA replication	IL6|CDK1
42462	8.2072E-3	3.9655E-2	2	21	189	28947	eye photoreceptor cell development	NTRK2|FSCN2
2819	8.5238E-3	4.0925E-2	3	64	189	28947	regulation of adaptive immune response	IL6|IL7R|FCGR2B
2822	8.5238E-3	4.0925E-2	3	64	189	28947	regulation of adaptive immune response based on somatic recombination of immune receptors built from immunoglobulin superfamily domains	IL6|IL7R|FCGR2B
33135	8.9895E-3	4.3025E-2	2	22	189	28947	regulation of peptidyl-serine phosphorylation	IL11|IL6
46649	9.2702E-3	4.4230E-2	5	195	189	28947	lymphocyte activation	CD86|ITGAM|ITGB2|CD48|IL7R
51090	9.6622E-3	4.5813E-2	3	67	189	28947	regulation of transcription factor activity	GREM1|ITGB2|TNFSF11
90046	9.6622E-3	4.5813E-2	3	67	189	28947	regulation of transcription regulator activity	GREM1|ITGB2|TNFSF11
2675	9.8036E-3	4.6195E-2	2	23	189	28947	positive regulation of acute inflammatory response	TNFSF11|CCR5
31570	9.8036E-3	4.6195E-2	2	23	189	28947	DNA integrity checkpoint	CDK1|CLSPN
44238	9.8488E-3	4.6265E-2	50	5587	189	28947	primary metabolic process	TOP2A|PTPRN|HEXB|F13A1|FOXM1|CTSS|PYCARD|CTSK|PBK|CYP1B1|CTSE|GGT1|IKBKE|APOBEC1|ARG1|MID1|ETV4|MMP9|MMP10|NEIL3|ADAM12|DPEP2|ADAM8|DNA2|CCNO|DPEP3|PDE1B|UHRF1|RGS16|PLD4|ATP1A3|AOAH|PLA2G7|CCNB1|2310003H01RIK|HAS1|HSD17B2|SPP1|CLSPN|NTRK2|F10|NOS2|ASS1|HAL|MAFB|LIN28A|APOC2|ALOX5AP|CDK1|FOSB
9310	1.0468E-2	4.9023E-2	3	69	189	28947	amine catabolic process	HAL|NOS2|DIO2
16525	1.0649E-2	4.9265E-2	2	24	189	28947	negative regulation of angiogenesis	THBS2|CCR2
32963	1.0649E-2	4.9265E-2	2	24	189	28947	collagen metabolic process	MMP9|MMP10
46425	1.0649E-2	4.9265E-2	2	24	189	28947	regulation of JAK-STAT cascade	IL6|HCLS1
1754	1.0649E-2	4.9265E-2	2	24	189	28947	eye photoreceptor cell differentiation	NTRK2|FSCN2
