# Supplementary material for: Modulation of Immune Signaling and Metabolism Highlights Host and Fungal Transcriptional Responses in Mouse Models of Invasive Pulmonary Aspergillosis
Source: Sci Rep. 2017 Dec 6;7:17096. doi: 10.1038/s41598-017-17000-1 (PMC5719083; doi:10.1038/s41598-017-17000-1)
Supplement: Supplementary file 1 — Supplementary zip [file 41598_2017_17000_MOESM1_ESM.zip › Supp_Files_Final/Supp_File_2_BINGO/SD2_Enriched.bgo.txt]

File created with bingo (c) on Dec 17, 2016 at 5:59:47 PM

ontology: namespace
curator:  bingo

Selected ontology file : bundle://114.0:1/data/GO_Biological_Process
Selected annotation file : bundle://114.0:1/data/M_musculus_default
Discarded evidence codes : 
Overrepresentation
Selected statistical test : Hypergeometric test
Selected correction : Benjamini & Hochberg False Discovery Rate (FDR) correction
Selected significance level : 0.05
Testing option : Use whole annotation as reference set
The selected cluster :
GM10443	XYLT1	ENO3	CLDN1	LCE1B	MIR675	ZFYVE26	SOX17	PGLYRP1	RPL39	LCE1H	GM32460	LCE1F	LCE1C	LCE1D	LARS2	MYL1	DDIT4	ACOT1	CFD	CRABP2	CHIA1	FPR1	FPR3	FPR2	MEFV	SAMSN1	PLA2G7	PLAC8	RP24-333I1.7	ADAMTS15	GAD1-PS	RDH12	NFE2	F630028O10RIK	GRIN2C	H19	MIR223	RPS27RT	ADA	SFXN5	GAPT	ARHGAP9	DENND1C	GM11212	GM11698	ELN	TCF23	IL1F9	PYGL	RCSD1	PRSS22	SIGLECE	TUBA1B	MMP25	CSRP3	TIMP4	NFAM1	AF251705	PRSS16	TMC6	I830077J02RIK	MYOT	SMTNL1	TLR13	SERPINB12	GCNT1	CRCT1	PTAFR	ADAM22	TMEM160	TAS2R135	FGD3	LCE3C	RPS2-PS10	LCE3A	LCE3B	ALOX5	AB124611	LRRC25	GM11361	CKM	1600014C10RIK	ASPRV1	SNX20	LCE3E	AGT	LCE3F	GPR141	IGKJ4	IGKJ1	IGKJ2	DHRS9	LPCAT2	RPL22L1	SLC28A2	SCRG1	IGKJ5	GM15729	MSRB1	CHRM3	CSF3R	FAM25C	NCF1	NCF2	GPR65	NCF4	SLA	DEFB4	RAB44	SLN	MPC2	SLC16A3	MRGPRA2B	DGAT2	GM10177	IGFBP3	KLRA17	RPL5-PS2	OLFM4	ACAP1	CLEC4D	FCGR4	RAB37	LY6D	SNRPG	GM14539	ADAM8	GM8797	LY6G	GM24690	S100A9	DSC2	S100A8	GM22394	SLC27A4	PFKFB4	CORO1A	STFA2L1	5830416P10RIK	1810043H04RIK	CD300LB	CD300LF	BCL2L15	ANKRD22	NEB	HOPX	AICDA	GM10073	ITGB2L	PTPRC	CYP4F18	DMXL2	SIRPB1B	ST6GALNAC1	TRIM30B	ALAS2	GM14321	SYCP2	PTPN22	ARRB2	TREM3	GM10080	ITGAL	ADRA1A	TREM1	PSTPIP1	MB	CES2G	GM9458	ANG4	PEG3	GM15427	GM12038	IGHJ4	IGHJ2	SPATC1	NGP	ASPG	SIRPB1C	GM37108	FGL2	PPM1H	NLRC5	RETNLG	PIRB	TTN	FOXRED2	SELENBP2	GM26445	RP24-291E8.2	AWAT1	XIRP2	BEND4	TNNI2	KCNJ2	NTRK2	SEMA4A	SEMA4D	PLCL2	RPL35A	GM15440	GM8459	SLC25A34	GM38215	VARS	LST1	CALML3	5031414D18RIK	BPIFA1	RASSF2	LCE1A2	GM5698	TBC1D10C	PDK4	GM5699	FAM65B	CPNE2	IFITM6	GM16556	GM19705	WFDC21	KRT4	ACTN3	ENTPD3	IL1R2	1700047M11RIK	KRT5	SOAT2	SPATA13	PPP1R3D	CD101	NRN1	PDE1B	TRPM2	INPP5D	ATP5E	CD14	PCK1	IGKV6-20	H2-EB1	TNFSF14	PDE2A	IFNLR1	CCDC88B	MYLPF	CALM4	IFI27L2A	SPRR1B	IGHM	GM18407	HILPDA	CHRDL1	KHK	JCHAIN	
RPPH1	GLIPR2	QSOX1	CD37	CTSE	CD33	GM94	CD53	APOBEC2	STARD3NL	GFRA1	IL16	VAV1	COMMD4	IGHA	TLR7	GM5483	IGKV1-133	GM20746	SELPLG	NPL	SAMM50	IGKC	CXCR2	GM6445	RELT	BC018473	GM25076	CAR3	PNPLA7	GCGR	GLYCAM1	KRT13	NLRP12	THEMIS2	KLHL6	STK17B	KRT15	SAA1	TCAP	IGKV1-110	SAA2	ACAA2	ZFAND4	GM20400	GM38171	RPL9-PS6	GM14085	IGF1R	IL18RAP	RPL9-PS4	RP23-240E15.3	TGM3	MLIP	CD300A	HMHA1	ANXA11	KRT78	ACYP2	HBB-BT	IGHV1-14	HBB-BS	IPCEF1	KLHL41	GM29107	H2-EA-PS	TMEM256	DOK3	TYROBP	CHIL3	GM11827	GM11705	CALCB	RPL27-PS3	RP24-180F7.1	CSF2RB	RASGRP4	CCNB1	VMN2R95	VMN2R96	MIR295	MIR294	2310001H17RIK	MIR293	MIR292	GGT5	MGAM	DENND4A	GM10872	CPSF2	AA467197	AP4B1	BGLAP3	MXD1	H2-Q10	B430306N03RIK	H2-T23	MIR7011	MIR291A	MIR291B	TAT	SLC40A1	HMGB2	SLC2A3	ATP2A1	HBA-A1	LMNB1	HK3	MIR8104	MIR290A	GM16194	MYRIP	GPCPD1	GM16079	MMP8	MMP9	MIR7676-2	FGR	HKDC1	GM29264	CASQ1	GM22871	LTB	ITGB1BP2	RGS18	SLFN4	A930016O22RIK	KRT86	AURKB	2410131K14RIK	CNR2	GM5637	GM5514	PTK2B	MIR7115	SNCA	BC100530	BC117090	H2-AA	SBK2	MIR147	FMNL1	ALOX5AP	RPSA-PS10	GM20594	

No annotations were retrieved for the following entities:
GM38215	FAM25C	ZFAND4	GM10443	GM20400	GM38171	RPL9-PS6	LCE1B	MIR675	BPIFA1	RPL9-PS4	SLN	LCE1A2	RP23-240E15.3	GM16556	GM19705	WFDC21	MLIP	CD300A	KLRA17	IL1R2	RPL5-PS2	HBB-BT	LCE1H	KRT5	IGHV1-14	HBB-BS	GM32460	KLHL41	LCE1D	GM29107	H2-EA-PS	TMEM256	TYROBP	GM14539	CHIL3	GM8797	LY6G	GM24690	GM11827	GM22394	GM11705	CALCB	RPL27-PS3	CHIA1	RP24-180F7.1	RP24-333I1.7	GAD1-PS	MIR295	CD300LB	MIR294	MIR293	MIR292	GM10073	MIR223	BGLAP3	RPS27RT	CALM4	MIR7011	MIR291A	TRIM30B	GM18407	MIR291B	GM11212	GM11698	HILPDA	GM10080	TREM1	JCHAIN	LMNB1	TUBA1B	RPPH1	CES2G	GM9458	MIR8104	TIMP4	CD53	MIR290A	GM15427	GM12038	GM16079	MIR7676-2	IGHJ4	IGHJ2	MYOT	GM29264	GM22871	SIRPB1C	GM20746	SLFN4	GM37108	KRT86	RPS2-PS10	GM26445	RP24-291E8.2	IGKC	GM5637	GM5514	MIR7115	GM25076	GM11361	KRT13	GM15440	LCE3E	IGKJ4	MIR147	IGKJ1	IGKJ2	KRT15	GM8459	IGKV1-110	RPSA-PS10	GM20594	SCRG1	IGKJ5	GM15729	

GO-ID	p-value	corr p-value	x	n	X	N	Description	Genes in test set
2376	8.5982E-23	1.6741E-19	44	700	284	28953	immune system process	CFD|IGHM|H2-T23|ALAS2|CSF3R|SELPLG|NCF1|PTAFR|LST1|SLA|PTPN22|HBA-A1|ITGAL|PIRB|CORO1A|IL18RAP|MB|INPP5D|CD14|PGLYRP1|CD300LF|CTSE|SNCA|H2-EB1|ANG4|TNFSF14|NFAM1|IL16|H2-AA|AICDA|VAV1|CLEC4D|PTPRC|FCGR4|IGHA|KLHL6|LY6D|TLR7|LTB|S100A9|ADA|H2-Q10|GAPT|TLR13
50896	9.3717E-16	9.1234E-13	70	2530	284	28953	response to stimulus	IGHM|CSF3R|NCF1|NCF2|TAT|LST1|HMGB2|XYLT1|IL1F9|DEFB4|ATP2A1|ARRB2|ADRA1A|KHK|IL18RAP|MB|PGLYRP1|ANG4|IL16|MMP9|VAV1|FGR|CLEC4D|IGHA|DDIT4|TLR7|LTB|S100A9|S100A8|SMTNL1|TLR13|CFD|PDE1B|PTAFR|FPR1|ADAM22|FPR3|FPR2|MEFV|PIRB|PLA2G7|TAS2R135|CORO1A|TRPM2|RDH12|CNR2|ALOX5|INPP5D|CXCR2|PTK2B|CD14|SNCA|CAR3|GGT5|NTRK2|H2-EB1|TNFSF14|GCGR|IFNLR1|GRIN2C|H2-AA|AGT|AICDA|ITGB2L|PTPRC|KLHL6|ALOX5AP|IFI27L2A|ADA|H2-Q10
6955	1.2021E-13	7.8013E-11	24	351	284	28953	immune response	CFD|IGHM|H2-EB1|NCF1|ANG4|TNFSF14|LST1|PIRB|H2-AA|AICDA|VAV1|CLEC4D|PTPRC|IL18RAP|IGHA|KLHL6|INPP5D|TLR7|CD14|LTB|PGLYRP1|ADA|H2-Q10|TLR13
9987	5.2106E-11	2.5363E-8	140	8925	284	28953	cellular process	CHRM3|CSF3R|ACAA2|NCF1|VARS|NCF2|GPR65|NCF4|LST1|XYLT1|SLA|ENO3|CLDN1|IGF1R|RASSF2|SOX17|MPC2|PDK4|PGLYRP1|SLC16A3|TGM3|DGAT2|KRT4|ENTPD3|IGFBP3|ANXA11|OLFM4|LARS2|FCGR4|RAB37|DDIT4|LY6D|ACOT1|ADAM8|S100A9|DSC2|SLC27A4|PFKFB4|NRN1|CRABP2|PDE1B|CORO1A|RASGRP4|TRPM2|CCNB1|INPP5D|ATP5E|CD14|CD300LF|PCK1|GGT5|NFE2|PDE2A|CPSF2|NEB|GRIN2C|AP4B1|HOPX|AICDA|H19|ITGB2L|PTPRC|MXD1|ADA|SFXN5|SPRR1B|GAPT|IGHM|ST6GALNAC1|ALAS2|SYCP2|ELN|TAT|TCF23|SLC40A1|HMGB2|PTPN22|SLC2A3|ATP2A1|PYGL|ARRB2|HBA-A1|ITGAL|ADRA1A|CHRDL1|SIGLECE|KHK|HK3|CSRP3|PSTPIP1|MB|QSOX1|CD33|APOBEC2|PEG3|NFAM1|IL16|MYRIP|GPCPD1|MMP9|VAV1|FGR|HKDC1|ASPG|TLR7|SMTNL1|SELPLG|PTAFR|FGL2|ADAM22|PIRB|AURKB|TTN|FGD3|CNR2|ALOX5|CXCR2|XIRP2|PTK2B|RELT|SNCA|CAR3|NTRK2|SEMA4A|CKM|SEMA4D|GCGR|GLYCAM1|SNX20|AGT|SBK2|FMNL1|STK17B|LPCAT2|ALOX5AP|TCAP|RPL22L1|SLC28A2|SLC25A34|MSRB1
2684	3.0766E-10	1.1980E-7	17	241	284	28953	positive regulation of immune system process	CFD|IGHM|H2-T23|TNFSF14|NFAM1|PTAFR|PTPN22|ITGAL|CORO1A|H2-AA|PTPRC|KLHL6|INPP5D|CD37|TLR7|PGLYRP1|ADA
44281	4.9111E-10	1.5936E-7	40	1351	284	28953	small molecule metabolic process	PFKFB4|ACAA2|CRABP2|NCF1|VARS|NCF2|PDE1B|TAT|PTAFR|ATP2A1|PYGL|ENO3|KHK|HK3|ALOX5|ATP5E|PDK4|PCK1|SNCA|CAR3|GGT5|DGAT2|CKM|ENTPD3|PDE2A|GPCPD1|AGT|AICDA|LARS2|RAB37|SOAT2|HKDC1|LPCAT2|ASPG|ALOX5AP|SAA1|ACOT1|SAA2|ADA|SLC27A4
2682	1.0000E-9	2.7814E-7	20	372	284	28953	regulation of immune system process	CFD|IGHM|H2-T23|TNFSF14|NFAM1|PTAFR|PTPN22|ARRB2|ITGAL|CORO1A|H2-AA|PTPRC|CNR2|KLHL6|INPP5D|CD37|TLR7|PGLYRP1|ADA|SNCA
6952	3.1741E-9	7.7249E-7	21	440	284	28953	defense response	CFD|GGT5|NCF1|ANG4|PTAFR|IL1F9|DEFB4|MEFV|PLA2G7|FGR|ITGB2L|CLEC4D|PTPRC|IL18RAP|CNR2|ALOX5|ALOX5AP|TLR7|CD14|PGLYRP1|TLR13
44057	4.0055E-9	8.6651E-7	18	323	284	28953	regulation of system process	CHRM3|NTRK2|NCF1|ATP2A1|ARRB2|GRIN2C|ADRA1A|MMP9|AGT|HOPX|CSRP3|CNR2|ALOX5|TNNI2|CASQ1|ADA|SMTNL1|SNCA
7626	2.6108E-8	5.0833E-6	15	247	284	28953	locomotory behavior	CSF3R|PDE1B|PTAFR|FPR1|ADAM22|FPR3|IL16|FPR2|ARRB2|GRIN2C|CORO1A|CXCR2|S100A9|S100A8|SNCA
6954	5.6619E-8	9.8000E-6	14	225	284	28953	inflammatory response	CFD|GGT5|NCF1|PTAFR|IL1F9|MEFV|PLA2G7|ITGB2L|CNR2|ALOX5|ALOX5AP|TLR7|CD14|TLR13
48583	6.6179E-8	9.8000E-6	19	432	284	28953	regulation of response to stimulus	CFD|IGHM|H2-T23|NFAM1|PTAFR|XYLT1|PTPN22|IL16|AGT|HOPX|PTPRC|CNR2|KLHL6|INPP5D|PTK2B|CD37|TLR7|PGLYRP1|ADA
48731	7.2095E-8	9.8000E-6	48	2151	284	28953	system development	ALAS2|NRN1|SYCP2|ELN|TCF23|LST1|ADAM22|HMGB2|XYLT1|SLA|PTPN22|HBA-A1|PIRB|CLDN1|ADRA1A|CHRDL1|TTN|IGF1R|CSRP3|SOX17|MB|PTK2B|CD300LF|TGM3|NTRK2|SEMA4A|PEG3|SEMA4D|KRT4|NFAM1|IGFBP3|GFRA1|ASPRV1|MMP9|AGT|HOPX|AICDA|VAV1|MYLPF|H19|PTPRC|LY6D|TCAP|LTB|ADA|SPRR1B|SMTNL1|SLC27A4
48856	7.4112E-8	9.8000E-6	51	2362	284	28953	anatomical structure development	ALAS2|SYCP2|ELN|TCF23|LST1|HMGB2|XYLT1|SLA|PTPN22|HBA-A1|CLDN1|ADRA1A|CHRDL1|IGF1R|CSRP3|SOX17|MB|TGM3|PEG3|KRT4|NFAM1|IGFBP3|GFRA1|MMP9|VAV1|LY6D|LTB|SMTNL1|SLC27A4|NRN1|CRABP2|ADAM22|PIRB|TTN|CCNB1|PTK2B|CD300LF|NTRK2|SEMA4A|SEMA4D|NEB|ASPRV1|AGT|HOPX|AICDA|MYLPF|H19|PTPRC|TCAP|ADA|SPRR1B
6950	7.5501E-8	9.8000E-6	34	1243	284	28953	response to stress	CFD|NCF1|TAT|PTAFR|XYLT1|IL1F9|DEFB4|MEFV|PLA2G7|ADRA1A|TRPM2|IL18RAP|CNR2|MB|ALOX5|PTK2B|CD14|PGLYRP1|SNCA|CAR3|GGT5|ANG4|IFNLR1|GRIN2C|MMP9|AGT|FGR|ITGB2L|CLEC4D|PTPRC|DDIT4|ALOX5AP|TLR7|TLR13
42330	1.3929E-7	1.5771E-5	10	110	284	28953	taxis	CSF3R|PTAFR|CXCR2|FPR1|FPR3|IL16|FPR2|S100A9|CORO1A|S100A8
6935	1.3929E-7	1.5771E-5	10	110	284	28953	chemotaxis	CSF3R|PTAFR|CXCR2|FPR1|FPR3|IL16|FPR2|S100A9|CORO1A|S100A8
2757	1.4580E-7	1.5771E-5	8	61	284	28953	immune response-activating signal transduction	IGHM|PTPRC|KLHL6|NFAM1|PTAFR|PTPN22|TLR7|PGLYRP1
65007	1.6472E-7	1.6879E-5	109	7122	284	28953	biological regulation	CHRM3|NCF1|NCF2|GPR65|LST1|XYLT1|SLA|CLDN1|IGF1R|RAB44|RASSF2|IL18RAP|SOX17|MPC2|TBC1D10C|PDK4|PGLYRP1|KRT4|IGFBP3|HMHA1|ACAP1|DOK3|RAB37|DDIT4|SPATA13|PPP1R3D|S100A9|CFD|CRABP2|PDE1B|FPR1|FPR3|CSF2RB|FPR2|CORO1A|RASGRP4|CCNB1|INPP5D|CD14|PCK1|NFE2|TNFSF14|PDE2A|NEB|IFNLR1|GRIN2C|HOPX|H19|PTPRC|DMXL2|MXD1|ADA|SPRR1B|ARHGAP9|IGHM|H2-T23|ALAS2|ELN|TCF23|HMGB2|PTPN22|SLC2A3|ATP2A1|ARRB2|HBA-A1|ITGAL|ADRA1A|SIGLECE|MMP25|CSRP3|MB|QSOX1|CD37|NFAM1|GFRA1|IL16|MYRIP|MMP9|VAV1|TLR7|CASQ1|LTB|SMTNL1|TLR13|RGS18|SERPINB12|PTAFR|FGL2|ADAM22|PIRB|TAS2R135|FGD3|CNR2|ALOX5|CXCR2|TNNI2|PTK2B|SNCA|NTRK2|SEMA4D|GCGR|PLCL2|H2-AA|AGT|GPR141|NLRP12|KLHL6|STK17B|SLC28A2
2764	2.4157E-7	2.3517E-5	8	65	284	28953	immune response-regulating signaling pathway	IGHM|PTPRC|KLHL6|NFAM1|PTAFR|PTPN22|TLR7|PGLYRP1
50778	2.7792E-7	2.5767E-5	11	149	284	28953	positive regulation of immune response	CFD|IGHM|H2-T23|PTPRC|KLHL6|NFAM1|PTAFR|PTPN22|TLR7|PGLYRP1|ADA
1775	3.1899E-7	2.7408E-5	14	259	284	28953	cell activation	NFAM1|PTPN22|ITGAL|PIRB|AGT|AICDA|VAV1|PTPRC|FCGR4|LY6D|TLR7|ADA|GAPT|SNCA
50776	3.2377E-7	2.7408E-5	13	221	284	28953	regulation of immune response	CFD|IGHM|H2-T23|NFAM1|PTAFR|PTPN22|PTPRC|KLHL6|INPP5D|CD37|TLR7|PGLYRP1|ADA
2253	4.1654E-7	3.2554E-5	9	95	284	28953	activation of immune response	CFD|IGHM|PTPRC|KLHL6|NFAM1|PTAFR|PTPN22|TLR7|PGLYRP1
48584	4.1800E-7	3.2554E-5	13	226	284	28953	positive regulation of response to stimulus	CFD|IGHM|H2-T23|NFAM1|PTAFR|PTPN22|IL16|AGT|PTPRC|KLHL6|TLR7|PGLYRP1|ADA
6629	5.7037E-7	4.2712E-5	23	704	284	28953	lipid metabolic process	GGT5|ST6GALNAC1|DGAT2|ACAA2|CRABP2|NCF1|PNPLA7|PLCL2|GPCPD1|PLA2G7|ACAP1|AWAT1|SOAT2|ALOX5|LPCAT2|ASPG|ALOX5AP|SAA1|ACOT1|SAA2|PCK1|SLC27A4|SNCA
44282	6.1756E-7	4.3140E-5	16	359	284	28953	small molecule catabolic process	ACAA2|NCF1|ENTPD3|NCF2|PDE1B|TAT|PDE2A|ATP2A1|ENO3|AICDA|HK3|RAB37|ATP5E|HKDC1|ADA|SLC27A4
45321	6.2041E-7	4.3140E-5	13	234	284	28953	leukocyte activation	NFAM1|PTPN22|ITGAL|PIRB|AICDA|VAV1|PTPRC|FCGR4|LY6D|TLR7|ADA|GAPT|SNCA
9611	8.8649E-7	5.9517E-5	16	369	284	28953	response to wounding	CFD|GGT5|NCF1|PTAFR|IL1F9|IFNLR1|MEFV|GRIN2C|PLA2G7|ITGB2L|CNR2|ALOX5|ALOX5AP|TLR7|CD14|TLR13
51239	9.3523E-7	5.9763E-5	29	1073	284	28953	regulation of multicellular organismal process	CHRM3|NCF1|XYLT1|ATP2A1|ARRB2|ADRA1A|CSRP3|CCNB1|CNR2|ALOX5|INPP5D|TNNI2|PTK2B|CD14|SNCA|NTRK2|SEMA4D|NFAM1|GRIN2C|MMP9|H2-AA|AGT|HOPX|PTPRC|TLR7|CASQ1|LTB|ADA|SMTNL1
40011	9.5154E-7	5.9763E-5	16	371	284	28953	locomotion	CSF3R|SELPLG|PTAFR|FPR1|FPR3|IL16|FPR2|GRIN2C|CORO1A|TTN|H19|FMNL1|CXCR2|PTK2B|S100A9|S100A8
6066	9.8565E-7	5.9970E-5	16	372	284	28953	alcohol metabolic process	PFKFB4|DGAT2|PTAFR|PYGL|GPCPD1|ENO3|KHK|HK3|SOAT2|HKDC1|LPCAT2|PDK4|SAA1|SAA2|PCK1|SNCA
7610	1.1014E-6	6.4985E-5	18	470	284	28953	behavior	NTRK2|CSF3R|PDE1B|PTAFR|FPR1|ADAM22|FPR3|IL16|FPR2|ARRB2|GRIN2C|CORO1A|AGT|CNR2|CXCR2|S100A9|S100A8|SNCA
2694	1.1637E-6	6.6637E-5	11	172	284	28953	regulation of leukocyte activation	IGHM|PTPRC|TNFSF14|CNR2|NFAM1|INPP5D|ITGAL|CORO1A|H2-AA|ADA|SNCA
30029	1.2320E-6	6.8534E-5	11	173	284	28953	actin filament-based process	H19|FMNL1|ELN|XIRP2|TCAP|PTK2B|NEB|MYRIP|S100A9|CORO1A|TTN
50865	1.6294E-6	8.8121E-5	11	178	284	28953	regulation of cell activation	IGHM|PTPRC|TNFSF14|CNR2|NFAM1|INPP5D|ITGAL|CORO1A|H2-AA|ADA|SNCA
30154	1.8301E-6	9.5247E-5	38	1697	284	28953	cell differentiation	ALAS2|NRN1|TCF23|LST1|ADAM22|HMGB2|XYLT1|SLA|PTPN22|HBA-A1|PIRB|CHRDL1|RASGRP4|TTN|IGF1R|CSRP3|CCNB1|SOX17|MB|PTK2B|CD300LF|TGM3|NTRK2|SEMA4A|PEG3|SEMA4D|KRT4|NFAM1|IGFBP3|NEB|AGT|HOPX|VAV1|PTPRC|LY6D|TCAP|ADA|SPRR1B
32502	1.8807E-6	9.5247E-5	54	2854	284	28953	developmental process	ALAS2|SYCP2|ELN|TCF23|LST1|HMGB2|XYLT1|SLA|PTPN22|HBA-A1|CLDN1|ADRA1A|CHRDL1|IGF1R|CSRP3|SOX17|MB|TGM3|PEG3|KRT4|NFAM1|IGFBP3|GFRA1|MMP9|VAV1|LY6D|LTB|SMTNL1|SLC27A4|NRN1|CRABP2|ADAM22|PIRB|RASGRP4|TTN|CCNB1|INPP5D|PTK2B|CD300LF|NTRK2|SEMA4A|SEMA4D|NEB|ASPRV1|AGT|HOPX|AICDA|MYLPF|H19|PTPRC|TCAP|IFI27L2A|ADA|SPRR1B
2520	1.9079E-6	9.5247E-5	14	301	284	28953	immune system development	ALAS2|NFAM1|SLA|PTPN22|HBA-A1|PIRB|AICDA|VAV1|PTPRC|MB|LY6D|LTB|CD300LF|ADA
10646	2.2909E-6	1.1120E-4	25	880	284	28953	regulation of cell communication	RGS18|IGHM|ARRB2|ITGAL|ADRA1A|RASGRP4|IGF1R|FGD3|SOX17|CNR2|INPP5D|TBC1D10C|PTK2B|SNCA|NTRK2|NFAM1|GRIN2C|MMP9|AGT|NLRP12|ACAP1|PTPRC|DDIT4|SPATA13|ADA
48518	2.3416E-6	1.1120E-4	40	1853	284	28953	positive regulation of biological process	CFD|CHRM3|IGHM|H2-T23|NCF2|PTAFR|HMGB2|PTPN22|ARRB2|ITGAL|CORO1A|ADRA1A|IGF1R|CCNB1|SOX17|ALOX5|INPP5D|PTK2B|CD37|CD14|PGLYRP1|SNCA|NTRK2|SEMA4D|TNFSF14|NFAM1|IL16|MMP9|H2-AA|AGT|HOPX|VAV1|NLRP12|PTPRC|KLHL6|STK17B|TLR7|LTB|ADA|SMTNL1
7275	2.6165E-6	1.2129E-4	51	2659	284	28953	multicellular organismal development	ALAS2|SYCP2|ELN|TCF23|LST1|HMGB2|XYLT1|SLA|PTPN22|HBA-A1|CLDN1|ADRA1A|CHRDL1|IGF1R|CSRP3|SOX17|MB|TGM3|PEG3|KRT4|NFAM1|IGFBP3|GFRA1|MMP9|VAV1|LY6D|LTB|SMTNL1|SLC27A4|NRN1|CRABP2|ADAM22|PIRB|TTN|CCNB1|INPP5D|PTK2B|CD300LF|NTRK2|SEMA4A|SEMA4D|ASPRV1|AGT|HOPX|AICDA|MYLPF|H19|PTPRC|TCAP|ADA|SPRR1B
48869	3.2940E-6	1.4915E-4	38	1740	284	28953	cellular developmental process	ALAS2|NRN1|TCF23|LST1|ADAM22|HMGB2|XYLT1|SLA|PTPN22|HBA-A1|PIRB|CHRDL1|RASGRP4|TTN|IGF1R|CSRP3|CCNB1|SOX17|MB|PTK2B|CD300LF|TGM3|NTRK2|SEMA4A|PEG3|SEMA4D|KRT4|NFAM1|IGFBP3|NEB|AGT|HOPX|VAV1|PTPRC|LY6D|TCAP|ADA|SPRR1B
42221	3.5800E-6	1.5841E-4	28	1086	284	28953	response to chemical stimulus	CSF3R|NCF2|TAT|PTAFR|FPR1|HMGB2|FPR3|ATP2A1|FPR2|CORO1A|ADRA1A|KHK|TRPM2|CNR2|MB|CXCR2|PTK2B|CD14|SNCA|CAR3|GCGR|IL16|MMP9|DDIT4|TLR7|S100A9|S100A8|SMTNL1
50857	3.7086E-6	1.6046E-4	3	4	284	28953	positive regulation of antigen receptor-mediated signaling pathway	PTPRC|NFAM1|ADA
9966	5.0321E-6	2.1299E-4	18	524	284	28953	regulation of signal transduction	RGS18|IGHM|ARRB2|ITGAL|ADRA1A|AGT|RASGRP4|IGF1R|FGD3|NLRP12|ACAP1|PTPRC|INPP5D|DDIT4|SPATA13|TBC1D10C|PTK2B|ADA
30036	5.1859E-6	2.1483E-4	10	163	284	28953	actin cytoskeleton organization	H19|FMNL1|ELN|XIRP2|TCAP|PTK2B|NEB|S100A9|CORO1A|TTN
23051	5.8805E-6	2.3853E-4	18	530	284	28953	regulation of signaling process	RGS18|IGHM|ARRB2|ITGAL|ADRA1A|AGT|RASGRP4|IGF1R|FGD3|NLRP12|ACAP1|PTPRC|INPP5D|DDIT4|SPATA13|TBC1D10C|PTK2B|ADA
48534	6.1550E-6	2.4457E-4	13	288	284	28953	hemopoietic or lymphoid organ development	ALAS2|NFAM1|SLA|PTPN22|HBA-A1|PIRB|VAV1|PTPRC|MB|LY6D|LTB|CD300LF|ADA
65008	6.3689E-6	2.4800E-4	31	1314	284	28953	regulation of biological quality	ALAS2|CRABP2|NCF1|NCF2|ELN|LST1|ADAM22|SLA|HBA-A1|PIRB|CLDN1|CORO1A|ADRA1A|CSRP3|CNR2|MB|PTK2B|QSOX1|PCK1|SNCA|NEB|IFNLR1|GRIN2C|MMP9|AGT|H19|PTPRC|TLR7|SLC28A2|ADA|SPRR1B
19882	7.3361E-6	2.8007E-4	6	48	284	28953	antigen processing and presentation	IGHM|H2-T23|H2-EB1|CTSE|H2-AA|H2-Q10
90257	8.3311E-6	3.0763E-4	7	74	284	28953	regulation of muscle system process	CHRM3|NCF1|TNNI2|ATP2A1|CASQ1|ADA|AGT
50853	8.3969E-6	3.0763E-4	4	14	284	28953	B cell receptor signaling pathway	IGHM|PTPRC|KLHL6|NFAM1
30097	8.5321E-6	3.0763E-4	12	253	284	28953	hemopoiesis	ALAS2|PTPRC|MB|NFAM1|LY6D|SLA|PTPN22|HBA-A1|CD300LF|PIRB|ADA|VAV1
48513	9.2868E-6	3.2875E-4	36	1680	284	28953	organ development	ALAS2|SYCP2|ELN|TCF23|HMGB2|SLA|PTPN22|HBA-A1|PIRB|ADRA1A|TTN|IGF1R|CSRP3|SOX17|MB|PTK2B|CD300LF|TGM3|NTRK2|PEG3|KRT4|NFAM1|ASPRV1|AGT|HOPX|VAV1|MYLPF|H19|PTPRC|LY6D|TCAP|LTB|ADA|SPRR1B|SMTNL1|SLC27A4
51251	9.5140E-6	3.3078E-4	8	105	284	28953	positive regulation of lymphocyte activation	IGHM|PTPRC|TNFSF14|INPP5D|ITGAL|CORO1A|H2-AA|ADA
48002	1.0219E-5	3.4870E-4	5	30	284	28953	antigen processing and presentation of peptide antigen	H2-T23|H2-EB1|CTSE|H2-AA|H2-Q10
51707	1.0388E-5	3.4870E-4	12	258	284	28953	response to other organism	FGR|PTPRC|NCF1|ANG4|CNR2|NCF2|PTAFR|DEFB4|TLR7|CD14|PGLYRP1|IFI27L2A
8152	1.0826E-5	3.5724E-4	95	6471	284	28953	metabolic process	IGHM|ST6GALNAC1|ALAS2|ACAA2|NCF1|VARS|NCF2|TAT|XYLT1|SLA|PTPN22|ATP2A1|PYGL|PRSS22|ENO3|KHK|IGF1R|HK3|MMP25|SOX17|MPC2|PDK4|QSOX1|PGLYRP1|CTSE|TGM3|DGAT2|APOBEC2|ENTPD3|IGFBP3|PRSS16|IL16|GPCPD1|MMP8|MMP9|FGR|LARS2|ACAP1|RAB37|SOAT2|HKDC1|ASPG|ACOT1|ADAM8|LTB|SMTNL1|SLC27A4|CFD|PFKFB4|CRABP2|PDE1B|GCNT1|PTAFR|ADAM22|NPL|PLA2G7|AURKB|ADAMTS15|FOXRED2|CCNB1|RDH12|AWAT1|ALOX5|INPP5D|ATP5E|PTK2B|PCK1|SNCA|CAR3|GGT5|NFE2|NTRK2|MGAM|CKM|PNPLA7|PLCL2|PDE2A|CPSF2|ASPRV1|AGT|HOPX|AICDA|SBK2|PTPRC|CYP4F18|DHRS9|STK17B|LPCAT2|ALOX5AP|SAA1|SAA2|RPL22L1|MXD1|ADA|MSRB1
51240	1.2118E-5	3.9322E-4	12	262	284	28953	positive regulation of multicellular organismal process	CHRM3|NTRK2|CCNB1|ALOX5|TLR7|ARRB2|CD14|ADRA1A|ADA|AGT|SMTNL1|SNCA
2696	1.5294E-5	4.8816E-4	8	112	284	28953	positive regulation of leukocyte activation	IGHM|PTPRC|TNFSF14|INPP5D|ITGAL|CORO1A|H2-AA|ADA
34655	1.8113E-5	5.5978E-4	10	188	284	28953	nucleobase, nucleoside, nucleotide and nucleic acid catabolic process	NCF1|ENTPD3|NCF2|RAB37|PDE1B|ATP5E|PDE2A|ATP2A1|ADA|AICDA
34656	1.8113E-5	5.5978E-4	10	188	284	28953	nucleobase, nucleoside and nucleotide catabolic process	NCF1|ENTPD3|NCF2|RAB37|PDE1B|ATP5E|PDE2A|ATP2A1|ADA|AICDA
44238	1.9177E-5	5.7880E-4	84	5589	284	28953	primary metabolic process	IGHM|ST6GALNAC1|ALAS2|ACAA2|NCF1|VARS|NCF2|TAT|SLA|PTPN22|ATP2A1|PYGL|PRSS22|ENO3|KHK|IGF1R|HK3|MMP25|SOX17|MPC2|PDK4|PGLYRP1|CTSE|TGM3|DGAT2|APOBEC2|ENTPD3|IGFBP3|PRSS16|IL16|GPCPD1|MMP8|MMP9|FGR|LARS2|ACAP1|RAB37|SOAT2|HKDC1|ASPG|ACOT1|ADAM8|SMTNL1|SLC27A4|CFD|PFKFB4|CRABP2|PDE1B|PTAFR|ADAM22|NPL|PLA2G7|AURKB|ADAMTS15|CCNB1|AWAT1|ALOX5|ATP5E|PTK2B|PCK1|SNCA|GGT5|NFE2|NTRK2|CKM|PNPLA7|PLCL2|PDE2A|CPSF2|ASPRV1|AGT|HOPX|AICDA|SBK2|PTPRC|STK17B|LPCAT2|ALOX5AP|SAA1|SAA2|RPL22L1|MXD1|ADA|MSRB1
50851	1.9323E-5	5.7880E-4	5	34	284	28953	antigen receptor-mediated signaling pathway	IGHM|PTPRC|KLHL6|NFAM1|PTPN22
50867	2.1028E-5	6.2033E-4	8	117	284	28953	positive regulation of cell activation	IGHM|PTPRC|TNFSF14|INPP5D|ITGAL|CORO1A|H2-AA|ADA
44270	2.3738E-5	6.8361E-4	10	194	284	28953	cellular nitrogen compound catabolic process	NCF1|ENTPD3|NCF2|RAB37|PDE1B|ATP5E|PDE2A|ATP2A1|ADA|AICDA
51249	2.3875E-5	6.8361E-4	9	155	284	28953	regulation of lymphocyte activation	IGHM|PTPRC|TNFSF14|NFAM1|INPP5D|ITGAL|CORO1A|H2-AA|ADA
46649	2.4808E-5	7.0001E-4	10	195	284	28953	lymphocyte activation	PTPRC|FCGR4|NFAM1|LY6D|PTPN22|ITGAL|ADA|AICDA|VAV1|GAPT
50789	2.5774E-5	7.1689E-4	96	6696	284	28953	regulation of biological process	CHRM3|IGHM|H2-T23|NCF1|NCF2|ELN|GPR65|TCF23|LST1|HMGB2|XYLT1|SLA|PTPN22|SLC2A3|ATP2A1|ARRB2|ITGAL|ADRA1A|SIGLECE|IGF1R|RAB44|CSRP3|RASSF2|IL18RAP|SOX17|MPC2|TBC1D10C|PDK4|QSOX1|CD37|PGLYRP1|KRT4|NFAM1|IGFBP3|HMHA1|GFRA1|IL16|MMP9|VAV1|ACAP1|DOK3|RAB37|DDIT4|SPATA13|PPP1R3D|TLR7|CASQ1|LTB|S100A9|SMTNL1|TLR13|CFD|RGS18|PDE1B|PTAFR|FGL2|FPR1|FPR3|CSF2RB|FPR2|PIRB|TAS2R135|CORO1A|RASGRP4|FGD3|CCNB1|CNR2|ALOX5|INPP5D|CXCR2|TNNI2|PTK2B|CD14|SNCA|NFE2|NTRK2|SEMA4D|TNFSF14|GCGR|PLCL2|PDE2A|NEB|IFNLR1|GRIN2C|H2-AA|AGT|HOPX|GPR141|H19|NLRP12|PTPRC|KLHL6|STK17B|MXD1|ADA|SPRR1B
9056	2.7259E-5	7.4751E-4	22	830	284	28953	catabolic process	ACAA2|NCF1|ENTPD3|PNPLA7|NCF2|PDE1B|TAT|PDE2A|ATP2A1|PYGL|ENO3|PLA2G7|AICDA|HK3|ACAP1|RAB37|ATP5E|HKDC1|ASPG|PGLYRP1|ADA|SLC27A4
22610	3.0103E-5	8.0287E-4	17	543	284	28953	biological adhesion	CSF3R|SELPLG|GLYCAM1|OLFM4|ITGAL|CLDN1|AGT|SIGLECE|ITGB2L|PSTPIP1|PTPRC|CNR2|PTK2B|ADAM8|ADA|DSC2|CD33
7155	3.0103E-5	8.0287E-4	17	543	284	28953	cell adhesion	CSF3R|SELPLG|GLYCAM1|OLFM4|ITGAL|CLDN1|AGT|SIGLECE|ITGB2L|PSTPIP1|PTPRC|CNR2|PTK2B|ADAM8|ADA|DSC2|CD33
6937	3.5915E-5	9.4496E-4	6	63	284	28953	regulation of muscle contraction	CHRM3|NCF1|TNNI2|ATP2A1|CASQ1|ADA
2252	3.7991E-5	9.8624E-4	8	127	284	28953	immune effector process	CFD|IGHM|PTPRC|NCF1|IGHA|INPP5D|PIRB|AICDA
6691	3.8798E-5	9.9396E-4	4	20	284	28953	leukotriene metabolic process	GGT5|NCF1|ALOX5|ALOX5AP
2429	5.5407E-5	1.3844E-3	5	42	284	28953	immune response-activating cell surface receptor signaling pathway	IGHM|PTPRC|KLHL6|NFAM1|PTPN22
42592	5.5460E-5	1.3844E-3	19	687	284	28953	homeostatic process	ALAS2|ADAM22|SLA|HBA-A1|GRIN2C|PIRB|CLDN1|CORO1A|ADRA1A|AGT|CSRP3|PTPRC|CNR2|MB|PTK2B|QSOX1|SLC28A2|PCK1|SNCA
10647	5.7423E-5	1.4152E-3	11	260	284	28953	positive regulation of cell communication	NTRK2|IGHM|PTPRC|NFAM1|ARRB2|ITGAL|ADRA1A|ADA|AGT|IGF1R|SNCA
9166	6.7377E-5	1.6398E-3	9	177	284	28953	nucleotide catabolic process	NCF1|ENTPD3|NCF2|RAB37|PDE1B|ATP5E|PDE2A|ATP2A1|ADA
43449	6.9285E-5	1.6654E-3	4	23	284	28953	cellular alkene metabolic process	GGT5|NCF1|ALOX5|ALOX5AP
50870	7.0903E-5	1.6835E-3	6	71	284	28953	positive regulation of T cell activation	PTPRC|TNFSF14|ITGAL|CORO1A|H2-AA|ADA
2768	7.7690E-5	1.8224E-3	5	45	284	28953	immune response-regulating cell surface receptor signaling pathway	IGHM|PTPRC|KLHL6|NFAM1|PTPN22
9617	8.0007E-5	1.8544E-3	9	181	284	28953	response to bacterium	FGR|NCF1|ANG4|CNR2|NCF2|PTAFR|DEFB4|CD14|PGLYRP1
50900	8.6470E-5	1.9807E-3	5	46	284	28953	leukocyte migration	CSF3R|SELPLG|IL16|S100A9|CORO1A
9607	8.9928E-5	2.0359E-3	12	322	284	28953	response to biotic stimulus	FGR|PTPRC|NCF1|ANG4|CNR2|NCF2|PTAFR|DEFB4|TLR7|CD14|PGLYRP1|IFI27L2A
2521	9.2414E-5	2.0682E-3	8	144	284	28953	leukocyte differentiation	PTPRC|NFAM1|LY6D|PTPN22|CD300LF|PIRB|ADA|VAV1
50855	9.5881E-5	2.0975E-3	2	2	284	28953	regulation of B cell receptor signaling pathway	PTPRC|NFAM1
2540	9.5881E-5	2.0975E-3	2	2	284	28953	leukotriene production involved in inflammatory response	ALOX5|ALOX5AP
6979	9.7250E-5	2.1038E-3	7	108	284	28953	response to oxidative stress	CAR3|TRPM2|MB|TAT|PTK2B|MMP9|SNCA
51704	1.0068E-4	2.1377E-3	13	377	284	28953	multi-organism process	NCF1|ANG4|NCF2|PTAFR|DEFB4|MMP9|FGR|PTPRC|CNR2|TLR7|CD14|PGLYRP1|IFI27L2A
44262	1.0101E-4	2.1377E-3	12	326	284	28953	cellular carbohydrate metabolic process	HK3|PFKFB4|ST6GALNAC1|DGAT2|HKDC1|PTAFR|PDK4|PYGL|PCK1|GPCPD1|ENO3|KHK
32501	1.1014E-4	2.2944E-3	69	4553	284	28953	multicellular organismal process	CHRM3|ALAS2|SYCP2|NCF2|ELN|TCF23|LST1|HMGB2|XYLT1|SLA|PTPN22|ARRB2|HBA-A1|CLDN1|ADRA1A|CHRDL1|IGF1R|CSRP3|SOX17|MB|TGM3|PEG3|KRT4|ACTN3|NFAM1|IGFBP3|GFRA1|MMP8|MMP9|VAV1|MYL1|LY6D|LTB|SMTNL1|SLC27A4|NRN1|CRABP2|PDE1B|PTAFR|ADAM22|PIRB|TAS2R135|CORO1A|TTN|CCNB1|RDH12|CNR2|ALOX5|INPP5D|PTK2B|CD300LF|SNCA|NTRK2|SEMA4A|SEMA4D|IFNLR1|GRIN2C|ASPRV1|AGT|HOPX|AICDA|MYLPF|H19|PTPRC|ALOX5AP|TCAP|SLC28A2|ADA|SPRR1B
5975	1.1077E-4	2.2944E-3	14	434	284	28953	carbohydrate metabolic process	PFKFB4|ST6GALNAC1|DGAT2|PTAFR|PYGL|NPL|GPCPD1|ENO3|KHK|HK3|HKDC1|PDK4|PGLYRP1|PCK1
35466	1.2725E-4	2.5872E-3	18	671	284	28953	regulation of signaling pathway	RGS18|IGHM|NFAM1|ARRB2|ITGAL|ADRA1A|AGT|RASGRP4|IGF1R|FGD3|NLRP12|ACAP1|PTPRC|SOX17|SPATA13|TBC1D10C|PTK2B|ADA
2250	1.2889E-4	2.5872E-3	6	79	284	28953	adaptive immune response	IGHM|IGHA|KLHL6|INPP5D|PIRB|AICDA
2460	1.2889E-4	2.5872E-3	6	79	284	28953	adaptive immune response based on somatic recombination of immune receptors built from immunoglobulin superfamily domains	IGHM|IGHA|KLHL6|INPP5D|PIRB|AICDA
9967	1.4729E-4	2.9262E-3	8	154	284	28953	positive regulation of signal transduction	IGHM|PTPRC|ARRB2|ITGAL|ADRA1A|ADA|AGT|IGF1R
65009	1.5394E-4	3.0276E-3	21	870	284	28953	regulation of molecular function	ARHGAP9|RGS18|CHRM3|IGHM|SERPINB12|NFAM1|GCGR|HMGB2|MYRIP|ADRA1A|AGT|VAV1|MMP25|NLRP12|ACAP1|PTPRC|CNR2|DMXL2|TBC1D10C|PTK2B|SMTNL1
50790	1.5882E-4	3.0727E-3	19	745	284	28953	regulation of catalytic activity	ARHGAP9|RGS18|CHRM3|IGHM|SERPINB12|GCGR|MYRIP|ADRA1A|AGT|VAV1|MMP25|NLRP12|ACAP1|PTPRC|CNR2|DMXL2|TBC1D10C|PTK2B|SMTNL1
50804	1.6097E-4	3.0727E-3	8	156	284	28953	regulation of synaptic transmission	NTRK2|CNR2|ARRB2|GRIN2C|ADRA1A|MMP9|AGT|SNCA
23056	1.6097E-4	3.0727E-3	8	156	284	28953	positive regulation of signaling process	IGHM|PTPRC|ARRB2|ITGAL|ADRA1A|ADA|AGT|IGF1R
32787	1.8021E-4	3.4064E-3	11	296	284	28953	monocarboxylic acid metabolic process	GGT5|ACAA2|CRABP2|NCF1|ALOX5|ALOX5AP|PDK4|ACOT1|PCK1|SLC27A4|SNCA
45087	1.8780E-4	3.5158E-3	7	120	284	28953	innate immune response	CFD|CLEC4D|IL18RAP|TLR7|CD14|PGLYRP1|TLR13
30595	2.0315E-4	3.7189E-3	4	30	284	28953	leukocyte chemotaxis	CSF3R|IL16|S100A9|CORO1A
9968	2.0590E-4	3.7189E-3	6	86	284	28953	negative regulation of signal transduction	RGS18|INPP5D|DDIT4|ARRB2|ADRA1A|IGF1R
43436	2.0629E-4	3.7189E-3	15	518	284	28953	oxoacid metabolic process	GGT5|ACAA2|CRABP2|NCF1|VARS|TAT|LARS2|ALOX5|ASPG|ALOX5AP|PDK4|ACOT1|PCK1|SLC27A4|SNCA
19752	2.0629E-4	3.7189E-3	15	518	284	28953	carboxylic acid metabolic process	GGT5|ACAA2|CRABP2|NCF1|VARS|TAT|LARS2|ALOX5|ASPG|ALOX5AP|PDK4|ACOT1|PCK1|SLC27A4|SNCA
6082	2.1059E-4	3.7616E-3	15	519	284	28953	organic acid metabolic process	GGT5|ACAA2|CRABP2|NCF1|VARS|TAT|LARS2|ALOX5|ASPG|ALOX5AP|PDK4|ACOT1|PCK1|SLC27A4|SNCA
23057	2.1935E-4	3.8826E-3	6	87	284	28953	negative regulation of signaling process	RGS18|INPP5D|DDIT4|ARRB2|ADRA1A|IGF1R
45214	2.4832E-4	4.2787E-3	3	13	284	28953	sarcomere organization	TCAP|NEB|TTN
50854	2.4832E-4	4.2787E-3	3	13	284	28953	regulation of antigen receptor-mediated signaling pathway	PTPRC|NFAM1|ADA
7512	2.4832E-4	4.2787E-3	3	13	284	28953	adult heart development	TCAP|ADRA1A|TTN
51969	2.5626E-4	4.3027E-3	8	167	284	28953	regulation of transmission of nerve impulse	NTRK2|CNR2|ARRB2|GRIN2C|ADRA1A|MMP9|AGT|SNCA
16310	2.5683E-4	4.3027E-3	19	774	284	28953	phosphorylation	NTRK2|IGHM|PFKFB4|CKM|IGFBP3|AURKB|KHK|IGF1R|FGR|SBK2|HK3|CCNB1|PTPRC|ATP5E|STK17B|PDK4|PTK2B|SMTNL1|SNCA
51336	2.6016E-4	4.3027E-3	10	259	284	28953	regulation of hydrolase activity	CHRM3|MMP25|SERPINB12|NLRP12|ACAP1|TBC1D10C|PTK2B|ADRA1A|AGT|VAV1
60326	2.6250E-4	4.3027E-3	4	32	284	28953	cell chemotaxis	CSF3R|IL16|S100A9|CORO1A
50864	2.6264E-4	4.3027E-3	5	58	284	28953	regulation of B cell activation	IGHM|PTPRC|NFAM1|INPP5D|ADA
35468	2.6298E-4	4.3027E-3	9	212	284	28953	positive regulation of signaling pathway	IGHM|PTPRC|NFAM1|ARRB2|ITGAL|ADRA1A|ADA|AGT|IGF1R
42180	2.7398E-4	4.3132E-3	15	532	284	28953	cellular ketone metabolic process	GGT5|ACAA2|CRABP2|NCF1|VARS|TAT|LARS2|ALOX5|ASPG|ALOX5AP|PDK4|ACOT1|PCK1|SLC27A4|SNCA
19318	2.7774E-4	4.3132E-3	8	169	284	28953	hexose metabolic process	HK3|PFKFB4|HKDC1|PDK4|PYGL|PCK1|ENO3|KHK
2443	2.8024E-4	4.3132E-3	6	91	284	28953	leukocyte mediated immunity	IGHM|NCF1|IGHA|INPP5D|PIRB|AICDA
45619	2.8468E-4	4.3132E-3	5	59	284	28953	regulation of lymphocyte differentiation	PTPRC|NFAM1|INPP5D|H2-AA|ADA
33058	2.8578E-4	4.3132E-3	2	3	284	28953	directional locomotion	GRIN2C|TTN
42365	2.8578E-4	4.3132E-3	2	3	284	28953	water-soluble vitamin catabolic process	NCF1|NCF2
2538	2.8578E-4	4.3132E-3	2	3	284	28953	production of arachidonic acid metabolites involved in inflammatory response	ALOX5|ALOX5AP
6742	2.8578E-4	4.3132E-3	2	3	284	28953	NADP catabolic process	NCF1|NCF2
19364	2.8578E-4	4.3132E-3	2	3	284	28953	pyridine nucleotide catabolic process	NCF1|NCF2
19372	2.8578E-4	4.3132E-3	2	3	284	28953	lipoxygenase pathway	ALOX5|ALOX5AP
32944	2.9736E-4	4.4196E-3	6	92	284	28953	regulation of mononuclear cell proliferation	IGHM|PTPRC|INPP5D|ITGAL|CORO1A|ADA
50670	2.9736E-4	4.4196E-3	6	92	284	28953	regulation of lymphocyte proliferation	IGHM|PTPRC|INPP5D|ITGAL|CORO1A|ADA
32946	3.0810E-4	4.4808E-3	5	60	284	28953	positive regulation of mononuclear cell proliferation	IGHM|PTPRC|ITGAL|CORO1A|ADA
50671	3.0810E-4	4.4808E-3	5	60	284	28953	positive regulation of lymphocyte proliferation	IGHM|PTPRC|ITGAL|CORO1A|ADA
45577	3.1376E-4	4.4808E-3	3	14	284	28953	regulation of B cell differentiation	PTPRC|NFAM1|INPP5D
2495	3.1376E-4	4.4808E-3	3	14	284	28953	antigen processing and presentation of peptide antigen via MHC class II	H2-EB1|CTSE|H2-AA
19886	3.1376E-4	4.4808E-3	3	14	284	28953	antigen processing and presentation of exogenous peptide antigen via MHC class II	H2-EB1|CTSE|H2-AA
30099	3.1529E-4	4.4808E-3	6	93	284	28953	myeloid cell differentiation	ALAS2|MB|SLA|HBA-A1|CD300LF|PIRB
19724	3.3294E-4	4.6127E-3	5	61	284	28953	B cell mediated immunity	IGHM|IGHA|INPP5D|PIRB|AICDA
1933	3.3336E-4	4.6127E-3	4	34	284	28953	negative regulation of protein amino acid phosphorylation	CCNB1|PTPRC|IGFBP3|SNCA
43588	3.3336E-4	4.6127E-3	4	34	284	28953	skin development	LTB|ASPRV1|TGM3|SLC27A4
70663	3.3405E-4	4.6127E-3	6	94	284	28953	regulation of leukocyte proliferation	IGHM|PTPRC|INPP5D|ITGAL|CORO1A|ADA
70665	3.5927E-4	4.9261E-3	5	62	284	28953	positive regulation of leukocyte proliferation	IGHM|PTPRC|ITGAL|CORO1A|ADA
19229	3.7348E-4	5.0851E-3	4	35	284	28953	regulation of vasoconstriction	CHRM3|ALOX5|ADRA1A|SMTNL1
51817	3.8936E-4	5.2644E-3	3	15	284	28953	modification of morphology or physiology of other organism involved in symbiotic interaction	NCF1|TLR7|MMP9
44255	4.0583E-4	5.4220E-3	14	493	284	28953	cellular lipid metabolic process	GGT5|ST6GALNAC1|DGAT2|ACAA2|CRABP2|NCF1|ALOX5|LPCAT2|ASPG|ALOX5AP|ACOT1|PCK1|SLC27A4|SNCA
61061	4.0658E-4	5.4220E-3	9	225	284	28953	muscle structure development	MYLPF|CSRP3|ELN|TCF23|TCAP|NEB|AGT|SMTNL1|TTN
30888	4.1695E-4	5.5224E-3	4	36	284	28953	regulation of B cell proliferation	IGHM|PTPRC|INPP5D|ADA
45621	4.6391E-4	6.1029E-3	4	37	284	28953	positive regulation of lymphocyte differentiation	PTPRC|INPP5D|H2-AA|ADA
46835	4.7574E-4	6.1751E-3	3	16	284	28953	carbohydrate phosphorylation	HK3|PFKFB4|KHK
7159	4.7574E-4	6.1751E-3	3	16	284	28953	leukocyte cell-cell adhesion	PTPRC|SELPLG|ITGAL
6936	4.8063E-4	6.1972E-3	5	66	284	28953	muscle contraction	CHRM3|ACTN3|MYL1|AGT|TTN
31644	4.9037E-4	6.2813E-3	8	184	284	28953	regulation of neurological system process	NTRK2|CNR2|ARRB2|GRIN2C|ADRA1A|MMP9|AGT|SNCA
6793	5.4367E-4	6.8735E-3	21	957	284	28953	phosphorus metabolic process	NTRK2|IGHM|PFKFB4|CKM|IGFBP3|PTPN22|AURKB|KHK|IGF1R|FGR|SBK2|HK3|CCNB1|PTPRC|INPP5D|ATP5E|STK17B|PDK4|PTK2B|SMTNL1|SNCA
6796	5.4367E-4	6.8735E-3	21	957	284	28953	phosphate metabolic process	NTRK2|IGHM|PFKFB4|CKM|IGFBP3|PTPN22|AURKB|KHK|IGF1R|FGR|SBK2|HK3|CCNB1|PTPRC|INPP5D|ATP5E|STK17B|PDK4|PTK2B|SMTNL1|SNCA
43149	5.6784E-4	7.0672E-3	2	4	284	28953	stress fiber assembly	ELN|PTK2B
43450	5.7351E-4	7.0672E-3	3	17	284	28953	alkene biosynthetic process	GGT5|ALOX5|ALOX5AP
2504	5.7351E-4	7.0672E-3	3	17	284	28953	antigen processing and presentation of peptide or polysaccharide antigen via MHC class II	H2-EB1|CTSE|H2-AA
19370	5.7351E-4	7.0672E-3	3	17	284	28953	leukotriene biosynthetic process	GGT5|ALOX5|ALOX5AP
7229	5.9015E-4	7.2265E-3	5	69	284	28953	integrin-mediated signaling pathway	ITGB2L|ADAM8|ITGB1BP2|ITGAL|VAV1
51241	6.4261E-4	7.8198E-3	7	147	284	28953	negative regulation of multicellular organismal process	NCF1|CNR2|INPP5D|ARRB2|ADRA1A|ADA|SMTNL1
10627	6.4884E-4	7.8465E-3	8	192	284	28953	regulation of intracellular protein kinase cascade	IGHM|NLRP12|PTPRC|PTK2B|ARRB2|ADRA1A|AGT|IGF1R
9605	6.5610E-4	7.8853E-3	11	345	284	28953	response to external stimulus	CSF3R|PTAFR|CXCR2|FPR1|FPR3|IL16|FPR2|S100A9|CORO1A|MMP9|S100A8
10648	6.8622E-4	8.1892E-3	9	242	284	28953	negative regulation of cell communication	RGS18|PTPRC|SOX17|CNR2|INPP5D|DDIT4|ARRB2|ADRA1A|IGF1R
50871	6.8979E-4	8.1892E-3	4	41	284	28953	positive regulation of B cell activation	IGHM|PTPRC|INPP5D|ADA
10740	7.0049E-4	8.2174E-3	6	108	284	28953	positive regulation of intracellular protein kinase cascade	IGHM|PTPRC|ARRB2|ADRA1A|AGT|IGF1R
7010	7.0061E-4	8.2174E-3	10	294	284	28953	cytoskeleton organization	H19|FMNL1|ELN|XIRP2|TCAP|PTK2B|NEB|S100A9|CORO1A|TTN
23052	7.2726E-4	8.4314E-3	57	3816	284	28953	signaling	CHRM3|IGHM|GPR65|PTPN22|ARRB2|ITGAL|CLDN1|ADRA1A|SIGLECE|IGF1R|RAB44|RASSF2|IL18RAP|PDK4|PGLYRP1|NFAM1|HMHA1|GFRA1|VAV1|ACAP1|DOK3|RAB37|SPATA13|ADAM8|TLR7|ITGB1BP2|TLR13|CFD|RGS18|PDE1B|PTAFR|FGL2|FPR1|ADAM22|FPR3|CSF2RB|FPR2|PIRB|TAS2R135|RASGRP4|CNR2|INPP5D|CXCR2|PTK2B|SNCA|NTRK2|GCGR|PLCL2|PDE2A|IFNLR1|GRIN2C|AGT|GPR141|ITGB2L|PTPRC|KLHL6|STK17B
80134	7.2751E-4	8.4314E-3	9	244	284	28953	regulation of response to stress	CNR2|PTAFR|XYLT1|PTK2B|TLR7|PGLYRP1|ADA|AGT|HOPX
6873	7.3815E-4	8.5040E-3	11	350	284	28953	cellular ion homeostasis	CSRP3|ALAS2|PTPRC|CNR2|ADAM22|PTK2B|GRIN2C|CLDN1|ADRA1A|AGT|SNCA
2449	7.6405E-4	8.7360E-3	5	73	284	28953	lymphocyte mediated immunity	IGHM|IGHA|INPP5D|PIRB|AICDA
5996	7.6726E-4	8.7360E-3	8	197	284	28953	monosaccharide metabolic process	HK3|PFKFB4|HKDC1|PDK4|PYGL|PCK1|ENO3|KHK
44403	8.0547E-4	9.0964E-3	3	19	284	28953	symbiosis, encompassing mutualism through parasitism	NCF1|TLR7|MMP9
48872	8.0890E-4	9.0964E-3	6	111	284	28953	homeostasis of number of cells	ALAS2|MB|SLA|HBA-A1|PIRB|CORO1A
43410	8.1293E-4	9.0964E-3	5	74	284	28953	positive regulation of MAPKKK cascade	IGHM|PTPRC|ADRA1A|AGT|IGF1R
51054	8.2779E-4	9.1574E-3	4	43	284	28953	positive regulation of DNA metabolic process	PTPRC|HMGB2|AGT|IGF1R
6690	8.2779E-4	9.1574E-3	4	43	284	28953	icosanoid metabolic process	GGT5|NCF1|ALOX5|ALOX5AP
6631	8.4627E-4	9.2730E-3	8	200	284	28953	fatty acid metabolic process	GGT5|ACAA2|NCF1|ALOX5|ALOX5AP|ACOT1|SLC27A4|SNCA
50863	8.4776E-4	9.2730E-3	6	112	284	28953	regulation of T cell activation	PTPRC|TNFSF14|ITGAL|CORO1A|H2-AA|ADA
55082	8.6720E-4	9.4326E-3	11	357	284	28953	cellular chemical homeostasis	CSRP3|ALAS2|PTPRC|CNR2|ADAM22|PTK2B|GRIN2C|CLDN1|ADRA1A|AGT|SNCA
33559	9.0361E-4	9.7200E-3	4	44	284	28953	unsaturated fatty acid metabolic process	GGT5|NCF1|ALOX5|ALOX5AP
19751	9.0361E-4	9.7200E-3	4	44	284	28953	polyol metabolic process	DGAT2|PTAFR|PCK1|GPCPD1
42113	9.1764E-4	9.7631E-3	5	76	284	28953	B cell activation	PTPRC|NFAM1|ADA|AICDA|GAPT
3012	9.1764E-4	9.7631E-3	5	76	284	28953	muscle system process	CHRM3|ACTN3|MYL1|AGT|TTN
46434	9.4027E-4	9.9009E-3	2	5	284	28953	organophosphate catabolic process	NCF1|NCF2
30239	9.4077E-4	9.9009E-3	3	20	284	28953	myofibril assembly	TCAP|NEB|TTN
30098	9.7305E-4	1.0186E-2	6	115	284	28953	lymphocyte differentiation	PTPRC|NFAM1|LY6D|PTPN22|ADA|VAV1
2478	1.0896E-3	1.1345E-2	3	21	284	28953	antigen processing and presentation of exogenous peptide antigen	H2-EB1|CTSE|H2-AA
19725	1.1569E-3	1.1952E-2	12	428	284	28953	cellular homeostasis	CSRP3|ALAS2|PTPRC|CNR2|ADAM22|PTK2B|QSOX1|GRIN2C|CLDN1|ADRA1A|AGT|SNCA
30218	1.1603E-3	1.1952E-2	4	47	284	28953	erythrocyte differentiation	ALAS2|MB|SLA|HBA-A1
45907	1.2526E-3	1.2702E-2	3	22	284	28953	positive regulation of vasoconstriction	ALOX5|ADRA1A|SMTNL1
6071	1.2526E-3	1.2702E-2	3	22	284	28953	glycerol metabolic process	DGAT2|PCK1|GPCPD1
2221	1.2526E-3	1.2702E-2	3	22	284	28953	pattern recognition receptor signaling pathway	PTAFR|TLR7|PGLYRP1
50801	1.4296E-3	1.4352E-2	11	380	284	28953	ion homeostasis	CSRP3|ALAS2|PTPRC|CNR2|ADAM22|PTK2B|GRIN2C|CLDN1|ADRA1A|AGT|SNCA
38	1.4301E-3	1.4352E-2	3	23	284	28953	very long-chain fatty acid metabolic process	ALOX5|ALOX5AP|SLC27A4
16052	1.5170E-3	1.5147E-2	5	85	284	28953	carbohydrate catabolic process	HK3|HKDC1|PYGL|PGLYRP1|ENO3
34101	1.5765E-3	1.5661E-2	4	51	284	28953	erythrocyte homeostasis	ALAS2|MB|SLA|HBA-A1
2758	1.6226E-3	1.6036E-2	3	24	284	28953	innate immune response-activating signal transduction	PTAFR|TLR7|PGLYRP1
50794	1.6896E-3	1.6583E-2	84	6372	284	28953	regulation of cellular process	CHRM3|IGHM|NCF2|ELN|GPR65|TCF23|LST1|HMGB2|XYLT1|SLA|SLC2A3|ARRB2|ITGAL|ADRA1A|SIGLECE|IGF1R|RAB44|RASSF2|IL18RAP|SOX17|MPC2|TBC1D10C|PDK4|QSOX1|PGLYRP1|KRT4|NFAM1|IGFBP3|HMHA1|GFRA1|IL16|MMP9|VAV1|ACAP1|DOK3|RAB37|DDIT4|SPATA13|PPP1R3D|TLR7|CASQ1|LTB|S100A9|TLR13|RGS18|PDE1B|PTAFR|FGL2|FPR1|FPR3|CSF2RB|FPR2|PIRB|TAS2R135|CORO1A|RASGRP4|FGD3|CCNB1|CNR2|INPP5D|CXCR2|PTK2B|SNCA|NFE2|NTRK2|SEMA4D|TNFSF14|GCGR|PLCL2|PDE2A|NEB|IFNLR1|GRIN2C|H2-AA|AGT|HOPX|GPR141|H19|NLRP12|PTPRC|STK17B|MXD1|ADA|SPRR1B
42326	1.6949E-3	1.6583E-2	4	52	284	28953	negative regulation of phosphorylation	CCNB1|PTPRC|IGFBP3|SNCA
1932	1.7128E-3	1.6674E-2	7	174	284	28953	regulation of protein amino acid phosphorylation	IGHM|CCNB1|PTPRC|IGFBP3|PTK2B|ARRB2|SNCA
15674	1.7695E-3	1.7141E-2	7	175	284	28953	di-, tri-valent inorganic cation transport	TRPM2|PTPRC|SLC40A1|SLA|ATP2A1|CORO1A|SFXN5
31400	1.8193E-3	1.7218E-2	4	53	284	28953	negative regulation of protein modification process	CCNB1|PTPRC|IGFBP3|SNCA
6959	1.8193E-3	1.7218E-2	4	53	284	28953	humoral immune response	CFD|IGHM|ANG4|IGHA
2218	1.8305E-3	1.7218E-2	3	25	284	28953	activation of innate immune response	PTAFR|TLR7|PGLYRP1
31032	1.8305E-3	1.7218E-2	3	25	284	28953	actomyosin structure organization	TCAP|NEB|TTN
6826	1.8305E-3	1.7218E-2	3	25	284	28953	iron ion transport	SLC40A1|SLA|SFXN5
19400	1.8305E-3	1.7218E-2	3	25	284	28953	alditol metabolic process	DGAT2|PCK1|GPCPD1
2683	1.8598E-3	1.7409E-2	5	89	284	28953	negative regulation of immune system process	PTPRC|CNR2|INPP5D|ARRB2|ADA
9725	1.9449E-3	1.7985E-2	8	228	284	28953	response to hormone stimulus	NCF2|MB|GCGR|TAT|HMGB2|ATP2A1|ADRA1A|KHK
9111	1.9491E-3	1.7985E-2	2	7	284	28953	vitamin catabolic process	NCF1|NCF2
46069	1.9491E-3	1.7985E-2	2	7	284	28953	cGMP catabolic process	PDE1B|PDE2A
19884	2.0544E-3	1.8868E-2	3	26	284	28953	antigen processing and presentation of exogenous antigen	H2-EB1|CTSE|H2-AA
45936	2.0868E-3	1.8986E-2	4	55	284	28953	negative regulation of phosphate metabolic process	CCNB1|PTPRC|IGFBP3|SNCA
10563	2.0868E-3	1.8986E-2	4	55	284	28953	negative regulation of phosphorus metabolic process	CCNB1|PTPRC|IGFBP3|SNCA
43408	2.1279E-3	1.9270E-2	6	134	284	28953	regulation of MAPKKK cascade	IGHM|PTPRC|PTK2B|ADRA1A|AGT|IGF1R
7507	2.2251E-3	2.0057E-2	8	233	284	28953	heart development	H19|CSRP3|SOX17|MB|TCAP|ADRA1A|HOPX|TTN
30890	2.2946E-3	2.0588E-2	3	27	284	28953	positive regulation of B cell proliferation	IGHM|PTPRC|ADA
48878	2.3894E-3	2.1340E-2	12	467	284	28953	chemical homeostasis	CSRP3|ALAS2|PTPRC|CNR2|ADAM22|PTK2B|GRIN2C|PCK1|CLDN1|ADRA1A|AGT|SNCA
9164	2.5820E-3	2.2442E-2	2	8	284	28953	nucleoside catabolic process	ADA|AICDA
46173	2.5820E-3	2.2442E-2	2	8	284	28953	polyol biosynthetic process	PTAFR|PCK1
42454	2.5820E-3	2.2442E-2	2	8	284	28953	ribonucleoside catabolic process	ADA|AICDA
42554	2.5820E-3	2.2442E-2	2	8	284	28953	superoxide anion generation	NCF1|NCF2
19432	2.5820E-3	2.2442E-2	2	8	284	28953	triglyceride biosynthetic process	DGAT2|PCK1
32229	2.5820E-3	2.2442E-2	2	8	284	28953	negative regulation of synaptic transmission, GABAergic	CNR2|ADRA1A
6006	2.6494E-3	2.2825E-2	6	140	284	28953	glucose metabolic process	HK3|HKDC1|PDK4|PYGL|PCK1|ENO3
16042	2.6494E-3	2.2825E-2	6	140	284	28953	lipid catabolic process	ACAP1|ACAA2|PNPLA7|ASPG|PLA2G7|SLC27A4
16064	2.7009E-3	2.3166E-2	4	59	284	28953	immunoglobulin mediated immune response	IGHM|IGHA|INPP5D|AICDA
42391	2.7449E-3	2.3440E-2	6	141	284	28953	regulation of membrane potential	CNR2|ADAM22|GRIN2C|CLDN1|ADRA1A|SNCA
46456	2.8253E-3	2.3965E-2	3	29	284	28953	icosanoid biosynthetic process	GGT5|ALOX5|ALOX5AP
44283	2.8310E-3	2.3965E-2	11	415	284	28953	small molecule biosynthetic process	GGT5|CKM|ALOX5|ATP5E|PTAFR|ALOX5AP|ATP2A1|PYGL|PCK1|ADA|SNCA
42098	3.1167E-3	2.6156E-2	3	30	284	28953	T cell proliferation	PTPRC|FCGR4|ITGAL
6636	3.1167E-3	2.6156E-2	3	30	284	28953	unsaturated fatty acid biosynthetic process	GGT5|ALOX5|ALOX5AP
23034	3.2953E-3	2.7326E-2	18	892	284	28953	intracellular signaling pathway	CHRM3|IGHM|NFAM1|GCGR|PLCL2|HMHA1|ADRA1A|VAV1|RASGRP4|RAB44|ACAP1|PTPRC|DOK3|RAB37|INPP5D|STK17B|SPATA13|PTK2B
51897	3.2982E-3	2.7326E-2	2	9	284	28953	positive regulation of protein kinase B signaling cascade	ARRB2|IGF1R
44003	3.2982E-3	2.7326E-2	2	9	284	28953	modification by symbiont of host morphology or physiology	TLR7|MMP9
44419	3.4258E-3	2.8263E-2	3	31	284	28953	interspecies interaction between organisms	NCF1|TLR7|MMP9
44275	3.6294E-3	2.9817E-2	4	64	284	28953	cellular carbohydrate catabolic process	HK3|HKDC1|PYGL|ENO3
19538	3.6650E-3	2.9982E-2	34	2136	284	28953	protein metabolic process	CFD|IGHM|ST6GALNAC1|ALAS2|VARS|ADAM22|SLA|PTPN22|PRSS22|AURKB|IGF1R|ADAMTS15|MMP25|CCNB1|PDK4|PTK2B|CTSE|TGM3|NTRK2|IGFBP3|PRSS16|MMP8|ASPRV1|MMP9|HOPX|FGR|SBK2|LARS2|PTPRC|STK17B|RPL22L1|ADAM8|SMTNL1|MSRB1
46700	3.7259E-3	3.0353E-2	7	200	284	28953	heterocycle catabolic process	RAB37|PDE1B|ATP5E|PDE2A|ATP2A1|ADA|AICDA
51056	3.8288E-3	3.0752E-2	7	201	284	28953	regulation of small GTPase mediated signal transduction	FGD3|ACAP1|SPATA13|TBC1D10C|PTK2B|ADRA1A|RASGRP4
41	3.8381E-3	3.0752E-2	4	65	284	28953	transition metal ion transport	TRPM2|SLC40A1|SLA|SFXN5
32496	3.8381E-3	3.0752E-2	4	65	284	28953	response to lipopolysaccharide	CNR2|NCF2|PTAFR|CD14
8016	3.8381E-3	3.0752E-2	4	65	284	28953	regulation of heart contraction	CSRP3|ADRA1A|ADA|HOPX
10927	4.0987E-3	3.2706E-2	3	33	284	28953	cellular component assembly involved in morphogenesis	TCAP|NEB|TTN
51248	4.1320E-3	3.2718E-2	5	107	284	28953	negative regulation of protein metabolic process	CCNB1|PTPRC|IGFBP3|GRIN2C|SNCA
9719	4.1338E-3	3.2718E-2	8	258	284	28953	response to endogenous stimulus	NCF2|MB|GCGR|TAT|HMGB2|ATP2A1|ADRA1A|KHK
51128	4.2436E-3	3.3451E-2	11	438	284	28953	regulation of cellular component organization	NTRK2|IGHM|CCNB1|SEMA4D|ELN|LST1|XYLT1|NEB|S100A9|CORO1A|SPRR1B
51186	4.4922E-3	3.5268E-2	7	207	284	28953	cofactor metabolic process	GGT5|ALAS2|ACAA2|NCF1|NCF2|PDK4|ACOT1
16477	4.5302E-3	3.5423E-2	8	262	284	28953	cell migration	H19|FMNL1|CSF3R|SELPLG|PTK2B|IL16|S100A9|CORO1A
44093	4.6405E-3	3.6140E-2	10	381	284	28953	positive regulation of molecular function	CHRM3|IGHM|MMP25|PTPRC|NFAM1|GCGR|HMGB2|PTK2B|ADRA1A|AGT
48585	4.8270E-3	3.7297E-2	5	111	284	28953	negative regulation of response to stimulus	PTPRC|CNR2|INPP5D|XYLT1|ADA
45582	4.8465E-3	3.7297E-2	3	35	284	28953	positive regulation of T cell differentiation	PTPRC|H2-AA|ADA
45777	4.8465E-3	3.7297E-2	3	35	284	28953	positive regulation of blood pressure	NCF2|ADRA1A|AGT
46460	4.9741E-3	3.7537E-2	2	11	284	28953	neutral lipid biosynthetic process	DGAT2|PCK1
46463	4.9741E-3	3.7537E-2	2	11	284	28953	acylglycerol biosynthetic process	DGAT2|PCK1
10460	4.9741E-3	3.7537E-2	2	11	284	28953	positive regulation of heart rate	ADRA1A|ADA
14823	4.9741E-3	3.7537E-2	2	11	284	28953	response to activity	AGT|SMTNL1
51701	4.9741E-3	3.7537E-2	2	11	284	28953	interaction with host	TLR7|MMP9
42742	5.0129E-3	3.7684E-2	5	112	284	28953	defense response to bacterium	FGR|NCF1|ANG4|DEFB4|PGLYRP1
51345	5.2039E-3	3.8969E-2	5	113	284	28953	positive regulation of hydrolase activity	CHRM3|MMP25|PTK2B|ADRA1A|AGT
32675	5.2492E-3	3.9105E-2	3	36	284	28953	regulation of interleukin-6 production	INPP5D|TLR7|ARRB2
48167	5.2622E-3	3.9105E-2	4	71	284	28953	regulation of synaptic plasticity	GRIN2C|MMP9|AGT|SNCA
6195	5.4059E-3	4.0020E-2	6	162	284	28953	purine nucleotide catabolic process	RAB37|PDE1B|ATP5E|PDE2A|ATP2A1|ADA
31399	5.7863E-3	4.2656E-2	7	217	284	28953	regulation of protein modification process	IGHM|CCNB1|PTPRC|IGFBP3|PTK2B|ARRB2|SNCA
51052	5.8058E-3	4.2656E-2	4	73	284	28953	regulation of DNA metabolic process	PTPRC|HMGB2|AGT|IGF1R
46504	5.9304E-3	4.3084E-2	2	12	284	28953	glycerol ether biosynthetic process	DGAT2|PCK1
1774	5.9304E-3	4.3084E-2	2	12	284	28953	microglial cell activation	TLR7|SNCA
6198	5.9304E-3	4.3084E-2	2	12	284	28953	cAMP catabolic process	PDE1B|PDE2A
55086	6.0435E-3	4.3742E-2	10	396	284	28953	nucleobase, nucleoside and nucleotide metabolic process	NCF1|ENTPD3|NCF2|RAB37|PDE1B|ATP5E|PDE2A|ATP2A1|ADA|AICDA
42102	6.1135E-3	4.3922E-2	3	38	284	28953	positive regulation of T cell proliferation	PTPRC|ITGAL|CORO1A
6940	6.1135E-3	4.3922E-2	3	38	284	28953	regulation of smooth muscle contraction	CHRM3|NCF1|ADA
46578	6.4290E-3	4.6019E-2	6	168	284	28953	regulation of Ras protein signal transduction	FGD3|ACAP1|SPATA13|TBC1D10C|PTK2B|ADRA1A
10863	6.5755E-3	4.6724E-2	3	39	284	28953	positive regulation of phospholipase C activity	CHRM3|ADRA1A|AGT
7202	6.5755E-3	4.6724E-2	3	39	284	28953	activation of phospholipase C activity	CHRM3|ADRA1A|AGT
42110	6.9208E-3	4.8347E-2	5	121	284	28953	T cell activation	PTPRC|FCGR4|PTPN22|ITGAL|VAV1
6000	6.9635E-3	4.8347E-2	2	13	284	28953	fructose metabolic process	PFKFB4|KHK
1916	6.9635E-3	4.8347E-2	2	13	284	28953	positive regulation of T cell mediated cytotoxicity	H2-T23|PTPRC
1976	6.9635E-3	4.8347E-2	2	13	284	28953	neurological system process involved in regulation of systemic arterial blood pressure	ADRA1A|AGT
51282	6.9635E-3	4.8347E-2	2	13	284	28953	regulation of sequestering of calcium ion	PTPRC|CASQ1
2532	6.9635E-3	4.8347E-2	2	13	284	28953	production of molecular mediator involved in inflammatory response	ALOX5|ALOX5AP
6732	6.9901E-3	4.8347E-2	6	171	284	28953	coenzyme metabolic process	GGT5|ACAA2|NCF1|NCF2|PDK4|ACOT1
1508	7.0026E-3	4.8347E-2	4	77	284	28953	regulation of action potential	CNR2|ADAM22|CLDN1|ADRA1A
2821	7.0578E-3	4.8386E-2	3	40	284	28953	positive regulation of adaptive immune response	H2-T23|PTPRC|ADA
2824	7.0578E-3	4.8386E-2	3	40	284	28953	positive regulation of adaptive immune response based on somatic recombination of immune receptors built from immunoglobulin superfamily domains	H2-T23|PTPRC|ADA
16337	7.1848E-3	4.9084E-2	6	172	284	28953	cell-cell adhesion	PTPRC|SELPLG|ADAM8|ITGAL|CLDN1|DSC2
