# Supplementary material for: Modulation of Immune Signaling and Metabolism Highlights Host and Fungal Transcriptional Responses in Mouse Models of Invasive Pulmonary Aspergillosis
Source: Sci Rep. 2017 Dec 6;7:17096. doi: 10.1038/s41598-017-17000-1 (PMC5719083; doi:10.1038/s41598-017-17000-1)
Supplement: Supplementary file 1 — Supplementary zip [file 41598_2017_17000_MOESM1_ESM.zip › Supp_Files_Final/Supp_File_2_BINGO/SD3_Enriched.bgo.txt]

File created with bingo (c) on Dec 17, 2016 at 6:00:16 PM

ontology: namespace
curator:  bingo

Selected ontology file : bundle://114.0:1/data/GO_Biological_Process
Selected annotation file : bundle://114.0:1/data/M_musculus_default
Discarded evidence codes : 
Overrepresentation
Selected statistical test : Hypergeometric test
Selected correction : Benjamini & Hochberg False Discovery Rate (FDR) correction
Selected significance level : 0.05
Testing option : Use whole annotation as reference set
The selected cluster :
ANKLE1	RP24-103L16.3	STMN2	GM23634	GM24846	MIR668	LIPE	SYNGAP1	SOX17	GJA5	STMN1	PROK2	SAMD12	PKNOX2	GSTK1	COL23A1	KRTAP17-1	CLEC11A	CXX1A	HDHD3	CXX1B	2010007H06RIK	LARS2	SDPR	RUFY4	RBP1	1810010H24RIK	PADI4	CYP2E1	VPS25	MYL9	MEG3	ENPEP	TTYH3	PHYHIPL	GATA2	SULT1A1	CYB5R1	ADAMTS15	ADH1	FAM124A	RDH12	C7	CHST12	GM26922	PDGFD	JAG2	CDK19	ACE	SRMS	JUP	DQ267100	ABCA9	F630028O10RIK	COL1A1	EHD2	MIR223	COL1A2	PKIA	SSPN	GM37818	9830107B12RIK	PRRT4	SFXN5	CDKN1C	RIAN	GPR137B-PS	ELN	TCF23	IL1F9	HIF3A	VSIG10L	SLC6A2	SIGLECF	SIGLECE	MRC2	SHE	MMP25	CSRP3	HEY1	TMEM44	C1QTNF7	TRIM5	MMP28	TIMP4	GPR135	PLLP	GM15941	SLC2A4RG-PS	GM4956	FAM101B	RIPPLY3	GM24895	PLSCR4	ADSSL1	GAS1	PLIN1	MGLL	CHST3	FIGF	GM14866	GCNT1	KCNA2	GM23458	UCP1	SNX32	RP23-317I8.1	MIR412	MYCT1	MIR410	FGD5	GPR153	MIR770	OLFML3	ADAM23	CARNS1	4930578C19RIK	CKB	AOC3	BCHE	CDKN2C	FMO1	BC048546	FMO3	FMO5	ASPRV1	AGT	IGKJ4	IGKJ1	FABP4	IGKJ2	GM27702	DHRS9	MIRG	CCDC8	ZFP395	ADGRL1	SCRG1	IGKJ5	YPEL3	SEMA5A	DGKG	CHRM2	UGT1A10	CHRM3	EXOC3L2	ANKRD37	CSF3R	FAM13C	PLOD2	FBXO24	FRY	RAB44	GRB14	GRB10	PLXNC1	MAP3K9	SLC25A42	RP23-175A22.1	PPP1R16B	KCNH2	GM13443	MRGPRA2B	MRGPRA2A	TPM2	KLRA17	ADIPOQ	SPICE1	NEAT1	SRCIN1	GM26756	GM14418	MALAT1	NPTXR	LY6G	GM24690	KANK4	GM22394	GRIA1	KHDRBS3	KCNE2	CALCRL	D630045J12RIK	GLO1	GLB1L2	SLC9A3R2	5830416P10RIK	9430020K01RIK	CD300LB	CD300LG	RAB6B	ANKRD22	BMX	AICDA	REEP1	PTPRB	GM26535	OGN	GM9747	SKINT3	CSPG4	OGT	SIRPB1B	TRIM72	ST6GALNAC1	TRIM30B	AMD2	SYCP2	RASGRF2	AMD1	NPCD	RASGRF1	ADRA1A	PIK3C2B	SYNE1	ALAD	LBH	CLEC1A	GYG	PRKG2	HMGCS2	UGT1A1	4930412C18RIK	PLEKHG5	AMT	UGT1A6A	UGT1A6B	INMT	IGHJ4	CYP2A5	IGHJ2	ITGA8	ACSS3	SLC24A4	SEMA3C	NTN4	SEMA3G	RETNLG	NDNF	2310003H01RIK	AWAT1	CCDC85A	UGT1A5	BEND4	UGT1A2	UGT1A9	UGT1A8	CTHRC1	NTRK2	MCOLN3	2210011C24RIK	SEMA4D	TIE1	NTRK3	NICN1	
AHNAK2	RP23-455E11.1	SEMA4F	TBX6	GM15440	MFAP5	MFAP4	GM27300	TSPAN13	IMPDH1	MGP	GM8459	MAGIX	CD248	PI16	CDO1	SPON2	1810011O10RIK	ICAM2	ARXES2	4632415L05RIK	BPIFA1	ADGRA2	NIPAL3	PIEZO2	TBC1D10C	MIR1199	HMCN1	CPNE2	PDK1	MFSD2A	GM16556	PAQR4	MTURN	FNDC5	SFRP1	SOAT2	COL8A1	MXRA7	CD101	GM26473	STXBP4	MGST3	USHBP1	TMTC2	TMTC1	PCDH12	UGT1A7C	TRPM2	PRKCDBP	ATP6V0A4	PCK1	SCN3B	TNFSF14	MIR1906-1	IFNLR1	SMARCA2	CIDEC	IGKV3-2	IGHM	PTPRU	NRP1	PTPRR	SYNM	FAM57B	WFDC1	MEOX2	CHRDL1	JCHAIN	CTSK	GM27350	CTSE	L3HYPDH	NXPE5	COX8B	GM15382	IL16	TLR1	IGHA	FAM193B	MAPT	RAMP2	TAGLN	TNXB	SELPLG	HDC	AMIGO2	RFNG	PRICKLE1	NKD2	LILRA5	CXCR1	IGKC	CXCR2	RP24-351O18.4	HSD17B2	ATP6V0E2	CAR3	PNPLA7	GCGR	MTSS1L	NLRP12	KIF26A	KRT15	TCAP	NARF	ZFAND4	PRDM6	ROGDI	GM38171	CYP46A1	MIR1903	ACTG2	RP23-240E15.3	PALM	PTRF	6030408B16RIK	CARD10	ACOT11	PCOLCE	HBB-BT	HBB-BS	IPCEF1	9130230L23RIK	ADAM19	EMCN	EOGT	ADAM12	APLNR	HHIPL1	GM4631	GM11827	MIR3072	ARHGEF25	C5AR2	ALOX15	GM20544	ADRB1	ADRB2	RASGRP4	RASGRP3	GM30238	SCUBE2	CNN1	SCUBE1	VMN2R95	VMN2R96	PODXL	MIR295	MIR294	MIR293	MYH11	CYTL1	MIR292	MYH10	AW011738	GGT5	2610507I01RIK	CBX6	WSCD1	AUTS2	WNT3A	TGFB3	GULP1	BMP3	LIN28A	MXD1	FGFR3	FGF11	GLP1R	MIR291A	MIR291B	HSPB7	LMOD1	SLC40A1	HBA-A2	SLC2A3	HBA-A1	CYP26B1	BCL7A	SIX5	AOX3	GM11611	SNTA1	MIR290A	ARHGEF15	IQCE	GM16194	GM16079	MMP8	ACTA2	MIR485	DDAH2	COL6A2	COL6A3	GM29264	GM22871	LTB	MYH7	KRT80	RBM47	HPGD	A530064D06RIK	MILL2	ATP1A2	KRT86	CYGB	NCALD	MIR369	MIR377	MIR134	SH3TC2	SCN7A	LGI3	BNIP3	MMU-MIR-3074-2	GM23508	FAM167B	MEIS1	ACTC1	A530020G20RIK	MIR382	THRSP	TEK	

No annotations were retrieved for the following entities:
RP24-103L16.3	ZFAND4	GM23634	GM38171	GM24846	ARXES2	MIR668	MIR1903	ACTG2	BPIFA1	RP23-240E15.3	ADGRA2	NIPAL3	PIEZO2	MIR1199	RP23-175A22.1	PPP1R16B	GM16556	GM13443	KLRA17	KRTAP17-1	SPICE1	HBB-BT	HBB-BS	MTURN	GM26756	EOGT	MYL9	LY6G	GM24690	GM11827	GM22394	GM26473	MEG3	MIR3072	ARHGEF25	C5AR2	GM20544	GM30238	SCUBE1	GM26922	MIR295	CD300LB	MIR294	MIR293	MIR292	CD300LG	DQ267100	MIR1906-1	MIR223	GM26535	OGN	SSPN	GM9747	GM37818	FGF11	MIR291A	TRIM30B	MIR291B	GPR137B-PS	JCHAIN	GM11611	GM27350	L3HYPDH	TIMP4	NXPE5	MIR290A	COX8B	GM15941	GM15382	SLC2A4RG-PS	GM16079	INMT	GM4956	IGHJ4	GM24895	IGHJ2	MIR485	COL6A3	GM29264	GM22871	KRT80	GM23458	MILL2	NDNF	KRT86	RP23-317I8.1	MIR369	MIR412	MIR410	MIR377	MIR134	IGKC	SH3TC2	MIR770	RP24-351O18.4	UGT1A2	MMU-MIR-3074-2	RP23-455E11.1	GM15440	GM23508	IGKJ4	GM27300	IGKJ1	IGKJ2	GM27702	MIRG	KRT15	MIR382	ADGRL1	GM8459	THRSP	PI16	SCRG1	IGKJ5	

GO-ID	p-value	corr p-value	x	n	X	N	Description	Genes in test set
32502	3.6383E-15	5.9790E-12	87	2854	364	28949	developmental process	CDKN1C|SEMA5A|TRIM72|PTPRU|NRP1|SYCP2|ELN|PRDM6|TCF23|AMD1|ROGDI|HBA-A2|FBXO24|HBA-A1|MEOX2|ADRA1A|CHRDL1|SYNE1|CSRP3|CYP26B1|SYNGAP1|LBH|SOX17|HEY1|SIX5|GJA5|STMN1|PLXNC1|SNTA1|ADIPOQ|ADAM19|ACTA2|SFRP1|ITGA8|GAS1|COL8A1|LTB|ENPEP|FIGF|TAGLN|CALCRL|SEMA3C|ALOX15|UCP1|NTN4|SEMA3G|ADRB1|PCDH12|RFNG|ADRB2|GATA2|RASGRP4|OLFML3|CYTL1|CKB|MYH10|JAG2|NTRK2|MCOLN3|ACE|JUP|SEMA4D|WNT3A|TGFB3|TIE1|NTRK3|BNIP3|SEMA4F|TBX6|ASPRV1|SMARCA2|AGT|AICDA|COL1A1|BMP3|PTPRB|MEIS1|FABP4|LIN28A|ACTC1|KIF26A|MGP|TCAP|CSPG4|TEK|CDO1|FGFR3
9987	5.9582E-15	5.9790E-12	183	8926	364	28949	cellular process	SEMA5A|DGKG|CHRM2|UGT1A10|CHRM3|SPON2|CSF3R|1810011O10RIK|PRDM6|ICAM2|FBXO24|LIPE|SYNGAP1|SOX17|GJA5|STMN1|PALM|MAP3K9|SLC25A42|PTRF|PDK1|MFSD2A|KCNH2|GSTK1|ADIPOQ|ACOT11|SRCIN1|ADAM19|LARS2|SFRP1|RBP1|ADAM12|COL8A1|PADI4|VPS25|GRIA1|ENPEP|TTYH3|KHDRBS3|STXBP4|GLO1|ALOX15|ADRB1|PCDH12|ADRB2|GATA2|UGT1A7C|RASGRP4|SULT1A1|TRPM2|CNN1|ADH1|C7|PODXL|PDGFD|ATP6V0A4|CYTL1|PCK1|RAB6B|MYH10|JAG2|GGT5|CDK19|ACE|SRMS|JUP|WNT3A|TGFB3|BMX|SMARCA2|AICDA|CIDEC|GULP1|COL1A1|EHD2|BMP3|PTPRB|LIN28A|CSPG4|MXD1|OGT|FGFR3|SFXN5|CDKN1C|GLP1R|TRIM72|IGHM|PTPRU|NRP1|ST6GALNAC1|PTPRR|SYCP2|ELN|TCF23|AMD1|SLC40A1|HBA-A2|SLC2A3|HIF3A|HBA-A1|SLC6A2|ADRA1A|CHRDL1|SIGLECF|SIGLECE|PIK3C2B|SYNE1|MRC2|ALAD|CSRP3|CYP26B1|LBH|HEY1|GYG|SIX5|PRKG2|HMGCS2|SNTA1|UGT1A1|PLEKHG5|AMT|IL16|UGT1A6A|TLR1|DDAH2|COL6A2|ADSSL1|ITGA8|GAS1|MAPT|MYH7|FIGF|SLC24A4|RAMP2|TNXB|SELPLG|SEMA3C|HPGD|HDC|KCNA2|AMIGO2|UCP1|NTN4|SNX32|ATP1A2|RFNG|PRICKLE1|NKD2|2310003H01RIK|ADAM23|CARNS1|CXCR2|CKB|ATP6V0E2|CTHRC1|AOC3|CAR3|BCHE|NTRK2|MCOLN3|CDKN2C|SEMA4D|TIE1|NTRK3|GCGR|LGI3|BNIP3|MTSS1L|SEMA4F|FMO3|TBX6|AGT|MFAP4|MEIS1|FABP4|ACTC1|IMPDH1|KIF26A|MGP|TCAP|TEK|CDO1|YPEL3
48731	5.0781E-14	3.0627E-11	71	2151	364	28949	system development	CDKN1C|SEMA5A|TRIM72|NRP1|SYCP2|ELN|PRDM6|TCF23|ROGDI|HBA-A2|FBXO24|HBA-A1|MEOX2|ADRA1A|CHRDL1|SYNE1|CSRP3|SYNGAP1|SOX17|HEY1|SIX5|GJA5|STMN1|SNTA1|ADAM19|SFRP1|ITGA8|GAS1|COL8A1|LTB|ENPEP|FIGF|TAGLN|CALCRL|SEMA3C|ALOX15|NTN4|PCDH12|RFNG|GATA2|CYTL1|CKB|MYH10|JAG2|NTRK2|MCOLN3|ACE|JUP|SEMA4D|WNT3A|TGFB3|TIE1|NTRK3|SEMA4F|TBX6|ASPRV1|SMARCA2|AGT|AICDA|COL1A1|BMP3|PTPRB|MEIS1|ACTC1|KIF26A|MGP|TCAP|CSPG4|TEK|CDO1|FGFR3
48856	6.1040E-14	3.0627E-11	75	2362	364	28949	anatomical structure development	CDKN1C|SEMA5A|TRIM72|NRP1|SYCP2|ELN|PRDM6|TCF23|ROGDI|HBA-A2|FBXO24|HBA-A1|MEOX2|ADRA1A|CHRDL1|SYNE1|CSRP3|CYP26B1|SYNGAP1|SOX17|HEY1|SIX5|GJA5|STMN1|SNTA1|ADAM19|ACTA2|SFRP1|ITGA8|GAS1|COL8A1|LTB|ENPEP|FIGF|TAGLN|CALCRL|SEMA3C|ALOX15|NTN4|ADRB1|PCDH12|RFNG|ADRB2|GATA2|CYTL1|CKB|MYH10|JAG2|NTRK2|MCOLN3|ACE|JUP|SEMA4D|WNT3A|TGFB3|TIE1|NTRK3|SEMA4F|TBX6|ASPRV1|SMARCA2|AGT|AICDA|COL1A1|BMP3|PTPRB|MEIS1|ACTC1|KIF26A|MGP|TCAP|CSPG4|TEK|CDO1|FGFR3
7275	1.2847E-13	5.1567E-11	80	2659	364	28949	multicellular organismal development	CDKN1C|SEMA5A|TRIM72|NRP1|SYCP2|ELN|PRDM6|TCF23|AMD1|ROGDI|HBA-A2|FBXO24|HBA-A1|MEOX2|ADRA1A|CHRDL1|SYNE1|CSRP3|CYP26B1|SYNGAP1|LBH|SOX17|HEY1|SIX5|GJA5|STMN1|PLXNC1|SNTA1|ADAM19|ACTA2|SFRP1|ITGA8|GAS1|COL8A1|LTB|ENPEP|FIGF|TAGLN|CALCRL|SEMA3C|ALOX15|NTN4|SEMA3G|ADRB1|PCDH12|RFNG|ADRB2|GATA2|OLFML3|CYTL1|CKB|MYH10|JAG2|NTRK2|MCOLN3|ACE|JUP|SEMA4D|WNT3A|TGFB3|TIE1|NTRK3|SEMA4F|TBX6|ASPRV1|SMARCA2|AGT|AICDA|COL1A1|BMP3|PTPRB|MEIS1|ACTC1|KIF26A|MGP|TCAP|CSPG4|TEK|CDO1|FGFR3
48513	2.5462E-11	8.5170E-9	56	1680	364	28949	organ development	SEMA5A|TRIM72|NRP1|SYCP2|ELN|TCF23|ROGDI|HBA-A2|FBXO24|HBA-A1|MEOX2|ADRA1A|CSRP3|SOX17|HEY1|SIX5|GJA5|SNTA1|ADAM19|SFRP1|ITGA8|GAS1|COL8A1|LTB|ENPEP|FIGF|TAGLN|CALCRL|SEMA3C|ALOX15|PCDH12|GATA2|CYTL1|CKB|MYH10|JAG2|NTRK2|MCOLN3|JUP|WNT3A|TGFB3|TIE1|TBX6|ASPRV1|AGT|COL1A1|BMP3|PTPRB|MEIS1|ACTC1|MGP|TCAP|CSPG4|TEK|CDO1|FGFR3
30154	3.7429E-11	1.0732E-8	56	1697	364	28949	cell differentiation	CDKN1C|SEMA5A|PTPRU|NRP1|PRDM6|TCF23|HBA-A2|FBXO24|HBA-A1|CHRDL1|SYNE1|CSRP3|CYP26B1|SYNGAP1|SOX17|HEY1|SIX5|STMN1|SNTA1|ADIPOQ|SFRP1|ITGA8|GAS1|FIGF|SEMA3C|UCP1|NTN4|ADRB1|RFNG|ADRB2|GATA2|RASGRP4|CYTL1|MYH10|JAG2|NTRK2|MCOLN3|ACE|SEMA4D|WNT3A|TIE1|NTRK3|BNIP3|SEMA4F|TBX6|AGT|COL1A1|BMP3|MEIS1|FABP4|LIN28A|ACTC1|MGP|TCAP|CSPG4|FGFR3
48869	9.6630E-11	2.4242E-8	56	1740	364	28949	cellular developmental process	CDKN1C|SEMA5A|PTPRU|NRP1|PRDM6|TCF23|HBA-A2|FBXO24|HBA-A1|CHRDL1|SYNE1|CSRP3|CYP26B1|SYNGAP1|SOX17|HEY1|SIX5|STMN1|SNTA1|ADIPOQ|SFRP1|ITGA8|GAS1|FIGF|SEMA3C|UCP1|NTN4|ADRB1|RFNG|ADRB2|GATA2|RASGRP4|CYTL1|MYH10|JAG2|NTRK2|MCOLN3|ACE|SEMA4D|WNT3A|TIE1|NTRK3|BNIP3|SEMA4F|TBX6|AGT|COL1A1|BMP3|MEIS1|FABP4|LIN28A|ACTC1|MGP|TCAP|CSPG4|FGFR3
1568	1.3709E-9	3.0570E-7	19	265	364	28949	blood vessel development	SEMA5A|NTRK2|NRP1|ENPEP|FIGF|SEMA3C|ELN|TIE1|MEOX2|AGT|COL1A1|PTPRB|MEIS1|SOX17|HEY1|GJA5|COL8A1|CSPG4|TEK
35466	2.5145E-9	4.5457E-7	30	671	364	28949	regulation of signaling pathway	IGHM|FIGF|RAMP2|TNXB|RASGRF2|RASGRF1|FBXO24|ADRA1A|RASGRP4|FGD5|SYNGAP1|SOX17|HEY1|GRB14|GRB10|TBC1D10C|CARD10|ARHGEF15|WNT3A|TGFB3|PLEKHG5|ADIPOQ|AGT|TLR1|SFRP1|NLRP12|ITGA8|GAS1|CSPG4|FGFR3
1944	2.6907E-9	4.5457E-7	19	276	364	28949	vasculature development	SEMA5A|NTRK2|NRP1|ENPEP|FIGF|SEMA3C|ELN|TIE1|MEOX2|AGT|COL1A1|PTPRB|MEIS1|SOX17|HEY1|GJA5|COL8A1|CSPG4|TEK
65007	2.7550E-9	4.5457E-7	140	7124	364	28949	biological regulation	SEMA5A|DGKG|CHRM2|UGT1A10|CHRM3|PRDM6|ROGDI|FBXO24|LIPE|RAB44|SYNGAP1|SOX17|GRB14|STMN1|PALM|GRB10|TBC1D10C|PLXNC1|MAP3K9|PTRF|PKNOX2|PDK1|KCNH2|CARD10|ADIPOQ|SRCIN1|SFRP1|SDPR|RBP1|APLNR|COL8A1|PADI4|NPTXR|VPS25|KANK4|GRIA1|KHDRBS3|KCNE2|CALCRL|ADRB1|ADRB2|GATA2|UGT1A7C|RASGRP4|RASGRP3|SULT1A1|ADH1|C7|PODXL|PDGFD|CYTL1|PCK1|RAB6B|MYH10|JAG2|ACE|TNFSF14|WNT3A|TGFB3|IFNLR1|SMARCA2|CIDEC|COL1A1|BMP3|LIN28A|PKIA|CSPG4|MXD1|FGFR3|CDKN1C|GLP1R|IGHM|NRP1|ELN|RASGRF2|TCF23|NPCD|RASGRF1|WFDC1|HBA-A2|SLC2A3|HIF3A|HBA-A1|MEOX2|ADRA1A|SIGLECE|PIK3C2B|SYNE1|MMP25|CSRP3|CYP26B1|LBH|HEY1|SIX5|CTSK|GPR135|ARHGEF15|PLEKHG5|IL16|TLR1|ACTA2|ITGA8|GAS1|MAPT|LTB|CHST3|FIGF|RAMP2|TNXB|KCNA2|AMIGO2|NTN4|ATP1A2|FGD5|GPR153|CXCR1|CXCR2|CKB|AOC3|BCHE|NTRK2|CDKN2C|SEMA4D|TIE1|NTRK3|GCGR|LGI3|BNIP3|MTSS1L|SEMA4F|TBX6|AGT|MFAP4|NLRP12|MEIS1|FABP4|KIF26A|MGP|ZFP395|TEK
44281	2.9444E-9	4.5457E-7	45	1351	364	28949	small molecule metabolic process	UGT1A10|TNXB|HPGD|GLO1|HDC|AMD1|ALOX15|ATP1A2|PCDH12|CYP46A1|UGT1A7C|SULT1A1|LIPE|CYB5R1|ADH1|CYP26B1|GYG|CARNS1|ATP6V0A4|CKB|HMGCS2|PCK1|ATP6V0E2|MYH10|PDK1|CAR3|GGT5|GSTK1|BCHE|ADIPOQ|ACOT11|AMT|UGT1A6A|AGT|AICDA|LARS2|FABP4|IMPDH1|SOAT2|DDAH2|RBP1|ADSSL1|PADI4|CDO1|MYH7
9653	5.4516E-9	7.8152E-7	41	1185	364	28949	anatomical structure morphogenesis	SEMA5A|NRP1|ENPEP|FIGF|SYCP2|SEMA3C|ELN|ADRB1|FBXO24|ADRB2|MEOX2|ADRA1A|CYP26B1|SOX17|HEY1|GJA5|STMN1|MYH10|JAG2|NTRK2|ACE|WNT3A|TGFB3|TIE1|SEMA4F|TBX6|AGT|COL1A1|ACTA2|PTPRB|SFRP1|MEIS1|ACTC1|MGP|ITGA8|GAS1|COL8A1|TCAP|CSPG4|TEK|FGFR3
32501	6.8464E-9	9.1605E-7	100	4553	364	28949	multicellular organismal process	SEMA5A|CHRM2|CHRM3|PRDM6|ROGDI|FBXO24|SYNGAP1|SOX17|GJA5|STMN1|PLXNC1|TPM2|ADIPOQ|ADAM19|SFRP1|APLNR|COL8A1|GRIA1|ENPEP|CALCRL|ALOX15|ADRB1|PCDH12|ADRB2|GATA2|ADH1|RDH12|MYH11|CYTL1|MYH10|JAG2|ACE|JUP|WNT3A|TGFB3|IFNLR1|SMARCA2|AICDA|COL1A1|BMP3|PTPRB|CSPG4|FGFR3|CDKN1C|GLP1R|TRIM72|NRP1|SYCP2|ELN|TCF23|AMD1|HBA-A2|HBA-A1|MEOX2|SLC6A2|ADRA1A|CHRDL1|SYNE1|CSRP3|CYP26B1|LBH|HEY1|SIX5|CTSK|SNTA1|MMP8|ACTA2|ITGA8|GAS1|LTB|MYH7|FIGF|TAGLN|TNXB|SEMA3C|NTN4|SEMA3G|ATP1A2|RFNG|OLFML3|CKB|AOC3|BCHE|NTRK2|MCOLN3|SEMA4D|TIE1|NTRK3|SEMA4F|TBX6|ASPRV1|AGT|MEIS1|FABP4|ACTC1|KIF26A|MGP|TCAP|TEK|CDO1
8152	1.4435E-8	1.8106E-6	128	6471	364	28949	metabolic process	DGKG|UGT1A10|PRDM6|PLOD2|FBXO24|CYP46A1|LIPE|SYNGAP1|SOX17|MAP3K9|PTRF|PDK1|GSTK1|ADIPOQ|ACOT11|PCOLCE|HDHD3|ADAM19|LARS2|SOAT2|RBP1|ADAM12|PADI4|CYP2E1|VPS25|GRIA1|ENPEP|KHDRBS3|GLO1|MGST3|ALOX15|PCDH12|GATA2|UGT1A7C|GLB1L2|SULT1A1|CYB5R1|ADAMTS15|ADH1|RDH12|C7|ATP6V0A4|MYH11|CYTL1|PCK1|MYH10|GGT5|CDK19|ACE|SRMS|TGFB3|BMX|SMARCA2|AICDA|PTPRB|LIN28A|CSPG4|MXD1|OGT|FGFR3|IGHM|PTPRU|NRP1|ST6GALNAC1|PTPRR|AMD2|AMD1|HIF3A|PIK3C2B|ALAD|MMP25|CYP26B1|LBH|HEY1|GYG|SIX5|CTSK|MMP28|AOX3|PRKG2|HMGCS2|CTSE|UGT1A1|AMT|IL16|MMP8|UGT1A6A|CYP2A5|DDAH2|ADSSL1|PLIN1|LTB|MGLL|CHST3|MYH7|ACSS3|TNXB|HPGD|HDC|GCNT1|ATP1A2|CYGB|2310003H01RIK|AWAT1|ADAM23|CARNS1|HSD17B2|CKB|ATP6V0E2|AOC3|CAR3|BCHE|NTRK2|PNPLA7|TIE1|NTRK3|FMO1|FMO3|TBX6|FMO5|ASPRV1|AGT|MEIS1|FABP4|DHRS9|IMPDH1|TEK|CDO1
48514	2.1287E-8	2.5132E-6	16	219	364	28949	blood vessel morphogenesis	SEMA5A|NTRK2|NRP1|ENPEP|FIGF|SEMA3C|ELN|TIE1|MEOX2|PTPRB|MEIS1|SOX17|HEY1|COL8A1|CSPG4|TEK
10646	2.8734E-8	3.2039E-6	33	880	364	28949	regulation of cell communication	GRIA1|GLP1R|IGHM|TNXB|RASGRF2|RASGRF1|FBXO24|ADRA1A|RASGRP4|FGD5|SYNGAP1|SOX17|HEY1|GRB14|GRB10|TBC1D10C|BCHE|NTRK2|CARD10|ARHGEF15|WNT3A|TGFB3|PLEKHG5|ADIPOQ|AGT|TLR1|SFRP1|NLRP12|KIF26A|ITGA8|GAS1|CSPG4|FGFR3
8217	5.5745E-8	5.8884E-6	11	100	364	28949	regulation of blood pressure	AOC3|GLP1R|ACTA2|ACE|ADIPOQ|ADRB1|HBA-A2|ATP1A2|ADRB2|ADRA1A|AGT
50789	6.2759E-8	6.2978E-6	129	6697	364	28949	regulation of biological process	SEMA5A|DGKG|CHRM2|CHRM3|PRDM6|ROGDI|FBXO24|LIPE|RAB44|SYNGAP1|SOX17|GRB14|STMN1|PALM|GRB10|TBC1D10C|PLXNC1|MAP3K9|PTRF|PKNOX2|PDK1|KCNH2|CARD10|ADIPOQ|SRCIN1|SFRP1|SDPR|RBP1|APLNR|COL8A1|PADI4|NPTXR|VPS25|KANK4|GRIA1|KHDRBS3|KCNE2|CALCRL|ADRB1|ADRB2|GATA2|RASGRP4|RASGRP3|C7|PODXL|PDGFD|CYTL1|RAB6B|MYH10|JAG2|ACE|TNFSF14|WNT3A|TGFB3|IFNLR1|SMARCA2|CIDEC|COL1A1|BMP3|LIN28A|PKIA|CSPG4|MXD1|FGFR3|CDKN1C|GLP1R|IGHM|NRP1|ELN|RASGRF2|TCF23|NPCD|RASGRF1|WFDC1|HBA-A2|SLC2A3|HIF3A|MEOX2|ADRA1A|SIGLECE|PIK3C2B|SYNE1|CSRP3|LBH|HEY1|SIX5|GPR135|ARHGEF15|PLEKHG5|IL16|TLR1|ITGA8|GAS1|MAPT|LTB|CHST3|FIGF|RAMP2|TNXB|KCNA2|AMIGO2|NTN4|ATP1A2|FGD5|GPR153|CXCR1|CXCR2|AOC3|BCHE|NTRK2|CDKN2C|SEMA4D|TIE1|NTRK3|GCGR|LGI3|BNIP3|MTSS1L|SEMA4F|TBX6|AGT|MFAP4|NLRP12|MEIS1|FABP4|KIF26A|MGP|ZFP395|TEK
50794	7.4474E-8	7.1176E-6	124	6372	364	28949	regulation of cellular process	SEMA5A|DGKG|CHRM2|CHRM3|PRDM6|ROGDI|FBXO24|LIPE|RAB44|SYNGAP1|SOX17|GRB14|STMN1|PALM|GRB10|TBC1D10C|PLXNC1|MAP3K9|PTRF|PKNOX2|PDK1|KCNH2|CARD10|ADIPOQ|SRCIN1|SFRP1|SDPR|RBP1|APLNR|COL8A1|PADI4|NPTXR|VPS25|KANK4|GRIA1|KHDRBS3|KCNE2|CALCRL|ADRB1|ADRB2|GATA2|RASGRP4|RASGRP3|C7|PODXL|PDGFD|CYTL1|RAB6B|MYH10|JAG2|ACE|TNFSF14|WNT3A|TGFB3|IFNLR1|SMARCA2|CIDEC|COL1A1|BMP3|LIN28A|PKIA|CSPG4|MXD1|FGFR3|CDKN1C|GLP1R|IGHM|NRP1|ELN|RASGRF2|TCF23|NPCD|RASGRF1|WFDC1|SLC2A3|HIF3A|MEOX2|ADRA1A|SIGLECE|PIK3C2B|SYNE1|LBH|HEY1|SIX5|GPR135|ARHGEF15|PLEKHG5|IL16|TLR1|ITGA8|GAS1|MAPT|LTB|CHST3|FIGF|RAMP2|TNXB|KCNA2|AMIGO2|FGD5|GPR153|CXCR1|CXCR2|AOC3|BCHE|NTRK2|CDKN2C|SEMA4D|TIE1|NTRK3|GCGR|LGI3|BNIP3|MTSS1L|SEMA4F|TBX6|AGT|MFAP4|NLRP12|MEIS1|FABP4|KIF26A|ZFP395|TEK
6575	1.1385E-7	1.0386E-5	13	158	364	28949	cellular amino acid derivative metabolic process	GGT5|GSTK1|BCHE|UGT1A10|GLO1|HDC|AMD1|UGT1A7C|SULT1A1|CARNS1|PADI4|CKB|CDO1
51179	3.1891E-7	2.7123E-5	64	2657	364	28949	localization	GLP1R|TRIM72|IGHM|NRP1|CSF3R|SLC40A1|SLC2A3|SLC6A2|SYNE1|MRC2|RAB44|GJA5|PALM|SLC25A42|MFSD2A|KCNH2|PLLP|PLEKHG5|IL16|SRCIN1|RBP1|VPS25|GRIA1|ENPEP|SLC24A4|RAMP2|TTYH3|KCNE2|SELPLG|SEMA3C|STXBP4|KCNA2|UCP1|SNX32|ATP1A2|PRICKLE1|GATA2|CYGB|NKD2|TRPM2|C7|PODXL|SCN7A|ATP6V0A4|SCN3B|ATP6V0E2|RAB6B|MYH10|CTHRC1|AOC3|NTRK2|MCOLN3|TGFB3|NTRK3|GCGR|LGI3|ABCA9|AGT|GULP1|COL1A1|EHD2|FABP4|CSPG4|SFXN5
23051	3.2434E-7	2.7123E-5	23	530	364	28949	regulation of signaling process	GRIA1|IGHM|CARD10|TNXB|ARHGEF15|TGFB3|RASGRF2|PLEKHG5|ADIPOQ|RASGRF1|FBXO24|ADRA1A|AGT|RASGRP4|TLR1|FGD5|SFRP1|NLRP12|SYNGAP1|KIF26A|TBC1D10C|CSPG4|FGFR3
22610	4.9406E-7	3.8137E-5	23	543	364	28949	biological adhesion	AOC3|SPON2|PTPRU|NRP1|CSF3R|TNXB|SELPLG|JUP|AMIGO2|ICAM2|PCDH12|SIGLECF|AGT|SIGLECE|MFAP4|PODXL|COL6A2|ADAM23|ADAM12|ITGA8|COL8A1|TEK|PDK1
7155	4.9406E-7	3.8137E-5	23	543	364	28949	cell adhesion	AOC3|SPON2|PTPRU|NRP1|CSF3R|TNXB|SELPLG|JUP|AMIGO2|ICAM2|PCDH12|SIGLECF|AGT|SIGLECE|MFAP4|PODXL|COL6A2|ADAM23|ADAM12|ITGA8|COL8A1|TEK|PDK1
3013	5.4784E-7	3.9269E-5	12	152	364	28949	circulatory system process	AOC3|GLP1R|ACTA2|ACE|ACTC1|ADIPOQ|ADRB1|HBA-A2|ATP1A2|ADRB2|ADRA1A|AGT
8015	5.4784E-7	3.9269E-5	12	152	364	28949	blood circulation	AOC3|GLP1R|ACTA2|ACE|ACTC1|ADIPOQ|ADRB1|HBA-A2|ATP1A2|ADRB2|ADRA1A|AGT
48519	5.9755E-7	4.1355E-5	45	1623	364	28949	negative regulation of biological process	CDKN1C|GLP1R|NRP1|CALCRL|PRDM6|AMIGO2|WFDC1|ADRB1|SLC2A3|ATP1A2|ADRB2|ADRA1A|SYNGAP1|SOX17|C7|HEY1|GRB14|PODXL|SIX5|STMN1|PALM|GRB10|BCHE|CDKN2C|WNT3A|TGFB3|TIE1|NTRK3|ADIPOQ|SEMA4F|SRCIN1|SMARCA2|AGT|COL1A1|SFRP1|MEIS1|FABP4|LIN28A|KIF26A|PKIA|GAS1|MAPT|TEK|FGFR3|KANK4
48518	7.1223E-7	4.7648E-5	49	1853	364	28949	positive regulation of biological process	GLP1R|CHRM3|IGHM|ROGDI|HIF3A|FBXO24|ADRA1A|SYNE1|LBH|SOX17|HEY1|STMN1|MAP3K9|ADIPOQ|IL16|TLR1|SFRP1|SDPR|ITGA8|GAS1|COL8A1|LTB|CHST3|GRIA1|FIGF|CALCRL|ADRB1|ADRB2|GATA2|C7|PDGFD|CYTL1|AOC3|NTRK2|ACE|SEMA4D|TNFSF14|WNT3A|TGFB3|NTRK3|BNIP3|AGT|CIDEC|BMP3|NLRP12|FABP4|LIN28A|TEK|FGFR3
48522	7.6729E-7	4.9676E-5	45	1638	364	28949	positive regulation of cellular process	GRIA1|GLP1R|IGHM|FIGF|CALCRL|ROGDI|HIF3A|FBXO24|ADRB2|GATA2|ADRA1A|SYNE1|LBH|SOX17|C7|HEY1|PDGFD|STMN1|CYTL1|MAP3K9|AOC3|NTRK2|ACE|SEMA4D|TNFSF14|WNT3A|TGFB3|NTRK3|BNIP3|ADIPOQ|AGT|CIDEC|TLR1|BMP3|SFRP1|FABP4|LIN28A|SDPR|ITGA8|GAS1|COL8A1|LTB|TEK|FGFR3|CHST3
48646	8.8928E-7	5.4451E-5	19	399	364	28949	anatomical structure formation involved in morphogenesis	SEMA5A|NRP1|ENPEP|FIGF|SEMA3C|WNT3A|TBX6|MEOX2|COL1A1|PTPRB|SFRP1|MEIS1|ACTC1|SOX17|COL8A1|TCAP|CSPG4|TEK|MYH10
51239	8.9530E-7	5.4451E-5	34	1073	364	28949	regulation of multicellular organismal process	CHRM2|GRIA1|GLP1R|CHRM3|NRP1|FIGF|CALCRL|RASGRF1|NTN4|ADRB1|HBA-A2|ATP1A2|ADRB2|GATA2|ADRA1A|SYNE1|CSRP3|SYNGAP1|C7|BCHE|NTRK2|ACE|SEMA4D|TIE1|NTRK3|SEMA4F|AGT|TLR1|SFRP1|MEIS1|RBP1|MGP|LTB|TEK
9966	1.0160E-6	5.9973E-5	22	524	364	28949	regulation of signal transduction	IGHM|CARD10|TNXB|ARHGEF15|TGFB3|RASGRF2|PLEKHG5|ADIPOQ|RASGRF1|FBXO24|ADRA1A|AGT|RASGRP4|TLR1|FGD5|SFRP1|NLRP12|SYNGAP1|KIF26A|TBC1D10C|CSPG4|FGFR3
61061	1.1404E-6	6.5395E-5	14	225	364	28949	muscle structure development	TRIM72|TAGLN|SEMA3C|ELN|TCF23|FBXO24|MEOX2|AGT|CSRP3|ACTC1|TCAP|CKB|MYH10|SNTA1
6629	1.1855E-6	6.6093E-5	26	704	364	28949	lipid metabolic process	UGT1A10|ST6GALNAC1|TNXB|HPGD|ALOX15|CYP46A1|UGT1A7C|PIK3C2B|SULT1A1|LIPE|CYB5R1|ADH1|CYP26B1|AWAT1|HSD17B2|CKB|HMGCS2|PCK1|GGT5|PNPLA7|ADIPOQ|ACOT11|FABP4|SOAT2|RBP1|PLIN1
23034	1.2256E-6	6.6479E-5	30	892	364	28949	intracellular signaling pathway	DGKG|GLP1R|CHRM3|IGHM|CALCRL|RASGRF2|RASGRF1|STMN2|ADRB1|FBXO24|ADRB2|ADRA1A|RASGRP4|PIK3C2B|RASGRP3|RAB44|CYP26B1|SYNGAP1|STMN1|RAB6B|PDK1|CARD10|TGFB3|GCGR|ACOT11|BMX|TLR1|CSPG4|TEK|FGFR3
50896	1.3286E-6	7.0172E-5	60	2530	364	28949	response to stimulus	GLP1R|TRIM72|SPON2|IGHM|CSF3R|HSPB7|IL1F9|HIF3A|FBXO24|SLC6A2|ADRA1A|ALAD|SYNGAP1|PDK1|UGT1A1|ADIPOQ|ACOT11|IL16|UGT1A6A|TLR1|IGHA|RBP1|ITGA8|MAPT|LTB|GRIA1|STXBP4|ADRB1|ATP1A2|ADRB2|CYGB|SULT1A1|TRPM2|ADH1|RDH12|C7|2310003H01RIK|CXCR1|CXCR2|MYH10|AOC3|CAR3|GGT5|BCHE|NTRK2|MCOLN3|ACE|TNFSF14|WNT3A|TGFB3|TIE1|GCGR|IFNLR1|AGT|AICDA|FABP4|LIN28A|KIF26A|TEK|CDO1
50873	1.7451E-6	8.9806E-5	6	30	364	28949	brown fat cell differentiation	FABP4|BNIP3|ADIPOQ|UCP1|ADRB1|ADRB2
6519	1.8882E-6	9.4741E-5	16	305	364	28949	cellular amino acid and derivative metabolic process	GGT5|GSTK1|BCHE|UGT1A10|GLO1|HDC|AMD1|AMT|UGT1A7C|SULT1A1|LARS2|DDAH2|CARNS1|PADI4|CKB|CDO1
22607	2.3747E-6	1.1625E-4	22	552	364	28949	cellular component assembly	KCNH2|TRIM72|TNXB|JUP|ELN|KCNA2|ADIPOQ|MTSS1L|HBA-A2|SMARCA2|COL1A1|LIPE|SYNGAP1|COL1A2|ACTC1|C1QTNF7|MGP|TCAP|OGT|PTRF|MYH10|PDK1
1525	2.9408E-6	1.4053E-4	11	148	364	28949	angiogenesis	SEMA5A|NRP1|ENPEP|FIGF|PTPRB|MEIS1|SOX17|COL8A1|CSPG4|TEK|MEOX2
51128	3.4910E-6	1.6294E-4	19	438	364	28949	regulation of cellular component organization	NTRK2|IGHM|NRP1|SEMA4D|TGFB3|ELN|NTRK3|SEMA4F|GATA2|SYNE1|LIPE|SYNGAP1|PODXL|STMN1|PALM|MAPT|PTRF|MYH10|KANK4
44057	3.9425E-6	1.7983E-4	16	323	364	28949	regulation of system process	CHRM2|GRIA1|GLP1R|BCHE|CHRM3|NTRK2|CALCRL|RASGRF1|ADRB1|HBA-A2|ATP1A2|ADRB2|ADRA1A|AGT|CSRP3|SYNGAP1
9888	4.3023E-6	1.9188E-4	25	709	364	28949	tissue development	SEMA5A|NRP1|SEMA3C|ELN|ALOX15|FBXO24|MEOX2|CSRP3|SOX17|CYTL1|MYH10|SNTA1|JAG2|JUP|WNT3A|TBX6|ASPRV1|AGT|COL1A1|BMP3|SFRP1|ACTC1|MGP|LTB|FGFR3
65008	4.6557E-6	2.0313E-4	37	1315	364	28949	regulation of biological quality	GRIA1|GLP1R|UGT1A10|NRP1|ELN|RASGRF1|ADRB1|HBA-A2|ATP1A2|ADRB2|HBA-A1|ADRA1A|UGT1A7C|SULT1A1|ADH1|CSRP3|CYP26B1|SYNGAP1|C7|CTSK|PALM|CKB|PCK1|MYH10|AOC3|KCNH2|ACE|TGFB3|NTRK3|ADIPOQ|SEMA4F|IFNLR1|AGT|ACTA2|FABP4|RBP1|APLNR
3012	5.1823E-6	2.2130E-4	8	76	364	28949	muscle system process	ACTA2|CHRM3|TRIM72|ACTC1|TPM2|MYH11|AGT|MYH7
40011	5.5738E-6	2.3306E-4	17	371	364	28949	locomotion	AOC3|NRP1|ENPEP|CSF3R|SELPLG|SEMA3C|PLEKHG5|NTRK3|IL16|ATP1A2|C7|CXCR1|PODXL|CXCR2|CSPG4|MYH10|CTHRC1
42221	8.4695E-6	3.4691E-4	32	1086	364	28949	response to chemical stimulus	GRIA1|GLP1R|CSF3R|STXBP4|HIF3A|FBXO24|ADRA1A|CYGB|SULT1A1|ALAD|TRPM2|ADH1|C7|CXCR1|CXCR2|CAR3|BCHE|UGT1A1|WNT3A|TGFB3|TIE1|GCGR|ADIPOQ|IL16|UGT1A6A|TLR1|FABP4|LIN28A|RBP1|MAPT|TEK|CDO1
50790	1.0050E-5	4.0343E-4	25	745	364	28949	regulation of catalytic activity	DGKG|GLP1R|CHRM3|IGHM|CALCRL|TNXB|ADRB1|ADRB2|ADRA1A|RASGRP3|MMP25|SYNGAP1|PALM|TBC1D10C|CARD10|TGFB3|PLEKHG5|GCGR|AGT|TLR1|SFRP1|NLRP12|FABP4|PKIA|CSPG4
7399	1.0575E-5	4.1156E-4	30	995	364	28949	nervous system development	CDKN1C|SEMA5A|NRP1|SEMA3C|PRDM6|NTN4|RFNG|GATA2|CHRDL1|SYNE1|SYNGAP1|STMN1|MYH10|JAG2|NTRK2|MCOLN3|ACE|SEMA4D|WNT3A|NTRK3|SEMA4F|SMARCA2|AGT|SFRP1|MEIS1|KIF26A|ITGA8|GAS1|CSPG4|FGFR3
2376	1.0663E-5	4.1156E-4	24	700	364	28949	immune system process	JAG2|AOC3|SPON2|IGHM|ACE|CSF3R|SELPLG|TNFSF14|WNT3A|ROGDI|IL16|HBA-A2|FBXO24|HBA-A1|AICDA|TLR1|MEIS1|C7|IMPDH1|IGHA|PODXL|LTB|TEK|CTSE
35556	1.2408E-5	4.6988E-4	22	613	364	28949	intracellular signal transduction	GLP1R|CHRM3|IGHM|CARD10|CALCRL|TGFB3|RASGRF2|GCGR|RASGRF1|ADRB1|FBXO24|ADRB2|ADRA1A|RASGRP4|PIK3C2B|RASGRP3|TLR1|RAB44|SYNGAP1|CSPG4|RAB6B|FGFR3
7584	1.4174E-5	5.2574E-4	7	63	364	28949	response to nutrient	ALAD|BCHE|ADH1|TIE1|RBP1|MAPT|TEK
43085	1.4613E-5	5.2574E-4	15	319	364	28949	positive regulation of catalytic activity	DGKG|GLP1R|CHRM3|IGHM|CARD10|CALCRL|TGFB3|GCGR|ADRB1|ADRB2|ADRA1A|AGT|TLR1|MMP25|CSPG4
48523	1.4670E-5	5.2574E-4	38	1440	364	28949	negative regulation of cellular process	CDKN1C|GLP1R|NRP1|PRDM6|AMIGO2|WFDC1|SLC2A3|ADRA1A|SYNGAP1|SOX17|GRB14|PODXL|SIX5|STMN1|PALM|GRB10|BCHE|CDKN2C|WNT3A|TGFB3|TIE1|NTRK3|ADIPOQ|SEMA4F|SRCIN1|SMARCA2|AGT|COL1A1|SFRP1|MEIS1|FABP4|KIF26A|PKIA|GAS1|MAPT|TEK|FGFR3|KANK4
22603	1.6026E-5	5.6429E-4	14	283	364	28949	regulation of anatomical structure morphogenesis	NRP1|SEMA4D|TIE1|NTRK3|NTN4|SEMA4F|GATA2|SYNE1|SFRP1|SYNGAP1|C7|PALM|TEK|MYH10
22008	1.7960E-5	6.2149E-4	23	675	364	28949	neurogenesis	JAG2|CDKN1C|SEMA5A|NTRK2|NRP1|MCOLN3|ACE|SEMA4D|WNT3A|NTRK3|PRDM6|NTN4|SEMA4F|GATA2|AGT|SYNE1|MEIS1|SYNGAP1|STMN1|GAS1|CSPG4|MYH10|FGFR3
6936	1.9318E-5	6.5713E-4	7	66	364	28949	muscle contraction	ACTA2|CHRM3|ACTC1|TPM2|MYH11|AGT|MYH7
7517	2.1054E-5	7.0425E-4	11	182	364	28949	muscle organ development	TRIM72|CSRP3|TAGLN|ACTC1|SEMA3C|ELN|TCF23|CKB|MEOX2|MYH10|SNTA1
6066	2.2083E-5	7.2657E-4	16	371	364	28949	alcohol metabolic process	BCHE|HDC|ADIPOQ|PCDH12|CYP46A1|UGT1A6A|SULT1A1|LIPE|CYB5R1|ADH1|GYG|SOAT2|CKB|HMGCS2|PCK1|PDK1
50793	2.3054E-5	7.4628E-4	25	783	364	28949	regulation of developmental process	GLP1R|NRP1|PRDM6|NTN4|ADRB2|GATA2|SYNE1|SYNGAP1|C7|PALM|MYH10|NTRK2|ACE|SEMA4D|WNT3A|TIE1|NTRK3|ADIPOQ|SEMA4F|SFRP1|MEIS1|RBP1|MGP|TEK|FGFR3
42325	2.3571E-5	7.5089E-4	16	373	364	28949	regulation of phosphorylation	CDKN1C|DGKG|IGHM|CARD10|TNXB|TGFB3|ADIPOQ|TLR1|SFRP1|FABP4|PDGFD|PKIA|GRB10|CSPG4|TEK|FGFR3
50880	2.6359E-5	8.2659E-4	6	47	364	28949	regulation of blood vessel size	ACTA2|ACE|ADRB1|ADRB2|ADRA1A|AGT
35150	2.9807E-5	9.1753E-4	6	48	364	28949	regulation of tube size	ACTA2|ACE|ADRB1|ADRB2|ADRA1A|AGT
44093	3.0448E-5	9.1753E-4	16	381	364	28949	positive regulation of molecular function	DGKG|GLP1R|CHRM3|IGHM|CARD10|CALCRL|TGFB3|GCGR|ADRB1|ADRB2|ADRA1A|AGT|TLR1|MMP25|CSPG4|CYTL1
44085	3.0913E-5	9.1753E-4	22	651	364	28949	cellular component biogenesis	KCNH2|TRIM72|TNXB|JUP|ELN|KCNA2|ADIPOQ|MTSS1L|HBA-A2|SMARCA2|COL1A1|LIPE|SYNGAP1|COL1A2|ACTC1|C1QTNF7|MGP|TCAP|OGT|PTRF|MYH10|PDK1
16477	3.1087E-5	9.1753E-4	13	262	364	28949	cell migration	AOC3|NRP1|ENPEP|CSF3R|SELPLG|SEMA3C|PLEKHG5|NTRK3|IL16|PODXL|CSPG4|MYH10|CTHRC1
51174	3.7864E-5	1.0557E-3	16	388	364	28949	regulation of phosphorus metabolic process	CDKN1C|DGKG|IGHM|CARD10|TNXB|TGFB3|ADIPOQ|TLR1|SFRP1|FABP4|PDGFD|PKIA|GRB10|CSPG4|TEK|FGFR3
19220	3.7864E-5	1.0557E-3	16	388	364	28949	regulation of phosphate metabolic process	CDKN1C|DGKG|IGHM|CARD10|TNXB|TGFB3|ADIPOQ|TLR1|SFRP1|FABP4|PDGFD|PKIA|GRB10|CSPG4|TEK|FGFR3
70271	3.7871E-5	1.0557E-3	14	306	364	28949	protein complex biogenesis	KCNH2|TRIM72|JUP|KCNA2|ADIPOQ|HBA-A2|COL1A1|LIPE|SYNGAP1|COL1A2|C1QTNF7|MGP|OGT|PTRF
6461	3.7871E-5	1.0557E-3	14	306	364	28949	protein complex assembly	KCNH2|TRIM72|JUP|KCNA2|ADIPOQ|HBA-A2|COL1A1|LIPE|SYNGAP1|COL1A2|C1QTNF7|MGP|OGT|PTRF
45823	3.9705E-5	1.0769E-3	4	16	364	28949	positive regulation of heart contraction	GLP1R|ADRB1|ADRB2|ADRA1A
9409	3.9705E-5	1.0769E-3	4	16	364	28949	response to cold	ACOT11|ADRB1|ADRB2|AGT
6928	4.0257E-5	1.0773E-3	16	390	364	28949	cellular component movement	AOC3|SEMA5A|NRP1|ENPEP|CSF3R|SELPLG|SEMA3C|PLEKHG5|NTRK3|SEMA4F|IL16|PODXL|GAS1|CSPG4|MYH10|CTHRC1
7507	4.3583E-5	1.1509E-3	12	233	364	28949	heart development	ADAM19|NRP1|CSRP3|CALCRL|ACTC1|SOX17|SEMA3C|WNT3A|GJA5|TCAP|ADRA1A|MYH10
3018	4.7405E-5	1.2347E-3	6	52	364	28949	vascular process in circulatory system	ACTA2|ACE|ADRB1|ADRB2|ADRA1A|AGT
65009	4.7987E-5	1.2347E-3	26	870	364	28949	regulation of molecular function	DGKG|GLP1R|CHRM3|IGHM|CALCRL|TNXB|ADRB1|ADRB2|ADRA1A|RASGRP3|MMP25|SYNGAP1|PALM|TBC1D10C|CYTL1|CARD10|TGFB3|PLEKHG5|GCGR|AGT|TLR1|SFRP1|NLRP12|FABP4|PKIA|CSPG4
7169	5.0025E-5	1.2709E-3	11	200	364	28949	transmembrane receptor protein tyrosine kinase signaling pathway	NTRK2|NRP1|FIGF|SYNGAP1|STXBP4|TIE1|NTRK3|GRB10|CSPG4|TEK|FGFR3
42310	5.1408E-5	1.2897E-3	4	17	364	28949	vasoconstriction	ACTA2|ACE|ADRA1A|AGT
32879	5.5178E-5	1.3635E-3	22	677	364	28949	regulation of localization	AOC3|KCNH2|GLP1R|NTRK2|IGHM|NRP1|ACE|KCNE2|TIE1|LGI3|KCNA2|ADIPOQ|ADRB2|GATA2|AGT|SYNE1|C7|PKIA|STMN1|GRB10|TEK|CHST3
35239	5.5707E-5	1.3635E-3	12	239	364	28949	tube morphogenesis	SEMA5A|ACTA2|NRP1|SFRP1|ACE|SOX17|WNT3A|MGP|ADRB1|ADRB2|ADRA1A|AGT
48699	6.2152E-5	1.5029E-3	21	634	364	28949	generation of neurons	JAG2|CDKN1C|SEMA5A|NTRK2|NRP1|MCOLN3|ACE|SEMA4D|WNT3A|NTRK3|NTN4|SEMA4F|GATA2|SYNE1|MEIS1|SYNGAP1|STMN1|GAS1|CSPG4|MYH10|FGFR3
1993	6.6469E-5	1.5881E-3	3	7	364	28949	regulation of systemic arterial blood pressure by norepinephrine-epinephrine	ADRB1|ADRB2|ADRA1A
45777	7.2791E-5	1.6961E-3	5	35	364	28949	positive regulation of blood pressure	GLP1R|ADIPOQ|ADRB1|ADRA1A|AGT
42490	7.2791E-5	1.6961E-3	5	35	364	28949	mechanoreceptor differentiation	JAG2|NTRK2|MCOLN3|NTRK3|FGFR3
7167	7.3523E-5	1.6961E-3	13	285	364	28949	enzyme linked receptor protein signaling pathway	NTRK2|NRP1|FIGF|STXBP4|WNT3A|TGFB3|TIE1|NTRK3|SYNGAP1|GRB10|CSPG4|TEK|FGFR3
51259	7.5976E-5	1.7328E-3	10	174	364	28949	protein oligomerization	COL1A1|KCNH2|TRIM72|COL1A2|JUP|C1QTNF7|KCNA2|ADIPOQ|HBA-A2|OGT
9887	7.7457E-5	1.7453E-3	21	644	364	28949	organ morphogenesis	JAG2|SEMA5A|NTRK2|NRP1|SYCP2|SEMA3C|WNT3A|TGFB3|FBXO24|TBX6|AGT|COL1A1|SFRP1|MEIS1|ACTC1|SOX17|ITGA8|GAS1|COL8A1|TCAP|FGFR3
43933	7.9026E-5	1.7453E-3	16	413	364	28949	macromolecular complex subunit organization	KCNH2|TRIM72|JUP|KCNA2|ADIPOQ|HBA-A2|SMARCA2|COL1A1|LIPE|SYNGAP1|COL1A2|C1QTNF7|STMN1|MGP|OGT|PTRF
48468	7.9136E-5	1.7453E-3	22	694	364	28949	cell development	CDKN1C|SEMA5A|NTRK2|NRP1|SEMA3C|WNT3A|NTN4|SEMA4F|HBA-A2|HBA-A1|GATA2|AGT|SFRP1|SYNGAP1|ACTC1|SIX5|STMN1|GAS1|TCAP|CSPG4|MYH10|SNTA1
2026	8.2073E-5	1.7904E-3	4	19	364	28949	regulation of the force of heart contraction	CSRP3|ADRB1|ATP1A2|ADRA1A
30182	8.4603E-5	1.8258E-3	17	460	364	28949	neuron differentiation	JAG2|CDKN1C|SEMA5A|NTRK2|NRP1|MCOLN3|WNT3A|NTRK3|NTN4|SEMA4F|GATA2|SYNGAP1|STMN1|GAS1|CSPG4|MYH10|FGFR3
51234	9.2977E-5	1.9852E-3	51	2349	364	28949	establishment of localization	GLP1R|TRIM72|IGHM|SLC40A1|SLC2A3|SLC6A2|SYNE1|MRC2|RAB44|GJA5|SLC25A42|MFSD2A|KCNH2|PLLP|SRCIN1|RBP1|VPS25|GRIA1|SLC24A4|RAMP2|TTYH3|KCNE2|STXBP4|KCNA2|UCP1|SNX32|ATP1A2|PRICKLE1|GATA2|CYGB|NKD2|TRPM2|C7|SCN7A|ATP6V0A4|SCN3B|ATP6V0E2|RAB6B|MYH10|NTRK2|MCOLN3|TGFB3|GCGR|LGI3|ABCA9|AGT|GULP1|COL1A1|EHD2|FABP4|SFXN5
70206	1.0536E-4	2.2026E-3	3	8	364	28949	protein trimerization	COL1A1|COL1A2|OGT
3085	1.0536E-4	2.2026E-3	3	8	364	28949	negative regulation of systemic arterial blood pressure	ADRB1|ADRB2|ADRA1A
31344	1.0689E-4	2.2116E-3	9	147	364	28949	regulation of cell projection organization	NTRK2|NRP1|SYNGAP1|SEMA4D|PODXL|TGFB3|NTRK3|SEMA4F|SYNE1
7610	1.0960E-4	2.2447E-3	17	470	364	28949	behavior	AOC3|GRIA1|GLP1R|BCHE|NTRK2|MCOLN3|ACE|CSF3R|IL16|ATP1A2|AGT|ADH1|SYNGAP1|C7|CXCR1|CXCR2|ITGA8
43436	1.1448E-4	2.2610E-3	18	518	364	28949	oxoacid metabolic process	GGT5|TNXB|HPGD|HDC|ADIPOQ|ACOT11|ALOX15|AMT|UGT1A6A|LARS2|ADH1|CYP26B1|FABP4|DDAH2|RBP1|PADI4|CDO1|PCK1
19752	1.1448E-4	2.2610E-3	18	518	364	28949	carboxylic acid metabolic process	GGT5|TNXB|HPGD|HDC|ADIPOQ|ACOT11|ALOX15|AMT|UGT1A6A|LARS2|ADH1|CYP26B1|FABP4|DDAH2|RBP1|PADI4|CDO1|PCK1
51674	1.1491E-4	2.2610E-3	13	298	364	28949	localization of cell	AOC3|NRP1|ENPEP|CSF3R|SELPLG|SEMA3C|PLEKHG5|NTRK3|IL16|PODXL|CSPG4|MYH10|CTHRC1
48870	1.1491E-4	2.2610E-3	13	298	364	28949	cell motility	AOC3|NRP1|ENPEP|CSF3R|SELPLG|SEMA3C|PLEKHG5|NTRK3|IL16|PODXL|CSPG4|MYH10|CTHRC1
6082	1.1726E-4	2.2688E-3	18	519	364	28949	organic acid metabolic process	GGT5|TNXB|HPGD|HDC|ADIPOQ|ACOT11|ALOX15|AMT|UGT1A6A|LARS2|ADH1|CYP26B1|FABP4|DDAH2|RBP1|PADI4|CDO1|PCK1
65003	1.2005E-4	2.2688E-3	15	384	364	28949	macromolecular complex assembly	KCNH2|TRIM72|JUP|KCNA2|ADIPOQ|HBA-A2|SMARCA2|COL1A1|LIPE|SYNGAP1|COL1A2|C1QTNF7|MGP|OGT|PTRF
10578	1.2389E-4	2.2688E-3	5	39	364	28949	regulation of adenylate cyclase activity involved in G-protein signaling pathway	GLP1R|CALCRL|GCGR|ADRB1|ADRB2
10579	1.2389E-4	2.2688E-3	5	39	364	28949	positive regulation of adenylate cyclase activity by G-protein signaling pathway	GLP1R|CALCRL|GCGR|ADRB1|ADRB2
7189	1.2389E-4	2.2688E-3	5	39	364	28949	activation of adenylate cyclase activity by G-protein signaling pathway	GLP1R|CALCRL|GCGR|ADRB1|ADRB2
10647	1.2389E-4	2.2688E-3	12	260	364	28949	positive regulation of cell communication	GRIA1|NTRK2|IGHM|HEY1|WNT3A|ADIPOQ|ITGA8|GAS1|FBXO24|ADRA1A|FGFR3|AGT
6939	1.2424E-4	2.2688E-3	4	21	364	28949	smooth muscle contraction	ACTA2|CHRM3|MYH11|AGT
48545	1.2435E-4	2.2688E-3	7	88	364	28949	response to steroid hormone stimulus	SULT1A1|BCHE|ADH1|TGFB3|TEK|CDO1|UGT1A6A
9605	1.3561E-4	2.4521E-3	14	345	364	28949	response to external stimulus	BCHE|CSF3R|TIE1|IL16|ALAD|TLR1|ADH1|C7|CXCR1|KIF26A|RBP1|CXCR2|MAPT|TEK
45444	1.4088E-4	2.5022E-3	6	63	364	28949	fat cell differentiation	FABP4|BNIP3|ADIPOQ|UCP1|ADRB1|ADRB2
34754	1.4088E-4	2.5022E-3	6	63	364	28949	cellular hormone metabolic process	SULT1A1|UGT1A10|ADH1|CYP26B1|RBP1|UGT1A7C
44238	1.4397E-4	2.5347E-3	99	5588	364	28949	primary metabolic process	UGT1A10|PRDM6|FBXO24|CYP46A1|LIPE|SOX17|MAP3K9|PTRF|PDK1|GSTK1|ADIPOQ|ACOT11|PCOLCE|ADAM19|LARS2|SOAT2|RBP1|ADAM12|PADI4|VPS25|ENPEP|KHDRBS3|GLO1|ALOX15|PCDH12|GATA2|UGT1A7C|GLB1L2|SULT1A1|CYB5R1|ADAMTS15|ADH1|ATP6V0A4|PCK1|MYH10|GGT5|CDK19|ACE|SRMS|TGFB3|BMX|SMARCA2|AICDA|PTPRB|LIN28A|CSPG4|MXD1|OGT|FGFR3|IGHM|PTPRU|ST6GALNAC1|PTPRR|AMD1|HIF3A|PIK3C2B|MMP25|CYP26B1|LBH|HEY1|GYG|SIX5|CTSK|PRKG2|HMGCS2|CTSE|AMT|IL16|MMP8|UGT1A6A|DDAH2|ADSSL1|PLIN1|CHST3|MYH7|TNXB|HPGD|HDC|ATP1A2|2310003H01RIK|AWAT1|ADAM23|CARNS1|HSD17B2|CKB|ATP6V0E2|BCHE|NTRK2|PNPLA7|TIE1|NTRK3|TBX6|ASPRV1|AGT|MEIS1|FABP4|IMPDH1|TEK|CDO1
6810	1.4557E-4	2.5405E-3	50	2330	364	28949	transport	GLP1R|TRIM72|IGHM|SLC40A1|SLC2A3|SLC6A2|MRC2|RAB44|GJA5|SLC25A42|MFSD2A|KCNH2|PLLP|SRCIN1|RBP1|VPS25|GRIA1|SLC24A4|RAMP2|TTYH3|KCNE2|STXBP4|KCNA2|UCP1|SNX32|ATP1A2|PRICKLE1|GATA2|CYGB|NKD2|TRPM2|C7|SCN7A|ATP6V0A4|SCN3B|ATP6V0E2|RAB6B|MYH10|NTRK2|MCOLN3|TGFB3|GCGR|LGI3|ABCA9|AGT|GULP1|COL1A1|EHD2|FABP4|SFXN5
42537	1.5656E-4	2.5938E-3	3	9	364	28949	benzene and derivative metabolic process	SULT1A1|UGT1A1|UGT1A6A
15988	1.5656E-4	2.5938E-3	3	9	364	28949	energy coupled proton transport, against electrochemical gradient	ATP6V0A4|ATP1A2|ATP6V0E2
15991	1.5656E-4	2.5938E-3	3	9	364	28949	ATP hydrolysis coupled proton transport	ATP6V0A4|ATP1A2|ATP6V0E2
70208	1.5767E-4	2.5938E-3	2	2	364	28949	protein heterotrimerization	COL1A1|COL1A2
46226	1.5767E-4	2.5938E-3	2	2	364	28949	coumarin catabolic process	UGT1A10|UGT1A7C
46271	1.5767E-4	2.5938E-3	2	2	364	28949	phenylpropanoid catabolic process	UGT1A10|UGT1A7C
6711	1.5767E-4	2.5938E-3	2	2	364	28949	estrogen catabolic process	UGT1A10|UGT1A7C
42180	1.5915E-4	2.5968E-3	18	532	364	28949	cellular ketone metabolic process	GGT5|TNXB|HPGD|HDC|ADIPOQ|ACOT11|ALOX15|AMT|UGT1A6A|LARS2|ADH1|CYP26B1|FABP4|DDAH2|RBP1|PADI4|CDO1|PCK1
8016	1.6769E-4	2.7142E-3	6	65	364	28949	regulation of heart contraction	GLP1R|CSRP3|ADRB1|ATP1A2|ADRB2|ADRA1A
10627	1.7095E-4	2.7447E-3	10	192	364	28949	regulation of intracellular protein kinase cascade	IGHM|SFRP1|NLRP12|SYNGAP1|TNXB|ADIPOQ|FBXO24|ADRA1A|FGFR3|AGT
33273	1.7748E-4	2.8270E-3	5	42	364	28949	response to vitamin	BCHE|ADH1|TIE1|RBP1|TEK
7423	1.8212E-4	2.8781E-3	12	271	364	28949	sensory organ development	JAG2|NTRK2|MCOLN3|MEIS1|WNT3A|SIX5|ITGA8|GAS1|COL8A1|TCAP|MYH10|FGFR3
51093	1.8842E-4	2.9543E-3	12	272	364	28949	negative regulation of developmental process	NRP1|SFRP1|MEIS1|SYNGAP1|C7|WNT3A|TIE1|NTRK3|PRDM6|ADIPOQ|SEMA4F|ADRB2
3044	2.1410E-4	3.3310E-3	4	24	364	28949	regulation of systemic arterial blood pressure mediated by a chemical signal	ADRB1|ADRB2|ADRA1A|AGT
90066	2.2439E-4	3.4643E-3	11	237	364	28949	regulation of anatomical structure size	ACTA2|NRP1|ACE|TGFB3|ELN|NTRK3|SEMA4F|ADRB1|ADRB2|ADRA1A|AGT
9991	2.3548E-4	3.6076E-3	8	129	364	28949	response to extracellular stimulus	ALAD|BCHE|ADH1|KIF26A|TIE1|RBP1|MAPT|TEK
31032	2.5237E-4	3.8371E-3	4	25	364	28949	actomyosin structure organization	CNN1|ACTC1|TCAP|MYH10
50900	2.7447E-4	4.0805E-3	5	46	364	28949	leukocyte migration	AOC3|CSF3R|SELPLG|PODXL|IL16
1756	2.7447E-4	4.0805E-3	5	46	364	28949	somitogenesis	SFRP1|SEMA3C|WNT3A|TCAP|MEOX2
61053	2.7447E-4	4.0805E-3	5	46	364	28949	somite development	SFRP1|SEMA3C|WNT3A|TCAP|MEOX2
8202	2.9166E-4	4.3042E-3	9	168	364	28949	steroid metabolic process	SULT1A1|LIPE|CYB5R1|UGT1A10|SOAT2|HSD17B2|HMGCS2|CYP46A1|UGT1A7C
32103	2.9468E-4	4.3169E-3	6	72	364	28949	positive regulation of response to external stimulus	AOC3|ACE|FABP4|C7|NTRK3|IL16
19748	3.0401E-4	4.4214E-3	5	47	364	28949	secondary metabolic process	UGT1A10|ADH1|CYP26B1|RBP1|UGT1A7C
42445	3.1140E-4	4.4962E-3	7	102	364	28949	hormone metabolic process	SULT1A1|UGT1A10|ADH1|CYP26B1|RBP1|AGT|UGT1A7C
42398	3.3589E-4	4.8153E-3	5	48	364	28949	cellular amino acid derivative biosynthetic process	GGT5|HDC|CARNS1|AMD1|PADI4
16043	3.3934E-4	4.8302E-3	43	1979	364	28949	cellular component organization	SEMA5A|GRIA1|TRIM72|NRP1|TNXB|ELN|PRDM6|KCNA2|HBA-A2|GATA2|MRC2|LIPE|CNN1|SYNGAP1|C1QTNF7|STMN1|PALM|PTRF|MYH10|PDK1|SNTA1|KCNH2|JUP|WNT3A|TIE1|ADIPOQ|MTSS1L|SEMA4F|NEAT1|SMARCA2|AGT|GULP1|COL1A1|EHD2|SFRP1|COL1A2|ACTC1|MGP|ITGA8|GAS1|TCAP|PADI4|OGT
90257	3.4213E-4	4.8356E-3	6	74	364	28949	regulation of muscle system process	CHRM2|CHRM3|CALCRL|ATP1A2|ADRB2|AGT
7190	3.7024E-4	5.1964E-3	5	49	364	28949	activation of adenylate cyclase activity	GLP1R|CALCRL|GCGR|ADRB1|ADRB2
35468	3.7799E-4	5.2682E-3	10	212	364	28949	positive regulation of signaling pathway	IGHM|HEY1|WNT3A|ADIPOQ|ITGA8|GAS1|FBXO24|ADRA1A|FGFR3|AGT
32787	4.0603E-4	5.6200E-3	12	296	364	28949	monocarboxylic acid metabolic process	GGT5|ADH1|CYP26B1|FABP4|TNXB|HPGD|RBP1|ADIPOQ|ACOT11|ALOX15|PCK1|UGT1A6A
35295	4.1232E-4	5.6680E-3	13	340	364	28949	tube development	SEMA5A|NRP1|ACE|WNT3A|ADRB1|ADRB2|ADRA1A|AGT|ACTA2|SFRP1|SOX17|GJA5|MGP
23052	4.2442E-4	5.7947E-3	71	3816	364	28949	signaling	SEMA5A|DGKG|CHRM2|GLP1R|CHRM3|IGHM|NRP1|RASGRF2|NPCD|RASGRF1|STMN2|HIF3A|FBXO24|ADRA1A|SIGLECE|PIK3C2B|RAB44|CYP26B1|SYNGAP1|HEY1|GRB14|GJA5|STMN1|GRB10|PROK2|PLXNC1|GPR135|PDK1|KCNH2|CARD10|ADIPOQ|ACOT11|TLR1|ADAM19|SFRP1|ITGA8|APLNR|NPTXR|GRIA1|FIGF|RAMP2|CALCRL|STXBP4|NTN4|ADRB1|ATP1A2|ADRB2|RASGRP4|NKD2|RASGRP3|GPR153|C7|CXCR1|ADAM23|CXCR2|RAB6B|JAG2|NTRK2|WNT3A|TGFB3|TIE1|NTRK3|GCGR|MTSS1L|IFNLR1|BMX|AGT|MFAP4|CSPG4|TEK|FGFR3
45762	4.4684E-4	6.0308E-3	5	51	364	28949	positive regulation of adenylate cyclase activity	GLP1R|CALCRL|GCGR|ADRB1|ADRB2
45859	4.5396E-4	6.0308E-3	10	217	364	28949	regulation of protein kinase activity	DGKG|TLR1|IGHM|CARD10|SFRP1|FABP4|TNXB|TGFB3|PKIA|CSPG4
70887	4.6138E-4	6.0308E-3	11	258	364	28949	cellular response to chemical stimulus	SULT1A1|FABP4|CSF3R|LIN28A|UGT1A1|STXBP4|WNT3A|TGFB3|GCGR|IL16|UGT1A6A
31667	4.6625E-4	6.0308E-3	7	109	364	28949	response to nutrient levels	ALAD|BCHE|ADH1|TIE1|RBP1|MAPT|TEK
1997	4.6907E-4	6.0308E-3	2	3	364	28949	positive regulation of the force of heart contraction by epinephrine-norepinephrine	ADRB1|ADRA1A
2025	4.6907E-4	6.0308E-3	2	3	364	28949	vasodilation by norepinephrine-epinephrine involved in regulation of systemic arterial blood pressure	ADRB1|ADRB2
31554	4.6907E-4	6.0308E-3	2	3	364	28949	regulation of transcription termination	LIPE|PTRF
3057	4.6907E-4	6.0308E-3	2	3	364	28949	regulation of the force of heart contraction by chemical signal	ADRB1|ADRA1A
3099	4.6907E-4	6.0308E-3	2	3	364	28949	positive regulation of the force of heart contraction by chemical signal	ADRB1|ADRA1A
22604	4.7177E-4	6.0308E-3	8	143	364	28949	regulation of cell morphogenesis	NRP1|SYNGAP1|SEMA4D|NTRK3|PALM|SEMA4F|MYH10|SYNE1
45761	4.8710E-4	6.1380E-3	6	79	364	28949	regulation of adenylate cyclase activity	GLP1R|CALCRL|GCGR|PALM|ADRB1|ADRB2
51349	4.8933E-4	6.1380E-3	5	52	364	28949	positive regulation of lyase activity	GLP1R|CALCRL|GCGR|ADRB1|ADRB2
31281	4.8933E-4	6.1380E-3	5	52	364	28949	positive regulation of cyclase activity	GLP1R|CALCRL|GCGR|ADRB1|ADRB2
7512	5.1348E-4	6.4010E-3	3	13	364	28949	adult heart development	TCAP|ADRA1A|MYH10
43583	5.2023E-4	6.4451E-3	7	111	364	28949	ear development	JAG2|MCOLN3|WNT3A|ITGA8|GAS1|TCAP|FGFR3
9790	5.4232E-4	6.6740E-3	20	692	364	28949	embryonic development	JAG2|SEMA3C|WNT3A|TGFB3|TIE1|AMD1|HBA-A2|TBX6|PCDH12|HBA-A1|GATA2|MEOX2|SFRP1|CYP26B1|SOX17|GJA5|ITGA8|GAS1|TCAP|MYH10
48729	5.4536E-4	6.6740E-3	12	306	364	28949	tissue morphogenesis	JAG2|SEMA5A|NRP1|SFRP1|ACTC1|SOX17|SEMA3C|WNT3A|FBXO24|TBX6|FGFR3|AGT
51339	5.5691E-4	6.7332E-3	6	81	364	28949	regulation of lyase activity	GLP1R|CALCRL|GCGR|PALM|ADRB1|ADRB2
35023	5.5691E-4	6.7332E-3	6	81	364	28949	regulation of Rho protein signal transduction	FGD5|ARHGEF15|RASGRF2|PLEKHG5|RASGRF1|ADRA1A
31644	5.6621E-4	6.8046E-3	9	184	364	28949	regulation of neurological system process	GRIA1|BCHE|NTRK2|SYNGAP1|RASGRF1|HBA-A2|ADRB2|ADRA1A|AGT
44255	5.7180E-4	6.8105E-3	16	493	364	28949	cellular lipid metabolic process	GGT5|ST6GALNAC1|TNXB|HPGD|ADIPOQ|ACOT11|ALOX15|PIK3C2B|LIPE|ADH1|CYP26B1|FABP4|RBP1|CKB|HMGCS2|PCK1
43009	5.7348E-4	6.8105E-3	15	445	364	28949	chordate embryonic development	JAG2|SEMA3C|WNT3A|TGFB3|TIE1|AMD1|HBA-A2|PCDH12|HBA-A1|GATA2|MEOX2|SFRP1|GAS1|TCAP|MYH10
45776	5.9151E-4	6.9788E-3	4	31	364	28949	negative regulation of blood pressure	ADRB1|HBA-A2|ADRB2|ADRA1A
31279	5.9461E-4	6.9788E-3	6	82	364	28949	regulation of cyclase activity	GLP1R|CALCRL|GCGR|PALM|ADRB1|ADRB2
9792	6.4282E-4	7.4680E-3	15	450	364	28949	embryonic development ending in birth or egg hatching	JAG2|SEMA3C|WNT3A|TGFB3|TIE1|AMD1|HBA-A2|PCDH12|HBA-A1|GATA2|MEOX2|SFRP1|GAS1|TCAP|MYH10
43549	6.4423E-4	7.4680E-3	10	227	364	28949	regulation of kinase activity	DGKG|TLR1|IGHM|CARD10|SFRP1|FABP4|TNXB|TGFB3|PKIA|CSPG4
8210	6.4745E-4	7.4680E-3	3	14	364	28949	estrogen metabolic process	SULT1A1|UGT1A10|UGT1A7C
9725	6.6643E-4	7.6430E-3	10	228	364	28949	response to hormone stimulus	SULT1A1|BCHE|ADH1|STXBP4|TGFB3|GCGR|TEK|CDO1|ADRA1A|UGT1A6A
31323	6.7239E-4	7.6675E-3	54	2748	364	28949	regulation of cellular metabolic process	CDKN1C|DGKG|GLP1R|IGHM|PRDM6|TCF23|HIF3A|MEOX2|LIPE|LBH|SOX17|HEY1|SIX5|PALM|GRB10|TBC1D10C|PTRF|PKNOX2|KCNH2|CARD10|ADIPOQ|IL16|TLR1|SFRP1|SDPR|PADI4|LTB|VPS25|GRIA1|KHDRBS3|CALCRL|TNXB|ADRB1|ADRB2|GATA2|RASGRP3|PDGFD|CYTL1|WNT3A|TGFB3|GCGR|TBX6|SMARCA2|AGT|BMP3|MEIS1|FABP4|LIN28A|PKIA|ZFP395|CSPG4|TEK|MXD1|FGFR3
48771	6.9031E-4	7.8274E-3	5	56	364	28949	tissue remodeling	SEMA3C|ELN|CTSK|CSPG4|ADRB2
44282	7.0256E-4	7.9216E-3	13	360	364	28949	small molecule catabolic process	UGT1A10|HDC|ADIPOQ|AMT|ATP1A2|AICDA|UGT1A7C|ADH1|DDAH2|ATP6V0A4|CDO1|MYH10|MYH7
51384	7.5419E-4	8.4562E-3	4	33	364	28949	response to glucocorticoid stimulus	SULT1A1|BCHE|CDO1|UGT1A6A
10941	7.9107E-4	8.8204E-3	19	661	364	28949	regulation of cell death	JAG2|GLP1R|CARD10|ACE|TGFB3|NTRK3|BNIP3|AMIGO2|SLC2A3|ADRB2|AGT|CIDEC|SFRP1|NLRP12|SYNGAP1|GAS1|MAP3K9|TEK|FGFR3
10817	8.0213E-4	8.8943E-3	8	155	364	28949	regulation of hormone levels	SULT1A1|GLP1R|UGT1A10|ADH1|CYP26B1|RBP1|AGT|UGT1A7C
30817	8.1372E-4	8.9733E-3	6	87	364	28949	regulation of cAMP biosynthetic process	GLP1R|CALCRL|GCGR|PALM|ADRB1|ADRB2
45165	8.3642E-4	9.1145E-3	8	156	364	28949	cell fate commitment	JAG2|SFRP1|CYP26B1|WNT3A|NTRK3|GAS1|TBX6|GATA2
51338	8.4011E-4	9.1145E-3	10	235	364	28949	regulation of transferase activity	DGKG|TLR1|IGHM|CARD10|SFRP1|FABP4|TNXB|TGFB3|PKIA|CSPG4
43588	8.4634E-4	9.1145E-3	4	34	364	28949	skin development	COL1A1|JUP|LTB|ASPRV1
31960	8.4634E-4	9.1145E-3	4	34	364	28949	response to corticosteroid stimulus	SULT1A1|BCHE|CDO1|UGT1A6A
42127	8.4923E-4	9.1145E-3	19	665	364	28949	regulation of cell proliferation	JAG2|GLP1R|IGHM|FIGF|CDKN2C|CALCRL|WNT3A|TGFB3|ROGDI|WFDC1|ADRB2|SMARCA2|AGT|FABP4|C7|SIX5|GAS1|TEK|FGFR3
16310	8.7459E-4	9.3171E-3	21	773	364	28949	phosphorylation	DGKG|NTRK2|IGHM|NRP1|CDK19|SRMS|TGFB3|TIE1|NTRK3|FBXO24|BMX|PIK3C2B|PRKG2|CSPG4|ATP6V0A4|CKB|MAP3K9|TEK|ATP6V0E2|FGFR3|PDK1
35282	8.7739E-4	9.3171E-3	5	59	364	28949	segmentation	SFRP1|SEMA3C|WNT3A|TCAP|MEOX2
10033	8.9523E-4	9.4565E-3	19	668	364	28949	response to organic substance	GLP1R|BCHE|UGT1A1|STXBP4|WNT3A|TGFB3|GCGR|ADIPOQ|FBXO24|ADRA1A|UGT1A6A|SULT1A1|ALAD|TLR1|ADH1|LIN28A|MAPT|TEK|CDO1
30814	9.1698E-4	9.5264E-3	6	89	364	28949	regulation of cAMP metabolic process	GLP1R|CALCRL|GCGR|PALM|ADRB1|ADRB2
9698	9.3033E-4	9.5264E-3	2	4	364	28949	phenylpropanoid metabolic process	UGT1A10|UGT1A7C
9804	9.3033E-4	9.5264E-3	2	4	364	28949	coumarin metabolic process	UGT1A10|UGT1A7C
1996	9.3033E-4	9.5264E-3	2	4	364	28949	positive regulation of heart rate by epinephrine-norepinephrine	ADRB1|ADRA1A
6361	9.3033E-4	9.5264E-3	2	4	364	28949	transcription initiation from RNA polymerase I promoter	LIPE|PTRF
18879	9.3033E-4	9.5264E-3	2	4	364	28949	biphenyl metabolic process	UGT1A1|UGT1A6A
2009	9.5501E-4	9.7294E-3	10	239	364	28949	morphogenesis of an epithelium	JAG2|SEMA5A|NRP1|SFRP1|SOX17|SEMA3C|WNT3A|FBXO24|FGFR3|AGT
42551	9.7765E-4	9.9099E-3	3	16	364	28949	neuron maturation	CDKN1C|NTN4|CSPG4
19222	1.0449E-3	1.0524E-2	56	2933	364	28949	regulation of metabolic process	CDKN1C|DGKG|GLP1R|IGHM|PRDM6|TCF23|HIF3A|MEOX2|LIPE|LBH|SOX17|HEY1|SIX5|PALM|GRB10|TBC1D10C|PTRF|PKNOX2|KCNH2|CARD10|ADIPOQ|IL16|TLR1|SFRP1|SDPR|PADI4|LTB|VPS25|GRIA1|KHDRBS3|CALCRL|TNXB|ADRB1|ADRB2|GATA2|RASGRP3|PDGFD|CYTL1|NTRK2|WNT3A|TGFB3|GCGR|TBX6|SMARCA2|AGT|BMP3|NLRP12|MEIS1|FABP4|LIN28A|PKIA|ZFP395|CSPG4|TEK|MXD1|FGFR3
10648	1.0494E-3	1.0524E-2	10	242	364	28949	negative regulation of cell communication	BCHE|SFRP1|SOX17|GRB14|KIF26A|TGFB3|GRB10|GAS1|ADRA1A|FGFR3
33189	1.0540E-3	1.0524E-2	4	36	364	28949	response to vitamin A	ADH1|TIE1|RBP1|TEK
48839	1.0904E-3	1.0834E-2	6	92	364	28949	inner ear development	JAG2|MCOLN3|WNT3A|ITGA8|TCAP|FGFR3
6793	1.1392E-3	1.1207E-2	24	956	364	28949	phosphorus metabolic process	DGKG|NTRK2|IGHM|PTPRU|NRP1|CDK19|PTPRR|SRMS|TGFB3|TIE1|NTRK3|FBXO24|BMX|PIK3C2B|PTPRB|PRKG2|CSPG4|ATP6V0A4|CKB|MAP3K9|TEK|ATP6V0E2|FGFR3|PDK1
6796	1.1392E-3	1.1207E-2	24	956	364	28949	phosphate metabolic process	DGKG|NTRK2|IGHM|PTPRU|NRP1|CDK19|PTPRR|SRMS|TGFB3|TIE1|NTRK3|FBXO24|BMX|PIK3C2B|PTPRB|PRKG2|CSPG4|ATP6V0A4|CKB|MAP3K9|TEK|ATP6V0E2|FGFR3|PDK1
10769	1.1535E-3	1.1293E-2	6	93	364	28949	regulation of cell morphogenesis involved in differentiation	NRP1|SYNGAP1|SEMA4D|NTRK3|SEMA4F|SYNE1
42573	1.1761E-3	1.1410E-2	3	17	364	28949	retinoic acid metabolic process	ADH1|CYP26B1|RBP1
50770	1.1825E-3	1.1410E-2	5	63	364	28949	regulation of axonogenesis	NRP1|SYNGAP1|SEMA4D|NTRK3|SEMA4F
6937	1.1825E-3	1.1410E-2	5	63	364	28949	regulation of muscle contraction	CHRM2|CHRM3|CALCRL|ATP1A2|ADRB2
10975	1.2081E-3	1.1601E-2	7	128	364	28949	regulation of neuron projection development	NTRK2|NRP1|SYNGAP1|SEMA4D|NTRK3|SEMA4F|SYNE1
7389	1.2347E-3	1.1800E-2	11	291	364	28949	pattern specification process	SEMA5A|NRP1|SFRP1|CYP26B1|SYNGAP1|SEMA3C|WNT3A|GAS1|TCAP|RFNG|MEOX2
32940	1.2582E-3	1.1917E-2	9	206	364	28949	secretion by cell	GLP1R|TRIM72|NTRK2|C7|GCGR|LGI3|SRCIN1|MYH10|NKD2
48583	1.2588E-3	1.1917E-2	14	432	364	28949	regulation of response to stimulus	AOC3|IGHM|ACE|CALCRL|TNXB|NTRK3|IL16|ADRB2|AGT|SFRP1|FABP4|C7|GRB14|GRB10
30802	1.2880E-3	1.2080E-2	6	95	364	28949	regulation of cyclic nucleotide biosynthetic process	GLP1R|CALCRL|GCGR|PALM|ADRB1|ADRB2
30808	1.2880E-3	1.2080E-2	6	95	364	28949	regulation of nucleotide biosynthetic process	GLP1R|CALCRL|GCGR|PALM|ADRB1|ADRB2
6940	1.2949E-3	1.2088E-2	4	38	364	28949	regulation of smooth muscle contraction	CHRM2|CHRM3|ATP1A2|ADRB2
14706	1.3217E-3	1.2280E-2	7	130	364	28949	striated muscle tissue development	CSRP3|ACTC1|SEMA3C|ELN|MEOX2|MYH10|SNTA1
42981	1.3499E-3	1.2485E-2	18	639	364	28949	regulation of apoptosis	JAG2|GLP1R|CARD10|ACE|TGFB3|BNIP3|AMIGO2|SLC2A3|ADRB2|AGT|CIDEC|SFRP1|NLRP12|SYNGAP1|GAS1|MAP3K9|TEK|FGFR3
44106	1.4630E-3	1.3469E-2	10	253	364	28949	cellular amine metabolic process	SULT1A1|LARS2|BCHE|DDAH2|HDC|AMD1|AMT|PADI4|CKB|CDO1
8283	1.5064E-3	1.3655E-2	10	254	364	28949	cell proliferation	ENPEP|FIGF|IMPDH1|WNT3A|RASGRF1|COL8A1|CSPG4|FBXO24|MYH10|AGT
32101	1.5076E-3	1.3655E-2	8	171	364	28949	regulation of response to external stimulus	AOC3|ACE|FABP4|CALCRL|C7|NTRK3|IL16|ADRB2
30799	1.5118E-3	1.3655E-2	6	98	364	28949	regulation of cyclic nucleotide metabolic process	GLP1R|CALCRL|GCGR|PALM|ADRB1|ADRB2
2024	1.5377E-3	1.3655E-2	2	5	364	28949	diet induced thermogenesis	ADRB1|ADRB2
7250	1.5377E-3	1.3655E-2	2	5	364	28949	activation of NF-kappaB-inducing kinase activity	TLR1|CARD10
3321	1.5377E-3	1.3655E-2	2	5	364	28949	positive regulation of blood pressure by epinephrine-norepinephrine	ADRB1|ADRA1A
60666	1.5377E-3	1.3655E-2	2	5	364	28949	dichotomous subdivision of terminal units involved in salivary gland branching	NRP1|SEMA3C
16322	1.5377E-3	1.3655E-2	2	5	364	28949	neuron remodeling	NTN4|CSPG4
16337	1.5642E-3	1.3795E-2	8	172	364	28949	cell-cell adhesion	PTPRU|TNXB|SELPLG|JUP|AMIGO2|ICAM2|PCDH12|TEK
43408	1.5738E-3	1.3795E-2	7	134	364	28949	regulation of MAPKKK cascade	IGHM|SFRP1|SYNGAP1|TNXB|ADRA1A|FGFR3|AGT
43067	1.5740E-3	1.3795E-2	18	648	364	28949	regulation of programmed cell death	JAG2|GLP1R|CARD10|ACE|TGFB3|BNIP3|AMIGO2|SLC2A3|ADRB2|AGT|CIDEC|SFRP1|NLRP12|SYNGAP1|GAS1|MAP3K9|TEK|FGFR3
45595	1.6535E-3	1.4429E-2	16	546	364	28949	regulation of cell differentiation	GLP1R|NTRK2|NRP1|ACE|SEMA4D|WNT3A|NTRK3|PRDM6|ADIPOQ|SEMA4F|SYNE1|SFRP1|MEIS1|SYNGAP1|RBP1|FGFR3
9266	1.6664E-3	1.4478E-2	5	68	364	28949	response to temperature stimulus	ACOT11|HSPB7|ADRB1|ADRB2|AGT
9719	1.6904E-3	1.4561E-2	10	258	364	28949	response to endogenous stimulus	SULT1A1|BCHE|ADH1|STXBP4|TGFB3|GCGR|TEK|CDO1|ADRA1A|UGT1A6A
46903	1.6904E-3	1.4561E-2	10	258	364	28949	secretion	GLP1R|TRIM72|NTRK2|C7|GCGR|LGI3|SRCIN1|MYH10|AGT|NKD2
3073	1.7248E-3	1.4794E-2	4	41	364	28949	regulation of systemic arterial blood pressure	ADRB1|ADRB2|ADRA1A|AGT
51270	1.7442E-3	1.4896E-2	8	175	364	28949	regulation of cellular component movement	AOC3|NRP1|ACE|C7|TIE1|STMN1|TEK|CHST3
6790	1.7641E-3	1.5002E-2	6	101	364	28949	sulfur metabolic process	SULT1A1|GGT5|GSTK1|GLO1|CYTL1|CDO1
1501	1.8839E-3	1.5954E-2	11	307	364	28949	skeletal system development	JAG2|COL1A1|BMP3|TGFB3|GJA5|MGP|ALOX15|GAS1|CYTL1|CHRDL1|FGFR3
30239	1.9174E-3	1.6035E-2	3	20	364	28949	myofibril assembly	ACTC1|TCAP|MYH10
71466	1.9174E-3	1.6035E-2	3	20	364	28949	cellular response to xenobiotic stimulus	SULT1A1|UGT1A1|UGT1A6A
6805	1.9174E-3	1.6035E-2	3	20	364	28949	xenobiotic metabolic process	SULT1A1|UGT1A1|UGT1A6A
15672	1.9323E-3	1.6092E-2	11	308	364	28949	monovalent inorganic cation transport	KCNH2|TRPM2|SLC24A4|KCNE2|KCNA2|UCP1|SCN7A|ATP6V0A4|ATP1A2|SCN3B|ATP6V0E2
48666	1.9409E-3	1.6097E-2	12	355	364	28949	neuron development	CDKN1C|SEMA5A|NTRK2|NRP1|SYNGAP1|WNT3A|STMN1|NTN4|GAS1|CSPG4|SEMA4F|MYH10
35467	2.0093E-3	1.6595E-2	8	179	364	28949	negative regulation of signaling pathway	SFRP1|SOX17|GRB14|TGFB3|GRB10|GAS1|ADRA1A|FGFR3
60537	2.1037E-3	1.7304E-2	7	141	364	28949	muscle tissue development	CSRP3|ACTC1|SEMA3C|ELN|MEOX2|MYH10|SNTA1
45596	2.1649E-3	1.7734E-2	9	223	364	28949	negative regulation of cell differentiation	NRP1|SFRP1|MEIS1|SYNGAP1|WNT3A|NTRK3|PRDM6|ADIPOQ|SEMA4F
1778	2.2873E-3	1.8586E-2	2	6	364	28949	plasma membrane repair	TRIM72|MYH10
3151	2.2873E-3	1.8586E-2	2	6	364	28949	outflow tract morphogenesis	SOX17|SEMA3C
51049	2.3752E-3	1.9222E-2	15	514	364	28949	regulation of transport	AOC3|KCNH2|GLP1R|NTRK2|IGHM|KCNE2|LGI3|KCNA2|ADIPOQ|ADRB2|GATA2|AGT|SYNE1|PKIA|GRB10
7631	2.4224E-3	1.9525E-2	5	74	364	28949	feeding behavior	AOC3|GLP1R|NTRK2|ACE|AGT
6518	2.4397E-3	1.9586E-2	4	45	364	28949	peptide metabolic process	GGT5|GSTK1|ACE|GLO1
19932	2.4629E-3	1.9693E-2	7	145	364	28949	second-messenger-mediated signaling	GLP1R|CHRM3|CALCRL|GCGR|ADRB1|ADRB2|ADRA1A
10740	2.4760E-3	1.9720E-2	6	108	364	28949	positive regulation of intracellular protein kinase cascade	IGHM|ADIPOQ|FBXO24|ADRA1A|FGFR3|AGT
6720	2.6459E-3	2.0989E-2	4	46	364	28949	isoprenoid metabolic process	ADH1|CYP26B1|RBP1|HMGCS2
7188	2.8818E-3	2.2711E-2	5	77	364	28949	G-protein signaling, coupled to cAMP nucleotide second messenger	GLP1R|CALCRL|GCGR|ADRB1|ADRB2
9410	2.8969E-3	2.2711E-2	3	23	364	28949	response to xenobiotic stimulus	SULT1A1|UGT1A1|UGT1A6A
50771	2.8969E-3	2.2711E-2	3	23	364	28949	negative regulation of axonogenesis	NRP1|SYNGAP1|SEMA4F
44237	2.9100E-3	2.2725E-2	89	5372	364	28949	cellular metabolic process	DGKG|UGT1A10|IGHM|PTPRU|NRP1|ST6GALNAC1|PTPRR|PRDM6|AMD1|HIF3A|FBXO24|PIK3C2B|ALAD|LIPE|CYP26B1|SYNGAP1|LBH|SOX17|HEY1|GYG|SIX5|PRKG2|MAP3K9|HMGCS2|PTRF|PDK1|GSTK1|UGT1A1|ADIPOQ|ACOT11|AMT|IL16|UGT1A6A|ADAM19|LARS2|DDAH2|RBP1|ADSSL1|PADI4|VPS25|MYH7|GRIA1|KHDRBS3|TNXB|HPGD|GLO1|HDC|ALOX15|ATP1A2|PCDH12|GATA2|UGT1A7C|SULT1A1|ADH1|2310003H01RIK|CARNS1|ATP6V0A4|CYTL1|CKB|PCK1|ATP6V0E2|MYH10|CAR3|GGT5|BCHE|NTRK2|CDK19|ACE|SRMS|TGFB3|TIE1|NTRK3|FMO3|TBX6|BMX|SMARCA2|AGT|AICDA|PTPRB|MEIS1|FABP4|LIN28A|IMPDH1|CSPG4|TEK|CDO1|MXD1|OGT|FGFR3
1570	3.0936E-3	2.4051E-2	4	48	364	28949	vasculogenesis	NTRK2|SOX17|HEY1|TIE1
45912	3.1757E-3	2.4051E-2	2	7	364	28949	negative regulation of carbohydrate metabolic process	ADIPOQ|GRB10
42447	3.1757E-3	2.4051E-2	2	7	364	28949	hormone catabolic process	UGT1A10|UGT1A7C
55003	3.1757E-3	2.4051E-2	2	7	364	28949	cardiac myofibril assembly	ACTC1|MYH10
10677	3.1757E-3	2.4051E-2	2	7	364	28949	negative regulation of cellular carbohydrate metabolic process	ADIPOQ|GRB10
6883	3.1757E-3	2.4051E-2	2	7	364	28949	cellular sodium ion homeostasis	C7|AGT
31649	3.1757E-3	2.4051E-2	2	7	364	28949	heat generation	ADRB1|ADRB2
7213	3.1757E-3	2.4051E-2	2	7	364	28949	muscarinic acetylcholine receptor signaling pathway	CHRM2|CHRM3
51291	3.2211E-3	2.4213E-2	5	79	364	28949	protein heterooligomerization	COL1A1|KCNH2|COL1A2|JUP|HBA-A2
16125	3.2211E-3	2.4213E-2	5	79	364	28949	sterol metabolic process	LIPE|CYB5R1|SOAT2|HMGCS2|CYP46A1
51129	3.2418E-3	2.4277E-2	6	114	364	28949	negative regulation of cellular component organization	NRP1|SYNGAP1|STMN1|SEMA4F|MAPT|KANK4
10827	3.2801E-3	2.4328E-2	3	24	364	28949	regulation of glucose transport	AOC3|ADIPOQ|GRB10
6776	3.2801E-3	2.4328E-2	3	24	364	28949	vitamin A metabolic process	ADH1|CYP26B1|RBP1
1701	3.2950E-3	2.4328E-2	10	283	364	28949	in utero embryonic development	JAG2|WNT3A|TGFB3|TIE1|AMD1|HBA-A2|PCDH12|HBA-A1|GATA2|MYH10
6140	3.2971E-3	2.4328E-2	8	194	364	28949	regulation of nucleotide metabolic process	GLP1R|CALCRL|GCGR|PALM|TBC1D10C|ADRB1|ADRB2|RASGRP3
55114	3.3171E-3	2.4386E-2	17	640	364	28949	oxidation reduction	AOC3|HPGD|ALOX15|FMO1|PLOD2|FMO3|CYP46A1|FMO5|CYB5R1|ADH1|CYP2A5|RDH12|DHRS9|IMPDH1|HSD17B2|CYP2E1|CDO1
7160	3.3356E-3	2.4433E-2	4	49	364	28949	cell-matrix adhesion	TNXB|TEK|AGT|PDK1
9889	3.5797E-3	2.6115E-2	44	2300	364	28949	regulation of biosynthetic process	CDKN1C|GLP1R|KHDRBS3|CALCRL|PRDM6|TCF23|ADRB1|HIF3A|ADRB2|GATA2|MEOX2|LIPE|LBH|SOX17|HEY1|SIX5|PALM|GRB10|CYTL1|PTRF|PKNOX2|KCNH2|WNT3A|TGFB3|GCGR|ADIPOQ|IL16|TBX6|SMARCA2|AGT|TLR1|BMP3|NLRP12|MEIS1|FABP4|LIN28A|SDPR|PKIA|ZFP395|PADI4|LTB|MXD1|VPS25|FGFR3
9308	3.5914E-3	2.6115E-2	11	334	364	28949	amine metabolic process	SULT1A1|AOC3|LARS2|BCHE|DDAH2|HDC|AMD1|AMT|PADI4|CKB|CDO1
6887	3.6850E-3	2.6683E-2	6	117	364	28949	exocytosis	TRIM72|GCGR|LGI3|SRCIN1|MYH10|NKD2
50804	3.6960E-3	2.6683E-2	7	156	364	28949	regulation of synaptic transmission	GRIA1|BCHE|NTRK2|SYNGAP1|RASGRF1|ADRA1A|AGT
8284	3.8206E-3	2.7484E-2	12	386	364	28949	positive regulation of cell proliferation	GLP1R|IGHM|FIGF|FABP4|CALCRL|C7|WNT3A|ROGDI|GAS1|ADRB2|FGFR3|AGT
10604	3.8592E-3	2.7662E-2	20	818	364	28949	positive regulation of macromolecule metabolic process	GLP1R|IGHM|WNT3A|TGFB3|ADIPOQ|HIF3A|ADRB2|GATA2|AGT|TLR1|BMP3|NLRP12|LBH|LIN28A|SOX17|SDPR|CYTL1|LTB|TEK|FGFR3
80134	3.9319E-3	2.8083E-2	9	244	364	28949	regulation of response to stress	AOC3|SFRP1|ACE|FABP4|CALCRL|TNXB|NTRK3|ADRB2|AGT
30155	4.0044E-3	2.8500E-2	6	119	364	28949	regulation of cell adhesion	JAG2|COL1A1|PODXL|COL8A1|TEK|SRCIN1
46700	4.0828E-3	2.8853E-2	8	201	364	28949	heterocycle catabolic process	UGT1A10|HDC|ATP6V0A4|ATP1A2|MYH10|AICDA|UGT1A7C|MYH7
51056	4.0828E-3	2.8853E-2	8	201	364	28949	regulation of small GTPase mediated signal transduction	FGD5|ARHGEF15|RASGRF2|PLEKHG5|RASGRF1|TBC1D10C|ADRA1A|RASGRP4
51649	4.1639E-3	2.9161E-2	16	600	364	28949	establishment of localization in cell	GLP1R|TRIM72|NTRK2|IGHM|RAMP2|STXBP4|TGFB3|GCGR|LGI3|UCP1|PRICKLE1|SRCIN1|SYNE1|NKD2|C7|MYH10
7187	4.1938E-3	2.9161E-2	5	84	364	28949	G-protein signaling, coupled to cyclic nucleotide second messenger	GLP1R|CALCRL|GCGR|ADRB1|ADRB2
55078	4.1991E-3	2.9161E-2	2	8	364	28949	sodium ion homeostasis	C7|AGT
6360	4.1991E-3	2.9161E-2	2	8	364	28949	transcription from RNA polymerase I promoter	LIPE|PTRF
60600	4.1991E-3	2.9161E-2	2	8	364	28949	dichotomous subdivision of an epithelial terminal unit	NRP1|SEMA3C
45664	4.3318E-3	2.9960E-2	8	203	364	28949	regulation of neuron differentiation	NTRK2|NRP1|MEIS1|SYNGAP1|SEMA4D|NTRK3|SEMA4F|SYNE1
42692	4.3439E-3	2.9960E-2	6	121	364	28949	muscle cell differentiation	ACTC1|TCAP|FBXO24|MYH10|AGT|SNTA1
6576	4.4110E-3	3.0214E-2	5	85	364	28949	cellular biogenic amine metabolic process	SULT1A1|BCHE|HDC|AMD1|CKB
19933	4.4110E-3	3.0214E-2	5	85	364	28949	cAMP-mediated signaling	GLP1R|CALCRL|GCGR|ADRB1|ADRB2
9056	4.5846E-3	3.1154E-2	20	831	364	28949	catabolic process	UGT1A10|UGT1A1|PNPLA7|HDC|ADIPOQ|AMT|ATP1A2|AICDA|UGT1A7C|ADAM19|LIPE|ADH1|LIN28A|C7|DDAH2|ATP6V0A4|PLIN1|CDO1|MYH10|MYH7
1523	4.6103E-3	3.1154E-2	3	27	364	28949	retinoid metabolic process	ADH1|CYP26B1|RBP1
1709	4.6103E-3	3.1154E-2	3	27	364	28949	cell fate determination	JAG2|CYP26B1|GATA2
16101	4.6103E-3	3.1154E-2	3	27	364	28949	diterpenoid metabolic process	ADH1|CYP26B1|RBP1
50767	4.7219E-3	3.1730E-2	9	251	364	28949	regulation of neurogenesis	NTRK2|NRP1|MEIS1|SYNGAP1|ACE|SEMA4D|NTRK3|SEMA4F|SYNE1
48732	4.7271E-3	3.1730E-2	8	206	364	28949	gland development	NRP1|SFRP1|SEMA3C|WNT3A|TGFB3|FBXO24|GATA2|CDO1
6811	4.7737E-3	3.1936E-2	18	720	364	28949	ion transport	KCNH2|GRIA1|GLP1R|SLC24A4|MCOLN3|TTYH3|KCNE2|PLLP|KCNA2|UCP1|SLC40A1|ATP1A2|TRPM2|SCN7A|ATP6V0A4|SCN3B|ATP6V0E2|SFXN5
31326	5.0243E-3	3.3501E-2	43	2278	364	28949	regulation of cellular biosynthetic process	CDKN1C|GLP1R|KHDRBS3|CALCRL|PRDM6|TCF23|ADRB1|HIF3A|ADRB2|GATA2|MEOX2|LIPE|LBH|SOX17|HEY1|SIX5|PALM|GRB10|CYTL1|PTRF|PKNOX2|KCNH2|WNT3A|TGFB3|GCGR|ADIPOQ|IL16|TBX6|SMARCA2|AGT|TLR1|BMP3|MEIS1|FABP4|LIN28A|SDPR|PKIA|ZFP395|PADI4|LTB|MXD1|VPS25|FGFR3
2520	5.0661E-3	3.3667E-2	10	301	364	28949	immune system development	JAG2|MEIS1|WNT3A|ROGDI|HBA-A2|FBXO24|HBA-A1|LTB|TEK|AICDA
7611	5.0860E-3	3.3688E-2	6	125	364	28949	learning or memory	GRIA1|GLP1R|BCHE|SYNGAP1|ITGA8|ATP1A2
6721	5.1159E-3	3.3775E-2	3	28	364	28949	terpenoid metabolic process	ADH1|CYP26B1|RBP1
51969	5.3502E-3	3.4926E-2	7	167	364	28949	regulation of transmission of nerve impulse	GRIA1|BCHE|NTRK2|SYNGAP1|RASGRF1|ADRA1A|AGT
42572	5.3541E-3	3.4926E-2	2	9	364	28949	retinol metabolic process	ADH1|RBP1
40023	5.3541E-3	3.4926E-2	2	9	364	28949	establishment of nucleus localization	MYH10|SYNE1
51216	5.3599E-3	3.4926E-2	5	89	364	28949	cartilage development	COL1A1|BMP3|MGP|CYTL1|FGFR3
46578	5.5242E-3	3.5805E-2	7	168	364	28949	regulation of Ras protein signal transduction	FGD5|ARHGEF15|RASGRF2|PLEKHG5|RASGRF1|TBC1D10C|ADRA1A
80090	5.5304E-3	3.5805E-2	48	2624	364	28949	regulation of primary metabolic process	CDKN1C|GLP1R|IGHM|KHDRBS3|CALCRL|TNXB|PRDM6|TCF23|ADRB1|HIF3A|ADRB2|GATA2|MEOX2|RASGRP3|LIPE|LBH|SOX17|HEY1|SIX5|PDGFD|PALM|GRB10|TBC1D10C|CYTL1|PTRF|PKNOX2|KCNH2|WNT3A|TGFB3|GCGR|ADIPOQ|IL16|TBX6|SMARCA2|AGT|BMP3|SFRP1|MEIS1|FABP4|LIN28A|SDPR|PKIA|ZFP395|PADI4|TEK|MXD1|VPS25|FGFR3
60113	5.6537E-3	3.6485E-2	3	29	364	28949	inner ear receptor cell differentiation	JAG2|MCOLN3|FGFR3
9063	5.7499E-3	3.6988E-2	4	57	364	28949	cellular amino acid catabolic process	DDAH2|HDC|AMT|CDO1
9893	5.8038E-3	3.7215E-2	21	908	364	28949	positive regulation of metabolic process	GLP1R|IGHM|WNT3A|TGFB3|ADIPOQ|ADRB1|HIF3A|ADRB2|GATA2|AGT|TLR1|BMP3|NLRP12|LBH|LIN28A|SOX17|SDPR|CYTL1|LTB|TEK|FGFR3
19935	5.8847E-3	3.7497E-2	5	91	364	28949	cyclic-nucleotide-mediated signaling	GLP1R|CALCRL|GCGR|ADRB1|ADRB2
46483	5.8852E-3	3.7497E-2	12	408	364	28949	heterocycle metabolic process	ALAD|UGT1A10|IMPDH1|HDC|ADSSL1|ATP6V0A4|ATP1A2|ATP6V0E2|MYH10|AICDA|UGT1A7C|MYH7
50768	6.1158E-3	3.8843E-2	4	58	364	28949	negative regulation of neurogenesis	NRP1|SYNGAP1|NTRK3|SEMA4F
51240	6.2069E-3	3.8915E-2	9	262	364	28949	positive regulation of multicellular organismal process	GRIA1|GLP1R|CHRM3|NTRK2|FIGF|ADRB1|ADRB2|ADRA1A|AGT
45598	6.2241E-3	3.8915E-2	3	30	364	28949	regulation of fat cell differentiation	SFRP1|WNT3A|ADIPOQ
30516	6.2241E-3	3.8915E-2	3	30	364	28949	regulation of axon extension	NRP1|NTRK3|SEMA4F
6749	6.2241E-3	3.8915E-2	3	30	364	28949	glutathione metabolic process	GGT5|GSTK1|GLO1
7249	6.2241E-3	3.8915E-2	3	30	364	28949	I-kappaB kinase/NF-kappaB cascade	TLR1|CARD10|FBXO24
45926	6.4448E-3	3.9922E-2	5	93	364	28949	negative regulation of growth	NRP1|SEMA4F|ADRB1|ADRB2|AGT
46395	6.4448E-3	3.9922E-2	5	93	364	28949	carboxylic acid catabolic process	DDAH2|HDC|ADIPOQ|AMT|CDO1
16054	6.4448E-3	3.9922E-2	5	93	364	28949	organic acid catabolic process	DDAH2|HDC|ADIPOQ|AMT|CDO1
30111	6.4967E-3	3.9997E-2	4	59	364	28949	regulation of Wnt receptor signaling pathway	SFRP1|SOX17|WNT3A|GRB10
31589	6.4967E-3	3.9997E-2	4	59	364	28949	cell-substrate adhesion	TNXB|TEK|AGT|PDK1
23033	6.5734E-3	4.0244E-2	56	3194	364	28949	signaling pathway	DGKG|CHRM2|GLP1R|CHRM3|IGHM|NRP1|RASGRF2|RASGRF1|STMN2|FBXO24|ADRA1A|PIK3C2B|RAB44|CYP26B1|SYNGAP1|HEY1|STMN1|GRB10|PROK2|GPR135|PDK1|CARD10|ADIPOQ|ACOT11|TLR1|ADAM19|SFRP1|ITGA8|APLNR|FIGF|RAMP2|CALCRL|STXBP4|ADRB1|ADRB2|RASGRP4|NKD2|RASGRP3|GPR153|CXCR1|ADAM23|CXCR2|RAB6B|JAG2|NTRK2|WNT3A|TGFB3|TIE1|NTRK3|GCGR|IFNLR1|BMX|AGT|CSPG4|TEK|FGFR3
42592	6.6274E-3	4.0244E-2	17	687	364	28949	homeostatic process	KCNH2|GRIA1|GLP1R|ADIPOQ|ADRB1|HBA-A2|ATP1A2|ADRB2|HBA-A1|ADRA1A|AGT|CSRP3|FABP4|C7|CTSK|CKB|PCK1
45879	6.6372E-3	4.0244E-2	2	10	364	28949	negative regulation of smoothened signaling pathway	GAS1|FGFR3
45932	6.6372E-3	4.0244E-2	2	10	364	28949	negative regulation of muscle contraction	ATP1A2|ADRB2
9071	6.6372E-3	4.0244E-2	2	10	364	28949	serine family amino acid catabolic process	AMT|CDO1
1932	6.6590E-3	4.0255E-2	7	174	364	28949	regulation of protein amino acid phosphorylation	IGHM|SFRP1|TNXB|PDGFD|ADIPOQ|TEK|FGFR3
44283	6.7012E-3	4.0389E-2	12	415	364	28949	small molecule biosynthetic process	GGT5|IMPDH1|HDC|CARNS1|AMD1|ALOX15|ADSSL1|ATP6V0A4|ATP1A2|PADI4|PCK1|ATP6V0E2
51146	6.7383E-3	4.0490E-2	5	94	364	28949	striated muscle cell differentiation	ACTC1|TCAP|FBXO24|MYH10|SNTA1
50680	6.8275E-3	4.0782E-2	3	31	364	28949	negative regulation of epithelial cell proliferation	GAS1|WFDC1|FGFR3
7162	6.8275E-3	4.0782E-2	3	31	364	28949	negative regulation of cell adhesion	COL1A1|PODXL|SRCIN1
55002	6.8931E-3	4.0930E-2	4	60	364	28949	striated muscle cell development	ACTC1|TCAP|MYH10|SNTA1
48638	6.8931E-3	4.0930E-2	4	60	364	28949	regulation of developmental growth	NRP1|NTRK3|SEMA4F|ADRB2
34762	7.0411E-3	4.1563E-2	5	95	364	28949	regulation of transmembrane transport	KCNH2|GLP1R|KCNE2|KCNA2|ADRB2
34765	7.0411E-3	4.1563E-2	5	95	364	28949	regulation of ion transmembrane transport	KCNH2|GLP1R|KCNE2|KCNA2|ADRB2
6725	7.0899E-3	4.1729E-2	6	134	364	28949	cellular aromatic compound metabolic process	SULT1A1|UGT1A10|UGT1A1|HDC|UGT1A6A|UGT1A7C
44248	7.1535E-3	4.1980E-2	16	636	364	28949	cellular catabolic process	UGT1A10|UGT1A1|HDC|ADIPOQ|AMT|ATP1A2|AICDA|UGT1A7C|ADAM19|LIPE|LIN28A|DDAH2|ATP6V0A4|CDO1|MYH10|MYH7
60255	7.1783E-3	4.2003E-2	46	2527	364	28949	regulation of macromolecule metabolic process	CDKN1C|GRIA1|GLP1R|IGHM|KHDRBS3|TNXB|PRDM6|TCF23|HIF3A|ADRB2|GATA2|MEOX2|LIPE|LBH|SOX17|HEY1|SIX5|PDGFD|GRB10|CYTL1|PTRF|PKNOX2|KCNH2|WNT3A|TGFB3|ADIPOQ|IL16|TBX6|SMARCA2|AGT|TLR1|BMP3|SFRP1|NLRP12|MEIS1|FABP4|LIN28A|SDPR|PKIA|ZFP395|PADI4|LTB|TEK|MXD1|VPS25|FGFR3
50730	7.3052E-3	4.2620E-2	4	61	364	28949	regulation of peptidyl-tyrosine phosphorylation	IGHM|PDGFD|ADIPOQ|FGFR3
10721	7.7331E-3	4.4727E-2	4	62	364	28949	negative regulation of cell development	NRP1|SYNGAP1|NTRK3|SEMA4F
6818	7.7331E-3	4.4727E-2	4	62	364	28949	hydrogen transport	UCP1|ATP6V0A4|ATP1A2|ATP6V0E2
15992	7.7331E-3	4.4727E-2	4	62	364	28949	proton transport	UCP1|ATP6V0A4|ATP1A2|ATP6V0E2
51960	7.8472E-3	4.5255E-2	9	272	364	28949	regulation of nervous system development	NTRK2|NRP1|MEIS1|SYNGAP1|ACE|SEMA4D|NTRK3|SEMA4F|SYNE1
1763	7.8695E-3	4.5255E-2	6	137	364	28949	morphogenesis of a branching structure	SEMA5A|NRP1|SFRP1|SEMA3C|MGP|AGT
10460	8.0451E-3	4.5612E-2	2	11	364	28949	positive regulation of heart rate	ADRB1|ADRA1A
6706	8.0451E-3	4.5612E-2	2	11	364	28949	steroid catabolic process	UGT1A10|UGT1A7C
7009	8.0451E-3	4.5612E-2	2	11	364	28949	plasma membrane organization	TRIM72|MYH10
40015	8.0451E-3	4.5612E-2	2	11	364	28949	negative regulation of multicellular organism growth	ADRB1|ADRB2
44253	8.0451E-3	4.5612E-2	2	11	364	28949	positive regulation of multicellular organismal metabolic process	ADRB1|ADRB2
48584	8.1123E-3	4.5649E-2	8	226	364	28949	positive regulation of response to stimulus	AOC3|IGHM|ACE|FABP4|C7|NTRK3|IL16|AGT
6775	8.1356E-3	4.5649E-2	3	33	364	28949	fat-soluble vitamin metabolic process	ADH1|CYP26B1|RBP1
10927	8.1356E-3	4.5649E-2	3	33	364	28949	cellular component assembly involved in morphogenesis	ACTC1|TCAP|MYH10
1558	8.1426E-3	4.5649E-2	6	138	364	28949	regulation of cell growth	NRP1|KIF26A|NTRK3|WFDC1|SEMA4F|AGT
50727	8.3475E-3	4.6537E-2	5	99	364	28949	regulation of inflammatory response	AOC3|ACE|FABP4|CALCRL|ADRB2
43405	8.3475E-3	4.6537E-2	5	99	364	28949	regulation of MAP kinase activity	IGHM|SFRP1|TNXB|TGFB3|CSPG4
32526	8.8411E-3	4.9152E-2	3	34	364	28949	response to retinoic acid	ADH1|TIE1|TEK
16042	9.0027E-3	4.9912E-2	6	141	364	28949	lipid catabolic process	LIPE|UGT1A10|PNPLA7|ADIPOQ|PLIN1|UGT1A7C
19219	9.0508E-3	4.9982E-2	41	2225	364	28949	regulation of nucleobase, nucleoside, nucleotide and nucleic acid metabolic process	CDKN1C|GLP1R|KHDRBS3|CALCRL|PRDM6|TCF23|ADRB1|HIF3A|ADRB2|GATA2|MEOX2|RASGRP3|LIPE|LBH|SOX17|HEY1|SIX5|PALM|TBC1D10C|CYTL1|PTRF|PKNOX2|KCNH2|WNT3A|TGFB3|GCGR|IL16|TBX6|SMARCA2|AGT|BMP3|MEIS1|FABP4|LIN28A|SDPR|PKIA|ZFP395|PADI4|MXD1|VPS25|FGFR3
16192	9.0913E-3	4.9982E-2	13	486	364	28949	vesicle-mediated transport	GRIA1|TRIM72|IGHM|GCGR|LGI3|GATA2|SRCIN1|NKD2|GULP1|MRC2|EHD2|RAB6B|MYH10
45765	9.1149E-3	4.9982E-2	4	65	364	28949	regulation of angiogenesis	C7|TIE1|TEK|GATA2
55001	9.1149E-3	4.9982E-2	4	65	364	28949	muscle cell development	ACTC1|TCAP|MYH10|SNTA1
