# Supplementary material for: Modulation of Immune Signaling and Metabolism Highlights Host and Fungal Transcriptional Responses in Mouse Models of Invasive Pulmonary Aspergillosis
Source: Sci Rep. 2017 Dec 6;7:17096. doi: 10.1038/s41598-017-17000-1 (PMC5719083; doi:10.1038/s41598-017-17000-1)
Supplement: Supplementary file 1 — Supplementary zip [file 41598_2017_17000_MOESM1_ESM.zip › Supp_Files_Final/Supp_File_3_Reactome/cDEGs_Down_Modules_S2_0.001]

Module	GeneSet	RatioOfProteinInGeneSet	NumberOfProteinInGeneSet	ProteinFromModule	P-value	FDR	Nodes
1	Metabolism of xenobiotics by cytochrome P450(K)	0.0076	74	2	0.0001	4.034480689210085E-4	GSTA3,CYP1A1
1	Chemical carcinogenesis(K)	0.0082	80	2	0.0001	4.034480689210085E-4	GSTA3,CYP1A1
