# Supplementary material for: Modulation of Immune Signaling and Metabolism Highlights Host and Fungal Transcriptional Responses in Mouse Models of Invasive Pulmonary Aspergillosis
Source: Sci Rep. 2017 Dec 6;7:17096. doi: 10.1038/s41598-017-17000-1 (PMC5719083; doi:10.1038/s41598-017-17000-1)
Supplement: Supplementary file 1 — Supplementary zip [file 41598_2017_17000_MOESM1_ESM.zip › Supp_Files_Final/Supp_File_3_Reactome/cDEGs_Up_0.001]

GeneSet	RatioOfProteinInGeneSet	NumberOfProteinInGeneSet	ProteinFromNetwork	P-value	FDR	Nodes
Cytokine-cytokine receptor interaction(K)	0.0272	265	14	0.0000	8.60542304081946E-10	CXCL1,CSF3,CCL2,CXCL5,CXCL3,CCL8,IL7R,CCL7,IL11,CCL24,IL6,CCR5,CXCL13,CCR2
Chemokine signaling pathway(K)	0.0194	189	10	0.0000	7.715202537950105E-7	CXCL1,CCL2,CXCL5,CXCL3,CCL8,CCL7,CCL24,CCR5,CXCL13,CCR2
Mitotic Prometaphase(R)	0.0101	99	7	0.0000	1.658889645028694E-5	KIF2C,CDK1,CENPM,BIRC5,NDC80,CCNB1,CCNB2
Pertussis(K)	0.0077	75	6	0.0000	4.7324967395567796E-5	CXCL5,ITGB2,ITGAM,NOS2,IL6,ITGA5
Hematopoietic cell lineage(K)	0.0089	87	6	0.0000	8.778339463466622E-5	CSF3,IL7R,ITGAM,IL11,IL6,ITGA5
Rheumatoid arthritis(K)	0.0092	90	6	0.0000	8.9717196484429E-5	CXCL1,CCL2,CXCL5,ITGB2,IL11,IL6
Legionellosis(K)	0.0056	55	5	0.0000	1.2380713935056242E-4	CXCL1,CXCL3,ITGB2,ITGAM,IL6
TNF signaling pathway(K)	0.0113	110	6	0.0000	1.8442739553736764E-4	CXCL1,CCL2,CXCL5,MMP9,CXCL3,IL6
Beta2 integrin cell surface interactions(N)	0.0030	29	4	0.0000	1.8442739553736764E-4	ITGB2,ITGAM,TGFBI,F10
amb2 Integrin signaling(N)	0.0032	31	4	0.0000	2.1649152729663612E-4	MMP9,ITGB2,ITGAM,IL6
IL23-mediated signaling events(N)	0.0037	36	4	0.0000	3.467102445152692E-4	CXCL1,CCL2,NOS2,IL6
Aurora B signaling(N)	0.0041	40	4	0.0000	4.727595020836972E-4	KIF2C,BIRC5,NDC80,RACGAP1
FOXM1 transcription factor network(N)	0.0042	41	4	0.0000	4.727595020836972E-4	CDK1,BIRC5,CCNB1,CCNB2
Urokinase-type plasminogen activator (uPA) and uPAR-mediated signaling(N)	0.0043	42	4	0.0000	4.818716218205621E-4	MMP9,ITGB2,ITGAM,ITGA5
PLK1 signaling events(N)	0.0045	44	4	0.0000	5.323669402419462E-4	CDK1,NDC80,ECT2,CCNB1
Phagosome(K)	0.0158	154	6	0.0001	6.855218206451852E-4	ITGB2,ITGAM,NCF4,CYBB,FCGR2B,ITGA5
Malaria(K)	0.0050	49	4	0.0001	7.387001171532681E-4	CSF3,CCL2,ITGB2,IL6
Extracellular matrix organization(R)	0.0254	248	7	0.0001	9.887985818524125E-4	MMP9,ITGB2,ITGAM,MMP10,ITGA5,FBLN2,VCAN
