# Supplementary material for: Modulation of Immune Signaling and Metabolism Highlights Host and Fungal Transcriptional Responses in Mouse Models of Invasive Pulmonary Aspergillosis
Source: Sci Rep. 2017 Dec 6;7:17096. doi: 10.1038/s41598-017-17000-1 (PMC5719083; doi:10.1038/s41598-017-17000-1)
Supplement: Supplementary file 1 — Supplementary zip [file 41598_2017_17000_MOESM1_ESM.zip › Supp_Files_Final/Supp_File_3_Reactome/cDEGs_Up_Modules]

Module	Nodes in Module	Node Percentage	Samples in Module	Sample Percentage	Node List
0	10	0.2273	0	NaN	CCL2,CCL24,CCL7,CCL8,CCR2,CCR5,CXCL1,CXCL13,CXCL3,CXCL5
1	7	0.1591	0	NaN	F10,FERMT3,ITGA5,ITGAM,ITGB2,RGS14,TGFBI
2	7	0.1591	0	NaN	CYBB,FBLN2,MMP10,MMP9,NCF4,NOS2,VCAN
3	6	0.1364	0	NaN	BIRC5,CCNB1,CCNB2,CENPM,KIF2C,NDC80
4	4	0.0909	0	NaN	CDK1,DNA2,ECT2,RACGAP1
5	4	0.0909	0	NaN	CSF3,IL11,IL6,IL7R
6	2	0.0455	0	NaN	HCLS1,LPXN
7	2	0.0455	0	NaN	S100A8,S100A9
8	2	0.0455	0	NaN	FCGR2B,LILRA6
