# Supplementary material for: Modulation of Immune Signaling and Metabolism Highlights Host and Fungal Transcriptional Responses in Mouse Models of Invasive Pulmonary Aspergillosis
Source: Sci Rep. 2017 Dec 6;7:17096. doi: 10.1038/s41598-017-17000-1 (PMC5719083; doi:10.1038/s41598-017-17000-1)
Supplement: Supplementary file 1 — Supplementary zip [file 41598_2017_17000_MOESM1_ESM.zip › Supp_Files_Final/Supp_File_3_Reactome/cDEGs_Up_Modules_S4_0.001]

Module	GeneSet	RatioOfProteinInGeneSet	NumberOfProteinInGeneSet	ProteinFromModule	P-value	FDR	Nodes
0	Chemokine signaling pathway(K)	0.0194	189	10	0.0000	3.9968028886505635E-15	CCL24,CXCL1,CCL2,CCR5,CXCL5,CXCL13,CXCL3,CCR2,CCL8,CCL7
0	Cytokine-cytokine receptor interaction(K)	0.0272	265	10	0.0000	3.9968028886505635E-15	CCL24,CXCL1,CCL2,CCR5,CXCL5,CXCL13,CXCL3,CCR2,CCL8,CCL7
0	GPCR ligand binding(R)	0.0396	386	8	0.0000	3.018751915107032E-9	CXCL1,CCL2,CCR5,CXCL5,CXCL13,CXCL3,CCR2,CCL7
0	TNF signaling pathway(K)	0.0113	110	4	0.0000	2.8930572326779647E-5	CXCL1,CCL2,CXCL5,CXCL3
0	pertussis toxin-insensitive ccr5 signaling in macrophage(B)	0.0009	9	2	0.0000	2.6675659030783727E-4	CCL2,CCR5
0	GPCR downstream signaling(R)	0.0912	890	6	0.0001	4.4873118849375615E-4	CXCL1,CCR5,CXCL5,CXCL13,CXCL3,CCR2
0	Rheumatoid arthritis(K)	0.0092	90	3	0.0001	4.4873118849375615E-4	CXCL1,CCL2,CXCL5
1	Beta2 integrin cell surface interactions(N)	0.0030	29	4	0.0000	1.465092207553198E-7	F10,TGFBI,ITGB2,ITGAM
1	Urokinase-type plasminogen activator (uPA) and uPAR-mediated signaling(N)	0.0043	42	3	0.0000	7.443001122431347E-5	ITGA5,ITGB2,ITGAM
1	Pertussis(K)	0.0077	75	3	0.0000	2.7968540833311906E-4	ITGA5,ITGB2,ITGAM
1	Cell surface interactions at the vascular wall(R)	0.0100	98	3	0.0000	4.4745269303270163E-4	ITGA5,ITGB2,ITGAM
2	Extracellular matrix organization(R)	0.0254	248	4	0.0000	7.557965313637061E-4	MMP10,FBLN2,MMP9,VCAN
3	Mitotic Prometaphase(R)	0.0101	99	6	0.0000	3.4940939031002927E-11	CCNB1,KIF2C,CENPM,CCNB2,NDC80,BIRC5
3	Mitotic Metaphase and Anaphase(R)	0.0165	161	4	0.0000	1.1763701455613784E-5	KIF2C,CENPM,NDC80,BIRC5
3	Aurora B signaling(N)	0.0041	40	3	0.0000	1.1763701455613784E-5	KIF2C,NDC80,BIRC5
3	FOXM1 transcription factor network(N)	0.0042	41	3	0.0000	1.1763701455613784E-5	CCNB1,CCNB2,BIRC5
5	Hematopoietic cell lineage(K)	0.0089	87	4	0.0000	3.984101458742728E-7	CSF3,IL6,IL7R,IL11
5	Jak-STAT signaling pathway(K)	0.0160	156	4	0.0000	2.0266227825915806E-6	CSF3,IL6,IL7R,IL11
5	Cytokine-cytokine receptor interaction(K)	0.0272	265	4	0.0000	1.1431826481445029E-5	CSF3,IL6,IL7R,IL11
