# Supplementary material for: Modulation of Immune Signaling and Metabolism Highlights Host and Fungal Transcriptional Responses in Mouse Models of Invasive Pulmonary Aspergillosis
Source: Sci Rep. 2017 Dec 6;7:17096. doi: 10.1038/s41598-017-17000-1 (PMC5719083; doi:10.1038/s41598-017-17000-1)
Supplement: Supplementary file 1 — Supplementary zip [file 41598_2017_17000_MOESM1_ESM.zip › Supp_Files_Final/Supp_File_3_Reactome/LD2-LD3_Down_0.001]

GeneSet	RatioOfProteinInGeneSet	NumberOfProteinInGeneSet	ProteinFromNetwork	P-value	FDR	Nodes
PI3K-Akt signaling pathway(K)	0.0356	347	22	0.0000	5.0169688670109736E-6	FGF18,EFNA2,FGF11,GNG8,PDGFD,IRS1,VEGFA,FGFR4,FGFR3,TEK,KDR,LAMA2,LAMA3,ITGA8,ANGPT1,FGF1,CHRM2,COL6A2,FIGF,COL4A4,COL4A3,TNXB
Pathways in cancer(K)	0.0408	398	22	0.0000	2.7114563959096394E-5	FGF18,STK36,WNT3A,TGFB3,FGF11,SHH,GNG8,WNT2,JUP,VEGFA,FGFR3,BMP4,EPAS1,LAMA2,LAMA3,FGF1,AR,TCF7L1,FIGF,COL4A4,COL4A3,FZD2
Extracellular matrix organization(R)	0.0254	248	17	0.0000	2.9527670042384102E-5	LTBP4,TGFB3,MFAP2,MFAP4,ELN,DMD,BMP4,EFEMP1,NTN4,KDR,LAMA2,LAMA3,ITGA8,COL6A2,COL8A1,COL4A4,COL4A3
Ras signaling pathway(K)	0.0234	228	15	0.0000	1.9499227058639157E-4	FGF18,EFNA2,FGF11,GNG8,PDGFD,PLCE1,RASGRF2,VEGFA,FGFR4,FGFR3,TEK,KDR,ANGPT1,FGF1,FIGF
Focal adhesion(K)	0.0212	207	14	0.0000	2.557863012877526E-4	PDGFD,VEGFA,CAV1,MYL9,KDR,LAMA2,LAMA3,ITGA8,MYLK,COL6A2,FIGF,COL4A4,COL4A3,TNXB
Rap1 signaling pathway(K)	0.0216	211	14	0.0000	2.6484876562149484E-4	FGF18,EFNA2,FGF11,PDGFD,MAP2K6,PLCE1,VEGFA,FGFR4,FGFR3,TEK,KDR,ANGPT1,FGF1,FIGF
Beta1 integrin cell surface interactions(N)	0.0068	66	8	0.0000	4.4418672473678367E-4	VEGFA,LAMA2,LAMA3,ITGA8,NPNT,COL6A2,COL4A4,COL4A3
cGMP-PKG signaling pathway(K)	0.0171	167	12	0.0000	4.4914932799144935E-4	ATP1B2,PRKG2,MYH7,IRS1,MYL9,ADRB3,ADRA1A,MYLK,GUCY1A3,ADRB1,GUCY1B3,ATP1A2
VEGF and VEGFR signaling network(N)	0.0010	10	4	0.0000	7.675769955345357E-4	VEGFA,KDR,NRP1,FIGF
Basal cell carcinoma(K)	0.0056	55	7	0.0000	8.63965402311484E-4	STK36,WNT3A,SHH,WNT2,BMP4,TCF7L1,FZD2
