# Supplementary material for: Modulation of Immune Signaling and Metabolism Highlights Host and Fungal Transcriptional Responses in Mouse Models of Invasive Pulmonary Aspergillosis
Source: Sci Rep. 2017 Dec 6;7:17096. doi: 10.1038/s41598-017-17000-1 (PMC5719083; doi:10.1038/s41598-017-17000-1)
Supplement: Supplementary file 1 — Supplementary zip [file 41598_2017_17000_MOESM1_ESM.zip › Supp_Files_Final/Supp_File_3_Reactome/LD2-LD3_Down_Modules]

Module	Nodes in Module	Node Percentage	Samples in Module	Sample Percentage	Node List
0	24	0.1509	0	NaN	ANGPT1,CRYAB,EFNA2,EPAS1,EPHA7,FGF1,FGF11,FGF18,FGFR3,FGFR4,FIGF,IRS1,KDR,NRP1,NTRK3,PDGFD,PTPRB,SEMA3A,SEMA3G,SH3GLB2,TEK,TIE1,TMEM204,VEGFA
1	19	0.1195	0	NaN	ACVRL1,BMP3,BMP4,BMP5,CAV1,COL4A3,COL4A4,COL6A2,COL8A1,GREM2,ID4,ITGA8,MRC2,NOSTRIN,NPNT,SMAD6,SMAD9,TGFB3,TNXB
2	17	0.1069	0	NaN	ACTC1,CNN1,DMD,DTNA,EGFLAM,LAMA2,LAMA3,MYH11,MYH7,MYL9,MYLK,NTN4,PTRF,SEPT4,SGCE,SORBS3,TPM2
3	14	0.0881	0	NaN	BCL9L,JAG2,JUP,MEN1,MMP28,NKX2-1,NR2F2,PYGO1,SMARCA2,SNAI2,SOX17,TCF7L1,TFCP2,TLE2
4	9	0.0566	0	NaN	ADRA1A,ADRB1,ADRB3,CHRM2,FZD2,GNG8,WIF1,WNT2,WNT3A
5	9	0.0566	0	NaN	EFEMP1,ELN,LTBP4,MFAP2,MFAP4,NFIC,NFIX,PON1,ZFP14
6	8	0.0503	0	NaN	AKAP5,BAIAP2L1,DLG4,GRIA1,KCNA2,MYO6,NCALD,RASGRF2
7	7	0.0440	0	NaN	ATP1A2,ATP1B2,CDKL5,FXYD1,GUCY1A3,GUCY1B3,PRKG2
8	6	0.0377	0	NaN	AR,HEY1,MEIS1,PBX1,PLAGL1,TCF21
9	4	0.0252	0	NaN	CYP1A1,EPHX1,GSTA3,GSTK1
10	4	0.0252	0	NaN	ACE,AGT,ENPEP,MME
11	4	0.0252	0	NaN	CEP164,DNAH5,LRRK2,TUBB4A
12	3	0.0189	0	NaN	EHD4,NTRK2,PTPRD
13	3	0.0189	0	NaN	SCUBE2,SHH,STK36
14	3	0.0189	0	NaN	CYP2E1,GSTM1,GSTM2
15	3	0.0189	0	NaN	CBX2,CBX6,PCGF2
16	3	0.0189	0	NaN	TTC21B,TTC30B,WDR19
17	3	0.0189	0	NaN	PCDH1,PCDH12,PCDH18
18	2	0.0126	0	NaN	GPC5,HS3ST3A1
19	2	0.0126	0	NaN	CDON,MAP2K6
20	2	0.0126	0	NaN	ACADM,LDHB
21	2	0.0126	0	NaN	CALCOCO1,SIX5
22	2	0.0126	0	NaN	DGKG,PLCE1
23	2	0.0126	0	NaN	SYNE1,SYNE2
24	2	0.0126	0	NaN	CALCRL,RAMP2
25	2	0.0126	0	NaN	MUC16,ST6GALNAC2
