# Supplementary material for: Modulation of Immune Signaling and Metabolism Highlights Host and Fungal Transcriptional Responses in Mouse Models of Invasive Pulmonary Aspergillosis
Source: Sci Rep. 2017 Dec 6;7:17096. doi: 10.1038/s41598-017-17000-1 (PMC5719083; doi:10.1038/s41598-017-17000-1)
Supplement: Supplementary file 1 — Supplementary zip [file 41598_2017_17000_MOESM1_ESM.zip › Supp_Files_Final/Supp_File_3_Reactome/LD2-LD3_Down_Modules_S6_0.001]

Module	GeneSet	RatioOfProteinInGeneSet	NumberOfProteinInGeneSet	ProteinFromModule	P-value	FDR	Nodes
0	Rap1 signaling pathway(K)	0.0216	211	12	0.0000	6.050715484207103E-13	FGF18,FGFR4,FGFR3,EFNA2,FGF11,KDR,VEGFA,TEK,ANGPT1,PDGFD,FGF1,FIGF
0	Ras signaling pathway(K)	0.0234	228	12	0.0000	7.434053372890048E-13	FGF18,FGFR4,FGFR3,EFNA2,FGF11,KDR,VEGFA,TEK,ANGPT1,PDGFD,FGF1,FIGF
0	PI3K-Akt signaling pathway(K)	0.0356	347	13	0.0000	1.930455795218222E-12	FGF18,FGFR4,FGFR3,EFNA2,FGF11,IRS1,KDR,VEGFA,TEK,ANGPT1,PDGFD,FGF1,FIGF
0	Angiogenesis(P)	0.0068	66	6	0.0000	1.6708422245770294E-7	PTPRB,KDR,TEK,ANGPT1,PDGFD,FGF1
0	VEGF and VEGFR signaling network(N)	0.0010	10	4	0.0000	1.6708422245770294E-7	NRP1,KDR,VEGFA,FIGF
0	SHP2 signaling(N)	0.0052	51	5	0.0000	1.7182284455241614E-6	IRS1,KDR,VEGFA,TEK,ANGPT1
0	Signaling by Type 1 Insulin-like Growth Factor 1 Receptor (IGF1R)(R)	0.0093	91	5	0.0000	1.9409440736861683E-5	FGF18,FGFR4,FGFR3,IRS1,FGF1
0	FGF signaling pathway(P)	0.0094	92	5	0.0000	1.9409440736861683E-5	FGF18,FGFR4,FGFR3,FGF11,FGF1
0	PIP3 activates AKT signaling(R)	0.0096	94	5	0.0000	1.9409440736861683E-5	FGF18,FGFR4,FGFR3,IRS1,FGF1
0	Signaling by PDGF(R)	0.0179	175	6	0.0000	1.9409440736861683E-5	FGF18,FGFR4,FGFR3,IRS1,PDGFD,FGF1
0	Signaling by Insulin receptor(R)	0.0118	115	5	0.0000	4.5622111959242595E-5	FGF18,FGFR4,FGFR3,IRS1,FGF1
0	Regulation of actin cytoskeleton(K)	0.0220	215	6	0.0000	5.674834103730486E-5	FGF18,FGFR4,FGFR3,FGF11,PDGFD,FGF1
0	Axon guidance(K)	0.0130	127	5	0.0000	6.545503274679731E-5	NRP1,EFNA2,EPHA7,SEMA3G,SEMA3A
0	Signaling by SCF-KIT(R)	0.0140	137	5	0.0000	8.245010983598533E-5	FGF18,FGFR4,FGFR3,IRS1,FGF1
0	Signaling by ERBB4(R)	0.0151	147	5	0.0000	1.0633898166800826E-4	FGF18,FGFR4,FGFR3,IRS1,FGF1
0	Melanoma(K)	0.0073	71	4	0.0000	1.0633898166800826E-4	FGF18,FGF11,PDGFD,FGF1
0	Pathways in cancer(K)	0.0408	398	7	0.0000	1.0633898166800826E-4	FGF18,FGFR3,EPAS1,FGF11,VEGFA,FGF1,FIGF
0	Signaling by FGFR(R)	0.0159	155	5	0.0000	1.0633898166800826E-4	FGF18,FGFR4,FGFR3,IRS1,FGF1
0	Signaling by ERBB2(R)	0.0159	155	5	0.0000	1.0633898166800826E-4	FGF18,FGFR4,FGFR3,IRS1,FGF1
0	DAP12 interactions(R)	0.0176	172	5	0.0000	1.7007896647625032E-4	FGF18,FGFR4,FGFR3,IRS1,FGF1
0	Signaling by EGFR(R)	0.0176	172	5	0.0000	1.7007896647625032E-4	FGF18,FGFR4,FGFR3,IRS1,FGF1
0	EPH-Ephrin signaling(R)	0.0090	88	4	0.0000	1.7007896647625032E-4	EFNA2,KDR,EPHA7,VEGFA
0	HIF-2-alpha transcription factor network(N)	0.0034	33	3	0.0001	2.2718476923300202E-4	EPAS1,KDR,VEGFA
0	Signaling by VEGF(R)	0.0106	103	4	0.0001	3.1220000079867916E-4	NRP1,KDR,VEGFA,FIGF
0	FGF signaling pathway(N)	0.0047	46	3	0.0002	6.037675281644894E-4	FGFR4,FGFR3,FGF1
0	Integrins in angiogenesis(N)	0.0048	47	3	0.0002	6.430666340007107E-4	IRS1,KDR,VEGFA
0	MAPK signaling pathway(K)	0.0263	257	5	0.0002	9.096494845366454E-4	FGF18,FGFR4,FGFR3,FGF11,FGF1
0	Signalling by NGF(R)	0.0280	273	5	0.0003	9.096494845366454E-4	FGF18,FGFR4,FGFR3,IRS1,FGF1
1	TGF-beta signaling pathway(P)	0.0082	80	7	0.0000	9.21807519205231E-9	BMP4,BMP3,SMAD9,ACVRL1,SMAD6,TGFB3,BMP5
1	TGF-beta signaling pathway(K)	0.0082	80	6	0.0000	3.010675042602884E-7	BMP4,SMAD9,SMAD6,TGFB3,ID4,BMP5
1	Beta1 integrin cell surface interactions(N)	0.0068	66	5	0.0000	3.787258744392119E-6	COL4A4,COL4A3,NPNT,ITGA8,COL6A2
1	ALK1 signaling events(N)	0.0027	26	4	0.0000	3.787258744392119E-6	CAV1,SMAD9,ACVRL1,TGFB3
1	Extracellular matrix organization(R)	0.0254	248	7	0.0000	4.2239379851594094E-6	COL4A4,BMP4,COL4A3,TGFB3,ITGA8,COL6A2,COL8A1
1	Integrin signalling pathway(P)	0.0162	158	6	0.0000	5.308308038687315E-6	COL4A4,COL4A3,CAV1,ITGA8,COL6A2,COL8A1
1	ECM-receptor interaction(K)	0.0089	87	5	0.0000	6.499000953841261E-6	COL4A4,COL4A3,TNXB,ITGA8,COL6A2
1	Focal adhesion(K)	0.0212	207	6	0.0000	1.9511681060846442E-5	COL4A4,COL4A3,CAV1,TNXB,ITGA8,COL6A2
1	Signaling by BMP(R)	0.0024	23	3	0.0000	9.874056980763157E-5	SMAD9,SMAD6,GREM2
1	alk in cardiac myocytes(B)	0.0025	24	3	0.0000	1.1204994942737301E-4	BMP4,SMAD6,TGFB3
1	BMP receptor signaling(N)	0.0042	41	3	0.0001	4.7869245471388044E-4	BMP4,SMAD9,SMAD6
2	Muscle contraction(R)	0.0050	49	6	0.0000	1.416534445297657E-9	TPM2,MYL9,SORBS3,DMD,MYH11,MYLK
2	Hypertrophic cardiomyopathy (HCM)(K)	0.0085	83	5	0.0000	1.3743248578057532E-6	ACTC1,MYH7,TPM2,LAMA2,DMD
2	Dilated cardiomyopathy(K)	0.0092	90	5	0.0000	1.3743248578057532E-6	ACTC1,MYH7,TPM2,LAMA2,DMD
2	Nicotinic acetylcholine receptor signaling pathway(P)	0.0023	22	3	0.0000	4.191934605235481E-5	ACTC1,MYH7,MYH11
2	Viral myocarditis(K)	0.0060	59	3	0.0001	6.044923932069235E-4	MYH7,LAMA2,DMD
2	Alpha6 beta4 integrin-ligand interactions(N)	0.0011	11	2	0.0001	7.867482567460726E-4	LAMA2,LAMA3
2	Focal adhesion(K)	0.0212	207	4	0.0001	8.258729932530962E-4	MYL9,LAMA2,LAMA3,MYLK
2	Cardiac muscle contraction(K)	0.0080	78	3	0.0001	8.258729932530962E-4	ACTC1,MYH7,TPM2
3	TCF dependent signaling in response to WNT(R)	0.0153	149	5	0.0000	6.672032579924103E-5	TLE2,TCF7L1,MEN1,PYGO1,BCL9L
4	Wnt signaling network(N)	0.0029	28	4	0.0000	5.66239003796376E-7	WNT2,WNT3A,WIF1,FZD2
4	Heterotrimeric G-protein signaling pathway-Gi alpha and Gs alpha mediated pathway(P)	0.0151	147	5	0.0000	3.07024830192848E-6	GNG8,ADRB3,ADRB1,CHRM2,ADRA1A
4	GPCR ligand binding(R)	0.0396	386	6	0.0000	6.392592397652663E-6	WNT2,ADRB3,ADRB1,CHRM2,WNT3A,ADRA1A
4	Wnt signaling pathway(K)	0.0142	139	4	0.0000	7.845016276952776E-5	WNT2,WNT3A,WIF1,FZD2
4	Calcium signaling pathway(K)	0.0185	180	4	0.0000	1.614029723768784E-4	ADRB3,ADRB1,CHRM2,ADRA1A
4	Basal cell carcinoma(K)	0.0056	55	3	0.0000	1.614029723768784E-4	WNT2,WNT3A,FZD2
4	Salivary secretion(K)	0.0092	90	3	0.0001	4.96913997160231E-4	ADRB3,ADRB1,ADRA1A
4	Wnt signaling pathway(P)	0.0279	272	4	0.0001	4.96913997160231E-4	WNT2,GNG8,WNT3A,FZD2
4	Neuroactive ligand-receptor interaction(K)	0.0282	275	4	0.0001	4.96913997160231E-4	ADRB3,ADRB1,CHRM2,ADRA1A
4	Cadherin signaling pathway(P)	0.0103	100	3	0.0001	5.182411057478298E-4	WNT2,WNT3A,FZD2
4	Melanogenesis(K)	0.0104	101	3	0.0001	5.336968363924832E-4	WNT2,WNT3A,FZD2
4	Alzheimer disease-presenilin pathway(P)	0.0114	111	3	0.0001	5.87630234489267E-4	WNT2,WNT3A,FZD2
4	Signaling pathways regulating pluripotency of stem cells(K)	0.0146	142	3	0.0002	9.055042853927109E-4	WNT2,WNT3A,FZD2
4	WNT ligand biogenesis and trafficking(R)	0.0027	26	2	0.0003	9.055042853927109E-4	WNT2,WNT3A
4	TCF dependent signaling in response to WNT(R)	0.0153	149	3	0.0003	9.055042853927109E-4	WNT3A,WIF1,FZD2
4	Pathways in cancer(K)	0.0408	398	4	0.0003	9.055042853927109E-4	WNT2,GNG8,WNT3A,FZD2
4	Hippo signaling pathway(K)	0.0157	153	3	0.0003	9.055042853927109E-4	WNT2,WNT3A,FZD2
5	Extracellular matrix organization(R)	0.0254	248	5	0.0000	3.3447215510573614E-6	LTBP4,EFEMP1,ELN,MFAP2,MFAP4
6	Neurotransmitter Receptor Binding And Downstream Transmission In The Postsynaptic Cell(R)	0.0135	132	6	0.0000	1.3158515388411729E-9	MYO6,RASGRF2,GRIA1,NCALD,DLG4,AKAP5
7	Salivary secretion(K)	0.0092	90	5	0.0000	1.2729262977018152E-8	ATP1B2,GUCY1A3,GUCY1B3,ATP1A2,PRKG2
7	cGMP-PKG signaling pathway(K)	0.0171	167	5	0.0000	1.3907687623770926E-7	ATP1B2,GUCY1A3,GUCY1B3,ATP1A2,PRKG2
7	Platelet homeostasis(R)	0.0053	52	3	0.0000	2.9923148269217492E-5	GUCY1A3,GUCY1B3,PRKG2
7	Long-term depression(K)	0.0062	60	3	0.0000	3.670597057325864E-5	GUCY1A3,GUCY1B3,PRKG2
7	Gap junction(K)	0.0091	89	3	0.0000	8.924730803516745E-5	GUCY1A3,GUCY1B3,PRKG2
7	Circadian entrainment(K)	0.0099	97	3	0.0000	9.610650674896082E-5	GUCY1A3,GUCY1B3,PRKG2
7	Platelet activation(K)	0.0134	131	3	0.0000	1.8789273900088332E-4	GUCY1A3,GUCY1B3,PRKG2
7	Ion channel transport(R)	0.0136	133	3	0.0000	1.965390892118002E-4	FXYD1,ATP1B2,ATP1A2
7	Proximal tubule bicarbonate reclamation(K)	0.0024	23	2	0.0001	2.48538097761708E-4	ATP1B2,ATP1A2
7	cAMP signaling pathway(K)	0.0205	200	3	0.0002	4.271549489009985E-4	FXYD1,ATP1B2,ATP1A2
7	actions of nitric oxide in the heart(B)	0.0038	37	2	0.0002	4.271549489009985E-4	GUCY1B3,PRKG2
7	Aldosterone-regulated sodium reabsorption(K)	0.0040	39	2	0.0002	4.743221507466089E-4	ATP1B2,ATP1A2
7	ion channels and their functional role in vascular endothelium(B)	0.0044	43	2	0.0003	5.759773954225889E-4	GUCY1B3,PRKG2
7	Carbohydrate digestion and absorption(K)	0.0046	45	2	0.0003	6.304573230209165E-4	ATP1B2,ATP1A2
7	Endocrine and other factor-regulated calcium reabsorption(K)	0.0049	48	2	0.0004	7.167311985316616E-4	ATP1B2,ATP1A2
7	Mineral absorption(K)	0.0052	51	2	0.0004	8.01036933745336E-4	ATP1B2,ATP1A2
7	Bile secretion(K)	0.0074	72	2	0.0008	8.01036933745336E-4	ATP1B2,ATP1A2
7	Thyroid hormone synthesis(K)	0.0074	72	2	0.0008	8.01036933745336E-4	ATP1B2,ATP1A2
7	Gastric acid secretion(K)	0.0077	75	2	0.0009	8.684660257272103E-4	ATP1B2,ATP1A2
7	Cardiac muscle contraction(K)	0.0080	78	2	0.0009	9.385603983147472E-4	ATP1B2,ATP1A2
