# Supplementary material for: Modulation of Immune Signaling and Metabolism Highlights Host and Fungal Transcriptional Responses in Mouse Models of Invasive Pulmonary Aspergillosis
Source: Sci Rep. 2017 Dec 6;7:17096. doi: 10.1038/s41598-017-17000-1 (PMC5719083; doi:10.1038/s41598-017-17000-1)
Supplement: Supplementary file 1 — Supplementary zip [file 41598_2017_17000_MOESM1_ESM.zip › Supp_Files_Final/Supp_File_3_Reactome/LD2-LD3_Up_0.001]

GeneSet	RatioOfProteinInGeneSet	NumberOfProteinInGeneSet	ProteinFromNetwork	P-value	FDR	Nodes
Cytokine-cytokine receptor interaction(K)	0.0272	265	51	0.0000	7.938094626069869E-14	IL1R2,IL17A,INHBB,INHBA,IL12A,CSF3,IL7R,CCL24,CCL20,IL6,CCL17,IL10,IL17RA,CXCL10,IL11,IL15RA,IL1B,IL1A,CCL2,CCL8,CCL5,CCL4,CCL7,TNFRSF13B,TNFSF11,CXCL13,CSF2RB,CSF2RA,IL18RAP,CRLF2,PF4,IFNG,CCR7,PPBP,CCR5,CCR2,TNFRSF11B,CXCL1,CXCL5,CXCL3,CCR1,CXCL2,CXCL9,IL10RA,CSF1R,IL21R,OSM,TNF,TNFRSF1B,IL2RB,IL2RA
Chemokine signaling pathway(K)	0.0194	189	39	0.0000	1.387223669269133E-12	PIK3CG,NCF1,PIK3CD,RAC2,LYN,WAS,CCL24,CCL20,PTK2B,CCL17,CXCL10,ARRB2,CCL2,FGR,CCL8,CCL5,CCL4,CCL7,DOCK2,VAV1,CXCL13,PF4,HCK,CCR7,PPBP,CCR5,CCR2,GRK6,CXCL1,CXCL5,CXCL3,CCR1,CXCL2,CXCL9,STAT1,ITK,PRKCD,PRKCB,PIK3R5
Osteoclast differentiation(K)	0.0134	131	31	0.0000	2.1059376464904744E-11	BTK,SYK,PIK3CG,NCF2,NCF1,NCF4,PIK3CD,SIRPA,ACP5,SPI1,IL1B,IL1A,RELB,TNFSF11,FOSL2,TREM2,LCP2,CYBB,IFNG,LILRA6,TYROBP,TNFRSF11B,STAT1,FCGR2B,SOCS3,SOCS1,ITGB3,CSF1R,PLCG2,TNF,PIK3R5
Cell surface interactions at the vascular wall(R)	0.0100	98	26	0.0000	1.350533018751321E-10	SIRPA,PROCR,LYN,DOK2,SELP,SELE,SLC7A11,TREM1,PF4,SELPLG,CD48,CD47,CD44,FCER1G,CD177,AMICA1,SPN,ITGAL,ITGB2,ITGB3,ITGAM,ITGAX,ITGAV,PTPN6,ITGA4,ITGA5
TNF signaling pathway(K)	0.0113	110	26	0.0000	1.3526036957145493E-9	PIK3CG,PIK3CD,MMP14,CCL20,IL6,SELE,CXCL10,IL1B,TNFAIP3,CCL2,CCL5,CREB5,EDN1,CXCL1,CXCL5,CXCL3,CXCL2,BIRC2,MMP9,MMP3,MLKL,SOCS3,RIPK3,TNF,TNFRSF1B,PIK3R5
Fc gamma R-mediated phagocytosis(K)	0.0093	91	23	0.0000	4.964411104424471E-9	SYK,PIK3CG,NCF1,PIK3CD,RAC2,SPHK1,LYN,WAS,ARPC1B,ARPC4,ARPC5,DOCK2,VAV1,LAT,HCK,PLA2G4A,FCGR2B,PLCG2,PRKCD,PRKCB,CFL1,PIK3R5,PTPRC
GPVI-mediated activation cascade(R)	0.0045	44	16	0.0000	2.543040311664413E-8	SYK,PIK3CG,PIK3CD,RAC2,LYN,VAV1,LAT,CSF2RB,CSF2RA,LCP2,FCER1G,PLCG2,PIK3R5,PIK3R6,IL2RB,IL2RA
Mitotic Metaphase and Anaphase(R)	0.0165	161	29	0.0000	2.9800151346570658E-8	INCENP,CDCA5,ZWINT,NDC80,BUB1,RPS27A,PLK1,KIF2C,AURKB,PTTG1,PMF1,BIRC5,PSMD14,PSMA2,PSMA5,B9D2,PSMA7,PSMB5,SPC24,PSMB4,PSMB3,PSMB8,UBE2C,PSME2,BUB1B,CENPA,CENPM,CENPL,CENPF
Hematopoietic cell lineage(K)	0.0089	87	21	0.0000	5.240689859853376E-8	IL1R2,CSF3,IL7R,IL6,IL11,IL1B,IL1A,CSF2RA,CD44,CD38,CD37,CD33,CD14,GP9,ITGB3,ITGAM,CSF1R,ITGA4,ITGA5,TNF,IL2RA
Tuberculosis(K)	0.0182	178	30	0.0000	5.435552097310392E-8	SYK,SPHK1,IL12A,IL6,LSP1,IL10,IL1B,IL1A,VDR,PLK3,APAF1,MYD88,CLEC4E,IFNG,FCER1G,CLEC7A,NOS2,CAMP,CYP27B1,IL10RA,STAT1,FCGR2B,CD14,TLR2,ITGB2,ITGAM,ITGAX,CORO1A,CTSS,TNF
Malaria(K)	0.0050	49	16	0.0000	7.43130285085769E-8	IL12A,CSF3,SELP,IL6,SELE,IL10,IL1B,CCL2,MYD88,IFNG,ACKR1,TLR2,ITGAL,KLRK1,ITGB2,TNF
Leishmaniasis(K)	0.0075	73	19	0.0000	7.676571911474639E-8	NCF2,NCF1,NCF4,IL12A,IL10,IL1B,IL1A,MYD88,IFNG,NOS2,STAT1,TLR2,ELK1,ITGB2,ITGAM,PTPN6,ITGA4,PRKCB,TNF
IL23-mediated signaling events(N)	0.0037	36	14	0.0000	7.813928171174211E-8	IL17A,IL17F,IL6,IL1B,CCL2,IL18RAP,IFNG,NOS2,CXCL1,CXCL9,STAT4,STAT1,SOCS3,TNF
Eukaryotic Translation Termination(R)	0.0086	84	20	0.0000	1.0869333433305428E-7	RPL15,RPL10,FAU,RPL12,RPS18,RPS19,RPS14,RPS21,RPS23,RPS5,RPL38,RPL39,RPL32,RPL34,RPL27,RPS27A,RPL35A,RPL9,RPL37A,RPL13A
SRP-dependent cotranslational protein targeting to membrane(R)	0.0108	105	22	0.0000	1.574773242918326E-7	RPL15,RPL10,FAU,RPL12,RPS18,RPS19,RPS14,RPS21,RPS23,RPS5,RPL38,RPL39,RPL32,RPL34,RPL27,SSR4,RPS27A,RPL35A,RPL9,RPL37A,RPL13A,SEC61B
Eukaryotic Translation Elongation(R)	0.0089	87	20	0.0000	1.677957959245191E-7	RPL15,RPL10,FAU,RPL12,RPS18,RPS19,RPS14,RPS21,RPS23,RPS5,RPL38,RPL39,RPL32,RPL34,RPL27,RPS27A,RPL35A,RPL9,RPL37A,RPL13A
Amoebiasis(K)	0.0112	109	22	0.0000	2.729303676396455E-7	PIK3CG,PIK3CD,IL1R2,ARG1,ARG2,SERPINB2,IL12A,SERPINB10,IL6,IL10,IL1B,IFNG,NOS2,CXCL1,CD14,TLR2,ITGB2,ITGAM,PRKCB,CTSG,TNF,PIK3R5
Urokinase-type plasminogen activator (uPA) and uPAR-mediated signaling(N)	0.0043	42	14	0.0000	3.7802941876829976E-7	PLAUR,MMP13,MMP12,FPR1,FPR3,FPR2,MMP9,MMP3,ITGB2,ITGB3,ITGAM,ITGAV,ITGA5,CTSG
Pertussis(K)	0.0077	75	18	0.0000	4.4665467768822964E-7	IL12A,C2,IL6,IL10,IL1B,IL1A,CASP1,MYD88,NOS2,CXCL5,CD14,ITGB2,ITGAM,ITGA5,CFL1,TNF,PYCARD,IRF1
Mitotic Prometaphase(R)	0.0101	99	20	0.0000	1.0742779188444018E-6	INCENP,CDCA5,ZWINT,NDC80,BUB1,CCNB1,CCNB2,PLK1,KIF2C,CDK1,AURKB,PMF1,BIRC5,B9D2,SPC24,BUB1B,CENPA,CENPM,CENPL,CENPF
APC/C-mediated degradation of cell cycle proteins(R)	0.0082	80	18	0.0000	1.0742779188444018E-6	CCNB1,RPS27A,PLK1,CDK1,AURKA,AURKB,PTTG1,PSMD14,PSMA2,PSMA5,PSMA7,PSMB5,PSMB4,PSMB3,PSMB8,UBE2C,PSME2,BUB1B
Rheumatoid arthritis(K)	0.0092	90	19	0.0000	1.0918775459334285E-6	ACP5,IL17A,CCL20,IL6,IL11,IL1B,IL1A,CCL2,CCL5,TNFSF11,IFNG,CXCL1,CXCL5,TLR2,MMP3,ITGAL,ITGB2,CD86,TNF
Class I MHC mediated antigen processing & presentation(R)	0.0092	90	19	0.0000	1.0918775459334285E-6	NCF2,NCF1,NCF4,RPS27A,CYBB,PSMD14,PSMA2,SEC61B,PSMA5,PSMA7,PSMB5,PSMB4,ITGAV,PSMB3,PSMB8,CTSS,PSME2,TAP2,TAP1
Legionellosis(K)	0.0056	55	15	0.0000	1.1386880079955475E-6	IL12A,IL6,IL1B,CASP1,APAF1,MYD88,CXCL1,CXCL3,CXCL2,CD14,TLR2,ITGB2,ITGAM,TNF,PYCARD
Eukaryotic Translation Initiation(R)	0.0115	112	21	0.0000	1.3746868137154422E-6	RPL15,RPL10,FAU,RPL12,RPS18,RPS19,RPS14,RPS21,RPS23,RPS5,EIF4A1,RPL38,RPL39,RPL32,RPL34,RPL27,RPS27A,RPL35A,RPL9,RPL37A,RPL13A
Jak-STAT signaling pathway(K)	0.0160	156	25	0.0000	1.4272425071792938E-6	PIK3CG,PIK3CD,IL12A,CSF3,IL7R,IL6,IL10,IL11,IL15RA,CSF2RB,CSF2RA,CRLF2,IFNG,PIM1,STAT4,IL10RA,STAT1,SOCS3,SOCS1,PTPN6,IL21R,OSM,PIK3R5,IL2RB,IL2RA
Salmonella infection(K)	0.0088	86	18	0.0000	2.3180834224367786E-6	ACTG1,WAS,IL6,IL1B,IL1A,ARPC1B,ARPC4,ARPC5,CCL4,CASP1,MYD88,IFNG,NOS2,CXCL1,CXCL3,CXCL2,CD14,PYCARD
Nonsense-Mediated Decay (NMD)(R)	0.0109	106	20	0.0000	2.3180834224367786E-6	RPL15,RPL10,FAU,RPL12,RPS18,RPS19,RPS14,RPS21,RPS23,RPS5,RPL38,RPL39,RPL32,RPL34,RPL27,RPS27A,RPL35A,RPL9,RPL37A,RPL13A
Leukocyte transendothelial migration(K)	0.0121	118	21	0.0000	2.7732455558648894E-6	ACTG1,PIK3CG,NCF2,NCF1,NCF4,PIK3CD,RAC2,PTK2B,RASSF5,VAV1,RHOH,CYBB,MMP9,ITGAL,ITGB2,ITGAM,ITK,ITGA4,PLCG2,PRKCB,PIK3R5
Fc epsilon RI signaling pathway(K)	0.0072	70	16	0.0000	3.430907526080773E-6	BTK,SYK,PIK3CG,PIK3CD,RAC2,LYN,VAV1,LAT,LCP2,FCER1G,PLA2G4A,PLCG2,PRKCD,PRKCB,TNF,PIK3R5
Phagosome(K)	0.0158	154	24	0.0000	3.7130950836239407E-6	ACTG1,NCF2,NCF1,NCF4,MSR1,CYBB,CLEC7A,TUBB6,TUBB1,FCGR2B,CD14,TLR2,SEC61B,ITGB2,ITGB3,ITGAM,ITGAV,CORO1A,ITGA5,TUBA1B,TUBA1C,CTSS,TAP2,TAP1
Natural killer cell mediated cytotoxicity(K)	0.0137	134	22	0.0000	4.93922509336997E-6	SYK,PIK3CG,PIK3CD,RAC2,PTK2B,VAV1,LAT,LCP2,CD48,IFNG,FCER1G,TYROBP,GZMB,ITGAL,KLRK1,ITGB2,PTPN6,PLCG2,PRKCB,TNF,PIK3R5,SH3BP2
Ribosome(K)	0.0138	135	22	0.0000	5.3348012494236485E-6	RPL15,RPL10,FAU,RPL12,RPS18,RPS19,RPS14,RPS21,RPS23,RPS5,RPL38,RPL39,RPL32,RPL34,RPL27,RPS27L,RPS27A,RPL35A,RPL9,RPL37A,RPL13A,MRPS18C
Cell Cycle Checkpoints(R)	0.0119	116	20	0.0000	7.923759411609943E-6	CCNB1,CCNB2,DBF4,RPS27A,CDK1,PSMD14,MCM10,PSMA2,PSMA5,PSMA7,PSMB5,PSMB4,PSMB3,ATRIP,PSMB8,UBE2C,MCM3,MCM5,PSME2,BUB1B
HIF-1 signaling pathway(K)	0.0109	106	19	0.0000	8.32982155918316E-6	LDHA,PIK3CG,PIK3CD,HK2,HK3,IL6,SLC2A1,HIF1A,TIMP1,CYBB,EDN1,IFNG,PFKFB3,NOS2,PGK1,PLCG2,PRKCB,PIK3R5,ENO1
Toll-Like Receptors Cascades(R)	0.0135	132	21	0.0000	1.3212346405611086E-5	BTK,IL6,RPS27A,MAPKAPK2,IKBKE,CDK1,MYD88,LY86,SAA1,BIRC2,CD14,TLR2,TLR7,SOCS1,RIPK3,ELK1,ITGB2,ITGAM,IRAK3,PLCG2,CTSS
IL12-mediated signaling events(N)	0.0062	60	14	0.0000	1.331720954944604E-5	IL12A,IL1B,RELB,CCL4,IL18RAP,IFNG,CCR5,NOS2,GZMB,STAT4,STAT1,SOCS1,IL2RB,IL2RA
Fc-epsilon receptor I signaling in mast cells(N)	0.0064	62	14	0.0000	1.8448651438518482E-5	BTK,SYK,SPHK1,LYN,VAV1,LAT,LCP2,FCER1G,PLA2G4A,HCLS1,FCGR2B,LAT2,ITK,PRKCB
Mitotic G1-G1/S phases(R)	0.0129	126	20	0.0000	2.381202616486E-5	RRM2,CCNB1,DBF4,RPS27A,E2F2,CDK1,TOP2A,PSMD14,MCM10,PSMA2,PSMA5,PSMA7,PSMB5,PSMB4,PSMB3,PSMB8,MCM3,MCM5,PSME2,CKS1B
Influenza A(K)	0.0180	176	24	0.0000	2.8038097656168937E-5	ACTG1,PIK3CG,PIK3CD,IL12A,IL6,CXCL10,IL1B,IL1A,CCL2,CCL5,IKBKE,CASP1,MYD88,IFNG,OAS3,OAS2,STAT1,TLR7,MX1,SOCS3,PRKCB,TNF,PYCARD,PIK3R5
Toll-like receptor signaling pathway(K)	0.0109	106	18	0.0000	3.0188240349393602E-5	PIK3CG,PIK3CD,IL12A,IL6,CXCL10,IL1B,CCL5,CCL4,IKBKE,MYD88,CXCL9,STAT1,CD14,TLR2,TLR7,CD86,TNF,PIK3R5
Staphylococcus aureus infection(K)	0.0057	56	13	0.0000	3.1319867051626815E-5	FPR1,FPR3,FPR2,C2,SELP,IL10,PTAFR,SELPLG,CFB,FCGR2B,ITGAL,ITGB2,ITGAM
Inflammatory bowel disease (IBD)(K)	0.0068	66	14	0.0000	3.359747430309312E-5	IL17A,IL17F,IL12A,IL6,IL10,IL1B,IL1A,IL18RAP,IFNG,STAT4,STAT1,TLR2,IL21R,TNF
Interferon alpha/beta signaling(R)	0.0069	67	14	0.0000	3.9864470704031874E-5	ISG15,BST2,IFITM3,OAS3,OAS2,STAT1,MX1,SOCS3,SOCS1,GBP2,PTPN6,PSMB8,PTPN1,IRF1
Measles(K)	0.0137	134	20	0.0000	4.9387144535617544E-5	PIK3CG,PIK3CD,IL12A,IL6,IL1B,IL1A,TNFAIP3,IKBKE,MYD88,IFNG,OAS3,OAS2,STAT1,FCGR2B,TLR2,TLR7,MX1,PIK3R5,IL2RB,IL2RA
African trypanosomiasis(K)	0.0035	34	10	0.0000	5.6482024051174307E-5	IL12A,IL6,SELE,IL10,IL1B,IDO1,MYD88,IFNG,PRKCB,TNF
NF-kappa B signaling pathway(K)	0.0093	91	16	0.0000	6.466731913457036E-5	BTK,SYK,LYN,IL1B,RELB,TNFAIP3,CCL4,LAT,TNFSF11,MYD88,CXCL2,BIRC2,CD14,PLCG2,PRKCB,TNF
M/G1 Transition(R)	0.0084	82	15	0.0000	7.53555067296574E-5	DBF4,RPS27A,E2F2,PSMD14,MCM10,PSMA2,PSMA5,PSMA7,PSMB5,PSMB4,PSMB3,PSMB8,MCM3,MCM5,PSME2
PLK1 signaling events(N)	0.0045	44	11	0.0000	8.02049396599891E-5	INCENP,NDC80,TPX2,BUB1,CCNB1,PLK1,CDK1,AURKA,SPC24,ECT2,BUB1B
Regulation of DNA replication(R)	0.0075	73	14	0.0000	9.14547421946299E-5	RPS27A,E2F2,PSMD14,MCM10,PSMA2,PSMA5,PSMA7,PSMB5,PSMB4,PSMB3,PSMB8,MCM3,MCM5,PSME2
Inflammation mediated by chemokine and cytokine signaling pathway(P)	0.0075	73	14	0.0000	9.14547421946299E-5	PIK3CG,PIK3CD,RAC2,ALOX12,CCL20,PTK2B,ALOX5AP,VAV1,IFNG,GRK6,SOCS3,ITGAL,PLCG2,PRKCB
Class I PI3K signaling events(N)	0.0039	38	10	0.0000	1.274917439549883E-4	BTK,SYK,LYN,DAPP1,FGR,LAT,HCK,ITK,PLCG2,CYTH1
TCR signaling in na&#xef;ve CD4+ T cells(N)	0.0068	66	13	0.0000	1.367981974548238E-4	WAS,RASSF5,VAV1,LAT,LCP2,MAP4K1,ITK,PTPN6,PRKCB,CD86,RASGRP1,PTPRC,SH3BP2
HIF-1-alpha transcription factor network(N)	0.0068	66	13	0.0000	1.367981974548238E-4	LDHA,HK2,SLC2A1,HIF1A,ID2,EDN1,PFKFB3,NOS2,PLIN2,PGK1,ITGB2,BHLHE40,ENO1
NOD-like receptor signaling pathway(K)	0.0058	57	12	0.0000	1.5226714030180943E-4	IL6,IL1B,TNFAIP3,CCL2,CCL5,CASP1,CXCL1,CXCL2,BIRC2,TNF,PSTPIP1,PYCARD
amb2 Integrin signaling(N)	0.0032	31	9	0.0000	1.5226714030180943E-4	SELP,IL6,SELPLG,HCK,PLAT,MMP9,ITGB2,ITGAM,TNF
CXCR4-mediated signaling events(N)	0.0081	79	14	0.0000	1.8696382112892707E-4	RGS1,LYN,PTK2B,GNA13,ARRB2,FGR,VAV1,HCK,GRK6,STAT1,MMP9,PTPN6,CFL1,PTPRC
FOXM1 transcription factor network(N)	0.0042	41	10	0.0000	2.2401826281726045E-4	CCNA2,CCNB1,CCNB2,PLK1,CDK1,AURKB,BIRC5,CKS1B,CENPA,CENPF
IL27-mediated signaling events(N)	0.0027	26	8	0.0000	2.834141313521332E-4	IL17A,IL12A,IL6,IL1B,IFNG,STAT4,STAT1,TNF
Interferon gamma signaling(R)	0.0074	72	13	0.0000	2.834141313521332E-4	PTAFR,CD44,IFNG,OAS3,OAS2,STAT1,SOCS3,SOCS1,GBP2,PTPN6,PTPN1,PRKCD,IRF1
B cell receptor signaling pathway(K)	0.0074	72	13	0.0000	2.834141313521332E-4	BTK,SYK,PIK3CG,PIK3CD,RAC2,LYN,DAPP1,VAV1,FCGR2B,PTPN6,PLCG2,PRKCB,PIK3R5
IL8- and CXCR2-mediated signaling events(N)	0.0035	34	9	0.0000	2.8565000086255843E-4	PIK3CG,RAC2,LYN,ARRB2,FGR,DOCK2,HCK,PRKCB,PIK3R6
Interleukin-2 signaling(R)	0.0044	43	10	0.0000	3.0601460644952283E-4	SYK,PIK3CD,PTK2B,IL6,CSF2RB,CSF2RA,CDK1,PTPN6,IL2RB,IL2RA
Proteasome(K)	0.0045	44	10	0.0000	3.692460806647979E-4	IFNG,PSMD14,PSMA2,PSMA5,PSMA7,PSMB5,PSMB4,PSMB3,PSMB8,PSME2
Validated targets of C-MYC transcriptional activation(N)	0.0076	74	13	0.0000	3.692460806647979E-4	LDHA,NME2,NME1,ODC1,EIF4A1,CCNB1,SLC2A1,HMGA1,ID2,PIM1,BIRC5,MMP9,ENO1
IL2-mediated signaling events(N)	0.0055	54	11	0.0000	3.692460806647979E-4	SYK,DOK2,PTK2B,MAPKAPK2,IFNG,STAT1,SOCS3,SOCS1,PRKCB,IL2RB,IL2RA
Hepatitis B(K)	0.0150	146	19	0.0000	3.708524355383602E-4	CCNA2,PIK3CG,PIK3CD,PTK2B,IL6,IKBKE,E2F2,CREB5,APAF1,MYD88,STAT4,BIRC5,STAT1,MMP9,TLR2,ELK1,PRKCB,TNF,PIK3R5
Pathogenic Escherichia coli infection(K)	0.0056	55	11	0.0000	4.345992630405693E-4	ACTG1,WAS,ARPC1B,ARPC4,ARPC5,TUBB6,TUBB1,HCLS1,CD14,TUBA1B,TUBA1C
Beta2 integrin cell surface interactions(N)	0.0030	29	8	0.0001	5.463788262405345E-4	PLAUR,TGFBI,F10,PLAT,ITGAL,ITGB2,ITGAM,ITGAX
Extracellular matrix organization(R)	0.0254	248	26	0.0001	5.693011987806251E-4	ADAM8,MMP14,MMP13,MMP12,MMP10,VCAN,TIMP1,SDC4,CD47,CD44,FBLN2,MMP9,MMP8,MMP3,ITGAL,ITGB2,ITGB3,ITGAM,ITGAX,ITGAV,ITGA4,ITGA5,CTSS,CTSG,LUM,TNC
Plasminogen activating cascade(P)	0.0009	9	5	0.0001	5.775738035340705E-4	PLAUR,MMP13,SERPINB2,PLAT,MMP3
Signaling by VEGF(R)	0.0106	103	15	0.0001	6.460166176233129E-4	NCF2,NCF1,NCF4,SPHK1,PTK2B,IL6,MAPKAPK2,VAV1,CDK1,CYBB,ITGB3,ITGAV,CYFIP2,PRKCD,PRKCB
B cell activation(P)	0.0060	59	11	0.0001	7.248067584579854E-4	BTK,SYK,PIK3CG,PIK3CD,RAC2,LYN,VAV1,PLCG2,PRKCD,PRKCB,PTPRC
Aurora B signaling(N)	0.0041	40	9	0.0001	8.017099613607526E-4	INCENP,NDC80,BUB1,KIF2C,AURKA,AURKB,BIRC5,CENPA,RACGAP1
Regulation of Apoptosis(R)	0.0051	50	10	0.0001	8.633564146878214E-4	RPS27A,PSMD14,PSMA2,PSMA5,PSMA7,PSMB5,PSMB4,PSMB3,PSMB8,PSME2
S Phase(R)	0.0122	119	16	0.0001	9.146239048485327E-4	CDCA5,RPS27A,GINS1,DNA2,PSMD14,PSMA2,PSMA5,PSMA7,PSMB5,PSMB4,PSMB3,PSMB8,MCM3,MCM5,PSME2,CKS1B
Toxoplasmosis(K)	0.0122	119	16	0.0001	9.146239048485327E-4	PIK3CG,PIK3CD,IL12A,IL10,MYD88,IFNG,CCR5,NOS2,IL10RA,STAT1,BIRC2,TLR2,SOCS1,TNF,PIK3R5,ALOX5
Synthesis of DNA(R)	0.0097	95	14	0.0001	9.146239048485327E-4	RPS27A,GINS1,DNA2,PSMD14,PSMA2,PSMA5,PSMA7,PSMB5,PSMB4,PSMB3,PSMB8,MCM3,MCM5,PSME2
Regulation of actin cytoskeleton(K)	0.0220	215	23	0.0001	9.146239048485327E-4	ACTG1,PIK3CG,PIK3CD,RAC2,WAS,GNA13,ARPC1B,ARPC4,ARPC5,VAV1,NCKAP1L,CD14,ITGAL,ITGB2,ITGB3,ITGAM,ITGAX,ITGAV,ITGA4,ITGA5,CYFIP2,CFL1,PIK3R5
PDGFR-beta signaling pathway(N)	0.0123	120	16	0.0001	9.146239048485327E-4	SPHK1,LYN,ARPC1B,FGR,ARPC4,ARPC5,HCK,PLA2G4A,STAT1,ELK1,ITGB3,ITGAV,CYFIP2,PTPN1,SLA,PRKCD
