# Supplementary material for: Modulation of Immune Signaling and Metabolism Highlights Host and Fungal Transcriptional Responses in Mouse Models of Invasive Pulmonary Aspergillosis
Source: Sci Rep. 2017 Dec 6;7:17096. doi: 10.1038/s41598-017-17000-1 (PMC5719083; doi:10.1038/s41598-017-17000-1)
Supplement: Supplementary file 1 — Supplementary zip [file 41598_2017_17000_MOESM1_ESM.zip › Supp_Files_Final/Supp_File_3_Reactome/LD2-LD3_Up_Modules]

Module	Nodes in Module	Node Percentage	Samples in Module	Sample Percentage	Node List
0	120	0.2542	0	NaN	ACAP1,ACTG1,ADAM8,AMICA1,ANXA1,ARHGAP11A,ARHGAP15,ARHGAP19,ARHGAP30,ARHGAP9,ARHGDIB,ARPC1B,ARPC4,ARPC5,ATP1A3,AVPR1A,BATF,BTK,C2,CD200R1,CD300E,CD37,CD38,CD47,CD48,CD83,CD86,CHL1,CLEC4D,CLEC4E,CLEC5A,CLEC7A,CORO1A,CSF1R,CYFIP2,DAPP1,DOCK2,DOCK5,F10,F13A1,FCER1G,FCGR2B,FERMT3,FGR,FPR1,FPR2,FPR3,GEM,GMFG,GNA13,GP9,HCK,HCLS1,ITGA4,ITGA5,ITGAL,ITGAM,ITGAV,ITGAX,ITGB2,ITGB3,ITK,KLRK1,LAT,LAT2,LCP2,LDH…
1	62	0.1314	0	NaN	ACP5,AIM2,ALOX12,ALOX5,ALOX5AP,APAF1,BIRC2,BTG1,CASP1,CASP4,CD14,CD163,CEBPE,CYBB,CYP27B1,DAXX,ELK1,GBP2,GBP3,GFI1B,GZMB,ID2,IKBKE,IKZF1,IL1A,IL1B,IL1R2,IL1RN,IRAK3,IRF1,LSP1,LTF,MAPKAPK2,MED23,MLKL,MNDA,MSR1,MYD88,NCF1,NCF2,NCF4,NLRP10,NOS2,PDCD6,PRMT1,PYCARD,RIPK3,RUNX3,S100A8,S100A9,SAA1,SELE,SIN3B,SLC7A2,SPI1,TLR2,TLR7,TNF,TNFAIP3,TNFRSF1B,TNIP1,ZBP1
2	54	0.1144	0	NaN	ASPM,AURKA,AURKB,B9D2,BIRC5,BUB1,BUB1B,CCNA2,CCNB1,CCNB2,CDCA5,CDK1,CDKN3,CENPA,CENPF,CENPL,CENPM,CENPW,CKS1B,CKS2,DNA2,E2F2,ECT2,FBXL5,H2AFZ,INCENP,KIF21B,KIF2C,NCAPG2,NDC80,NUP62,NUSAP1,ODC1,PLK1,PLK3,PMF1,PSMA2,PSMA5,PSMA7,PSMB3,PSMB4,PSMB5,PSMB8,PSMD14,PSME2,PTTG1,RACGAP1,SNCA,SPC24,TAP1,TAP2,TPX2,UBE2C,ZWINT
3	53	0.1123	0	NaN	ACKR1,ARRB2,BAK1,BHLHE40,BST2,CCL17,CCL2,CCL20,CCL24,CCL4,CCL5,CCL7,CCL8,CCR1,CCR2,CCR5,CCR7,CD177,CD300A,CXCL1,CXCL10,CXCL13,CXCL2,CXCL3,CXCL5,CXCL9,EDN1,GARS,GRK6,HRH2,HTR7,IFITM3,LY86,MX1,NFIL3,NLRC5,OAS2,OAS3,P2RY2,PF4,PIM1,PLSCR1,POU2F2,PPBP,PROCR,RNMT,SBNO2,SLPI,SPN,STAT1,TNFRSF11B,TNFSF11,WARS
4	36	0.0763	0	NaN	DLL1,EIF4A1,EIF5A,EIF6,FAU,LSM5,NGF,NOV,POLR1B,RELB,ROR1,RPL10,RPL12,RPL13A,RPL15,RPL27,RPL32,RPL34,RPL35A,RPL37A,RPL38,RPL39,RPL9,RPS14,RPS18,RPS19,RPS21,RPS23,RPS27A,RPS27L,RPS5,RSPO3,SAMM50,SDAD1,SEC61B,SSR4
5	31	0.0657	0	NaN	CD274,CD33,CD53,CD69,CRLF2,CSF2RA,CSF2RB,CSF3,CTSS,DOK2,IDO1,IFNG,IL10,IL10RA,IL11,IL12A,IL15RA,IL18RAP,IL21R,IL2RA,IL2RB,IL6,IL7R,MAFB,OSM,PTAFR,PTPN1,PTPN6,SOCS1,SOCS3,STAT4
6	28	0.0593	0	NaN	B4GALT1,CD44,CD63,CHST11,E2F8,FBLN2,HEXB,HIF1A,HK2,HK3,LGALS3,LUM,MMP10,MMP13,MMP14,MMP3,MMP8,MMP9,NEUROD1,NR4A1,NUBP1,PFKFB3,PLIN2,SLC2A1,SLC7A11,TIMP1,TOP2A,VCAN
7	16	0.0339	0	NaN	AK2,ASS1,CNDP2,ENO1,GCH1,GLRX,NME1,NME2,PGAM1,PGK1,PHGDH,PSAT1,PYGL,RRM2,SOD2,TXNRD1
8	12	0.0254	0	NaN	ARG1,ARG2,CCT3,FARSA,GDA,KIF11,KIF1A,RAN,TUBA1B,TUBA1C,TUBB1,TUBB6
9	11	0.0233	0	NaN	CPSF2,GTF2F2,HMGA1,HMGA2,HMGB2,HNRNPA0,LMNB1,MELK,SNRPB,SNRPE,SNRPG
10	6	0.0127	0	NaN	ATRIP,DBF4,GINS1,MCM10,MCM3,MCM5
11	6	0.0127	0	NaN	CAMP,CTSG,IGFBP3,SERPINB10,SERPINB2,VDR
12	5	0.0106	0	NaN	CFL1,ISG15,RNF19B,UBD,UBE2L6
13	5	0.0106	0	NaN	CREB5,FFAR2,FOSL2,NFE2,NPY
14	4	0.0085	0	NaN	APOC2,LRP8,SDC4,TNFRSF13B
15	4	0.0085	0	NaN	NDUFC1,NDUFS4,UQCRFS1,UQCRQ
16	4	0.0085	0	NaN	ATP5E,ATP5G1,ATP5G3,ATP5L
17	3	0.0064	0	NaN	IL17A,IL17F,IL17RA
18	2	0.0042	0	NaN	MTHFD1L,MTHFD2
19	2	0.0042	0	NaN	INHBA,INHBB
20	2	0.0042	0	NaN	CFB,CFP
21	2	0.0042	0	NaN	MRPL52,MRPS18C
22	2	0.0042	0	NaN	CST7,LST1
23	2	0.0042	0	NaN	CYTH1,CYTIP
