# Supplementary material for: Modulation of Immune Signaling and Metabolism Highlights Host and Fungal Transcriptional Responses in Mouse Models of Invasive Pulmonary Aspergillosis
Source: Sci Rep. 2017 Dec 6;7:17096. doi: 10.1038/s41598-017-17000-1 (PMC5719083; doi:10.1038/s41598-017-17000-1)
Supplement: Supplementary file 1 — Supplementary zip [file 41598_2017_17000_MOESM1_ESM.zip › Supp_Files_Final/Supp_File_3_Reactome/LD2-LD3_Up_Modules_S5_0.001]

Module	GeneSet	RatioOfProteinInGeneSet	NumberOfProteinInGeneSet	ProteinFromModule	P-value	FDR	Nodes
0	Fc gamma R-mediated phagocytosis(K)	0.0093	91	21	0.0000	4.196643033083092E-14	SYK,PIK3CG,PIK3CD,ARPC1B,ARPC4,ARPC5,DOCK2,RAC2,SPHK1,VAV1,LAT,PLA2G4A,PLCG2,LYN,PRKCD,WAS,PRKCB,PIK3R5,PTPRC,HCK,FCGR2B
0	Cell surface interactions at the vascular wall(R)	0.0100	98	17	0.0000	2.3081536681957004E-13	CD48,CD47,SIRPA,ITGAL,ITGB2,ITGB3,ITGAM,ITGAX,ITGAV,FCER1G,ITGA4,ITGA5,LYN,TREM1,AMICA1,SELPLG,SELP
0	Fc epsilon RI signaling pathway(K)	0.0072	70	15	0.0000	4.056754931980322E-13	BTK,SYK,PIK3CG,PIK3CD,RAC2,FCER1G,VAV1,LAT,PLA2G4A,PLCG2,LYN,PRKCD,PRKCB,LCP2,PIK3R5
0	Natural killer cell mediated cytotoxicity(K)	0.0137	134	18	0.0000	1.049160758270773E-12	CD48,SYK,PIK3CG,PIK3CD,ITGAL,KLRK1,ITGB2,RAC2,FCER1G,TYROBP,VAV1,LAT,PLCG2,PRKCB,LCP2,PTK2B,PIK3R5,SH3BP2
0	Fc-epsilon receptor I signaling in mast cells(N)	0.0064	62	14	0.0000	1.049160758270773E-12	BTK,SYK,LAT2,FCER1G,ITK,SPHK1,VAV1,LAT,PLA2G4A,LYN,PRKCB,LCP2,HCLS1,FCGR2B
0	Regulation of actin cytoskeleton(K)	0.0220	215	21	0.0000	1.9654278204939146E-12	GNA13,ACTG1,PIK3CG,PIK3CD,ARPC1B,ITGAL,ARPC4,ITGB2,ARPC5,ITGB3,ITGAM,RAC2,ITGAX,ITGAV,NCKAP1L,ITGA4,VAV1,ITGA5,CYFIP2,WAS,PIK3R5
0	GPVI-mediated activation cascade(R)	0.0045	44	12	0.0000	7.146283564907208E-12	SYK,PIK3CG,PIK3CD,RAC2,FCER1G,VAV1,LAT,PLCG2,LYN,LCP2,PIK3R5,PIK3R6
0	Leukocyte transendothelial migration(K)	0.0121	118	16	0.0000	1.753786005309621E-11	ACTG1,PIK3CG,PIK3CD,ITGAL,ITGB2,ITGAM,RAC2,ITK,ITGA4,VAV1,PLCG2,RHOH,PRKCB,PTK2B,PIK3R5,RASSF5
0	Platelet activation(K)	0.0134	131	16	0.0000	7.428058168557072E-11	GNA13,BTK,GP9,ACTG1,SYK,PIK3CG,PIK3CD,ITGB3,FCER1G,PLA2G4A,PLCG2,FERMT3,LYN,LCP2,RASGRP1,PIK3R5
0	TCR signaling in na&#xef;ve CD4+ T cells(N)	0.0068	66	12	0.0000	5.201944430766048E-10	MAP4K1,ITK,VAV1,LAT,WAS,PRKCB,CD86,LCP2,RASGRP1,PTPRC,RASSF5,SH3BP2
0	Integrin signalling pathway(P)	0.0162	158	16	0.0000	9.467546746577682E-10	ACTG1,PIK3CG,PIK3CD,ARPC1B,RND1,ITGAL,ITGB2,ARPC5,ITGB3,ITGAM,RAC2,ITGAX,ITGAV,ITGA4,ITGA5,PTK2B
0	B cell receptor signaling pathway(K)	0.0074	72	12	0.0000	1.172343333522008E-9	BTK,SYK,PIK3CG,PIK3CD,RAC2,VAV1,PLCG2,LYN,PRKCB,DAPP1,PIK3R5,FCGR2B
0	Urokinase-type plasminogen activator (uPA) and uPAR-mediated signaling(N)	0.0043	42	10	0.0000	1.673070126884113E-9	PLAUR,ITGB2,ITGB3,ITGAM,ITGAV,ITGA5,MMP12,FPR1,FPR3,FPR2
0	B cell activation(P)	0.0060	59	11	0.0000	2.15185869123502E-9	BTK,SYK,PIK3CG,PIK3CD,RAC2,VAV1,PLCG2,LYN,PRKCD,PRKCB,PTPRC
0	Osteoclast differentiation(K)	0.0134	131	14	0.0000	6.634659488469197E-9	BTK,LILRA6,SYK,PIK3CG,PIK3CD,SIRPA,ITGB3,TYROBP,CSF1R,PLCG2,TREM2,LCP2,PIK3R5,FCGR2B
0	Class I PI3K signaling events(N)	0.0039	38	9	0.0000	1.312042452461526E-8	BTK,SYK,FGR,ITK,LAT,PLCG2,LYN,DAPP1,HCK
0	Staphylococcus aureus infection(K)	0.0057	56	10	0.0000	1.938413096702618E-8	ITGAL,ITGB2,ITGAM,FPR1,FPR3,FPR2,C2,SELPLG,SELP,FCGR2B
0	DAP12 interactions(R)	0.0176	172	15	0.0000	1.938413096702618E-8	BTK,SYK,PIK3CD,CLEC5A,KLRK1,TYROBP,CD300E,VAV1,LAT,PLCG2,PRKCD,CD86,TREM1,TREM2,LCP2
0	PDGFR-beta signaling pathway(N)	0.0123	120	13	0.0000	1.9441873111425423E-8	ARPC1B,FGR,ARPC4,ARPC5,ITGB3,ITGAV,SPHK1,PLA2G4A,CYFIP2,SLA,LYN,PRKCD,HCK
0	Beta2 integrin cell surface interactions(N)	0.0030	29	8	0.0000	2.9658173916757846E-8	TGFBI,F10,PLAUR,ITGAL,ITGB2,ITGAM,ITGAX,PLAT
0	Rap1 signaling pathway(K)	0.0216	211	16	0.0000	3.186857777670582E-8	ACTG1,PIK3CG,PIK3CD,ITGAL,ITGB2,ITGB3,ITGAM,RAC2,CSF1R,LAT,PRKCB,LCP2,FPR1,PIK3R5,RGS14,RASSF5
0	IL8- and CXCR2-mediated signaling events(N)	0.0035	34	8	0.0000	9.554302582426288E-8	PIK3CG,FGR,DOCK2,RAC2,LYN,PRKCB,PIK3R6,HCK
0	Bacterial invasion of epithelial cells(K)	0.0078	76	10	0.0000	2.5463893749133604E-7	ACTG1,PIK3CG,PIK3CD,ARPC1B,ARPC4,ARPC5,ITGA5,WAS,PIK3R5,HCLS1
0	Chemokine signaling pathway(K)	0.0194	189	14	0.0000	3.983198770818319E-7	PIK3CG,PIK3CD,FGR,DOCK2,RAC2,ITK,VAV1,LYN,PRKCD,WAS,PRKCB,PTK2B,PIK3R5,HCK
0	Beta3 integrin cell surface interactions(N)	0.0044	43	8	0.0000	5.083705689745699E-7	PVR,CD47,TGFBI,PLAUR,ITGB3,ITGAV,SPHK1,TNC
0	TCR signaling in na&#xef;ve CD8+ T cells(N)	0.0054	53	8	0.0000	2.307585826644143E-6	VAV1,LAT,PRKCB,CD86,LCP2,RASGRP1,PTPRC,RASSF5
0	T cell activation(P)	0.0083	81	9	0.0000	4.8994772239296935E-6	PIK3CG,PIK3CD,RAC2,VAV1,LAT,WAS,CD86,LCP2,PTPRC
0	VEGF signaling pathway(K)	0.0063	61	8	0.0000	6.134785842104584E-6	PIK3CG,PIK3CD,RAC2,SPHK1,PLA2G4A,PLCG2,PRKCB,PIK3R5
0	Focal adhesion(K)	0.0212	207	13	0.0000	7.212453473126601E-6	ACTG1,PIK3CG,PIK3CD,ITGB3,RAC2,ITGAV,ITGA4,VAV1,ITGA5,PARVG,PRKCB,TNC,PIK3R5
0	BCR signaling pathway(N)	0.0067	65	8	0.0000	9.076241044070343E-6	BTK,SYK,MAP4K1,PLCG2,LYN,DAPP1,PTPRC,FCGR2B
0	IL8- and CXCR1-mediated signaling events(N)	0.0029	28	6	0.0000	9.988924302373192E-6	PIK3CG,FGR,LYN,PRKCB,PIK3R6,HCK
0	Alpha-synuclein signaling(N)	0.0031	30	6	0.0000	1.3606574472802002E-5	SYK,FGR,LYN,PRKCD,PTK2B,HCK
0	amb2 Integrin signaling(N)	0.0032	31	6	0.0000	1.641767760973689E-5	ITGB2,ITGAM,PLAT,SELPLG,SELP,HCK
0	Inflammation mediated by chemokine and cytokine signaling pathway(P)	0.0075	73	8	0.0000	1.9579494397792274E-5	PIK3CG,PIK3CD,ITGAL,RAC2,VAV1,PLCG2,PRKCB,PTK2B
0	T cell receptor signaling pathway(K)	0.0107	104	9	0.0000	2.6902198168032854E-5	PIK3CG,PIK3CD,ITK,VAV1,LAT,LCP2,RASGRP1,PIK3R5,PTPRC
0	Thromboxane A2 receptor signaling(N)	0.0055	54	7	0.0000	2.7232565836809997E-5	GNA13,SYK,FGR,LYN,PRKCD,PRKCB,HCK
0	CXCR4-mediated signaling events(N)	0.0081	79	8	0.0000	3.170698088750257E-5	GNA13,FGR,VAV1,RGS1,LYN,PTK2B,PTPRC,HCK
0	Cell adhesion molecules (CAMs)(K)	0.0148	144	10	0.0000	4.587110478759815E-5	PVR,ITGAL,ITGB2,ITGAM,ITGAV,ITGA4,CD86,SELPLG,PTPRC,SELP
0	Shigellosis(K)	0.0063	61	7	0.0000	5.400596065652241E-5	ACTG1,ARPC1B,ARPC4,ARPC5,ITGA5,WAS,HCLS1
0	Hematopoietic cell lineage(K)	0.0089	87	8	0.0000	5.740632897544007E-5	GP9,CD38,CD37,ITGB3,ITGAM,CSF1R,ITGA4,ITGA5
0	Thyroid hormone signaling pathway(K)	0.0122	119	9	0.0000	7.099269906141181E-5	ACTG1,PIK3CG,PIK3CD,ITGB3,ITGAV,PLCG2,PRKCB,PIK3R5,ATP1A3
0	Fcgamma receptor (FCGR) dependent phagocytosis(R)	0.0232	226	12	0.0000	7.631706274535688E-5	ACTG1,SYK,FGR,ARPC4,ARPC5,VAV1,PLCG2,CYFIP2,LYN,PRKCD,WAS,HCK
0	Signaling by Rho GTPases(R)	0.0125	122	9	0.0000	7.682299082834021E-5	RAC2,ARHGDIB,VAV1,ARHGAP19,ARHGAP15,ARHGAP11A,ARHGAP9,RHOH,ARHGAP30
0	Beta1 integrin cell surface interactions(N)	0.0068	66	7	0.0000	7.965166191414852E-5	F13A1,TGFBI,PLAUR,ITGAV,ITGA4,ITGA5,TNC
0	Signal regulatory protein (SIRP) family interactions(R)	0.0012	12	4	0.0000	8.86028479420986E-5	CD47,SIRPA,TYROBP,PTK2B
0	Proteoglycans in cancer(K)	0.0209	204	11	0.0000	1.4301804113348027E-4	ACTG1,PIK3CG,PIK3CD,PLAUR,ITGB3,ITGAV,ITGA5,PLCG2,PRKCB,PIK3R5,HCLS1
0	JNK signaling in the CD4+ TCR pathway(N)	0.0014	14	4	0.0000	1.4796918236514855E-4	MAP4K1,LAT,PRKCB,LCP2
0	Extracellular matrix organization(R)	0.0254	248	12	0.0000	1.4796918236514855E-4	CD47,ADAM8,ITGAL,ITGB2,ITGB3,ITGAM,ITGAX,ITGAV,ITGA4,ITGA5,MMP12,TNC
0	Signaling by VEGF(R)	0.0106	103	8	0.0000	1.490188164099404E-4	ITGB3,ITGAV,SPHK1,VAV1,CYFIP2,PRKCD,PRKCB,PTK2B
0	Signaling events mediated by PTP1B(N)	0.0053	52	6	0.0000	1.929717270762188E-4	FGR,ITGB3,CSF1R,LAT,LYN,HCK
0	Tuberculosis(K)	0.0182	178	10	0.0000	2.1775768496501424E-4	CLEC4E,SYK,ITGB2,ITGAM,ITGAX,FCER1G,SPHK1,CORO1A,CLEC7A,FCGR2B
0	Pathogenic Escherichia coli infection(K)	0.0056	55	6	0.0000	2.630517438826363E-4	ACTG1,ARPC1B,ARPC4,ARPC5,WAS,HCLS1
0	Non-small cell lung cancer(K)	0.0057	56	6	0.0000	2.904856026189062E-4	PIK3CG,PIK3CD,PLCG2,PRKCB,PIK3R5,RASSF5
0	Ras signaling pathway(K)	0.0234	228	11	0.0000	3.4147381583515823E-4	PIK3CG,PIK3CD,RAC2,CSF1R,LAT,PLA2G4A,PLCG2,PRKCB,RASGRP1,PIK3R5,RASSF5
0	ECM-receptor interaction(K)	0.0089	87	7	0.0001	3.418787396920475E-4	GP9,CD47,ITGB3,ITGAV,ITGA4,ITGA5,TNC
0	Phagosome(K)	0.0158	154	9	0.0001	3.501620150210272E-4	ACTG1,ITGB2,ITGB3,ITGAM,ITGAV,CORO1A,ITGA5,CLEC7A,FCGR2B
0	Fc epsilon receptor (FCERI) signaling(R)	0.0329	321	13	0.0001	3.5222372921839273E-4	BTK,SYK,PIK3CD,LAT2,FCER1G,ITK,VAV1,LAT,PLCG2,LYN,CD86,LCP2,RASGRP1
0	Aldosterone-regulated sodium reabsorption(K)	0.0040	39	5	0.0001	4.850093101977926E-4	PIK3CG,PIK3CD,PRKCB,PIK3R5,ATP1A3
0	Semaphorin interactions(R)	0.0067	65	6	0.0001	5.619964726635285E-4	RND1,RAC2,TYROBP,SEMA4D,TREM2,PTPRC
0	Inflammatory mediator regulation of TRP channels(K)	0.0101	99	7	0.0001	7.581702525454315E-4	PIK3CG,PIK3CD,PLA2G4A,PLCG2,PRKCD,PRKCB,PIK3R5
0	Choline metabolism in cancer(K)	0.0103	100	7	0.0001	8.061441904336775E-4	PIK3CG,PIK3CD,RAC2,PLA2G4A,WAS,PRKCB,PIK3R5
0	Carbohydrate digestion and absorption(K)	0.0046	45	5	0.0002	9.413102667319428E-4	PIK3CG,PIK3CD,PRKCB,PIK3R5,ATP1A3
1	Leishmaniasis(K)	0.0075	73	10	0.0000	3.3359626172568824E-9	TLR2,MYD88,IL1B,NOS2,IL1A,NCF2,NCF1,NCF4,TNF,ELK1
1	Toll-Like Receptors Cascades(R)	0.0135	132	11	0.0000	2.7432472293753563E-8	TLR2,TLR7,MYD88,SAA1,RIPK3,ELK1,MAPKAPK2,IRAK3,BIRC2,IKBKE,CD14
1	Pertussis(K)	0.0077	75	9	0.0000	3.9495834713854094E-8	MYD88,IL1B,NOS2,CASP1,IL1A,TNF,PYCARD,IRF1,CD14
1	Legionellosis(K)	0.0056	55	8	0.0000	5.7362186556275674E-8	TLR2,MYD88,IL1B,CASP1,TNF,PYCARD,APAF1,CD14
1	IL1-mediated signaling events(N)	0.0035	34	7	0.0000	5.7362186556275674E-8	MYD88,IL1B,CASP1,IL1A,IL1R2,IRAK3,IL1RN
1	stress induction of hsp regulation(B)	0.0014	14	5	0.0000	8.310504286956899E-7	DAXX,IL1A,TNF,MAPKAPK2,APAF1
1	Osteoclast differentiation(K)	0.0134	131	9	0.0000	1.9605694061564094E-6	SPI1,IL1B,IL1A,NCF2,NCF1,NCF4,TNF,ACP5,CYBB
1	Tuberculosis(K)	0.0182	178	10	0.0000	1.9605694061564094E-6	TLR2,MYD88,IL1B,NOS2,IL1A,TNF,CYP27B1,LSP1,APAF1,CD14
1	Cytosolic DNA-sensing pathway(K)	0.0066	64	7	0.0000	2.287716685533958E-6	IL1B,CASP1,RIPK3,PYCARD,ZBP1,AIM2,IKBKE
1	Interleukin-1 signaling(R)	0.0041	40	6	0.0000	2.9758483185426954E-6	MYD88,IL1B,IL1A,IL1R2,IRAK3,IL1RN
1	TNF signaling pathway(K)	0.0113	110	8	0.0000	4.811589372266667E-6	IL1B,MLKL,RIPK3,TNFAIP3,TNF,TNFRSF1B,BIRC2,SELE
1	Endogenous TLR signaling(N)	0.0026	25	5	0.0000	7.192198445138409E-6	S100A8,S100A9,TLR2,MYD88,CD14
1	Caspase cascade in apoptosis(N)	0.0053	52	6	0.0000	9.856775362582226E-6	CASP4,CASP1,GZMB,TNF,BIRC2,APAF1
1	Apoptosis(K)	0.0088	86	7	0.0000	9.856775362582226E-6	MYD88,IL1B,IL1A,TNF,IRAK3,BIRC2,APAF1
1	Salmonella infection(K)	0.0088	86	7	0.0000	9.856775362582226E-6	MYD88,IL1B,NOS2,CASP1,IL1A,PYCARD,CD14
1	NOD-like receptor signaling pathway(K)	0.0058	57	6	0.0000	1.4075837866167618E-5	IL1B,CASP1,TNFAIP3,TNF,PYCARD,BIRC2
1	signal transduction through il1r(B)	0.0036	35	5	0.0000	2.5339295302240217E-5	MYD88,IL1B,IL1A,TNF,IRAK3
1	Toll-like receptor signaling pathway(K)	0.0109	106	7	0.0000	3.120608574347372E-5	TLR2,TLR7,MYD88,IL1B,TNF,IKBKE,CD14
1	Influenza A(K)	0.0180	176	8	0.0000	8.835856807287712E-5	TLR7,MYD88,IL1B,CASP1,IL1A,TNF,PYCARD,IKBKE
1	Malaria(K)	0.0050	49	5	0.0000	1.0850295631181783E-4	TLR2,MYD88,IL1B,TNF,SELE
1	Measles(K)	0.0137	134	7	0.0000	1.1943818326920486E-4	TLR2,TLR7,MYD88,IL1B,IL1A,TNFAIP3,IKBKE
1	Amyotrophic lateral sclerosis (ALS)(K)	0.0052	51	5	0.0000	1.1943818326920486E-4	DAXX,CASP1,TNF,TNFRSF1B,APAF1
1	NF-kappa B signaling pathway(K)	0.0093	91	6	0.0000	1.4338630089816284E-4	MYD88,IL1B,TNFAIP3,TNF,BIRC2,CD14
1	Phagosome(K)	0.0158	154	7	0.0000	2.588186416006E-4	MSR1,TLR2,NCF2,NCF1,NCF4,CYBB,CD14
1	Amoebiasis(K)	0.0112	109	6	0.0000	3.5216389139636206E-4	TLR2,IL1B,NOS2,IL1R2,TNF,CD14
1	African trypanosomiasis(K)	0.0035	34	4	0.0000	3.7503015380391247E-4	MYD88,IL1B,TNF,SELE
1	Toxoplasmosis(K)	0.0122	119	6	0.0001	5.07287603292994E-4	TLR2,MYD88,NOS2,TNF,BIRC2,ALOX5
1	Nucleotide-binding domain, leucine rich repeat containing receptor (NLR) signaling pathways(R)	0.0039	38	4	0.0001	5.511696559119539E-4	CASP1,TNFAIP3,PYCARD,AIM2
1	Arachidonic acid metabolism(R)	0.0039	38	4	0.0001	5.511696559119539E-4	ALOX12,MAPKAPK2,ALOX5AP,ALOX5
1	RIG-I/MDA5 mediated induction of IFN-alpha/beta pathways(R)	0.0078	76	5	0.0001	5.511696559119539E-4	MYD88,SAA1,TNFAIP3,IKBKE,IRF1
1	Graft-versus-host disease(K)	0.0043	42	4	0.0001	7.385762184141109E-4	IL1B,IL1A,GZMB,TNF
1	MAPK signaling pathway(K)	0.0263	257	8	0.0001	7.458111601327255E-4	DAXX,IL1B,IL1A,IL1R2,TNF,ELK1,MAPKAPK2,CD14
1	Type I diabetes mellitus(K)	0.0045	44	4	0.0001	8.821057217548445E-4	IL1B,IL1A,GZMB,TNF
1	Hematopoietic cell lineage(K)	0.0089	87	5	0.0001	8.853777358657222E-4	IL1B,IL1A,IL1R2,TNF,CD14
1	TNF receptor signaling pathway(N)	0.0047	46	4	0.0001	8.955853978900308E-4	TNFAIP3,TNF,TNFRSF1B,BIRC2
2	Mitotic Prometaphase(R)	0.0101	99	20	0.0000	5.10702591327572E-15	AURKB,KIF2C,INCENP,CDCA5,CDK1,ZWINT,BUB1B,B9D2,SPC24,CENPA,BUB1,CENPM,CENPL,CENPF,NDC80,BIRC5,PMF1,CCNB1,CCNB2,PLK1
2	APC/C-mediated degradation of cell cycle proteins(R)	0.0082	80	17	0.0000	5.10702591327572E-15	AURKA,PTTG1,AURKB,CDK1,UBE2C,PSMA2,PSMA5,PSME2,BUB1B,PSMA7,PSMB5,PSMB4,PSMB3,PSMB8,CCNB1,PSMD14,PLK1
2	Mitotic Metaphase and Anaphase(R)	0.0165	161	28	0.0000	5.10702591327572E-15	PTTG1,AURKB,KIF2C,INCENP,CDCA5,UBE2C,PSMA2,PSMA5,PSME2,ZWINT,BUB1B,B9D2,PSMA7,PSMB5,SPC24,PSMB4,CENPA,PSMB3,BUB1,CENPM,CENPL,CENPF,NDC80,BIRC5,PMF1,PSMB8,PSMD14,PLK1
2	PLK1 signaling events(N)	0.0045	44	11	0.0000	1.4988010832439613E-14	AURKA,INCENP,CDK1,TPX2,ECT2,BUB1B,SPC24,BUB1,NDC80,CCNB1,PLK1
2	Cell Cycle Checkpoints(R)	0.0119	116	14	0.0000	1.4988010832439613E-14	CDK1,UBE2C,PSMA2,PSMA5,PSME2,BUB1B,PSMA7,PSMB5,PSMB4,PSMB3,PSMB8,CCNB1,PSMD14,CCNB2
2	FOXM1 transcription factor network(N)	0.0042	41	10	0.0000	2.808864252301646E-13	AURKB,CCNA2,CDK1,CKS1B,CENPA,CENPF,BIRC5,CCNB1,CCNB2,PLK1
2	Mitotic G1-G1/S phases(R)	0.0129	126	13	0.0000	8.986145161316017E-13	E2F2,CDK1,PSMA2,PSMA5,PSME2,CKS1B,PSMA7,PSMB5,PSMB4,PSMB3,PSMB8,CCNB1,PSMD14
2	Aurora B signaling(N)	0.0041	40	9	0.0000	9.863443395374816E-12	AURKA,AURKB,KIF2C,INCENP,CENPA,BUB1,NDC80,BIRC5,RACGAP1
2	S Phase(R)	0.0122	119	12	0.0000	9.878764473114643E-12	CDCA5,PSMA2,PSMA5,PSME2,CKS1B,PSMA7,PSMB5,PSMB4,PSMB3,PSMB8,DNA2,PSMD14
2	Class I MHC mediated antigen processing & presentation(R)	0.0092	90	11	0.0000	1.1299516877727456E-11	PSMA2,PSMA5,PSME2,PSMA7,PSMB5,PSMB4,PSMB3,TAP2,TAP1,PSMB8,PSMD14
2	Proteasome(K)	0.0045	44	9	0.0000	1.617772582562793E-11	PSMA2,PSMA5,PSME2,PSMA7,PSMB5,PSMB4,PSMB3,PSMB8,PSMD14
2	Regulation of DNA replication(R)	0.0075	73	10	0.0000	3.8122394130368775E-11	E2F2,PSMA2,PSMA5,PSME2,PSMA7,PSMB5,PSMB4,PSMB3,PSMB8,PSMD14
2	Regulation of Apoptosis(R)	0.0051	50	9	0.0000	4.1662229222083624E-11	PSMA2,PSMA5,PSME2,PSMA7,PSMB5,PSMB4,PSMB3,PSMB8,PSMD14
2	M/G1 Transition(R)	0.0084	82	10	0.0000	9.653078336668841E-11	E2F2,PSMA2,PSMA5,PSME2,PSMA7,PSMB5,PSMB4,PSMB3,PSMB8,PSMD14
2	Hedgehog ligand biogenesis(R)	0.0064	62	9	0.0000	2.4859314606828775E-10	PSMA2,PSMA5,PSME2,PSMA7,PSMB5,PSMB4,PSMB3,PSMB8,PSMD14
2	Synthesis of DNA(R)	0.0097	95	10	0.0000	3.5643310525301786E-10	PSMA2,PSMA5,PSME2,PSMA7,PSMB5,PSMB4,PSMB3,PSMB8,DNA2,PSMD14
2	Degradation of beta-catenin by the destruction complex(R)	0.0070	68	9	0.0000	4.96296337360036E-10	PSMA2,PSMA5,PSME2,PSMA7,PSMB5,PSMB4,PSMB3,PSMB8,PSMD14
2	Hedgehog 'on' state(R)	0.0083	81	9	0.0000	1.9980924692575286E-9	PSMA2,PSMA5,PSME2,PSMA7,PSMB5,PSMB4,PSMB3,PSMB8,PSMD14
2	Regulation of mRNA stability by proteins that bind AU-rich elements(R)	0.0088	86	9	0.0000	3.362690792485523E-9	PSMA2,PSMA5,PSME2,PSMA7,PSMB5,PSMB4,PSMB3,PSMB8,PSMD14
2	Hedgehog 'off' state(R)	0.0091	89	9	0.0000	3.880907595288363E-9	PSMA2,PSMA5,PSME2,PSMA7,PSMB5,PSMB4,PSMB3,PSMB8,PSMD14
2	Metabolism of amino acids and derivatives(R)	0.0153	149	10	0.0000	1.975994301517403E-8	PSMA2,PSMA5,PSME2,PSMA7,PSMB5,PSMB4,PSMB3,ODC1,PSMB8,PSMD14
2	beta-catenin independent WNT signaling(R)	0.0114	111	9	0.0000	2.6114437945423674E-8	PSMA2,PSMA5,PSME2,PSMA7,PSMB5,PSMB4,PSMB3,PSMB8,PSMD14
2	Cell cycle(K)	0.0127	124	9	0.0000	6.742209524013276E-8	E2F2,PTTG1,CCNA2,CDK1,BUB1B,BUB1,CCNB1,CCNB2,PLK1
2	TCF dependent signaling in response to WNT(R)	0.0153	149	9	0.0000	2.673876281500398E-7	PSMA2,PSMA5,PSME2,PSMA7,PSMB5,PSMB4,PSMB3,PSMB8,PSMD14
2	Aurora A signaling(N)	0.0032	31	5	0.0000	2.748910540861793E-6	AURKA,AURKB,TPX2,CENPA,BIRC5
2	Mitotic Prophase(R)	0.0066	64	6	0.0000	4.375296350223046E-6	CDK1,NCAPG2,CCNB1,CCNB2,NUP62,PLK1
2	Mitotic G2-G2/M phases(R)	0.0114	111	7	0.0000	6.273851260285568E-6	AURKA,CCNA2,CDK1,CENPF,CCNB1,CCNB2,PLK1
2	Oocyte meiosis(K)	0.0116	113	7	0.0000	6.273851260285568E-6	AURKA,PTTG1,CDK1,BUB1,CCNB1,CCNB2,PLK1
2	p73 transcription factor network(N)	0.0076	74	6	0.0000	8.053624774628787E-6	CCNA2,CDK1,BUB1,CCNB1,PLK3,PLK1
2	Progesterone-mediated oocyte maturation(K)	0.0091	89	6	0.0000	2.3031105503612537E-5	CCNA2,CDK1,BUB1,CCNB1,CCNB2,PLK1
2	Parkinson disease(P)	0.0063	61	5	0.0000	5.796613524600147E-5	SNCA,PSMA2,PSMA5,PSMA7,PSMB3
2	Nucleosome assembly(R)	0.0030	29	4	0.0000	5.9459253941351875E-5	CENPA,CENPM,CENPL,CENPW
2	Signaling by the B Cell Receptor (BCR)(R)	0.0329	321	9	0.0000	1.1247075812859109E-4	PSMA2,PSMA5,PSME2,PSMA7,PSMB5,PSMB4,PSMB3,PSMB8,PSMD14
2	Aurora C signaling(N)	0.0004	4	2	0.0002	7.806710023094965E-4	AURKB,INCENP
3	GPCR ligand binding(R)	0.0396	386	24	0.0000	6.328271240363392E-15	CXCL1,CCL2,CXCL5,CCR1,CXCL3,CXCL2,EDN1,CXCL9,PF4,CCL5,CCL4,CCL7,CXCL10,CCL20,HRH2,P2RY2,ACKR1,CCL17,CCR7,CCR5,PPBP,CXCL13,HTR7,CCR2
3	Cytokine-cytokine receptor interaction(K)	0.0272	265	23	0.0000	6.328271240363392E-15	CXCL1,CCL2,CXCL5,CCR1,CXCL3,CXCL2,CXCL9,CCL8,PF4,CCL5,CCL4,CCL7,CXCL10,CCL24,TNFRSF11B,CCL20,CCL17,CCR7,TNFSF11,CCR5,PPBP,CXCL13,CCR2
3	Chemokine signaling pathway(K)	0.0194	189	24	0.0000	6.328271240363392E-15	CXCL1,CCL2,CXCL5,CCR1,CXCL3,CXCL2,CXCL9,CCL8,PF4,CCL5,CCL4,CCL7,CXCL10,CCL24,CCL20,STAT1,CCL17,CCR7,CCR5,PPBP,ARRB2,CXCL13,CCR2,GRK6
3	TNF signaling pathway(K)	0.0113	110	9	0.0000	1.427948187471273E-7	CXCL1,CCL2,CXCL5,CXCL3,CXCL2,EDN1,CCL5,CXCL10,CCL20
3	GPCR downstream signaling(R)	0.0912	890	19	0.0000	4.995389413231521E-7	CXCL1,CXCL5,CCR1,CXCL3,CXCL2,EDN1,CXCL9,PF4,CCL5,CXCL10,CCL20,HRH2,P2RY2,CCR7,CCR5,PPBP,CXCL13,HTR7,CCR2
3	Interferon alpha/beta signaling(R)	0.0069	67	6	0.0000	2.8148961495944036E-5	IFITM3,OAS3,OAS2,MX1,BST2,STAT1
3	Rheumatoid arthritis(K)	0.0092	90	6	0.0000	1.3020703418131774E-4	CXCL1,CCL2,CXCL5,CCL5,CCL20,TNFSF11
3	ß-arrestins in gpcr desensitization(B)	0.0027	26	4	0.0000	1.6980578271674762E-4	EDN1,CCL4,P2RY2,CCR5
3	activation of camp-dependent protein kinase pka(B)	0.0027	26	4	0.0000	1.6980578271674762E-4	EDN1,CCL4,P2RY2,CCR5
3	role of ß-arrestins in the activation and targeting of map kinases(B)	0.0029	28	4	0.0000	1.9744064323978794E-4	EDN1,CCL4,P2RY2,CCR5
3	pertussis toxin-insensitive ccr5 signaling in macrophage(B)	0.0009	9	3	0.0000	1.9744064323978794E-4	CCL2,CCL4,CCR5
3	roles of ß arrestin dependent recruitment of src kinases in gpcr signaling(B)	0.0033	32	4	0.0000	2.809636271816629E-4	EDN1,CCL4,P2RY2,CCR5
3	Influenza A(K)	0.0180	176	7	0.0000	3.110801784698136E-4	CCL2,OAS3,OAS2,CCL5,CXCL10,MX1,STAT1
3	CXCR3-mediated signaling events(N)	0.0036	35	4	0.0000	3.1686830604504834E-4	CXCL9,PF4,CXCL10,CXCL13
3	IL23-mediated signaling events(N)	0.0037	36	4	0.0000	3.1686830604504834E-4	CXCL1,CCL2,CXCL9,STAT1
3	chrebp regulation by carbohydrates and camp(B)	0.0037	36	4	0.0000	3.1686830604504834E-4	EDN1,CCL4,P2RY2,CCR5
3	activation of csk by camp-dependent protein kinase inhibits signaling through the t cell receptor(B)	0.0041	40	4	0.0000	4.760550678029052E-4	EDN1,CCL4,P2RY2,CCR5
3	ion channels and their functional role in vascular endothelium(B)	0.0044	43	4	0.0001	5.660386153204522E-4	EDN1,CCL4,P2RY2,CCR5
4	Eukaryotic Translation Termination(R)	0.0086	84	20	0.0000	1.7763568394002505E-15	RPL15,RPL38,RPL39,RPL32,RPL9,RPL34,FAU,RPL10,RPL12,RPS21,RPS23,RPS27A,RPL35A,RPL27,RPS5,RPS18,RPS19,RPL13A,RPS14,RPL37A
4	Eukaryotic Translation Initiation(R)	0.0115	112	21	0.0000	1.7763568394002505E-15	RPL15,RPL38,RPL39,RPL32,RPL9,RPL34,FAU,RPL10,RPL12,RPS21,RPS23,RPS27A,RPL35A,RPL27,RPS5,RPS18,RPS19,RPL13A,RPS14,EIF4A1,RPL37A
4	SRP-dependent cotranslational protein targeting to membrane(R)	0.0108	105	22	0.0000	1.7763568394002505E-15	RPL15,RPL38,RPL39,RPL32,RPL9,RPL34,FAU,RPL10,RPL12,RPS21,RPS23,RPS27A,RPL35A,RPL27,RPS5,RPS18,SEC61B,RPS19,RPL13A,RPS14,RPL37A,SSR4
4	Ribosome(K)	0.0138	135	21	0.0000	1.7763568394002505E-15	RPL15,RPS27L,RPL38,RPL39,RPL32,RPL9,RPL34,FAU,RPL10,RPL12,RPS21,RPS23,RPS27A,RPL35A,RPL27,RPS5,RPS18,RPS19,RPL13A,RPS14,RPL37A
4	Nonsense-Mediated Decay (NMD)(R)	0.0109	106	20	0.0000	1.7763568394002505E-15	RPL15,RPL38,RPL39,RPL32,RPL9,RPL34,FAU,RPL10,RPL12,RPS21,RPS23,RPS27A,RPL35A,RPL27,RPS5,RPS18,RPS19,RPL13A,RPS14,RPL37A
4	Eukaryotic Translation Elongation(R)	0.0089	87	20	0.0000	1.7763568394002505E-15	RPL15,RPL38,RPL39,RPL32,RPL9,RPL34,FAU,RPL10,RPL12,RPS21,RPS23,RPS27A,RPL35A,RPL27,RPS5,RPS18,RPS19,RPL13A,RPS14,RPL37A
5	Jak-STAT signaling pathway(K)	0.0160	156	20	0.0000	8.881784197001252E-15	CSF3,CRLF2,IL21R,IL7R,IL10,IL11,STAT4,IL10RA,IFNG,CSF2RB,IL15RA,CSF2RA,PTPN6,IL2RB,IL6,IL2RA,SOCS3,SOCS1,OSM,IL12A
5	Cytokine-cytokine receptor interaction(K)	0.0272	265	17	0.0000	8.881784197001252E-15	CSF3,CRLF2,IL21R,IL7R,IL10,IL11,IL10RA,IFNG,CSF2RB,IL15RA,CSF2RA,IL2RB,IL6,IL2RA,IL18RAP,OSM,IL12A
5	IL12-mediated signaling events(N)	0.0062	60	7	0.0000	1.8647908439639593E-8	STAT4,IFNG,IL2RB,IL2RA,IL18RAP,SOCS1,IL12A
5	Inflammatory bowel disease (IBD)(K)	0.0068	66	7	0.0000	2.711666446941763E-8	IL21R,IL10,STAT4,IFNG,IL6,IL18RAP,IL12A
5	Interleukin-2 signaling(R)	0.0044	43	6	0.0000	8.132755624501442E-8	CSF2RB,CSF2RA,PTPN6,IL2RB,IL6,IL2RA
5	Hematopoietic cell lineage(K)	0.0089	87	7	0.0000	1.1714381331628942E-7	CSF3,IL7R,IL11,CSF2RA,IL6,IL2RA,CD33
5	IL2-mediated signaling events(N)	0.0055	54	6	0.0000	2.2444588831938006E-7	IFNG,IL2RB,IL2RA,SOCS3,SOCS1,DOK2
5	African trypanosomiasis(K)	0.0035	34	5	0.0000	9.001373327821582E-7	IL10,IFNG,IL6,IDO1,IL12A
5	Interferon gamma signaling(R)	0.0074	72	6	0.0000	9.001373327821582E-7	IFNG,PTPN6,SOCS3,SOCS1,PTPN1,PTAFR
5	IL23-mediated signaling events(N)	0.0037	36	5	0.0000	1.0023180845308843E-6	STAT4,IFNG,IL6,IL18RAP,SOCS3
5	Interleukin-3, 5 and GM-CSF signaling(R)	0.0040	39	5	0.0000	1.3009527251028885E-6	CSF2RB,CSF2RA,PTPN6,IL2RB,IL2RA
5	Malaria(K)	0.0050	49	5	0.0000	3.708432639082382E-6	CSF3,IL10,IFNG,IL6,IL12A
5	Growth hormone receptor signaling(R)	0.0025	24	4	0.0000	8.583203782386306E-6	PTPN6,SOCS3,SOCS1,PTPN1
5	IL27-mediated signaling events(N)	0.0027	26	4	0.0000	1.0528003041576639E-5	STAT4,IFNG,IL6,IL12A
5	IL4-mediated signaling events(N)	0.0066	64	5	0.0000	1.0528003041576639E-5	IL10,PTPN6,SOCS3,SOCS1,DOK2
5	IL12 signaling mediated by STAT4(N)	0.0031	30	4	0.0000	1.7257570696926905E-5	STAT4,IFNG,IL2RA,IL18RAP
5	GPVI-mediated activation cascade(R)	0.0045	44	4	0.0000	6.785987475765864E-5	CSF2RB,CSF2RA,IL2RB,IL2RA
5	il-2 receptor beta chain in t cell activation(B)	0.0046	45	4	0.0000	6.785987475765864E-5	IL2RB,IL2RA,SOCS3,SOCS1
5	Tuberculosis(K)	0.0182	178	6	0.0000	7.869703342233692E-5	IL10,IL10RA,IFNG,IL6,CTSS,IL12A
5	Interferon-gamma signaling pathway(P)	0.0015	15	3	0.0000	9.25500454949102E-5	IFNG,PTPN6,SOCS3
5	SHP2 signaling(N)	0.0052	51	4	0.0000	9.681063033883941E-5	IFNG,IL2RB,IL6,IL2RA
5	Toxoplasmosis(K)	0.0122	119	5	0.0000	1.4696793422963594E-4	IL10,IL10RA,IFNG,SOCS1,IL12A
5	Downstream signaling in na&#xef;ve CD8+ T cells(N)	0.0065	63	4	0.0000	2.201643956772914E-4	STAT4,IFNG,IL2RB,IL2RA
5	Measles(K)	0.0137	134	5	0.0000	2.2142100736854964E-4	IFNG,IL2RB,IL6,IL2RA,IL12A
5	Interferon alpha/beta signaling(R)	0.0069	67	4	0.0000	2.3950697206109872E-4	PTPN6,SOCS3,SOCS1,PTPN1
5	Leishmaniasis(K)	0.0075	73	4	0.0001	3.335659221004317E-4	IL10,IFNG,PTPN6,IL12A
5	GMCSF-mediated signaling events(N)	0.0038	37	3	0.0002	8.322388594506069E-4	CSF2RB,CSF2RA,OSM
5	Allograft rejection(K)	0.0039	38	3	0.0002	8.998299388246478E-4	IL10,IFNG,IL12A
6	Extracellular matrix organization(R)	0.0254	248	11	0.0000	3.176749974187487E-9	LUM,MMP9,MMP8,MMP3,TIMP1,CD44,MMP14,MMP13,MMP10,FBLN2,VCAN
6	Metabolism of carbohydrates(R)	0.0229	223	10	0.0000	1.4258211500361995E-8	PFKFB3,LUM,HEXB,HK2,CD44,HK3,SLC2A1,CHST11,B4GALT1,VCAN
6	HIF-1 signaling pathway(K)	0.0109	106	6	0.0000	1.6410833916347123E-5	PFKFB3,HK2,TIMP1,HK3,SLC2A1,HIF1A
6	HIF-1-alpha transcription factor network(N)	0.0068	66	5	0.0000	3.1320874738782756E-5	PFKFB3,HK2,PLIN2,SLC2A1,HIF1A
6	Alzheimer disease-presenilin pathway(P)	0.0114	111	5	0.0000	2.9974132857901736E-4	MMP9,MMP8,CD44,MMP14,MMP13
6	Central carbon metabolism in cancer(K)	0.0069	67	4	0.0000	6.880656298613452E-4	HK2,HK3,SLC2A1,HIF1A
7	Metabolism of nucleotides(R)	0.0065	63	6	0.0000	1.6617862641510328E-8	AK2,NME2,NME1,RRM2,TXNRD1,GLRX
7	Metabolic pathways(K)	0.1244	1214	13	0.0000	1.6617862641510328E-8	ASS1,CNDP2,PGAM1,AK2,GCH1,NME2,NME1,PYGL,RRM2,PHGDH,PGK1,PSAT1,ENO1
7	Biosynthesis of amino acids(K)	0.0076	74	6	0.0000	2.4289705136126827E-8	ASS1,PGAM1,PHGDH,PGK1,PSAT1,ENO1
7	Carbon metabolism(K)	0.0109	106	5	0.0000	7.181913489251457E-6	PGAM1,PHGDH,PGK1,PSAT1,ENO1
7	Pyrimidine metabolism(K)	0.0108	105	4	0.0000	2.2017398987106418E-4	NME2,NME1,RRM2,TXNRD1
7	Glycolysis(P)	0.0005	5	2	0.0000	2.509518979847414E-4	PGK1,ENO1
7	Glycine, serine and threonine metabolism(K)	0.0041	40	3	0.0000	2.5958785086310776E-4	PGAM1,PHGDH,PSAT1
7	Metabolism of amino acids and derivatives(R)	0.0153	149	4	0.0001	5.128584683926629E-4	ASS1,CNDP2,PHGDH,PSAT1
7	Purine metabolism(K)	0.0179	175	4	0.0002	7.179193844217835E-4	AK2,NME2,NME1,RRM2
7	Glycolysis / Gluconeogenesis(K)	0.0069	67	3	0.0002	7.179193844217835E-4	PGAM1,PGK1,ENO1
7	granzyme a mediated apoptosis pathway(B)	0.0012	12	2	0.0002	7.179193844217835E-4	NME2,NME1
7	Validated targets of C-MYC transcriptional activation(N)	0.0076	74	3	0.0002	9.078045145072267E-4	NME2,NME1,ENO1
8	Protein folding(R)	0.0035	34	5	0.0000	9.569394054942393E-9	TUBB6,CCT3,TUBB1,TUBA1B,TUBA1C
8	Pathogenic Escherichia coli infection(K)	0.0056	55	4	0.0000	6.459122392499239E-6	TUBB6,TUBB1,TUBA1B,TUBA1C
8	Gap junction(K)	0.0091	89	4	0.0000	2.8228174859701305E-5	TUBB6,TUBB1,TUBA1B,TUBA1C
8	Phagosome(K)	0.0158	154	4	0.0000	1.874724092321145E-4	TUBB6,TUBB1,TUBA1B,TUBA1C
9	Processing of Capped Intron-Containing Pre-mRNA(R)	0.0149	145	6	0.0000	4.0858875616223145E-8	GTF2F2,SNRPB,SNRPE,CPSF2,HNRNPA0,SNRPG
9	Processing of Capped Intronless Pre-mRNA(R)	0.0024	23	4	0.0000	5.772551137095405E-8	SNRPB,SNRPE,CPSF2,SNRPG
9	RNA Polymerase II Transcription(R)	0.0108	105	5	0.0000	2.087305701614639E-7	GTF2F2,SNRPB,SNRPE,CPSF2,SNRPG
9	DNA Damage/Telomere Stress Induced Senescence(R)	0.0027	26	3	0.0000	8.9591309158088E-6	LMNB1,HMGA2,HMGA1
9	Metabolism of non-coding RNA(R)	0.0050	49	3	0.0000	4.442329847309523E-5	SNRPB,SNRPE,SNRPG
9	Spliceosome(K)	0.0133	130	3	0.0003	7.940440912570512E-4	SNRPB,SNRPE,SNRPG
10	Cell Cycle Checkpoints(R)	0.0119	116	5	0.0000	1.8352741992799793E-8	DBF4,MCM3,MCM10,ATRIP,MCM5
10	M/G1 Transition(R)	0.0084	82	4	0.0000	4.431506668289842E-7	DBF4,MCM3,MCM10,MCM5
10	Mitotic G1-G1/S phases(R)	0.0129	126	4	0.0000	1.635035557612241E-6	DBF4,MCM3,MCM10,MCM5
10	Regulation of DNA replication(R)	0.0075	73	3	0.0000	2.4715815115539108E-5	MCM3,MCM10,MCM5
10	Synthesis of DNA(R)	0.0097	95	3	0.0000	3.613016994163942E-5	GINS1,MCM3,MCM5
10	S Phase(R)	0.0122	119	3	0.0000	3.9903252024076075E-5	GINS1,MCM3,MCM5
10	Cell cycle(K)	0.0127	124	3	0.0000	3.9903252024076075E-5	DBF4,MCM3,MCM5
10	DNA replication(K)	0.0037	36	2	0.0002	2.022441150827392E-4	MCM3,MCM5
11	Amoebiasis(K)	0.0112	109	3	0.0000	5.440113870487373E-4	SERPINB10,SERPINB2,CTSG
11	Regulation of Insulin-like Growth Factor (IGF) transport and uptake by Insulin-like Growth Factor Binding Proteins (IGFBPs)(R)	0.0017	17	2	0.0000	5.440113870487373E-4	IGFBP3,CTSG
