# Supplementary material for: Modulation of Immune Signaling and Metabolism Highlights Host and Fungal Transcriptional Responses in Mouse Models of Invasive Pulmonary Aspergillosis
Source: Sci Rep. 2017 Dec 6;7:17096. doi: 10.1038/s41598-017-17000-1 (PMC5719083; doi:10.1038/s41598-017-17000-1)
Supplement: Supplementary file 1 — Supplementary zip [file 41598_2017_17000_MOESM1_ESM.zip › Supp_Files_Final/Supp_File_3_Reactome/LD2_SD2_Down_0.001]

GeneSet	RatioOfProteinInGeneSet	NumberOfProteinInGeneSet	ProteinFromNetwork	P-value	FDR	Nodes
Cytokine-cytokine receptor interaction(K)	0.0272	265	15	0.0000	7.105427357601002E-15	CXCL1,CCL3,CCL2,TNF,CXCL5,CXCL9,CCL4,CCL7,CXCL10,CCL24,CCL11,CCR5,CCL20,CCR2,IL1A
Chemokine signaling pathway(K)	0.0194	189	13	0.0000	7.105427357601002E-15	CXCL1,CCL3,CCL2,CXCL5,CXCL9,CCL4,CCL7,CXCL10,CCL24,CCL11,CCR5,CCL20,CCR2
GPCR ligand binding(R)	0.0396	386	12	0.0000	9.399925282593813E-12	CXCL1,CCL3,CCL2,CXCL5,CXCL9,CCL4,CCL7,CXCL10,CCL11,CCR5,CCL20,CCR2
Rheumatoid arthritis(K)	0.0092	90	7	0.0000	5.296719507441594E-9	CXCL1,CCL3,CCL2,TNF,CXCL5,CCL20,IL1A
TNF signaling pathway(K)	0.0113	110	7	0.0000	1.652775694083175E-8	CXCL1,CCL2,TNF,CXCL5,CXCL10,CCL20,SELE
IL23-mediated signaling events(N)	0.0037	36	4	0.0000	1.141215096622794E-5	CXCL1,CCL2,TNF,CXCL9
pertussis toxin-insensitive ccr5 signaling in macrophage(B)	0.0009	9	3	0.0000	1.141215096622794E-5	CCL2,CCL4,CCR5
Toll-like receptor signaling pathway(K)	0.0109	106	5	0.0000	1.8445886915685605E-5	CCL3,TNF,CXCL9,CCL4,CXCL10
Malaria(K)	0.0050	49	4	0.0000	2.576879547255828E-5	SELP,CCL2,TNF,SELE
ß-arrestins in gpcr desensitization(B)	0.0027	26	3	0.0000	1.6487920264940392E-4	CCL4,CCL11,CCR5
activation of camp-dependent protein kinase pka(B)	0.0027	26	3	0.0000	1.6487920264940392E-4	CCL4,CCL11,CCR5
Salmonella infection(K)	0.0088	86	4	0.0000	1.6737179500458943E-4	CXCL1,CCL3,CCL4,IL1A
role of ß-arrestins in the activation and targeting of map kinases(B)	0.0029	28	3	0.0000	1.6810012111390105E-4	CCL4,CCL11,CCR5
roles of ß arrestin dependent recruitment of src kinases in gpcr signaling(B)	0.0033	32	3	0.0000	2.497700666612701E-4	CCL4,CCL11,CCR5
CXCR3-mediated signaling events(N)	0.0036	35	3	0.0000	2.8949391301935634E-4	CXCL9,CXCL10,CCL11
chrebp regulation by carbohydrates and camp(B)	0.0037	36	3	0.0000	3.1466028065985086E-4	CCL4,CCL11,CCR5
activation of csk by camp-dependent protein kinase inhibits signaling through the t cell receptor(B)	0.0041	40	3	0.0001	3.759403238738912E-4	CCL4,CCL11,CCR5
ion channels and their functional role in vascular endothelium(B)	0.0044	43	3	0.0001	4.6541634422248013E-4	CCL4,CCL11,CCR5
NOD-like receptor signaling pathway(K)	0.0058	57	3	0.0002	9.143266208875289E-4	CXCL1,CCL2,TNF
IL12-mediated signaling events(N)	0.0062	60	3	0.0002	9.609079351746708E-4	CCL3,CCL4,CCR5
g-protein signaling through tubby proteins(B)	0.0011	11	2	0.0002	9.609079351746708E-4	CCL4,CCL11
activation of pkc through g-protein coupled receptors(B)	0.0011	11	2	0.0002	9.609079351746708E-4	CCL4,CCL11
