# Supplementary material for: Modulation of Immune Signaling and Metabolism Highlights Host and Fungal Transcriptional Responses in Mouse Models of Invasive Pulmonary Aspergillosis
Source: Sci Rep. 2017 Dec 6;7:17096. doi: 10.1038/s41598-017-17000-1 (PMC5719083; doi:10.1038/s41598-017-17000-1)
Supplement: Supplementary file 1 — Supplementary zip [file 41598_2017_17000_MOESM1_ESM.zip › Supp_Files_Final/Supp_File_3_Reactome/LD2_SD2_Down_Modules]

Module	Nodes in Module	Node Percentage	Samples in Module	Sample Percentage	Node List
0	9	0.5000	0	NaN	CCL11,CCL20,CCL24,CCL4,CCR2,CCR5,CXCL10,CXCL5,CXCL9
1	4	0.2222	0	NaN	CCL2,CCL7,SELP,VCAN
2	3	0.1667	0	NaN	IL1A,SELE,TNF
3	2	0.1111	0	NaN	CCL3,CXCL1
