# Supplementary material for: Modulation of Immune Signaling and Metabolism Highlights Host and Fungal Transcriptional Responses in Mouse Models of Invasive Pulmonary Aspergillosis
Source: Sci Rep. 2017 Dec 6;7:17096. doi: 10.1038/s41598-017-17000-1 (PMC5719083; doi:10.1038/s41598-017-17000-1)
Supplement: Supplementary file 1 — Supplementary zip [file 41598_2017_17000_MOESM1_ESM.zip › Supp_Files_Final/Supp_File_3_Reactome/LD2_SD2_Down_Modules_S4_0.001]

Module	GeneSet	RatioOfProteinInGeneSet	NumberOfProteinInGeneSet	ProteinFromModule	P-value	FDR	Nodes
0	Chemokine signaling pathway(K)	0.0194	189	9	0.0000	1.2323475573339238E-14	CCL24,CCL11,CCL20,CXCL5,CCR5,CCR2,CXCL9,CCL4,CXCL10
0	Cytokine-cytokine receptor interaction(K)	0.0272	265	9	0.0000	1.4588330543574557E-13	CCL24,CCL11,CCL20,CXCL5,CCR5,CCR2,CXCL9,CCL4,CXCL10
0	GPCR ligand binding(R)	0.0396	386	8	0.0000	6.257474538529095E-10	CCL11,CCL20,CXCL5,CCR5,CCR2,CXCL9,CCL4,CXCL10
0	activation of camp-dependent protein kinase pka(B)	0.0027	26	3	0.0000	1.0996898012871625E-5	CCL11,CCR5,CCL4
0	ß-arrestins in gpcr desensitization(B)	0.0027	26	3	0.0000	1.0996898012871625E-5	CCL11,CCR5,CCL4
0	role of ß-arrestins in the activation and targeting of map kinases(B)	0.0029	28	3	0.0000	1.1761866968384993E-5	CCL11,CCR5,CCL4
0	roles of ß arrestin dependent recruitment of src kinases in gpcr signaling(B)	0.0033	32	3	0.0000	1.460388301177673E-5	CCL11,CCR5,CCL4
0	CXCR3-mediated signaling events(N)	0.0036	35	3	0.0000	1.5265482586457324E-5	CCL11,CXCL9,CXCL10
0	chrebp regulation by carbohydrates and camp(B)	0.0037	36	3	0.0000	1.6604019045463048E-5	CCL11,CCR5,CCL4
0	activation of csk by camp-dependent protein kinase inhibits signaling through the t cell receptor(B)	0.0041	40	3	0.0000	1.7050774748450515E-5	CCL11,CCR5,CCL4
0	ion channels and their functional role in vascular endothelium(B)	0.0044	43	3	0.0000	2.1152771189303365E-5	CCL11,CCR5,CCL4
0	pertussis toxin-insensitive ccr5 signaling in macrophage(B)	0.0009	9	2	0.0000	7.588116037360315E-5	CCR5,CCL4
0	GPCR downstream signaling(R)	0.0912	890	6	0.0000	7.588116037360315E-5	CCL20,CXCL5,CCR5,CCR2,CXCL9,CXCL10
0	g-protein signaling through tubby proteins(B)	0.0011	11	2	0.0000	9.1051883450044E-5	CCL11,CCL4
0	activation of pkc through g-protein coupled receptors(B)	0.0011	11	2	0.0000	9.1051883450044E-5	CCL11,CCL4
0	Toll-like receptor signaling pathway(K)	0.0109	106	3	0.0001	2.0517287481314206E-4	CXCL9,CCL4,CXCL10
0	TNF signaling pathway(K)	0.0113	110	3	0.0001	2.2886253058862494E-4	CCL20,CXCL5,CXCL10
0	cystic fibrosis transmembrane conductance regulator (cftr) and beta 2 adrenergic receptor (b2ar) pathway(B)	0.0019	19	2	0.0001	2.3358467375456105E-4	CCL11,CCL4
0	corticosteroids and cardioprotection(B)	0.0026	25	2	0.0002	2.3358467375456105E-4	CCL11,CCL4
