# Supplementary material for: Modulation of Immune Signaling and Metabolism Highlights Host and Fungal Transcriptional Responses in Mouse Models of Invasive Pulmonary Aspergillosis
Source: Sci Rep. 2017 Dec 6;7:17096. doi: 10.1038/s41598-017-17000-1 (PMC5719083; doi:10.1038/s41598-017-17000-1)
Supplement: Supplementary file 1 — Supplementary zip [file 41598_2017_17000_MOESM1_ESM.zip › Supp_Files_Final/Supp_File_3_Reactome/LD2_SD2_Up_0.001]

GeneSet	RatioOfProteinInGeneSet	NumberOfProteinInGeneSet	ProteinFromNetwork	P-value	FDR	Nodes
Muscle contraction(R)	0.0050	49	6	0.0000	1.2514667317997663E-4	TTN,ACTN3,TCAP,MYL1,TNNI2,NEB
CXCR4-mediated signaling events(N)	0.0081	79	7	0.0000	1.2514667317997663E-4	MMP9,ARRB2,FGR,PTK2B,INPP5D,PTPRC,VAV1
Leukocyte transendothelial migration(K)	0.0121	118	8	0.0000	1.2514667317997663E-4	MMP9,NCF2,NCF1,NCF4,ACTN3,ITGAL,PTK2B,VAV1
