# Supplementary material for: Modulation of Immune Signaling and Metabolism Highlights Host and Fungal Transcriptional Responses in Mouse Models of Invasive Pulmonary Aspergillosis
Source: Sci Rep. 2017 Dec 6;7:17096. doi: 10.1038/s41598-017-17000-1 (PMC5719083; doi:10.1038/s41598-017-17000-1)
Supplement: Supplementary file 1 — Supplementary zip [file 41598_2017_17000_MOESM1_ESM.zip › Supp_Files_Final/Supp_File_3_Reactome/LD2_SD2_Up_Modules]

Module	Nodes in Module	Node Percentage	Samples in Module	Sample Percentage	Node List
0	11	0.1571	0	NaN	FGR,IGHM,IGKC,INPP5D,ITGAL,PTK2B,PTPRC,SEMA4D,SLA,SNCA,VAV1
1	7	0.1000	0	NaN	ADRA1A,ARRB2,CHRM3,CXCR2,IGF1R,IGFBP3,NFE2
2	6	0.0857	0	NaN	ACTN3,MYL1,NEB,TCAP,TNNI2,TTN
3	5	0.0714	0	NaN	CALML3,GRIN2C,PDE1B,PPP1R3D,PYGL
4	5	0.0714	0	NaN	MMP8,MMP9,NCF1,NCF2,NCF4
5	4	0.0571	0	NaN	CD53,CSF2RB,CSF3R,IL1R2
6	4	0.0571	0	NaN	ACAP1,CORO1A,HMHA1,IL16
7	3	0.0429	0	NaN	ATP2A1,SLC27A4,SLN
8	3	0.0429	0	NaN	CD300LB,TREM1,TYROBP
9	2	0.0286	0	NaN	S100A8,S100A9
10	2	0.0286	0	NaN	LTB,TNFSF14
11	2	0.0286	0	NaN	AURKB,CCNB1
12	2	0.0286	0	NaN	FPR2,SAA1
13	2	0.0286	0	NaN	RPL35A,RPL39
14	2	0.0286	0	NaN	KRT13,KRT4
15	2	0.0286	0	NaN	KRT15,KRT5
16	2	0.0286	0	NaN	CPSF2,SNRPG
17	2	0.0286	0	NaN	LMNB1,SYCP2
18	2	0.0286	0	NaN	MEFV,PSTPIP1
19	2	0.0286	0	NaN	ALOX5,ALOX5AP
