# Supplementary material for: Modulation of Immune Signaling and Metabolism Highlights Host and Fungal Transcriptional Responses in Mouse Models of Invasive Pulmonary Aspergillosis
Source: Sci Rep. 2017 Dec 6;7:17096. doi: 10.1038/s41598-017-17000-1 (PMC5719083; doi:10.1038/s41598-017-17000-1)
Supplement: Supplementary file 1 — Supplementary zip [file 41598_2017_17000_MOESM1_ESM.zip › Supp_Files_Final/Supp_File_3_Reactome/LD2_SD2_Up_Modules_S5_0.001]

Module	GeneSet	RatioOfProteinInGeneSet	NumberOfProteinInGeneSet	ProteinFromModule	P-value	FDR	Nodes
0	CXCR4-mediated signaling events(N)	0.0081	79	5	0.0000	1.6680442507244209E-6	PTPRC,FGR,PTK2B,INPP5D,VAV1
0	Alpha-synuclein signaling(N)	0.0031	30	3	0.0000	2.543363077105454E-4	FGR,PTK2B,SNCA
2	Muscle contraction(R)	0.0050	49	6	0.0000	2.4147350785597155E-13	NEB,TCAP,MYL1,ACTN3,TTN,TNNI2
4	Leukocyte transendothelial migration(K)	0.0121	118	4	0.0000	4.132879429685765E-6	NCF2,NCF1,NCF4,MMP9
4	Leishmaniasis(K)	0.0075	73	3	0.0000	7.870811983146098E-5	NCF2,NCF1,NCF4
4	Class I MHC mediated antigen processing & presentation(R)	0.0092	90	3	0.0000	1.0065292844230189E-4	NCF2,NCF1,NCF4
4	Signaling by VEGF(R)	0.0106	103	3	0.0000	1.0424029080213781E-4	NCF2,NCF1,NCF4
4	Osteoclast differentiation(K)	0.0134	131	3	0.0000	1.6607638516674683E-4	NCF2,NCF1,NCF4
4	Phagosome(K)	0.0158	154	3	0.0000	2.3043992670923608E-4	NCF2,NCF1,NCF4
