# Supplementary material for: Modulation of Immune Signaling and Metabolism Highlights Host and Fungal Transcriptional Responses in Mouse Models of Invasive Pulmonary Aspergillosis
Source: Sci Rep. 2017 Dec 6;7:17096. doi: 10.1038/s41598-017-17000-1 (PMC5719083; doi:10.1038/s41598-017-17000-1)
Supplement: Supplementary file 1 — Supplementary zip [file 41598_2017_17000_MOESM1_ESM.zip › Supp_Files_Final/Supp_File_3_Reactome/LD3_SD3_Down_0.001]

GeneSet	RatioOfProteinInGeneSet	NumberOfProteinInGeneSet	ProteinFromNetwork	P-value	FDR	Nodes
Interferon alpha/beta signaling(R)	0.0069	67	19	0.0000	2.375877272697835E-14	ISG15,MX1,MX2,BST2,SOCS1,GBP2,IFITM3,PSMB8,USP18,RSAD2,STAT1,STAT2,IFIT3,IFIT2,IFIT1,IRF5,IRF7,IRF1,IRF4
Cytokine-cytokine receptor interaction(K)	0.0272	265	34	0.0000	2.375877272697835E-14	OSMR,CXCL10,IFNG,IL1A,CD40,CCR7,PPBP,CCL3,CCL2,CX3CL1,CCL5,CCL4,IL23A,TNFSF10,IL21R,TNFRSF11B,OSM,INHBB,INHBA,IL12A,CSF3,CXCL1,CSF2,TNF,CXCL5,CXCL3,CXCL2,CXCL9,CCL24,CCL22,CCL20,IL6,IL2RA,CCL17
TNF signaling pathway(K)	0.0113	110	19	0.0000	6.350475700855895E-14	MMP3,CXCL10,RIPK3,TNFAIP3,CCL2,CX3CL1,CCL5,NOD2,ICAM1,CXCL1,CSF2,TNF,CXCL5,CXCL3,CXCL2,CCL20,IL6,BIRC2,SELE
Chemokine signaling pathway(K)	0.0194	189	20	0.0000	7.042100236276383E-11	CXCL10,CCR7,PPBP,CCL3,CCL2,CX3CL1,CCL5,CCL4,ITK,CXCL1,CXCL5,CXCL3,CXCL2,CXCL9,CCL24,CCL22,CCL20,STAT1,STAT2,CCL17
Malaria(K)	0.0050	49	12	0.0000	2.51295095843318E-10	IFNG,CD40,CCL2,KLRK1,ICAM1,ACKR1,IL12A,CSF3,TNF,SELP,IL6,SELE
Rheumatoid arthritis(K)	0.0092	90	14	0.0000	1.203520727521834E-9	MMP3,IFNG,IL1A,CCL3,CCL2,CCL5,IL23A,ICAM1,CXCL1,CSF2,TNF,CXCL5,CCL20,IL6
IL12-mediated signaling events(N)	0.0062	60	12	0.0000	1.8194623585543468E-9	IFNG,SOCS1,RIPK2,CCL3,CCL4,CD8A,NOS2,GZMB,IL12A,STAT4,IL2RA,STAT1
IL23-mediated signaling events(N)	0.0037	36	10	0.0000	3.238659673776567E-9	IFNG,CCL2,IL23A,NOS2,CXCL1,TNF,CXCL9,STAT4,IL6,STAT1
Influenza A(K)	0.0180	176	16	0.0000	6.461621293585296E-8	CXCL10,IFNG,MX1,IL1A,IFIH1,CCL2,CCL5,TNFSF10,ICAM1,IL12A,TNF,RSAD2,IL6,STAT1,STAT2,IRF7
Hematopoietic cell lineage(K)	0.0089	87	12	0.0000	8.082536306908139E-8	GP9,IL1A,CD38,ITGA2B,ITGB3,ITGA4,CD8A,CSF3,CSF2,TNF,IL6,IL2RA
NOD-like receptor signaling pathway(K)	0.0058	57	10	0.0000	1.8805999257853756E-7	RIPK2,TNFAIP3,CCL2,CCL5,NOD2,CXCL1,TNF,CXCL2,IL6,BIRC2
Toll-like receptor signaling pathway(K)	0.0109	106	12	0.0000	5.685886461659351E-7	CXCL10,CD40,CCL3,CCL5,CCL4,IL12A,TNF,CXCL9,IL6,STAT1,IRF5,IRF7
Jak-STAT signaling pathway(K)	0.0160	156	14	0.0000	5.685886461659351E-7	OSMR,IFNG,SOCS1,IL23A,IL21R,OSM,IL12A,CSF3,CSF2,STAT4,IL6,IL2RA,STAT1,STAT2
Inflammatory bowel disease (IBD)(K)	0.0068	66	10	0.0000	5.685886461659351E-7	IFNG,IL1A,IL23A,IL21R,NOD2,IL12A,TNF,STAT4,IL6,STAT1
Measles(K)	0.0137	134	13	0.0000	6.980238711484787E-7	IFNG,MX1,IL1A,TNFAIP3,IFIH1,TNFSF10,IL12A,IL6,IL2RA,STAT1,STAT2,FCGR2B,IRF7
GPCR ligand binding(R)	0.0396	386	21	0.0000	6.987303020622448E-7	CXCL10,CCR7,PPBP,CCL3,CCL2,CX3CL1,CCL5,CCL4,NPY,AVPR1A,ACKR1,ADM,CXCL1,CXCL5,CXCL3,FFAR2,CXCL2,CXCL9,CCL22,CCL20,CCL17
Interferon gamma signaling(R)	0.0074	72	10	0.0000	1.0600842315078296E-6	IFNG,SOCS1,GBP2,ICAM1,STAT1,TRIM21,IRF5,IRF7,IRF1,IRF4
IL27-mediated signaling events(N)	0.0027	26	7	0.0000	1.4052542985920624E-6	IFNG,IL12A,TNF,STAT4,IL6,STAT1,STAT2
Herpes simplex infection(K)	0.0190	185	14	0.0000	3.122475222716581E-6	IFNG,IFIH1,CCL2,CCL5,DAXX,IL12A,TNF,TAP2,TAP1,IL6,STAT1,STAT2,IFIT1,IRF7
Plasminogen activating cascade(P)	0.0009	9	5	0.0000	3.122475222716581E-6	MMP3,PLAUR,FGA,MMP13,SERPINB2
Salmonella infection(K)	0.0088	86	10	0.0000	4.309078738273797E-6	IFNG,IL1A,CCL3,CCL4,NOS2,CXCL1,CSF2,CXCL3,CXCL2,IL6
African trypanosomiasis(K)	0.0035	34	7	0.0000	6.971588307203014E-6	IFNG,ICAM1,IL12A,TNF,IL6,IDO1,SELE
Tuberculosis(K)	0.0182	178	13	0.0000	1.1181221956313436E-5	IFNG,IL1A,RIPK2,VDR,IL23A,NOD2,NOS2,CAMP,IL12A,TNF,IL6,STAT1,FCGR2B
Urokinase-type plasminogen activator (uPA) and uPAR-mediated signaling(N)	0.0043	42	7	0.0000	2.51454212493174E-5	MMP3,SERPINE1,PLAUR,ITGB3,FGA,ELANE,MMP13
Pertussis(K)	0.0077	75	8	0.0000	1.1646221562744419E-4	IL1A,IL23A,NOS2,IL12A,TNF,CXCL5,IL6,IRF1
Chagas disease (American trypanosomiasis)(K)	0.0107	104	9	0.0000	1.526422881266143E-4	SERPINE1,IFNG,CCL3,CCL2,CCL5,NOS2,IL12A,TNF,IL6
Canonical NF-kappaB pathway(N)	0.0024	23	5	0.0000	2.1046083056808218E-4	RIPK2,TNFAIP3,NOD2,TNF,BIRC2
Cytosolic DNA-sensing pathway(K)	0.0066	64	7	0.0000	3.1272240041935184E-4	CXCL10,RIPK3,CCL5,CCL4,ZBP1,IL6,IRF7
IL4-mediated signaling events(N)	0.0066	64	7	0.0000	3.1272240041935184E-4	SOCS1,PARP14,ITGB3,DOK2,SELP,CCL17,IRF4
Calcineurin-regulated NFAT-dependent transcription in lymphocytes(N)	0.0048	47	6	0.0000	5.102233910542209E-4	IFNG,GBP3,CSF2,TNF,IL2RA,IRF4
RIG-I-like receptor signaling pathway(K)	0.0072	70	7	0.0000	5.102233910542209E-4	CXCL10,ISG15,IFIH1,IL12A,TNF,RNF125,IRF7
Leishmaniasis(K)	0.0075	73	7	0.0001	6.630107505315452E-4	IFNG,IL1A,ITGA4,NOS2,IL12A,TNF,STAT1
Osteoclast differentiation(K)	0.0134	131	9	0.0001	7.404891500539801E-4	IFNG,IL1A,SOCS1,ITGB3,TNFRSF11B,TNF,STAT1,STAT2,FCGR2B
Glucocorticoid receptor regulatory network(N)	0.0079	77	7	0.0001	8.521626832300733E-4	IFNG,ICAM1,CSF2,IL6,STAT1,IRF1,SELE
