# Supplementary material for: Modulation of Immune Signaling and Metabolism Highlights Host and Fungal Transcriptional Responses in Mouse Models of Invasive Pulmonary Aspergillosis
Source: Sci Rep. 2017 Dec 6;7:17096. doi: 10.1038/s41598-017-17000-1 (PMC5719083; doi:10.1038/s41598-017-17000-1)
Supplement: Supplementary file 1 — Supplementary zip [file 41598_2017_17000_MOESM1_ESM.zip › Supp_Files_Final/Supp_File_3_Reactome/LD3_SD3_Down_Modules]

Module	Nodes in Module	Node Percentage	Samples in Module	Sample Percentage	Node List
0	25	0.1923	0	NaN	BST2,DAXX,GBP2,GP9,IFIH1,IFIT1,IFIT2,IFIT3,IFITM3,IRF4,IRF7,ISG15,MX1,MX2,NUP62,PARP14,PLSCR1,PRDM1,RNF125,RSAD2,STAT1,STAT2,TRIM21,UBD,USP18
1	19	0.1462	0	NaN	ADM,ANGPT2,AVPR1A,CAMP,ELANE,FGA,GNA13,HIF1A,ITGA2B,ITGB3,MMP13,MMP3,PFKFB3,PFKP,PLAUR,SERPINB2,SERPINE1,TGFBI,VDR
2	18	0.1385	0	NaN	ACKR1,CCL17,CCL2,CCL20,CCL22,CCL24,CCL3,CCL4,CCL5,CCR7,CX3CL1,CXCL1,CXCL10,CXCL2,CXCL3,CXCL5,CXCL9,PPBP
3	15	0.1154	0	NaN	CSF2,CSF3,FCGR2B,IDO1,IFNG,IL12A,IL21R,IL23A,IL2RA,IL6,IRF5,OSM,OSMR,SOCS1,STAT4
4	13	0.1000	0	NaN	BIRC2,CD40,GZMB,NGF,NOD2,RIPK2,RIPK3,TNFAIP3,TNFRSF11B,TNFSF10,TNIP1,TXK,ZBP1
5	11	0.0846	0	NaN	BCR,CD38,DOK2,GBP3,ICAM1,IL1A,IRF1,NOS2,SELE,SLC7A2,TNF
6	6	0.0462	0	NaN	ASS1,ODC1,PSMB10,PSMB8,TAP1,TAP2
7	5	0.0385	0	NaN	CD8A,GRAP2,ITK,KLRK1,MAP4K1
8	4	0.0308	0	NaN	POU2F2,RUNX3,SPIB,SPN
9	4	0.0308	0	NaN	CHST11,ITGA4,SELP,VCAN
10	2	0.0154	0	NaN	DLL1,NOV
11	2	0.0154	0	NaN	RGS1,RGS16
12	2	0.0154	0	NaN	FFAR2,NPY
13	2	0.0154	0	NaN	INHBA,INHBB
14	2	0.0154	0	NaN	GCH1,SOD2
