# Supplementary material for: Modulation of Immune Signaling and Metabolism Highlights Host and Fungal Transcriptional Responses in Mouse Models of Invasive Pulmonary Aspergillosis
Source: Sci Rep. 2017 Dec 6;7:17096. doi: 10.1038/s41598-017-17000-1 (PMC5719083; doi:10.1038/s41598-017-17000-1)
Supplement: Supplementary file 1 — Supplementary zip [file 41598_2017_17000_MOESM1_ESM.zip › Supp_Files_Final/Supp_File_3_Reactome/LD3_SD3_Down_Modules_S5_0.001]

Module	GeneSet	RatioOfProteinInGeneSet	NumberOfProteinInGeneSet	ProteinFromModule	P-value	FDR	Nodes
0	Interferon alpha/beta signaling(R)	0.0069	67	15	0.0000	1.1324274851176597E-14	IFITM3,RSAD2,USP18,ISG15,MX1,MX2,BST2,STAT1,STAT2,IFIT3,IFIT2,IFIT1,IRF7,IRF4,GBP2
0	ISG15 antiviral mechanism(R)	0.0067	65	5	0.0000	2.038384080393918E-5	USP18,ISG15,STAT1,IFIT1,NUP62
0	Interferon gamma signaling(R)	0.0074	72	5	0.0000	2.2418288575076772E-5	STAT1,TRIM21,IRF7,IRF4,GBP2
0	Influenza A(K)	0.0180	176	6	0.0000	6.679305004364533E-5	IFIH1,RSAD2,MX1,STAT1,STAT2,IRF7
0	Herpes simplex infection(K)	0.0190	185	6	0.0000	7.110117087538725E-5	IFIH1,DAXX,STAT1,STAT2,IFIT1,IRF7
0	Measles(K)	0.0137	134	5	0.0000	2.274318858429547E-4	IFIH1,MX1,STAT1,STAT2,IRF7
0	RIG-I-like receptor signaling pathway(K)	0.0072	70	4	0.0000	2.945943146821506E-4	IFIH1,RNF125,ISG15,IRF7
0	RIG-I/MDA5 mediated induction of IFN-alpha/beta pathways(R)	0.0078	76	4	0.0000	3.475955983125445E-4	IFIH1,RNF125,ISG15,IRF7
0	Hepatitis C(K)	0.0136	133	4	0.0002	0.002733976412210626	STAT1,STAT2,IFIT1,IRF7
0	Hepatitis B(K)	0.0150	146	4	0.0004	0.003536621849690169	IFIH1,STAT1,STAT2,IRF7
0	IL27-mediated signaling events(N)	0.0027	26	2	0.0017	0.015580602141411881	STAT1,STAT2
0	ifn gamma signaling pathway(B)	0.0004	4	1	0.0094	0.06954767531545247	STAT1
0	IL4-mediated signaling events(N)	0.0066	64	2	0.0099	0.06954767531545247	PARP14,IRF4
0	Cytosolic sensors of pathogen-associated DNA (R)	0.0067	65	2	0.0102	0.07163585050212962	TRIM21,IRF7
0	Blood coagulation(P)	0.0006	6	1	0.0140	0.08429915586310699	GP9
0	CXCR4-mediated signaling events(N)	0.0081	79	2	0.0148	0.08585019498955948	STAT1,STAT2
0	ifn alpha signaling pathway(B)	0.0008	8	1	0.0187	0.08585019498955948	STAT1
0	cycling of ran in nucleocytoplasmic transport(B)	0.0009	9	1	0.0210	0.08585019498955948	NUP62
0	GP1b-IX-V activation signalling(R)	0.0010	10	1	0.0233	0.08585019498955948	GP9
0	il22 soluble receptor signaling pathway(B)	0.0010	10	1	0.0233	0.08585019498955948	STAT1
0	Interleukin-6 signaling(R)	0.0010	10	1	0.0233	0.08585019498955948	STAT1
0	regulation of transcriptional activity by pml(B)	0.0011	11	1	0.0256	0.08585019498955948	DAXX
0	Toll-like receptor signaling pathway(K)	0.0109	106	2	0.0257	0.08585019498955948	STAT1,IRF7
0	mechanism of protein import into the nucleus(B)	0.0012	12	1	0.0279	0.08585019498955948	NUP62
0	Platelet Adhesion to exposed collagen(R)	0.0013	13	1	0.0302	0.08585019498955948	GP9
0	sumoylation by ranbp2 regulates transcriptional repression(B)	0.0014	14	1	0.0325	0.08585019498955948	NUP62
0	stress induction of hsp regulation(B)	0.0014	14	1	0.0325	0.08585019498955948	DAXX
0	Interferon-gamma signaling pathway(P)	0.0015	15	1	0.0348	0.08585019498955948	STAT1
0	Sumoylation by RanBP2 regulates transcriptional repression(N)	0.0015	15	1	0.0348	0.08585019498955948	NUP62
0	Osteoclast differentiation(K)	0.0134	131	2	0.0378	0.08585019498955948	STAT1,STAT2
0	fas signaling pathway (cd95)(B)	0.0021	20	1	0.0461	0.08585019498955948	DAXX
0	egf signaling pathway(B)	0.0023	22	1	0.0506	0.08585019498955948	STAT1
0	Jak-STAT signaling pathway(K)	0.0160	156	2	0.0518	0.08585019498955948	STAT1,STAT2
0	Growth hormone receptor signaling(R)	0.0025	24	1	0.0551	0.08585019498955948	STAT1
0	inhibition of cellular proliferation by gleevec(B)	0.0025	24	1	0.0551	0.08585019498955948	STAT1
0	p53 pathway feedback loops 2(P)	0.0025	24	1	0.0551	0.08585019498955948	STAT1
0	tpo signaling pathway(B)	0.0026	25	1	0.0573	0.08585019498955948	STAT1
0	pdgf signaling pathway(B)	0.0028	27	1	0.0618	0.08585019498955948	STAT1
0	bioactive peptide induced signaling pathway(B)	0.0030	29	1	0.0662	0.08585019498955948	STAT1
0	EGF receptor (ErbB1) signaling pathway(N)	0.0030	29	1	0.0662	0.08585019498955948	STAT1
0	the information processing pathway at the ifn beta enhancer(B)	0.0031	30	1	0.0684	0.08585019498955948	IRF7
0	p38 mapk signaling pathway(B)	0.0032	31	1	0.0706	0.08585019498955948	STAT1
0	Chemokine signaling pathway(K)	0.0194	189	2	0.0726	0.08585019498955948	STAT1,STAT2
0	hiv-1 nef: negative effector of fas and tnf(B)	0.0033	32	1	0.0728	0.08585019498955948	DAXX
0	FAS signaling pathway(P)	0.0034	33	1	0.0750	0.08585019498955948	DAXX
0	HIV-1 Nef: Negative effector of Fas and TNF-alpha(N)	0.0034	33	1	0.0750	0.08585019498955948	DAXX
0	EPO signaling pathway(N)	0.0034	33	1	0.0750	0.08585019498955948	STAT1
0	Signaling events mediated by TCPTP(N)	0.0036	35	1	0.0793	0.08585019498955948	STAT1
0	IL23-mediated signaling events(N)	0.0037	36	1	0.0815	0.08585019498955948	STAT1
0	GMCSF-mediated signaling events(N)	0.0038	37	1	0.0837	0.08585019498955948	STAT1
0	Platelet Aggregation (Plug Formation)(R)	0.0038	37	1	0.0837	0.08585019498955948	GP9
0	Signaling events mediated by HDAC Class II(N)	0.0039	38	1	0.0859	0.08585019498955948	NUP62
0	Formation of Fibrin Clot (Clotting Cascade)(R)	0.0040	39	1	0.0880	0.08801130463391504	GP9
0	IFN-gamma pathway(N)	0.0041	40	1	0.0902	0.09016752690254337	STAT1
0	Oxidative stress response(P)	0.0041	40	1	0.0902	0.09016752690254337	STAT1
0	Hexose transport(R)	0.0041	40	1	0.0902	0.09016752690254337	NUP62
0	TNF receptor signaling pathway(N)	0.0047	46	1	0.1030	0.103002814993981	STAT1
0	FGF signaling pathway(N)	0.0047	46	1	0.1030	0.103002814993981	STAT1
0	IL6-mediated signaling events(N)	0.0048	47	1	0.1051	0.10512511986360329	STAT1
0	Calcineurin-regulated NFAT-dependent transcription in lymphocytes(N)	0.0048	47	1	0.1051	0.10512511986360329	IRF4
0	Metabolism of non-coding RNA(R)	0.0050	49	1	0.1094	0.1093553292763293	NUP62
0	keratinocyte differentiation(B)	0.0050	49	1	0.1094	0.1093553292763293	DAXX
0	Amyotrophic lateral sclerosis (ALS)(K)	0.0052	51	1	0.1136	0.11356640734122392	DAXX
0	SHP2 signaling(N)	0.0052	51	1	0.1136	0.11356640734122392	STAT1
0	Signaling events mediated by Stem cell factor receptor (c-Kit)(N)	0.0053	52	1	0.1157	0.11566479794611328	STAT1
0	IL2-mediated signaling events(N)	0.0055	54	1	0.1198	0.11984733377056933	STAT1
0	mapkinase signaling pathway(B)	0.0055	54	1	0.1198	0.11984733377056933	STAT1
0	Signaling events mediated by HDAC Class I(N)	0.0057	56	1	0.1240	0.12401094412725888	NUP62
0	p53 pathway(N)	0.0058	57	1	0.1261	0.12608567781827063	DAXX
0	IL12-mediated signaling events(N)	0.0062	60	1	0.1323	0.13228171513988218	STAT1
0	Ras Pathway(P)	0.0065	63	1	0.1384	0.13843571969095247	STAT1
0	Mitotic Prophase(R)	0.0066	64	1	0.1405	0.14047776103236675	NUP62
0	Cytosolic DNA-sensing pathway(K)	0.0066	64	1	0.1405	0.14047776103236675	IRF7
0	Angiogenesis(P)	0.0068	66	1	0.1445	0.14454796373700463	STAT1
0	Pancreatic cancer(K)	0.0068	66	1	0.1445	0.14454796373700463	STAT1
0	Inflammatory bowel disease (IBD)(K)	0.0068	66	1	0.1445	0.14454796373700463	STAT1
0	Prolactin signaling pathway(K)	0.0074	72	1	0.1566	0.15664825098533863	STAT1
0	Leishmaniasis(K)	0.0075	73	1	0.1586	0.158648981375889	STAT1
0	Regulatory RNA pathways(R)	0.0078	76	1	0.1646	0.16462396860230455	NUP62
0	Regulation of nuclear SMAD2/3 signaling(N)	0.0079	77	1	0.1666	0.1666065957522097	IRF7
0	Glucocorticoid receptor regulatory network(N)	0.0079	77	1	0.1666	0.1666065957522097	STAT1
0	EGF receptor signaling pathway(P)	0.0084	82	1	0.1765	0.17645240654369287	STAT1
0	ECM-receptor interaction(K)	0.0089	87	1	0.1862	0.18618689786712572	GP9
0	Hematopoietic cell lineage(K)	0.0089	87	1	0.1862	0.18618689786712572	GP9
0	ErbB1 downstream signaling(N)	0.0103	100	1	0.2110	0.21098419041817174	STAT1
0	Factors involved in megakaryocyte development and platelet production(R)	0.0115	112	1	0.2332	0.23323120274877518	IRF7
0	Toxoplasmosis(K)	0.0122	119	1	0.2459	0.24593019836332586	STAT1
0	Thyroid hormone signaling pathway(K)	0.0122	119	1	0.2459	0.24593019836332586	STAT1
0	PDGFR-beta signaling pathway(N)	0.0123	120	1	0.2477	0.24772783489210837	STAT1
1	Urokinase-type plasminogen activator (uPA) and uPAR-mediated signaling(N)	0.0043	42	7	0.0000	1.7553780651269335E-10	ELANE,ITGB3,MMP3,MMP13,PLAUR,FGA,SERPINE1
1	Plasminogen activating cascade(P)	0.0009	9	5	0.0000	5.072589015497897E-10	MMP3,MMP13,PLAUR,FGA,SERPINB2
1	Beta3 integrin cell surface interactions(N)	0.0044	43	5	0.0000	8.083199332098445E-7	ITGB3,PLAUR,FGA,TGFBI,ITGA2B
1	Extracellular matrix organization(R)	0.0254	248	7	0.0000	8.711872094391282E-6	ELANE,ITGB3,MMP3,MMP13,FGA,SERPINE1,ITGA2B
1	Dissolution of Fibrin Clot(R)	0.0010	10	3	0.0000	2.6800313747576965E-5	PLAUR,SERPINE1,SERPINB2
1	HIF-1-alpha transcription factor network(N)	0.0068	66	4	0.0000	1.6466429529504722E-4	PFKFB3,HIF1A,ADM,SERPINE1
1	Response to elevated platelet cytosolic Ca2+(R)	0.0085	83	4	0.0000	3.179045086039167E-4	ITGB3,FGA,SERPINE1,ITGA2B
1	Integrin alphaIIb beta3 signaling(R)	0.0028	27	3	0.0000	3.179045086039167E-4	ITGB3,FGA,ITGA2B
1	Beta2 integrin cell surface interactions(N)	0.0030	29	3	0.0000	3.4382629236429096E-4	PLAUR,FGA,TGFBI
1	HIF-1 signaling pathway(K)	0.0109	106	4	0.0000	6.060801653298142E-4	PFKFB3,HIF1A,SERPINE1,ANGPT2
1	Platelet Aggregation (Plug Formation)(R)	0.0038	37	3	0.0001	6.060801653298142E-4	ITGB3,FGA,ITGA2B
1	Platelet activation(K)	0.0134	131	4	0.0001	0.001179352466342043	GNA13,ITGB3,FGA,ITGA2B
1	Beta1 integrin cell surface interactions(N)	0.0068	66	3	0.0003	0.0027662085337221143	PLAUR,FGA,TGFBI
1	Complement and coagulation cascades(K)	0.0071	69	3	0.0003	0.002834265202068087	PLAUR,FGA,SERPINE1
1	Thyroid hormone signaling pathway(K)	0.0122	119	3	0.0015	0.012152828669208304	PFKP,ITGB3,HIF1A
1	Fructose and mannose metabolism(K)	0.0034	33	2	0.0019	0.014792792842536762	PFKFB3,PFKP
1	Arf6 signaling events(N)	0.0036	35	2	0.0021	0.014792792842536762	ITGB3,ITGA2B
1	Posttranslational regulation of adherens junction stability and dissassembly(N)	0.0049	48	2	0.0039	0.02740671298632913	GNA13,MMP3
1	Signaling events mediated by PTP1B(N)	0.0053	52	2	0.0046	0.02952561750506999	ITGB3,ITGA2B
1	Circadian Clock(R)	0.0055	54	2	0.0049	0.02952561750506999	HIF1A,SERPINE1
1	Proteoglycans in cancer(K)	0.0209	204	3	0.0069	0.03731205874272392	ITGB3,PLAUR,HIF1A
1	Angiogenesis(P)	0.0068	66	2	0.0072	0.03731205874272392	HIF1A,ANGPT2
1	Central carbon metabolism in cancer(K)	0.0069	67	2	0.0075	0.03731205874272392	PFKP,HIF1A
1	Rap1 signaling pathway(K)	0.0216	211	3	0.0076	0.037813640693632466	ITGB3,ANGPT2,ITGA2B
1	Regulation of actin cytoskeleton(K)	0.0220	215	3	0.0080	0.03897191496839447	GNA13,ITGB3,ITGA2B
1	Arrhythmogenic right ventricular cardiomyopathy (ARVC)(K)	0.0076	74	2	0.0090	0.03897191496839447	ITGB3,ITGA2B
1	Regulation of nuclear SMAD2/3 signaling(N)	0.0079	77	2	0.0097	0.03897191496839447	VDR,SERPINE1
1	L1CAM interactions(R)	0.0081	79	2	0.0102	0.04092805124321952	ITGB3,ITGA2B
1	Hypertrophic cardiomyopathy (HCM)(K)	0.0085	83	2	0.0112	0.044969358762913636	ITGB3,ITGA2B
1	ECM-receptor interaction(K)	0.0089	87	2	0.0123	0.0491805344074252	ITGB3,ITGA2B
1	Hematopoietic cell lineage(K)	0.0089	87	2	0.0123	0.0491805344074252	ITGB3,ITGA2B
1	Dilated cardiomyopathy(K)	0.0092	90	2	0.0131	0.05129361547795097	ITGB3,ITGA2B
1	Cell surface interactions at the vascular wall(R)	0.0100	98	2	0.0154	0.05129361547795097	ITGB3,ANGPT2
1	Vitamin D metabolism and pathway(P)	0.0010	10	1	0.0193	0.05129361547795097	VDR
1	Vascular smooth muscle contraction(K)	0.0124	121	2	0.0229	0.05129361547795097	GNA13,AVPR1A
1	erythropoietin mediated neuroprotection through nf-kb(B)	0.0012	12	1	0.0231	0.05129361547795097	HIF1A
1	AMPK signaling pathway(K)	0.0127	124	2	0.0239	0.05129361547795097	PFKFB3,PFKP
1	extrinsic prothrombin activation pathway(B)	0.0013	13	1	0.0250	0.05129361547795097	FGA
1	fibrinolysis pathway(B)	0.0013	13	1	0.0250	0.05129361547795097	FGA
1	Direct p53 effectors(N)	0.0135	132	2	0.0269	0.05129361547795097	VDR,SERPINE1
1	S1P4 pathway(N)	0.0014	14	1	0.0269	0.05129361547795097	GNA13
1	PI3K-Akt signaling pathway(K)	0.0356	347	3	0.0285	0.05129361547795097	ITGB3,ANGPT2,ITGA2B
1	Arf6 downstream pathway(N)	0.0015	15	1	0.0288	0.05129361547795097	PLAUR
1	PAR4-mediated thrombin signaling events(N)	0.0015	15	1	0.0288	0.05129361547795097	GNA13
1	hypoxia-inducible factor in the cardivascular system(B)	0.0017	17	1	0.0326	0.05129361547795097	HIF1A
1	Beta5 beta6 beta7 and beta8 integrin cell surface interactions(N)	0.0017	17	1	0.0326	0.05129361547795097	PLAUR
1	Signal amplification(R)	0.0017	17	1	0.0326	0.05129361547795097	GNA13
1	Thrombin signalling through proteinase activated receptors (PARs)(R)	0.0017	17	1	0.0326	0.05129361547795097	GNA13
1	Generic Transcription Pathway(R)	0.0151	147	2	0.0328	0.05129361547795097	VDR,SERPINE1
1	VEGF signaling pathway(P)	0.0018	18	1	0.0345	0.05129361547795097	HIF1A
1	phosphoinositides and their downstream targets(B)	0.0018	18	1	0.0345	0.05129361547795097	PFKP
1	Hypoxic and oxygen homeostasis regulation of HIF-1-alpha(N)	0.0019	19	1	0.0364	0.05129361547795097	HIF1A
1	hypoxia and p53 in the cardiovascular system(B)	0.0019	19	1	0.0364	0.05129361547795097	HIF1A
1	Integrin signalling pathway(P)	0.0162	158	2	0.0374	0.05129361547795097	ITGB3,ITGA2B
1	Sphingosine 1-phosphate (S1P) pathway(N)	0.0021	20	1	0.0382	0.05129361547795097	GNA13
1	Post-translational modification: synthesis of GPI-anchored proteins(R)	0.0022	21	1	0.0401	0.05129361547795097	PLAUR
1	pkc-catalyzed phosphorylation of inhibitory phosphoprotein of myosin phosphatase(B)	0.0022	21	1	0.0401	0.05129361547795097	GNA13
1	Pathways in cancer(K)	0.0408	398	3	0.0403	0.05129361547795097	GNA13,HIF1A,ITGA2B
1	intrinsic prothrombin activation pathway(B)	0.0023	22	1	0.0420	0.05129361547795097	FGA
1	Hypoxia response via HIF activation(P)	0.0025	24	1	0.0457	0.05129361547795097	HIF1A
1	Tuberculosis(K)	0.0182	178	2	0.0464	0.05129361547795097	CAMP,VDR
1	Transcriptional misregulation in cancer(K)	0.0183	179	2	0.0468	0.05129361547795097	ELANE,MMP3
1	Regulation of Hypoxia-inducible Factor (HIF) by oxygen(R)	0.0026	25	1	0.0476	0.05129361547795097	HIF1A
1	S1P3 pathway(N)	0.0026	25	1	0.0476	0.05129361547795097	GNA13
1	RXR and RAR heterodimerization with other nuclear receptor(N)	0.0027	26	1	0.0494	0.05129361547795097	VDR
1	S1P2 pathway(N)	0.0027	26	1	0.0494	0.05129361547795097	GNA13
1	VEGFR1 specific signals(N)	0.0028	27	1	0.0513	0.05129361547795097	HIF1A
1	thrombin signaling and protease-activated receptors(B)	0.0029	28	1	0.0531	0.05314465425365633	GNA13
1	Pentose phosphate pathway(K)	0.0029	28	1	0.0531	0.05314465425365633	PFKP
1	Gastrin-CREB signalling pathway via PKC and MAPK(R)	0.0199	194	2	0.0541	0.05406000805717459	MMP3,AVPR1A
1	vegf hypoxia and angiogenesis(B)	0.0030	29	1	0.0550	0.054992271165545614	HIF1A
1	Osteopontin-mediated events(N)	0.0030	29	1	0.0550	0.054992271165545614	ITGB3
1	Nectin adhesion pathway(N)	0.0031	30	1	0.0568	0.05683647218851906	ITGB3
1	Retinoic acid receptors-mediated signaling(N)	0.0031	30	1	0.0568	0.05683647218851906	VDR
1	Galactose metabolism(K)	0.0031	30	1	0.0568	0.05683647218851906	PFKP
1	phospholipids as signalling intermediaries(B)	0.0033	32	1	0.0605	0.0605146504182591	ITGB3
1	Focal adhesion(K)	0.0212	207	2	0.0606	0.060639353905260984	ITGB3,ITGA2B
1	HIF-2-alpha transcription factor network(N)	0.0034	33	1	0.0623	0.06234863952579428	SERPINE1
1	Validated transcriptional targets of AP1 family members Fra1 and Fra2(N)	0.0037	36	1	0.0678	0.0678302780183957	PLAUR
1	Metabolism of carbohydrates(R)	0.0229	223	2	0.0691	0.06910097922586167	PFKFB3,PFKP
1	Formation of Fibrin Clot (Clotting Cascade)(R)	0.0040	39	1	0.0733	0.0732815474044145	FGA
1	Plasma membrane estrogen receptor signaling(N)	0.0043	42	1	0.0787	0.07870260663505046	GNA13
1	PAR1-mediated thrombin signaling events(N)	0.0044	43	1	0.0805	0.08050294037089545	GNA13
1	Notch-mediated HES/HEY network(N)	0.0047	46	1	0.0859	0.08588396529853526	HIF1A
1	FGF signaling pathway(N)	0.0047	46	1	0.0859	0.08588396529853526	PLAUR
1	Validated transcriptional targets of deltaNp63 isoforms(N)	0.0047	46	1	0.0859	0.08588396529853526	VDR
1	Integrins in angiogenesis(N)	0.0048	47	1	0.0877	0.08767100091308533	ITGB3
1	Endocrine and other factor-regulated calcium reabsorption(K)	0.0049	48	1	0.0895	0.08945472652234787	VDR
1	Validated transcriptional targets of TAp63 isoforms(N)	0.0050	49	1	0.0912	0.09123514791720866	VDR
1	Angiopoietin receptor Tie2-mediated signaling(N)	0.0051	50	1	0.0930	0.09301227087902486	ANGPT2
1	Mineral absorption(K)	0.0052	51	1	0.0948	0.0947861011796245	VDR
1	Thromboxane A2 receptor signaling(N)	0.0055	54	1	0.1001	0.10008789368994264	GNA13
1	Signaling by NOTCH1(R)	0.0060	59	1	0.1089	0.10885889727003684	HIF1A
1	mTOR signaling pathway(K)	0.0062	60	1	0.1106	0.11060335178834624	HIF1A
1	Long-term depression(K)	0.0062	60	1	0.1106	0.11060335178834624	GNA13
1	Signaling events mediated by VEGFR1 and VEGFR2(N)	0.0065	63	1	0.1158	0.11581732522602806	ITGB3
1	LPA receptor mediated events(N)	0.0065	63	1	0.1158	0.11581732522602806	GNA13
1	IL4-mediated signaling events(N)	0.0066	64	1	0.1175	0.11754887186190432	ITGB3
1	Renal cell carcinoma(K)	0.0068	66	1	0.1210	0.12100233222301249	HIF1A
1	Glycolysis / Gluconeogenesis(K)	0.0069	67	1	0.1227	0.12272425720047841	PFKP
1	E2F transcription factor network(N)	0.0070	68	1	0.1244	0.12444298619524363	SERPINE1
1	p53 signaling pathway(K)	0.0070	68	1	0.1244	0.12444298619524363	SERPINE1
1	p75(NTR)-mediated signaling(N)	0.0071	69	1	0.1262	0.1261585248102427	MMP3
1	Signaling by TGF-beta Receptor Complex(R)	0.0072	70	1	0.1279	0.12787087863917157	SERPINE1
1	AP-1 transcription factor network(N)	0.0072	70	1	0.1279	0.12787087863917157	HIF1A
1	p73 transcription factor network(N)	0.0076	74	1	0.1347	0.13468855764520704	SERPINE1
1	Biosynthesis of amino acids(K)	0.0076	74	1	0.1347	0.13468855764520704	PFKP
1	RNA degradation(K)	0.0079	77	1	0.1398	0.139768649366789	PFKP
1	CXCR4-mediated signaling events(N)	0.0081	79	1	0.1431	0.14313966612722762	GNA13
1	C-MYB transcription factor network(N)	0.0084	82	1	0.1482	0.14817273481852644	ELANE
1	Small cell lung cancer(K)	0.0088	86	1	0.1548	0.1548399378335178	ITGA2B
1	Rheumatoid arthritis(K)	0.0092	90	1	0.1615	0.1614576831626977	MMP3
1	Salivary secretion(K)	0.0092	90	1	0.1615	0.1614576831626977	CAMP
1	GPCR ligand binding(R)	0.0396	386	2	0.1721	0.17211678771795347	ADM,AVPR1A
1	Choline metabolism in cancer(K)	0.0103	100	1	0.1778	0.17778793831322526	HIF1A
1	Signaling by VEGF(R)	0.0106	103	1	0.1826	0.18262796228916167	ITGB3
1	Chagas disease (American trypanosomiasis)(K)	0.0107	104	1	0.1842	0.18423529655959203	SERPINE1
1	Carbon metabolism(K)	0.0109	106	1	0.1874	0.18744098620502914	PFKP
1	Amoebiasis(K)	0.0112	109	1	0.1922	0.19222715235694843	SERPINB2
1	TNF signaling pathway(K)	0.0113	110	1	0.1938	0.19381659717489963	MMP3
1	Alzheimer disease-presenilin pathway(P)	0.0114	111	1	0.1954	0.1954030787615716	MMP13
1	PDGFR-beta signaling pathway(N)	0.0123	120	1	0.2095	0.20954892576190332	ITGB3
1	Osteoclast differentiation(K)	0.0134	131	1	0.2265	0.2265184047863107	ITGB3
1	Systemic lupus erythematosus(K)	0.0138	135	1	0.2326	0.2326031059278747	ELANE
1	GPCR downstream signaling(R)	0.0912	890	3	0.2479	0.247885809030428	GNA13,ADM,AVPR1A
2	Cytokine-cytokine receptor interaction(K)	0.0272	265	17	0.0000	1.7763568394002505E-15	CXCL1,CCL3,CCL2,CXCL5,CXCL3,CXCL2,CXCL9,CX3CL1,CCL5,CCL4,CCL17,CXCL10,CCL24,CCL22,CCR7,CCL20,PPBP
2	Chemokine signaling pathway(K)	0.0194	189	17	0.0000	1.7763568394002505E-15	CXCL1,CCL3,CCL2,CXCL5,CXCL3,CXCL2,CXCL9,CX3CL1,CCL5,CCL4,CCL17,CXCL10,CCL24,CCL22,CCR7,CCL20,PPBP
2	GPCR ligand binding(R)	0.0396	386	17	0.0000	1.7763568394002505E-15	CXCL1,CCL3,CCL2,CXCL5,CXCL3,CXCL2,CXCL9,ACKR1,CX3CL1,CCL5,CCL4,CCL17,CXCL10,CCL22,CCR7,CCL20,PPBP
2	TNF signaling pathway(K)	0.0113	110	9	0.0000	1.568078999980571E-12	CXCL1,CCL2,CXCL5,CXCL3,CXCL2,CX3CL1,CCL5,CXCL10,CCL20
2	Rheumatoid arthritis(K)	0.0092	90	6	0.0000	9.362761366205063E-8	CXCL1,CCL3,CCL2,CXCL5,CCL5,CCL20
2	Salmonella infection(K)	0.0088	86	5	0.0000	3.3153487875026144E-6	CXCL1,CCL3,CXCL3,CXCL2,CCL4
2	GPCR downstream signaling(R)	0.0912	890	10	0.0000	5.2535177961221535E-6	CXCL1,CXCL5,CXCL3,CXCL2,CXCL9,CCL5,CXCL10,CCR7,CCL20,PPBP
2	Toll-like receptor signaling pathway(K)	0.0109	106	5	0.0000	6.917207593382102E-6	CCL3,CXCL9,CCL5,CCL4,CXCL10
2	NOD-like receptor signaling pathway(K)	0.0058	57	4	0.0000	1.66976266280372E-5	CXCL1,CCL2,CXCL2,CCL5
2	IL23-mediated signaling events(N)	0.0037	36	3	0.0000	1.5733014032992543E-4	CXCL1,CCL2,CXCL9
2	pertussis toxin-insensitive ccr5 signaling in macrophage(B)	0.0009	9	2	0.0001	5.157277627594326E-4	CCL2,CCL4
2	Legionellosis(K)	0.0056	55	3	0.0001	5.48877511066248E-4	CXCL1,CXCL3,CXCL2
2	Cytosolic DNA-sensing pathway(K)	0.0066	64	3	0.0002	6.419190629537441E-4	CCL5,CCL4,CXCL10
2	Chagas disease (American trypanosomiasis)(K)	0.0107	104	3	0.0009	0.0026302827679952623	CCL3,CCL2,CCL5
2	CXCR3-mediated signaling events(N)	0.0036	35	2	0.0019	0.005685957936950703	CXCL9,CXCL10
2	Malaria(K)	0.0050	49	2	0.0037	0.007821309679636235	CCL2,ACKR1
2	Influenza A(K)	0.0180	176	3	0.0039	0.007821309679636235	CCL2,CCL5,CXCL10
2	IL12-mediated signaling events(N)	0.0062	60	2	0.0054	0.010840332606866898	CCL3,CCL4
2	Epithelial cell signaling in Helicobacter pylori infection(K)	0.0070	68	2	0.0069	0.01380302682497625	CXCL1,CCL5
2	NF-kappa B signaling pathway(K)	0.0093	91	2	0.0121	0.024108623066091406	CXCL2,CCL4
2	g-protein signaling through tubby proteins(B)	0.0011	11	1	0.0201	0.04020372313500209	CCL4
2	activation of pkc through g-protein coupled receptors(B)	0.0011	11	1	0.0201	0.04020372313500209	CCL4
2	Syndecan-1-mediated signaling events(N)	0.0017	17	1	0.0309	0.04499531617921326	CCL5
2	cystic fibrosis transmembrane conductance regulator (cftr) and beta 2 adrenergic receptor (b2ar) pathway(B)	0.0019	19	1	0.0345	0.04499531617921326	CCL4
2	Herpes simplex infection(K)	0.0190	185	2	0.0450	0.04499531617921326	CCL2,CCL5
2	corticosteroids and cardioprotection(B)	0.0026	25	1	0.0451	0.045134380768318216	CCL4
2	activation of camp-dependent protein kinase pka(B)	0.0027	26	1	0.0469	0.04689910958032495	CCL4
2	ß-arrestins in gpcr desensitization(B)	0.0027	26	1	0.0469	0.04689910958032495	CCL4
2	role of ß-arrestins in the activation and targeting of map kinases(B)	0.0029	28	1	0.0504	0.05041933047889302	CCL4
2	Syndecan-4-mediated signaling events(N)	0.0033	32	1	0.0574	0.05742296683263426	CCL5
2	roles of ß arrestin dependent recruitment of src kinases in gpcr signaling(B)	0.0033	32	1	0.0574	0.05742296683263426	CCL4
2	chrebp regulation by carbohydrates and camp(B)	0.0037	36	1	0.0644	0.0643777975666121	CCL4
2	Prion diseases(K)	0.0037	36	1	0.0644	0.0643777975666121	CCL5
2	Validated transcriptional targets of AP1 family members Fra1 and Fra2(N)	0.0037	36	1	0.0644	0.0643777975666121	CCL2
2	GMCSF-mediated signaling events(N)	0.0038	37	1	0.0661	0.06610891694264542	CCL2
2	activation of csk by camp-dependent protein kinase inhibits signaling through the t cell receptor(B)	0.0041	40	1	0.0713	0.07128414291325902	CCL4
2	ion channels and their functional role in vascular endothelium(B)	0.0044	43	1	0.0764	0.07643227491593285	CCL4
2	Validated targets of C-MYC transcriptional repression(N)	0.0060	59	1	0.1034	0.10343687756692577	CCL5
2	IL4-mediated signaling events(N)	0.0066	64	1	0.1117	0.11172170799471093	CCL17
2	RIG-I-like receptor signaling pathway(K)	0.0072	70	1	0.1216	0.12156806648810214	CXCL10
2	AP-1 transcription factor network(N)	0.0072	70	1	0.1216	0.12156806648810214	CCL2
2	Inflammation mediated by chemokine and cytokine signaling pathway(P)	0.0075	73	1	0.1265	0.12645250269563357	CCL20
2	Unfolded Protein Response (UPR)(R)	0.0076	74	1	0.1281	0.1280749399283867	CCL2
2	Pertussis(K)	0.0077	75	1	0.1297	0.12969453092766092	CXCL5
2	Response to elevated platelet cytosolic Ca2+(R)	0.0085	83	1	0.1425	0.1425493569798003	PPBP
2	Amoebiasis(K)	0.0112	109	1	0.1831	0.1831002486155684	CXCL1
2	Direct p53 effectors(N)	0.0135	132	1	0.2175	0.21745592342540643	CX3CL1
3	Jak-STAT signaling pathway(K)	0.0160	156	12	0.0000	1.3766765505351941E-14	CSF3,CSF2,IL6,IL2RA,OSMR,SOCS1,IL21R,OSM,STAT4,IL23A,IFNG,IL12A
3	Cytokine-cytokine receptor interaction(K)	0.0272	265	10	0.0000	3.592437458621589E-11	CSF3,CSF2,IL6,IL2RA,OSMR,IL21R,OSM,IL23A,IFNG,IL12A
3	Inflammatory bowel disease (IBD)(K)	0.0068	66	6	0.0000	1.86681429203972E-8	IL6,IL21R,STAT4,IL23A,IFNG,IL12A
3	IL12-mediated signaling events(N)	0.0062	60	5	0.0000	7.780618684893881E-7	IL2RA,SOCS1,STAT4,IFNG,IL12A
3	IL27-mediated signaling events(N)	0.0027	26	4	0.0000	1.6142047432055051E-6	IL6,STAT4,IFNG,IL12A
3	African trypanosomiasis(K)	0.0035	34	4	0.0000	3.9053617140183405E-6	IL6,IDO1,IFNG,IL12A
3	IL23-mediated signaling events(N)	0.0037	36	4	0.0000	4.164757723912338E-6	IL6,STAT4,IL23A,IFNG
3	Malaria(K)	0.0050	49	4	0.0000	1.2465321883037284E-5	CSF3,IL6,IFNG,IL12A
3	Measles(K)	0.0137	134	5	0.0000	1.7011524816923362E-5	IL6,IL2RA,FCGR2B,IFNG,IL12A
3	Tuberculosis(K)	0.0182	178	5	0.0000	6.25278039705357E-5	IL6,IL23A,FCGR2B,IFNG,IL12A
3	Hematopoietic cell lineage(K)	0.0089	87	4	0.0000	8.466610159763022E-5	CSF3,CSF2,IL6,IL2RA
3	Rheumatoid arthritis(K)	0.0092	90	4	0.0000	8.466610159763022E-5	CSF2,IL6,IL23A,IFNG
3	Calcium signaling in the CD4+ TCR pathway(N)	0.0028	27	3	0.0000	8.466610159763022E-5	CSF2,IL2RA,IFNG
3	IL12 signaling mediated by STAT4(N)	0.0031	30	3	0.0000	1.0295013017636023E-4	IL2RA,STAT4,IFNG
3	Amoebiasis(K)	0.0112	109	4	0.0000	1.5418123516308668E-4	CSF2,IL6,IFNG,IL12A
3	Interleukin-2 signaling(R)	0.0044	43	3	0.0000	2.620984267239779E-4	CSF2,IL6,IL2RA
3	Calcineurin-regulated NFAT-dependent transcription in lymphocytes(N)	0.0048	47	3	0.0000	3.409954774876711E-4	CSF2,IL2RA,IFNG
3	SHP2 signaling(N)	0.0052	51	3	0.0001	3.7206143594170626E-4	IL6,IL2RA,IFNG
3	IL2-mediated signaling events(N)	0.0055	54	3	0.0001	4.4043541545457643E-4	IL2RA,SOCS1,IFNG
3	ATF-2 transcription factor network(N)	0.0059	58	3	0.0001	5.437266160746024E-4	IL6,IL23A,IFNG
3	Downstream signaling in na&#xef;ve CD8+ T cells(N)	0.0065	63	3	0.0001	5.780047601644522E-4	IL2RA,STAT4,IFNG
3	PI3K-Akt signaling pathway(K)	0.0356	347	5	0.0001	6.333919850182168E-4	CSF3,IL6,IL2RA,OSMR,OSM
3	AP-1 transcription factor network(N)	0.0072	70	3	0.0002	7.715593396624421E-4	CSF2,IL6,IFNG
3	Interferon gamma signaling(R)	0.0074	72	3	0.0002	7.715593396624421E-4	SOCS1,IRF5,IFNG
3	Pertussis(K)	0.0077	75	3	0.0002	7.715593396624421E-4	IL6,IL23A,IL12A
3	Glucocorticoid receptor regulatory network(N)	0.0079	77	3	0.0002	8.334033548318409E-4	CSF2,IL6,IFNG
3	Salmonella infection(K)	0.0088	86	3	0.0003	0.0011515079025148367	CSF2,IL6,IFNG
3	Chagas disease (American trypanosomiasis)(K)	0.0107	104	3	0.0005	0.002002842525104409	IL6,IFNG,IL12A
3	Toll-like receptor signaling pathway(K)	0.0109	106	3	0.0005	0.0021167105935790964	IL6,IRF5,IL12A
3	Toxoplasmosis(K)	0.0122	119	3	0.0007	0.002959138118697968	SOCS1,IFNG,IL12A
3	Osteoclast differentiation(K)	0.0134	131	3	0.0010	0.003904083981018047	SOCS1,FCGR2B,IFNG
3	GMCSF-mediated signaling events(N)	0.0038	37	2	0.0015	0.004384347009466105	CSF2,OSM
3	Allograft rejection(K)	0.0039	38	2	0.0015	0.004620440377912094	IFNG,IL12A
3	Interleukin-3, 5 and GM-CSF signaling(R)	0.0040	39	2	0.0016	0.004862505555125907	CSF2,IL2RA
3	IFN-gamma pathway(N)	0.0041	40	2	0.0017	0.005110526118457637	SOCS1,IFNG
3	Graft-versus-host disease(K)	0.0043	42	2	0.0019	0.005624367866254865	IL6,IFNG
3	Type I diabetes mellitus(K)	0.0045	44	2	0.0021	0.006161834852967285	IFNG,IL12A
3	GPVI-mediated activation cascade(R)	0.0045	44	2	0.0021	0.006161834852967285	CSF2,IL2RA
3	il-2 receptor beta chain in t cell activation(B)	0.0046	45	2	0.0021	0.006356271332880192	IL2RA,SOCS1
3	Influenza A(K)	0.0180	176	3	0.0023	0.006356271332880192	IL6,IFNG,IL12A
3	Herpes simplex infection(K)	0.0190	185	3	0.0026	0.006356271332880192	IL6,IFNG,IL12A
3	Interleukin signaling pathway(P)	0.0056	55	2	0.0032	0.006356271332880192	IL2RA,IL23A
3	Legionellosis(K)	0.0056	55	2	0.0032	0.006356271332880192	IL6,IL12A
3	Interferon alpha/beta signaling(R)	0.0069	67	2	0.0047	0.009332695498385224	SOCS1,IRF5
3	Leishmaniasis(K)	0.0075	73	2	0.0055	0.011020320105317394	IFNG,IL12A
3	HTLV-I infection(K)	0.0267	260	3	0.0068	0.013543503859207773	CSF2,IL6,IL2RA
3	T cell receptor signaling pathway(K)	0.0107	104	2	0.0109	0.021761747349314797	CSF2,IFNG
3	HIF-1 signaling pathway(K)	0.0109	106	2	0.0113	0.02256681073928757	IL6,IFNG
3	TNF signaling pathway(K)	0.0113	110	2	0.0121	0.02421624213068596	CSF2,IL6
3	no2-dependent il-12 pathway in nk cells(B)	0.0009	9	1	0.0137	0.02749727431272264	IL12A
3	Interleukin-6 signaling(R)	0.0010	10	1	0.0153	0.030530648833506202	IL6
3	il 2 signaling pathway(B)	0.0011	11	1	0.0168	0.033559669080167165	IL2RA
3	Toll-Like Receptors Cascades(R)	0.0135	132	2	0.0171	0.03419949719372206	IL6,SOCS1
3	Natural killer cell mediated cytotoxicity(K)	0.0137	134	2	0.0176	0.0351814463905209	CSF2,IFNG
3	Signaling by SCF-KIT(R)	0.0140	137	2	0.0183	0.036676990969704226	IL6,SOCS1
3	Hepatitis B(K)	0.0150	146	2	0.0207	0.03775599565430665	IL6,STAT4
3	il12 and stat4 dependent signaling pathway in th1 development(B)	0.0014	14	1	0.0213	0.03775599565430665	IL12A
3	Interferon-gamma signaling pathway(P)	0.0015	15	1	0.0228	0.03775599565430665	IFNG
3	RAF/MAP kinase cascade(R)	0.0016	16	1	0.0243	0.03775599565430665	IL6
3	Transcriptional misregulation in cancer(K)	0.0183	179	2	0.0302	0.03775599565430665	CSF2,IL6
3	Growth hormone receptor signaling(R)	0.0025	24	1	0.0363	0.03775599565430665	SOCS1
3	Alpha9 beta1 integrin signaling events(N)	0.0025	24	1	0.0363	0.03775599565430665	CSF2
3	Signaling by Leptin(R)	0.0026	25	1	0.0378	0.03775599565430665	IL6
3	IL3-mediated signaling events(N)	0.0028	27	1	0.0407	0.04071826321698957	OSM
3	IL2 signaling events mediated by STAT5(N)	0.0029	28	1	0.0422	0.042196203152889744	IL2RA
3	amb2 Integrin signaling(N)	0.0032	31	1	0.0466	0.0466172816733037	IL6
3	Syndecan-2-mediated signaling events(N)	0.0033	32	1	0.0481	0.04808673686793996	CSF2
3	IL2 signaling events mediated by PI3K(N)	0.0036	35	1	0.0525	0.05248242910863621	IL2RA
3	Prion diseases(K)	0.0037	36	1	0.0539	0.05394344481152635	IL6
3	Validated transcriptional targets of AP1 family members Fra1 and Fra2(N)	0.0037	36	1	0.0539	0.05394344481152635	IL6
3	Regulation of autophagy(K)	0.0040	39	1	0.0583	0.05831388618647382	IFNG
3	Tryptophan metabolism(K)	0.0041	40	1	0.0598	0.05976650742428946	IDO1
3	Proteasome(K)	0.0045	44	1	0.0656	0.06555610425800362	IFNG
3	IL6-mediated signaling events(N)	0.0048	47	1	0.0699	0.06987644747825994	IL6
3	Intestinal immune network for IgA production(K)	0.0049	48	1	0.0713	0.07131241397958576	IL6
3	Type II diabetes mellitus(K)	0.0049	48	1	0.0713	0.07131241397958576	SOCS1
3	Senescence-Associated Secretory Phenotype (SASP)(R)	0.0051	50	1	0.0742	0.07417814176577298	IL6
3	Signaling events mediated by Stem cell factor receptor (c-Kit)(N)	0.0053	52	1	0.0770	0.07703561437510387	SOCS1
3	Staphylococcus aureus infection(K)	0.0057	56	1	0.0827	0.08272588235375355	FCGR2B
3	NOD-like receptor signaling pathway(K)	0.0058	57	1	0.0841	0.08414332430665583	IL6
3	Regulation of retinoblastoma protein(N)	0.0064	62	1	0.0912	0.09119992088177187	CSF2
3	Fc-epsilon receptor I signaling in mast cells(N)	0.0064	62	1	0.0912	0.09119992088177187	FCGR2B
3	IL4-mediated signaling events(N)	0.0066	64	1	0.0940	0.09400832433665307	SOCS1
3	Cytosolic DNA-sensing pathway(K)	0.0066	64	1	0.0940	0.09400832433665307	IL6
3	NCAM signaling for neurite out-growth(R)	0.0067	65	1	0.0954	0.09540948656329329	IL6
3	BCR signaling pathway(N)	0.0067	65	1	0.0954	0.09540948656329329	FCGR2B
3	Regulation of Telomerase(N)	0.0070	68	1	0.0996	0.09960084781055145	IFNG
3	Fc epsilon RI signaling pathway(K)	0.0072	70	1	0.1024	0.1023850111898098	CSF2
3	RIG-I-like receptor signaling pathway(K)	0.0072	70	1	0.1024	0.1023850111898098	IL12A
3	B cell receptor signaling pathway(K)	0.0074	72	1	0.1052	0.1051611378147288	FCGR2B
3	Prolactin signaling pathway(K)	0.0074	72	1	0.1052	0.1051611378147288	SOCS1
3	Inflammation mediated by chemokine and cytokine signaling pathway(P)	0.0075	73	1	0.1065	0.1065461940795962	IFNG
3	Antigen processing and presentation(K)	0.0080	78	1	0.1134	0.11344151235934585	IFNG
3	TGF-beta signaling pathway(K)	0.0082	80	1	0.1162	0.1161857068966261	IFNG
3	EGF receptor signaling pathway(P)	0.0084	82	1	0.1189	0.11892197187867148	STAT4
3	Hypertrophic cardiomyopathy (HCM)(K)	0.0085	83	1	0.1203	0.12028713743879005	IL6
3	Fc gamma R-mediated phagocytosis(K)	0.0093	91	1	0.1311	0.13113760540735298	FCGR2B
3	Signaling by Type 1 Insulin-like Growth Factor 1 Receptor (IGF1R)(R)	0.0093	91	1	0.1311	0.13113760540735298	IL6
3	Signaling by VEGF(R)	0.0106	103	1	0.1472	0.14717932935912859	IL6
3	Signaling by Insulin receptor(R)	0.0118	115	1	0.1629	0.16294428037688935	IL6
3	Direct p53 effectors(N)	0.0135	132	1	0.1848	0.1848128214836432	IRF5
3	FoxO signaling pathway(K)	0.0136	133	1	0.1861	0.18608245134710932	IL6
3	Systemic lupus erythematosus(K)	0.0138	135	1	0.1886	0.1886161762405303	IFNG
3	Ubiquitin mediated proteolysis(K)	0.0140	137	1	0.1911	0.19114253795346836	SOCS1
3	Insulin signaling pathway(K)	0.0145	141	1	0.1962	0.1961732512828428	SOCS1
3	Signaling by ERBB4(R)	0.0151	147	1	0.2037	0.20366459265656878	IL6
3	Metabolism of amino acids and derivatives(R)	0.0153	149	1	0.2061	0.20614719090319522	IDO1
3	Non-alcoholic fatty liver disease (NAFLD)(K)	0.0155	151	1	0.2086	0.20862256404860946	IL6
3	Phagosome(K)	0.0158	154	1	0.2123	0.21232211940901025	FCGR2B
3	Signaling by FGFR(R)	0.0159	155	1	0.2136	0.21355171310433285	IL6
3	Signaling by ERBB2(R)	0.0159	155	1	0.2136	0.21355171310433285	IL6
3	DAP12 interactions(R)	0.0176	172	1	0.2342	0.2341826504281549	IL6
3	Signaling by EGFR(R)	0.0176	172	1	0.2342	0.2341826504281549	IL6
3	Signaling by PDGF(R)	0.0179	175	1	0.2378	0.2377705440073279	IL6
4	Canonical NF-kappaB pathway(N)	0.0024	23	4	0.0000	1.1145614537966253E-6	BIRC2,NOD2,RIPK2,TNFAIP3
4	NOD-like receptor signaling pathway(K)	0.0058	57	4	0.0000	2.055668130929167E-5	BIRC2,NOD2,RIPK2,TNFAIP3
4	CD40/CD40L signaling(N)	0.0030	29	3	0.0000	1.339436779550507E-4	CD40,BIRC2,TNFAIP3
4	TNF signaling pathway(K)	0.0113	110	4	0.0000	1.339436779550507E-4	BIRC2,NOD2,RIPK3,TNFAIP3
4	Nucleotide-binding domain, leucine rich repeat containing receptor (NLR) signaling pathways(R)	0.0039	38	3	0.0000	1.772801549337899E-4	NOD2,RIPK2,TNFAIP3
4	Toll-Like Receptors Cascades(R)	0.0135	132	4	0.0000	1.8249213029131184E-4	BIRC2,NOD2,RIPK3,RIPK2
4	p75(NTR)-mediated signaling(N)	0.0071	69	3	0.0001	7.419864291724476E-4	BIRC2,RIPK2,NGF
4	Apoptosis(K)	0.0088	86	3	0.0001	0.0012778043746198842	BIRC2,TNFSF10,NGF
4	NF-kappa B signaling pathway(K)	0.0093	91	3	0.0002	0.0013410148002810374	CD40,BIRC2,TNFAIP3
4	Allograft rejection(K)	0.0039	38	2	0.0010	0.006477432200387545	GZMB,CD40
4	Interleukin-1 signaling(R)	0.0041	40	2	0.0011	0.006477432200387545	NOD2,RIPK2
4	TNF receptor signaling pathway(N)	0.0047	46	2	0.0014	0.008531367224572817	BIRC2,TNFAIP3
4	Caspase cascade in apoptosis(N)	0.0053	52	2	0.0018	0.009047916833125336	GZMB,BIRC2
4	Autoimmune thyroid disease(K)	0.0054	53	2	0.0019	0.009392842210473873	GZMB,CD40
4	IL12-mediated signaling events(N)	0.0062	60	2	0.0024	0.00958432394225417	GZMB,RIPK2
4	Shigellosis(K)	0.0063	61	2	0.0025	0.009899700424572	NOD2,RIPK2
4	Cytosolic DNA-sensing pathway(K)	0.0066	64	2	0.0027	0.010875082164518268	RIPK3,ZBP1
4	Cytosolic sensors of pathogen-associated DNA (R)	0.0067	65	2	0.0028	0.011002011599433481	RIPK3,ZBP1
4	Cytokine-cytokine receptor interaction(K)	0.0272	265	3	0.0037	0.011002011599433481	CD40,TNFSF10,TNFRSF11B
4	cd40l signaling pathway(B)	0.0006	6	1	0.0074	0.02206548466831848	CD40
4	Toxoplasmosis(K)	0.0122	119	2	0.0091	0.02689309051357336	CD40,BIRC2
4	Neurotrophin signaling pathway(K)	0.0123	120	2	0.0092	0.02689309051357336	RIPK2,NGF
4	Measles(K)	0.0137	134	2	0.0114	0.02689309051357336	TNFSF10,TNFAIP3
4	Natural killer cell mediated cytotoxicity(K)	0.0137	134	2	0.0114	0.02689309051357336	GZMB,TNFSF10
4	Caspase-8 activation by cleavage(R)	0.0011	11	1	0.0134	0.02689309051357336	TNFSF10
4	Death Receptor Signalling(R)	0.0012	12	1	0.0147	0.02932140495326463	TNFSF10
4	trka receptor signaling pathway(B)	0.0013	13	1	0.0159	0.03174697961596573	NGF
4	phosphorylation of mek1 by cdk5/p35 down regulates the map kinase pathway(B)	0.0013	13	1	0.0159	0.03174697961596573	NGF
4	Tuberculosis(K)	0.0182	178	2	0.0195	0.03390186563359776	NOD2,RIPK2
4	Transcriptional misregulation in cancer(K)	0.0183	179	2	0.0197	0.03390186563359776	GZMB,CD40
4	nerve growth factor pathway (ngf)(B)	0.0017	17	1	0.0207	0.03390186563359776	NGF
4	Epstein-Barr virus infection(K)	0.0207	202	2	0.0247	0.03390186563359776	CD40,TNFAIP3
4	induction of apoptosis through dr3 and dr4/5 death receptors(B)	0.0022	21	1	0.0255	0.03390186563359776	TNFSF10
4	erk1/erk2 mapk signaling pathway(B)	0.0023	22	1	0.0267	0.03390186563359776	NGF
4	TRAIL signaling pathway(N)	0.0023	22	1	0.0267	0.03390186563359776	TNFSF10
4	role of erk5 in neuronal survival pathway(B)	0.0025	24	1	0.0291	0.03390186563359776	NGF
4	Apoptosis signaling pathway(P)	0.0027	26	1	0.0315	0.03390186563359776	TNFSF10
4	Signaling by NOTCH2(R)	0.0029	28	1	0.0339	0.03390186563359776	GZMB
4	Asthma(K)	0.0032	31	1	0.0375	0.03747100653172486	CD40
4	FAS (CD95) signaling pathway(N)	0.0033	32	1	0.0387	0.03865803150135638	BIRC2
4	Signalling by NGF(R)	0.0280	273	2	0.0429	0.04289762505553529	RIPK2,NGF
4	Intrinsic Pathway for Apoptosis(R)	0.0037	36	1	0.0434	0.04339272487625356	GZMB
4	Primary immunodeficiency(K)	0.0037	36	1	0.0434	0.04339272487625356	CD40
4	Trk receptor signaling mediated by PI3K and PLC-gamma(N)	0.0037	36	1	0.0434	0.04339272487625356	NGF
4	Graft-versus-host disease(K)	0.0043	42	1	0.0505	0.050454696785119824	GZMB
4	Type I diabetes mellitus(K)	0.0045	44	1	0.0528	0.05279804647942732	GZMB
4	Apoptotic execution phase(R)	0.0048	47	1	0.0563	0.05630313273259657	BIRC2
4	Intestinal immune network for IgA production(K)	0.0049	48	1	0.0575	0.057468850059927745	CD40
4	Malaria(K)	0.0050	49	1	0.0586	0.05863324727719155	CD40
4	Viral myocarditis(K)	0.0060	59	1	0.0702	0.07020491179455268	CD40
4	Neurotrophic factor-mediated Trk receptor signaling(N)	0.0062	60	1	0.0714	0.07135487723080147	NGF
4	Downstream signaling in na&#xef;ve CD8+ T cells(N)	0.0065	63	1	0.0748	0.07479695561845345	GZMB
4	TCR signaling(R)	0.0067	65	1	0.0771	0.07708517303512408	RIPK2
4	Inflammatory bowel disease (IBD)(K)	0.0068	66	1	0.0782	0.078227335312135	NOD2
4	RIG-I/MDA5 mediated induction of IFN-alpha/beta pathways(R)	0.0078	76	1	0.0896	0.08957790721190007	TNFAIP3
4	Small cell lung cancer(K)	0.0088	86	1	0.1008	0.1008002255363627	BIRC2
4	Inflammatory mediator regulation of TRP channels(K)	0.0101	99	1	0.1152	0.11519966750329047	NGF
4	Toll-like receptor signaling pathway(K)	0.0109	106	1	0.1229	0.12286536439885853	CD40
4	Leukocyte transendothelial migration(K)	0.0121	118	1	0.1359	0.13586506329145065	TXK
4	Osteoclast differentiation(K)	0.0134	131	1	0.1497	0.14974859458922118	TNFRSF11B
4	FoxO signaling pathway(K)	0.0136	133	1	0.1519	0.15186628068730978	TNFSF10
4	Systemic lupus erythematosus(K)	0.0138	135	1	0.1540	0.15397913088417536	CD40
4	Ubiquitin mediated proteolysis(K)	0.0140	137	1	0.1561	0.15608715522113714	BIRC2
4	Cell adhesion molecules (CAMs)(K)	0.0148	144	1	0.1634	0.16342738128533318	CD40
4	Hippo signaling pathway(K)	0.0157	153	1	0.1728	0.1727788177392371	BIRC2
4	Influenza A(K)	0.0180	176	1	0.1962	0.1962432943022927	TNFSF10
4	Focal adhesion(K)	0.0212	207	1	0.2269	0.2269043664345074	BIRC2
4	Rap1 signaling pathway(K)	0.0216	211	1	0.2308	0.23078154885834312	NGF
4	Ras signaling pathway(K)	0.0234	228	1	0.2471	0.24706153898989225	NGF
4	Immunoregulatory interactions between a Lymphoid and a non-Lymphoid cell(R)	0.0235	229	1	0.2480	0.24800927700286957	CD40
5	Pertussis(K)	0.0077	75	4	0.0000	1.4461169362822712E-4	TNF,IRF1,NOS2,IL1A
5	African trypanosomiasis(K)	0.0035	34	3	0.0000	4.4456080869281767E-4	ICAM1,TNF,SELE
5	Malaria(K)	0.0050	49	3	0.0000	8.722170415099706E-4	ICAM1,TNF,SELE
5	Leishmaniasis(K)	0.0075	73	3	0.0001	0.0017157010618633617	TNF,NOS2,IL1A
5	Glucocorticoid receptor regulatory network(N)	0.0079	77	3	0.0001	0.0017157010618633617	ICAM1,IRF1,SELE
5	il-10 anti-inflammatory signaling pathway(B)	0.0012	12	2	0.0001	0.0017157010618633617	TNF,IL1A
5	Hematopoietic cell lineage(K)	0.0089	87	3	0.0001	0.0017157010618633617	CD38,TNF,IL1A
5	stress induction of hsp regulation(B)	0.0014	14	2	0.0001	0.0017157010618633617	TNF,IL1A
5	Rheumatoid arthritis(K)	0.0092	90	3	0.0001	0.0017157010618633617	ICAM1,TNF,IL1A
5	TNF signaling pathway(K)	0.0113	110	3	0.0002	0.002767205562033026	ICAM1,TNF,SELE
5	nf-kb signaling pathway(B)	0.0022	21	2	0.0003	0.002767205562033026	TNF,IL1A
5	amb2 Integrin signaling(N)	0.0032	31	2	0.0005	0.0054483201624955235	ICAM1,TNF
5	signal transduction through il1r(B)	0.0036	35	2	0.0007	0.006592517537237885	TNF,IL1A
5	IL23-mediated signaling events(N)	0.0037	36	2	0.0007	0.006592517537237885	TNF,NOS2
5	Influenza A(K)	0.0180	176	3	0.0009	0.006952172908238907	ICAM1,TNF,IL1A
5	Tuberculosis(K)	0.0182	178	3	0.0009	0.006953410545461836	TNF,NOS2,IL1A
5	Graft-versus-host disease(K)	0.0043	42	2	0.0010	0.006953410545461836	TNF,IL1A
5	Type I diabetes mellitus(K)	0.0045	44	2	0.0011	0.007440682650784014	TNF,IL1A
5	Calcineurin-regulated NFAT-dependent transcription in lymphocytes(N)	0.0048	47	2	0.0012	0.007440682650784014	TNF,GBP3
5	Angiopoietin receptor Tie2-mediated signaling(N)	0.0051	50	2	0.0014	0.008405350294048208	DOK2,TNF
5	Thromboxane A2 receptor signaling(N)	0.0055	54	2	0.0016	0.009378942620643094	ICAM1,SELE
5	ATF-2 transcription factor network(N)	0.0059	58	2	0.0019	0.009378942620643094	NOS2,SELE
5	Inflammatory bowel disease (IBD)(K)	0.0068	66	2	0.0024	0.012085068522911246	TNF,IL1A
5	Interferon gamma signaling(R)	0.0074	72	2	0.0029	0.014329260350146034	ICAM1,IRF1
5	Salmonella infection(K)	0.0088	86	2	0.0041	0.018099109277931458	NOS2,IL1A
5	Apoptosis(K)	0.0088	86	2	0.0041	0.018099109277931458	TNF,IL1A
5	NF-kappa B signaling pathway(K)	0.0093	91	2	0.0045	0.018099109277931458	ICAM1,TNF
5	Cell surface interactions at the vascular wall(R)	0.0100	98	2	0.0052	0.020900521657520432	DOK2,SELE
5	Chagas disease (American trypanosomiasis)(K)	0.0107	104	2	0.0059	0.02345142835426639	TNF,NOS2
5	Amoebiasis(K)	0.0112	109	2	0.0064	0.025681497354153038	TNF,NOS2
5	Toxoplasmosis(K)	0.0122	119	2	0.0076	0.027447084839890667	TNF,NOS2
5	visceral fat deposits and the metabolic syndrome(B)	0.0007	7	1	0.0079	0.027447084839890667	TNF
5	Osteoclast differentiation(K)	0.0134	131	2	0.0091	0.027447084839890667	TNF,IL1A
5	Hepatitis C(K)	0.0136	133	2	0.0094	0.028256791512746737	TNF,IRF1
5	Natural killer cell mediated cytotoxicity(K)	0.0137	134	2	0.0096	0.028665672141643617	ICAM1,TNF
5	sodd/tnfr1 signaling pathway(B)	0.0009	9	1	0.0101	0.030302773485384682	TNF
5	Cell adhesion molecules (CAMs)(K)	0.0148	144	2	0.0110	0.03290085940786758	ICAM1,SELE
5	Non-alcoholic fatty liver disease (NAFLD)(K)	0.0155	151	2	0.0120	0.03602193345488636	TNF,IL1A
5	Death Receptor Signalling(R)	0.0012	12	1	0.0134	0.03984973496838784	TNF
5	Calcium signaling pathway(K)	0.0185	180	2	0.0168	0.03984973496838784	CD38,NOS2
5	cadmium induces dna synthesis and proliferation in macrophages(B)	0.0015	15	1	0.0168	0.03984973496838784	TNF
5	tnfr1 signaling pathway(B)	0.0017	17	1	0.0190	0.03984973496838784	TNF
5	gata3 participate in activating the th2 cytokine genes expression(B)	0.0018	18	1	0.0201	0.03984973496838784	IL1A
5	Epstein-Barr virus infection(K)	0.0207	202	2	0.0208	0.03984973496838784	ICAM1,CD38
5	Cellular roles of Anthrax toxin(N)	0.0019	19	1	0.0212	0.03984973496838784	TNF
5	tnf/stress related signaling(B)	0.0022	21	1	0.0234	0.03984973496838784	TNF
5	Canonical NF-kappaB pathway(N)	0.0024	23	1	0.0256	0.03984973496838784	TNF
5	Alpha9 beta1 integrin signaling events(N)	0.0025	24	1	0.0267	0.03984973496838784	NOS2
5	nfkb activation by nontypeable hemophilus influenzae(B)	0.0025	24	1	0.0267	0.03984973496838784	TNF
5	RXR and RAR heterodimerization with other nuclear receptor(N)	0.0027	26	1	0.0289	0.03984973496838784	TNF
5	IL27-mediated signaling events(N)	0.0027	26	1	0.0289	0.03984973496838784	TNF
5	Nicotinate and nicotinamide metabolism(K)	0.0029	28	1	0.0311	0.03984973496838784	CD38
5	Beta2 integrin cell surface interactions(N)	0.0030	29	1	0.0322	0.03984973496838784	ICAM1
5	MAPK signaling pathway(K)	0.0263	257	2	0.0326	0.03984973496838784	TNF,IL1A
5	HTLV-I infection(K)	0.0267	260	2	0.0333	0.03984973496838784	ICAM1,TNF
5	IL12 signaling mediated by STAT4(N)	0.0031	30	1	0.0333	0.03984973496838784	IRF1
5	Asthma(K)	0.0032	31	1	0.0344	0.03984973496838784	TNF
5	Cytokine-cytokine receptor interaction(K)	0.0272	265	2	0.0345	0.03984973496838784	TNF,IL1A
5	ceramide signaling pathway(B)	0.0033	32	1	0.0355	0.03984973496838784	TNF
5	hiv-1 nef: negative effector of fas and tnf(B)	0.0033	32	1	0.0355	0.03984973496838784	TNF
5	HIV-1 Nef: Negative effector of Fas and TNF-alpha(N)	0.0034	33	1	0.0366	0.03984973496838784	TNF
5	IL1-mediated signaling events(N)	0.0035	34	1	0.0377	0.03984973496838784	IL1A
5	Signaling mediated by p38-alpha and p38-beta(N)	0.0036	35	1	0.0388	0.03984973496838784	NOS2
5	a6b1 and a6b4 Integrin signaling(N)	0.0036	35	1	0.0388	0.03984973496838784	IL1A
5	Prion diseases(K)	0.0037	36	1	0.0398	0.03984973496838784	IL1A
5	mechanism of gene regulation by peroxisome proliferators via ppara(B)	0.0037	36	1	0.0398	0.03984973496838784	TNF
5	Allograft rejection(K)	0.0039	38	1	0.0420	0.04202068017864946	TNF
5	Regulation of RAC1 activity(N)	0.0039	38	1	0.0420	0.04202068017864946	BCR
5	nfat and hypertrophy of the heart (B)	0.0040	39	1	0.0431	0.04310447853334809	TNF
5	IFN-gamma pathway(N)	0.0041	40	1	0.0442	0.044187162098648924	IRF1
5	Interleukin-1 signaling(R)	0.0041	40	1	0.0442	0.044187162098648924	IL1A
5	TNF receptor signaling pathway(N)	0.0047	46	1	0.0507	0.05065991065164299	TNF
5	Validated transcriptional targets of deltaNp63 isoforms(N)	0.0047	46	1	0.0507	0.05065991065164299	IL1A
5	Regulation of RhoA activity(N)	0.0047	46	1	0.0507	0.05065991065164299	BCR
5	IL6-mediated signaling events(N)	0.0048	47	1	0.0517	0.05173481954261128	IRF1
5	Type II diabetes mellitus(K)	0.0049	48	1	0.0528	0.05280862187728219	TNF
5	Ceramide signaling pathway(N)	0.0049	48	1	0.0528	0.05280862187728219	TNF
5	keratinocyte differentiation(B)	0.0050	49	1	0.0539	0.053881318680980894	TNF
5	Senescence-Associated Secretory Phenotype (SASP)(R)	0.0051	50	1	0.0550	0.05495291097819255	IL1A
5	Amyotrophic lateral sclerosis (ALS)(K)	0.0052	51	1	0.0560	0.056023399792553885	TNF
5	Caspase cascade in apoptosis(N)	0.0053	52	1	0.0571	0.05709278614686264	TNF
5	Platelet homeostasis(R)	0.0053	52	1	0.0571	0.05709278614686264	NOS2
5	IL2-mediated signaling events(N)	0.0055	54	1	0.0592	0.05922825556228706	DOK2
5	Interleukin signaling pathway(P)	0.0056	55	1	0.0603	0.06029434066478245	IL1A
5	Legionellosis(K)	0.0056	55	1	0.0603	0.06029434066478245	TNF
5	Staphylococcus aureus infection(K)	0.0057	56	1	0.0614	0.06135932738998595	ICAM1
5	Signaling events mediated by HDAC Class I(N)	0.0057	56	1	0.0614	0.06135932738998595	TNF
5	NOD-like receptor signaling pathway(K)	0.0058	57	1	0.0624	0.0624232167564831	TNF
5	Viral myocarditis(K)	0.0060	59	1	0.0645	0.06454770748351624	ICAM1
5	IL12-mediated signaling events(N)	0.0062	60	1	0.0656	0.06560831087703156	NOS2
5	mTOR signaling pathway(K)	0.0062	60	1	0.0656	0.06560831087703156	TNF
5	Transport of inorganic cations/anions and amino acids/oligopeptides(R)	0.0063	61	1	0.0667	0.06666782097780077	SLC7A2
5	Arginine and proline metabolism(K)	0.0063	61	1	0.0667	0.06666782097780077	NOS2
5	Downstream signaling in na&#xef;ve CD8+ T cells(N)	0.0065	63	1	0.0688	0.06878356535784913	TNF
5	IL4-mediated signaling events(N)	0.0066	64	1	0.0698	0.06983980166340942	DOK2
5	Pathways in cancer(K)	0.0408	398	2	0.0717	0.07167299840396446	BCR,NOS2
5	HIF-1-alpha transcription factor network(N)	0.0068	66	1	0.0719	0.07194900756503497	NOS2
5	Interferon alpha/beta signaling(R)	0.0069	67	1	0.0730	0.07300197918237017	IRF1
5	Regulation of Telomerase(N)	0.0070	68	1	0.0741	0.0740538645901786	IRF1
5	Adipocytokine signaling pathway(K)	0.0072	70	1	0.0762	0.07615438081058168	TNF
5	Fc epsilon RI signaling pathway(K)	0.0072	70	1	0.0762	0.07615438081058168	TNF
5	RIG-I-like receptor signaling pathway(K)	0.0072	70	1	0.0762	0.07615438081058168	TNF
5	Prolactin signaling pathway(K)	0.0074	72	1	0.0783	0.07825056428466626	IRF1
5	Chronic myeloid leukemia(K)	0.0075	73	1	0.0793	0.07929703375645802	BCR
5	RIG-I/MDA5 mediated induction of IFN-alpha/beta pathways(R)	0.0078	76	1	0.0824	0.08242996516108436	IRF1
5	Transcriptional regulation of white adipocyte differentiation(R)	0.0080	78	1	0.0845	0.0845131986138361	TNF
5	Antigen processing and presentation(K)	0.0080	78	1	0.0845	0.0845131986138361	TNF
5	TGF-beta signaling pathway(K)	0.0082	80	1	0.0866	0.0865921314211443	TNF
5	Peroxisome(K)	0.0083	81	1	0.0876	0.08762998758080842	NOS2
5	Hypertrophic cardiomyopathy (HCM)(K)	0.0085	83	1	0.0897	0.0897024844010329	TNF
5	Small cell lung cancer(K)	0.0088	86	1	0.0928	0.0928032058255176	NOS2
5	Dilated cardiomyopathy(K)	0.0092	90	1	0.0969	0.09692256503817032	TNF
5	Salivary secretion(K)	0.0092	90	1	0.0969	0.09692256503817032	CD38
5	Pancreatic secretion(K)	0.0098	96	1	0.1031	0.10306972692884653	CD38
5	T cell receptor signaling pathway(K)	0.0107	104	1	0.1112	0.1112067707131198	TNF
5	Toll-like receptor signaling pathway(K)	0.0109	106	1	0.1132	0.11323051762437963	TNF
5	HIF-1 signaling pathway(K)	0.0109	106	1	0.1132	0.11323051762437963	NOS2
5	Factors involved in megakaryocyte development and platelet production(R)	0.0115	112	1	0.1193	0.11927664987764663	IRF1
5	Leukocyte transendothelial migration(K)	0.0121	118	1	0.1253	0.12528528299142894	ICAM1
5	Signaling by Rho GTPases(R)	0.0125	122	1	0.1293	0.1292703090195344	BCR
5	Measles(K)	0.0137	134	1	0.1411	0.14112656504887355	IL1A
5	Systemic lupus erythematosus(K)	0.0138	135	1	0.1421	0.14210793066271854	TNF
5	Hepatitis B(K)	0.0150	146	1	0.1528	0.1528358751030794	TNF
5	Oxytocin signaling pathway(K)	0.0163	159	1	0.1654	0.1653570395914319	CD38
5	Alzheimer's disease(K)	0.0172	168	1	0.1739	0.17392672735838277	TNF
5	Herpes simplex infection(K)	0.0190	185	1	0.1899	0.1898960113763588	TNF
5	Proteoglycans in cancer(K)	0.0209	204	1	0.2074	0.20741154216289148	TNF
5	Immunoregulatory interactions between a Lymphoid and a non-Lymphoid cell(R)	0.0235	229	1	0.2299	0.22993371538154672	ICAM1
5	Extracellular matrix organization(R)	0.0254	248	1	0.2467	0.24665970886977195	ICAM1
6	Class I MHC mediated antigen processing & presentation(R)	0.0092	90	4	0.0000	3.639318171044792E-6	PSMB10,TAP2,TAP1,PSMB8
6	Metabolism of amino acids and derivatives(R)	0.0153	149	4	0.0000	1.3537016693820902E-5	PSMB10,ODC1,ASS1,PSMB8
6	Primary immunodeficiency(K)	0.0037	36	2	0.0002	0.001808740268323561	TAP2,TAP1
6	ABC transporters(K)	0.0045	44	2	0.0003	0.001808740268323561	TAP2,TAP1
6	Proteasome(K)	0.0045	44	2	0.0003	0.001808740268323561	PSMB10,PSMB8
6	Regulation of Apoptosis(R)	0.0051	50	2	0.0004	0.0018835876158745934	PSMB10,PSMB8
6	Arginine and proline metabolism(K)	0.0063	61	2	0.0006	0.0018835876158745934	ODC1,ASS1
6	Hedgehog ligand biogenesis(R)	0.0064	62	2	0.0006	0.0018835876158745934	PSMB10,PSMB8
6	Degradation of beta-catenin by the destruction complex(R)	0.0070	68	2	0.0007	0.0018835876158745934	PSMB10,PSMB8
6	Regulation of DNA replication(R)	0.0075	73	2	0.0008	0.0018835876158745934	PSMB10,PSMB8
6	Antigen processing and presentation(K)	0.0080	78	2	0.0009	0.0018835876158745934	TAP2,TAP1
6	APC/C-mediated degradation of cell cycle proteins(R)	0.0082	80	2	0.0010	0.0018835876158745934	PSMB10,PSMB8
6	Hedgehog 'on' state(R)	0.0083	81	2	0.0010	0.0018835876158745934	PSMB10,PSMB8
6	M/G1 Transition(R)	0.0084	82	2	0.0010	0.0018835876158745934	PSMB10,PSMB8
6	Regulation of mRNA stability by proteins that bind AU-rich elements(R)	0.0088	86	2	0.0011	0.0018835876158745934	PSMB10,PSMB8
6	Hedgehog 'off' state(R)	0.0091	89	2	0.0012	0.0018835876158745934	PSMB10,PSMB8
6	Synthesis of DNA(R)	0.0097	95	2	0.0014	0.0018835876158745934	PSMB10,PSMB8
6	beta-catenin independent WNT signaling(R)	0.0114	111	2	0.0019	0.0018835876158745934	PSMB10,PSMB8
6	Cell Cycle Checkpoints(R)	0.0119	116	2	0.0021	0.0020542790441421266	PSMB10,PSMB8
6	S Phase(R)	0.0122	119	2	0.0022	0.00216012793305298	PSMB10,PSMB8
6	Mitotic G1-G1/S phases(R)	0.0129	126	2	0.0024	0.0024170817919079157	PSMB10,PSMB8
6	TCF dependent signaling in response to WNT(R)	0.0153	149	2	0.0034	0.0033587410274887874	PSMB10,PSMB8
6	Phagosome(K)	0.0158	154	2	0.0036	0.0035830102911669215	TAP2,TAP1
6	Mitotic Metaphase and Anaphase(R)	0.0165	161	2	0.0039	0.003908605498209261	PSMB10,PSMB8
6	Herpes simplex infection(K)	0.0190	185	2	0.0051	0.0051267669854860864	TAP2,TAP1
6	Signaling by the B Cell Receptor (BCR)(R)	0.0329	321	2	0.0149	0.014865944810932064	PSMB10,PSMB8
6	Alanine, aspartate and glutamate metabolism(K)	0.0036	35	1	0.0213	0.021333080027562512	ASS1
6	Glutathione metabolism(K)	0.0052	51	1	0.0310	0.03095825003099506	ODC1
6	Parkinson disease(P)	0.0063	61	1	0.0369	0.03693382303411519	PSMB10
6	Interferon alpha/beta signaling(R)	0.0069	67	1	0.0405	0.04050440425844626	PSMB8
6	Biosynthesis of amino acids(K)	0.0076	74	1	0.0447	0.04465613286910508	ASS1
6	Validated targets of C-MYC transcriptional activation(N)	0.0076	74	1	0.0447	0.04465613286910508	ODC1
6	Direct p53 effectors(N)	0.0135	132	1	0.0785	0.07848388117962657	TAP1
6	Metabolic pathways(K)	0.1244	1214	2	0.1653	0.16528494414094308	ODC1,ASS1
7	TCR signaling in na&#xef;ve CD4+ T cells(N)	0.0068	66	3	0.0000	8.274898650195706E-5	ITK,MAP4K1,GRAP2
7	T cell receptor signaling pathway(K)	0.0107	104	3	0.0000	1.5497353094628963E-4	ITK,CD8A,GRAP2
7	JNK signaling in the CD4+ TCR pathway(N)	0.0014	14	2	0.0000	1.8480261514475238E-4	MAP4K1,GRAP2
7	Signaling events mediated by Stem cell factor receptor (c-Kit)(N)	0.0053	52	2	0.0003	0.0014596646495468324	MAP4K1,GRAP2
7	TCR signaling in na&#xef;ve CD8+ T cells(N)	0.0054	53	2	0.0003	0.0014596646495468324	CD8A,GRAP2
7	TCR signaling(R)	0.0067	65	2	0.0004	0.0017520497820098235	ITK,GRAP2
7	DAP12 interactions(R)	0.0176	172	2	0.0030	0.009000228568664004	KLRK1,GRAP2
7	Immunoregulatory interactions between a Lymphoid and a non-Lymphoid cell(R)	0.0235	229	2	0.0053	0.015766687943301827	CD8A,KLRK1
7	Fc epsilon receptor (FCERI) signaling(R)	0.0329	321	2	0.0101	0.030374393947800282	ITK,GRAP2
7	Primary immunodeficiency(K)	0.0037	36	1	0.0183	0.030374393947800282	CD8A
7	Class I PI3K signaling events(N)	0.0039	38	1	0.0193	0.030374393947800282	ITK
7	Malaria(K)	0.0050	49	1	0.0249	0.030374393947800282	KLRK1
7	mapkinase signaling pathway(B)	0.0055	54	1	0.0274	0.030374393947800282	MAP4K1
7	IL12-mediated signaling events(N)	0.0062	60	1	0.0304	0.030374393947800282	CD8A
7	Costimulation by the CD28 family(R)	0.0064	62	1	0.0314	0.03137400788962219	GRAP2
7	Fc-epsilon receptor I signaling in mast cells(N)	0.0064	62	1	0.0314	0.03137400788962219	ITK
7	Downstream signaling in na&#xef;ve CD8+ T cells(N)	0.0065	63	1	0.0319	0.031873505605947594	CD8A
7	BCR signaling pathway(N)	0.0067	65	1	0.0329	0.03287188284837894	MAP4K1
7	Antigen processing and presentation(K)	0.0080	78	1	0.0393	0.03934127688211697	CD8A
7	T cell activation(P)	0.0083	81	1	0.0408	0.040829285770883184	GRAP2
7	Hematopoietic cell lineage(K)	0.0089	87	1	0.0438	0.04379977191871798	CD8A
7	Leukocyte transendothelial migration(K)	0.0121	118	1	0.0590	0.05903027268837491	ITK
7	Natural killer cell mediated cytotoxicity(K)	0.0137	134	1	0.0668	0.06681488119919254	KLRK1
7	Signaling by SCF-KIT(R)	0.0140	137	1	0.0683	0.06826874223594248	GRAP2
7	Cell adhesion molecules (CAMs)(K)	0.0148	144	1	0.0717	0.07165403856307051	CD8A
7	Chemokine signaling pathway(K)	0.0194	189	1	0.0932	0.09318246044987277	ITK
7	MAPK signaling pathway(K)	0.0263	257	1	0.1250	0.12495481348645265	MAP4K1
