# Supplementary material for: Modulation of Immune Signaling and Metabolism Highlights Host and Fungal Transcriptional Responses in Mouse Models of Invasive Pulmonary Aspergillosis
Source: Sci Rep. 2017 Dec 6;7:17096. doi: 10.1038/s41598-017-17000-1 (PMC5719083; doi:10.1038/s41598-017-17000-1)
Supplement: Supplementary file 1 — Supplementary zip [file 41598_2017_17000_MOESM1_ESM.zip › Supp_Files_Final/Supp_File_3_Reactome/LD3_SD3_Up_0.001]

GeneSet	RatioOfProteinInGeneSet	NumberOfProteinInGeneSet	ProteinFromNetwork	P-value	FDR	Nodes
Nicotinic acetylcholine receptor signaling pathway(P)	0.0023	22	6	0.0000	2.0727207588278063E-5	ACTG2,MYH7,MYH11,MYH10,ACTA2,ACTC1
Muscle contraction(R)	0.0050	49	7	0.0000	5.501189926959693E-5	ACTG2,MYL9,MYH11,LMOD1,ACTA2,TCAP,TPM2
Extracellular matrix organization(R)	0.0254	248	13	0.0000	5.501189926959693E-5	MMP8,TGFB3,COL1A2,COL1A1,MFAP4,MFAP5,ELN,ITGA8,CTSK,PCOLCE,COL6A3,COL6A2,COL8A1
Alzheimer disease-presenilin pathway(P)	0.0114	111	8	0.0000	7.2681807655961E-4	WNT3A,MMP8,ACTG2,JUP,MMP28,MMP25,ACTA2,ACTC1
