# Supplementary material for: Modulation of Immune Signaling and Metabolism Highlights Host and Fungal Transcriptional Responses in Mouse Models of Invasive Pulmonary Aspergillosis
Source: Sci Rep. 2017 Dec 6;7:17096. doi: 10.1038/s41598-017-17000-1 (PMC5719083; doi:10.1038/s41598-017-17000-1)
Supplement: Supplementary file 1 — Supplementary zip [file 41598_2017_17000_MOESM1_ESM.zip › Supp_Files_Final/Supp_File_3_Reactome/LD3_SD3_Up_Modules]

Module	Nodes in Module	Node Percentage	Samples in Module	Sample Percentage	Node List
0	19	0.1919	0	NaN	ACTA2,ACTC1,ACTG2,CNN1,JAG2,JUP,KIF26A,LMOD1,MMP25,MMP28,MMP8,MYH10,MYH11,MYH7,MYL9,TAGLN,TCAP,TPM2,TRIM72
1	12	0.1212	0	NaN	BMX,CTSK,FGF11,FGFR3,FIGF,GRB10,GRB14,HEY1,PDGFD,PTPRB,TEK,TIE1
2	10	0.1010	0	NaN	COL1A1,COL1A2,COL6A2,COL6A3,COL8A1,ITGA8,MRC2,PCOLCE,TGFB3,TNXB
3	5	0.0505	0	NaN	CALCRL,GATA2,MEIS1,PKIA,RAMP2
4	4	0.0404	0	NaN	NRP1,PLXNC1,SEMA3C,SEMA3G
5	4	0.0404	0	NaN	CXCR1,CXCR2,GRIA1,IL16
6	3	0.0303	0	NaN	CHST12,CHST3,CSPG4
7	3	0.0303	0	NaN	ACE,AGT,ENPEP
8	3	0.0303	0	NaN	CYP2E1,GSTK1,MGST3
9	3	0.0303	0	NaN	ELN,MFAP4,MFAP5
10	3	0.0303	0	NaN	CDK19,FABP4,LIPE
11	2	0.0202	0	NaN	BCL7A,SMARCA2
12	2	0.0202	0	NaN	SFRP1,WNT3A
13	2	0.0202	0	NaN	LTB,TNFSF14
14	2	0.0202	0	NaN	ATP1A2,PRKG2
15	2	0.0202	0	NaN	IGHM,IGKC
16	2	0.0202	0	NaN	LILRA5,SRMS
17	2	0.0202	0	NaN	SIX5,TBX6
18	2	0.0202	0	NaN	RASGRF1,RASGRF2
19	2	0.0202	0	NaN	SYCP2,SYNE1
20	2	0.0202	0	NaN	ATP6V0A4,ATP6V0E2
21	2	0.0202	0	NaN	NTRK2,TRIM5
22	2	0.0202	0	NaN	SCN7A,SNTA1
23	2	0.0202	0	NaN	UGT1A1,UGT1A9
24	2	0.0202	0	NaN	ADRB1,ADRB2
25	2	0.0202	0	NaN	KCNE2,KCNH2
