# Supplementary material for: Modulation of Immune Signaling and Metabolism Highlights Host and Fungal Transcriptional Responses in Mouse Models of Invasive Pulmonary Aspergillosis
Source: Sci Rep. 2017 Dec 6;7:17096. doi: 10.1038/s41598-017-17000-1 (PMC5719083; doi:10.1038/s41598-017-17000-1)
Supplement: Supplementary file 1 — Supplementary zip [file 41598_2017_17000_MOESM1_ESM.zip › Supp_Files_Final/Supp_File_3_Reactome/LD3_SD3_Up_Modules_S5_0.001]

Module	GeneSet	RatioOfProteinInGeneSet	NumberOfProteinInGeneSet	ProteinFromModule	P-value	FDR	Nodes
0	Muscle contraction(R)	0.0050	49	7	0.0000	3.345423937872738E-11	TCAP,ACTA2,TPM2,MYL9,ACTG2,MYH11,LMOD1
0	Nicotinic acetylcholine receptor signaling pathway(P)	0.0023	22	6	0.0000	3.345423937872738E-11	ACTC1,ACTA2,MYH7,ACTG2,MYH11,MYH10
0	Alzheimer disease-presenilin pathway(P)	0.0114	111	7	0.0000	6.080514536321857E-9	ACTC1,ACTA2,MMP8,MMP28,MMP25,JUP,ACTG2
0	Vascular smooth muscle contraction(K)	0.0124	121	4	0.0000	4.948526590331515E-4	ACTA2,MYL9,ACTG2,MYH11
0	Tight junction(K)	0.0141	138	4	0.0001	6.577026871443792E-4	MYH7,MYL9,MYH11,MYH10
1	Angiogenesis(P)	0.0068	66	4	0.0000	4.059251540022846E-5	PTPRB,TEK,PDGFD,GRB14
1	Rap1 signaling pathway(K)	0.0216	211	5	0.0000	5.7254888097268974E-5	FGFR3,TEK,FGF11,PDGFD,FIGF
1	Ras signaling pathway(K)	0.0234	228	5	0.0000	5.7254888097268974E-5	FGFR3,TEK,FGF11,PDGFD,FIGF
1	Angiopoietin receptor Tie2-mediated signaling(N)	0.0051	50	3	0.0000	2.6356293303431144E-4	TEK,BMX,GRB14
1	PI3K-Akt signaling pathway(K)	0.0356	347	5	0.0000	2.6356293303431144E-4	FGFR3,TEK,FGF11,PDGFD,FIGF
2	Extracellular matrix organization(R)	0.0254	248	8	0.0000	4.2724690452189407E-10	ITGA8,COL6A3,COL1A2,COL6A2,TGFB3,COL1A1,COL8A1,PCOLCE
2	ECM-receptor interaction(K)	0.0089	87	6	0.0000	2.867715398480186E-9	TNXB,ITGA8,COL6A3,COL1A2,COL6A2,COL1A1
2	Beta1 integrin cell surface interactions(N)	0.0068	66	5	0.0000	5.016331039442434E-8	ITGA8,COL6A3,COL1A2,COL6A2,COL1A1
2	Integrin signalling pathway(P)	0.0162	158	6	0.0000	5.016331039442434E-8	ITGA8,COL6A3,COL1A2,COL6A2,COL1A1,COL8A1
2	Focal adhesion(K)	0.0212	207	6	0.0000	1.9585640353980693E-7	TNXB,ITGA8,COL6A3,COL1A2,COL6A2,COL1A1
2	PI3K-Akt signaling pathway(K)	0.0356	347	6	0.0000	3.3812463479110377E-6	TNXB,ITGA8,COL6A3,COL1A2,COL6A2,COL1A1
2	Protein digestion and absorption(K)	0.0091	89	4	0.0000	1.113550795306395E-5	COL6A3,COL1A2,COL6A2,COL1A1
