# Supplementary material for: Modulation of Immune Signaling and Metabolism Highlights Host and Fungal Transcriptional Responses in Mouse Models of Invasive Pulmonary Aspergillosis
Source: Sci Rep. 2017 Dec 6;7:17096. doi: 10.1038/s41598-017-17000-1 (PMC5719083; doi:10.1038/s41598-017-17000-1)
Supplement: Supplementary file 1 — Supplementary zip [file 41598_2017_17000_MOESM1_ESM.zip › Supp_Files_Final/Supp_File_3_Reactome/SD2-SD3_Down_Modules]

Module	Nodes in Module	Node Percentage	Samples in Module	Sample Percentage	Node List
0	4	0.1667	0	NaN	ADCY8,CALML3,GNAO1,RGS9
1	4	0.1667	0	NaN	AKAP5,DLG4,GRIN2C,KCNA2
2	4	0.1667	0	NaN	MYBPC2,MYL1,NEB,TNNI2
3	4	0.1667	0	NaN	AGT,C6,EFEMP1,VTN
4	2	0.0833	0	NaN	ACTN3,MAGI1
5	2	0.0833	0	NaN	CYP1A1,GSTA3
6	2	0.0833	0	NaN	KRT13,KRT4
7	2	0.0833	0	NaN	KRT15,KRT5
