# Supplementary material for: Modulation of Immune Signaling and Metabolism Highlights Host and Fungal Transcriptional Responses in Mouse Models of Invasive Pulmonary Aspergillosis
Source: Sci Rep. 2017 Dec 6;7:17096. doi: 10.1038/s41598-017-17000-1 (PMC5719083; doi:10.1038/s41598-017-17000-1)
Supplement: Supplementary file 1 — Supplementary zip [file 41598_2017_17000_MOESM1_ESM.zip › Supp_Files_Final/Supp_File_3_Reactome/SD2-SD3_Down_Modules_S4_0.001]

Module	GeneSet	RatioOfProteinInGeneSet	NumberOfProteinInGeneSet	ProteinFromModule	P-value	FDR	Nodes
0	Circadian entrainment(K)	0.0099	97	3	0.0000	1.2770900388181516E-4	GNAO1,CALML3,ADCY8
0	Estrogen signaling pathway(K)	0.0103	100	3	0.0000	1.2770900388181516E-4	GNAO1,CALML3,ADCY8
0	Melanogenesis(K)	0.0104	101	3	0.0000	1.2770900388181516E-4	GNAO1,CALML3,ADCY8
0	Oxytocin signaling pathway(K)	0.0163	159	3	0.0000	3.762854893953893E-4	GNAO1,CALML3,ADCY8
0	Rap1 signaling pathway(K)	0.0216	211	3	0.0000	6.336685372874129E-4	GNAO1,CALML3,ADCY8
0	Heterotrimeric G-protein signaling pathway-rod outer segment phototransduction(P)	0.0029	28	2	0.0000	6.336685372874129E-4	CALML3,RGS9
0	Phototransduction(K)	0.0030	29	2	0.0001	6.336685372874129E-4	CALML3,RGS9
1	Neurotransmitter Receptor Binding And Downstream Transmission In The Postsynaptic Cell(R)	0.0135	132	3	0.0000	2.181108257017783E-4	GRIN2C,AKAP5,DLG4
1	nitric oxide signaling pathway(B)	0.0017	17	2	0.0000	2.181108257017783E-4	GRIN2C,DLG4
2	Muscle contraction(R)	0.0050	49	4	0.0000	6.363516380503142E-10	NEB,MYBPC2,MYL1,TNNI2
