# Supplementary material for: Modulation of Immune Signaling and Metabolism Highlights Host and Fungal Transcriptional Responses in Mouse Models of Invasive Pulmonary Aspergillosis
Source: Sci Rep. 2017 Dec 6;7:17096. doi: 10.1038/s41598-017-17000-1 (PMC5719083; doi:10.1038/s41598-017-17000-1)
Supplement: Supplementary file 1 — Supplementary zip [file 41598_2017_17000_MOESM1_ESM.zip › Supp_Files_Final/Supp_File_3_Reactome/SD2-SD3_Up_0.001]

GeneSet	RatioOfProteinInGeneSet	NumberOfProteinInGeneSet	ProteinFromNetwork	P-value	FDR	Nodes
Extracellular matrix organization(R)	0.0254	248	16	0.0000	1.3324726877428361E-9	MMP9,MMP10,CTSK,COL1A2,VCAN,COL1A1,ITGB2,ITGAM,COL6A3,FN1,SPP1,COL15A1,COL5A3,COL5A1,ITGA5,FBLN2
Beta1 integrin cell surface interactions(N)	0.0068	66	10	0.0000	2.8174373944978015E-9	F13A1,TGFBI,COL1A2,COL1A1,COL6A3,THBS2,FN1,SPP1,COL5A1,ITGA5
Cytokine-cytokine receptor interaction(K)	0.0272	265	15	0.0000	1.3522231556706288E-8	IL11,CCR5,CCR2,CSF3,CXCL1,CCL2,CXCL5,CXCL3,CCL8,IL7R,CCL7,CCL24,IL6,CCL11,CXCL13
Amoebiasis(K)	0.0112	109	10	0.0000	1.7042211697404497E-7	NOS2,COL1A2,COL1A1,CXCL1,ITGB2,ITGAM,FN1,IL6,COL5A3,COL5A1
ECM-receptor interaction(K)	0.0089	87	9	0.0000	3.197794886666827E-7	COL1A2,COL1A1,COL6A3,THBS2,FN1,SPP1,COL5A3,COL5A1,ITGA5
Chemokine signaling pathway(K)	0.0194	189	11	0.0000	1.7722349947568716E-6	CCR5,CCR2,CXCL1,CCL2,CXCL5,CXCL3,CCL8,CCL7,CCL24,CCL11,CXCL13
Integrin signalling pathway(P)	0.0162	158	10	0.0000	3.055331965540198E-6	COL1A2,COL1A1,ITGB2,ITGAM,COL6A3,FN1,COL15A1,COL5A3,COL5A1,ITGA5
Beta2 integrin cell surface interactions(N)	0.0030	29	5	0.0000	4.461469782512939E-5	TGFBI,SPON2,F10,ITGB2,ITGAM
Rheumatoid arthritis(K)	0.0092	90	7	0.0000	5.947833504915678E-5	IL11,CTSK,CXCL1,CCL2,CXCL5,ITGB2,IL6
PI3K-Akt signaling pathway(K)	0.0356	347	12	0.0000	6.25462701633328E-5	COL1A2,COL1A1,CSF3,IL7R,COL6A3,THBS2,FN1,SPP1,IL6,COL5A3,COL5A1,ITGA5
Mitotic Prometaphase(R)	0.0101	99	7	0.0000	9.216939241607491E-5	KIF2C,CDK1,CENPM,NDC80,BIRC5,CCNB1,CCNB2
Phagosome(K)	0.0158	154	8	0.0000	1.379200735116548E-4	MSR1,NCF4,ITGB2,ITGAM,THBS2,CYBB,FCGR2B,ITGA5
FOXM1 transcription factor network(N)	0.0042	41	5	0.0000	1.379200735116548E-4	CDK1,FOXM1,BIRC5,CCNB1,CCNB2
Focal adhesion(K)	0.0212	207	9	0.0000	1.379200735116548E-4	COL1A2,COL1A1,COL6A3,THBS2,FN1,SPP1,COL5A3,COL5A1,ITGA5
Urokinase-type plasminogen activator (uPA) and uPAR-mediated signaling(N)	0.0043	42	5	0.0000	1.379200735116548E-4	MMP9,ITGB2,ITGAM,FN1,ITGA5
Beta3 integrin cell surface interactions(N)	0.0044	43	5	0.0000	1.4332395880700677E-4	TGFBI,COL1A2,COL1A1,FN1,SPP1
Pertussis(K)	0.0077	75	6	0.0000	1.5029738622007738E-4	NOS2,CXCL5,ITGB2,ITGAM,IL6,ITGA5
Malaria(K)	0.0050	49	5	0.0000	2.4193938608663146E-4	CSF3,CCL2,ITGB2,THBS2,IL6
Alpha9 beta1 integrin signaling events(N)	0.0025	24	4	0.0000	2.4193938608663146E-4	F13A1,NOS2,FN1,SPP1
VEGFR3 signaling in lymphatic endothelium(N)	0.0026	25	4	0.0000	2.647245871312265E-4	COL1A2,COL1A1,FN1,ITGA5
Hematopoietic cell lineage(K)	0.0089	87	6	0.0000	2.647245871312265E-4	IL11,CSF3,IL7R,ITGAM,IL6,ITGA5
Protein digestion and absorption(K)	0.0091	89	6	0.0000	3.0027982122926566E-4	COL1A2,COL1A1,COL6A3,COL15A1,COL5A3,COL5A1
Legionellosis(K)	0.0056	55	5	0.0000	3.1949425660793285E-4	CXCL1,CXCL3,ITGB2,ITGAM,IL6
amb2 Integrin signaling(N)	0.0032	31	4	0.0001	5.321142106889942E-4	MMP9,ITGB2,ITGAM,IL6
TNF signaling pathway(K)	0.0113	110	6	0.0001	7.682047854320473E-4	MMP9,CXCL1,CCL2,CXCL5,CXCL3,IL6
IL23-mediated signaling events(N)	0.0037	36	4	0.0001	7.686779989150017E-4	NOS2,CXCL1,CCL2,IL6
Validated transcriptional targets of AP1 family members Fra1 and Fra2(N)	0.0037	36	4	0.0001	7.686779989150017E-4	MMP9,COL1A2,CCL2,IL6
AP-1 transcription factor network(N)	0.0072	70	5	0.0001	7.686779989150017E-4	MMP9,CDK1,COL1A2,CCL2,IL6
