# Supplementary material for: Modulation of Immune Signaling and Metabolism Highlights Host and Fungal Transcriptional Responses in Mouse Models of Invasive Pulmonary Aspergillosis
Source: Sci Rep. 2017 Dec 6;7:17096. doi: 10.1038/s41598-017-17000-1 (PMC5719083; doi:10.1038/s41598-017-17000-1)
Supplement: Supplementary file 1 — Supplementary zip [file 41598_2017_17000_MOESM1_ESM.zip › Supp_Files_Final/Supp_File_3_Reactome/SD2-SD3_Up_Modules]

Module	Nodes in Module	Node Percentage	Samples in Module	Sample Percentage	Node List
0	19	0.2836	0	NaN	COL15A1,COL1A1,COL1A2,COL5A1,COL5A3,COL6A3,CTSK,F10,F13A1,FERMT3,FN1,ITGA5,ITGAM,ITGB2,MSR1,RGS14,SPON2,TGFBI,THBS2
1	11	0.1642	0	NaN	CCL11,CCL2,CCL24,CCL7,CCL8,CCR2,CCR5,CXCL1,CXCL13,CXCL3,CXCL5
2	7	0.1045	0	NaN	BIRC5,CCNB1,CCNB2,CENPM,KIF2C,NDC80,PBK
3	6	0.0896	0	NaN	ETV4,FBLN2,MMP10,MMP9,SPP1,VCAN
4	5	0.0746	0	NaN	CSF3,IL11,IL6,IL7R,LGALS1
5	4	0.0597	0	NaN	CDK1,DNA2,ECT2,RACGAP1
6	3	0.0448	0	NaN	CYBB,NCF4,NOS2
7	2	0.0299	0	NaN	FOXM1,TOP2A
8	2	0.0299	0	NaN	HCLS1,LPXN
9	2	0.0299	0	NaN	S100A8,S100A9
10	2	0.0299	0	NaN	NTRK2,TRIM5
11	2	0.0299	0	NaN	FCGR2B,LILRA6
12	2	0.0299	0	NaN	RGS1,RGS16
