# Supplementary material for: Modulation of Immune Signaling and Metabolism Highlights Host and Fungal Transcriptional Responses in Mouse Models of Invasive Pulmonary Aspergillosis
Source: Sci Rep. 2017 Dec 6;7:17096. doi: 10.1038/s41598-017-17000-1 (PMC5719083; doi:10.1038/s41598-017-17000-1)
Supplement: Supplementary file 1 — Supplementary zip [file 41598_2017_17000_MOESM1_ESM.zip › Supp_Files_Final/Supp_File_3_Reactome/SD2-SD3_Up_Modules_S5_0.001]

Module	GeneSet	RatioOfProteinInGeneSet	NumberOfProteinInGeneSet	ProteinFromModule	P-value	FDR	Nodes
0	Beta1 integrin cell surface interactions(N)	0.0068	66	9	0.0000	2.0172752357439094E-13	F13A1,COL5A1,ITGA5,TGFBI,COL6A3,COL1A2,COL1A1,THBS2,FN1
0	Integrin signalling pathway(P)	0.0162	158	10	0.0000	3.914202295618452E-12	COL15A1,ITGB2,COL5A3,COL5A1,ITGAM,ITGA5,COL6A3,COL1A2,COL1A1,FN1
0	Extracellular matrix organization(R)	0.0254	248	11	0.0000	4.661826480401032E-12	COL15A1,ITGB2,COL5A3,COL5A1,ITGAM,CTSK,ITGA5,COL6A3,COL1A2,COL1A1,FN1
0	ECM-receptor interaction(K)	0.0089	87	8	0.0000	5.261957536362161E-11	COL5A3,COL5A1,ITGA5,COL6A3,COL1A2,COL1A1,THBS2,FN1
0	Amoebiasis(K)	0.0112	109	7	0.0000	1.4599806363868595E-8	ITGB2,COL5A3,COL5A1,ITGAM,COL1A2,COL1A1,FN1
0	Focal adhesion(K)	0.0212	207	8	0.0000	2.8671862883911103E-8	COL5A3,COL5A1,ITGA5,COL6A3,COL1A2,COL1A1,THBS2,FN1
0	Beta2 integrin cell surface interactions(N)	0.0030	29	5	0.0000	2.8671862883911103E-8	F10,ITGB2,ITGAM,TGFBI,SPON2
0	Protein digestion and absorption(K)	0.0091	89	6	0.0000	1.2710346375399695E-7	COL15A1,COL5A3,COL5A1,COL6A3,COL1A2,COL1A1
0	PI3K-Akt signaling pathway(K)	0.0356	347	8	0.0000	1.0884722225767973E-6	COL5A3,COL5A1,ITGA5,COL6A3,COL1A2,COL1A1,THBS2,FN1
0	VEGFR3 signaling in lymphatic endothelium(N)	0.0026	25	4	0.0000	1.1344733896745396E-6	ITGA5,COL1A2,COL1A1,FN1
0	Urokinase-type plasminogen activator (uPA) and uPAR-mediated signaling(N)	0.0043	42	4	0.0000	8.324053948127741E-6	ITGB2,ITGAM,ITGA5,FN1
0	Beta3 integrin cell surface interactions(N)	0.0044	43	4	0.0000	8.324053948127741E-6	TGFBI,COL1A2,COL1A1,FN1
0	Platelet activation(K)	0.0134	131	5	0.0000	2.6024444900407673E-5	FERMT3,COL5A3,COL5A1,COL1A2,COL1A1
0	Phagosome(K)	0.0158	154	5	0.0000	4.7360033065269036E-5	MSR1,ITGB2,ITGAM,ITGA5,THBS2
0	Cell surface interactions at the vascular wall(R)	0.0100	98	4	0.0000	1.748778008353602E-4	ITGB2,ITGAM,ITGA5,FN1
1	Cytokine-cytokine receptor interaction(K)	0.0272	265	11	0.0000	2.3314683517128287E-15	CCL11,CCL24,CXCL1,CCL2,CCR5,CXCL5,CXCL13,CXCL3,CCR2,CCL8,CCL7
1	Chemokine signaling pathway(K)	0.0194	189	11	0.0000	2.3314683517128287E-15	CCL11,CCL24,CXCL1,CCL2,CCR5,CXCL5,CXCL13,CXCL3,CCR2,CCL8,CCL7
1	GPCR ligand binding(R)	0.0396	386	9	0.0000	1.701536689324712E-10	CCL11,CXCL1,CCL2,CCR5,CXCL5,CXCL13,CXCL3,CCR2,CCL7
1	TNF signaling pathway(K)	0.0113	110	4	0.0000	5.00591014751528E-5	CXCL1,CCL2,CXCL5,CXCL3
1	pertussis toxin-insensitive ccr5 signaling in macrophage(B)	0.0009	9	2	0.0000	3.723833622881756E-4	CCL2,CCR5
1	Rheumatoid arthritis(K)	0.0092	90	3	0.0001	8.578505309316808E-4	CXCL1,CCL2,CXCL5
2	Mitotic Prometaphase(R)	0.0101	99	6	0.0000	3.4940939031002927E-11	CCNB1,KIF2C,CENPM,CCNB2,BIRC5,NDC80
2	Mitotic Metaphase and Anaphase(R)	0.0165	161	4	0.0000	1.1763701455613784E-5	KIF2C,CENPM,BIRC5,NDC80
2	Aurora B signaling(N)	0.0041	40	3	0.0000	1.1763701455613784E-5	KIF2C,BIRC5,NDC80
2	FOXM1 transcription factor network(N)	0.0042	41	3	0.0000	1.1763701455613784E-5	CCNB1,CCNB2,BIRC5
3	Extracellular matrix organization(R)	0.0254	248	5	0.0000	2.55585266450975E-6	MMP10,FBLN2,MMP9,VCAN,SPP1
4	Hematopoietic cell lineage(K)	0.0089	87	4	0.0000	2.0092335901722436E-6	CSF3,IL6,IL7R,IL11
4	Jak-STAT signaling pathway(K)	0.0160	156	4	0.0000	1.0326183048192661E-5	CSF3,IL6,IL7R,IL11
4	Cytokine-cytokine receptor interaction(K)	0.0272	265	4	0.0000	5.5917052045662E-5	CSF3,IL6,IL7R,IL11
