# Supplementary material for: Modulation of Immune Signaling and Metabolism Highlights Host and Fungal Transcriptional Responses in Mouse Models of Invasive Pulmonary Aspergillosis
Source: Sci Rep. 2017 Dec 6;7:17096. doi: 10.1038/s41598-017-17000-1 (PMC5719083; doi:10.1038/s41598-017-17000-1)
Supplement: Supplementary file 1 — Supplementary zip [file 41598_2017_17000_MOESM1_ESM.zip › Supp_Files_Final/Supp_File_4_Metabolism_Large_Map/Kegg_Big_Map_Group1.txt]

Dad1
Shmt2
Atp6v0c
Alpl
Acads
Gapdh
Gapdh
Afmid
Tbxas1
Mocs2
Mtap
Lipt2
Nat2
Uqcrb
Pgm3
Hk1
Got1
Acp2
Galnt6
Hk2
Hal
Plcg2
Pla2g5
Ak6
Hpse
Pold4
Ampd2
Mgat2
Polr1e
Pgam1
Acp5
Pgk1
Atp6v1c1
Arg1
Atp5d
B4galt6
Fbp2
Hsd17b12
Mboat1
Mdh2
Eno1b
Ampd3
Cndp2
Polr2h
Haao
Enpp1
Atp5g2
Pole3
B4gat1
Eno1
Tkt
Nmnat3
Tcirg1
Qars
Nt5c3
B3gnt5
Phgdh
Man2a1
Bdh1
Degs1
Sphk1
Pla2g4a
Ak2
Gatm
Mthfd2
Nos2
Itpkc
Polr1a
Pisd
Pigx
Asl
Fut4
Stt3a
Ndufs6
Rpn1
Dlst
Aldh1a3
Gal3st1
Pi4k2a
Uap1
Ndst2
Adss
Sec1
Gcnt2
Aldh1b1
Alg5
Pigw
Mtm1
Acsbg1
Eprs
Galnt1
Gmps
Adsl
Ido1
Agpat4
Anpep
Asns
Ctps
Polr2k
Polr2k
Twistnb
Pnp
Mthfd2l
Dld
Pmm2
Polr2j
Nampt
Il4i1
Il4i1
Fut2
Tmem5
Gch1
Cyp27b1
Odc1
Agpat5
Rdh10
Ptges2
Pld4
Mthfd1l
Mthfs
Cd38
Mtmr7
Hsd17b7
Pign
Uxs1
Upp1
Art2a-ps
Pip5k1a
Ndufa5
Enoph1
Dlat
Alox12e
Polr3c
Cycs
Ptges
Cyct
Pfkp
Ppat
Cmpk2
Gfpt2
Synj2
Ass1
Uck2
Ndufa1
Cox8a
Polr3d
Degs2
Hmgcr
Man1a
Glb1
Pola2
Alg10b
Urah
Alox12
Pold3
Rdh11
St3gal1
Polr2c
Mtmr1
Lap3
Polr2i
Gclc
Alg11
Mecr
Alg3
Coq5
Polr3g
Hoga1
