# Supplementary material for: Modulation of Immune Signaling and Metabolism Highlights Host and Fungal Transcriptional Responses in Mouse Models of Invasive Pulmonary Aspergillosis
Source: Sci Rep. 2017 Dec 6;7:17096. doi: 10.1038/s41598-017-17000-1 (PMC5719083; doi:10.1038/s41598-017-17000-1)
Supplement: Supplementary file 1 — Supplementary zip [file 41598_2017_17000_MOESM1_ESM.zip › Supp_Files_Final/Supp_File_4_Metabolism_Large_Map/Kegg_Big_Map_Group2.txt]

Gm4737
Hexb
Pla2g2d
Asah1
Sh3bp1
Akr1b8
Ddost
Srm
Aldh18a1
Mgat4b
Dctd
Gusb
Pgls
Gba
B4galt7
Rrm2
Ndufs2
G6pdx
Minpp1
Ak4
Fbp1
Pole
Pigs
Chsy3
Blvra
Bcat1
Cmas
Tpi1
Cox7c
Bst1
G6pc3
Gda
Cox7b
Tyms
4930438A08Rik
Atp6v0d1
Pld3
Dck
Lpcat2
Gbgt1
Extl2
Ntpcr
Gale
Pdxk
Dut
Gns
Nnmt
Ggt1
Cad
Gpi1
Ndufa8
Nme4
Sphk2
P4ha3
Aco2
Atp5j
Sat1
Dtymk
Atp6v0b
Ugp2
Atp6v1a
Mtmr6
Ado
Nt5m
Coq6
Got2
Pfas
Ndufa2
Nos3
Cox6b1
Galk1
Sdhd
Suclg2
Atp5l
Cox6c
Ndufb9
Atp6v1b2
Pemt
Ndufs3
Atp5a1
Glud1
Dctpp1
Sgms2
Lama5
Coq7
Atp5o
Atp5b
Dgat2
Umps
Chsy1
Lipt1
Ldha
Pgd
Mogs
Alg8
Gclm
Cs
Ndufa11
Ndufa11
Uqcrc1
Alg13
Dnmt1
Cers6
Cyc1
Mthfsl
St3gal4
Acp1
St6galnac4
St6galnac6
Cox5a
Ndufb7
Cox6a1
Psat1
Impdh2
Polr1b
Ndufb5
Cox5b
Sgpl1
B3galt4
Ndufa10
Dse
Pkm
Pla2g7
Hprt
Akr1a1
Mgat5
B4galt1
Atp5g3
Nme1
Nme2
Tsta3
Atp5g1
Inpp5e
Sdhb
Tm7sf2
Aco1
Impa2
Nadk
Rpn2
Hk3
B3gnt2
Ndufb8
Idh3a
H2-Ke6
Prps1
Ndufb6
Gmds
Adh5
Atp6v1f
Uqcrq
Gmppb
Ipmk
Atp6v1h
Itpa
Ears2
Dpm2
Polr2d
Uqcrfs1
Pik3c2a
Pole4
Ahcy
Sptlc2
Cox10
Atp6v1e1
Ndufs4
Ctps2
Ndufv2
Pgs1
Pank4
Arg2
Mtmr14
Gcsh
Kdsr
