# Supplementary material for: Modulation of Immune Signaling and Metabolism Highlights Host and Fungal Transcriptional Responses in Mouse Models of Invasive Pulmonary Aspergillosis
Source: Sci Rep. 2017 Dec 6;7:17096. doi: 10.1038/s41598-017-17000-1 (PMC5719083; doi:10.1038/s41598-017-17000-1)
Supplement: Supplementary file 1 — Supplementary zip [file 41598_2017_17000_MOESM1_ESM.zip › Supp_Files_Final/Supp_File_4_Metabolism_Large_Map/Kegg_Big_Map_Group3.txt]

H6pd
Pik3c3
Pold2
Dnmt3b
Prps1l3
Piga
Lta4h
Cox15
Gatb
Cox11
Pla2g16
Slc33a1
Impad1
Ippk
Lias
Polr1d
Pi4ka
Atp5k
Gart
Nt5c
Polr3h
Gls
Ptdss1
Mgat4a
Nt5e
Pck2
Fpgs
Aoc2
B3galt6
Hyi
Pafah1b2
Pla2g12a
Polr3a
Polr2l
Acsl4
Qrsl1
