# Supplementary material for: Modulation of Immune Signaling and Metabolism Highlights Host and Fungal Transcriptional Responses in Mouse Models of Invasive Pulmonary Aspergillosis
Source: Sci Rep. 2017 Dec 6;7:17096. doi: 10.1038/s41598-017-17000-1 (PMC5719083; doi:10.1038/s41598-017-17000-1)
Supplement: Supplementary file 1 — Supplementary zip [file 41598_2017_17000_MOESM1_ESM.zip › Supp_Files_Final/Supp_File_4_Metabolism_Large_Map/Kegg_Big_Map_Group4.txt]

Atic
Ndufs5
Pla2g6
Psph
Nans
Atp5f1
Prim2
Blvrb
Lpcat4
Eno2
Hpgds
Atp5c1
Ddc
Gmppa
Ahcyl1
Galnt13
Uqcrc2
Ext1
Sephs1
Pgm1
Ak1
Ugcg
B4galnt1
Pdhx
Ptgs2
Pigf
Pigk
Cmpk1
Scly
Ggt7
Galnt3
Mtmr2
Pon2
Ndufa12
Sc5d
Dcxr
Nanp
Polr2a
Polr2b
Crls1
Atp6v1d
Ptges3
Pigt
