# Supplementary material for: Modulation of Immune Signaling and Metabolism Highlights Host and Fungal Transcriptional Responses in Mouse Models of Invasive Pulmonary Aspergillosis
Source: Sci Rep. 2017 Dec 6;7:17096. doi: 10.1038/s41598-017-17000-1 (PMC5719083; doi:10.1038/s41598-017-17000-1)
Supplement: Supplementary file 1 — Supplementary zip [file 41598_2017_17000_MOESM1_ESM.zip › Supp_Files_Final/Supp_File_4_Metabolism_Large_Map/Kegg_Big_Map_Group5.txt]

Fh1
Idua
Smpd1
Fasn
Idh1
Ckmt1
Mvk
Gamt
Pigp
Idh2
Ebp
Nnt
Aox1
Alg6
Ocrl
Dgkg
Pgap1
Gatc
St3gal3
Auh
B4galt3
Mpi
Dnmt3a
Alox15
Hsd3b2
Bpgm
B3galnt2
Aldh3a2
Hsd17b4
Gpam
B4galt2
Atp6v0e2
Alas1
Dgka
Acer2
Inpp5a
Aldh7a1
Acacb
Cmbl
Hsd11b1
Ak7
Ndufb10
B3gat3
Pi4k2b
Pomt1
Hadh
Alad
Mdh1
Chkb
Pik3c2b
Cdo1
Naprt
Alg2
Pip5k1b
Mtmr4
Ndufa6
Galm
Pigb
Stt3b
Fahd1
Agl
Aspa
Aldh1a1
Cyp27a1
Cyp2j6
Galnt18
Dhcr24
Aldh5a1
Ids
Aox3
Plcg1
Cept1
Cyp2b10
Hmgcs2
Me1
Inpp5k
Mthfd1
B3gnt4
Acsl5
Gpt
Dgke
Phospho2
Adi1
Comt
Sord
Hmgcll1
Pomgnt2
Hibch
Plcb3
Mccc1
Pomk
Pygm
Galnt4
Acss3
Pigh
Cbr1
Uros
Amt
Pank1
Thtpa
Adh1
Scp2
Gcdh
B4galt4
Fktn
Acss2
Mpst
Acat1
Acadsb
Polr3gl
Aldh2
Ivd
Ehhadh
Dhrs3
Alg14
Cbs
Ces1d
Ces1e
Fah
Acsm1
Pon1
Cyp4a32
Aldh6a1
Ldhb
Pigl
Nadsyn1
Csad
Maoa
Mgat3
Ganc
C1galt1c1
Nadk2
Acss1
Cyp2a5
Gfpt1
Hyal3
Hyal1
Cyp2s1
Maob
Pon3
Rfk
Hykk
Rpe
Mtr
Fut8
Inpp5b
Mut
Acaa1b
Dguok
Rrm2b
Atp6v1g2
Pld2
Pcyt2
Aldh1a7
Pla2g4f
Plce1
Inpp4b
Cers4
Aoc1
Xylb
Aldoc
B3gnt3
Pole2
Lclat1
Bpnt1
P4ha1
St6galnac3
Alg12
Ugdh
Idh3g
Akr1b10
Atp6ap1
Nmnat1
Isyna1
Bckdhb
Ltc4s
Sat2
Plcb1
Ndufa4l2
Ndufs1
Cyp51
Arsb
Srr
Ak8
Pla2g1b
Btd
Acsl3
Gaa
Nme7
Cpox
Sgsh
Man2a2
St3gal2
Aldh4a1
Gne
Hyal2
Cox6a2
Nsdhl
Mcee
Mccc2
Gstz1
Nudt12
Gphn
Cbr2
Acadm
Plch1
Chpt1
Mmab
Pnpla3
Chst8
Aldh1a2
Aass
Idi1
Cyp2j9
Prps2
Lama3
Hibadh
Asah2
Upp2
Atp6v1c2
Abat
Sms
Sms
Tdo2
