# Supplementary material for: Modulation of Immune Signaling and Metabolism Highlights Host and Fungal Transcriptional Responses in Mouse Models of Invasive Pulmonary Aspergillosis
Source: Sci Rep. 2017 Dec 6;7:17096. doi: 10.1038/s41598-017-17000-1 (PMC5719083; doi:10.1038/s41598-017-17000-1)
Supplement: Supplementary file 1 — Supplementary zip [file 41598_2017_17000_MOESM1_ESM.zip › Supp_Files_Final/Supp_File_4_Metabolism_Large_Map/Kegg_Big_Map_Group6.txt]

Me3
Pla2g4b
Ndst1
Csgalnact1
Idnk
Dbt
Papss2
Plb1
Acy1
Amy1
Gnpda2
Lpin1
Ggps1
Acox2
Msmo1
Cox6b2
Lss
Fpgt
Plcb4
Apip
Smpd4
Mat1a
Polr3f
Atp6v0a2
Pigyl
Galt
Sptlc1
Alg1
Agk
Sqle
Agpat1
