# Supplementary material for: Modulation of Immune Signaling and Metabolism Highlights Host and Fungal Transcriptional Responses in Mouse Models of Invasive Pulmonary Aspergillosis
Source: Sci Rep. 2017 Dec 6;7:17096. doi: 10.1038/s41598-017-17000-1 (PMC5719083; doi:10.1038/s41598-017-17000-1)
Supplement: Supplementary file 1 — Supplementary zip [file 41598_2017_17000_MOESM1_ESM.zip › Supp_Files_Final/Supp_File_4_Metabolism_Large_Map/Kegg_Big_Map_Group7.txt]

Atp6v0a1
Sardh
Acadl
Hlcs
Ephx2
Rev3l
Papss1
Amd1
Ckb
Gyg
Dpagt1
Mgll
Ppt2
Pank2
Aoc3
Glul
Hexa
Man1a2
Man1c1
Atp6v0d2
Dhcr7
Ogdh
Nagk
Adssl1
Galnt10
Gys1
Dgkz
Cyp26b1
Ggt5
Pck1
Acox3
Cyp3a13
Hmbs
Gnpda1
Galc
Uap1l1
Flad1
Pmvk
Alg9
Pola1
Synj1
Pycr1
Galnt16
Plcb2
Pip5k1c
Tk1
Galnt7
Azin2
Pold1
Naglu
Dhfr
Hmox1
Ndufs8
Aldh3b1
Hsd17b2
Pafah1b3
Pfkl
Chpf
Adpgk
Hmox2
Aldh9a1
Gbe1
