# Supplementary material for: Modulation of Immune Signaling and Metabolism Highlights Host and Fungal Transcriptional Responses in Mouse Models of Invasive Pulmonary Aspergillosis
Source: Sci Rep. 2017 Dec 6;7:17096. doi: 10.1038/s41598-017-17000-1 (PMC5719083; doi:10.1038/s41598-017-17000-1)
Supplement: Supplementary file 1 — Supplementary zip [file 41598_2017_17000_MOESM1_ESM.zip › Supp_Files_Final/Supp_File_4_Metabolism_Large_Map/Kegg_Big_Map_Group8.txt]

Ada
Acaca
Ckm
Eno3
Pank3
Mboat2
Pnmt
Plch2
Galnt15
Adk
Cyp8b1
Polg2
Nmnat2
Cyp1a1
Galnt12
Xdh
Aldh3a1
Hmgcs1
Znrd1
Etnk1
Akr1b3
Suox
Itpka
Gpt2
Acly
Lpin2
Pomt2
St6galnac1
Hexdc
Ptdss2
Mthfr
Tat
Cox4i2
Cds2
Oat
Pigv
Acadvl
Acot2
Cyp4f13
Cdipt
Acat2
Polr3k
Sdha
Coq3
Acot1
Lipg
Pccb
Smpd3
Cyp2e1
Pfkm
Tst
Fuk
Pafah2
Ndufb3
Lpcat1
Prodh
Mat2a
Acot8
Ahcyl2
Pigq
Amacr
Gapdhs
Ckmt2
Nmrk1
St3gal6
Hadhb
P4ha2
Ppt1
Nme3
Tkfc
Dhodh
Ptgis
Gba2
Smpd2
Pigc
Tpk1
Pcca
Ppox
Inpp4a
Hadha
Acox1
Urod
St3gal5
Uprt
Cds1
Hdc
Xylt2
Pmm1
Plcd3
Atp6v0a4
Hsd17b10
Phospho1
B3galnt1
Itpkb
Impdh1
Polr2e
Cda
Hsd3b7
Prim1
Ppcdc
Dhrs9
Agpat2
Alas2
Pi4kb
Rdh12
Man1b1
Cox8b
Shmt1
Gcnt1
Galnt11
Ugt1a1
Ugt1a6b
Ugt1a9
Ugt1a5
Ugt1a7c
Ugt1a2
Ugt1a10
Ugt1a6a
Chpf2
Uckl1
Pygb
Hgsnat
Nt5c2
Lpin3
Agpat3
Acaa2
Pts
Rpia
Pcx
Plcd1
Pgm2
Oxsm
Ptgs1
Glt28d2
Tk2
Phykpl
