# Supplementary material for: Modulation of Immune Signaling and Metabolism Highlights Host and Fungal Transcriptional Responses in Mouse Models of Invasive Pulmonary Aspergillosis
Source: Sci Rep. 2017 Dec 6;7:17096. doi: 10.1038/s41598-017-17000-1 (PMC5719083; doi:10.1038/s41598-017-17000-1)
Supplement: Supplementary file 1 — Supplementary zip [file 41598_2017_17000_MOESM1_ESM.zip › Supp_Files_Final/Supp_File_4_Metabolism_Large_Map/Kegg_Big_Map_Group9.txt]

Mat2b
Chka
Nfs1
Inpp1
Pafah1b1
St6gal1
Pnpla2
C1galt1
Fdps
Pycr2
Dhrs4
Ispd
Prdx6
Bckdha
Cth
Dgkh
Sgms1
Chia1
Trak2
Csgalnact2
Tusc3
Qdpr
Pdha1
Pcyt1a
Guk1
Polg
Acad8
Paics
Ppcs
Grhpr
Cbr3
Agps
Pgam2
Mgat1
Pgp
Uck1
Fkrp
Fam213b
Cers2
Ndufa3
Ndufs7
Dpm1
Mlycd
Spr
Cers3
Dgkq
Sucla2
Fech
Khk
Suclg1
Coasy
Cers5
Hkdc1
Nme6
Coq2
Ganab
Polr1c
Mri1
Pomgnt1
Pnpo
Pycrl
Taldo1
Ndufb11
Bcat2
Ext2
Dolk
Ndufab1
Atp6v0e
Hmgcl
Cyp4f18
Trit1
Dpm3
Cryl1
Aldoa
Fut7
Dgat1
Polr3b
Pigo
Acsl1
Alox5
Extl3
Mgam
Pygl
Tha1
Ndufa13
Acaa1a
A4galt
Atp5j2
Xylt1
Sephs2
Ndufv3
Pld1
Mcat
Uqcrh
Itpk1
Ndufb4
Ndufb4
Ndufb4
Atp6v1g1
Pdhb
Mocs1
Uqcr11
Ndufv1
Gss
Idh3b
Tymp
Ndufb2
Cox17
Atp5e
Ndufa9
Uqcr10
Ndufc2
Echs1
Rrm1
Fdft1
Sdhc
Ndufc1
Pigm
Ndufa7
Nt5c3b
Polr2g
Atp5h
Gpaa1
Dgkd
Impa1
Mtmr3
Polr2f
Glce
