# Supplementary material for: Modulation of Immune Signaling and Metabolism Highlights Host and Fungal Transcriptional Responses in Mouse Models of Invasive Pulmonary Aspergillosis
Source: Sci Rep. 2017 Dec 6;7:17096. doi: 10.1038/s41598-017-17000-1 (PMC5719083; doi:10.1038/s41598-017-17000-1)
Supplement: Supplementary file 1 — Supplementary zip [file 41598_2017_17000_MOESM1_ESM.zip › Supp_Files_Final/Supp_File_4_Metabolism_Large_Map/KEGG_BigMap_Values_Not_Found.txt]

mmu:100041375	Not	Found	in	genes.fpkm_tracking_filter_line_short_1.txt
mmu:100043456	Not	Found	in	genes.fpkm_tracking_filter_line_short_1.txt
mmu:100043684	Not	Found	in	genes.fpkm_tracking_filter_line_short_1.txt
mmu:100043686	Not	Found	in	genes.fpkm_tracking_filter_line_short_1.txt
mmu:100043688	Not	Found	in	genes.fpkm_tracking_filter_line_short_1.txt
mmu:100066	Not	Found	in	genes.fpkm_tracking_filter_line_short_1.txt
mmu:100470	Not	Found	in	genes.fpkm_tracking_filter_line_short_1.txt
mmu:100559	Not	Found	in	genes.fpkm_tracking_filter_line_short_1.txt
mmu:100727	Not	Found	in	genes.fpkm_tracking_filter_line_short_1.txt
mmu:102247	Not	Found	in	genes.fpkm_tracking_filter_line_short_1.txt
mmu:102635781	Not	Found	in	geneName_NCBIGeneID.txt
mmu:102637973	Not	Found	in	genes.fpkm_tracking_filter_line_short_1.txt
mmu:103142	Not	Found	in	genes.fpkm_tracking_filter_line_short_1.txt
mmu:103149	Not	Found	in	genes.fpkm_tracking_filter_line_short_1.txt
mmu:103988	Not	Found	in	genes.fpkm_tracking_filter_line_short_1.txt
mmu:104174	Not	Found	in	genes.fpkm_tracking_filter_line_short_1.txt
mmu:106557	Not	Found	in	genes.fpkm_tracking_filter_line_short_1.txt
mmu:107141	Not	Found	in	genes.fpkm_tracking_filter_line_short_1.txt
mmu:107626	Not	Found	in	genes.fpkm_tracking_filter_line_short_1.txt
mmu:108148	Not	Found	in	genes.fpkm_tracking_filter_line_short_1.txt
mmu:108653	Not	Found	in	genes.fpkm_tracking_filter_line_short_1.txt
mmu:109959	Not	Found	in	genes.fpkm_tracking_filter_line_short_1.txt
mmu:110115	Not	Found	in	genes.fpkm_tracking_filter_line_short_1.txt
mmu:110935	Not	Found	in	genes.fpkm_tracking_filter_line_short_1.txt
mmu:112417	Not	Found	in	genes.fpkm_tracking_filter_line_short_1.txt
mmu:11298	Not	Found	in	genes.fpkm_tracking_filter_line_short_1.txt
mmu:114875	Not	Found	in	genes.fpkm_tracking_filter_line_short_1.txt
mmu:11529	Not	Found	in	genes.fpkm_tracking_filter_line_short_1.txt
mmu:11611	Not	Found	in	genes.fpkm_tracking_filter_line_short_1.txt
mmu:11648	Not	Found	in	genes.fpkm_tracking_filter_line_short_1.txt
mmu:11650	Not	Found	in	genes.fpkm_tracking_filter_line_short_1.txt
mmu:11686	Not	Found	in	genes.fpkm_tracking_filter_line_short_1.txt
mmu:11688	Not	Found	in	genes.fpkm_tracking_filter_line_short_1.txt
mmu:11821	Not	Found	in	genes.fpkm_tracking_filter_line_short_1.txt
mmu:11872	Not	Found	in	genes.fpkm_tracking_filter_line_short_1.txt
mmu:11997	Not	Found	in	genes.fpkm_tracking_filter_line_short_1.txt
mmu:12012	Not	Found	in	genes.fpkm_tracking_filter_line_short_1.txt
mmu:12116	Not	Found	in	genes.fpkm_tracking_filter_line_short_1.txt
mmu:12613	Not	Found	in	genes.fpkm_tracking_filter_line_short_1.txt
mmu:12857	Not	Found	in	genes.fpkm_tracking_filter_line_short_1.txt
mmu:13070	Not	Found	in	genes.fpkm_tracking_filter_line_short_1.txt
mmu:13072	Not	Found	in	genes.fpkm_tracking_filter_line_short_1.txt
mmu:13074	Not	Found	in	genes.fpkm_tracking_filter_line_short_1.txt
mmu:13075	Not	Found	in	genes.fpkm_tracking_filter_line_short_1.txt
mmu:13077	Not	Found	in	genes.fpkm_tracking_filter_line_short_1.txt
mmu:13079	Not	Found	in	genes.fpkm_tracking_filter_line_short_1.txt
mmu:13081	Not	Found	in	genes.fpkm_tracking_filter_line_short_1.txt
mmu:13082	Not	Found	in	genes.fpkm_tracking_filter_line_short_1.txt
mmu:13085	Not	Found	in	genes.fpkm_tracking_filter_line_short_1.txt
mmu:13086	Not	Found	in	genes.fpkm_tracking_filter_line_short_1.txt
mmu:13089	Not	Found	in	genes.fpkm_tracking_filter_line_short_1.txt
mmu:13090	Not	Found	in	genes.fpkm_tracking_filter_line_short_1.txt
mmu:13094	Not	Found	in	genes.fpkm_tracking_filter_line_short_1.txt
mmu:13095	Not	Found	in	genes.fpkm_tracking_filter_line_short_1.txt
mmu:13096	Not	Found	in	genes.fpkm_tracking_filter_line_short_1.txt
mmu:13097	Not	Found	in	genes.fpkm_tracking_filter_line_short_1.txt
mmu:13098	Not	Found	in	genes.fpkm_tracking_filter_line_short_1.txt
mmu:13099	Not	Found	in	genes.fpkm_tracking_filter_line_short_1.txt
mmu:13109	Not	Found	in	genes.fpkm_tracking_filter_line_short_1.txt
mmu:13112	Not	Found	in	genes.fpkm_tracking_filter_line_short_1.txt
mmu:13114	Not	Found	in	genes.fpkm_tracking_filter_line_short_1.txt
mmu:13117	Not	Found	in	genes.fpkm_tracking_filter_line_short_1.txt
mmu:13118	Not	Found	in	genes.fpkm_tracking_filter_line_short_1.txt
mmu:13119	Not	Found	in	genes.fpkm_tracking_filter_line_short_1.txt
mmu:13122	Not	Found	in	genes.fpkm_tracking_filter_line_short_1.txt
mmu:13142	Not	Found	in	genes.fpkm_tracking_filter_line_short_1.txt
mmu:13166	Not	Found	in	genes.fpkm_tracking_filter_line_short_1.txt
mmu:13190	Not	Found	in	genes.fpkm_tracking_filter_line_short_1.txt
mmu:13884	Not	Found	in	genes.fpkm_tracking_filter_line_short_1.txt
mmu:14317	Not	Found	in	genes.fpkm_tracking_filter_line_short_1.txt
mmu:14343	Not	Found	in	genes.fpkm_tracking_filter_line_short_1.txt
mmu:14348	Not	Found	in	genes.fpkm_tracking_filter_line_short_1.txt
mmu:14377	Not	Found	in	genes.fpkm_tracking_filter_line_short_1.txt
mmu:14378	Not	Found	in	genes.fpkm_tracking_filter_line_short_1.txt
mmu:14380	Not	Found	in	genes.fpkm_tracking_filter_line_short_1.txt
mmu:14415	Not	Found	in	genes.fpkm_tracking_filter_line_short_1.txt
mmu:14417	Not	Found	in	genes.fpkm_tracking_filter_line_short_1.txt
mmu:14626	Not	Found	in	genes.fpkm_tracking_filter_line_short_1.txt
mmu:14933	Not	Found	in	genes.fpkm_tracking_filter_line_short_1.txt
mmu:15112	Not	Found	in	genes.fpkm_tracking_filter_line_short_1.txt
mmu:15233	Not	Found	in	genes.fpkm_tracking_filter_line_short_1.txt
mmu:15445	Not	Found	in	genes.fpkm_tracking_filter_line_short_1.txt
mmu:15450	Not	Found	in	genes.fpkm_tracking_filter_line_short_1.txt
mmu:15485	Not	Found	in	genes.fpkm_tracking_filter_line_short_1.txt
mmu:15487	Not	Found	in	genes.fpkm_tracking_filter_line_short_1.txt
mmu:15492	Not	Found	in	genes.fpkm_tracking_filter_line_short_1.txt
mmu:15495	Not	Found	in	genes.fpkm_tracking_filter_line_short_1.txt
mmu:15496	Not	Found	in	genes.fpkm_tracking_filter_line_short_1.txt
mmu:15497	Not	Found	in	genes.fpkm_tracking_filter_line_short_1.txt
mmu:16591	Not	Found	in	genes.fpkm_tracking_filter_line_short_1.txt
mmu:16770	Not	Found	in	genes.fpkm_tracking_filter_line_short_1.txt
mmu:16795	Not	Found	in	genes.fpkm_tracking_filter_line_short_1.txt
mmu:16833	Not	Found	in	genes.fpkm_tracking_filter_line_short_1.txt
mmu:170835	Not	Found	in	genes.fpkm_tracking_filter_line_short_1.txt
mmu:171168	Not	Found	in	genes.fpkm_tracking_filter_line_short_1.txt
mmu:171281	Not	Found	in	genes.fpkm_tracking_filter_line_short_1.txt
mmu:171282	Not	Found	in	genes.fpkm_tracking_filter_line_short_1.txt
mmu:17705	Not	Found	in	genes.fpkm_tracking_filter_line_short_1.txt
mmu:17706	Not	Found	in	genes.fpkm_tracking_filter_line_short_1.txt
mmu:17708	Not	Found	in	genes.fpkm_tracking_filter_line_short_1.txt
mmu:17709	Not	Found	in	genes.fpkm_tracking_filter_line_short_1.txt
mmu:17710	Not	Found	in	genes.fpkm_tracking_filter_line_short_1.txt
mmu:17711	Not	Found	in	genes.fpkm_tracking_filter_line_short_1.txt
mmu:17716	Not	Found	in	genes.fpkm_tracking_filter_line_short_1.txt
mmu:17717	Not	Found	in	genes.fpkm_tracking_filter_line_short_1.txt
mmu:17718	Not	Found	in	genes.fpkm_tracking_filter_line_short_1.txt
mmu:17719	Not	Found	in	genes.fpkm_tracking_filter_line_short_1.txt
mmu:17720	Not	Found	in	genes.fpkm_tracking_filter_line_short_1.txt
mmu:17721	Not	Found	in	genes.fpkm_tracking_filter_line_short_1.txt
mmu:17722	Not	Found	in	genes.fpkm_tracking_filter_line_short_1.txt
mmu:17960	Not	Found	in	genes.fpkm_tracking_filter_line_short_1.txt
mmu:17962	Not	Found	in	genes.fpkm_tracking_filter_line_short_1.txt
mmu:17992	Not	Found	in	geneName_NCBIGeneID.txt
mmu:18125	Not	Found	in	genes.fpkm_tracking_filter_line_short_1.txt
mmu:18416	Not	Found	in	genes.fpkm_tracking_filter_line_short_1.txt
mmu:18478	Not	Found	in	genes.fpkm_tracking_filter_line_short_1.txt
mmu:18598	Not	Found	in	genes.fpkm_tracking_filter_line_short_1.txt
mmu:18663	Not	Found	in	genes.fpkm_tracking_filter_line_short_1.txt
mmu:18705	Not	Found	in	genes.fpkm_tracking_filter_line_short_1.txt
mmu:18770	Not	Found	in	genes.fpkm_tracking_filter_line_short_1.txt
mmu:18780	Not	Found	in	geneName_NCBIGeneID.txt
mmu:18781	Not	Found	in	genes.fpkm_tracking_filter_line_short_1.txt
mmu:18802	Not	Found	in	genes.fpkm_tracking_filter_line_short_1.txt
mmu:18946	Not	Found	in	genes.fpkm_tracking_filter_line_short_1.txt
mmu:18947	Not	Found	in	genes.fpkm_tracking_filter_line_short_1.txt
mmu:19012	Not	Found	in	genes.fpkm_tracking_filter_line_short_1.txt
mmu:19193	Not	Found	in	genes.fpkm_tracking_filter_line_short_1.txt
mmu:19215	Not	Found	in	genes.fpkm_tracking_filter_line_short_1.txt
mmu:192156	Not	Found	in	genes.fpkm_tracking_filter_line_short_1.txt
mmu:194237	Not	Found	in	genes.fpkm_tracking_filter_line_short_1.txt
mmu:19683	Not	Found	in	genes.fpkm_tracking_filter_line_short_1.txt
mmu:19733	Not	Found	in	genes.fpkm_tracking_filter_line_short_1.txt
mmu:20216	Not	Found	in	genes.fpkm_tracking_filter_line_short_1.txt
mmu:20449	Not	Found	in	genes.fpkm_tracking_filter_line_short_1.txt
mmu:20690	Not	Found	in	genes.fpkm_tracking_filter_line_short_1.txt
mmu:208665	Not	Found	in	genes.fpkm_tracking_filter_line_short_1.txt
mmu:209176	Not	Found	in	genes.fpkm_tracking_filter_line_short_1.txt
mmu:209558	Not	Found	in	genes.fpkm_tracking_filter_line_short_1.txt
mmu:212996	Not	Found	in	genes.fpkm_tracking_filter_line_short_1.txt
mmu:213043	Not	Found	in	genes.fpkm_tracking_filter_line_short_1.txt
mmu:214253	Not	Found	in	genes.fpkm_tracking_filter_line_short_1.txt
mmu:215456	Not	Found	in	genes.fpkm_tracking_filter_line_short_1.txt
mmu:216343	Not	Found	in	genes.fpkm_tracking_filter_line_short_1.txt
mmu:216456	Not	Found	in	genes.fpkm_tracking_filter_line_short_1.txt
mmu:216739	Not	Found	in	genes.fpkm_tracking_filter_line_short_1.txt
mmu:217214	Not	Found	in	genes.fpkm_tracking_filter_line_short_1.txt
mmu:217480	Not	Found	in	genes.fpkm_tracking_filter_line_short_1.txt
mmu:217698	Not	Found	in	genes.fpkm_tracking_filter_line_short_1.txt
mmu:21823	Not	Found	in	genes.fpkm_tracking_filter_line_short_1.txt
mmu:218476	Not	Found	in	genes.fpkm_tracking_filter_line_short_1.txt
mmu:218865	Not	Found	in	genes.fpkm_tracking_filter_line_short_1.txt
mmu:21990	Not	Found	in	genes.fpkm_tracking_filter_line_short_1.txt
mmu:22018	Not	Found	in	genes.fpkm_tracking_filter_line_short_1.txt
mmu:22173	Not	Found	in	genes.fpkm_tracking_filter_line_short_1.txt
mmu:22178	Not	Found	in	genes.fpkm_tracking_filter_line_short_1.txt
mmu:22238	Not	Found	in	genes.fpkm_tracking_filter_line_short_1.txt
mmu:22239	Not	Found	in	genes.fpkm_tracking_filter_line_short_1.txt
mmu:22262	Not	Found	in	genes.fpkm_tracking_filter_line_short_1.txt
mmu:225742	Not	Found	in	genes.fpkm_tracking_filter_line_short_1.txt
mmu:226105	Not	Found	in	genes.fpkm_tracking_filter_line_short_1.txt
mmu:226143	Not	Found	in	genes.fpkm_tracking_filter_line_short_1.txt
mmu:226413	Not	Found	in	genes.fpkm_tracking_filter_line_short_1.txt
mmu:227231	Not	Found	in	genes.fpkm_tracking_filter_line_short_1.txt
mmu:227733	Not	Found	in	genes.fpkm_tracking_filter_line_short_1.txt
mmu:228366	Not	Found	in	genes.fpkm_tracking_filter_line_short_1.txt
mmu:228677	Not	Found	in	genes.fpkm_tracking_filter_line_short_1.txt
mmu:228812	Not	Found	in	geneName_NCBIGeneID.txt
mmu:229665	Not	Found	in	genes.fpkm_tracking_filter_line_short_1.txt
mmu:229905	Not	Found	in	genes.fpkm_tracking_filter_line_short_1.txt
mmu:229949	Not	Found	in	genes.fpkm_tracking_filter_line_short_1.txt
mmu:230163	Not	Found	in	genes.fpkm_tracking_filter_line_short_1.txt
mmu:230459	Not	Found	in	genes.fpkm_tracking_filter_line_short_1.txt
mmu:230639	Not	Found	in	genes.fpkm_tracking_filter_line_short_1.txt
mmu:230718	Not	Found	in	genes.fpkm_tracking_filter_line_short_1.txt
mmu:231396	Not	Found	in	genes.fpkm_tracking_filter_line_short_1.txt
mmu:231510	Not	Found	in	genes.fpkm_tracking_filter_line_short_1.txt
mmu:231691	Not	Found	in	genes.fpkm_tracking_filter_line_short_1.txt
mmu:231903	Not	Found	in	genes.fpkm_tracking_filter_line_short_1.txt
mmu:232493	Not	Found	in	genes.fpkm_tracking_filter_line_short_1.txt
mmu:232889	Not	Found	in	genes.fpkm_tracking_filter_line_short_1.txt
mmu:233799	Not	Found	in	genes.fpkm_tracking_filter_line_short_1.txt
mmu:233801	Not	Found	in	genes.fpkm_tracking_filter_line_short_1.txt
mmu:235033	Not	Found	in	genes.fpkm_tracking_filter_line_short_1.txt
mmu:235582	Not	Found	in	genes.fpkm_tracking_filter_line_short_1.txt
mmu:236899	Not	Found	in	genes.fpkm_tracking_filter_line_short_1.txt
mmu:237625	Not	Found	in	genes.fpkm_tracking_filter_line_short_1.txt
mmu:238011	Not	Found	in	genes.fpkm_tracking_filter_line_short_1.txt
mmu:239017	Not	Found	in	genes.fpkm_tracking_filter_line_short_1.txt
mmu:23923	Not	Found	in	genes.fpkm_tracking_filter_line_short_1.txt
mmu:240119	Not	Found	in	genes.fpkm_tracking_filter_line_short_1.txt
mmu:241391	Not	Found	in	genes.fpkm_tracking_filter_line_short_1.txt
mmu:242546	Not	Found	in	genes.fpkm_tracking_filter_line_short_1.txt
mmu:243085	Not	Found	in	genes.fpkm_tracking_filter_line_short_1.txt
mmu:243537	Not	Found	in	genes.fpkm_tracking_filter_line_short_1.txt
mmu:243881	Not	Found	in	genes.fpkm_tracking_filter_line_short_1.txt
mmu:243996	Not	Found	in	genes.fpkm_tracking_filter_line_short_1.txt
mmu:244209	Not	Found	in	genes.fpkm_tracking_filter_line_short_1.txt
mmu:244486	Not	Found	in	genes.fpkm_tracking_filter_line_short_1.txt
mmu:257635	Not	Found	in	genes.fpkm_tracking_filter_line_short_1.txt
mmu:26459	Not	Found	in	genes.fpkm_tracking_filter_line_short_1.txt
mmu:26565	Not	Found	in	genes.fpkm_tracking_filter_line_short_1.txt
mmu:266645	Not	Found	in	genes.fpkm_tracking_filter_line_short_1.txt
mmu:268510	Not	Found	in	genes.fpkm_tracking_filter_line_short_1.txt
mmu:268756	Not	Found	in	genes.fpkm_tracking_filter_line_short_1.txt
mmu:26876	Not	Found	in	genes.fpkm_tracking_filter_line_short_1.txt
mmu:26877	Not	Found	in	genes.fpkm_tracking_filter_line_short_1.txt
mmu:26878	Not	Found	in	genes.fpkm_tracking_filter_line_short_1.txt
mmu:268782	Not	Found	in	genes.fpkm_tracking_filter_line_short_1.txt
mmu:26938	Not	Found	in	genes.fpkm_tracking_filter_line_short_1.txt
mmu:269642	Not	Found	in	genes.fpkm_tracking_filter_line_short_1.txt
mmu:26970	Not	Found	in	genes.fpkm_tracking_filter_line_short_1.txt
mmu:26971	Not	Found	in	genes.fpkm_tracking_filter_line_short_1.txt
mmu:270049	Not	Found	in	genes.fpkm_tracking_filter_line_short_1.txt
mmu:272411	Not	Found	in	genes.fpkm_tracking_filter_line_short_1.txt
mmu:272428	Not	Found	in	genes.fpkm_tracking_filter_line_short_1.txt
mmu:27400	Not	Found	in	genes.fpkm_tracking_filter_line_short_1.txt
mmu:277753	Not	Found	in	genes.fpkm_tracking_filter_line_short_1.txt
mmu:28042	Not	Found	in	genes.fpkm_tracking_filter_line_short_1.txt
mmu:280645	Not	Found	in	genes.fpkm_tracking_filter_line_short_1.txt
mmu:320127	Not	Found	in	genes.fpkm_tracking_filter_line_short_1.txt
mmu:320581	Not	Found	in	genes.fpkm_tracking_filter_line_short_1.txt
mmu:328845	Not	Found	in	genes.fpkm_tracking_filter_line_short_1.txt
mmu:329502	Not	Found	in	genes.fpkm_tracking_filter_line_short_1.txt
mmu:330406	Not	Found	in	genes.fpkm_tracking_filter_line_short_1.txt
mmu:330671	Not	Found	in	genes.fpkm_tracking_filter_line_short_1.txt
mmu:331374	Not	Found	in	genes.fpkm_tracking_filter_line_short_1.txt
mmu:332942	Not	Found	in	genes.fpkm_tracking_filter_line_short_1.txt
mmu:337924	Not	Found	in	genes.fpkm_tracking_filter_line_short_1.txt
mmu:338375	Not	Found	in	genes.fpkm_tracking_filter_line_short_1.txt
mmu:338403	Not	Found	in	genes.fpkm_tracking_filter_line_short_1.txt
mmu:353204	Not	Found	in	genes.fpkm_tracking_filter_line_short_1.txt
mmu:404195	Not	Found	in	genes.fpkm_tracking_filter_line_short_1.txt
mmu:433247	Not	Found	in	genes.fpkm_tracking_filter_line_short_1.txt
mmu:435802	Not	Found	in	genes.fpkm_tracking_filter_line_short_1.txt
mmu:50784	Not	Found	in	genes.fpkm_tracking_filter_line_short_1.txt
mmu:50917	Not	Found	in	genes.fpkm_tracking_filter_line_short_1.txt
mmu:53320	Not	Found	in	genes.fpkm_tracking_filter_line_short_1.txt
mmu:53973	Not	Found	in	genes.fpkm_tracking_filter_line_short_1.txt
mmu:545291	Not	Found	in	genes.fpkm_tracking_filter_line_short_1.txt
mmu:546726	Not	Found	in	genes.fpkm_tracking_filter_line_short_1.txt
mmu:552899	Not	Found	in	genes.fpkm_tracking_filter_line_short_1.txt
mmu:56185	Not	Found	in	genes.fpkm_tracking_filter_line_short_1.txt
mmu:56189	Not	Found	in	genes.fpkm_tracking_filter_line_short_1.txt
mmu:56219	Not	Found	in	genes.fpkm_tracking_filter_line_short_1.txt
mmu:56388	Not	Found	in	genes.fpkm_tracking_filter_line_short_1.txt
mmu:58866	Not	Found	in	genes.fpkm_tracking_filter_line_short_1.txt
mmu:619326	Not	Found	in	genes.fpkm_tracking_filter_line_short_1.txt
mmu:621603	Not	Found	in	genes.fpkm_tracking_filter_line_short_1.txt
mmu:633979	Not	Found	in	genes.fpkm_tracking_filter_line_short_1.txt
mmu:63857	Not	Found	in	genes.fpkm_tracking_filter_line_short_1.txt
mmu:64385	Not	Found	in	genes.fpkm_tracking_filter_line_short_1.txt
mmu:64580	Not	Found	in	genes.fpkm_tracking_filter_line_short_1.txt
mmu:64705	Not	Found	in	genes.fpkm_tracking_filter_line_short_1.txt
mmu:64918	Not	Found	in	genes.fpkm_tracking_filter_line_short_1.txt
mmu:665095	Not	Found	in	genes.fpkm_tracking_filter_line_short_1.txt
mmu:666168	Not	Found	in	genes.fpkm_tracking_filter_line_short_1.txt
mmu:667034	Not	Found	in	genes.fpkm_tracking_filter_line_short_1.txt
mmu:66763	Not	Found	in	genes.fpkm_tracking_filter_line_short_1.txt
mmu:67375	Not	Found	in	genes.fpkm_tracking_filter_line_short_1.txt
mmu:67555	Not	Found	in	genes.fpkm_tracking_filter_line_short_1.txt
mmu:67569	Not	Found	in	genes.fpkm_tracking_filter_line_short_1.txt
mmu:67717	Not	Found	in	genes.fpkm_tracking_filter_line_short_1.txt
mmu:67909	Not	Found	in	genes.fpkm_tracking_filter_line_short_1.txt
mmu:67916	Not	Found	in	genes.fpkm_tracking_filter_line_short_1.txt
mmu:69060	Not	Found	in	genes.fpkm_tracking_filter_line_short_1.txt
mmu:69564	Not	Found	in	genes.fpkm_tracking_filter_line_short_1.txt
mmu:69772	Not	Found	in	genes.fpkm_tracking_filter_line_short_1.txt
mmu:69836	Not	Found	in	genes.fpkm_tracking_filter_line_short_1.txt
mmu:69888	Not	Found	in	genes.fpkm_tracking_filter_line_short_1.txt
mmu:69983	Not	Found	in	genes.fpkm_tracking_filter_line_short_1.txt
mmu:70266	Not	Found	in	genes.fpkm_tracking_filter_line_short_1.txt
mmu:70789	Not	Found	in	genes.fpkm_tracking_filter_line_short_1.txt
mmu:70881	Not	Found	in	genes.fpkm_tracking_filter_line_short_1.txt
mmu:71367	Not	Found	in	genes.fpkm_tracking_filter_line_short_1.txt
mmu:71519	Not	Found	in	genes.fpkm_tracking_filter_line_short_1.txt
mmu:71522	Not	Found	in	genes.fpkm_tracking_filter_line_short_1.txt
mmu:71685	Not	Found	in	genes.fpkm_tracking_filter_line_short_1.txt
mmu:71760	Not	Found	in	genes.fpkm_tracking_filter_line_short_1.txt
mmu:71761	Not	Found	in	genes.fpkm_tracking_filter_line_short_1.txt
mmu:71773	Not	Found	in	genes.fpkm_tracking_filter_line_short_1.txt
mmu:71832	Not	Found	in	genes.fpkm_tracking_filter_line_short_1.txt
mmu:71872	Not	Found	in	genes.fpkm_tracking_filter_line_short_1.txt
mmu:71884	Not	Found	in	genes.fpkm_tracking_filter_line_short_1.txt
mmu:72077	Not	Found	in	genes.fpkm_tracking_filter_line_short_1.txt
mmu:72082	Not	Found	in	genes.fpkm_tracking_filter_line_short_1.txt
mmu:72094	Not	Found	in	genes.fpkm_tracking_filter_line_short_1.txt
mmu:72303	Not	Found	in	genes.fpkm_tracking_filter_line_short_1.txt
mmu:73458	Not	Found	in	genes.fpkm_tracking_filter_line_short_1.txt
mmu:73748	Not	Found	in	genes.fpkm_tracking_filter_line_short_1.txt
mmu:74129	Not	Found	in	genes.fpkm_tracking_filter_line_short_1.txt
mmu:74409	Not	Found	in	genes.fpkm_tracking_filter_line_short_1.txt
mmu:74419	Not	Found	in	genes.fpkm_tracking_filter_line_short_1.txt
mmu:74468	Not	Found	in	genes.fpkm_tracking_filter_line_short_1.txt
mmu:74915	Not	Found	in	genes.fpkm_tracking_filter_line_short_1.txt
mmu:75456	Not	Found	in	genes.fpkm_tracking_filter_line_short_1.txt
mmu:75483	Not	Found	in	genes.fpkm_tracking_filter_line_short_1.txt
mmu:75986	Not	Found	in	genes.fpkm_tracking_filter_line_short_1.txt
mmu:76768	Not	Found	in	genes.fpkm_tracking_filter_line_short_1.txt
mmu:76898	Not	Found	in	genes.fpkm_tracking_filter_line_short_1.txt
mmu:77042	Not	Found	in	genes.fpkm_tracking_filter_line_short_1.txt
mmu:78174	Not	Found	in	genes.fpkm_tracking_filter_line_short_1.txt
mmu:78390	Not	Found	in	genes.fpkm_tracking_filter_line_short_1.txt
mmu:78625	Not	Found	in	genes.fpkm_tracking_filter_line_short_1.txt
mmu:80908	Not	Found	in	genes.fpkm_tracking_filter_line_short_1.txt
mmu:83398	Not	Found	in	genes.fpkm_tracking_filter_line_short_1.txt
mmu:83553	Not	Found	in	genes.fpkm_tracking_filter_line_short_1.txt
mmu:93898	Not	Found	in	geneName_NCBIGeneID.txt
mmu:93961	Not	Found	in	genes.fpkm_tracking_filter_line_short_1.txt
mmu:94041	Not	Found	in	genes.fpkm_tracking_filter_line_short_1.txt
mmu:94215	Not	Found	in	genes.fpkm_tracking_filter_line_short_1.txt
mmu:98256	Not	Found	in	genes.fpkm_tracking_filter_line_short_1.txt
mmu:98388	Not	Found	in	genes.fpkm_tracking_filter_line_short_1.txt
mmu:99035	Not	Found	in	genes.fpkm_tracking_filter_line_short_1.txt
mmu:99586	Not	Found	in	genes.fpkm_tracking_filter_line_short_1.txt
