# Supplementary material for: Modulation of Immune Signaling and Metabolism Highlights Host and Fungal Transcriptional Responses in Mouse Models of Invasive Pulmonary Aspergillosis
Source: Sci Rep. 2017 Dec 6;7:17096. doi: 10.1038/s41598-017-17000-1 (PMC5719083; doi:10.1038/s41598-017-17000-1)
Supplement: Supplementary file 1 — Supplementary zip [file 41598_2017_17000_MOESM1_ESM.zip › Supp_Files_Final/Supp_File_5_Metabolism_Pathways/BINGO/Group1.bgo.txt]

File created with bingo (c) on May 11, 2017 at 10:34:19 AM

ontology: namespace
curator:  bingo

Selected ontology file : bundle://118.0:1/data/GO_Biological_Process
Selected annotation file : bundle://118.0:1/data/M_musculus_default
Discarded evidence codes : 
Overrepresentation
Selected statistical test : Hypergeometric test
Selected correction : Benjamini & Hochberg False Discovery Rate (FDR) correction
Selected significance level : 0.001
Testing option : Use whole annotation as reference set
The selected cluster :
SEC1	UXS1	ENO1	EPRS	CNDP2	NDST2	IL4I1	PNP	ANPEP	PPAT	NAMPT	ENPP1	MECR	ALG5	ALG3	CTPS	ALG11	HOGA1	PISD	MTAP	MTHFD2	MTHFD2L	CMPK2	LAP3	ALG10B	PI4K2A	IDO1	PTGES	LIPT2	MTMR1	UQCRB	SHMT2	RPN1	AK2	GMPS	PLD4	UAP1	ALOX12	PLA2G5	AK6	FUT2	FUT4	MTM1	MTMR7	CYP27B1	MAN2A1	RDH11	RDH10	AFMID	ATP5D	PLCG2	PGK1	PIP5K1A	ASL	ST3GAL1	ATP6V1C1	GOT1	GFPT2	PMM2	ASNS	MTHFS	SYNJ2	COQ5	HAL	UCK2	POLA2	GCLC	B4GAT1	QARS	NAT2	TBXAS1	STT3A	CYCT	ALPL	CYCS	DEGS1	HPSE	DEGS2	MOCS2	GAL3ST1	PIGN	ENO1B	TCIRG1	ATP5G2	PIGW	HK2	HK1	PIGX	PGM3	ACP5	CD38	ACP2	PHGDH	UPP1	DLAT	ACADS	ENOPH1	COX8A	ADSL	URAH	ARG1	PGAM1	SPHK1	PLA2G4A	AMPD2	AMPD3	ITPKC	ALDH1A3	MAN1A	BDH1	DAD1	POLR1A	NDUFS6	B3GNT5	TMEM5	POLR1E	ACSBG1	B4GALT6	TKT	ATP6V0C	GAPDH	DLD	FBP2	AGPAT5	HAAO	ODC1	DLST	HSD17B12	HMGCR	HSD17B7	NT5C3	AGPAT4	POLD3	POLD4	ALDH1B1	MTHFD1L	POLR2C	TWISTNB	ALOX12E	GCNT2	MGAT2	POLR2H	POLR2I	ADSS	POLR2J	POLR2K	GALNT6	NOS2	GCH1	NDUFA5	MDH2	PTGES2	GALNT1	MBOAT1	NDUFA1	NMNAT3	ASS1	GATM	POLR3C	GLB1	POLR3D	POLE3	POLR3G	PFKP	ART2A-PS	

No annotations were retrieved for the following entities:
COX8A	B4GAT1	ENO1B	MTHFS	HOGA1	TCIRG1	ART2A-PS	

GO-ID	p-value	corr p-value	x	n	X	N	Description	Genes in test set
8152	9.0410E-89	1.2585E-85	151	6462	158	28944	metabolic process	SEC1|UXS1|ENO1|EPRS|CNDP2|NDST2|IL4I1|PNP|ANPEP|PPAT|NAMPT|ENPP1|MECR|CTPS|ALG11|PISD|MTAP|MTHFD2|CMPK2|LAP3|PI4K2A|IDO1|PTGES|LIPT2|MTMR1|UQCRB|SHMT2|RPN1|AK2|GMPS|PLD4|UAP1|ALOX12|PLA2G5|AK6|FUT2|FUT4|MTM1|MTMR7|CYP27B1|MAN2A1|RDH11|RDH10|AFMID|ATP5D|PLCG2|PGK1|PIP5K1A|ASL|ST3GAL1|ATP6V1C1|GOT1|GFPT2|PMM2|ASNS|SYNJ2|COQ5|HAL|UCK2|POLA2|GCLC|QARS|NAT2|TBXAS1|STT3A|CYCT|ALPL|CYCS|DEGS1|HPSE|DEGS2|MOCS2|GAL3ST1|PIGN|ATP5G2|PIGW|HK2|HK1|PIGX|PGM3|ACP5|CD38|ACP2|PHGDH|UPP1|DLAT|ACADS|ENOPH1|ADSL|URAH|ARG1|PGAM1|SPHK1|PLA2G4A|AMPD2|AMPD3|ITPKC|ALDH1A3|MAN1A|BDH1|POLR1A|NDUFS6|B3GNT5|POLR1E|ACSBG1|B4GALT6|TKT|ATP6V0C|GAPDH|DLD|FBP2|AGPAT5|HAAO|ODC1|DLST|HSD17B12|HMGCR|HSD17B7|NT5C3|AGPAT4|POLD3|POLD4|ALDH1B1|MTHFD1L|POLR2C|TWISTNB|ALOX12E|GCNT2|MGAT2|POLR2H|POLR2I|ADSS|POLR2J|POLR2K|GALNT6|NOS2|GCH1|NDUFA5|MDH2|PTGES2|GALNT1|MBOAT1|NDUFA1|NMNAT3|ASS1|GATM|POLR3C|GLB1|POLR3D|POLR3G|PFKP
44237	3.1879E-69	2.2188E-66	131	5364	158	28944	cellular metabolic process	SEC1|UXS1|EPRS|NDST2|IL4I1|PNP|ANPEP|PPAT|NAMPT|MECR|CTPS|PISD|MTAP|MTHFD2|CMPK2|PI4K2A|IDO1|PTGES|LIPT2|MTMR1|UQCRB|SHMT2|RPN1|AK2|GMPS|UAP1|ALOX12|PLA2G5|AK6|FUT2|FUT4|MTM1|MTMR7|CYP27B1|MAN2A1|RDH10|AFMID|ATP5D|PLCG2|PGK1|PIP5K1A|ASL|ST3GAL1|ATP6V1C1|GOT1|GFPT2|PMM2|ASNS|SYNJ2|COQ5|HAL|POLA2|GCLC|QARS|TBXAS1|STT3A|CYCT|ALPL|CYCS|DEGS1|DEGS2|MOCS2|GAL3ST1|ATP5G2|PIGW|HK2|HK1|PIGX|PGM3|ACP5|ACP2|PHGDH|UPP1|DLAT|ACADS|ENOPH1|ADSL|URAH|ARG1|PGAM1|SPHK1|PLA2G4A|AMPD2|AMPD3|ITPKC|ALDH1A3|POLR1A|NDUFS6|B3GNT5|POLR1E|ACSBG1|B4GALT6|TKT|ATP6V0C|DLD|FBP2|AGPAT5|HAAO|ODC1|DLST|HMGCR|NT5C3|AGPAT4|POLD3|POLD4|MTHFD1L|POLR2C|TWISTNB|ALOX12E|MGAT2|POLR2H|POLR2I|ADSS|POLR2J|POLR2K|NOS2|GCH1|NDUFA5|MDH2|PTGES2|GALNT1|MBOAT1|NDUFA1|NMNAT3|ASS1|GATM|POLR3C|GLB1|POLR3D|POLR3G|PFKP
44281	8.6124E-65	3.9961E-62	81	1347	158	28944	small molecule metabolic process	EPRS|ATP5G2|HK2|HK1|IL4I1|PNP|PPAT|NAMPT|PGM3|PHGDH|UPP1|DLAT|ACADS|ENOPH1|ADSL|MECR|URAH|ARG1|PGAM1|SPHK1|PLA2G4A|AMPD2|CTPS|AMPD3|ALDH1A3|MTAP|MTHFD2|CMPK2|ACSBG1|TKT|ATP6V0C|DLD|FBP2|IDO1|PTGES|LIPT2|AGPAT5|SHMT2|HAAO|ODC1|GMPS|DLST|UAP1|ALOX12|PLA2G5|HMGCR|HSD17B7|NT5C3|CYP27B1|MTHFD1L|MAN2A1|RDH10|AFMID|ATP5D|ALOX12E|PLCG2|PGK1|ASL|MGAT2|ADSS|ATP6V1C1|GOT1|NOS2|GCH1|MDH2|PTGES2|GFPT2|PMM2|ASNS|NMNAT3|SYNJ2|ASS1|COQ5|HAL|GCLC|GATM|GLB1|TBXAS1|DEGS1|DEGS2|PFKP
9058	6.2295E-57	2.1679E-54	96	2777	158	28944	biosynthetic process	MOCS2|GAL3ST1|SEC1|EPRS|ATP5G2|PIGW|PIGX|NDST2|PNP|PPAT|NAMPT|PGM3|PHGDH|DLAT|ENOPH1|ADSL|MECR|ARG1|SPHK1|AMPD2|CTPS|ALG11|AMPD3|PISD|ALDH1A3|MTHFD2|POLR1A|B3GNT5|CMPK2|POLR1E|B4GALT6|TKT|DLD|FBP2|IDO1|PTGES|LIPT2|AGPAT5|SHMT2|HAAO|RPN1|ODC1|GMPS|ALOX12|PLA2G5|HSD17B12|HMGCR|AK6|FUT2|HSD17B7|FUT4|AGPAT4|POLD3|POLD4|MTHFD1L|MAN2A1|RDH10|POLR2C|ATP5D|TWISTNB|ALOX12E|PLCG2|PGK1|ASL|MGAT2|POLR2H|POLR2I|ST3GAL1|ADSS|POLR2J|ATP6V1C1|POLR2K|GOT1|NOS2|GCH1|PTGES2|GFPT2|GALNT1|PMM2|MBOAT1|ASNS|NMNAT3|ASS1|COQ5|HAL|POLA2|GCLC|GATM|QARS|POLR3C|POLR3D|TBXAS1|STT3A|POLR3G|DEGS1|DEGS2
44249	2.0627E-52	5.7424E-50	91	2687	158	28944	cellular biosynthetic process	MOCS2|GAL3ST1|SEC1|EPRS|ATP5G2|PIGW|PIGX|NDST2|PNP|PPAT|NAMPT|PGM3|PHGDH|DLAT|ENOPH1|ADSL|MECR|ARG1|SPHK1|AMPD2|CTPS|AMPD3|PISD|ALDH1A3|MTHFD2|POLR1A|B3GNT5|CMPK2|POLR1E|B4GALT6|TKT|DLD|FBP2|IDO1|PTGES|LIPT2|AGPAT5|SHMT2|HAAO|RPN1|ODC1|GMPS|ALOX12|PLA2G5|HMGCR|AK6|FUT2|FUT4|AGPAT4|POLD3|POLD4|MTHFD1L|MAN2A1|RDH10|POLR2C|ATP5D|TWISTNB|ALOX12E|PLCG2|PGK1|ASL|MGAT2|POLR2H|POLR2I|ST3GAL1|ADSS|POLR2J|ATP6V1C1|POLR2K|GOT1|NOS2|GCH1|PTGES2|GALNT1|PMM2|MBOAT1|ASNS|NMNAT3|ASS1|COQ5|POLA2|GCLC|GATM|QARS|POLR3C|POLR3D|TBXAS1|STT3A|POLR3G|DEGS1|DEGS2
44238	1.8641E-51	4.3246E-49	118	5580	158	28944	primary metabolic process	SEC1|EPRS|CNDP2|NDST2|IL4I1|PNP|ANPEP|PPAT|NAMPT|MECR|CTPS|PISD|MTAP|CMPK2|LAP3|PI4K2A|IDO1|PTGES|LIPT2|SHMT2|RPN1|AK2|GMPS|PLD4|UAP1|ALOX12|PLA2G5|AK6|FUT2|FUT4|CYP27B1|MAN2A1|RDH10|AFMID|ATP5D|PLCG2|PGK1|PIP5K1A|ASL|ST3GAL1|ATP6V1C1|GOT1|GFPT2|PMM2|ASNS|SYNJ2|HAL|POLA2|GCLC|QARS|TBXAS1|STT3A|DEGS1|DEGS2|MOCS2|GAL3ST1|ATP5G2|PIGW|HK2|HK1|PIGX|PGM3|PHGDH|UPP1|DLAT|ACADS|ENOPH1|ADSL|URAH|ARG1|PGAM1|SPHK1|PLA2G4A|AMPD2|AMPD3|ALDH1A3|POLR1A|B3GNT5|POLR1E|ACSBG1|B4GALT6|TKT|ATP6V0C|DLD|FBP2|AGPAT5|HAAO|ODC1|DLST|HSD17B12|HMGCR|HSD17B7|NT5C3|AGPAT4|POLD3|POLD4|POLR2C|TWISTNB|ALOX12E|MGAT2|POLR2H|POLR2I|ADSS|POLR2J|POLR2K|NOS2|MDH2|PTGES2|GALNT1|MBOAT1|NMNAT3|ASS1|GATM|POLR3C|GLB1|POLR3D|POLR3G|PFKP
9987	3.1614E-46	6.2867E-44	135	8919	158	28944	cellular process	SEC1|UXS1|EPRS|NDST2|IL4I1|PNP|ANPEP|PPAT|NAMPT|MECR|CTPS|PISD|MTAP|MTHFD2|CMPK2|PI4K2A|IDO1|PTGES|LIPT2|MTMR1|UQCRB|SHMT2|RPN1|AK2|GMPS|UAP1|ALOX12|PLA2G5|AK6|FUT2|FUT4|MTM1|MTMR7|CYP27B1|MAN2A1|RDH10|AFMID|ATP5D|PLCG2|PGK1|PIP5K1A|ASL|ST3GAL1|ATP6V1C1|GOT1|GFPT2|PMM2|ASNS|SYNJ2|COQ5|HAL|POLA2|GCLC|QARS|NAT2|TBXAS1|STT3A|CYCT|ALPL|CYCS|DEGS1|DEGS2|MOCS2|GAL3ST1|ATP5G2|PIGW|HK2|HK1|PIGX|PGM3|ACP5|CD38|ACP2|PHGDH|UPP1|DLAT|ACADS|ENOPH1|ADSL|URAH|ARG1|PGAM1|SPHK1|PLA2G4A|AMPD2|AMPD3|ITPKC|ALDH1A3|DAD1|POLR1A|NDUFS6|B3GNT5|POLR1E|ACSBG1|B4GALT6|TKT|ATP6V0C|DLD|FBP2|AGPAT5|HAAO|ODC1|DLST|HSD17B12|HMGCR|NT5C3|AGPAT4|POLD3|POLD4|MTHFD1L|POLR2C|TWISTNB|ALOX12E|MGAT2|POLR2H|POLR2I|ADSS|POLR2J|POLR2K|NOS2|GCH1|NDUFA5|MDH2|PTGES2|GALNT1|MBOAT1|NDUFA1|NMNAT3|ASS1|GATM|POLR3C|GLB1|POLR3D|POLR3G|PFKP
6082	1.4351E-42	2.4970E-40	46	517	158	28944	organic acid metabolic process	LIPT2|SHMT2|HAAO|GMPS|DLST|ALOX12|PLA2G5|EPRS|IL4I1|PNP|MTHFD1L|RDH10|AFMID|ALOX12E|PGK1|ASL|PHGDH|DLAT|ACADS|ENOPH1|MECR|GOT1|NOS2|GCH1|ARG1|MDH2|PTGES2|GFPT2|SPHK1|ASNS|PLA2G4A|CTPS|ASS1|ALDH1A3|HAL|GCLC|GATM|MTHFD2|TBXAS1|DEGS1|ACSBG1|DEGS2|DLD|FBP2|IDO1|PTGES
42180	4.5067E-42	6.9703E-40	46	530	158	28944	cellular ketone metabolic process	LIPT2|SHMT2|HAAO|GMPS|DLST|ALOX12|PLA2G5|EPRS|IL4I1|MTHFD1L|RDH10|AFMID|ALOX12E|PGK1|ASL|PHGDH|DLAT|ACADS|ENOPH1|MECR|GOT1|NOS2|GCH1|ARG1|MDH2|PTGES2|GFPT2|SPHK1|ASNS|PLA2G4A|CTPS|ASS1|COQ5|ALDH1A3|HAL|GCLC|GATM|MTHFD2|TBXAS1|DEGS1|ACSBG1|DEGS2|DLD|FBP2|IDO1|PTGES
44283	2.9391E-41	3.7309E-39	42	412	158	28944	small molecule biosynthetic process	LIPT2|SHMT2|HAAO|ODC1|GMPS|ALOX12|PLA2G5|ATP5G2|PNP|NAMPT|ATP5D|ALOX12E|PLCG2|PGK1|PGM3|ASL|PHGDH|ENOPH1|ADSS|ATP6V1C1|ADSL|MECR|GOT1|PTGES2|SPHK1|PMM2|ASNS|AMPD2|NMNAT3|CTPS|AMPD3|ASS1|GCLC|GATM|TBXAS1|CMPK2|DEGS1|DEGS2|TKT|FBP2|IDO1|PTGES
43436	3.2163E-41	3.7309E-39	45	516	158	28944	oxoacid metabolic process	LIPT2|SHMT2|HAAO|GMPS|DLST|ALOX12|PLA2G5|EPRS|IL4I1|MTHFD1L|RDH10|AFMID|ALOX12E|PGK1|ASL|PHGDH|DLAT|ACADS|ENOPH1|MECR|GOT1|NOS2|GCH1|ARG1|MDH2|PTGES2|GFPT2|SPHK1|ASNS|PLA2G4A|CTPS|ASS1|ALDH1A3|HAL|GCLC|GATM|MTHFD2|TBXAS1|DEGS1|ACSBG1|DEGS2|DLD|FBP2|IDO1|PTGES
19752	3.2163E-41	3.7309E-39	45	516	158	28944	carboxylic acid metabolic process	LIPT2|SHMT2|HAAO|GMPS|DLST|ALOX12|PLA2G5|EPRS|IL4I1|MTHFD1L|RDH10|AFMID|ALOX12E|PGK1|ASL|PHGDH|DLAT|ACADS|ENOPH1|MECR|GOT1|NOS2|GCH1|ARG1|MDH2|PTGES2|GFPT2|SPHK1|ASNS|PLA2G4A|CTPS|ASS1|ALDH1A3|HAL|GCLC|GATM|MTHFD2|TBXAS1|DEGS1|ACSBG1|DEGS2|DLD|FBP2|IDO1|PTGES
6807	2.5561E-25	2.7370E-23	67	3030	158	28944	nitrogen compound metabolic process	MOCS2|EPRS|ATP5G2|NDST2|IL4I1|PNP|PPAT|NAMPT|PGM3|PHGDH|UPP1|ENOPH1|ADSL|URAH|ARG1|AMPD2|CTPS|AMPD3|MTAP|POLR1A|CMPK2|POLR1E|TKT|ATP6V0C|DLD|FBP2|IDO1|SHMT2|HAAO|ODC1|AK2|GMPS|DLST|UAP1|PLA2G5|HMGCR|AK6|NT5C3|POLD3|POLD4|MTHFD1L|POLR2C|AFMID|ATP5D|TWISTNB|ASL|POLR2H|POLR2I|ADSS|POLR2J|ATP6V1C1|POLR2K|GOT1|NOS2|GCH1|MDH2|GFPT2|ASNS|NMNAT3|ASS1|HAL|POLA2|GATM|POLR3C|POLR3D|POLR3G|DEGS2
44271	3.3621E-25	3.3428E-23	27	296	158	28944	cellular nitrogen compound biosynthetic process	MOCS2|SHMT2|HAAO|ODC1|GMPS|ATP5G2|PNP|MTHFD1L|NAMPT|ATP5D|ASL|PHGDH|ENOPH1|ADSS|ATP6V1C1|ADSL|GOT1|NOS2|GCH1|ARG1|ASNS|AMPD2|NMNAT3|CTPS|AMPD3|ASS1|CMPK2
5975	1.9092E-24	1.7718E-22	30	432	158	28944	carbohydrate metabolic process	SEC1|RPN1|UAP1|FUT2|FUT4|HK2|HK1|NDST2|MAN2A1|PLCG2|PGK1|PGM3|DLAT|MGAT2|ST3GAL1|GOT1|MDH2|GFPT2|PGAM1|GALNT1|PMM2|SYNJ2|GLB1|B3GNT5|STT3A|B4GALT6|TKT|FBP2|PFKP|PTGES
44262	3.8020E-24	3.3077E-22	27	324	158	28944	cellular carbohydrate metabolic process	SEC1|RPN1|UAP1|FUT2|FUT4|HK2|HK1|MAN2A1|PLCG2|PGK1|PGM3|DLAT|MGAT2|ST3GAL1|GOT1|MDH2|PGAM1|GALNT1|PMM2|SYNJ2|GLB1|B3GNT5|STT3A|TKT|FBP2|PFKP|PTGES
34641	1.3149E-23	1.0767E-21	64	2945	158	28944	cellular nitrogen compound metabolic process	MOCS2|EPRS|ATP5G2|IL4I1|PNP|PPAT|NAMPT|PGM3|PHGDH|UPP1|ENOPH1|ADSL|URAH|ARG1|AMPD2|CTPS|AMPD3|MTAP|POLR1A|CMPK2|POLR1E|TKT|ATP6V0C|DLD|FBP2|IDO1|SHMT2|HAAO|ODC1|AK2|GMPS|DLST|UAP1|PLA2G5|HMGCR|AK6|NT5C3|POLD3|POLD4|MTHFD1L|POLR2C|AFMID|ATP5D|TWISTNB|ASL|POLR2H|POLR2I|ADSS|POLR2J|ATP6V1C1|POLR2K|GOT1|NOS2|GCH1|MDH2|GFPT2|ASNS|NMNAT3|ASS1|HAL|POLA2|POLR3C|POLR3D|POLR3G
44255	7.8039E-23	6.0350E-21	30	491	158	28944	cellular lipid metabolic process	AGPAT5|GAL3ST1|ALOX12|PLA2G5|HMGCR|PIGW|PIGX|AGPAT4|RDH10|ALOX12E|PLCG2|PIP5K1A|MGAT2|ACADS|MECR|PTGES2|SPHK1|MBOAT1|PLA2G4A|SYNJ2|PISD|ALDH1A3|B3GNT5|TBXAS1|DEGS1|ACSBG1|DEGS2|B4GALT6|PI4K2A|PTGES
6629	1.3025E-22	9.5424E-21	34	701	158	28944	lipid metabolic process	AGPAT5|GAL3ST1|PLD4|ALOX12|PLA2G5|HSD17B12|HMGCR|PIGW|HSD17B7|PIGX|AGPAT4|CYP27B1|RDH10|ALOX12E|PLCG2|PIP5K1A|MGAT2|ACADS|MECR|PTGES2|SPHK1|MBOAT1|PLA2G4A|SYNJ2|PISD|ALDH1A3|B3GNT5|TBXAS1|DEGS1|ACSBG1|DEGS2|B4GALT6|PI4K2A|PTGES
46394	8.7950E-21	5.8298E-19	19	149	158	28944	carboxylic acid biosynthetic process	LIPT2|MECR|GOT1|SHMT2|PTGES2|SPHK1|ASNS|ALOX12|PLA2G5|ASS1|TBXAS1|ALOX12E|ASL|DEGS1|PHGDH|DEGS2|ENOPH1|IDO1|PTGES
16053	8.7950E-21	5.8298E-19	19	149	158	28944	organic acid biosynthetic process	LIPT2|MECR|GOT1|SHMT2|PTGES2|SPHK1|ASNS|ALOX12|PLA2G5|ASS1|TBXAS1|ALOX12E|ASL|DEGS1|PHGDH|DEGS2|ENOPH1|IDO1|PTGES
32787	4.7037E-20	2.8468E-18	23	294	158	28944	monocarboxylic acid metabolic process	MECR|GCH1|PTGES2|SPHK1|PLA2G4A|ALOX12|PLA2G5|ALDH1A3|MTHFD1L|MTHFD2|RDH10|TBXAS1|ALOX12E|PGK1|DEGS1|ACSBG1|DEGS2|DLAT|ACADS|DLD|FBP2|IDO1|PTGES
8610	4.7037E-20	2.8468E-18	23	294	158	28944	lipid biosynthetic process	AGPAT5|MECR|GAL3ST1|PTGES2|SPHK1|MBOAT1|ALOX12|PLA2G5|HSD17B12|HMGCR|PIGW|HSD17B7|PISD|PIGX|AGPAT4|B3GNT5|TBXAS1|ALOX12E|DEGS1|DEGS2|MGAT2|B4GALT6|PTGES
55114	1.3710E-19	7.9520E-18	30	639	158	28944	oxidation reduction	UQCRB|HAAO|ALOX12|HSD17B12|HMGCR|HSD17B7|IL4I1|CYP27B1|ALDH1B1|RDH11|RDH10|ALOX12E|PHGDH|ACADS|MECR|NOS2|NDUFA5|MDH2|NDUFA1|ALDH1A3|BDH1|MTHFD2|NDUFS6|TBXAS1|CYCT|CYCS|DEGS1|DEGS2|DLD|IDO1
6091	6.4120E-19	3.5702E-17	21	253	158	28944	generation of precursor metabolites and energy	ADSL|UQCRB|GOT1|NDUFA5|MDH2|PGAM1|NDUFA1|DLST|ATP5G2|HK2|HK1|NDUFS6|ATP5D|PGK1|CYCT|CYCS|DLAT|DLD|ATP6V1C1|PFKP|PTGES
55086	2.4513E-18	1.3124E-16	24	395	158	28944	nucleobase, nucleoside and nucleotide metabolic process	ADSL|URAH|MDH2|HAAO|GMPS|DLST|AMPD2|NMNAT3|CTPS|AMPD3|HMGCR|ATP5G2|NT5C3|MTAP|PNP|PPAT|NAMPT|ATP5D|CMPK2|UPP1|TKT|ATP6V0C|ADSS|ATP6V1C1
46483	4.5999E-18	2.3715E-16	24	406	158	28944	heterocycle metabolic process	LIPT2|MOCS2|ADSL|URAH|GCH1|GMPS|AMPD2|CTPS|AMPD3|ATP5G2|HAL|PNP|MTHFD1L|MTHFD2|AFMID|ATP5D|CMPK2|UPP1|TKT|ATP6V0C|DLD|ADSS|ATP6V1C1|IDO1
6066	7.9512E-18	3.9529E-16	23	370	158	28944	alcohol metabolic process	GOT1|MDH2|PGAM1|PMM2|UAP1|PLA2G5|SYNJ2|HMGCR|HSD17B7|HK2|HK1|MAN2A1|GLB1|PLCG2|PGK1|PGM3|DEGS2|DLAT|MGAT2|TKT|FBP2|PFKP|PTGES
6519	2.7828E-17	1.3357E-15	21	304	158	28944	cellular amino acid and derivative metabolic process	GOT1|NOS2|SHMT2|ARG1|GFPT2|ODC1|GMPS|ASNS|CTPS|PLA2G5|EPRS|ASS1|IL4I1|HAL|GCLC|GATM|AFMID|ASL|PHGDH|ENOPH1|IDO1
9108	4.5509E-17	2.1116E-15	13	67	158	28944	coenzyme biosynthetic process	LIPT2|MOCS2|GCH1|HAAO|NMNAT3|COQ5|GCLC|MTHFD1L|MTHFD2|PPAT|NAMPT|DLAT|DLD
6753	6.9725E-17	3.0330E-15	22	362	158	28944	nucleoside phosphate metabolic process	ADSL|MDH2|HAAO|GMPS|DLST|AMPD2|NMNAT3|CTPS|AMPD3|HMGCR|ATP5G2|NT5C3|PNP|PPAT|NAMPT|ATP5D|CMPK2|UPP1|TKT|ATP6V0C|ADSS|ATP6V1C1
9117	6.9725E-17	3.0330E-15	22	362	158	28944	nucleotide metabolic process	ADSL|MDH2|HAAO|GMPS|DLST|AMPD2|NMNAT3|CTPS|AMPD3|HMGCR|ATP5G2|NT5C3|PNP|PPAT|NAMPT|ATP5D|CMPK2|UPP1|TKT|ATP6V0C|ADSS|ATP6V1C1
6732	7.7430E-17	3.2661E-15	17	171	158	28944	coenzyme metabolic process	LIPT2|MOCS2|GCH1|MDH2|HAAO|DLST|NMNAT3|HMGCR|COQ5|GCLC|MTHFD1L|MTHFD2|PPAT|NAMPT|DLAT|TKT|DLD
9308	1.8686E-16	7.6505E-15	21	334	158	28944	amine metabolic process	GOT1|NOS2|SHMT2|ARG1|GFPT2|ODC1|GMPS|ASNS|CTPS|PLA2G5|EPRS|ASS1|NDST2|IL4I1|HAL|GATM|AFMID|ASL|PHGDH|ENOPH1|IDO1
44106	2.1135E-16	8.4055E-15	19	253	158	28944	cellular amine metabolic process	GOT1|NOS2|SHMT2|ARG1|GFPT2|ODC1|GMPS|ASNS|CTPS|PLA2G5|EPRS|ASS1|IL4I1|HAL|AFMID|ASL|PHGDH|ENOPH1|IDO1
6520	3.2304E-16	1.2491E-14	17	186	158	28944	cellular amino acid metabolic process	GOT1|NOS2|SHMT2|ARG1|GFPT2|GMPS|ASNS|CTPS|EPRS|ASS1|IL4I1|HAL|AFMID|ASL|PHGDH|ENOPH1|IDO1
44282	7.9444E-16	2.9888E-14	21	359	158	28944	small molecule catabolic process	GOT1|NOS2|MDH2|PGAM1|HK2|HK1|CYP27B1|HAL|PNP|GLB1|AFMID|ATP5D|PGK1|UPP1|DLAT|TKT|ACADS|ATP6V0C|ATP6V1C1|PFKP|IDO1
51186	1.9542E-15	7.1584E-14	17	207	158	28944	cofactor metabolic process	LIPT2|MOCS2|GCH1|MDH2|HAAO|DLST|NMNAT3|HMGCR|COQ5|GCLC|MTHFD1L|MTHFD2|PPAT|NAMPT|DLAT|TKT|DLD
51188	3.5638E-15	1.2720E-13	13	92	158	28944	cofactor biosynthetic process	LIPT2|MOCS2|GCH1|HAAO|NMNAT3|COQ5|GCLC|MTHFD1L|MTHFD2|PPAT|NAMPT|DLAT|DLD
9064	1.7073E-14	5.9415E-13	10	41	158	28944	glutamine family amino acid metabolic process	GOT1|NOS2|ARG1|GFPT2|GMPS|ASNS|ASL|PHGDH|CTPS|ASS1
5996	2.6505E-13	8.9988E-12	15	196	158	28944	monosaccharide metabolic process	MDH2|PGAM1|PMM2|UAP1|HK2|HK1|MAN2A1|GLB1|PGK1|PGM3|DLAT|TKT|FBP2|PFKP|PTGES
9165	3.4864E-13	1.1555E-11	14	163	158	28944	nucleotide biosynthetic process	ADSL|HAAO|GMPS|AMPD2|NMNAT3|CTPS|AMPD3|ATP5G2|PNP|NAMPT|ATP5D|CMPK2|ADSS|ATP6V1C1
19318	5.2916E-13	1.7130E-11	14	168	158	28944	hexose metabolic process	MDH2|PGAM1|PMM2|HK2|HK1|MAN2A1|GLB1|PGK1|PGM3|DLAT|TKT|FBP2|PFKP|PTGES
34404	5.7427E-13	1.7764E-11	14	169	158	28944	nucleobase, nucleoside and nucleotide biosynthetic process	ADSL|HAAO|GMPS|AMPD2|NMNAT3|CTPS|AMPD3|ATP5G2|PNP|NAMPT|ATP5D|CMPK2|ADSS|ATP6V1C1
34654	5.7427E-13	1.7764E-11	14	169	158	28944	nucleobase, nucleoside, nucleotide and nucleic acid biosynthetic process	ADSL|HAAO|GMPS|AMPD2|NMNAT3|CTPS|AMPD3|ATP5G2|PNP|NAMPT|ATP5D|CMPK2|ADSS|ATP6V1C1
9056	6.1297E-13	1.8549E-11	26	830	158	28944	catabolic process	PLD4|DLST|PLA2G5|HK2|HK1|CYP27B1|PNP|AFMID|ATP5D|PLCG2|PGK1|UPP1|DLAT|ACADS|ATP6V1C1|GOT1|NOS2|MDH2|PGAM1|PLA2G4A|HAL|GLB1|TKT|ATP6V0C|PFKP|IDO1
16051	1.7678E-12	5.2357E-11	11	87	158	28944	carbohydrate biosynthetic process	NDST2|GOT1|GFPT2|PMM2|PLCG2|PGK1|PGM3|MGAT2|TKT|FBP2|PTGES
9101	1.3005E-11	3.7716E-10	11	104	158	28944	glycoprotein biosynthetic process	NDST2|MAN2A1|SEC1|B3GNT5|GALNT1|RPN1|STT3A|MGAT2|FUT2|ST3GAL1|FUT4
19320	1.4745E-11	4.1888E-10	9	54	158	28944	hexose catabolic process	MDH2|GLB1|PGAM1|PGK1|DLAT|TKT|HK2|PFKP|HK1
46365	1.7548E-11	4.8854E-10	9	55	158	28944	monosaccharide catabolic process	MDH2|GLB1|PGAM1|PGK1|DLAT|TKT|HK2|PFKP|HK1
6139	2.5123E-11	6.8572E-10	44	2716	158	28944	nucleobase, nucleoside, nucleotide and nucleic acid metabolic process	HAAO|AK2|GMPS|DLST|UAP1|HMGCR|EPRS|AK6|ATP5G2|NT5C3|POLD3|POLD4|PNP|PPAT|POLR2C|NAMPT|ATP5D|TWISTNB|PGM3|UPP1|POLR2H|POLR2I|ADSS|POLR2J|ATP6V1C1|POLR2K|ADSL|URAH|MDH2|AMPD2|NMNAT3|CTPS|AMPD3|MTAP|POLA2|POLR1A|POLR3C|POLR3D|CMPK2|POLR1E|POLR3G|TKT|ATP6V0C|FBP2
6486	2.6914E-11	6.9378E-10	10	82	158	28944	protein amino acid glycosylation	MAN2A1|SEC1|B3GNT5|GALNT1|RPN1|STT3A|MGAT2|FUT2|ST3GAL1|FUT4
43413	2.6914E-11	6.9378E-10	10	82	158	28944	macromolecule glycosylation	MAN2A1|SEC1|B3GNT5|GALNT1|RPN1|STT3A|MGAT2|FUT2|ST3GAL1|FUT4
70085	2.6914E-11	6.9378E-10	10	82	158	28944	glycosylation	MAN2A1|SEC1|B3GNT5|GALNT1|RPN1|STT3A|MGAT2|FUT2|ST3GAL1|FUT4
6633	3.8821E-11	9.8253E-10	10	85	158	28944	fatty acid biosynthetic process	MECR|PTGES2|SPHK1|TBXAS1|ALOX12E|ALOX12|DEGS1|PLA2G5|DEGS2|PTGES
6690	6.6500E-11	1.6530E-9	8	42	158	28944	icosanoid metabolic process	PTGES2|SPHK1|TBXAS1|ALOX12E|PLA2G4A|ALOX12|PLA2G5|PTGES
44275	7.2898E-11	1.7802E-9	9	64	158	28944	cellular carbohydrate catabolic process	MDH2|GLB1|PGAM1|PGK1|DLAT|TKT|HK2|PFKP|HK1
6631	7.9983E-11	1.9024E-9	13	199	158	28944	fatty acid metabolic process	MECR|PTGES2|SPHK1|PLA2G4A|ALOX12|PLA2G5|TBXAS1|ALOX12E|DEGS1|ACSBG1|DEGS2|ACADS|PTGES
33559	8.1324E-11	1.9024E-9	8	43	158	28944	unsaturated fatty acid metabolic process	PTGES2|SPHK1|TBXAS1|ALOX12E|PLA2G4A|ALOX12|PLA2G5|PTGES
6793	8.3367E-11	1.9024E-9	25	955	158	28944	phosphorus metabolic process	MTMR1|UQCRB|ATP5G2|NT5C3|HK2|MTM1|MTMR7|HK1|PPAT|ATP5D|PGK1|PIP5K1A|ACP5|ACP2|ATP6V1C1|SPHK1|SYNJ2|ITPKC|CMPK2|ALPL|CYCS|DLD|PI4K2A|FBP2|PFKP
6796	8.3367E-11	1.9024E-9	25	955	158	28944	phosphate metabolic process	MTMR1|UQCRB|ATP5G2|NT5C3|HK2|MTM1|MTMR7|HK1|PPAT|ATP5D|PGK1|PIP5K1A|ACP5|ACP2|ATP6V1C1|SPHK1|SYNJ2|ITPKC|CMPK2|ALPL|CYCS|DLD|PI4K2A|FBP2|PFKP
46164	9.7068E-11	2.1793E-9	9	66	158	28944	alcohol catabolic process	MDH2|GLB1|PGAM1|PGK1|DLAT|TKT|HK2|PFKP|HK1
46456	1.3587E-10	3.0021E-9	7	28	158	28944	icosanoid biosynthetic process	PTGES2|SPHK1|TBXAS1|ALOX12E|ALOX12|PLA2G5|PTGES
9100	1.7709E-10	3.7699E-9	11	132	158	28944	glycoprotein metabolic process	NDST2|MAN2A1|SEC1|B3GNT5|GALNT1|RPN1|STT3A|MGAT2|FUT2|ST3GAL1|FUT4
6636	1.7828E-10	3.7699E-9	7	29	158	28944	unsaturated fatty acid biosynthetic process	PTGES2|SPHK1|TBXAS1|ALOX12E|ALOX12|PLA2G5|PTGES
6644	1.7874E-10	3.7699E-9	12	170	158	28944	phospholipid metabolic process	AGPAT5|PLCG2|MBOAT1|PIP5K1A|PLA2G4A|PLA2G5|SYNJ2|PIGW|PI4K2A|PISD|PIGX|AGPAT4
6725	1.9215E-10	3.9922E-9	11	133	158	28944	cellular aromatic compound metabolic process	IL4I1|MOCS2|URAH|MTHFD1L|GCH1|MTHFD2|ANPEP|AFMID|AMPD2|AMPD3|IDO1
6006	3.0936E-10	6.3327E-9	11	139	158	28944	glucose metabolic process	MDH2|PGAM1|PGK1|PGM3|DLAT|TKT|HK2|FBP2|PFKP|PTGES|HK1
6541	4.2292E-10	8.5320E-9	6	18	158	28944	glutamine metabolic process	GFPT2|GMPS|ASNS|ASL|PHGDH|CTPS
19637	4.4635E-10	8.8760E-9	12	184	158	28944	organophosphate metabolic process	AGPAT5|PLCG2|MBOAT1|PIP5K1A|PLA2G4A|PLA2G5|SYNJ2|PIGW|PI4K2A|PISD|PIGX|AGPAT4
6007	4.7466E-10	9.3060E-9	8	53	158	28944	glucose catabolic process	MDH2|PGAM1|PGK1|DLAT|TKT|HK2|PFKP|HK1
16052	9.8863E-10	1.9114E-8	9	85	158	28944	carbohydrate catabolic process	MDH2|GLB1|PGAM1|PGK1|DLAT|TKT|HK2|PFKP|HK1
34637	1.3267E-9	2.5298E-8	8	60	158	28944	cellular carbohydrate biosynthetic process	GOT1|PMM2|PLCG2|PGK1|PGM3|TKT|FBP2|PTGES
6096	2.4310E-9	4.5729E-8	7	41	158	28944	glycolysis	MDH2|PGAM1|PGK1|DLAT|HK2|PFKP|HK1
9152	3.8951E-9	7.2294E-8	9	99	158	28944	purine ribonucleotide biosynthetic process	ADSL|PNP|ATP5D|GMPS|AMPD2|AMPD3|ATP5G2|ADSS|ATP6V1C1
8652	4.0872E-9	7.3888E-8	7	44	158	28944	cellular amino acid biosynthetic process	GOT1|SHMT2|ASNS|ASL|PHGDH|ENOPH1|ASS1
46165	4.0872E-9	7.3888E-8	7	44	158	28944	alcohol biosynthetic process	GOT1|PMM2|PLCG2|PGK1|PGM3|TKT|FBP2
9260	4.6557E-9	8.2035E-8	9	101	158	28944	ribonucleotide biosynthetic process	ADSL|PNP|ATP5D|GMPS|AMPD2|AMPD3|ATP5G2|ADSS|ATP6V1C1
15980	4.6557E-9	8.2035E-8	9	101	158	28944	energy derivation by oxidation of organic compounds	ADSL|UQCRB|GOT1|NDUFA5|MDH2|CYCS|DLST|DLD|PTGES
9309	5.8722E-9	1.0218E-7	8	72	158	28944	amine biosynthetic process	GOT1|SHMT2|ODC1|ASNS|ASL|PHGDH|ENOPH1|ASS1
6733	1.1960E-8	2.0553E-7	7	51	158	28944	oxidoreduction coenzyme metabolic process	MDH2|HAAO|NAMPT|DLST|NMNAT3|TKT|COQ5
9127	1.8927E-8	3.1743E-7	5	16	158	28944	purine nucleoside monophosphate biosynthetic process	ADSL|GMPS|AMPD2|AMPD3|ADSS
9168	1.8927E-8	3.1743E-7	5	16	158	28944	purine ribonucleoside monophosphate biosynthetic process	ADSL|GMPS|AMPD2|AMPD3|ADSS
9156	3.6801E-8	6.0984E-7	5	18	158	28944	ribonucleoside monophosphate biosynthetic process	ADSL|GMPS|AMPD2|AMPD3|ADSS
6164	4.0124E-8	6.5708E-7	9	129	158	28944	purine nucleotide biosynthetic process	ADSL|PNP|ATP5D|GMPS|AMPD2|AMPD3|ATP5G2|ADSS|ATP6V1C1
45333	4.3055E-8	6.9690E-7	7	61	158	28944	cellular respiration	ADSL|UQCRB|NDUFA5|MDH2|CYCS|DLST|DLD
9126	4.9724E-8	7.8654E-7	5	19	158	28944	purine nucleoside monophosphate metabolic process	ADSL|GMPS|AMPD2|AMPD3|ADSS
9167	4.9724E-8	7.8654E-7	5	19	158	28944	purine ribonucleoside monophosphate metabolic process	ADSL|GMPS|AMPD2|AMPD3|ADSS
9161	8.6253E-8	1.3490E-6	5	21	158	28944	ribonucleoside monophosphate metabolic process	ADSL|GMPS|AMPD2|AMPD3|ADSS
19362	9.2353E-8	1.4284E-6	6	41	158	28944	pyridine nucleotide metabolic process	MDH2|HAAO|NAMPT|DLST|NMNAT3|TKT
34645	9.7249E-8	1.4876E-6	32	2098	158	28944	cellular macromolecule biosynthetic process	SEC1|RPN1|EPRS|AK6|FUT2|PIGW|FUT4|PIGX|NDST2|POLD3|POLD4|MAN2A1|POLR2C|TWISTNB|MGAT2|POLR2H|POLR2I|ST3GAL1|POLR2J|POLR2K|GALNT1|POLA2|QARS|POLR1A|POLR3C|B3GNT5|POLR3D|STT3A|POLR1E|POLR3G|FBP2|PTGES
9059	1.0838E-7	1.6398E-6	32	2108	158	28944	macromolecule biosynthetic process	SEC1|RPN1|EPRS|AK6|FUT2|PIGW|FUT4|PIGX|NDST2|POLD3|POLD4|MAN2A1|POLR2C|TWISTNB|MGAT2|POLR2H|POLR2I|ST3GAL1|POLR2J|POLR2K|GALNT1|POLA2|QARS|POLR1A|POLR3C|B3GNT5|POLR3D|STT3A|POLR1E|POLR3G|FBP2|PTGES
6766	1.3826E-7	2.0695E-6	7	72	158	28944	vitamin metabolic process	CYP27B1|ALDH1A3|GCLC|RDH10|HAAO|NAMPT|NMNAT3
46457	1.7497E-7	2.5638E-6	4	10	158	28944	prostanoid biosynthetic process	PTGES2|SPHK1|TBXAS1|PTGES
1516	1.7497E-7	2.5638E-6	4	10	158	28944	prostaglandin biosynthetic process	PTGES2|SPHK1|TBXAS1|PTGES
6752	1.7779E-7	2.5780E-6	5	24	158	28944	group transfer coenzyme metabolic process	MTHFD1L|GCH1|MTHFD2|PPAT|HMGCR
6525	2.7379E-7	3.9290E-6	4	11	158	28944	arginine metabolic process	NOS2|ARG1|ASL|ASS1
9150	3.6192E-7	5.1407E-6	10	218	158	28944	purine ribonucleotide metabolic process	ADSL|PNP|ATP5D|GMPS|AMPD2|AMPD3|ATP5G2|ATP6V0C|ADSS|ATP6V1C1
6119	3.9795E-7	5.5955E-6	6	52	158	28944	oxidative phosphorylation	UQCRB|ATP5D|CYCS|ATP5G2|DLD|ATP6V1C1
9259	4.2772E-7	5.9539E-6	10	222	158	28944	ribonucleotide metabolic process	ADSL|PNP|ATP5D|GMPS|AMPD2|AMPD3|ATP5G2|ATP6V0C|ADSS|ATP6V1C1
44248	4.4129E-7	6.0819E-6	16	635	158	28944	cellular catabolic process	GOT1|NOS2|MDH2|PLA2G4A|DLST|CYP27B1|HAL|PNP|AFMID|ATP5D|PLCG2|UPP1|ACADS|ATP6V0C|ATP6V1C1|IDO1
6692	5.8818E-7	7.9490E-6	4	13	158	28944	prostanoid metabolic process	PTGES2|SPHK1|TBXAS1|PTGES
6693	5.8818E-7	7.9490E-6	4	13	158	28944	prostaglandin metabolic process	PTGES2|SPHK1|TBXAS1|PTGES
9116	6.9356E-7	9.2830E-6	6	57	158	28944	nucleoside metabolic process	MTAP|PNP|PPAT|UPP1|HMGCR|NT5C3
8654	7.5055E-7	9.9338E-6	7	92	158	28944	phospholipid biosynthetic process	AGPAT5|MBOAT1|PLA2G5|PIGW|PISD|PIGX|AGPAT4
16311	7.5645E-7	9.9338E-6	9	182	158	28944	dephosphorylation	MTMR1|ALPL|ACP5|ACP2|SYNJ2|NT5C3|FBP2|MTM1|MTMR7
46364	9.5418E-7	1.2413E-5	5	33	158	28944	monosaccharide biosynthetic process	PMM2|PGK1|PGM3|TKT|FBP2
46486	1.0145E-6	1.3075E-5	8	139	158	28944	glycerolipid metabolic process	AGPAT5|PIP5K1A|PLA2G5|SYNJ2|MGAT2|PIGW|PI4K2A|PIGX
43603	1.1134E-6	1.4218E-5	4	15	158	28944	cellular amide metabolic process	ARG1|ASL|DLD|ASS1
43648	1.9741E-6	2.4756E-5	5	38	158	28944	dicarboxylic acid metabolic process	GOT1|MDH2|HAAO|DLST|DLD
46496	1.9741E-6	2.4756E-5	5	38	158	28944	nicotinamide nucleotide metabolic process	MDH2|NAMPT|DLST|NMNAT3|TKT
6163	2.4325E-6	3.0233E-5	10	269	158	28944	purine nucleotide metabolic process	ADSL|PNP|ATP5D|GMPS|AMPD2|AMPD3|ATP5G2|ATP6V0C|ADSS|ATP6V1C1
22900	3.1890E-6	3.9284E-5	7	114	158	28944	electron transport chain	UQCRB|NDUFA5|NDUFS6|CYCT|NDUFA1|CYCS|DLD
9066	4.7585E-6	5.8104E-5	4	21	158	28944	aspartate family amino acid metabolic process	GOT1|ASNS|PHGDH|ENOPH1
9396	5.4970E-6	6.6538E-5	3	7	158	28944	folic acid and derivative biosynthetic process	MTHFD1L|GCH1|MTHFD2
16310	5.5727E-6	6.6873E-5	16	773	158	28944	phosphorylation	UQCRB|SPHK1|ATP5G2|HK2|HK1|ITPKC|PPAT|ATP5D|PGK1|CMPK2|PIP5K1A|CYCS|DLD|PI4K2A|ATP6V1C1|PFKP
19674	5.7913E-6	6.8403E-5	4	22	158	28944	NAD metabolic process	MDH2|NAMPT|DLST|NMNAT3
9124	5.7986E-6	6.8403E-5	5	47	158	28944	nucleoside monophosphate biosynthetic process	ADSL|GMPS|AMPD2|AMPD3|ADSS
9119	7.1453E-6	8.3582E-5	5	49	158	28944	ribonucleoside metabolic process	PNP|PPAT|UPP1|HMGCR|NT5C3
51289	9.8880E-6	1.1470E-4	4	25	158	28944	protein homotetramerization	SHMT2|PPAT|ACADS|PFKP
18130	1.1593E-5	1.3336E-4	5	54	158	28944	heterocycle biosynthetic process	LIPT2|MOCS2|MTHFD1L|GCH1|IDO1
6650	1.2393E-5	1.3913E-4	6	93	158	28944	glycerophospholipid metabolic process	PIP5K1A|PLA2G5|SYNJ2|PIGW|PI4K2A|PIGX
46395	1.2393E-5	1.3913E-4	6	93	158	28944	carboxylic acid catabolic process	HAL|GOT1|NOS2|AFMID|ACADS|IDO1
16054	1.2393E-5	1.3913E-4	6	93	158	28944	organic acid catabolic process	HAL|GOT1|NOS2|AFMID|ACADS|IDO1
50	1.3087E-5	1.4458E-4	3	9	158	28944	urea cycle	ARG1|ASL|ASS1
19627	1.3087E-5	1.4458E-4	3	9	158	28944	urea metabolic process	ARG1|ASL|ASS1
30148	1.3602E-5	1.4909E-4	4	27	158	28944	sphingolipid biosynthetic process	GAL3ST1|B3GNT5|DEGS2|B4GALT6
9063	1.5147E-5	1.6473E-4	5	57	158	28944	cellular amino acid catabolic process	HAL|GOT1|NOS2|AFMID|IDO1
46467	1.8252E-5	1.9695E-4	4	29	158	28944	membrane lipid biosynthetic process	GAL3ST1|B3GNT5|DEGS2|B4GALT6
43604	1.8621E-5	1.9939E-4	3	10	158	28944	amide biosynthetic process	ARG1|ASL|ASS1
6790	1.9880E-5	2.1124E-4	6	101	158	28944	sulfur metabolic process	NDST2|LIPT2|GCLC|PHGDH|ENOPH1|DLD
6090	2.3976E-5	2.5283E-4	4	31	158	28944	pyruvate metabolic process	PGK1|DLAT|DLD|FBP2
6144	2.5501E-5	2.6690E-4	3	11	158	28944	purine base metabolic process	URAH|AMPD2|AMPD3
6575	2.5961E-5	2.6968E-4	7	157	158	28944	cellular amino acid derivative metabolic process	GCLC|GATM|AFMID|ODC1|PHGDH|PLA2G5|IDO1
22904	2.7285E-5	2.8133E-4	4	32	158	28944	respiratory electron transport chain	UQCRB|NDUFA5|CYCS|DLD
53	2.9611E-5	3.0087E-4	2	2	158	28944	argininosuccinate metabolic process	ASL|ASS1
2138	2.9611E-5	3.0087E-4	2	2	158	28944	retinoic acid biosynthetic process	ALDH1A3|RDH10
46128	3.0916E-5	3.0900E-4	4	33	158	28944	purine ribonucleoside metabolic process	PNP|PPAT|HMGCR|NT5C3
42278	3.0916E-5	3.0900E-4	4	33	158	28944	purine nucleoside metabolic process	PNP|PPAT|HMGCR|NT5C3
30384	3.1078E-5	3.0900E-4	5	66	158	28944	phosphoinositide metabolic process	PIP5K1A|SYNJ2|PIGW|PI4K2A|PIGX
6103	3.3865E-5	3.3433E-4	3	12	158	28944	2-oxoglutarate metabolic process	GOT1|DLST|DLD
30258	3.5933E-5	3.5224E-4	5	68	158	28944	lipid modification	SPHK1|PIP5K1A|SYNJ2|ACADS|PI4K2A
9310	3.8571E-5	3.7546E-4	5	69	158	28944	amine catabolic process	HAL|GOT1|NOS2|AFMID|IDO1
44272	4.3941E-5	4.2476E-4	4	36	158	28944	sulfur compound biosynthetic process	NDST2|LIPT2|GCLC|ENOPH1
9123	4.4294E-5	4.2522E-4	5	71	158	28944	nucleoside monophosphate metabolic process	ADSL|GMPS|AMPD2|AMPD3|ADSS
51704	4.5230E-5	4.3124E-4	10	377	158	28944	multi-organism process	NOS2|POLR3C|POLR3D|PLCG2|CMPK2|ACP5|PLA2G4A|POLR3G|HSD17B7|IDO1
51262	4.9059E-5	4.6456E-4	4	37	158	28944	protein tetramerization	SHMT2|PPAT|ACADS|PFKP
43069	4.9703E-5	4.6748E-4	9	306	158	28944	negative regulation of programmed cell death	GCLC|PNP|QARS|DAD1|SPHK1|PLCG2|ALOX12|IDO1|HK1
6767	5.4598E-5	5.1007E-4	4	38	158	28944	water-soluble vitamin metabolic process	GCLC|HAAO|NAMPT|NMNAT3
6760	5.5584E-5	5.1240E-4	3	14	158	28944	folic acid and derivative metabolic process	MTHFD1L|GCH1|MTHFD2
19363	5.5584E-5	5.1240E-4	3	14	158	28944	pyridine nucleotide biosynthetic process	HAAO|NAMPT|NMNAT3
43067	6.0982E-5	5.5847E-4	13	649	158	28944	regulation of programmed cell death	SPHK1|PLA2G4A|ALOX12|NMNAT3|HK1|ALDH1A3|GCLC|PNP|QARS|DAD1|PLCG2|CYCS|IDO1
60548	6.3633E-5	5.7893E-4	9	316	158	28944	negative regulation of cell death	GCLC|PNP|QARS|DAD1|SPHK1|PLCG2|ALOX12|IDO1|HK1
10038	6.5471E-5	5.9179E-4	5	77	158	28944	response to metal ion	CYP27B1|GATM|PLCG2|PLA2G4A|ASS1
9067	6.9201E-5	6.1749E-4	3	15	158	28944	aspartate family amino acid biosynthetic process	GOT1|ASNS|ENOPH1
42559	6.9201E-5	6.1749E-4	3	15	158	28944	pteridine and derivative biosynthetic process	MOCS2|MTHFD1L|GCH1
9607	7.3471E-5	6.5141E-4	9	322	158	28944	response to biotic stimulus	NOS2|POLR3C|POLR3D|PLCG2|CMPK2|ACP5|POLR3G|ASS1|IDO1
6084	7.3958E-5	6.5158E-4	4	41	158	28944	acetyl-CoA metabolic process	MDH2|DLST|DLAT|DLD
10941	7.4445E-5	6.5175E-4	13	662	158	28944	regulation of cell death	SPHK1|PLA2G4A|ALOX12|NMNAT3|HK1|ALDH1A3|GCLC|PNP|QARS|DAD1|PLCG2|CYCS|IDO1
10033	8.1484E-5	7.0891E-4	13	668	158	28944	response to organic substance	PLA2G4A|ALOX12|ASS1|CYP27B1|GATM|PLCG2|CMPK2|ALPL|ACP5|CD38|ACP2|ACSBG1|IDO1
46835	8.4830E-5	7.2891E-4	3	16	158	28944	carbohydrate phosphorylation	HK2|PFKP|HK1
42775	8.4830E-5	7.2891E-4	3	16	158	28944	mitochondrial ATP synthesis coupled electron transport	UQCRB|CYCS|DLD
10035	8.5709E-5	7.3194E-4	6	131	158	28944	response to inorganic substance	CYP27B1|GCLC|GATM|PLCG2|PLA2G4A|ASS1
273	8.8514E-5	7.4224E-4	2	3	158	28944	lipoic acid metabolic process	LIPT2|DLD
9106	8.8514E-5	7.4224E-4	2	3	158	28944	lipoate metabolic process	LIPT2|DLD
46654	8.8514E-5	7.4224E-4	2	3	158	28944	tetrahydrofolate biosynthetic process	MTHFD1L|GCH1
51707	9.1063E-5	7.5904E-4	8	258	158	28944	response to other organism	NOS2|POLR3C|POLR3D|PLCG2|CMPK2|ACP5|POLR3G|IDO1
42221	9.7451E-5	8.0626E-4	17	1086	158	28944	response to chemical stimulus	ADSL|NOS2|PLA2G4A|ALOX12|ASS1|CYP27B1|GCLC|GATM|PLCG2|CMPK2|ALPL|CYCS|ACP5|CD38|ACP2|ACSBG1|IDO1
19751	9.7886E-5	8.0626E-4	4	44	158	28944	polyol metabolic process	GOT1|PLCG2|SYNJ2|MGAT2
43450	1.0260E-4	8.3030E-4	3	17	158	28944	alkene biosynthetic process	ALOX12E|ALOX12|PLA2G5
19370	1.0260E-4	8.3030E-4	3	17	158	28944	leukotriene biosynthetic process	ALOX12E|ALOX12|PLA2G5
19438	1.0260E-4	8.3030E-4	3	17	158	28944	aromatic compound biosynthetic process	MOCS2|MTHFD1L|GCH1
51260	1.1094E-4	8.9266E-4	5	86	158	28944	protein homooligomerization	GCH1|SHMT2|PPAT|ACADS|PFKP
46700	1.1975E-4	9.5801E-4	7	200	158	28944	heterocycle catabolic process	HAL|PNP|AFMID|ATP5D|ATP6V0C|ATP6V1C1|IDO1
16042	1.2359E-4	9.8305E-4	6	140	158	28944	lipid catabolic process	CYP27B1|PLCG2|PLD4|PLA2G4A|PLA2G5|ACADS
