# Supplementary material for: Modulation of Immune Signaling and Metabolism Highlights Host and Fungal Transcriptional Responses in Mouse Models of Invasive Pulmonary Aspergillosis
Source: Sci Rep. 2017 Dec 6;7:17096. doi: 10.1038/s41598-017-17000-1 (PMC5719083; doi:10.1038/s41598-017-17000-1)
Supplement: Supplementary file 1 — Supplementary zip [file 41598_2017_17000_MOESM1_ESM.zip › Supp_Files_Final/Supp_File_5_Metabolism_Pathways/BINGO/Group2.bgo.txt]

File created with bingo (c) on May 11, 2017 at 10:41:56 PM

ontology: namespace
curator:  bingo

Selected ontology file : bundle://116.0:1/data/GO_Biological_Process
Selected annotation file : bundle://116.0:1/data/M_musculus_default
Discarded evidence codes : 
Overrepresentation
Selected statistical test : Hypergeometric test
Selected correction : Benjamini & Hochberg False Discovery Rate (FDR) correction
Selected significance level : 0.05
Testing option : Use whole annotation as reference set
The selected cluster :
PANK4	CMAS	NDUFA11	GDA	NDUFA10	H2-KE6	COX6A1	SAT1	TM7SF2	GCSH	GGT1	ATP6V1E1	EARS2	ALG8	DGAT2	IPMK	ALG13	MOGS	SDHD	PGD	SDHB	GBGT1	COX6B1	DCTD	MINPP1	DPM2	UQCRC1	SUCLG2	ATP6V0D1	ATP6V1A	LIPT1	TSTA3	DNMT1	NNMT	RPN2	ATP5J	AK4	NTPCR	ATP5O	GNS	PLA2G7	PLD3	MTMR6	ADH5	ATP5L	PGS1	ATP5B	LDHA	SGPL1	INPP5E	ST3GAL4	ATP6V1H	CYC1	KDSR	NDUFV2	NADK	COX10	ATP6V1F	GOT2	B3GALT4	HPRT	COQ7	COQ6	GM4737	CS	BST1	GLUD1	G6PC3	UQCRQ	P4HA3	PEMT	ACO1	ALDH18A1	ACO2	GCLM	ITPA	GALK1	PIGS	COX7B	B4GALT1	HEXB	MTMR14	4930438A08RIK	ATP5G3	ADO	PIK3C2A	COX7C	PFAS	ATP5G1	AKR1B8	GPI1	GMPPB	HK3	SPTLC2	IMPA2	DSE	UQCRFS1	PGLS	GUSB	POLE	ACP1	IDH3A	ATP6V0B	ARG2	TPI1	CERS6	SPHK2	CAD	AKR1A1	NME2	CTPS2	NME4	DCK	DDOST	NME1	PKM	POLR1B	G6PDX	NDUFS4	ATP6V1B2	NDUFS3	NDUFS2	B3GNT2	BCAT1	UMPS	B4GALT7	FBP1	DCTPP1	ST6GALNAC4	BLVRA	ST6GALNAC6	NDUFB9	LAMA5	PRPS1	ASAH1	PDXK	DTYMK	NDUFB8	NDUFB7	AHCY	NDUFB6	NDUFB5	GBA	ATP5A1	SGMS2	TYMS	COX5B	COX5A	SRM	EXTL2	UGP2	SH3BP1	CHSY1	GMDS	MGAT5	POLR2D	MTHFSL	CHSY3	NT5M	NDUFA8	PLA2G2D	DUT	RRM2	NOS3	NDUFA2	COX6C	POLE4	GALE	PSAT1	IMPDH2	MGAT4B	LPCAT2	

No annotations were retrieved for the following entities:
DUT	NNMT	CERS6	AK4	NTPCR	COX6A1	COX5B	COX7C	TM7SF2	COX6B1	GM4737	EXTL2	PKM	DSE	MTHFSL	

GO-ID	p-value	corr p-value	x	n	X	N	Description	Genes in test set
8152	2.8239E-86	3.6514E-83	149	6465	157	28944	metabolic process	PANK4|CMAS|NDUFA11|GDA|NDUFA10|H2-KE6|SAT1|GCSH|GGT1|ATP6V1E1|EARS2|DGAT2|IPMK|ALG13|MOGS|SDHD|PGD|SDHB|GBGT1|DCTD|MINPP1|DPM2|UQCRC1|SUCLG2|ATP6V0D1|ATP6V1A|LIPT1|TSTA3|DNMT1|RPN2|ATP5J|ATP5O|GNS|PLA2G7|PLD3|MTMR6|ADH5|ATP5L|PGS1|ATP5B|LDHA|SGPL1|INPP5E|ST3GAL4|ATP6V1H|CYC1|KDSR|NDUFV2|NADK|COX10|ATP6V1F|GOT2|B3GALT4|HPRT|COQ7|COQ6|CS|BST1|GLUD1|G6PC3|UQCRQ|P4HA3|PEMT|ACO1|ALDH18A1|ACO2|GCLM|ITPA|GALK1|PIGS|B4GALT1|HEXB|MTMR14|ATP5G3|ADO|PIK3C2A|PFAS|ATP5G1|AKR1B8|GPI1|GMPPB|HK3|SPTLC2|IMPA2|UQCRFS1|PGLS|GUSB|POLE|ACP1|IDH3A|ATP6V0B|ARG2|TPI1|SPHK2|CAD|AKR1A1|NME2|CTPS2|NME4|DCK|DDOST|NME1|POLR1B|G6PDX|NDUFS4|ATP6V1B2|NDUFS3|NDUFS2|B3GNT2|BCAT1|UMPS|B4GALT7|FBP1|DCTPP1|ST6GALNAC4|BLVRA|ST6GALNAC6|NDUFB9|PRPS1|ASAH1|PDXK|DTYMK|NDUFB8|NDUFB7|AHCY|NDUFB6|NDUFB5|GBA|ATP5A1|SGMS2|TYMS|COX5A|SRM|UGP2|CHSY1|GMDS|MGAT5|POLR2D|NT5M|NDUFA8|PLA2G2D|RRM2|NOS3|NDUFA2|GALE|PSAT1|IMPDH2|MGAT4B|LPCAT2
44237	1.8568E-75	1.2004E-72	135	5365	157	28944	cellular metabolic process	PANK4|CMAS|NDUFA11|NDUFA10|H2-KE6|SAT1|GCSH|GGT1|ATP6V1E1|EARS2|DGAT2|IPMK|ALG13|SDHD|PGD|SDHB|GBGT1|DCTD|MINPP1|DPM2|UQCRC1|SUCLG2|ATP6V0D1|ATP6V1A|LIPT1|TSTA3|DNMT1|RPN2|ATP5J|ATP5O|GNS|MTMR6|ADH5|ATP5L|PGS1|ATP5B|LDHA|SGPL1|INPP5E|ST3GAL4|ATP6V1H|CYC1|KDSR|NDUFV2|NADK|COX10|ATP6V1F|GOT2|B3GALT4|HPRT|COQ7|COQ6|CS|GLUD1|G6PC3|UQCRQ|PEMT|ACO1|ALDH18A1|ACO2|GCLM|ITPA|GALK1|PIGS|B4GALT1|HEXB|MTMR14|ATP5G3|PIK3C2A|PFAS|ATP5G1|GPI1|HK3|SPTLC2|IMPA2|UQCRFS1|PGLS|POLE|ACP1|IDH3A|ATP6V0B|ARG2|TPI1|SPHK2|CAD|AKR1A1|NME2|CTPS2|NME4|DCK|DDOST|NME1|POLR1B|G6PDX|NDUFS4|ATP6V1B2|NDUFS3|NDUFS2|B3GNT2|BCAT1|UMPS|FBP1|DCTPP1|ST6GALNAC4|BLVRA|ST6GALNAC6|NDUFB9|PRPS1|PDXK|DTYMK|NDUFB8|NDUFB7|AHCY|NDUFB6|NDUFB5|GBA|ATP5A1|SGMS2|TYMS|SRM|UGP2|CHSY1|GMDS|MGAT5|POLR2D|NT5M|NDUFA8|PLA2G2D|RRM2|NOS3|NDUFA2|GALE|PSAT1|IMPDH2|LPCAT2
44281	3.1325E-69	1.3501E-66	84	1347	157	28944	small molecule metabolic process	PANK4|CMAS|B4GALT1|HEXB|H2-KE6|ATP5G3|SAT1|PFAS|ATP5G1|GCSH|GPI1|HK3|SPTLC2|IMPA2|PGLS|GGT1|ATP6V1E1|EARS2|IDH3A|ATP6V0B|ARG2|DGAT2|TPI1|SPHK2|IPMK|CAD|AKR1A1|NME2|CTPS2|NME4|PGD|SDHB|DCK|NME1|DCTD|DPM2|G6PDX|ATP6V1B2|SUCLG2|ATP6V0D1|BCAT1|UMPS|FBP1|DCTPP1|ATP6V1A|PRPS1|DNMT1|PDXK|DTYMK|AHCY|ATP5A1|ATP5J|ATP5O|TYMS|ADH5|ATP5L|SRM|ATP5B|LDHA|SGPL1|UGP2|GMDS|ATP6V1H|NT5M|KDSR|ATP6V1F|RRM2|GOT2|HPRT|COQ7|COQ6|CS|GLUD1|GALE|G6PC3|PSAT1|IMPDH2|LPCAT2|PEMT|ALDH18A1|ACO2|GCLM|ITPA|GALK1
6091	5.5627E-54	1.7981E-51	44	254	157	28944	generation of precursor metabolites and energy	ATP6V1A|NDUFB9|NDUFB8|NDUFB7|NDUFA11|NDUFB6|NDUFB5|NDUFA10|ATP5A1|ATP5J|ATP5G3|ATP5O|ATP5G1|ATP5L|GPI1|ATP5B|HK3|LDHA|ATP6V1H|UQCRFS1|CYC1|ATP6V1E1|NDUFV2|COX10|ATP6V1F|IDH3A|NDUFA8|ATP6V0B|TPI1|NDUFA2|SDHD|SDHB|COQ7|CS|UQCRQ|NDUFS4|UQCRC1|ATP6V1B2|NDUFS3|SUCLG2|NDUFS2|ACO1|ACO2|ATP6V0D1
9987	1.9265E-50	4.9818E-48	138	8917	157	28944	cellular process	PANK4|CMAS|NDUFA11|GDA|NDUFA10|H2-KE6|SAT1|GCSH|GGT1|ATP6V1E1|EARS2|DGAT2|IPMK|ALG13|SDHD|PGD|SDHB|GBGT1|DCTD|MINPP1|DPM2|UQCRC1|SUCLG2|ATP6V0D1|ATP6V1A|LIPT1|TSTA3|DNMT1|RPN2|ATP5J|ATP5O|GNS|MTMR6|ADH5|ATP5L|PGS1|ATP5B|LDHA|SGPL1|INPP5E|ST3GAL4|ATP6V1H|CYC1|KDSR|NDUFV2|NADK|COX10|ATP6V1F|GOT2|B3GALT4|HPRT|COQ7|COQ6|CS|GLUD1|G6PC3|UQCRQ|PEMT|ACO1|ALDH18A1|ACO2|GCLM|ITPA|GALK1|PIGS|B4GALT1|HEXB|MTMR14|ATP5G3|PIK3C2A|PFAS|ATP5G1|GPI1|HK3|SPTLC2|IMPA2|UQCRFS1|PGLS|POLE|ACP1|IDH3A|ATP6V0B|ARG2|TPI1|SPHK2|CAD|AKR1A1|NME2|CTPS2|NME4|DCK|DDOST|NME1|POLR1B|G6PDX|NDUFS4|ATP6V1B2|NDUFS3|NDUFS2|B3GNT2|BCAT1|UMPS|FBP1|DCTPP1|ST6GALNAC4|BLVRA|ST6GALNAC6|NDUFB9|LAMA5|PRPS1|PDXK|DTYMK|NDUFB8|NDUFB7|AHCY|NDUFB6|NDUFB5|GBA|ATP5A1|SGMS2|TYMS|COX5A|SRM|UGP2|CHSY1|GMDS|MGAT5|POLR2D|NT5M|NDUFA8|PLA2G2D|RRM2|NOS3|NDUFA2|GALE|PSAT1|IMPDH2|LPCAT2
44283	8.8972E-49	1.9173E-46	47	413	157	28944	small molecule biosynthetic process	ATP6V1A|PRPS1|PDXK|DTYMK|CMAS|ATP5A1|ATP5J|H2-KE6|ATP5G3|ATP5O|TYMS|PFAS|ATP5G1|ATP5L|SRM|GPI1|ATP5B|SPTLC2|ATP6V1H|GGT1|ATP6V1E1|ATP6V1F|ATP6V0B|TPI1|RRM2|SPHK2|GOT2|CAD|AKR1A1|NME2|CTPS2|NME4|HPRT|PGD|NME1|DCTD|G6PC3|PSAT1|IMPDH2|G6PDX|ATP6V1B2|ALDH18A1|ATP6V0D1|GCLM|BCAT1|UMPS|FBP1
44238	1.3707E-46	2.5319E-44	113	5581	157	28944	primary metabolic process	PANK4|CMAS|NDUFA10|H2-KE6|SAT1|GCSH|GGT1|ATP6V1E1|EARS2|DGAT2|IPMK|ALG13|MOGS|PGD|GBGT1|DCTD|DPM2|UQCRC1|ATP6V0D1|ATP6V1A|LIPT1|DNMT1|RPN2|ATP5J|ATP5O|GNS|PLA2G7|PLD3|ADH5|ATP5L|PGS1|ATP5B|LDHA|SGPL1|INPP5E|ST3GAL4|ATP6V1H|KDSR|COX10|ATP6V1F|GOT2|B3GALT4|HPRT|COQ7|CS|GLUD1|G6PC3|PEMT|ALDH18A1|GCLM|ITPA|GALK1|PIGS|B4GALT1|HEXB|ATP5G3|PIK3C2A|PFAS|ATP5G1|GPI1|HK3|SPTLC2|IMPA2|PGLS|GUSB|POLE|ACP1|IDH3A|ATP6V0B|ARG2|TPI1|SPHK2|CAD|AKR1A1|NME2|CTPS2|NME4|DCK|DDOST|NME1|POLR1B|G6PDX|ATP6V1B2|B3GNT2|BCAT1|UMPS|B4GALT7|FBP1|DCTPP1|ST6GALNAC4|ST6GALNAC6|PRPS1|ASAH1|DTYMK|AHCY|GBA|ATP5A1|SGMS2|TYMS|SRM|UGP2|CHSY1|GMDS|MGAT5|POLR2D|NT5M|PLA2G2D|RRM2|GALE|PSAT1|IMPDH2|MGAT4B|LPCAT2
44271	2.4002E-44	3.8793E-42	40	297	157	28944	cellular nitrogen compound biosynthetic process	ATP6V1A|PRPS1|DTYMK|ATP5A1|ATP5J|ATP5G3|ATP5O|TYMS|PFAS|ATP5G1|ATP5L|SRM|ATP5B|SPTLC2|ATP6V1H|ATP6V1E1|COX10|ATP6V1F|ATP6V0B|ARG2|RRM2|SPHK2|NOS3|GOT2|CAD|NME2|CTPS2|NME4|HPRT|PGD|NME1|DCTD|PSAT1|IMPDH2|G6PDX|ATP6V1B2|ALDH18A1|ATP6V0D1|BCAT1|UMPS
55086	1.1693E-40	1.6798E-38	41	396	157	28944	nucleobase, nucleoside and nucleotide metabolic process	PANK4|ATP6V1A|PRPS1|DNMT1|DTYMK|ATP5A1|ATP5J|ATP5G3|ATP5O|TYMS|PFAS|ATP5G1|ATP5L|ATP5B|LDHA|ATP6V1H|NT5M|PGLS|ATP6V1E1|ATP6V1F|IDH3A|ATP6V0B|TPI1|RRM2|CAD|NME2|CTPS2|NME4|HPRT|PGD|DCK|NME1|DCTD|IMPDH2|G6PDX|ATP6V1B2|PEMT|ATP6V0D1|UMPS|DCTPP1|ITPA
44249	8.2432E-38	1.0232E-35	77	2690	157	28944	cellular biosynthetic process	PANK4|PIGS|CMAS|B4GALT1|HEXB|H2-KE6|ATP5G3|PFAS|ATP5G1|GPI1|SPTLC2|GGT1|ATP6V1E1|POLE|EARS2|ATP6V0B|ARG2|DGAT2|TPI1|SPHK2|CAD|AKR1A1|NME2|CTPS2|NME4|PGD|DDOST|NME1|DCTD|DPM2|POLR1B|G6PDX|ATP6V1B2|B3GNT2|ATP6V0D1|BCAT1|UMPS|FBP1|ST6GALNAC4|ST6GALNAC6|ATP6V1A|PRPS1|DNMT1|PDXK|DTYMK|RPN2|ATP5A1|ATP5J|SGMS2|ATP5O|TYMS|ATP5L|SRM|PGS1|ATP5B|CHSY1|MGAT5|POLR2D|ST3GAL4|ATP6V1H|KDSR|COX10|ATP6V1F|RRM2|NOS3|GOT2|B3GALT4|HPRT|COQ7|COQ6|G6PC3|PSAT1|IMPDH2|LPCAT2|PEMT|ALDH18A1|GCLM
9058	8.7044E-38	1.0232E-35	78	2780	157	28944	biosynthetic process	PANK4|PIGS|CMAS|B4GALT1|HEXB|H2-KE6|ATP5G3|PFAS|ATP5G1|GPI1|GMPPB|SPTLC2|GGT1|ATP6V1E1|POLE|EARS2|ATP6V0B|ARG2|DGAT2|TPI1|SPHK2|CAD|AKR1A1|NME2|CTPS2|NME4|PGD|DDOST|NME1|DCTD|DPM2|POLR1B|G6PDX|ATP6V1B2|B3GNT2|ATP6V0D1|BCAT1|UMPS|FBP1|ST6GALNAC4|ST6GALNAC6|ATP6V1A|PRPS1|DNMT1|PDXK|DTYMK|RPN2|ATP5A1|ATP5J|SGMS2|ATP5O|TYMS|ATP5L|SRM|PGS1|ATP5B|CHSY1|MGAT5|POLR2D|ST3GAL4|ATP6V1H|KDSR|COX10|ATP6V1F|RRM2|NOS3|GOT2|B3GALT4|HPRT|COQ7|COQ6|G6PC3|PSAT1|IMPDH2|LPCAT2|PEMT|ALDH18A1|GCLM
5975	2.9476E-36	3.1760E-34	39	433	157	28944	carbohydrate metabolic process	PRPS1|CMAS|B4GALT1|RPN2|HEXB|GBA|GNS|GPI1|HK3|LDHA|UGP2|CHSY1|GMDS|IMPA2|MGAT5|ST3GAL4|PGLS|GUSB|DGAT2|TPI1|IPMK|B3GALT4|AKR1A1|ALG13|MOGS|PGD|GBGT1|DDOST|CS|GALE|G6PC3|G6PDX|MGAT4B|B3GNT2|B4GALT7|FBP1|ST6GALNAC4|GALK1|ST6GALNAC6
34404	2.9978E-35	2.7687E-33	29	170	157	28944	nucleobase, nucleoside and nucleotide biosynthetic process	ATP6V1A|PRPS1|DTYMK|ATP5A1|ATP5J|ATP5G3|ATP5O|TYMS|PFAS|ATP5G1|ATP5L|ATP5B|ATP6V1H|ATP6V1E1|ATP6V1F|ATP6V0B|RRM2|CAD|NME2|CTPS2|NME4|HPRT|NME1|DCTD|IMPDH2|G6PDX|ATP6V1B2|ATP6V0D1|UMPS
34654	2.9978E-35	2.7687E-33	29	170	157	28944	nucleobase, nucleoside, nucleotide and nucleic acid biosynthetic process	ATP6V1A|PRPS1|DTYMK|ATP5A1|ATP5J|ATP5G3|ATP5O|TYMS|PFAS|ATP5G1|ATP5L|ATP5B|ATP6V1H|ATP6V1E1|ATP6V1F|ATP6V0B|RRM2|CAD|NME2|CTPS2|NME4|HPRT|NME1|DCTD|IMPDH2|G6PDX|ATP6V1B2|ATP6V0D1|UMPS
6753	6.0050E-35	4.8528E-33	36	363	157	28944	nucleoside phosphate metabolic process	PANK4|ATP6V1A|PRPS1|DTYMK|ATP5A1|ATP5J|ATP5G3|ATP5O|TYMS|PFAS|ATP5G1|ATP5L|ATP5B|LDHA|ATP6V1H|NT5M|PGLS|ATP6V1E1|ATP6V1F|IDH3A|ATP6V0B|TPI1|RRM2|NME2|CTPS2|NME4|PGD|NME1|DCTD|IMPDH2|G6PDX|ATP6V1B2|ATP6V0D1|UMPS|DCTPP1|ITPA
9117	6.0050E-35	4.8528E-33	36	363	157	28944	nucleotide metabolic process	PANK4|ATP6V1A|PRPS1|DTYMK|ATP5A1|ATP5J|ATP5G3|ATP5O|TYMS|PFAS|ATP5G1|ATP5L|ATP5B|LDHA|ATP6V1H|NT5M|PGLS|ATP6V1E1|ATP6V1F|IDH3A|ATP6V0B|TPI1|RRM2|NME2|CTPS2|NME4|PGD|NME1|DCTD|IMPDH2|G6PDX|ATP6V1B2|ATP6V0D1|UMPS|DCTPP1|ITPA
9165	2.1016E-32	1.5985E-30	27	164	157	28944	nucleotide biosynthetic process	ATP6V1A|PRPS1|DTYMK|ATP5A1|ATP5J|ATP5G3|ATP5O|TYMS|PFAS|ATP5G1|ATP5L|ATP5B|ATP6V1H|ATP6V1E1|ATP6V1F|ATP6V0B|RRM2|NME2|CTPS2|NME4|NME1|DCTD|IMPDH2|G6PDX|ATP6V1B2|ATP6V0D1|UMPS
55114	5.5938E-31	4.0182E-29	40	639	157	28944	oxidation reduction	TSTA3|NDUFB9|NDUFB8|NDUFB7|NDUFA11|NDUFB6|NDUFB5|NDUFA10|H2-KE6|ADO|ADH5|AKR1B8|LDHA|UQCRFS1|CYC1|KDSR|NDUFV2|IDH3A|NDUFA8|RRM2|NOS3|NDUFA2|AKR1A1|SDHD|PGD|SDHB|COQ7|COQ6|GLUD1|UQCRQ|P4HA3|IMPDH2|G6PDX|NDUFS4|UQCRC1|NDUFS3|NDUFS2|ALDH18A1|GCLM|BLVRA
6807	9.9746E-30	6.7880E-28	72	3030	157	28944	nitrogen compound metabolic process	PANK4|CMAS|HEXB|NDUFA10|ATP5G3|SAT1|PFAS|ATP5G1|GCSH|SPTLC2|PGLS|ATP6V1E1|POLE|EARS2|IDH3A|ATP6V0B|ARG2|TPI1|SPHK2|CAD|NME2|CTPS2|NME4|PGD|DCK|NME1|DCTD|POLR1B|G6PDX|ATP6V1B2|ATP6V0D1|BCAT1|UMPS|FBP1|DCTPP1|BLVRA|ATP6V1A|PRPS1|DNMT1|DTYMK|AHCY|ATP5A1|ATP5J|ATP5O|TYMS|GNS|ATP5L|SRM|ATP5B|LDHA|SGPL1|UGP2|CHSY1|GMDS|POLR2D|ATP6V1H|NT5M|KDSR|COX10|ATP6V1F|RRM2|NOS3|GOT2|HPRT|GLUD1|PSAT1|IMPDH2|LPCAT2|PEMT|ALDH18A1|GCLM|ITPA
44262	3.4289E-28	2.2168E-26	30	325	157	28944	cellular carbohydrate metabolic process	PRPS1|CMAS|B4GALT1|RPN2|HEXB|GPI1|HK3|LDHA|UGP2|GMDS|IMPA2|MGAT5|ST3GAL4|PGLS|DGAT2|TPI1|IPMK|B3GALT4|AKR1A1|PGD|DDOST|CS|GALE|G6PC3|G6PDX|B3GNT2|FBP1|ST6GALNAC4|GALK1|ST6GALNAC6
46483	7.7165E-28	4.7512E-26	32	407	157	28944	heterocycle metabolic process	ATP6V1A|PRPS1|PDXK|DTYMK|ATP5A1|ATP5J|ATP5G3|ATP5O|TYMS|PFAS|ATP5G1|ATP5L|ATP5B|ATP6V1H|NT5M|ATP6V1E1|COX10|ATP6V1F|ATP6V0B|CAD|NME2|CTPS2|NME4|HPRT|NME1|IMPDH2|ATP6V1B2|ALDH18A1|ATP6V0D1|UMPS|FBP1|BLVRA
6119	2.3303E-26	1.3696E-24	17	52	157	28944	oxidative phosphorylation	ATP6V1A|ATP6V0B|NDUFB8|ATP5A1|ATP5J|ATP5G3|ATP5O|COQ7|ATP5G1|ATP5L|ATP5B|UQCRC1|ATP6V1B2|ATP6V1H|ATP6V1E1|ATP6V0D1|ATP6V1F
34641	3.1828E-26	1.7893E-24	67	2945	157	28944	cellular nitrogen compound metabolic process	PANK4|CMAS|NDUFA10|ATP5G3|SAT1|PFAS|ATP5G1|GCSH|SPTLC2|PGLS|ATP6V1E1|POLE|EARS2|IDH3A|ATP6V0B|ARG2|TPI1|SPHK2|CAD|NME2|CTPS2|NME4|PGD|DCK|NME1|DCTD|POLR1B|G6PDX|ATP6V1B2|ATP6V0D1|BCAT1|UMPS|FBP1|DCTPP1|BLVRA|ATP6V1A|PRPS1|DNMT1|DTYMK|AHCY|ATP5A1|ATP5J|ATP5O|TYMS|ATP5L|SRM|ATP5B|LDHA|UGP2|GMDS|POLR2D|ATP6V1H|NT5M|COX10|ATP6V1F|RRM2|NOS3|GOT2|HPRT|GLUD1|PSAT1|IMPDH2|LPCAT2|PEMT|ALDH18A1|GCLM|ITPA
9152	4.1482E-26	2.2348E-24	20	99	157	28944	purine ribonucleotide biosynthetic process	ATP6V1A|PRPS1|ATP6V0B|ATP5A1|NME2|ATP5J|NME4|ATP5G3|ATP5O|PFAS|ATP5G1|ATP5L|NME1|ATP5B|IMPDH2|ATP6V1B2|ATP6V1H|ATP6V1E1|ATP6V0D1|ATP6V1F
9260	6.4073E-26	3.3138E-24	20	101	157	28944	ribonucleotide biosynthetic process	ATP6V1A|PRPS1|ATP6V0B|ATP5A1|NME2|ATP5J|NME4|ATP5G3|ATP5O|PFAS|ATP5G1|ATP5L|NME1|ATP5B|IMPDH2|ATP6V1B2|ATP6V1H|ATP6V1E1|ATP6V0D1|ATP6V1F
22900	1.0473E-24	5.2081E-23	20	115	157	28944	electron transport chain	NDUFB9|NDUFA8|NDUFB8|NDUFB7|NDUFA11|NDUFB6|NDUFB5|NDUFA10|NDUFA2|SDHD|SDHB|COQ7|UQCRQ|NDUFS4|UQCRC1|NDUFS3|UQCRFS1|NDUFS2|CYC1|NDUFV2
6793	2.3448E-24	1.0828E-22	40	956	157	28944	phosphorus metabolic process	ATP6V1A|DTYMK|NDUFB8|MTMR14|ATP5A1|ATP5J|ATP5G3|ATP5O|PIK3C2A|ATP5G1|MTMR6|ATP5L|SRM|ATP5B|HK3|IMPA2|INPP5E|ATP6V1H|NT5M|ATP6V1E1|ACP1|NADK|ATP6V1F|ATP6V0B|SPHK2|IPMK|CAD|NME2|COQ7|DCK|NME1|CS|MINPP1|G6PC3|UQCRC1|ATP6V1B2|ALDH18A1|ATP6V0D1|FBP1|GALK1
6796	2.3448E-24	1.0828E-22	40	956	157	28944	phosphate metabolic process	ATP6V1A|DTYMK|NDUFB8|MTMR14|ATP5A1|ATP5J|ATP5G3|ATP5O|PIK3C2A|ATP5G1|MTMR6|ATP5L|SRM|ATP5B|HK3|IMPA2|INPP5E|ATP6V1H|NT5M|ATP6V1E1|ACP1|NADK|ATP6V1F|ATP6V0B|SPHK2|IPMK|CAD|NME2|COQ7|DCK|NME1|CS|MINPP1|G6PC3|UQCRC1|ATP6V1B2|ALDH18A1|ATP6V0D1|FBP1|GALK1
15985	2.5839E-24	1.1137E-22	14	31	157	28944	energy coupled proton transport, down electrochemical gradient	ATP6V1A|ATP6V0B|ATP5A1|ATP5J|ATP5G3|ATP5O|ATP5G1|ATP5L|ATP5B|ATP6V1B2|ATP6V1H|ATP6V1E1|ATP6V0D1|ATP6V1F
15986	2.5839E-24	1.1137E-22	14	31	157	28944	ATP synthesis coupled proton transport	ATP6V1A|ATP6V0B|ATP5A1|ATP5J|ATP5G3|ATP5O|ATP5G1|ATP5L|ATP5B|ATP6V1B2|ATP6V1H|ATP6V1E1|ATP6V0D1|ATP6V1F
6066	6.0357E-24	2.5175E-22	28	370	157	28944	alcohol metabolic process	PRPS1|CMAS|B4GALT1|HEXB|ADH5|GPI1|HK3|LDHA|UGP2|SPTLC2|GMDS|IMPA2|PGLS|DGAT2|TPI1|SPHK2|IPMK|AKR1A1|HPRT|PGD|DPM2|GALE|G6PC3|G6PDX|LPCAT2|PEMT|FBP1|GALK1
6164	1.4069E-23	5.6848E-22	20	130	157	28944	purine nucleotide biosynthetic process	ATP6V1A|PRPS1|ATP6V0B|ATP5A1|NME2|ATP5J|NME4|ATP5G3|ATP5O|PFAS|ATP5G1|ATP5L|NME1|ATP5B|IMPDH2|ATP6V1B2|ATP6V1H|ATP6V1E1|ATP6V0D1|ATP6V1F
9056	1.8947E-23	7.4237E-22	37	830	157	28944	catabolic process	AHCY|HEXB|ATP5A1|SAT1|GNS|PLA2G7|PLD3|ADH5|ATP5L|GCSH|GPI1|ATP5B|HK3|LDHA|NT5M|PGLS|ATP6V1E1|ATP6V1F|IDH3A|ATP6V0B|PLA2G2D|TPI1|GOT2|CAD|AKR1A1|SDHD|PGD|SDHB|CS|G6PDX|SUCLG2|ACO1|ACO2|ATP6V0D1|BCAT1|DCTPP1|BLVRA
9308	1.3691E-22	5.2068E-21	26	334	157	28944	amine metabolic process	DNMT1|AHCY|HEXB|SAT1|GNS|PFAS|SRM|GCSH|SPTLC2|CHSY1|KDSR|EARS2|ARG2|SPHK2|GOT2|CTPS2|HPRT|PGD|GLUD1|PSAT1|LPCAT2|PEMT|ALDH18A1|GCLM|BCAT1|FBP1
9201	1.8771E-22	6.7419E-21	17	83	157	28944	ribonucleoside triphosphate biosynthetic process	ATP6V1A|ATP6V0B|ATP5A1|NME2|ATP5J|NME4|ATP5G3|ATP5O|ATP5G1|ATP5L|NME1|ATP5B|ATP6V1B2|ATP6V1H|ATP6V1E1|ATP6V0D1|ATP6V1F
9206	1.8771E-22	6.7419E-21	17	83	157	28944	purine ribonucleoside triphosphate biosynthetic process	ATP6V1A|ATP6V0B|ATP5A1|NME2|ATP5J|NME4|ATP5G3|ATP5O|ATP5G1|ATP5L|NME1|ATP5B|ATP6V1B2|ATP6V1H|ATP6V1E1|ATP6V0D1|ATP6V1F
9145	2.3426E-22	8.1864E-21	17	84	157	28944	purine nucleoside triphosphate biosynthetic process	ATP6V1A|ATP6V0B|ATP5A1|NME2|ATP5J|NME4|ATP5G3|ATP5O|ATP5G1|ATP5L|NME1|ATP5B|ATP6V1B2|ATP6V1H|ATP6V1E1|ATP6V0D1|ATP6V1F
9142	2.9148E-22	9.9181E-21	17	85	157	28944	nucleoside triphosphate biosynthetic process	ATP6V1A|ATP6V0B|ATP5A1|NME2|ATP5J|NME4|ATP5G3|ATP5O|ATP5G1|ATP5L|NME1|ATP5B|ATP6V1B2|ATP6V1H|ATP6V1E1|ATP6V0D1|ATP6V1F
42180	5.4492E-22	1.8066E-20	30	529	157	28944	cellular ketone metabolic process	CMAS|AHCY|H2-KE6|PFAS|GCSH|GPI1|LDHA|SGPL1|KDSR|EARS2|IDH3A|ARG2|TPI1|GOT2|AKR1A1|CTPS2|PGD|SDHB|COQ7|COQ6|CS|GLUD1|G6PC3|PSAT1|SUCLG2|ALDH18A1|ACO2|GCLM|BCAT1|FBP1
6818	3.9031E-21	1.2309E-19	15	62	157	28944	hydrogen transport	ATP6V1A|ATP6V0B|ATP5A1|ATP5J|ATP5G3|ATP5O|ATP5G1|COX5A|ATP5L|ATP5B|ATP6V1B2|ATP6V1H|ATP6V1E1|ATP6V0D1|ATP6V1F
15992	3.9031E-21	1.2309E-19	15	62	157	28944	proton transport	ATP6V1A|ATP6V0B|ATP5A1|ATP5J|ATP5G3|ATP5O|ATP5G1|COX5A|ATP5L|ATP5B|ATP6V1B2|ATP6V1H|ATP6V1E1|ATP6V0D1|ATP6V1F
51186	1.9699E-19	6.0644E-18	20	207	157	28944	cofactor metabolic process	PANK4|TPI1|SDHD|PGD|SDHB|COQ7|COQ6|CS|LDHA|G6PDX|SUCLG2|ACO1|ACO2|PGLS|GGT1|GCLM|FBP1|COX10|BLVRA|IDH3A
9150	5.5451E-19	1.6360E-17	20	218	157	28944	purine ribonucleotide metabolic process	ATP6V1A|PRPS1|ATP6V0B|ATP5A1|NME2|ATP5J|NME4|ATP5G3|ATP5O|PFAS|ATP5G1|ATP5L|NME1|ATP5B|IMPDH2|ATP6V1B2|ATP6V1H|ATP6V1E1|ATP6V0D1|ATP6V1F
43436	5.6937E-19	1.6360E-17	27	515	157	28944	oxoacid metabolic process	CMAS|AHCY|H2-KE6|PFAS|GCSH|GPI1|LDHA|SGPL1|EARS2|IDH3A|ARG2|TPI1|GOT2|AKR1A1|CTPS2|PGD|SDHB|CS|GLUD1|G6PC3|PSAT1|SUCLG2|ALDH18A1|ACO2|GCLM|BCAT1|FBP1
19752	5.6937E-19	1.6360E-17	27	515	157	28944	carboxylic acid metabolic process	CMAS|AHCY|H2-KE6|PFAS|GCSH|GPI1|LDHA|SGPL1|EARS2|IDH3A|ARG2|TPI1|GOT2|AKR1A1|CTPS2|PGD|SDHB|CS|GLUD1|G6PC3|PSAT1|SUCLG2|ALDH18A1|ACO2|GCLM|BCAT1|FBP1
6082	5.9817E-19	1.6814E-17	27	516	157	28944	organic acid metabolic process	CMAS|AHCY|H2-KE6|PFAS|GCSH|GPI1|LDHA|SGPL1|EARS2|IDH3A|ARG2|TPI1|GOT2|AKR1A1|CTPS2|PGD|SDHB|CS|GLUD1|G6PC3|PSAT1|SUCLG2|ALDH18A1|ACO2|GCLM|BCAT1|FBP1
9259	7.9652E-19	2.1913E-17	20	222	157	28944	ribonucleotide metabolic process	ATP6V1A|PRPS1|ATP6V0B|ATP5A1|NME2|ATP5J|NME4|ATP5G3|ATP5O|PFAS|ATP5G1|ATP5L|NME1|ATP5B|IMPDH2|ATP6V1B2|ATP6V1H|ATP6V1E1|ATP6V0D1|ATP6V1F
6519	1.4897E-18	4.0129E-17	22	304	157	28944	cellular amino acid and derivative metabolic process	DNMT1|ARG2|AHCY|GOT2|CTPS2|HPRT|PGD|SAT1|PFAS|SRM|GCSH|GLUD1|PSAT1|G6PDX|LPCAT2|PEMT|ALDH18A1|GGT1|GCLM|BCAT1|FBP1|EARS2
6629	1.6044E-18	4.2337E-17	30	703	157	28944	lipid metabolic process	PIGS|ASAH1|CMAS|HEXB|GBA|ATP5A1|H2-KE6|SGMS2|PIK3C2A|PLA2G7|PLD3|ADH5|PGS1|GPI1|ATP5B|SGPL1|SPTLC2|INPP5E|KDSR|PLA2G2D|DGAT2|TPI1|SPHK2|IPMK|ALG13|GBGT1|DPM2|LPCAT2|PEMT|ST6GALNAC6
16310	2.4223E-18	6.2641E-17	31	774	157	28944	phosphorylation	ATP6V1A|DTYMK|NDUFB8|ATP5A1|ATP5J|ATP5G3|ATP5O|PIK3C2A|ATP5G1|ATP5L|SRM|ATP5B|HK3|ATP6V1H|ATP6V1E1|NADK|ATP6V1F|ATP6V0B|SPHK2|IPMK|CAD|NME2|COQ7|DCK|NME1|CS|UQCRC1|ATP6V1B2|ALDH18A1|ATP6V0D1|GALK1
6732	2.8969E-18	7.3444E-17	18	171	157	28944	coenzyme metabolic process	PANK4|TPI1|SDHD|PGD|SDHB|COQ7|COQ6|CS|LDHA|G6PDX|SUCLG2|ACO1|ACO2|PGLS|GGT1|GCLM|FBP1|IDH3A
6754	2.9664E-18	7.3762E-17	14	73	157	28944	ATP biosynthetic process	ATP6V1A|ATP6V0B|ATP5A1|ATP5J|ATP5G3|ATP5O|ATP5G1|ATP5L|ATP5B|ATP6V1B2|ATP6V1H|ATP6V1E1|ATP6V0D1|ATP6V1F
44282	3.5288E-18	8.6089E-17	23	359	157	28944	small molecule catabolic process	ATP6V0B|TPI1|AHCY|GOT2|ATP5A1|AKR1A1|PGD|SAT1|ADH5|ATP5L|GCSH|GPI1|ATP5B|HK3|LDHA|G6PDX|NT5M|PGLS|ATP6V1E1|ATP6V0D1|BCAT1|DCTPP1|ATP6V1F
44248	1.0916E-17	2.6137E-16	28	635	157	28944	cellular catabolic process	AHCY|HEXB|ATP5A1|SAT1|GNS|ADH5|ATP5L|GCSH|GPI1|ATP5B|NT5M|ATP6V1E1|ATP6V1F|IDH3A|ATP6V0B|GOT2|CAD|AKR1A1|SDHD|SDHB|CS|SUCLG2|ACO1|ACO2|ATP6V0D1|BCAT1|DCTPP1|BLVRA
5996	3.4032E-17	8.0005E-16	18	196	157	28944	monosaccharide metabolic process	PRPS1|CMAS|B4GALT1|TPI1|HEXB|AKR1A1|PGD|GPI1|HK3|LDHA|GALE|G6PC3|UGP2|GMDS|G6PDX|PGLS|FBP1|GALK1
6163	3.7716E-17	8.7083E-16	20	270	157	28944	purine nucleotide metabolic process	ATP6V1A|PRPS1|ATP6V0B|ATP5A1|NME2|ATP5J|NME4|ATP5G3|ATP5O|PFAS|ATP5G1|ATP5L|NME1|ATP5B|IMPDH2|ATP6V1B2|ATP6V1H|ATP6V1E1|ATP6V0D1|ATP6V1F
9141	1.0726E-16	2.4331E-15	18	209	157	28944	nucleoside triphosphate metabolic process	ATP6V1A|ATP6V0B|ATP5A1|NME2|ATP5J|NME4|ATP5G3|ATP5O|ATP5G1|ATP5L|NME1|ATP5B|ATP6V1B2|ATP6V1H|ATP6V1E1|ATP6V0D1|DCTPP1|ATP6V1F
44106	1.8737E-16	4.1771E-15	19	253	157	28944	cellular amine metabolic process	ARG2|AHCY|GOT2|CTPS2|HPRT|PGD|SAT1|PFAS|SRM|GCSH|GLUD1|PSAT1|LPCAT2|PEMT|ALDH18A1|GCLM|BCAT1|FBP1|EARS2
44255	3.2022E-16	7.0176E-15	24	493	157	28944	cellular lipid metabolic process	PIGS|PLA2G2D|CMAS|DGAT2|TPI1|SPHK2|HEXB|IPMK|GBA|ALG13|H2-KE6|SGMS2|PIK3C2A|GBGT1|ADH5|PGS1|GPI1|DPM2|SPTLC2|INPP5E|LPCAT2|PEMT|KDSR|ST6GALNAC6
9205	8.3231E-16	1.7936E-14	17	198	157	28944	purine ribonucleoside triphosphate metabolic process	ATP6V1A|ATP6V0B|ATP5A1|NME2|ATP5J|NME4|ATP5G3|ATP5O|ATP5G1|ATP5L|NME1|ATP5B|ATP6V1B2|ATP6V1H|ATP6V1E1|ATP6V0D1|ATP6V1F
9199	9.0588E-16	1.9202E-14	17	199	157	28944	ribonucleoside triphosphate metabolic process	ATP6V1A|ATP6V0B|ATP5A1|NME2|ATP5J|NME4|ATP5G3|ATP5O|ATP5G1|ATP5L|NME1|ATP5B|ATP6V1B2|ATP6V1H|ATP6V1E1|ATP6V0D1|ATP6V1F
9144	1.3740E-15	2.8655E-14	17	204	157	28944	purine nucleoside triphosphate metabolic process	ATP6V1A|ATP6V0B|ATP5A1|NME2|ATP5J|NME4|ATP5G3|ATP5O|ATP5G1|ATP5L|NME1|ATP5B|ATP6V1B2|ATP6V1H|ATP6V1E1|ATP6V0D1|ATP6V1F
46034	8.6515E-15	1.7756E-13	14	126	157	28944	ATP metabolic process	ATP6V1A|ATP6V0B|ATP5A1|ATP5J|ATP5G3|ATP5O|ATP5G1|ATP5L|ATP5B|ATP6V1B2|ATP6V1H|ATP6V1E1|ATP6V0D1|ATP6V1F
6139	1.5852E-14	3.2025E-13	49	2717	157	28944	nucleobase, nucleoside, nucleotide and nucleic acid metabolic process	PANK4|CMAS|NDUFA10|ATP5G3|PFAS|ATP5G1|PGLS|ATP6V1E1|POLE|EARS2|IDH3A|ATP6V0B|TPI1|CAD|NME2|CTPS2|NME4|PGD|DCK|NME1|DCTD|POLR1B|G6PDX|ATP6V1B2|ATP6V0D1|UMPS|DCTPP1|ATP6V1A|PRPS1|DNMT1|DTYMK|ATP5A1|ATP5J|ATP5O|TYMS|ATP5L|ATP5B|LDHA|UGP2|GMDS|POLR2D|ATP6V1H|NT5M|ATP6V1F|RRM2|HPRT|IMPDH2|PEMT|ITPA
45333	2.7767E-14	5.5235E-13	11	61	157	28944	cellular respiration	CS|NDUFB8|UQCRC1|SUCLG2|ACO1|SDHD|ACO2|SDHB|COQ7|COX10|IDH3A
19637	1.0323E-13	2.0224E-12	15	185	157	28944	organophosphate metabolic process	PIGS|PLA2G2D|TPI1|SPHK2|HEXB|IPMK|SGMS2|PIK3C2A|PGS1|GPI1|DPM2|SPTLC2|INPP5E|LPCAT2|PEMT
6220	1.1997E-13	2.3153E-12	8	21	157	28944	pyrimidine nucleotide metabolic process	DTYMK|NME2|CTPS2|NME4|NT5M|UMPS|TYMS|NME1
19318	4.8468E-13	9.2161E-12	14	168	157	28944	hexose metabolic process	B4GALT1|TPI1|PGD|GPI1|HK3|LDHA|GALE|G6PC3|UGP2|GMDS|G6PDX|PGLS|FBP1|GALK1
6644	6.1858E-13	1.1592E-11	14	171	157	28944	phospholipid metabolic process	PIGS|PLA2G2D|SPHK2|HEXB|IPMK|SGMS2|PIK3C2A|PGS1|GPI1|DPM2|SPTLC2|INPP5E|LPCAT2|PEMT
9060	9.0019E-13	1.6628E-11	8	26	157	28944	aerobic respiration	CS|SUCLG2|ACO1|SDHD|ACO2|SDHB|COX10|IDH3A
46165	1.9439E-12	3.5185E-11	9	44	157	28944	alcohol biosynthetic process	GPI1|CMAS|G6PC3|TPI1|SPTLC2|SPHK2|G6PDX|PGD|FBP1
6520	1.9593E-12	3.5185E-11	14	186	157	28944	cellular amino acid metabolic process	ARG2|AHCY|GOT2|CTPS2|PGD|PFAS|GCSH|GLUD1|PSAT1|ALDH18A1|GCLM|BCAT1|FBP1|EARS2
6221	5.7602E-12	1.0203E-10	7	19	157	28944	pyrimidine nucleotide biosynthetic process	DTYMK|NME2|CTPS2|NME4|UMPS|TYMS|NME1
51187	5.8962E-12	1.0302E-10	8	32	157	28944	cofactor catabolic process	CS|SUCLG2|ACO1|SDHD|ACO2|SDHB|BLVRA|IDH3A
8610	7.3476E-12	1.2667E-10	16	295	157	28944	lipid biosynthetic process	PIGS|CMAS|DGAT2|TPI1|SPHK2|HEXB|H2-KE6|SGMS2|PGS1|GPI1|DPM2|SPTLC2|LPCAT2|PEMT|KDSR|ST6GALNAC6
15980	8.7690E-12	1.4919E-10	11	101	157	28944	energy derivation by oxidation of organic compounds	CS|NDUFB8|UQCRC1|SUCLG2|ACO1|SDHD|ACO2|SDHB|COQ7|COX10|IDH3A
51179	9.5012E-12	1.5955E-10	44	2656	157	28944	localization	ATP6V1A|NDUFB9|LAMA5|NDUFB8|B4GALT1|NDUFB7|NDUFA11|NDUFB6|GDA|NDUFB5|HEXB|NDUFA10|ATP5A1|ATP5J|ATP5G3|ATP5O|SAT1|ATP5G1|COX5A|ATP5L|ATP5B|SGPL1|ATP6V1H|UQCRFS1|CYC1|ATP6V1E1|NDUFV2|ATP6V1F|NDUFA8|ATP6V0B|GOT2|NDUFA2|SDHD|SDHB|NME1|G6PC3|UQCRQ|NDUFS4|UQCRC1|ATP6V1B2|NDUFS3|NDUFS2|ATP6V0D1|FBP1
6099	1.3172E-11	2.1836E-10	7	21	157	28944	tricarboxylic acid cycle	CS|SUCLG2|ACO1|SDHD|ACO2|SDHB|IDH3A
46356	1.9232E-11	3.1477E-10	7	22	157	28944	acetyl-CoA catabolic process	CS|SUCLG2|ACO1|SDHD|ACO2|SDHB|IDH3A
9116	2.3233E-11	3.7550E-10	9	57	157	28944	nucleoside metabolic process	PANK4|DNMT1|NME2|PEMT|NME4|HPRT|UMPS|DCK|NME1
16052	3.6450E-11	5.8185E-10	10	85	157	28944	carbohydrate catabolic process	GPI1|HK3|LDHA|TPI1|HEXB|G6PDX|AKR1A1|PGLS|PGD|GNS
6810	3.7077E-11	5.8465E-10	40	2329	157	28944	transport	ATP6V1A|NDUFB9|NDUFB8|NDUFB7|NDUFA11|NDUFB6|GDA|NDUFB5|NDUFA10|ATP5A1|ATP5J|ATP5G3|ATP5O|SAT1|ATP5G1|COX5A|ATP5L|ATP5B|ATP6V1H|UQCRFS1|CYC1|ATP6V1E1|NDUFV2|ATP6V1F|NDUFA8|ATP6V0B|GOT2|NDUFA2|SDHD|SDHB|NME1|G6PC3|UQCRQ|NDUFS4|UQCRC1|ATP6V1B2|NDUFS3|NDUFS2|ATP6V0D1|FBP1
34220	3.9300E-11	6.1223E-10	16	330	157	28944	ion transmembrane transport	ATP6V1A|ATP6V0B|ATP5A1|ATP5J|ATP5G3|ATP5O|SAT1|ATP5G1|COX5A|ATP5L|ATP5B|ATP6V1B2|ATP6V1H|ATP6V1E1|ATP6V0D1|ATP6V1F
51234	4.7460E-11	7.3054E-10	40	2348	157	28944	establishment of localization	ATP6V1A|NDUFB9|NDUFB8|NDUFB7|NDUFA11|NDUFB6|GDA|NDUFB5|NDUFA10|ATP5A1|ATP5J|ATP5G3|ATP5O|SAT1|ATP5G1|COX5A|ATP5L|ATP5B|ATP6V1H|UQCRFS1|CYC1|ATP6V1E1|NDUFV2|ATP6V1F|NDUFA8|ATP6V0B|GOT2|NDUFA2|SDHD|SDHB|NME1|G6PC3|UQCRQ|NDUFS4|UQCRC1|ATP6V1B2|NDUFS3|NDUFS2|ATP6V0D1|FBP1
8654	8.1317E-11	1.2370E-9	10	92	157	28944	phospholipid biosynthetic process	PGS1|PIGS|GPI1|DPM2|SPTLC2|SPHK2|HEXB|LPCAT2|PEMT|SGMS2
15672	1.5492E-10	2.3293E-9	15	308	157	28944	monovalent inorganic cation transport	ATP6V1A|ATP6V0B|ATP5A1|ATP5J|ATP5G3|ATP5O|ATP5G1|COX5A|ATP5L|ATP5B|ATP6V1B2|ATP6V1H|ATP6V1E1|ATP6V0D1|ATP6V1F
9109	1.7050E-10	2.5340E-9	7	29	157	28944	coenzyme catabolic process	CS|SUCLG2|ACO1|SDHD|ACO2|SDHB|IDH3A
9101	2.7846E-10	4.0914E-9	10	104	157	28944	glycoprotein biosynthetic process	B4GALT1|RPN2|CHSY1|MGAT5|ST3GAL4|B3GALT4|B3GNT2|ST6GALNAC4|DDOST|ST6GALNAC6
6733	3.2718E-10	4.7533E-9	8	51	157	28944	oxidoreduction coenzyme metabolic process	LDHA|TPI1|G6PDX|PGLS|PGD|COQ7|COQ6|IDH3A
9132	4.0701E-10	5.8474E-9	6	18	157	28944	nucleoside diphosphate metabolic process	ATP5B|DTYMK|RRM2|ATP5A1|NME2|NME1
46364	4.5827E-10	6.5115E-9	7	33	157	28944	monosaccharide biosynthetic process	GPI1|CMAS|G6PC3|TPI1|G6PDX|PGD|FBP1
6486	6.7442E-10	9.2768E-9	9	82	157	28944	protein amino acid glycosylation	B4GALT1|RPN2|MGAT5|ST3GAL4|B3GALT4|B3GNT2|ST6GALNAC4|DDOST|ST6GALNAC6
43413	6.7442E-10	9.2768E-9	9	82	157	28944	macromolecule glycosylation	B4GALT1|RPN2|MGAT5|ST3GAL4|B3GALT4|B3GNT2|ST6GALNAC4|DDOST|ST6GALNAC6
70085	6.7442E-10	9.2768E-9	9	82	157	28944	glycosylation	B4GALT1|RPN2|MGAT5|ST3GAL4|B3GALT4|B3GNT2|ST6GALNAC4|DDOST|ST6GALNAC6
6575	1.0643E-9	1.4486E-8	11	157	157	28944	cellular amino acid derivative metabolic process	DNMT1|AHCY|G6PDX|LPCAT2|PEMT|HPRT|GGT1|PGD|GCLM|SAT1|SRM
16051	1.1535E-9	1.5536E-8	9	87	157	28944	carbohydrate biosynthetic process	GPI1|CMAS|G6PC3|B4GALT1|TPI1|CHSY1|G6PDX|PGD|FBP1
34637	1.2616E-9	1.6816E-8	8	60	157	28944	cellular carbohydrate biosynthetic process	GPI1|CMAS|G6PC3|B4GALT1|TPI1|G6PDX|PGD|FBP1
6084	2.3257E-9	3.0685E-8	7	41	157	28944	acetyl-CoA metabolic process	CS|SUCLG2|ACO1|SDHD|ACO2|SDHB|IDH3A
9100	2.9248E-9	3.8200E-8	10	132	157	28944	glycoprotein metabolic process	B4GALT1|RPN2|CHSY1|MGAT5|ST3GAL4|B3GALT4|B3GNT2|ST6GALNAC4|DDOST|ST6GALNAC6
6790	4.4031E-9	5.6932E-8	9	101	157	28944	sulfur metabolic process	DNMT1|AHCY|CHSY1|G6PDX|PEMT|GGT1|PGD|GCLM|GNS
6006	4.8336E-9	6.1879E-8	10	139	157	28944	glucose metabolic process	GPI1|HK3|LDHA|G6PC3|TPI1|UGP2|G6PDX|PGLS|PGD|FBP1
9119	8.5692E-9	1.0863E-7	7	49	157	28944	ribonucleoside metabolic process	PANK4|DNMT1|NME2|PEMT|NME4|HPRT|NME1
6007	1.5100E-8	1.8956E-7	7	53	157	28944	glucose catabolic process	GPI1|HK3|LDHA|TPI1|G6PDX|PGLS|PGD
19320	1.7271E-8	2.1472E-7	7	54	157	28944	hexose catabolic process	GPI1|HK3|LDHA|TPI1|G6PDX|PGLS|PGD
46365	1.9700E-8	2.4259E-7	7	55	157	28944	monosaccharide catabolic process	GPI1|HK3|LDHA|TPI1|G6PDX|PGLS|PGD
6650	4.6972E-8	5.7297E-7	8	94	157	28944	glycerophospholipid metabolic process	PIGS|GPI1|DPM2|IPMK|INPP5E|LPCAT2|PEMT|PIK3C2A
46496	5.5344E-8	6.6878E-7	6	38	157	28944	nicotinamide nucleotide metabolic process	LDHA|TPI1|G6PDX|PGLS|PGD|IDH3A
6665	5.7894E-8	6.8676E-7	7	64	157	28944	sphingolipid metabolic process	SPTLC2|SPHK2|HEXB|GBA|KDSR|SGMS2|ST6GALNAC6
44275	5.7894E-8	6.8676E-7	7	64	157	28944	cellular carbohydrate catabolic process	GPI1|HK3|LDHA|TPI1|G6PDX|PGLS|PGD
46164	7.1924E-8	8.4544E-7	7	66	157	28944	alcohol catabolic process	GPI1|HK3|LDHA|TPI1|G6PDX|PGLS|PGD
46486	7.7152E-8	8.9872E-7	9	140	157	28944	glycerolipid metabolic process	PIGS|GPI1|DPM2|DGAT2|IPMK|INPP5E|LPCAT2|PEMT|PIK3C2A
6643	7.9952E-8	9.2302E-7	7	67	157	28944	membrane lipid metabolic process	SPTLC2|SPHK2|HEXB|GBA|KDSR|SGMS2|ST6GALNAC6
55085	8.7059E-8	9.9135E-7	18	723	157	28944	transmembrane transport	ATP6V1A|ATP6V0B|GDA|ATP5A1|ATP5J|ATP5G3|ATP5O|SAT1|ATP5G1|COX5A|ATP5L|ATP5B|ATP6V1B2|ATP6V1H|ATP6V1E1|ATP6V0D1|FBP1|ATP6V1F
9064	8.8938E-8	9.9135E-7	6	41	157	28944	glutamine family amino acid metabolic process	ARG2|GOT2|CTPS2|ALDH18A1|PGD|PFAS
19362	8.8938E-8	9.9135E-7	6	41	157	28944	pyridine nucleotide metabolic process	LDHA|TPI1|G6PDX|PGLS|PGD|IDH3A
46519	8.8938E-8	9.9135E-7	6	41	157	28944	sphingoid metabolic process	SPTLC2|SPHK2|HEXB|KDSR|SGMS2|ST6GALNAC6
44270	1.1567E-7	1.2783E-6	10	194	157	28944	cellular nitrogen compound catabolic process	ATP5B|ATP6V0B|ATP5A1|NT5M|ATP6V1E1|ATP6V0D1|DCTPP1|BLVRA|ATP5L|ATP6V1F
9051	1.5658E-7	1.7013E-6	3	3	157	28944	pentose-phosphate shunt, oxidative branch	G6PDX|PGLS|PGD
46185	1.5658E-7	1.7013E-6	3	3	157	28944	aldehyde catabolic process	GPI1|AKR1A1|ADH5
6740	2.6691E-7	2.8522E-6	4	11	157	28944	NADPH regeneration	TPI1|G6PDX|PGLS|PGD
6098	2.6691E-7	2.8522E-6	4	11	157	28944	pentose-phosphate shunt	TPI1|G6PDX|PGLS|PGD
6200	2.7534E-7	2.9182E-6	7	80	157	28944	ATP catabolic process	ATP5B|ATP6V0B|ATP5A1|ATP6V1E1|ATP6V0D1|ATP5L|ATP6V1F
6812	3.0663E-7	3.2234E-6	15	544	157	28944	cation transport	ATP6V1A|ATP6V0B|ATP5A1|ATP5J|ATP5G3|ATP5O|ATP5G1|COX5A|ATP5L|ATP5B|ATP6V1B2|ATP6V1H|ATP6V1E1|ATP6V0D1|ATP6V1F
30148	3.2292E-7	3.3672E-6	5	27	157	28944	sphingolipid biosynthetic process	SPTLC2|SPHK2|KDSR|SGMS2|ST6GALNAC6
46467	4.7088E-7	4.8707E-6	5	29	157	28944	membrane lipid biosynthetic process	SPTLC2|SPHK2|KDSR|SGMS2|ST6GALNAC6
9166	5.6786E-7	5.8273E-6	9	177	157	28944	nucleotide catabolic process	ATP5B|ATP6V0B|ATP5A1|NT5M|ATP6V1E1|ATP6V0D1|DCTPP1|ATP5L|ATP6V1F
9219	6.2380E-7	6.3510E-6	3	4	157	28944	pyrimidine deoxyribonucleotide metabolic process	DTYMK|NT5M|TYMS
16311	7.1720E-7	7.2082E-6	9	182	157	28944	dephosphorylation	MINPP1|G6PC3|IMPA2|MTMR14|INPP5E|NT5M|ACP1|FBP1|MTMR6
51188	7.1914E-7	7.2082E-6	7	92	157	28944	cofactor biosynthetic process	PANK4|G6PDX|GGT1|GCLM|COQ7|COX10|COQ6
45017	7.4201E-7	7.3802E-6	6	58	157	28944	glycerolipid biosynthetic process	PIGS|GPI1|DPM2|DGAT2|LPCAT2|PEMT
34655	9.4030E-7	9.2107E-6	9	188	157	28944	nucleobase, nucleoside, nucleotide and nucleic acid catabolic process	ATP5B|ATP6V0B|ATP5A1|NT5M|ATP6V1E1|ATP6V0D1|DCTPP1|ATP5L|ATP6V1F
34656	9.4030E-7	9.2107E-6	9	188	157	28944	nucleobase, nucleoside and nucleotide catabolic process	ATP5B|ATP6V0B|ATP5A1|NT5M|ATP6V1E1|ATP6V0D1|DCTPP1|ATP5L|ATP6V1F
19321	1.0855E-6	1.0553E-5	4	15	157	28944	pentose metabolic process	PRPS1|G6PDX|PGLS|PGD
9143	1.5525E-6	1.4981E-5	8	148	157	28944	nucleoside triphosphate catabolic process	ATP5B|ATP6V0B|ATP5A1|ATP6V1E1|ATP6V0D1|DCTPP1|ATP5L|ATP6V1F
46700	1.5714E-6	1.5051E-5	9	200	157	28944	heterocycle catabolic process	ATP5B|ATP6V0B|ATP5A1|NT5M|ATP6V1E1|ATP6V0D1|BLVRA|ATP5L|ATP6V1F
46394	1.7173E-6	1.6208E-5	8	150	157	28944	carboxylic acid biosynthetic process	TPI1|PSAT1|GOT2|AKR1A1|H2-KE6|ALDH18A1|PGD|BCAT1
16053	1.7173E-6	1.6208E-5	8	150	157	28944	organic acid biosynthetic process	TPI1|PSAT1|GOT2|AKR1A1|H2-KE6|ALDH18A1|PGD|BCAT1
9108	1.7574E-6	1.6348E-5	6	67	157	28944	coenzyme biosynthetic process	PANK4|G6PDX|GGT1|GCLM|COQ7|COQ6
30384	1.7574E-6	1.6348E-5	6	67	157	28944	phosphoinositide metabolic process	PIGS|GPI1|DPM2|IPMK|INPP5E|PIK3C2A
6739	1.8767E-6	1.7333E-5	4	17	157	28944	NADP metabolic process	TPI1|G6PDX|PGLS|PGD
43648	1.9134E-6	1.7546E-5	5	38	157	28944	dicarboxylic acid metabolic process	CS|GOT2|SUCLG2|SDHB|IDH3A
6811	2.0829E-6	1.8966E-5	16	720	157	28944	ion transport	ATP6V1A|ATP6V0B|ATP5A1|ATP5J|ATP5G3|ATP5O|SAT1|ATP5G1|COX5A|ATP5L|ATP5B|ATP6V1B2|ATP6V1H|ATP6V1E1|ATP6V0D1|ATP6V1F
9262	2.4028E-6	2.1726E-5	4	18	157	28944	deoxyribonucleotide metabolic process	DTYMK|RRM2|NT5M|TYMS
9309	2.6907E-6	2.4160E-5	6	72	157	28944	amine biosynthetic process	PSAT1|GOT2|ALDH18A1|PGD|BCAT1|SRM
6012	3.0942E-6	2.7403E-5	3	6	157	28944	galactose metabolic process	GALE|B4GALT1|GALK1
51156	3.0942E-6	2.7403E-5	3	6	157	28944	glucose 6-phosphate metabolic process	GPI1|G6PC3|G6PDX
6213	3.7723E-6	3.2736E-5	4	20	157	28944	pyrimidine nucleoside metabolic process	NME2|NME4|DCK|NME1
6081	3.7723E-6	3.2736E-5	4	20	157	28944	cellular aldehyde metabolic process	GPI1|TPI1|AKR1A1|ADH5
6094	3.7723E-6	3.2736E-5	4	20	157	28944	gluconeogenesis	GPI1|G6PC3|TPI1|FBP1
8652	4.0327E-6	3.4762E-5	5	44	157	28944	cellular amino acid biosynthetic process	PSAT1|GOT2|ALDH18A1|PGD|BCAT1
9133	5.3932E-6	4.5878E-5	3	7	157	28944	nucleoside diphosphate biosynthetic process	ATP5B|DTYMK|ATP5A1
9263	5.3932E-6	4.5878E-5	3	7	157	28944	deoxyribonucleotide biosynthetic process	DTYMK|RRM2|TYMS
46474	5.6219E-6	4.7111E-5	5	47	157	28944	glycerophospholipid biosynthetic process	PIGS|GPI1|DPM2|LPCAT2|PEMT
6487	5.6475E-6	4.7111E-5	4	22	157	28944	protein amino acid N-linked glycosylation	B4GALT1|RPN2|MGAT5|DDOST
9069	5.6475E-6	4.7111E-5	4	22	157	28944	serine family amino acid metabolic process	GCSH|PSAT1|PGD|GCLM
19319	8.1347E-6	6.7424E-5	4	24	157	28944	hexose biosynthetic process	GPI1|G6PC3|TPI1|FBP1
46112	8.5948E-6	7.0784E-5	3	8	157	28944	nucleobase biosynthetic process	CAD|HPRT|UMPS
6228	1.2841E-5	1.0124E-4	3	9	157	28944	UTP biosynthetic process	NME2|NME4|NME1
6241	1.2841E-5	1.0124E-4	3	9	157	28944	CTP biosynthetic process	NME2|NME4|NME1
46036	1.2841E-5	1.0124E-4	3	9	157	28944	CTP metabolic process	NME2|NME4|NME1
46051	1.2841E-5	1.0124E-4	3	9	157	28944	UTP metabolic process	NME2|NME4|NME1
9208	1.2841E-5	1.0124E-4	3	9	157	28944	pyrimidine ribonucleoside triphosphate metabolic process	NME2|NME4|NME1
9209	1.2841E-5	1.0124E-4	3	9	157	28944	pyrimidine ribonucleoside triphosphate biosynthetic process	NME2|NME4|NME1
46939	1.2841E-5	1.0124E-4	3	9	157	28944	nucleotide phosphorylation	DTYMK|NME2|NME1
9207	1.3014E-5	1.0198E-4	7	142	157	28944	purine ribonucleoside triphosphate catabolic process	ATP5B|ATP6V0B|ATP5A1|ATP6V1E1|ATP6V0D1|ATP5L|ATP6V1F
9203	1.3622E-5	1.0611E-4	7	143	157	28944	ribonucleoside triphosphate catabolic process	ATP5B|ATP6V0B|ATP5A1|ATP6V1E1|ATP6V0D1|ATP5L|ATP6V1F
9146	1.4909E-5	1.1534E-4	7	145	157	28944	purine nucleoside triphosphate catabolic process	ATP5B|ATP6V0B|ATP5A1|ATP6V1E1|ATP6V0D1|ATP5L|ATP6V1F
43412	1.4987E-5	1.1534E-4	20	1249	157	28944	macromolecule modification	PIGS|LIPT1|DNMT1|B4GALT1|RPN2|CAD|B3GALT4|ADH5|DDOST|SRM|CS|GPI1|DPM2|MGAT5|ST3GAL4|B3GNT2|ACP1|ST6GALNAC4|COX10|ST6GALNAC6
9154	1.5590E-5	1.1928E-4	7	146	157	28944	purine ribonucleotide catabolic process	ATP5B|ATP6V0B|ATP5A1|ATP6V1E1|ATP6V0D1|ATP5L|ATP6V1F
9261	1.7027E-5	1.2951E-4	7	148	157	28944	ribonucleotide catabolic process	ATP5B|ATP6V0B|ATP5A1|ATP6V1E1|ATP6V0D1|ATP5L|ATP6V1F
6183	1.8271E-5	1.3577E-4	3	10	157	28944	GTP biosynthetic process	NME2|NME4|NME1
9147	1.8271E-5	1.3577E-4	3	10	157	28944	pyrimidine nucleoside triphosphate metabolic process	NME2|NME4|NME1
9148	1.8271E-5	1.3577E-4	3	10	157	28944	pyrimidine nucleoside triphosphate biosynthetic process	NME2|NME4|NME1
46498	1.8271E-5	1.3577E-4	3	10	157	28944	S-adenosylhomocysteine metabolic process	DNMT1|AHCY|PEMT
6090	2.3386E-5	1.7279E-4	4	31	157	28944	pyruvate metabolic process	GPI1|G6PC3|TPI1|FBP1
9218	2.5022E-5	1.8176E-4	3	11	157	28944	pyrimidine ribonucleotide metabolic process	NME2|NME4|NME1
9220	2.5022E-5	1.8176E-4	3	11	157	28944	pyrimidine ribonucleotide biosynthetic process	NME2|NME4|NME1
9394	2.5022E-5	1.8176E-4	3	11	157	28944	2'-deoxyribonucleotide metabolic process	DTYMK|NT5M|TYMS
6464	2.6216E-5	1.8937E-4	19	1191	157	28944	protein modification process	PIGS|LIPT1|B4GALT1|RPN2|CAD|B3GALT4|ADH5|DDOST|SRM|CS|GPI1|DPM2|MGAT5|ST3GAL4|B3GNT2|ACP1|ST6GALNAC4|COX10|ST6GALNAC6
22904	2.6614E-5	1.9118E-4	4	32	157	28944	respiratory electron transport chain	NDUFB8|UQCRC1|SDHB|COQ7
6165	2.9236E-5	2.0657E-4	2	2	157	28944	nucleoside diphosphate phosphorylation	NME2|NME1
9176	2.9236E-5	2.0657E-4	2	2	157	28944	pyrimidine deoxyribonucleoside monophosphate metabolic process	NT5M|TYMS
46078	2.9236E-5	2.0657E-4	2	2	157	28944	dUMP metabolic process	NT5M|TYMS
46128	3.0158E-5	2.1078E-4	4	33	157	28944	purine ribonucleoside metabolic process	PANK4|DNMT1|PEMT|HPRT
42278	3.0158E-5	2.1078E-4	4	33	157	28944	purine nucleoside metabolic process	PANK4|DNMT1|PEMT|HPRT
6195	3.0475E-5	2.1185E-4	7	162	157	28944	purine nucleotide catabolic process	ATP5B|ATP6V0B|ATP5A1|ATP6V1E1|ATP6V0D1|ATP5L|ATP6V1F
9310	3.7419E-5	2.5735E-4	5	69	157	28944	amine catabolic process	GCSH|AHCY|GOT2|BCAT1|SAT1
30258	3.7419E-5	2.5735E-4	5	69	157	28944	lipid modification	SPHK2|IPMK|ALG13|PIK3C2A|GBGT1
9123	4.2974E-5	2.9399E-4	5	71	157	28944	nucleoside monophosphate metabolic process	PRPS1|IMPDH2|NT5M|TYMS|PFAS
6672	4.7860E-5	3.2570E-4	4	37	157	28944	ceramide metabolic process	SPTLC2|HEXB|SGMS2|ST6GALNAC6
6767	5.3266E-5	3.6059E-4	4	38	157	28944	water-soluble vitamin metabolic process	PDXK|G6PDX|AKR1A1|FBP1
9225	6.7908E-5	4.5732E-4	3	15	157	28944	nucleotide-sugar metabolic process	CMAS|UGP2|GMDS
6096	7.2159E-5	4.8343E-4	4	41	157	28944	glycolysis	GPI1|HK3|LDHA|TPI1
9127	8.3247E-5	5.4363E-4	3	16	157	28944	purine nucleoside monophosphate biosynthetic process	PRPS1|IMPDH2|PFAS
9168	8.3247E-5	5.4363E-4	3	16	157	28944	purine ribonucleoside monophosphate biosynthetic process	PRPS1|IMPDH2|PFAS
46131	8.3247E-5	5.4363E-4	3	16	157	28944	pyrimidine ribonucleoside metabolic process	NME2|NME4|NME1
46835	8.3247E-5	5.4363E-4	3	16	157	28944	carbohydrate phosphorylation	HK3|IPMK|GALK1
42775	8.3247E-5	5.4363E-4	3	16	157	28944	mitochondrial ATP synthesis coupled electron transport	NDUFB8|UQCRC1|COQ7
51409	8.7396E-5	5.5666E-4	2	3	157	28944	response to nitrosative stress	GCLM|ADH5
9162	8.7396E-5	5.5666E-4	2	3	157	28944	deoxyribonucleoside monophosphate metabolic process	NT5M|TYMS
9186	8.7396E-5	5.5666E-4	2	3	157	28944	deoxyribonucleoside diphosphate metabolic process	DTYMK|RRM2
9221	8.7396E-5	5.5666E-4	2	3	157	28944	pyrimidine deoxyribonucleotide biosynthetic process	DTYMK|TYMS
46511	8.7396E-5	5.5666E-4	2	3	157	28944	sphinganine biosynthetic process	SPTLC2|SPHK2
6725	8.9991E-5	5.7039E-4	6	133	157	28944	cellular aromatic compound metabolic process	DNMT1|CAD|PEMT|HPRT|UMPS|FBP1
19751	9.5513E-5	6.0243E-4	4	44	157	28944	polyol metabolic process	DGAT2|IMPA2|IPMK|GALK1
6576	1.0186E-4	6.3936E-4	5	85	157	28944	cellular biogenic amine metabolic process	LPCAT2|PEMT|HPRT|SAT1|SRM
6541	1.2034E-4	7.4807E-4	3	18	157	28944	glutamine metabolic process	CTPS2|PGD|PFAS
9156	1.2034E-4	7.4807E-4	3	18	157	28944	ribonucleoside monophosphate biosynthetic process	PRPS1|IMPDH2|PFAS
9124	1.2392E-4	7.6665E-4	4	47	157	28944	nucleoside monophosphate biosynthetic process	PRPS1|IMPDH2|TYMS|PFAS
9126	1.4234E-4	8.6000E-4	3	19	157	28944	purine nucleoside monophosphate metabolic process	PRPS1|IMPDH2|PFAS
9167	1.4234E-4	8.6000E-4	3	19	157	28944	purine ribonucleoside monophosphate metabolic process	PRPS1|IMPDH2|PFAS
9311	1.4234E-4	8.6000E-4	3	19	157	28944	oligosaccharide metabolic process	B4GALT1|HEXB|MOGS
46520	1.4234E-4	8.6000E-4	3	19	157	28944	sphingoid biosynthetic process	SPTLC2|SPHK2|SGMS2
42773	1.4234E-4	8.6000E-4	3	19	157	28944	ATP synthesis coupled electron transport	NDUFB8|UQCRC1|COQ7
46395	1.5587E-4	9.3307E-4	5	93	157	28944	carboxylic acid catabolic process	GCSH|AHCY|GOT2|AKR1A1|BCAT1
16054	1.5587E-4	9.3307E-4	5	93	157	28944	organic acid catabolic process	GCSH|AHCY|GOT2|AKR1A1|BCAT1
6497	1.5799E-4	9.4141E-4	4	50	157	28944	protein amino acid lipidation	PIGS|GPI1|DPM2|COX10
9112	1.6679E-4	9.8925E-4	3	20	157	28944	nucleobase metabolic process	CAD|HPRT|UMPS
6207	1.7417E-4	1.0009E-3	2	4	157	28944	'de novo' pyrimidine base biosynthetic process	CAD|UMPS
6564	1.7417E-4	1.0009E-3	2	4	157	28944	L-serine biosynthetic process	PSAT1|PGD
19322	1.7417E-4	1.0009E-3	2	4	157	28944	pentose biosynthetic process	G6PDX|PGD
9129	1.7417E-4	1.0009E-3	2	4	157	28944	pyrimidine nucleoside monophosphate metabolic process	NT5M|TYMS
9265	1.7417E-4	1.0009E-3	2	4	157	28944	2'-deoxyribonucleotide biosynthetic process	DTYMK|TYMS
44273	1.7417E-4	1.0009E-3	2	4	157	28944	sulfur compound catabolic process	AHCY|GNS
19856	1.7417E-4	1.0009E-3	2	4	157	28944	pyrimidine base biosynthetic process	CAD|UMPS
9161	1.9381E-4	1.1088E-3	3	21	157	28944	ribonucleoside monophosphate metabolic process	PRPS1|IMPDH2|PFAS
32787	2.1316E-4	1.2142E-3	8	294	157	28944	monocarboxylic acid metabolic process	GPI1|LDHA|G6PC3|TPI1|AKR1A1|H2-KE6|PGD|FBP1
42364	2.2352E-4	1.2676E-3	3	22	157	28944	water-soluble vitamin biosynthetic process	PDXK|G6PDX|AKR1A1
42158	2.2911E-4	1.2936E-3	4	55	157	28944	lipoprotein biosynthetic process	PIGS|GPI1|DPM2|COX10
9063	2.6313E-4	1.4792E-3	4	57	157	28944	cellular amino acid catabolic process	GCSH|AHCY|GOT2|BCAT1
44267	2.8777E-4	1.5648E-3	21	1672	157	28944	cellular protein metabolic process	PIGS|LIPT1|B4GALT1|RPN2|HEXB|CAD|B3GALT4|ADH5|DDOST|SRM|CS|GPI1|DPM2|MGAT5|ST3GAL4|B3GNT2|ACP1|ST6GALNAC4|EARS2|COX10|ST6GALNAC6
6172	2.8924E-4	1.5648E-3	2	5	157	28944	ADP biosynthetic process	ATP5B|ATP5A1
6667	2.8924E-4	1.5648E-3	2	5	157	28944	sphinganine metabolic process	SPTLC2|SPHK2
6670	2.8924E-4	1.5648E-3	2	5	157	28944	sphingosine metabolic process	SPTLC2|SPHK2
6686	2.8924E-4	1.5648E-3	2	5	157	28944	sphingomyelin biosynthetic process	SPTLC2|SGMS2
9136	2.8924E-4	1.5648E-3	2	5	157	28944	purine nucleoside diphosphate biosynthetic process	ATP5B|ATP5A1
9180	2.8924E-4	1.5648E-3	2	5	157	28944	purine ribonucleoside diphosphate biosynthetic process	ATP5B|ATP5A1
9188	2.8924E-4	1.5648E-3	2	5	157	28944	ribonucleoside diphosphate biosynthetic process	ATP5B|ATP5A1
30259	2.8924E-4	1.5648E-3	2	5	157	28944	lipid glycosylation	ALG13|GBGT1
46834	2.9144E-4	1.5701E-3	3	24	157	28944	lipid phosphorylation	SPHK2|IPMK|PIK3C2A
46031	4.3232E-4	2.2723E-3	2	6	157	28944	ADP metabolic process	ATP5B|ATP5A1
7341	4.3232E-4	2.2723E-3	2	6	157	28944	penetration of zona pellucida	B4GALT1|HEXB
18196	4.3232E-4	2.2723E-3	2	6	157	28944	peptidyl-asparagine modification	RPN2|DDOST
18279	4.3232E-4	2.2723E-3	2	6	157	28944	protein amino acid N-linked glycosylation via asparagine	RPN2|DDOST
6101	4.3232E-4	2.2723E-3	2	6	157	28944	citrate metabolic process	CS|ACO2
6102	4.3232E-4	2.2723E-3	2	6	157	28944	isocitrate metabolic process	ACO2|IDH3A
42157	4.8957E-4	2.5628E-3	4	67	157	28944	lipoprotein metabolic process	PIGS|GPI1|DPM2|COX10
6506	5.1579E-4	2.6784E-3	3	29	157	28944	GPI anchor biosynthetic process	PIGS|GPI1|DPM2
9110	5.1579E-4	2.6784E-3	3	29	157	28944	vitamin biosynthetic process	PDXK|G6PDX|AKR1A1
6749	5.7083E-4	2.9448E-3	3	30	157	28944	glutathione metabolic process	G6PDX|GGT1|GCLM
35295	5.7164E-4	2.9448E-3	8	341	157	28944	tube development	LAMA5|ARG2|ASAH1|B4GALT1|NOS3|IPMK|G6PDX|COQ7
6563	6.0309E-4	3.0944E-3	2	7	157	28944	L-serine metabolic process	PSAT1|PGD
6505	6.2949E-4	3.2044E-3	3	31	157	28944	GPI anchor metabolic process	PIGS|GPI1|DPM2
46489	6.2949E-4	3.2044E-3	3	31	157	28944	phosphoinositide biosynthetic process	PIGS|GPI1|DPM2
6766	6.4347E-4	3.2628E-3	4	72	157	28944	vitamin metabolic process	PDXK|G6PDX|AKR1A1|FBP1
6750	8.0125E-4	3.9847E-3	2	8	157	28944	glutathione biosynthetic process	GGT1|GCLM
9135	8.0125E-4	3.9847E-3	2	8	157	28944	purine nucleoside diphosphate metabolic process	ATP5B|ATP5A1
9179	8.0125E-4	3.9847E-3	2	8	157	28944	purine ribonucleoside diphosphate metabolic process	ATP5B|ATP5A1
46500	8.0125E-4	3.9847E-3	2	8	157	28944	S-adenosylmethionine metabolic process	DNMT1|PEMT
1573	8.0125E-4	3.9847E-3	2	8	157	28944	ganglioside metabolic process	HEXB|ST6GALNAC6
44272	9.8025E-4	4.8562E-3	3	36	157	28944	sulfur compound biosynthetic process	CHSY1|GGT1|GCLM
6206	1.0265E-3	4.9898E-3	2	9	157	28944	pyrimidine base metabolic process	CAD|UMPS
6743	1.0265E-3	4.9898E-3	2	9	157	28944	ubiquinone metabolic process	COQ7|COQ6
6744	1.0265E-3	4.9898E-3	2	9	157	28944	ubiquinone biosynthetic process	COQ7|COQ6
15988	1.0265E-3	4.9898E-3	2	9	157	28944	energy coupled proton transport, against electrochemical gradient	ATP6V0B|ATP6V1E1
15991	1.0265E-3	4.9898E-3	2	9	157	28944	ATP hydrolysis coupled proton transport	ATP6V0B|ATP6V1E1
18193	1.1565E-3	5.6005E-3	5	144	157	28944	peptidyl-amino acid modification	CS|RPN2|CAD|ADH5|DDOST
19538	1.2340E-3	5.9535E-3	23	2136	157	28944	protein metabolic process	PIGS|LIPT1|B4GALT1|RPN2|HEXB|CAD|B3GALT4|COQ7|ADH5|DDOST|SRM|CS|GPI1|DPM2|MGAT5|UQCRC1|ST3GAL4|B3GNT2|ACP1|ST6GALNAC4|EARS2|COX10|ST6GALNAC6
43043	1.2786E-3	6.0557E-3	2	10	157	28944	peptide biosynthetic process	GGT1|GCLM
45426	1.2786E-3	6.0557E-3	2	10	157	28944	quinone cofactor biosynthetic process	COQ7|COQ6
9070	1.2786E-3	6.0557E-3	2	10	157	28944	serine family amino acid biosynthetic process	PSAT1|PGD
9185	1.2786E-3	6.0557E-3	2	10	157	28944	ribonucleoside diphosphate metabolic process	ATP5B|ATP5A1
6105	1.2786E-3	6.0557E-3	2	10	157	28944	succinate metabolic process	SUCLG2|SDHB
42440	1.3351E-3	6.2773E-3	3	40	157	28944	pigment metabolic process	HPRT|COX10|BLVRA
30203	1.3351E-3	6.2773E-3	3	40	157	28944	glycosaminoglycan metabolic process	CHSY1|HEXB|GNS
5976	1.4222E-3	6.6627E-3	4	89	157	28944	polysaccharide metabolic process	CMAS|CHSY1|HEXB|GNS
8209	1.5571E-3	7.1907E-3	2	11	157	28944	androgen metabolic process	SGPL1|H2-KE6
6684	1.5571E-3	7.1907E-3	2	11	157	28944	sphingomyelin metabolic process	SPTLC2|SGMS2
70584	1.5571E-3	7.1907E-3	2	11	157	28944	mitochondrion morphogenesis	COQ7|COX10
6107	1.5571E-3	7.1907E-3	2	11	157	28944	oxaloacetate metabolic process	CS|GOT2
17144	1.8619E-3	8.5371E-3	2	12	157	28944	drug metabolic process	CAD|DCK
6103	1.8619E-3	8.5371E-3	2	12	157	28944	2-oxoglutarate metabolic process	GOT2|IDH3A
6518	1.8799E-3	8.5890E-3	3	45	157	28944	peptide metabolic process	G6PDX|GGT1|GCLM
35239	2.0374E-3	9.2761E-3	6	240	157	28944	tube morphogenesis	LAMA5|B4GALT1|NOS3|IPMK|G6PDX|COQ7
8210	2.1926E-3	9.9128E-3	2	13	157	28944	estrogen metabolic process	SGPL1|H2-KE6
6544	2.1926E-3	9.9128E-3	2	13	157	28944	glycine metabolic process	GCSH|PGD
42398	2.2643E-3	1.0166E-2	3	48	157	28944	cellular amino acid derivative biosynthetic process	GGT1|GCLM|SRM
6022	2.2643E-3	1.0166E-2	3	48	157	28944	aminoglycan metabolic process	CHSY1|HEXB|GNS
32259	2.3444E-3	1.0489E-2	4	102	157	28944	methylation	GCSH|DNMT1|PEMT|TYMS
2762	2.5490E-3	1.1326E-2	2	14	157	28944	negative regulation of myeloid leukocyte differentiation	NME2|NME1
42375	2.5490E-3	1.1326E-2	2	14	157	28944	quinone cofactor metabolic process	COQ7|COQ6
6595	2.9307E-3	1.2977E-2	2	15	157	28944	polyamine metabolic process	SAT1|SRM
18130	3.1712E-3	1.3994E-2	3	54	157	28944	heterocycle biosynthetic process	HPRT|ALDH18A1|COX10
6687	3.7690E-3	1.6464E-2	2	17	157	28944	glycosphingolipid metabolic process	HEXB|ST6GALNAC6
7040	3.7690E-3	1.6464E-2	2	17	157	28944	lysosome organization	HEXB|GBA
46513	3.7690E-3	1.6464E-2	2	17	157	28944	ceramide biosynthetic process	SPTLC2|SGMS2
46854	4.7054E-3	1.9591E-2	2	19	157	28944	phosphoinositide phosphorylation	IPMK|PIK3C2A
6020	4.7054E-3	1.9591E-2	2	19	157	28944	inositol metabolic process	IMPA2|IPMK
34645	4.8051E-3	1.9591E-2	21	2099	157	28944	cellular macromolecule biosynthetic process	PIGS|DNMT1|CMAS|B4GALT1|RRM2|RPN2|B3GALT4|DDOST|GPI1|DPM2|CHSY1|POLR1B|MGAT5|POLR2D|ST3GAL4|B3GNT2|POLE|ST6GALNAC4|EARS2|COX10|ST6GALNAC6
9059	5.0701E-3	1.9591E-2	21	2109	157	28944	macromolecule biosynthetic process	PIGS|DNMT1|CMAS|B4GALT1|RRM2|RPN2|B3GALT4|DDOST|GPI1|DPM2|CHSY1|POLR1B|MGAT5|POLR2D|ST3GAL4|B3GNT2|POLE|ST6GALNAC4|EARS2|COX10|ST6GALNAC6
96	5.2097E-3	1.9591E-2	2	20	157	28944	sulfur amino acid metabolic process	AHCY|GCLM
6178	5.4243E-3	1.9591E-2	1	1	157	28944	guanine salvage	HPRT
6231	5.4243E-3	1.9591E-2	1	1	157	28944	dTMP biosynthetic process	TYMS
6233	5.4243E-3	1.9591E-2	1	1	157	28944	dTDP biosynthetic process	DTYMK
6244	5.4243E-3	1.9591E-2	1	1	157	28944	pyrimidine nucleotide catabolic process	NT5M
6494	5.4243E-3	1.9591E-2	1	1	157	28944	protein amino acid terminal glycosylation	B4GALT1
6496	5.4243E-3	1.9591E-2	1	1	157	28944	protein amino acid terminal N-glycosylation	B4GALT1
2439	5.4243E-3	1.9591E-2	1	1	157	28944	chronic inflammatory response to antigenic stimulus	AHCY
35227	5.4243E-3	1.9591E-2	1	1	157	28944	regulation of glutamate-cysteine ligase activity	GCLM
35229	5.4243E-3	1.9591E-2	1	1	157	28944	positive regulation of glutamate-cysteine ligase activity	GCLM
31179	5.4243E-3	1.9591E-2	1	1	157	28944	peptide modification	GGT1
14806	5.4243E-3	1.9591E-2	1	1	157	28944	smooth muscle hyperplasia	NOS3
6666	5.4243E-3	1.9591E-2	1	1	157	28944	3-keto-sphinganine metabolic process	KDSR
6669	5.4243E-3	1.9591E-2	1	1	157	28944	sphinganine-1-phosphate biosynthetic process	SPHK2
6741	5.4243E-3	1.9591E-2	1	1	157	28944	NADP biosynthetic process	G6PDX
17004	5.4243E-3	1.9591E-2	1	1	157	28944	cytochrome complex assembly	COX10
6784	5.4243E-3	1.9591E-2	1	1	157	28944	heme a biosynthetic process	COX10
60046	5.4243E-3	1.9591E-2	1	1	157	28944	regulation of acrosome reaction	B4GALT1
60054	5.4243E-3	1.9591E-2	1	1	157	28944	positive regulation of epithelial cell proliferation involved in wound healing	B4GALT1
17126	5.4243E-3	1.9591E-2	1	1	157	28944	nucleologenesis	POLR1B
6933	5.4243E-3	1.9591E-2	1	1	157	28944	negative regulation of cell adhesion involved in substrate-bound cell migration	ATP5B
19242	5.4243E-3	1.9591E-2	1	1	157	28944	methylglyoxal biosynthetic process	GPI1
48033	5.4243E-3	1.9591E-2	1	1	157	28944	heme o metabolic process	COX10
48034	5.4243E-3	1.9591E-2	1	1	157	28944	heme O biosynthetic process	COX10
9131	5.4243E-3	1.9591E-2	1	1	157	28944	pyrimidine nucleoside monophosphate catabolic process	NT5M
9138	5.4243E-3	1.9591E-2	1	1	157	28944	pyrimidine nucleoside diphosphate metabolic process	DTYMK
9139	5.4243E-3	1.9591E-2	1	1	157	28944	pyrimidine nucleoside diphosphate biosynthetic process	DTYMK
9157	5.4243E-3	1.9591E-2	1	1	157	28944	deoxyribonucleoside monophosphate biosynthetic process	TYMS
19402	5.4243E-3	1.9591E-2	1	1	157	28944	galactitol metabolic process	GALK1
9177	5.4243E-3	1.9591E-2	1	1	157	28944	pyrimidine deoxyribonucleoside monophosphate biosynthetic process	TYMS
9178	5.4243E-3	1.9591E-2	1	1	157	28944	pyrimidine deoxyribonucleoside monophosphate catabolic process	NT5M
9189	5.4243E-3	1.9591E-2	1	1	157	28944	deoxyribonucleoside diphosphate biosynthetic process	DTYMK
9196	5.4243E-3	1.9591E-2	1	1	157	28944	pyrimidine deoxyribonucleoside diphosphate metabolic process	DTYMK
9197	5.4243E-3	1.9591E-2	1	1	157	28944	pyrimidine deoxyribonucleoside diphosphate biosynthetic process	DTYMK
46072	5.4243E-3	1.9591E-2	1	1	157	28944	dTDP metabolic process	DTYMK
46073	5.4243E-3	1.9591E-2	1	1	157	28944	dTMP metabolic process	TYMS
46079	5.4243E-3	1.9591E-2	1	1	157	28944	dUMP catabolic process	NT5M
9223	5.4243E-3	1.9591E-2	1	1	157	28944	pyrimidine deoxyribonucleotide catabolic process	NT5M
46092	5.4243E-3	1.9591E-2	1	1	157	28944	deoxycytidine metabolic process	DCK
46098	5.4243E-3	1.9591E-2	1	1	157	28944	guanine metabolic process	HPRT
46099	5.4243E-3	1.9591E-2	1	1	157	28944	guanine biosynthetic process	HPRT
9249	5.4243E-3	1.9591E-2	1	1	157	28944	protein lipoylation	LIPT1
19510	5.4243E-3	1.9591E-2	1	1	157	28944	S-adenosylhomocysteine catabolic process	AHCY
19520	5.4243E-3	1.9591E-2	1	1	157	28944	aldonic acid metabolic process	PGD
19521	5.4243E-3	1.9591E-2	1	1	157	28944	D-gluconate metabolic process	PGD
19532	5.4243E-3	1.9591E-2	1	1	157	28944	oxalate transport	SAT1
46160	5.4243E-3	1.9591E-2	1	1	157	28944	heme a metabolic process	COX10
46294	5.4243E-3	1.9591E-2	1	1	157	28944	formaldehyde catabolic process	ADH5
42340	5.4243E-3	1.9591E-2	1	1	157	28944	keratan sulfate catabolic process	GNS
50747	5.4243E-3	1.9591E-2	1	1	157	28944	positive regulation of lipoprotein metabolic process	PEMT
46655	5.4243E-3	1.9591E-2	1	1	157	28944	folic acid metabolic process	FBP1
46853	5.4243E-3	1.9591E-2	1	1	157	28944	inositol and derivative phosphorylation	IPMK
42839	5.4243E-3	1.9591E-2	1	1	157	28944	D-glucuronate metabolic process	AKR1A1
42840	5.4243E-3	1.9591E-2	1	1	157	28944	D-glucuronate catabolic process	AKR1A1
8049	5.4243E-3	1.9591E-2	1	1	157	28944	male courtship behavior	HEXB
6055	5.4243E-3	1.9591E-2	1	1	157	28944	CMP-N-acetylneuraminate biosynthetic process	CMAS
18347	5.4243E-3	1.9591E-2	1	1	157	28944	protein amino acid farnesylation	COX10
6064	5.4243E-3	1.9591E-2	1	1	157	28944	glucuronate catabolic process	AKR1A1
6664	5.7377E-3	2.0608E-2	2	21	157	28944	glycolipid metabolic process	HEXB|ST6GALNAC6
9066	5.7377E-3	2.0608E-2	2	21	157	28944	aspartate family amino acid metabolic process	GOT2|PGD
22414	5.9848E-3	2.1436E-2	9	606	157	28944	reproductive process	PGS1|SGPL1|B4GALT1|NOS3|HEXB|POLR1B|GGT1|PGD|NME1
3	6.1741E-3	2.2053E-2	9	609	157	28944	reproduction	PGS1|SGPL1|B4GALT1|NOS3|HEXB|POLR1B|GGT1|PGD|NME1
48646	6.2664E-3	2.2218E-2	7	399	157	28944	anatomical structure formation involved in morphogenesis	PGS1|CS|GPI1|B4GALT1|NOS3|IPMK|COQ7
42168	6.2892E-3	2.2218E-2	2	22	157	28944	heme metabolic process	COX10|BLVRA
19674	6.2892E-3	2.2218E-2	2	22	157	28944	NAD metabolic process	LDHA|IDH3A
42439	6.2892E-3	2.2218E-2	2	22	157	28944	ethanolamine and derivative metabolic process	LPCAT2|PEMT
42221	6.3912E-3	2.2517E-2	13	1086	157	28944	response to chemical stimulus	ASAH1|DTYMK|AHCY|NOS3|HPRT|COQ7|ADH5|CS|G6PDX|PEMT|CYC1|GGT1|GCLM
45638	6.8637E-3	2.4005E-2	2	23	157	28944	negative regulation of myeloid cell differentiation	NME2|NME1
19835	6.8637E-3	2.4005E-2	2	23	157	28944	cytolysis	TSTA3|HPRT
6730	6.8693E-3	2.4005E-2	4	138	157	28944	one-carbon metabolic process	GCSH|DNMT1|PEMT|TYMS
46039	7.1029E-3	2.4755E-2	3	72	157	28944	GTP metabolic process	NME2|NME4|NME1
16042	7.2207E-3	2.5098E-2	4	140	157	28944	lipid catabolic process	PLA2G2D|HEXB|PLA2G7|PLD3
6752	7.4612E-3	2.5795E-2	2	24	157	28944	group transfer coenzyme metabolic process	PANK4|FBP1
6040	7.4612E-3	2.5795E-2	2	24	157	28944	amino sugar metabolic process	CMAS|HEXB
19400	8.0813E-3	2.7864E-2	2	25	157	28944	alditol metabolic process	DGAT2|GALK1
48609	9.4782E-3	3.2383E-2	7	432	157	28944	reproductive process in a multicellular organism	PGS1|SGPL1|B4GALT1|NOS3|HEXB|GGT1|NME1
32504	9.4782E-3	3.2383E-2	7	432	157	28944	multicellular organism reproduction	PGS1|SGPL1|B4GALT1|NOS3|HEXB|GGT1|NME1
42127	1.0629E-2	3.2383E-2	9	665	157	28944	regulation of cell proliferation	LAMA5|DNMT1|B4GALT1|RRM2|SPHK2|NOS3|PEMT|GGT1|SAT1
6168	1.0819E-2	3.2383E-2	1	2	157	28944	adenine salvage	HPRT
43096	1.0819E-2	3.2383E-2	1	2	157	28944	purine base salvage	HPRT
51447	1.0819E-2	3.2383E-2	1	2	157	28944	negative regulation of meiotic cell cycle	CS
6424	1.0819E-2	3.2383E-2	1	2	157	28944	glutamyl-tRNA aminoacylation	EARS2
6532	1.0819E-2	3.2383E-2	1	2	157	28944	aspartate biosynthetic process	GOT2
14740	1.0819E-2	3.2383E-2	1	2	157	28944	negative regulation of muscle hyperplasia	NOS3
8614	1.0819E-2	3.2383E-2	1	2	157	28944	pyridoxine metabolic process	PDXK
8615	1.0819E-2	3.2383E-2	1	2	157	28944	pyridoxine biosynthetic process	PDXK
14805	1.0819E-2	3.2383E-2	1	2	157	28944	smooth muscle adaptation	NOS3
6663	1.0819E-2	3.2383E-2	1	2	157	28944	platelet activating factor biosynthetic process	LPCAT2
6668	1.0819E-2	3.2383E-2	1	2	157	28944	sphinganine-1-phosphate metabolic process	SPHK2
51774	1.0819E-2	3.2383E-2	1	2	157	28944	negative regulation of nitric-oxide synthase 2 biosynthetic process	GGT1
60179	1.0819E-2	3.2383E-2	1	2	157	28944	male mating behavior	HEXB
19255	1.0819E-2	3.2383E-2	1	2	157	28944	glucose 1-phosphate metabolic process	UGP2
45915	1.0819E-2	3.2383E-2	1	2	157	28944	positive regulation of catecholamine metabolic process	HPRT
9082	1.0819E-2	3.2383E-2	1	2	157	28944	branched chain family amino acid biosynthetic process	BCAT1
45964	1.0819E-2	3.2383E-2	1	2	157	28944	positive regulation of dopamine metabolic process	HPRT
9159	1.0819E-2	3.2383E-2	1	2	157	28944	deoxyribonucleoside monophosphate catabolic process	NT5M
33762	1.0819E-2	3.2383E-2	1	2	157	28944	response to glucagon stimulus	CYC1
46083	1.0819E-2	3.2383E-2	1	2	157	28944	adenine metabolic process	HPRT
46084	1.0819E-2	3.2383E-2	1	2	157	28944	adenine biosynthetic process	HPRT
19464	1.0819E-2	3.2383E-2	1	2	157	28944	glycine decarboxylation via glycine cleavage system	GCSH
9226	1.0819E-2	3.2383E-2	1	2	157	28944	nucleotide-sugar biosynthetic process	CMAS
46100	1.0819E-2	3.2383E-2	1	2	157	28944	hypoxanthine metabolic process	HPRT
46149	1.0819E-2	3.2383E-2	1	2	157	28944	pigment catabolic process	BLVRA
19550	1.0819E-2	3.2383E-2	1	2	157	28944	glutamate catabolic process to aspartate	GOT2
19551	1.0819E-2	3.2383E-2	1	2	157	28944	glutamate catabolic process to 2-oxoglutarate	GOT2
46184	1.0819E-2	3.2383E-2	1	2	157	28944	aldehyde biosynthetic process	GPI1
46208	1.0819E-2	3.2383E-2	1	2	157	28944	spermine catabolic process	SAT1
19585	1.0819E-2	3.2383E-2	1	2	157	28944	glucuronate metabolic process	AKR1A1
42167	1.0819E-2	3.2383E-2	1	2	157	28944	heme catabolic process	BLVRA
46292	1.0819E-2	3.2383E-2	1	2	157	28944	formaldehyde metabolic process	ADH5
19673	1.0819E-2	3.2383E-2	1	2	157	28944	GDP-mannose metabolic process	GMDS
9438	1.0819E-2	3.2383E-2	1	2	157	28944	methylglyoxal metabolic process	GPI1
19682	1.0819E-2	3.2383E-2	1	2	157	28944	glyceraldehyde-3-phosphate metabolic process	TPI1
46351	1.0819E-2	3.2383E-2	1	2	157	28944	disaccharide biosynthetic process	B4GALT1
46380	1.0819E-2	3.2383E-2	1	2	157	28944	N-acetylneuraminate biosynthetic process	CMAS
46381	1.0819E-2	3.2383E-2	1	2	157	28944	CMP-N-acetylneuraminate metabolic process	CMAS
42339	1.0819E-2	3.2383E-2	1	2	157	28944	keratan sulfate metabolic process	GNS
46469	1.0819E-2	3.2383E-2	1	2	157	28944	platelet activating factor metabolic process	LPCAT2
46512	1.0819E-2	3.2383E-2	1	2	157	28944	sphingosine biosynthetic process	SPTLC2
18065	1.0819E-2	3.2383E-2	1	2	157	28944	protein-cofactor linkage	LIPT1
18119	1.0819E-2	3.2383E-2	1	2	157	28944	peptidyl-cysteine S-nitrosylation	ADH5
42816	1.0819E-2	3.2383E-2	1	2	157	28944	vitamin B6 metabolic process	PDXK
42819	1.0819E-2	3.2383E-2	1	2	157	28944	vitamin B6 biosynthetic process	PDXK
5988	1.0819E-2	3.2383E-2	1	2	157	28944	lactose metabolic process	B4GALT1
5989	1.0819E-2	3.2383E-2	1	2	157	28944	lactose biosynthetic process	B4GALT1
32613	1.0819E-2	3.2383E-2	1	2	157	28944	interleukin-10 production	G6PDX
32615	1.0819E-2	3.2383E-2	1	2	157	28944	interleukin-12 production	G6PDX
6011	1.0819E-2	3.2383E-2	1	2	157	28944	UDP-glucose metabolic process	UGP2
18343	1.0819E-2	3.2383E-2	1	2	157	28944	protein farnesylation	COX10
6063	1.0819E-2	3.2383E-2	1	2	157	28944	uronic acid metabolic process	AKR1A1
1998	1.0819E-2	3.2383E-2	1	2	157	28944	angiotensin mediated vasoconstriction involved in regulation of systemic arterial blood pressure	G6PDX
2033	1.0819E-2	3.2383E-2	1	2	157	28944	vasodilation by angiotensin involved in regulation of systemic arterial blood pressure	G6PDX
10033	1.0922E-2	3.2615E-2	9	668	157	28944	response to organic substance	CS|ASAH1|DTYMK|NOS3|G6PDX|CYC1|HPRT|GGT1|ADH5
16043	1.1010E-2	3.2801E-2	19	1979	157	28944	cellular component organization	LAMA5|DNMT1|B4GALT1|RRM2|HEXB|CAD|GBA|HPRT|PGD|COQ7|NME1|PGS1|ATP5B|POLR1B|LPCAT2|B3GNT2|FBP1|DCTPP1|COX10
271	1.1512E-2	3.4141E-2	2	30	157	28944	polysaccharide biosynthetic process	CMAS|CHSY1
7033	1.1512E-2	3.4141E-2	2	30	157	28944	vacuole organization	HEXB|GBA
33013	1.2263E-2	3.6201E-2	2	31	157	28944	tetrapyrrole metabolic process	COX10|BLVRA
6778	1.2263E-2	3.6201E-2	2	31	157	28944	porphyrin metabolic process	COX10|BLVRA
32990	1.2696E-2	3.7393E-2	5	254	157	28944	cell part morphogenesis	LAMA5|B3GNT2|HPRT|COQ7|COX10
9653	1.2741E-2	3.7441E-2	13	1186	157	28944	anatomical structure morphogenesis	LAMA5|B4GALT1|NOS3|IPMK|HPRT|COQ7|PGS1|CS|GPI1|SGPL1|G6PDX|B3GNT2|COX10
16331	1.3430E-2	3.9376E-2	3	91	157	28944	morphogenesis of embryonic epithelium	LAMA5|IPMK|COQ7
46148	1.3826E-2	4.0447E-2	2	33	157	28944	pigment biosynthetic process	HPRT|COX10
1568	1.5000E-2	4.2788E-2	5	265	157	28944	blood vessel development	GPI1|SGPL1|B4GALT1|SPHK2|NOS3
21915	1.5489E-2	4.2788E-2	3	96	157	28944	neural tube development	IPMK|PGD|COQ7
90116	1.6185E-2	4.2788E-2	1	3	157	28944	C-5 methylation of cytosine	DNMT1
32776	1.6185E-2	4.2788E-2	1	3	157	28944	DNA methylation on cytosine	DNMT1
6166	1.6185E-2	4.2788E-2	1	3	157	28944	purine ribonucleoside salvage	HPRT
6177	1.6185E-2	4.2788E-2	1	3	157	28944	GMP biosynthetic process	IMPDH2
6189	1.6185E-2	4.2788E-2	1	3	157	28944	'de novo' IMP biosynthetic process	PFAS
43101	1.6185E-2	4.2788E-2	1	3	157	28944	purine salvage	HPRT
98	1.6185E-2	4.2788E-2	1	3	157	28944	sulfur amino acid catabolic process	AHCY
8295	1.6185E-2	4.2788E-2	1	3	157	28944	spermidine biosynthetic process	SRM
43174	1.6185E-2	4.2788E-2	1	3	157	28944	nucleoside salvage	HPRT
10424	1.6185E-2	4.2788E-2	1	3	157	28944	DNA methylation on cytosine within a CG sequence	DNMT1
33015	1.6185E-2	4.2788E-2	1	3	157	28944	tetrapyrrole catabolic process	BLVRA
266	1.6185E-2	4.2788E-2	1	3	157	28944	mitochondrial fission	COX10
6531	1.6185E-2	4.2788E-2	1	3	157	28944	aspartate metabolic process	GOT2
6538	1.6185E-2	4.2788E-2	1	3	157	28944	glutamate catabolic process	GOT2
14738	1.6185E-2	4.2788E-2	1	3	157	28944	regulation of muscle hyperplasia	NOS3
14745	1.6185E-2	4.2788E-2	1	3	157	28944	negative regulation of muscle adaptation	NOS3
6566	1.6185E-2	4.2788E-2	1	3	157	28944	threonine metabolic process	PGD
43457	1.6185E-2	4.2788E-2	1	3	157	28944	regulation of cellular respiration	CS
6620	1.6185E-2	4.2788E-2	1	3	157	28944	posttranslational protein targeting to membrane	FBP1
2544	1.6185E-2	4.2788E-2	1	3	157	28944	chronic inflammatory response	AHCY
6689	1.6185E-2	4.2788E-2	1	3	157	28944	ganglioside catabolic process	HEXB
17014	1.6185E-2	4.2788E-2	1	3	157	28944	protein amino acid nitrosylation	ADH5
6787	1.6185E-2	4.2788E-2	1	3	157	28944	porphyrin catabolic process	BLVRA
60055	1.6185E-2	4.2788E-2	1	3	157	28944	angiogenesis involved in wound healing	B4GALT1
19348	1.6185E-2	4.2788E-2	1	3	157	28944	dolichol metabolic process	DPM2
45988	1.6185E-2	4.2788E-2	1	3	157	28944	negative regulation of striated muscle contraction	ARG2
9130	1.6185E-2	4.2788E-2	1	3	157	28944	pyrimidine nucleoside monophosphate biosynthetic process	TYMS
3072	1.6185E-2	4.2788E-2	1	3	157	28944	renal control of peripheral vascular resistance involved in regulation of systemic arterial blood pressure	G6PDX
46125	1.6185E-2	4.2788E-2	1	3	157	28944	pyrimidine deoxyribonucleoside metabolic process	DCK
9313	1.6185E-2	4.2788E-2	1	3	157	28944	oligosaccharide catabolic process	HEXB
1306	1.6185E-2	4.2788E-2	1	3	157	28944	age-dependent response to oxidative stress	COQ7
15712	1.6185E-2	4.2788E-2	1	3	157	28944	hexose phosphate transport	G6PC3
19853	1.6185E-2	4.2788E-2	1	3	157	28944	L-ascorbic acid biosynthetic process	AKR1A1
15760	1.6185E-2	4.2788E-2	1	3	157	28944	glucose-6-phosphate transport	G6PC3
7571	1.6185E-2	4.2788E-2	1	3	157	28944	age-dependent general metabolic decline	COQ7
30206	1.6185E-2	4.2788E-2	1	3	157	28944	chondroitin sulfate biosynthetic process	CHSY1
1574	1.6185E-2	4.2788E-2	1	3	157	28944	ganglioside biosynthetic process	ST6GALNAC6
50746	1.6185E-2	4.2788E-2	1	3	157	28944	regulation of lipoprotein metabolic process	PEMT
71374	1.6185E-2	4.2788E-2	1	3	157	28944	cellular response to parathyroid hormone stimulus	CS
46827	1.6185E-2	4.2788E-2	1	3	157	28944	positive regulation of protein export from nucleus	CS
5984	1.6185E-2	4.2788E-2	1	3	157	28944	disaccharide metabolic process	B4GALT1
6059	1.6185E-2	4.2788E-2	1	3	157	28944	hexitol metabolic process	GALK1
6069	1.6185E-2	4.2788E-2	1	3	157	28944	ethanol oxidation	ADH5
6106	1.6185E-2	4.2788E-2	1	3	157	28944	fumarate metabolic process	GOT2
2034	1.6185E-2	4.2788E-2	1	3	157	28944	regulation of blood vessel size by renin-angiotensin	G6PDX
32989	1.6215E-2	4.2788E-2	6	372	157	28944	cellular component morphogenesis	PGS1|LAMA5|B3GNT2|HPRT|COQ7|COX10
45777	1.6324E-2	4.2987E-2	2	36	157	28944	positive regulation of blood pressure	G6PDX|ADH5
7275	1.6947E-2	4.4538E-2	23	2658	157	28944	multicellular organismal development	LAMA5|ARG2|ASAH1|B4GALT1|TPI1|SPHK2|NOS3|HEXB|IPMK|ATP5A1|HPRT|PGD|COQ7|NME1|PGS1|CS|GPI1|SGPL1|POLR1B|G6PDX|B3GNT2|ACO1|FBP1
51262	1.7196E-2	4.5100E-2	2	37	157	28944	protein tetramerization	RRM2|DCTPP1
1944	1.7569E-2	4.5985E-2	5	276	157	28944	vasculature development	GPI1|SGPL1|B4GALT1|SPHK2|NOS3
3006	1.8065E-2	4.7189E-2	5	278	157	28944	reproductive developmental process	PGS1|SGPL1|B4GALT1|NOS3|PGD
