# Supplementary material for: Modulation of Immune Signaling and Metabolism Highlights Host and Fungal Transcriptional Responses in Mouse Models of Invasive Pulmonary Aspergillosis
Source: Sci Rep. 2017 Dec 6;7:17096. doi: 10.1038/s41598-017-17000-1 (PMC5719083; doi:10.1038/s41598-017-17000-1)
Supplement: Supplementary file 1 — Supplementary zip [file 41598_2017_17000_MOESM1_ESM.zip › Supp_Files_Final/Supp_File_5_Metabolism_Pathways/BINGO/Group3.bgo.txt]

File created with bingo (c) on May 11, 2017 at 10:44:44 PM

ontology: namespace
curator:  bingo

Selected ontology file : bundle://116.0:1/data/GO_Biological_Process
Selected annotation file : bundle://116.0:1/data/M_musculus_default
Discarded evidence codes : 
Overrepresentation
Selected statistical test : Hypergeometric test
Selected correction : Benjamini & Hochberg False Discovery Rate (FDR) correction
Selected significance level : 0.05
Testing option : Use whole annotation as reference set
The selected cluster :
IPPK	H6PD	COX15	ATP5K	LIAS	GLS	NT5C	PTDSS1	NT5E	POLD2	FPGS	DNMT3B	COX11	HYI	LTA4H	PRPS1L3	PCK2	POLR2L	PLA2G12A	AOC2	SLC33A1	GATB	B3GALT6	ACSL4	QRSL1	PLA2G16	POLR3A	PIGA	IMPAD1	MGAT4A	POLR1D	PI4KA	PIK3C3	POLR3H	GART	PAFAH1B2	

No annotations were retrieved for the following entities:
POLR1D	HYI	GATB	PRPS1L3	

GO-ID	p-value	corr p-value	x	n	X	N	Description	Genes in test set
8152	7.7980E-15	3.6495E-12	28	6470	32	28957	metabolic process	H6PD|ATP5K|LIAS|GLS|NT5C|PTDSS1|NT5E|POLD2|FPGS|DNMT3B|LTA4H|PCK2|POLR2L|PLA2G12A|AOC2|B3GALT6|ACSL4|QRSL1|PLA2G16|POLR3A|PIGA|IMPAD1|MGAT4A|PI4KA|PIK3C3|POLR3H|GART|PAFAH1B2
44238	6.6525E-14	1.5567E-11	26	5586	32	28957	primary metabolic process	H6PD|ATP5K|GLS|NT5C|PTDSS1|NT5E|POLD2|DNMT3B|LTA4H|PCK2|POLR2L|PLA2G12A|AOC2|B3GALT6|ACSL4|QRSL1|PLA2G16|POLR3A|PIGA|IMPAD1|MGAT4A|PI4KA|PIK3C3|POLR3H|GART|PAFAH1B2
44237	4.1575E-13	6.4858E-11	25	5370	32	28957	cellular metabolic process	H6PD|ATP5K|LIAS|GLS|NT5C|PTDSS1|NT5E|POLD2|FPGS|DNMT3B|LTA4H|PCK2|POLR2L|PLA2G12A|AOC2|B3GALT6|ACSL4|QRSL1|POLR3A|PIGA|IMPAD1|PI4KA|PIK3C3|POLR3H|GART
44281	6.9717E-10	8.1569E-8	13	1349	32	28957	small molecule metabolic process	H6PD|AOC2|ATP5K|ACSL4|LIAS|GLS|NT5C|NT5E|FPGS|DNMT3B|LTA4H|GART|PCK2
9987	5.5593E-9	5.2035E-7	26	8927	32	28957	cellular process	H6PD|ATP5K|LIAS|GLS|NT5C|PTDSS1|NT5E|POLD2|FPGS|DNMT3B|LTA4H|PCK2|POLR2L|PLA2G12A|AOC2|B3GALT6|ACSL4|QRSL1|POLR3A|PIGA|IMPAD1|PI4KA|PIK3C3|POLR3H|GART|PAFAH1B2
44249	3.9297E-8	3.0652E-6	15	2692	32	28957	cellular biosynthetic process	ATP5K|B3GALT6|LIAS|QRSL1|PTDSS1|NT5E|POLR3A|PIGA|POLD2|FPGS|POLR3H|LTA4H|GART|PCK2|POLR2L
6629	4.7373E-8	3.1672E-6	9	703	32	28957	lipid metabolic process	PLA2G16|PTDSS1|PLA2G12A|PIGA|PI4KA|ACSL4|PIK3C3|LTA4H|PAFAH1B2
9058	6.1052E-8	3.5715E-6	15	2782	32	28957	biosynthetic process	ATP5K|B3GALT6|LIAS|QRSL1|PTDSS1|NT5E|POLR3A|PIGA|POLD2|FPGS|POLR3H|LTA4H|GART|PCK2|POLR2L
46486	4.4573E-7	2.3178E-5	5	140	32	28957	glycerolipid metabolic process	PTDSS1|PIGA|PI4KA|ACSL4|PIK3C3
44255	9.2518E-7	4.3298E-5	7	493	32	28957	cellular lipid metabolic process	PTDSS1|PLA2G12A|PIGA|PI4KA|ACSL4|PIK3C3|LTA4H
6644	1.1986E-6	5.0994E-5	5	171	32	28957	phospholipid metabolic process	PTDSS1|PLA2G12A|PIGA|PI4KA|PIK3C3
6807	1.3890E-6	5.4170E-5	14	3031	32	28957	nitrogen compound metabolic process	H6PD|AOC2|ATP5K|B3GALT6|GLS|NT5C|NT5E|POLR3A|IMPAD1|POLD2|DNMT3B|POLR3H|GART|POLR2L
19637	1.7651E-6	6.3543E-5	5	185	32	28957	organophosphate metabolic process	PTDSS1|PLA2G12A|PIGA|PI4KA|PIK3C3
9056	2.5163E-6	8.4115E-5	8	830	32	28957	catabolic process	NT5C|PLA2G16|NT5E|PLA2G12A|H6PD|PIK3C3|PAFAH1B2|GLS
6650	3.4921E-6	1.0895E-4	4	94	32	28957	glycerophospholipid metabolic process	PTDSS1|PIGA|PI4KA|PIK3C3
55086	4.2246E-6	1.2357E-4	6	396	32	28957	nucleobase, nucleoside and nucleotide metabolic process	NT5C|NT5E|H6PD|ATP5K|DNMT3B|GART
44283	5.5243E-6	1.5208E-4	6	415	32	28957	small molecule biosynthetic process	NT5E|ATP5K|LTA4H|LIAS|GART|PCK2
6725	1.3842E-5	3.5988E-4	4	133	32	28957	cellular aromatic compound metabolic process	AOC2|FPGS|DNMT3B|GART
19752	1.9219E-5	4.3299E-4	6	517	32	28957	carboxylic acid metabolic process	FPGS|ACSL4|LTA4H|LIAS|GLS|PCK2
43436	1.9219E-5	4.3299E-4	6	517	32	28957	oxoacid metabolic process	FPGS|ACSL4|LTA4H|LIAS|GLS|PCK2
6082	1.9429E-5	4.3299E-4	6	518	32	28957	organic acid metabolic process	FPGS|ACSL4|LTA4H|LIAS|GLS|PCK2
42180	2.2334E-5	4.7511E-4	6	531	32	28957	cellular ketone metabolic process	FPGS|ACSL4|LTA4H|LIAS|GLS|PCK2
9308	3.0454E-5	6.1967E-4	5	333	32	28957	amine metabolic process	AOC2|IMPAD1|DNMT3B|B3GALT6|GLS
34641	3.8619E-5	7.5308E-4	12	2946	32	28957	cellular nitrogen compound metabolic process	NT5C|NT5E|H6PD|AOC2|POLR3A|POLD2|ATP5K|DNMT3B|POLR3H|GART|GLS|POLR2L
6753	4.5908E-5	8.2634E-4	5	363	32	28957	nucleoside phosphate metabolic process	NT5C|NT5E|H6PD|ATP5K|GART
9117	4.5908E-5	8.2634E-4	5	363	32	28957	nucleotide metabolic process	NT5C|NT5E|H6PD|ATP5K|GART
30384	5.5966E-5	9.7008E-4	3	67	32	28957	phosphoinositide metabolic process	PIGA|PI4KA|PIK3C3
46483	7.8838E-5	1.3177E-3	5	407	32	28957	heterocycle metabolic process	NT5E|FPGS|ATP5K|LIAS|GART
5975	1.0545E-4	1.7018E-3	5	433	32	28957	carbohydrate metabolic process	H6PD|IMPAD1|MGAT4A|B3GALT6|PCK2
6790	1.8979E-4	2.8356E-3	3	101	32	28957	sulfur metabolic process	IMPAD1|DNMT3B|LIAS
46854	1.9995E-4	2.8356E-3	2	19	32	28957	phosphoinositide phosphorylation	PI4KA|PIK3C3
9126	1.9995E-4	2.8356E-3	2	19	32	28957	purine nucleoside monophosphate metabolic process	NT5E|GART
9167	1.9995E-4	2.8356E-3	2	19	32	28957	purine ribonucleoside monophosphate metabolic process	NT5E|GART
9161	2.4521E-4	3.3753E-3	2	21	32	28957	ribonucleoside monophosphate metabolic process	NT5E|GART
32787	3.0700E-4	4.1050E-3	4	296	32	28957	monocarboxylic acid metabolic process	FPGS|ACSL4|LTA4H|PCK2
46834	3.2161E-4	4.1809E-3	2	24	32	28957	lipid phosphorylation	PI4KA|PIK3C3
6164	3.9868E-4	5.0427E-3	3	130	32	28957	purine nucleotide biosynthetic process	NT5E|ATP5K|GART
6730	4.7469E-4	5.7921E-3	3	138	32	28957	one-carbon metabolic process	FPGS|DNMT3B|GART
6139	4.8580E-4	5.7921E-3	10	2718	32	28957	nucleobase, nucleoside, nucleotide and nucleic acid metabolic process	NT5C|NT5E|H6PD|POLR3A|POLD2|ATP5K|DNMT3B|POLR3H|GART|POLR2L
16042	4.9505E-4	5.7921E-3	3	140	32	28957	lipid catabolic process	PLA2G16|PLA2G12A|PAFAH1B2
6793	5.5660E-4	6.2021E-3	6	957	32	28957	phosphorus metabolic process	NT5C|NT5E|IMPAD1|ATP5K|PI4KA|PIK3C3
6796	5.5660E-4	6.2021E-3	6	957	32	28957	phosphate metabolic process	NT5C|NT5E|IMPAD1|ATP5K|PI4KA|PIK3C3
46128	6.1145E-4	6.5036E-3	2	33	32	28957	purine ribonucleoside metabolic process	NT5E|DNMT3B
42278	6.1145E-4	6.5036E-3	2	33	32	28957	purine nucleoside metabolic process	NT5E|DNMT3B
44282	6.3498E-4	6.6038E-3	4	359	32	28957	small molecule catabolic process	NT5C|NT5E|H6PD|GLS
9165	7.8409E-4	7.9773E-3	3	164	32	28957	nucleotide biosynthetic process	NT5E|ATP5K|GART
34404	8.6999E-4	8.4139E-3	3	170	32	28957	nucleobase, nucleoside and nucleotide biosynthetic process	NT5E|ATP5K|GART
34654	8.6999E-4	8.4139E-3	3	170	32	28957	nucleobase, nucleoside, nucleotide and nucleic acid biosynthetic process	NT5E|ATP5K|GART
6732	8.8486E-4	8.4139E-3	3	171	32	28957	coenzyme metabolic process	H6PD|FPGS|LIAS
30203	8.9893E-4	8.4139E-3	2	40	32	28957	glycosaminoglycan metabolic process	IMPAD1|B3GALT6
16311	1.0761E-3	9.4033E-3	3	183	32	28957	dephosphorylation	NT5C|NT5E|IMPAD1
46086	1.1051E-3	9.4033E-3	1	1	32	28957	adenosine biosynthetic process	NT5E
6196	1.1051E-3	9.4033E-3	1	1	32	28957	AMP catabolic process	NT5E
6543	1.1051E-3	9.4033E-3	1	1	32	28957	glutamine catabolic process	GLS
60996	1.1051E-3	9.4033E-3	1	1	32	28957	dendritic spine development	ACSL4
46474	1.2398E-3	1.0361E-2	2	47	32	28957	glycerophospholipid biosynthetic process	PTDSS1|PIGA
6022	1.2928E-3	1.0615E-2	2	48	32	28957	aminoglycan metabolic process	IMPAD1|B3GALT6
9119	1.3469E-3	1.0868E-2	2	49	32	28957	ribonucleoside metabolic process	NT5E|DNMT3B
51186	1.5326E-3	1.2157E-2	3	207	32	28957	cofactor metabolic process	H6PD|FPGS|LIAS
9150	1.7768E-3	1.3859E-2	3	218	32	28957	purine ribonucleotide metabolic process	NT5E|ATP5K|GART
9116	1.8179E-3	1.3947E-2	2	57	32	28957	nucleoside metabolic process	NT5E|DNMT3B
9259	1.8713E-3	1.3977E-2	3	222	32	28957	ribonucleotide metabolic process	NT5E|ATP5K|GART
45017	1.8816E-3	1.3977E-2	2	58	32	28957	glycerolipid biosynthetic process	PTDSS1|PIGA
6659	2.2090E-3	1.4983E-2	1	2	32	28957	phosphatidylserine biosynthetic process	PTDSS1
9105	2.2090E-3	1.4983E-2	1	2	32	28957	lipoic acid biosynthetic process	LIAS
9107	2.2090E-3	1.4983E-2	1	2	32	28957	lipoate biosynthetic process	LIAS
9128	2.2090E-3	1.4983E-2	1	2	32	28957	purine nucleoside monophosphate catabolic process	NT5E
9158	2.2090E-3	1.4983E-2	1	2	32	28957	ribonucleoside monophosphate catabolic process	NT5E
9169	2.2090E-3	1.4983E-2	1	2	32	28957	purine ribonucleoside monophosphate catabolic process	NT5E
9108	2.5012E-3	1.6722E-2	2	67	32	28957	coenzyme biosynthetic process	FPGS|LIAS
30258	2.6502E-3	1.7469E-2	2	69	32	28957	lipid modification	PI4KA|PIK3C3
9123	2.8034E-3	1.8222E-2	2	71	32	28957	nucleoside monophosphate metabolic process	NT5E|GART
6163	3.2558E-3	1.9134E-2	3	270	32	28957	purine nucleotide metabolic process	NT5E|ATP5K|GART
90116	3.3117E-3	1.9134E-2	1	3	32	28957	C-5 methylation of cytosine	DNMT3B
32776	3.3117E-3	1.9134E-2	1	3	32	28957	DNA methylation on cytosine	DNMT3B
43045	3.3117E-3	1.9134E-2	1	3	32	28957	DNA methylation involved in embryonic development	DNMT3B
6189	3.3117E-3	1.9134E-2	1	3	32	28957	'de novo' IMP biosynthetic process	GART
10424	3.3117E-3	1.9134E-2	1	3	32	28957	DNA methylation on cytosine within a CG sequence	DNMT3B
273	3.3117E-3	1.9134E-2	1	3	32	28957	lipoic acid metabolic process	LIAS
31503	3.3117E-3	1.9134E-2	1	3	32	28957	protein complex localization	DNMT3B
9106	3.3117E-3	1.9134E-2	1	3	32	28957	lipoate metabolic process	LIAS
8610	4.1719E-3	2.3207E-2	3	295	32	28957	lipid biosynthetic process	PTDSS1|PIGA|LTA4H
44271	4.2513E-3	2.3207E-2	3	297	32	28957	cellular nitrogen compound biosynthetic process	NT5E|ATP5K|GART
16051	4.2683E-3	2.3207E-2	2	88	32	28957	carbohydrate biosynthetic process	B3GALT6|PCK2
5976	4.3634E-3	2.3207E-2	2	89	32	28957	polysaccharide metabolic process	IMPAD1|B3GALT6
6188	4.4133E-3	2.3207E-2	1	4	32	28957	IMP biosynthetic process	GART
46499	4.4133E-3	2.3207E-2	1	4	32	28957	S-adenosylmethioninamine metabolic process	DNMT3B
9113	4.4133E-3	2.3207E-2	1	4	32	28957	purine base biosynthetic process	GART
46040	4.4133E-3	2.3207E-2	1	4	32	28957	IMP metabolic process	GART
6519	4.4949E-3	2.3374E-2	3	303	32	28957	cellular amino acid and derivative metabolic process	AOC2|DNMT3B|GLS
8654	4.6546E-3	2.3678E-2	2	92	32	28957	phospholipid biosynthetic process	PTDSS1|PIGA
51188	4.6546E-3	2.3678E-2	2	92	32	28957	cofactor biosynthetic process	FPGS|LIAS
44248	5.0599E-3	2.5462E-2	4	635	32	28957	cellular catabolic process	NT5C|NT5E|PIK3C3|GLS
9152	5.3682E-3	2.6727E-2	2	99	32	28957	purine ribonucleotide biosynthetic process	ATP5K|GART
44262	5.4603E-3	2.6879E-2	3	325	32	28957	cellular carbohydrate metabolic process	H6PD|B3GALT6|PCK2
6346	5.5136E-3	2.6879E-2	1	5	32	28957	methylation-dependent chromatin silencing	DNMT3B
9260	5.5807E-3	2.6926E-2	2	101	32	28957	ribonucleotide biosynthetic process	ATP5K|GART
32259	5.6884E-3	2.7156E-2	2	102	32	28957	methylation	DNMT3B|GART
43170	5.7445E-3	2.7156E-2	11	4401	32	28957	macromolecule metabolic process	POLR3A|PIGA|IMPAD1|POLD2|DNMT3B|B3GALT6|PIK3C3|POLR3H|LTA4H|QRSL1|POLR2L
46085	6.6128E-3	3.0341E-2	1	6	32	28957	adenosine metabolic process	NT5E
6658	6.6128E-3	3.0341E-2	1	6	32	28957	phosphatidylserine metabolic process	PTDSS1
46033	6.6128E-3	3.0341E-2	1	6	32	28957	AMP metabolic process	NT5E
34645	6.9925E-3	3.1772E-2	7	2098	32	28957	cellular macromolecule biosynthetic process	POLR3A|PIGA|POLD2|B3GALT6|POLR3H|QRSL1|POLR2L
9059	7.1732E-3	3.2279E-2	7	2108	32	28957	macromolecule biosynthetic process	POLR3A|PIGA|POLD2|B3GALT6|POLR3H|QRSL1|POLR2L
44260	7.4658E-3	3.3276E-2	10	3902	32	28957	cellular macromolecule metabolic process	POLR3A|PIGA|IMPAD1|POLD2|DNMT3B|B3GALT6|PIK3C3|POLR3H|QRSL1|POLR2L
9264	7.7108E-3	3.3726E-2	1	7	32	28957	deoxyribonucleotide catabolic process	NT5C
9396	7.7108E-3	3.3726E-2	1	7	32	28957	folic acid and derivative biosynthetic process	FPGS
6066	7.8578E-3	3.4050E-2	3	371	32	28957	alcohol metabolic process	H6PD|AOC2|PCK2
51704	8.2095E-3	3.5248E-2	3	377	32	28957	multi-organism process	ACSL4|POLR3H|LIAS
46112	8.8076E-3	3.5843E-2	1	8	32	28957	nucleobase biosynthetic process	GART
46129	8.8076E-3	3.5843E-2	1	8	32	28957	purine ribonucleoside biosynthetic process	NT5E
42451	8.8076E-3	3.5843E-2	1	8	32	28957	purine nucleoside biosynthetic process	NT5E
42455	8.8076E-3	3.5843E-2	1	8	32	28957	ribonucleoside biosynthetic process	NT5E
60136	8.8076E-3	3.5843E-2	1	8	32	28957	embryonic process involved in female pregnancy	ACSL4
9163	8.8076E-3	3.5843E-2	1	8	32	28957	nucleoside biosynthetic process	NT5E
9100	9.2182E-3	3.7191E-2	2	131	32	28957	glycoprotein metabolic process	IMPAD1|B3GALT6
2063	9.9033E-3	3.9613E-2	1	9	32	28957	chondrocyte development	IMPAD1
6006	1.0469E-2	4.1520E-2	2	140	32	28957	glucose metabolic process	H6PD|PCK2
46498	1.0998E-2	4.2537E-2	1	10	32	28957	S-adenosylhomocysteine metabolic process	DNMT3B
6023	1.0998E-2	4.2537E-2	1	10	32	28957	aminoglycan biosynthetic process	B3GALT6
6024	1.0998E-2	4.2537E-2	1	10	32	28957	glycosaminoglycan biosynthetic process	B3GALT6
46394	1.1941E-2	4.3196E-2	2	150	32	28957	carboxylic acid biosynthetic process	LTA4H|LIAS
16053	1.1941E-2	4.3196E-2	2	150	32	28957	organic acid biosynthetic process	LTA4H|LIAS
6144	1.2091E-2	4.3196E-2	1	11	32	28957	purine base metabolic process	GART
2087	1.2091E-2	4.3196E-2	1	11	32	28957	regulation of respiratory gaseous exchange by neurological system process	GLS
45	1.2091E-2	4.3196E-2	1	11	32	28957	autophagic vacuole assembly	PIK3C3
6740	1.2091E-2	4.3196E-2	1	11	32	28957	NADPH regeneration	H6PD
9065	1.2091E-2	4.3196E-2	1	11	32	28957	glutamine family amino acid catabolic process	GLS
7032	1.2091E-2	4.3196E-2	1	11	32	28957	endosome organization	PIK3C3
6098	1.2091E-2	4.3196E-2	1	11	32	28957	pentose-phosphate shunt	H6PD
6107	1.2091E-2	4.3196E-2	1	11	32	28957	oxaloacetate metabolic process	PCK2
6575	1.3023E-2	4.5035E-2	2	157	32	28957	cellular amino acid derivative metabolic process	AOC2|DNMT3B
44065	1.3183E-2	4.5035E-2	1	12	32	28957	regulation of respiratory system process	GLS
6349	1.3183E-2	4.5035E-2	1	12	32	28957	regulation of gene expression by genetic imprinting	DNMT3B
30204	1.3183E-2	4.5035E-2	1	12	32	28957	chondroitin sulfate metabolic process	IMPAD1
71514	1.3183E-2	4.5035E-2	1	12	32	28957	genetic imprinting	DNMT3B
16236	1.3183E-2	4.5035E-2	1	12	32	28957	macroautophagy	PIK3C3
