# Supplementary material for: Modulation of Immune Signaling and Metabolism Highlights Host and Fungal Transcriptional Responses in Mouse Models of Invasive Pulmonary Aspergillosis
Source: Sci Rep. 2017 Dec 6;7:17096. doi: 10.1038/s41598-017-17000-1 (PMC5719083; doi:10.1038/s41598-017-17000-1)
Supplement: Supplementary file 1 — Supplementary zip [file 41598_2017_17000_MOESM1_ESM.zip › Supp_Files_Final/Supp_File_5_Metabolism_Pathways/BINGO/Group4.bgo.txt]

File created with bingo (c) on May 11, 2017 at 10:45:29 PM

ontology: namespace
curator:  bingo

Selected ontology file : bundle://116.0:1/data/GO_Biological_Process
Selected annotation file : bundle://116.0:1/data/M_musculus_default
Discarded evidence codes : 
Overrepresentation
Selected statistical test : Hypergeometric test
Selected correction : Benjamini & Hochberg False Discovery Rate (FDR) correction
Selected significance level : 0.05
Testing option : Use whole annotation as reference set
The selected cluster :
PRIM2	DDC	MTMR2	AHCYL1	GALNT13	PIGT	NDUFA12	PON2	AK1	ATP5C1	PLA2G6	ENO2	PTGS2	UGCG	NANP	HPGDS	ATIC	POLR2A	POLR2B	GMPPA	SC5D	B4GALNT1	NANS	SEPHS1	ATP6V1D	PSPH	PGM1	PDHX	GGT7	GALNT3	DCXR	PTGES3	ATP5F1	CRLS1	EXT1	LPCAT4	NDUFS5	PIGK	CMPK1	BLVRB	UQCRC2	SCLY	PIGF	

No annotations were retrieved for the following entities:
GALNT3	PON2	

GO-ID	p-value	corr p-value	x	n	X	N	Description	Genes in test set
8152	1.9067E-23	1.0048E-20	39	6470	41	28956	metabolic process	PRIM2|DDC|MTMR2|AHCYL1|GALNT13|PIGT|NDUFA12|AK1|ATP5C1|PLA2G6|ENO2|PTGS2|UGCG|NANP|HPGDS|ATIC|POLR2A|POLR2B|GMPPA|SC5D|B4GALNT1|NANS|ATP6V1D|PSPH|PGM1|PDHX|GGT7|DCXR|PTGES3|ATP5F1|CRLS1|LPCAT4|NDUFS5|PIGK|CMPK1|BLVRB|UQCRC2|SCLY|PIGF
44237	1.2939E-17	3.4094E-15	33	5370	41	28956	cellular metabolic process	PRIM2|DDC|MTMR2|AHCYL1|GALNT13|PIGT|NDUFA12|AK1|ATP5C1|ENO2|PTGS2|UGCG|NANP|HPGDS|ATIC|POLR2A|POLR2B|SC5D|B4GALNT1|ATP6V1D|PSPH|PGM1|GGT7|DCXR|PTGES3|ATP5F1|CRLS1|LPCAT4|NDUFS5|PIGK|CMPK1|UQCRC2|PIGF
9058	4.7650E-17	8.3705E-15	26	2782	41	28956	biosynthetic process	PRIM2|DDC|GALNT13|PIGT|ATP5C1|ENO2|PTGS2|UGCG|NANP|HPGDS|ATIC|POLR2A|POLR2B|GMPPA|SC5D|B4GALNT1|ATP6V1D|PSPH|GGT7|PTGES3|ATP5F1|CRLS1|LPCAT4|PIGK|CMPK1|PIGF
44283	3.0753E-16	4.0517E-14	14	415	41	28956	small molecule biosynthetic process	DDC|GGT7|PTGES3|ATP5C1|ENO2|PTGS2|ATP5F1|NANP|HPGDS|ATIC|CMPK1|SC5D|ATP6V1D|PSPH
44249	4.9727E-15	5.2412E-13	24	2692	41	28956	cellular biosynthetic process	PRIM2|DDC|GGT7|GALNT13|PIGT|PTGES3|ATP5C1|ENO2|PTGS2|ATP5F1|CRLS1|NANP|HPGDS|ATIC|POLR2A|POLR2B|LPCAT4|PIGK|CMPK1|SC5D|B4GALNT1|ATP6V1D|PIGF|PSPH
44281	6.9632E-14	6.1160E-12	18	1349	41	28956	small molecule metabolic process	DDC|GGT7|AHCYL1|DCXR|PTGES3|AK1|ATP5C1|ENO2|PTGS2|ATP5F1|NANP|HPGDS|ATIC|CMPK1|SC5D|ATP6V1D|PSPH|PGM1
44238	1.1269E-13	8.4837E-12	30	5586	41	28956	primary metabolic process	PRIM2|DDC|GALNT13|PIGT|AK1|ATP5C1|PLA2G6|ENO2|PTGS2|UGCG|NANP|HPGDS|ATIC|POLR2A|POLR2B|SC5D|B4GALNT1|ATP6V1D|PSPH|PGM1|GGT7|DCXR|PTGES3|ATP5F1|CRLS1|LPCAT4|PIGK|CMPK1|UQCRC2|PIGF
8610	2.3641E-13	1.5573E-11	11	294	41	28956	lipid biosynthetic process	UGCG|HPGDS|PIGT|LPCAT4|PTGES3|PIGK|SC5D|B4GALNT1|PTGS2|CRLS1|PIGF
9987	7.5666E-12	4.4307E-10	34	8926	41	28956	cellular process	PRIM2|DDC|MTMR2|AHCYL1|GALNT13|PIGT|NDUFA12|AK1|ATP5C1|ENO2|PTGS2|UGCG|NANP|HPGDS|ATIC|POLR2A|POLR2B|SC5D|B4GALNT1|ATP6V1D|PSPH|PGM1|GGT7|DCXR|PTGES3|ATP5F1|CRLS1|EXT1|LPCAT4|NDUFS5|PIGK|CMPK1|UQCRC2|PIGF
44255	6.0851E-11	3.2068E-9	11	492	41	28956	cellular lipid metabolic process	UGCG|HPGDS|PIGT|LPCAT4|PTGES3|PIGK|SC5D|B4GALNT1|PTGS2|CRLS1|PIGF
6629	1.5590E-10	7.4690E-9	12	702	41	28956	lipid metabolic process	UGCG|HPGDS|PIGT|LPCAT4|PTGES3|PIGK|SC5D|B4GALNT1|PLA2G6|PTGS2|CRLS1|PIGF
6091	2.3361E-9	1.0259E-7	8	254	41	28956	generation of precursor metabolites and energy	NDUFA12|PTGES3|NDUFS5|ATP5C1|UQCRC2|ENO2|ATP5F1|ATP6V1D
44271	1.8560E-7	7.0763E-6	7	297	41	28956	cellular nitrogen compound biosynthetic process	DDC|ATIC|CMPK1|ATP5C1|ATP5F1|ATP6V1D|PSPH
8654	1.8799E-7	7.0763E-6	5	91	41	28956	phospholipid biosynthetic process	PIGT|LPCAT4|PIGK|CRLS1|PIGF
46457	4.3132E-7	1.4207E-5	3	11	41	28956	prostanoid biosynthetic process	HPGDS|PTGES3|PTGS2
1516	4.3132E-7	1.4207E-5	3	11	41	28956	prostaglandin biosynthetic process	HPGDS|PTGES3|PTGS2
19752	5.6520E-7	1.5906E-5	8	518	41	28956	carboxylic acid metabolic process	NANP|DDC|HPGDS|PTGES3|SC5D|ENO2|PTGS2|PSPH
43436	5.6520E-7	1.5906E-5	8	518	41	28956	oxoacid metabolic process	NANP|DDC|HPGDS|PTGES3|SC5D|ENO2|PTGS2|PSPH
6082	5.7346E-7	1.5906E-5	8	519	41	28956	organic acid metabolic process	NANP|DDC|HPGDS|PTGES3|SC5D|ENO2|PTGS2|PSPH
42180	6.9065E-7	1.7143E-5	8	532	41	28956	cellular ketone metabolic process	NANP|DDC|HPGDS|PTGES3|SC5D|ENO2|PTGS2|PSPH
6753	7.1563E-7	1.7143E-5	7	363	41	28956	nucleoside phosphate metabolic process	ATIC|DCXR|AK1|CMPK1|ATP5C1|ATP5F1|ATP6V1D
9117	7.1563E-7	1.7143E-5	7	363	41	28956	nucleotide metabolic process	ATIC|DCXR|AK1|CMPK1|ATP5C1|ATP5F1|ATP6V1D
6066	8.1301E-7	1.8628E-5	7	370	41	28956	alcohol metabolic process	NANP|DDC|DCXR|PTGES3|SC5D|ENO2|PGM1
6692	9.4871E-7	1.9999E-5	3	14	41	28956	prostanoid metabolic process	HPGDS|PTGES3|PTGS2
6693	9.4871E-7	1.9999E-5	3	14	41	28956	prostaglandin metabolic process	HPGDS|PTGES3|PTGS2
55086	1.2780E-6	2.5903E-5	7	396	41	28956	nucleobase, nucleoside and nucleotide metabolic process	ATIC|DCXR|AK1|CMPK1|ATP5C1|ATP5F1|ATP6V1D
46394	2.2495E-6	4.2339E-5	5	150	41	28956	carboxylic acid biosynthetic process	HPGDS|PTGES3|SC5D|PTGS2|PSPH
16053	2.2495E-6	4.2339E-5	5	150	41	28956	organic acid biosynthetic process	HPGDS|PTGES3|SC5D|PTGS2|PSPH
9165	3.4840E-6	6.3312E-5	5	164	41	28956	nucleotide biosynthetic process	ATIC|CMPK1|ATP5C1|ATP5F1|ATP6V1D
6644	4.1529E-6	6.8393E-5	5	170	41	28956	phospholipid metabolic process	PIGT|LPCAT4|PIGK|CRLS1|PIGF
34404	4.1529E-6	6.8393E-5	5	170	41	28956	nucleobase, nucleoside and nucleotide biosynthetic process	ATIC|CMPK1|ATP5C1|ATP5F1|ATP6V1D
34654	4.1529E-6	6.8393E-5	5	170	41	28956	nucleobase, nucleoside, nucleotide and nucleic acid biosynthetic process	ATIC|CMPK1|ATP5C1|ATP5F1|ATP6V1D
19637	6.1076E-6	9.5567E-5	5	184	41	28956	organophosphate metabolic process	PIGT|LPCAT4|PIGK|CRLS1|PIGF
44262	6.1656E-6	9.5567E-5	6	325	41	28956	cellular carbohydrate metabolic process	NANP|GALNT13|DCXR|PTGES3|ENO2|PGM1
6633	6.7528E-6	1.0168E-4	4	86	41	28956	fatty acid biosynthetic process	HPGDS|PTGES3|SC5D|PTGS2
5996	8.3009E-6	1.2152E-4	5	196	41	28956	monosaccharide metabolic process	NANP|DCXR|PTGES3|ENO2|PGM1
6506	9.3841E-6	1.3014E-4	3	29	41	28956	GPI anchor biosynthetic process	PIGT|PIGK|PIGF
46456	9.3841E-6	1.3014E-4	3	29	41	28956	icosanoid biosynthetic process	HPGDS|PTGES3|PTGS2
6636	1.0416E-5	1.4076E-4	3	30	41	28956	unsaturated fatty acid biosynthetic process	HPGDS|PTGES3|PTGS2
6505	1.1521E-5	1.4120E-4	3	31	41	28956	GPI anchor metabolic process	PIGT|PIGK|PIGF
46489	1.1521E-5	1.4120E-4	3	31	41	28956	phosphoinositide biosynthetic process	PIGT|PIGK|PIGF
15985	1.1521E-5	1.4120E-4	3	31	41	28956	energy coupled proton transport, down electrochemical gradient	ATP5C1|ATP5F1|ATP6V1D
15986	1.1521E-5	1.4120E-4	3	31	41	28956	ATP synthesis coupled proton transport	ATP5C1|ATP5F1|ATP6V1D
9152	1.1813E-5	1.4148E-4	4	99	41	28956	purine ribonucleotide biosynthetic process	ATIC|ATP5C1|ATP5F1|ATP6V1D
9260	1.2786E-5	1.4974E-4	4	101	41	28956	ribonucleotide biosynthetic process	ATIC|ATP5C1|ATP5F1|ATP6V1D
9150	1.3883E-5	1.5905E-4	5	218	41	28956	purine ribonucleotide metabolic process	ATIC|AK1|ATP5C1|ATP5F1|ATP6V1D
9259	1.5154E-5	1.6992E-4	5	222	41	28956	ribonucleotide metabolic process	ATIC|AK1|ATP5C1|ATP5F1|ATP6V1D
46483	2.2045E-5	2.4203E-4	6	407	41	28956	heterocycle metabolic process	ATIC|AK1|CMPK1|ATP5C1|ATP5F1|ATP6V1D
55114	2.9179E-5	3.1382E-4	7	640	41	28956	oxidation reduction	NDUFA12|DCXR|NDUFS5|SC5D|BLVRB|UQCRC2|PTGS2
46034	3.0554E-5	3.1681E-4	4	126	41	28956	ATP metabolic process	AK1|ATP5C1|ATP5F1|ATP6V1D
5975	3.1181E-5	3.1681E-4	6	433	41	28956	carbohydrate metabolic process	NANP|GALNT13|DCXR|PTGES3|ENO2|PGM1
6690	3.1260E-5	3.1681E-4	3	43	41	28956	icosanoid metabolic process	HPGDS|PTGES3|PTGS2
33559	3.3515E-5	3.3325E-4	3	44	41	28956	unsaturated fatty acid metabolic process	HPGDS|PTGES3|PTGS2
6164	3.4533E-5	3.3702E-4	4	130	41	28956	purine nucleotide biosynthetic process	ATIC|ATP5C1|ATP5F1|ATP6V1D
6163	3.8682E-5	3.7064E-4	5	270	41	28956	purine nucleotide metabolic process	ATIC|AK1|ATP5C1|ATP5F1|ATP6V1D
46474	4.0912E-5	3.8501E-4	3	47	41	28956	glycerophospholipid biosynthetic process	PIGT|PIGK|PIGF
6006	4.4860E-5	4.1475E-4	4	139	41	28956	glucose metabolic process	DCXR|PTGES3|ENO2|PGM1
6497	4.9307E-5	4.4801E-4	3	50	41	28956	protein amino acid lipidation	PIGT|PIGK|PIGF
6119	5.5487E-5	4.9562E-4	3	52	41	28956	oxidative phosphorylation	ATP5C1|ATP5F1|ATP6V1D
32787	5.9824E-5	5.2545E-4	5	296	41	28956	monocarboxylic acid metabolic process	HPGDS|PTGES3|SC5D|ENO2|PTGS2
42158	6.5675E-5	5.6739E-4	3	55	41	28956	lipoprotein biosynthetic process	PIGT|PIGK|PIGF
45017	7.7015E-5	6.5463E-4	3	58	41	28956	glycerolipid biosynthetic process	PIGT|PIGK|PIGF
34637	8.9565E-5	7.4922E-4	3	61	41	28956	cellular carbohydrate biosynthetic process	NANP|PTGES3|ENO2
19318	9.3641E-5	7.5079E-4	4	168	41	28956	hexose metabolic process	DCXR|PTGES3|ENO2|PGM1
15992	9.4027E-5	7.5079E-4	3	62	41	28956	proton transport	ATP5C1|ATP5F1|ATP6V1D
6818	9.4027E-5	7.5079E-4	3	62	41	28956	hydrogen transport	ATP5C1|ATP5F1|ATP6V1D
42157	1.1852E-4	9.1850E-4	3	67	41	28956	lipoprotein metabolic process	PIGT|PIGK|PIGF
30384	1.1852E-4	9.1850E-4	3	67	41	28956	phosphoinositide metabolic process	PIGT|PIGK|PIGF
6754	1.5297E-4	1.1683E-3	3	73	41	28956	ATP biosynthetic process	ATP5C1|ATP5F1|ATP6V1D
9205	1.7619E-4	1.3265E-3	4	198	41	28956	purine ribonucleoside triphosphate metabolic process	AK1|ATP5C1|ATP5F1|ATP6V1D
9199	1.7962E-4	1.3332E-3	4	199	41	28956	ribonucleoside triphosphate metabolic process	AK1|ATP5C1|ATP5F1|ATP6V1D
6631	1.8310E-4	1.3402E-3	4	200	41	28956	fatty acid metabolic process	HPGDS|PTGES3|SC5D|PTGS2
9144	1.9750E-4	1.4258E-3	4	204	41	28956	purine nucleoside triphosphate metabolic process	AK1|ATP5C1|ATP5F1|ATP6V1D
9141	2.1664E-4	1.5428E-3	4	209	41	28956	nucleoside triphosphate metabolic process	AK1|ATP5C1|ATP5F1|ATP6V1D
9201	2.2377E-4	1.5517E-3	3	83	41	28956	ribonucleoside triphosphate biosynthetic process	ATP5C1|ATP5F1|ATP6V1D
9206	2.2377E-4	1.5517E-3	3	83	41	28956	purine ribonucleoside triphosphate biosynthetic process	ATP5C1|ATP5F1|ATP6V1D
9145	2.3183E-4	1.5867E-3	3	84	41	28956	purine nucleoside triphosphate biosynthetic process	ATP5C1|ATP5F1|ATP6V1D
9142	2.4007E-4	1.6220E-3	3	85	41	28956	nucleoside triphosphate biosynthetic process	ATP5C1|ATP5F1|ATP6V1D
16051	2.6594E-4	1.7741E-3	3	88	41	28956	carbohydrate biosynthetic process	NANP|PTGES3|ENO2
6650	3.2295E-4	2.1274E-3	3	94	41	28956	glycerophospholipid metabolic process	PIGT|PIGK|PIGF
34641	5.6855E-4	3.6991E-3	12	2947	41	28956	cellular nitrogen compound metabolic process	PRIM2|DDC|ATIC|POLR2A|POLR2B|DCXR|AK1|CMPK1|ATP5C1|ATP5F1|ATP6V1D|PSPH
22900	5.8273E-4	3.7451E-3	3	115	41	28956	electron transport chain	NDUFA12|NDUFS5|UQCRC2
6807	7.3512E-4	4.6676E-3	12	3032	41	28956	nitrogen compound metabolic process	PRIM2|DDC|ATIC|POLR2A|POLR2B|DCXR|AK1|CMPK1|ATP5C1|ATP5F1|ATP6V1D|PSPH
46486	1.0308E-3	6.4669E-3	3	140	41	28956	glycerolipid metabolic process	PIGT|PIGK|PIGF
46364	1.0663E-3	6.6110E-3	2	34	41	28956	monosaccharide biosynthetic process	NANP|ENO2
90271	1.4159E-3	8.3843E-3	1	1	41	28956	positive regulation of fibroblast growth factor production	PTGS2
33490	1.4159E-3	8.3843E-3	1	1	41	28956	cholesterol biosynthetic process via lathosterol	SC5D
5997	1.4159E-3	8.3843E-3	1	1	41	28956	xylulose metabolic process	DCXR
16255	1.4159E-3	8.3843E-3	1	1	41	28956	attachment of GPI anchor to protein	PIGT
46165	1.8632E-3	1.0910E-2	2	45	41	28956	alcohol biosynthetic process	NANP|ENO2
42398	2.1173E-3	1.2262E-2	2	48	41	28956	cellular amino acid derivative biosynthetic process	DDC|GGT7
31915	2.8299E-3	1.5535E-2	1	2	41	28956	positive regulation of synaptic plasticity	PTGS2
46380	2.8299E-3	1.5535E-2	1	2	41	28956	N-acetylneuraminate biosynthetic process	NANP
42921	2.8299E-3	1.5535E-2	1	2	41	28956	glucocorticoid receptor signaling pathway	PTGES3
90049	2.8299E-3	1.5535E-2	1	2	41	28956	regulation of cell migration involved in sprouting angiogenesis	PTGS2
90050	2.8299E-3	1.5535E-2	1	2	41	28956	positive regulation of cell migration involved in sprouting angiogenesis	PTGS2
6665	3.7303E-3	2.0267E-2	2	64	41	28956	sphingolipid metabolic process	UGCG|B4GALNT1
6139	3.8684E-3	2.0802E-2	10	2718	41	28956	nucleobase, nucleoside, nucleotide and nucleic acid metabolic process	PRIM2|ATIC|POLR2A|POLR2B|DCXR|AK1|CMPK1|ATP5C1|ATP5F1|ATP6V1D
6643	4.0802E-3	2.1495E-2	2	67	41	28956	membrane lipid metabolic process	UGCG|B4GALNT1
60430	4.2420E-3	2.1495E-2	1	3	41	28956	lung saccule development	PTGES3
90270	4.2420E-3	2.1495E-2	1	3	41	28956	regulation of fibroblast growth factor production	PTGS2
32227	4.2420E-3	2.1495E-2	1	3	41	28956	negative regulation of synaptic transmission, dopaminergic	PTGS2
1574	4.2420E-3	2.1495E-2	1	3	41	28956	ganglioside biosynthetic process	B4GALNT1
42732	4.2420E-3	2.1495E-2	1	3	41	28956	D-xylose metabolic process	DCXR
9309	4.6958E-3	2.3569E-2	2	72	41	28956	amine biosynthetic process	DDC|PSPH
6188	5.6520E-3	2.6834E-2	1	4	41	28956	IMP biosynthetic process	ATIC
6269	5.6520E-3	2.6834E-2	1	4	41	28956	DNA replication, synthesis of RNA primer	PRIM2
31958	5.6520E-3	2.6834E-2	1	4	41	28956	corticosteroid receptor signaling pathway	PTGES3
6564	5.6520E-3	2.6834E-2	1	4	41	28956	L-serine biosynthetic process	PSPH
43536	5.6520E-3	2.6834E-2	1	4	41	28956	positive regulation of blood vessel endothelial cell migration	PTGS2
46040	5.6520E-3	2.6834E-2	1	4	41	28956	IMP metabolic process	ATIC
6172	7.0602E-3	3.1266E-2	1	5	41	28956	ADP biosynthetic process	ATP5C1
46349	7.0602E-3	3.1266E-2	1	5	41	28956	amino sugar biosynthetic process	NANP
10595	7.0602E-3	3.1266E-2	1	5	41	28956	positive regulation of endothelial cell migration	PTGS2
6688	7.0602E-3	3.1266E-2	1	5	41	28956	glycosphingolipid biosynthetic process	B4GALNT1
30259	7.0602E-3	3.1266E-2	1	5	41	28956	lipid glycosylation	B4GALNT1
9136	7.0602E-3	3.1266E-2	1	5	41	28956	purine nucleoside diphosphate biosynthetic process	ATP5C1
9180	7.0602E-3	3.1266E-2	1	5	41	28956	purine ribonucleoside diphosphate biosynthetic process	ATP5C1
9188	7.0602E-3	3.1266E-2	1	5	41	28956	ribonucleoside diphosphate biosynthetic process	ATP5C1
34645	8.3299E-3	3.6275E-2	8	2099	41	28956	cellular macromolecule biosynthetic process	PRIM2|GALNT13|PIGT|POLR2A|POLR2B|PTGES3|PIGK|PIGF
10575	8.4664E-3	3.6275E-2	1	6	41	28956	positive regulation vascular endothelial growth factor production	PTGS2
6054	8.4664E-3	3.6275E-2	1	6	41	28956	N-acetylneuraminate metabolic process	NANP
46031	8.4664E-3	3.6275E-2	1	6	41	28956	ADP metabolic process	ATP5C1
9059	8.5632E-3	3.6394E-2	8	2109	41	28956	macromolecule biosynthetic process	PRIM2|GALNT13|PIGT|POLR2A|POLR2B|PTGES3|PIGK|PIGF
6519	9.0980E-3	3.8357E-2	3	304	41	28956	cellular amino acid and derivative metabolic process	DDC|GGT7|PSPH
15672	9.4264E-3	3.9111E-2	3	308	41	28956	monovalent inorganic cation transport	ATP5C1|ATP5F1|ATP6V1D
9247	9.8706E-3	3.9111E-2	1	7	41	28956	glycolipid biosynthetic process	B4GALNT1
10574	9.8706E-3	3.9111E-2	1	7	41	28956	regulation of vascular endothelial growth factor production	PTGS2
6563	9.8706E-3	3.9111E-2	1	7	41	28956	L-serine metabolic process	PSPH
46697	9.8706E-3	3.9111E-2	1	7	41	28956	decidualization	PTGS2
9133	9.8706E-3	3.9111E-2	1	7	41	28956	nucleoside diphosphate biosynthetic process	ATP5C1
71634	9.8706E-3	3.9111E-2	1	7	41	28956	regulation of transforming growth factor-beta production	PTGS2
71636	9.8706E-3	3.9111E-2	1	7	41	28956	positive regulation of transforming growth factor-beta production	PTGS2
6793	1.0919E-2	4.1837E-2	5	957	41	28956	phosphorus metabolic process	MTMR2|AK1|ATP5C1|ATP5F1|ATP6V1D
6796	1.0919E-2	4.1837E-2	5	957	41	28956	phosphate metabolic process	MTMR2|AK1|ATP5C1|ATP5F1|ATP6V1D
32225	1.1273E-2	4.1837E-2	1	8	41	28956	regulation of synaptic transmission, dopaminergic	PTGS2
43535	1.1273E-2	4.1837E-2	1	8	41	28956	regulation of blood vessel endothelial cell migration	PTGS2
1573	1.1273E-2	4.1837E-2	1	8	41	28956	ganglioside metabolic process	B4GALNT1
6750	1.1273E-2	4.1837E-2	1	8	41	28956	glutathione biosynthetic process	GGT7
31622	1.1273E-2	4.1837E-2	1	8	41	28956	positive regulation of fever	PTGS2
9135	1.1273E-2	4.1837E-2	1	8	41	28956	purine nucleoside diphosphate metabolic process	ATP5C1
9179	1.1273E-2	4.1837E-2	1	8	41	28956	purine ribonucleoside diphosphate metabolic process	ATP5C1
34220	1.1356E-2	4.1851E-2	3	330	41	28956	ion transmembrane transport	ATP5C1|ATP5F1|ATP6V1D
32774	1.1977E-2	4.3833E-2	2	117	41	28956	RNA biosynthetic process	PRIM2|POLR2A
10594	1.2673E-2	4.5434E-2	1	9	41	28956	regulation of endothelial cell migration	PTGS2
46939	1.2673E-2	4.5434E-2	1	9	41	28956	nucleotide phosphorylation	AK1
31620	1.2673E-2	4.5434E-2	1	9	41	28956	regulation of fever	PTGS2
43043	1.4072E-2	4.8154E-2	1	10	41	28956	peptide biosynthetic process	GGT7
42640	1.4072E-2	4.8154E-2	1	10	41	28956	anagen	PTGS2
51968	1.4072E-2	4.8154E-2	1	10	41	28956	positive regulation of synaptic transmission, glutamatergic	PTGS2
1893	1.4072E-2	4.8154E-2	1	10	41	28956	maternal placenta development	PTGS2
9070	1.4072E-2	4.8154E-2	1	10	41	28956	serine family amino acid biosynthetic process	PSPH
31652	1.4072E-2	4.8154E-2	1	10	41	28956	positive regulation of heat generation	PTGS2
9185	1.4072E-2	4.8154E-2	1	10	41	28956	ribonucleoside diphosphate metabolic process	ATP5C1
8544	1.4417E-2	4.9018E-2	2	129	41	28956	epidermis development	PTGES3|PTGS2
