# Supplementary material for: Modulation of Immune Signaling and Metabolism Highlights Host and Fungal Transcriptional Responses in Mouse Models of Invasive Pulmonary Aspergillosis
Source: Sci Rep. 2017 Dec 6;7:17096. doi: 10.1038/s41598-017-17000-1 (PMC5719083; doi:10.1038/s41598-017-17000-1)
Supplement: Supplementary file 1 — Supplementary zip [file 41598_2017_17000_MOESM1_ESM.zip › Supp_Files_Final/Supp_File_5_Metabolism_Pathways/BINGO/Group5.bgo.txt]

File created with bingo (c) on May 11, 2017 at 10:45:50 PM

ontology: namespace
curator:  bingo

Selected ontology file : bundle://116.0:1/data/GO_Biological_Process
Selected annotation file : bundle://116.0:1/data/M_musculus_default
Discarded evidence codes : 
Overrepresentation
Selected statistical test : Hypergeometric test
Selected correction : Benjamini & Hochberg False Discovery Rate (FDR) correction
Selected significance level : 0.05
Testing option : Use whole annotation as reference set
The selected cluster :
PI4K2B	PGAP1	PANK1	ACSM1	ABAT	NADSYN1	C1GALT1C1	NSDHL	HYKK	SCP2	TDO2	PLCE1	XYLB	GAMT	MCCC2	ATP6V1G2	ALG6	MCCC1	ALG2	ACSL5	CMBL	ACSL3	GANC	CYP27A1	INPP4B	BTD	MTHFD1	ALDH7A1	GNE	GCDH	MAOB	MAOA	MTMR4	HSD11B1	INPP5B	LDHB	DGUOK	ADH1	INPP5A	INPP5K	PIP5K1B	PLCG1	HMGCLL1	ARSB	ST3GAL2	ST3GAL3	ATP6V1C2	B3GALNT2	CHKB	ACADSB	ACER2	ALDH6A1	AKR1B10	ADI1	FASN	CYP2S1	PLCH1	HIBADH	PIGP	GPT	PYGM	CSAD	THTPA	MCEE	AUH	NNT	HYAL1	SMPD1	CYP2B10	RFK	HYAL2	HYAL3	IDS	ACADM	AASS	CBR2	CHST8	CBR1	GAA	PIGB	UGDH	PLCB3	ALDH5A1	NME7	IVD	B3GNT4	B3GNT3	ALDOC	PIGL	PLCB1	PIGH	ASAH2	IDUA	NDUFA4L2	HSD17B4	MGAT3	CEPT1	ATP6V0E2	AOC1	MDH1	AGL	GATC	FAH	DHRS3	ALDH4A1	GPAM	NMNAT1	PNPLA3	DGKG	DGKE	DGKA	GALNT18	MPI	CPOX	SAT2	COMT	LCLAT1	COX6A2	HADH	NUDT12	PCYT2	ALG14	OCRL	ALG12	ALDH3A2	PHOSPHO2	SMS	IDI1	ISYNA1	NDUFB10	ALOX15	ACACB	AK7	AK8	ACAT1	PLD2	EBP	FUT8	MAN2A2	MPST	CYP2J6	POLR3GL	IDH1	UROS	IDH2	GFPT1	CYP2J9	DHCR24	CYP51	P4HA1	STT3B	B4GALT2	B4GALT3	ALAS1	POMT1	MTR	GPHN	PIK3C2B	SGSH	ALAD	NADK2	ALDH2	NAPRT	AOX3	ME1	AOX1	UPP2	HMGCS2	HIBCH	CERS4	PLA2G4F	ATP6AP1	DNMT3A	BCKDHB	SORD	AMT	BPGM	POMGNT2	MUT	FH1	CYP2A5	RRM2B	EHHADH	ALDH1A2	ALDH1A1	NDUFS1	ST6GALNAC3	ASPA	ALDH1A7	B4GALT4	PRPS2	PON3	ACSS3	MVK	ACSS2	PLA2G1B	RPE	PON1	LAMA3	ACAA1B	LTC4S	CKMT1	SRR	CBS	BPNT1	ACSS1	FKTN	NDUFA6	FAHD1	GALNT4	HSD3B2	B3GAT3	IDH3G	MMAB	CYP4A32	GSTZ1	CES1D	CES1E	POLE2	POMK	GALM	CHPT1	CDO1	

No annotations were retrieved for the following entities:
CERS4	AOC1	GALNT4	GALNT18	POMGNT2	COX6A2	AK8	NADK2	CKMT1	HYKK	CES1D	NNT	CES1E	NAPRT	POMK	FKTN	

GO-ID	p-value	corr p-value	x	n	X	N	Description	Genes in test set
8152	3.1405E-104	0.0000E-100	191	6468	207	28951	metabolic process	DGKG|PGAP1|PANK1|ACSM1|DGKA|MPI|CPOX|ABAT|SAT2|NADSYN1|COMT|LCLAT1|NSDHL|SCP2|TDO2|PLCE1|HADH|XYLB|GAMT|MCCC2|ATP6V1G2|PCYT2|ALG6|MCCC1|ALG2|ACSL5|OCRL|ALG12|ACSL3|GANC|CYP27A1|ALDH3A2|INPP4B|BTD|PHOSPHO2|MTHFD1|SMS|ALDH7A1|GNE|GCDH|IDI1|ISYNA1|MAOB|NDUFB10|MAOA|ALOX15|MTMR4|ACACB|AK7|ACAT1|PLD2|HSD11B1|INPP5B|LDHB|DGUOK|ADH1|EBP|FUT8|INPP5A|MAN2A2|INPP5K|PIP5K1B|PLCG1|HMGCLL1|ARSB|ST3GAL2|ST3GAL3|ATP6V1C2|B3GALNT2|CHKB|CYP2J6|IDH1|UROS|IDH2|GFPT1|CYP2J9|DHCR24|ACADSB|CYP51|ACER2|ALDH6A1|P4HA1|ADI1|FASN|CYP2S1|PLCH1|STT3B|B4GALT2|B4GALT3|ALAS1|HIBADH|PIGP|POMT1|GPT|PYGM|MTR|CSAD|GPHN|PIK3C2B|SGSH|THTPA|ALAD|AUH|ALDH2|HYAL1|SMPD1|CYP2B10|RFK|HYAL2|HYAL3|AOX3|ME1|IDS|AOX1|UPP2|ACADM|HMGCS2|AASS|HIBCH|CBR2|CHST8|CBR1|PLA2G4F|ATP6AP1|GAA|DNMT3A|BCKDHB|SORD|AMT|BPGM|MUT|FH1|PIGB|UGDH|PLCB3|ALDH5A1|CYP2A5|RRM2B|NME7|IVD|EHHADH|ALDH1A2|B3GNT4|ALDH1A1|B3GNT3|ALDOC|NDUFS1|PIGL|PLCB1|ST6GALNAC3|ASPA|ALDH1A7|B4GALT4|PRPS2|PON3|ACSS3|ASAH2|MVK|ACSS2|IDUA|PLA2G1B|RPE|PON1|HSD17B4|LTC4S|SRR|CBS|MGAT3|BPNT1|CEPT1|ATP6V0E2|ACSS1|NDUFA6|FAHD1|MDH1|HSD3B2|IDH3G|MMAB|AGL|CYP4A32|FAH|DHRS3|ALDH4A1|GSTZ1|GPAM|NMNAT1|POLE2|PNPLA3|GALM|CHPT1|CDO1
44281	4.2751E-83	3.0075E-80	105	1351	207	28951	small molecule metabolic process	PANK1|ACSM1|MPI|ABAT|SAT2|NADSYN1|COMT|NSDHL|TDO2|HADH|XYLB|GAMT|MCCC2|ATP6V1G2|ACSL5|ACSL3|GANC|CYP27A1|ALDH3A2|MTHFD1|SMS|GNE|GCDH|IDI1|ISYNA1|MAOA|ALOX15|ACACB|LDHB|DGUOK|ADH1|EBP|INPP5A|PLCG1|ATP6V1C2|B3GALNT2|CHKB|CYP2J6|IDH1|IDH2|GFPT1|DHCR24|ACADSB|CYP51|ALDH6A1|P4HA1|ADI1|FASN|HIBADH|GPT|PYGM|MTR|CSAD|THTPA|AUH|RFK|ME1|UPP2|ACADM|HMGCS2|AASS|HIBCH|CBR2|CBR1|ATP6AP1|GAA|DNMT3A|BCKDHB|SORD|AMT|BPGM|FH1|ALDH5A1|RRM2B|NME7|IVD|EHHADH|ALDH1A2|ALDH1A1|ALDOC|ASPA|ALDH1A7|PRPS2|MVK|ACSS2|PLA2G1B|RPE|PON1|HSD17B4|LTC4S|SRR|CBS|ATP6V0E2|ACSS1|MDH1|IDH3G|MMAB|AGL|FAH|ALDH4A1|GSTZ1|GPAM|NMNAT1|GALM|CDO1
44237	8.0939E-69	3.7960E-66	154	5370	207	28951	cellular metabolic process	DGKG|PGAP1|PANK1|ACSM1|DGKA|MPI|CPOX|ABAT|SAT2|NADSYN1|COMT|LCLAT1|SCP2|TDO2|HADH|XYLB|GAMT|MCCC2|ATP6V1G2|PCYT2|ALG6|ACSL5|OCRL|ALG12|ACSL3|GANC|ALDH3A2|INPP4B|MTHFD1|SMS|GNE|GCDH|IDI1|ISYNA1|MAOB|NDUFB10|MAOA|ALOX15|MTMR4|ACACB|AK7|PLD2|HSD11B1|INPP5B|LDHB|DGUOK|ADH1|FUT8|INPP5A|INPP5K|PIP5K1B|PLCG1|ARSB|ST3GAL2|ST3GAL3|ATP6V1C2|B3GALNT2|CHKB|CYP2J6|IDH1|UROS|IDH2|GFPT1|DHCR24|ACADSB|CYP51|ACER2|ALDH6A1|P4HA1|ADI1|FASN|STT3B|ALAS1|HIBADH|PIGP|POMT1|GPT|PYGM|MTR|CSAD|GPHN|PIK3C2B|SGSH|THTPA|ALAD|AUH|SMPD1|CYP2B10|RFK|ME1|UPP2|ACADM|HMGCS2|AASS|HIBCH|CBR2|CHST8|CBR1|PLA2G4F|ATP6AP1|GAA|DNMT3A|BCKDHB|SORD|AMT|BPGM|FH1|PIGB|ALDH5A1|RRM2B|NME7|IVD|EHHADH|ALDH1A2|B3GNT4|ALDH1A1|B3GNT3|ALDOC|NDUFS1|PIGL|ST6GALNAC3|ASPA|ALDH1A7|PRPS2|PON3|ASAH2|MVK|ACSS2|PLA2G1B|RPE|PON1|HSD17B4|LTC4S|SRR|CBS|MGAT3|BPNT1|CEPT1|ATP6V0E2|ACSS1|NDUFA6|MDH1|IDH3G|MMAB|AGL|FAH|ALDH4A1|GSTZ1|GPAM|NMNAT1|POLE2|GALM|CHPT1|CDO1
44238	5.6687E-54	1.9940E-51	142	5587	207	28951	primary metabolic process	PGAP1|PANK1|ACSM1|MPI|ABAT|SAT2|NADSYN1|COMT|LCLAT1|NSDHL|TDO2|PLCE1|HADH|XYLB|GAMT|MCCC2|ATP6V1G2|PCYT2|ALG6|ACSL5|OCRL|ALG12|ACSL3|GANC|CYP27A1|MTHFD1|SMS|GNE|GCDH|IDI1|ISYNA1|MAOA|ALOX15|ACACB|AK7|PLD2|HSD11B1|LDHB|DGUOK|ADH1|EBP|FUT8|INPP5A|PIP5K1B|PLCG1|ST3GAL2|ST3GAL3|ATP6V1C2|B3GALNT2|CHKB|CYP2J6|IDH1|IDH2|GFPT1|DHCR24|ACADSB|CYP51|ACER2|ALDH6A1|P4HA1|ADI1|FASN|PLCH1|STT3B|B4GALT2|B4GALT3|HIBADH|PIGP|POMT1|GPT|PYGM|MTR|CSAD|GPHN|PIK3C2B|THTPA|AUH|HYAL1|SMPD1|HYAL2|HYAL3|ME1|UPP2|ACADM|HMGCS2|AASS|HIBCH|CBR2|CHST8|PLA2G4F|ATP6AP1|GAA|DNMT3A|BCKDHB|SORD|AMT|BPGM|PIGB|PLCB3|ALDH5A1|RRM2B|NME7|IVD|EHHADH|ALDH1A2|B3GNT4|ALDH1A1|B3GNT3|ALDOC|PIGL|PLCB1|ST6GALNAC3|ALDH1A7|B4GALT4|PRPS2|ASAH2|MVK|IDUA|PLA2G1B|RPE|PON1|HSD17B4|LTC4S|SRR|CBS|MGAT3|CEPT1|ATP6V0E2|MDH1|HSD3B2|IDH3G|AGL|FAH|ALDH4A1|GSTZ1|GPAM|NMNAT1|POLE2|PNPLA3|GALM|CHPT1|CDO1
42180	1.2777E-47	3.5953E-45	55	533	207	28951	cellular ketone metabolic process	HIBADH|ACSM1|MTR|CSAD|TDO2|AUH|ME1|ACADM|HADH|AASS|HIBCH|GAMT|CBR1|BCKDHB|AMT|ACSL5|ACSL3|FH1|ALDH5A1|MTHFD1|IVD|EHHADH|ALDH1A2|ALDH1A1|ASPA|ALDH1A7|GNE|GCDH|ACSS2|PLA2G1B|ALOX15|HSD17B4|LTC4S|ACACB|LDHB|ADH1|SRR|CBS|ACSS1|MDH1|CYP2J6|IDH3G|IDH1|IDH2|GFPT1|FAH|ACADSB|ALDH4A1|GSTZ1|ALDH6A1|GPAM|P4HA1|ADI1|FASN|CDO1
6629	3.2287E-47	7.5712E-45	60	703	207	28951	lipid metabolic process	PGAP1|ACSM1|PIGP|GPT|COMT|LCLAT1|PIK3C2B|NSDHL|SMPD1|PLCE1|ACADM|HMGCS2|HADH|PLA2G4F|PCYT2|ACSL5|OCRL|ALG12|ACSL3|CYP27A1|PIGB|PLCB3|ALDH5A1|EHHADH|ALDH1A2|ALDH1A1|PIGL|PLCB1|ALDH1A7|GNE|GCDH|IDI1|ISYNA1|ASAH2|MVK|PLA2G1B|ALOX15|PON1|HSD17B4|LTC4S|ACACB|PLD2|HSD11B1|ADH1|EBP|PIP5K1B|PLCG1|CEPT1|CHKB|CYP2J6|HSD3B2|DHCR24|ACADSB|CYP51|ACER2|GPAM|FASN|PNPLA3|PLCH1|CHPT1
43436	6.4233E-47	1.1146E-44	54	519	207	28951	oxoacid metabolic process	HIBADH|ACSM1|MTR|CSAD|TDO2|AUH|ME1|ACADM|HADH|AASS|HIBCH|GAMT|BCKDHB|AMT|ACSL5|ACSL3|FH1|ALDH5A1|MTHFD1|IVD|EHHADH|ALDH1A2|ALDH1A1|ASPA|ALDH1A7|GNE|GCDH|ACSS2|PLA2G1B|ALOX15|HSD17B4|LTC4S|ACACB|LDHB|ADH1|SRR|CBS|ACSS1|MDH1|CYP2J6|IDH3G|IDH1|IDH2|GFPT1|FAH|ACADSB|ALDH4A1|GSTZ1|ALDH6A1|GPAM|P4HA1|ADI1|FASN|CDO1
19752	6.4233E-47	1.1146E-44	54	519	207	28951	carboxylic acid metabolic process	HIBADH|ACSM1|MTR|CSAD|TDO2|AUH|ME1|ACADM|HADH|AASS|HIBCH|GAMT|BCKDHB|AMT|ACSL5|ACSL3|FH1|ALDH5A1|MTHFD1|IVD|EHHADH|ALDH1A2|ALDH1A1|ASPA|ALDH1A7|GNE|GCDH|ACSS2|PLA2G1B|ALOX15|HSD17B4|LTC4S|ACACB|LDHB|ADH1|SRR|CBS|ACSS1|MDH1|CYP2J6|IDH3G|IDH1|IDH2|GFPT1|FAH|ACADSB|ALDH4A1|GSTZ1|ALDH6A1|GPAM|P4HA1|ADI1|FASN|CDO1
6082	7.1298E-47	1.1146E-44	54	520	207	28951	organic acid metabolic process	HIBADH|ACSM1|MTR|CSAD|TDO2|AUH|ME1|ACADM|HADH|AASS|HIBCH|GAMT|BCKDHB|AMT|ACSL5|ACSL3|FH1|ALDH5A1|MTHFD1|IVD|EHHADH|ALDH1A2|ALDH1A1|ASPA|ALDH1A7|GNE|GCDH|ACSS2|PLA2G1B|ALOX15|HSD17B4|LTC4S|ACACB|LDHB|ADH1|SRR|CBS|ACSS1|MDH1|CYP2J6|IDH3G|IDH1|IDH2|GFPT1|FAH|ACADSB|ALDH4A1|GSTZ1|ALDH6A1|GPAM|P4HA1|ADI1|FASN|CDO1
55114	8.6507E-46	1.2172E-43	57	640	207	28951	oxidation reduction	HIBADH|CPOX|NSDHL|TDO2|ALDH2|ME1|AOX1|ACADM|HADH|AASS|CBR2|CBR1|BCKDHB|SORD|CYP27A1|ALDH3A2|UGDH|ALDH5A1|CYP2A5|MTHFD1|RRM2B|IVD|EHHADH|ALDH1A2|ALDH1A1|NDUFS1|ALDH7A1|ALDH1A7|GCDH|MAOB|NDUFB10|MAOA|ALOX15|HSD17B4|HSD11B1|LDHB|ADH1|NDUFA6|MDH1|CYP2J6|HSD3B2|IDH3G|IDH1|CYP4A32|IDH2|CYP2J9|DHCR24|ACADSB|DHRS3|CYP51|ALDH4A1|ALDH6A1|P4HA1|ADI1|FASN|CYP2S1|CDO1
9987	2.0362E-42	2.6045E-40	159	8926	207	28951	cellular process	DGKG|PGAP1|PANK1|ACSM1|DGKA|MPI|CPOX|ABAT|SAT2|NADSYN1|COMT|LCLAT1|SCP2|TDO2|HADH|XYLB|GAMT|MCCC2|ATP6V1G2|PCYT2|ALG6|ALG2|ACSL5|OCRL|ALG12|ACSL3|GANC|ALDH3A2|INPP4B|MTHFD1|SMS|GNE|GCDH|IDI1|ISYNA1|MAOB|NDUFB10|MAOA|ALOX15|MTMR4|ACACB|AK7|PLD2|HSD11B1|INPP5B|LDHB|DGUOK|ADH1|FUT8|INPP5A|INPP5K|PIP5K1B|PLCG1|ARSB|ST3GAL2|ST3GAL3|ATP6V1C2|B3GALNT2|CHKB|CYP2J6|IDH1|UROS|IDH2|GFPT1|DHCR24|ACADSB|CYP51|ACER2|ALDH6A1|P4HA1|ADI1|FASN|STT3B|ALAS1|HIBADH|PIGP|POMT1|GPT|PYGM|MTR|CSAD|GPHN|PIK3C2B|SGSH|THTPA|ALAD|AUH|HYAL1|SMPD1|CYP2B10|RFK|ME1|UPP2|ACADM|HMGCS2|AASS|HIBCH|CBR2|CHST8|CBR1|PLA2G4F|ATP6AP1|GAA|DNMT3A|BCKDHB|SORD|AMT|BPGM|FH1|PIGB|PLCB3|ALDH5A1|RRM2B|NME7|IVD|EHHADH|ALDH1A2|B3GNT4|ALDH1A1|B3GNT3|ALDOC|NDUFS1|PIGL|ST6GALNAC3|ASPA|ALDH1A7|PRPS2|PON3|ASAH2|MVK|ACSS2|IDUA|PLA2G1B|RPE|PON1|LAMA3|HSD17B4|LTC4S|SRR|CBS|MGAT3|BPNT1|CEPT1|ATP6V0E2|ACSS1|NDUFA6|MDH1|IDH3G|MMAB|AGL|FAH|ALDH4A1|GSTZ1|GPAM|NMNAT1|POLE2|GALM|CHPT1|CDO1
44255	1.2118E-37	1.4208E-35	46	493	207	28951	cellular lipid metabolic process	GCDH|IDI1|ISYNA1|PGAP1|ASAH2|MVK|PLA2G1B|ACSM1|PIGP|ALOX15|HSD17B4|GPT|LTC4S|LCLAT1|ACACB|PLD2|PIK3C2B|ADH1|SMPD1|PIP5K1B|PLCG1|ACADM|CEPT1|HMGCS2|HADH|PLA2G4F|CHKB|PCYT2|CYP2J6|ACSL5|OCRL|ALG12|ACSL3|ACADSB|ACER2|PIGB|ALDH5A1|GPAM|FASN|EHHADH|ALDH1A2|ALDH1A1|CHPT1|PIGL|ALDH1A7|GNE
5975	1.4657E-37	1.5863E-35	44	434	207	28951	carbohydrate metabolic process	B4GALT2|PRPS2|B4GALT3|ISYNA1|HIBADH|IDUA|RPE|MPI|POMT1|GPT|PYGM|LDHB|FUT8|INPP5A|HYAL1|HYAL2|HYAL3|MGAT3|PLCG1|XYLB|ST3GAL2|ST3GAL3|B3GALNT2|CHST8|ALG6|MDH1|GAA|AGL|IDH1|IDH2|GFPT1|SORD|ALG12|BPGM|GANC|ALDH5A1|B3GNT4|B3GNT3|ALDOC|GALM|STT3B|ST6GALNAC3|B4GALT4|GNE
9056	2.9020E-37	2.9165E-35	55	830	207	28951	catabolic process	HIBADH|ABAT|PYGM|CSAD|COMT|TDO2|AUH|HYAL1|SMPD1|HYAL2|PLCE1|UPP2|ACADM|HADH|AASS|HIBCH|CBR1|PLA2G4F|ATP6V1G2|GAA|BCKDHB|AMT|BPGM|FH1|PLCB3|ALDH5A1|MTHFD1|IVD|EHHADH|ALDOC|PLCB1|MAOB|MAOA|PLA2G1B|RPE|HSD17B4|PLD2|HSD11B1|LDHB|ADH1|PLCG1|ARSB|ATP6V1C2|MDH1|IDH3G|AGL|IDH1|IDH2|DHCR24|FAH|GSTZ1|ALDH6A1|PNPLA3|PLCH1|CDO1
51186	8.0009E-35	7.5049E-33	33	207	207	28951	cofactor metabolic process	GCDH|ALAS1|MVK|ACSS2|HIBADH|PANK1|RPE|CPOX|MTR|NADSYN1|ACACB|GPHN|ALAD|LDHB|SCP2|TDO2|ACSS1|MCCC2|CBR2|CBR1|MDH1|IDH3G|MMAB|IDH1|UROS|IDH2|ACADSB|FH1|ALDH5A1|MTHFD1|GPAM|NMNAT1|EHHADH
44262	4.6113E-32	4.0551E-30	36	326	207	28951	cellular carbohydrate metabolic process	PRPS2|ISYNA1|HIBADH|RPE|MPI|POMT1|GPT|PYGM|LDHB|FUT8|INPP5A|MGAT3|PLCG1|XYLB|ST3GAL2|ST3GAL3|B3GALNT2|ALG6|MDH1|GAA|AGL|IDH1|IDH2|GFPT1|SORD|ALG12|BPGM|GANC|ALDH5A1|B3GNT4|B3GNT3|ALDOC|GALM|STT3B|ST6GALNAC3|GNE
8610	6.9287E-31	5.7345E-29	34	296	207	28951	lipid biosynthetic process	IDI1|ISYNA1|PGAP1|MVK|PLA2G1B|ACSM1|PIGP|ALOX15|LTC4S|LCLAT1|ACACB|HSD11B1|NSDHL|EBP|SMPD1|CEPT1|HMGCS2|CHKB|PCYT2|HSD3B2|ACSL5|ALG12|DHCR24|ACSL3|CYP51|PIGB|GPAM|FASN|ALDH1A2|ALDH1A1|CHPT1|PIGL|ALDH1A7|GNE
9058	9.1461E-31	7.1492E-29	82	2783	207	28951	biosynthetic process	PGAP1|ALAS1|PANK1|ACSM1|PIGP|POMT1|CPOX|GPT|MTR|NADSYN1|LCLAT1|GPHN|THTPA|ALAD|NSDHL|SMPD1|RFK|ME1|HMGCS2|GAMT|CHST8|PCYT2|ALG6|ATP6AP1|DNMT3A|ALG2|ACSL5|ALG12|ACSL3|PIGB|ALDH5A1|MTHFD1|RRM2B|NME7|ALDH1A2|B3GNT4|ALDH1A1|B3GNT3|PIGL|ST6GALNAC3|ALDH1A7|GNE|PRPS2|GCDH|IDI1|ISYNA1|MVK|ACSS2|PLA2G1B|ALOX15|LTC4S|ACACB|HSD11B1|ADH1|EBP|FUT8|SRR|CBS|MGAT3|PLCG1|CEPT1|ATP6V0E2|ACSS1|ST3GAL2|ST3GAL3|ATP6V1C2|B3GALNT2|CHKB|HSD3B2|MMAB|UROS|GFPT1|DHCR24|CYP51|ALDH4A1|GPAM|NMNAT1|ADI1|FASN|POLE2|CHPT1|STT3B
6066	4.7969E-30	3.5522E-28	36	371	207	28951	alcohol metabolic process	PRPS2|IDI1|ISYNA1|MVK|HIBADH|MAOA|RPE|MPI|PON1|GPT|PYGM|COMT|LDHB|NSDHL|ADH1|EBP|INPP5A|PLCG1|HMGCS2|XYLB|B3GALNT2|CHKB|MDH1|GAA|AGL|GFPT1|SORD|DHCR24|BPGM|GANC|CYP51|CYP27A1|ALDH5A1|ALDOC|GALM|GNE
6732	5.5760E-30	3.9227E-28	28	171	207	28951	coenzyme metabolic process	GCDH|MVK|ACSS2|HIBADH|PANK1|RPE|MTR|NADSYN1|ACACB|GPHN|LDHB|SCP2|TDO2|ACSS1|MCCC2|CBR2|CBR1|MDH1|IDH3G|IDH1|IDH2|ACADSB|FH1|ALDH5A1|MTHFD1|GPAM|NMNAT1|EHHADH
6519	7.0295E-28	4.7097E-26	32	304	207	28951	cellular amino acid and derivative metabolic process	HIBADH|MAOA|ABAT|SAT2|MTR|CSAD|COMT|SRR|TDO2|AUH|CBS|ACADM|AASS|HIBCH|GAMT|CHKB|IDH1|GFPT1|DNMT3A|BCKDHB|AMT|FAH|ALDH4A1|GSTZ1|ALDH6A1|ALDH5A1|MTHFD1|P4HA1|ADI1|IVD|SMS|CDO1
9308	7.8581E-28	5.0256E-26	33	334	207	28951	amine metabolic process	HIBADH|MAOA|ABAT|SAT2|MTR|CSAD|COMT|SRR|TDO2|AUH|HYAL1|CBS|HYAL2|ACADM|AASS|HIBCH|GAMT|CHKB|GFPT1|DNMT3A|BCKDHB|AMT|FAH|ALDH4A1|GSTZ1|ALDH6A1|ALDH5A1|MTHFD1|P4HA1|ADI1|IVD|SMS|CDO1
44249	5.2998E-27	3.2421E-25	76	2694	207	28951	cellular biosynthetic process	PGAP1|ALAS1|PANK1|ACSM1|PIGP|POMT1|CPOX|GPT|MTR|NADSYN1|LCLAT1|GPHN|THTPA|ALAD|SMPD1|RFK|ME1|HMGCS2|GAMT|CHST8|PCYT2|ALG6|ATP6AP1|DNMT3A|ACSL5|ALG12|ACSL3|PIGB|ALDH5A1|MTHFD1|RRM2B|NME7|ALDH1A2|B3GNT4|ALDH1A1|B3GNT3|PIGL|ST6GALNAC3|ALDH1A7|GNE|PRPS2|GCDH|IDI1|ISYNA1|MVK|ACSS2|PLA2G1B|ALOX15|LTC4S|ACACB|HSD11B1|ADH1|FUT8|SRR|CBS|MGAT3|PLCG1|CEPT1|ATP6V0E2|ACSS1|ST3GAL2|ST3GAL3|ATP6V1C2|B3GALNT2|CHKB|MMAB|UROS|GFPT1|ALDH4A1|GPAM|NMNAT1|ADI1|FASN|POLE2|CHPT1|STT3B
44283	7.0419E-26	4.1283E-24	34	417	207	28951	small molecule biosynthetic process	PRPS2|ISYNA1|ACSS2|PLA2G1B|ACSM1|ALOX15|MTR|NADSYN1|LTC4S|ACACB|THTPA|SRR|CBS|RFK|PLCG1|ATP6V0E2|ACSS1|ATP6V1C2|GAMT|ATP6AP1|MMAB|GFPT1|ACSL3|ALDH4A1|ALDH5A1|MTHFD1|NMNAT1|RRM2B|ADI1|NME7|FASN|ALDH1A2|ALDH1A1|ALDH1A7
32787	1.2184E-25	6.8574E-24	30	297	207	28951	monocarboxylic acid metabolic process	GCDH|ACSS2|PLA2G1B|ACSM1|ALOX15|HSD17B4|MTR|LTC4S|ACACB|LDHB|ADH1|ACADM|HADH|ACSS1|CYP2J6|IDH1|IDH2|ACSL5|ACSL3|ACADSB|ALDH5A1|MTHFD1|GPAM|P4HA1|FASN|EHHADH|ALDH1A2|ALDH1A1|ASPA|ALDH1A7
44282	2.1415E-24	1.1589E-22	31	359	207	28951	small molecule catabolic process	HIBADH|MAOA|RPE|HSD17B4|CSAD|COMT|LDHB|ADH1|TDO2|AUH|UPP2|ACADM|HADH|AASS|HIBCH|ATP6V1C2|CBR1|ATP6V1G2|MDH1|BCKDHB|AMT|BPGM|FAH|GSTZ1|ALDH6A1|ALDH5A1|MTHFD1|IVD|EHHADH|ALDOC|CDO1
44106	8.5429E-24	4.4518E-22	27	253	207	28951	cellular amine metabolic process	HIBADH|MAOA|SAT2|MTR|CSAD|COMT|SRR|TDO2|AUH|CBS|ACADM|AASS|HIBCH|CHKB|GFPT1|BCKDHB|AMT|FAH|ALDH4A1|GSTZ1|ALDH6A1|ALDH5A1|MTHFD1|ADI1|IVD|SMS|CDO1
44248	5.3321E-23	2.6794E-21	37	635	207	28951	cellular catabolic process	MAOB|MAOA|PLA2G1B|HSD17B4|ABAT|CSAD|COMT|PLD2|TDO2|AUH|SMPD1|UPP2|PLCG1|ACADM|HADH|ARSB|AASS|HIBCH|ATP6V1C2|CBR1|PLA2G4F|ATP6V1G2|MDH1|IDH3G|IDH1|IDH2|BCKDHB|AMT|FAH|FH1|GSTZ1|ALDH6A1|ALDH5A1|MTHFD1|IVD|EHHADH|CDO1
6644	2.0103E-21	9.7535E-20	22	170	207	28951	phospholipid metabolic process	ISYNA1|PLA2G4F|PGAP1|CHKB|PCYT2|MVK|PLA2G1B|PIGP|ACSL5|OCRL|ALG12|LCLAT1|PLD2|PIGB|ALDH5A1|GPAM|SMPD1|PIP5K1B|CHPT1|PLCG1|PIGL|CEPT1
19637	1.1772E-20	5.5213E-19	22	184	207	28951	organophosphate metabolic process	ISYNA1|PLA2G4F|PGAP1|CHKB|PCYT2|MVK|PLA2G1B|PIGP|ACSL5|OCRL|ALG12|LCLAT1|PLD2|PIGB|ALDH5A1|GPAM|SMPD1|PIP5K1B|CHPT1|PLCG1|PIGL|CEPT1
46395	1.8337E-19	8.0627E-18	17	93	207	28951	carboxylic acid catabolic process	BCKDHB|AMT|HSD17B4|CSAD|FAH|GSTZ1|ALDH6A1|TDO2|MTHFD1|AUH|IVD|EHHADH|ACADM|HADH|CDO1|AASS|HIBCH
16054	1.8337E-19	8.0627E-18	17	93	207	28951	organic acid catabolic process	BCKDHB|AMT|HSD17B4|CSAD|FAH|GSTZ1|ALDH6A1|TDO2|MTHFD1|AUH|IVD|EHHADH|ACADM|HADH|CDO1|AASS|HIBCH
6520	3.0751E-19	1.3111E-17	21	186	207	28951	cellular amino acid metabolic process	HIBADH|GFPT1|BCKDHB|AMT|MTR|CSAD|FAH|ALDH4A1|GSTZ1|ALDH6A1|SRR|ALDH5A1|TDO2|MTHFD1|AUH|ADI1|CBS|IVD|CDO1|AASS|HIBCH
9310	1.5764E-18	6.5236E-17	15	69	207	28951	amine catabolic process	MAOA|BCKDHB|AMT|CSAD|FAH|COMT|GSTZ1|ALDH6A1|TDO2|MTHFD1|AUH|IVD|CDO1|AASS|HIBCH
44271	3.0576E-17	1.2291E-15	23	298	207	28951	cellular nitrogen compound biosynthetic process	PRPS2|ALAS1|ATP6AP1|MMAB|UROS|CPOX|MTR|NADSYN1|GPHN|THTPA|ALDH4A1|ALAD|SRR|ALDH5A1|MTHFD1|NMNAT1|RRM2B|ADI1|NME7|CBS|RFK|ATP6V0E2|ATP6V1C2
6807	3.6103E-17	1.4110E-15	66	3031	207	28951	nitrogen compound metabolic process	ALAS1|HIBADH|PANK1|CPOX|ABAT|GPT|SAT2|MTR|NADSYN1|CSAD|COMT|GPHN|THTPA|ALAD|TDO2|AUH|HYAL1|RFK|HYAL2|ME1|UPP2|ACADM|AASS|HIBCH|GAMT|MCCC2|CBR2|ATP6V1G2|ATP6AP1|DNMT3A|BCKDHB|AMT|BTD|ALDH5A1|MTHFD1|RRM2B|NME7|IVD|SMS|GNE|PRPS2|MAOA|RPE|AK7|LDHB|DGUOK|SRR|CBS|ATP6V0E2|ATP6V1C2|B3GALNT2|CHKB|MDH1|IDH3G|MMAB|UROS|GFPT1|FAH|ALDH4A1|GSTZ1|ALDH6A1|NMNAT1|P4HA1|ADI1|POLE2|CDO1
9063	1.6205E-16	6.1623E-15	13	57	207	28951	cellular amino acid catabolic process	BCKDHB|AMT|CSAD|FAH|GSTZ1|ALDH6A1|TDO2|MTHFD1|AUH|IVD|CDO1|AASS|HIBCH
5996	3.2021E-16	1.1856E-14	19	197	207	28951	monosaccharide metabolic process	B3GALNT2|PRPS2|HIBADH|MDH1|GAA|AGL|RPE|MPI|GFPT1|GPT|PYGM|BPGM|GANC|LDHB|ALDH5A1|ALDOC|GALM|XYLB|GNE
55086	1.4453E-15	5.2141E-14	24	396	207	28951	nucleobase, nucleoside and nucleotide metabolic process	GAMT|MCCC2|CBR2|PRPS2|ATP6V1G2|HIBADH|MDH1|ATP6AP1|PANK1|IDH3G|RPE|DNMT3A|NADSYN1|THTPA|LDHB|DGUOK|ALDH6A1|MTHFD1|NMNAT1|RRM2B|NME7|UPP2|ATP6V0E2|ATP6V1C2
9100	1.9751E-15	6.9474E-14	16	132	207	28951	glycoprotein metabolic process	B3GALNT2|CHST8|ALG6|POMT1|GPT|ALG12|DHCR24|SGSH|FUT8|B3GNT4|B3GNT3|MGAT3|STT3B|ST6GALNAC3|ST3GAL2|ST3GAL3
8654	4.5210E-15	1.5515E-13	14	92	207	28951	phospholipid biosynthetic process	ISYNA1|PGAP1|CHKB|PCYT2|MVK|PIGP|ACSL5|ALG12|LCLAT1|PIGB|GPAM|CHPT1|PIGL|CEPT1
34641	8.8867E-15	2.9771E-13	61	2946	207	28951	cellular nitrogen compound metabolic process	ALAS1|HIBADH|PANK1|CPOX|GPT|SAT2|MTR|NADSYN1|CSAD|COMT|GPHN|THTPA|ALAD|TDO2|AUH|RFK|ME1|UPP2|ACADM|AASS|HIBCH|GAMT|MCCC2|CBR2|ATP6V1G2|ATP6AP1|DNMT3A|BCKDHB|AMT|ALDH5A1|MTHFD1|RRM2B|NME7|IVD|SMS|GNE|PRPS2|MAOA|RPE|AK7|LDHB|DGUOK|SRR|CBS|ATP6V0E2|ATP6V1C2|B3GALNT2|CHKB|MDH1|IDH3G|MMAB|UROS|GFPT1|FAH|ALDH4A1|GSTZ1|ALDH6A1|NMNAT1|ADI1|POLE2|CDO1
46394	1.7069E-14	5.4581E-13	16	151	207	28951	carboxylic acid biosynthetic process	ACSS2|PLA2G1B|ACSM1|ALOX15|MTR|ACSL3|LTC4S|ACACB|ALDH4A1|SRR|ALDH5A1|MTHFD1|ADI1|CBS|FASN|ACSS1
16053	1.7069E-14	5.4581E-13	16	151	207	28951	organic acid biosynthetic process	ACSS2|PLA2G1B|ACSM1|ALOX15|MTR|ACSL3|LTC4S|ACACB|ALDH4A1|SRR|ALDH5A1|MTHFD1|ADI1|CBS|FASN|ACSS1
6486	2.5260E-14	7.5618E-13	13	82	207	28951	protein amino acid glycosylation	B3GALNT2|ALG6|POMT1|GPT|ALG12|FUT8|B3GNT4|B3GNT3|MGAT3|STT3B|ST6GALNAC3|ST3GAL2|ST3GAL3
43413	2.5260E-14	7.5618E-13	13	82	207	28951	macromolecule glycosylation	B3GALNT2|ALG6|POMT1|GPT|ALG12|FUT8|B3GNT4|B3GNT3|MGAT3|STT3B|ST6GALNAC3|ST3GAL2|ST3GAL3
70085	2.5260E-14	7.5618E-13	13	82	207	28951	glycosylation	B3GALNT2|ALG6|POMT1|GPT|ALG12|FUT8|B3GNT4|B3GNT3|MGAT3|STT3B|ST6GALNAC3|ST3GAL2|ST3GAL3
9101	2.6472E-14	7.7595E-13	14	104	207	28951	glycoprotein biosynthetic process	B3GALNT2|CHST8|ALG6|POMT1|GPT|ALG12|FUT8|B3GNT4|B3GNT3|MGAT3|STT3B|ST6GALNAC3|ST3GAL2|ST3GAL3
6091	3.4533E-14	9.9158E-13	19	254	207	28951	generation of precursor metabolites and energy	NDUFA6|MDH1|NDUFB10|ATP6AP1|IDH3G|GAA|AGL|IDH1|IDH2|PYGM|BPGM|FH1|LDHB|ALDH5A1|ALDOC|NDUFS1|ATP6V0E2|AASS|ATP6V1C2
16042	9.7607E-14	2.7467E-12	15	140	207	28951	lipid catabolic process	PLA2G4F|PLA2G1B|HSD17B4|PLD2|HSD11B1|PLCB3|SMPD1|EHHADH|PNPLA3|PLCE1|PLCH1|PLCG1|ACADM|PLCB1|HADH
6631	9.9924E-14	2.7567E-12	17	200	207	28951	fatty acid metabolic process	GCDH|CYP2J6|PLA2G1B|ACSM1|ALOX15|ACSL5|HSD17B4|ACSL3|LTC4S|ACADSB|ACACB|ALDH5A1|GPAM|FASN|EHHADH|ACADM|HADH
51188	1.1877E-13	3.2137E-12	13	92	207	28951	cofactor biosynthetic process	GCDH|ALAS1|ACSS2|PANK1|MMAB|UROS|CPOX|NADSYN1|GPHN|ALAD|MTHFD1|NMNAT1|ACSS1
6753	2.3115E-13	6.0227E-12	21	363	207	28951	nucleoside phosphate metabolic process	MCCC2|CBR2|PRPS2|ATP6V1G2|HIBADH|MDH1|ATP6AP1|PANK1|IDH3G|RPE|NADSYN1|THTPA|LDHB|DGUOK|MTHFD1|NMNAT1|RRM2B|NME7|UPP2|ATP6V0E2|ATP6V1C2
9117	2.3115E-13	6.0227E-12	21	363	207	28951	nucleotide metabolic process	MCCC2|CBR2|PRPS2|ATP6V1G2|HIBADH|MDH1|ATP6AP1|PANK1|IDH3G|RPE|NADSYN1|THTPA|LDHB|DGUOK|MTHFD1|NMNAT1|RRM2B|NME7|UPP2|ATP6V0E2|ATP6V1C2
46483	2.4923E-13	6.3759E-12	22	408	207	28951	heterocycle metabolic process	PRPS2|ATP6V1G2|ALAS1|ATP6AP1|MAOA|MMAB|UROS|CPOX|MTR|GPHN|THTPA|ALDH4A1|ALAD|DGUOK|ALDH6A1|ALDH5A1|TDO2|MTHFD1|P4HA1|NME7|ATP6V0E2|ATP6V1C2
6084	2.5939E-13	6.5172E-12	10	41	207	28951	acetyl-CoA metabolic process	MVK|ACSS2|TDO2|MDH1|IDH3G|IDH1|IDH2|ACSS1|ACACB|FH1
6575	5.3420E-13	1.3186E-11	15	157	207	28951	cellular amino acid derivative metabolic process	GAMT|CHKB|MAOA|IDH1|DNMT3A|ABAT|SAT2|CSAD|COMT|ALDH5A1|TDO2|P4HA1|SMS|ACADM|CDO1
6766	4.6180E-12	1.1203E-10	11	73	207	28951	vitamin metabolic process	THTPA|CBR1|ADH1|NMNAT1|MMAB|RFK|ALDH1A2|ALDH1A1|ACADM|NADSYN1|ALDH1A7
6790	8.8462E-12	2.1096E-10	12	101	207	28951	sulfur metabolic process	GAMT|THTPA|ALDH5A1|MTHFD1|ADI1|CBS|IDH1|DNMT3A|MTR|CSAD|CDO1|SGSH
19318	2.2681E-11	5.3186E-10	14	169	207	28951	hexose metabolic process	HIBADH|MDH1|GAA|AGL|RPE|MPI|GFPT1|PYGM|BPGM|GANC|LDHB|ALDH5A1|ALDOC|GALM
16052	2.5695E-11	5.9268E-10	11	85	207	28951	carbohydrate catabolic process	LDHB|HIBADH|MDH1|HYAL1|HYAL2|GAA|AGL|RPE|PYGM|ALDOC|BPGM
6720	4.4181E-11	1.0026E-9	9	47	207	28951	isoprenoid metabolic process	IDI1|ADH1|MVK|CYP2J6|ALDH1A2|ALDH1A1|GPT|HMGCS2|ALDH1A7
18130	1.9623E-10	4.3825E-9	9	55	207	28951	heterocycle biosynthetic process	ALDH4A1|ALAD|ALDH5A1|ALAS1|MTHFD1|MMAB|UROS|CPOX|GPHN
6725	2.3318E-10	5.1263E-9	12	133	207	28951	cellular aromatic compound metabolic process	GAMT|THTPA|GSTZ1|ALDH6A1|TDO2|MTHFD1|MAOA|DNMT3A|MTR|FAH|COMT|GPHN
51262	2.4262E-10	5.1722E-9	8	38	207	28951	protein tetramerization	CBR2|SRR|ALDH1A2|GFPT1|ALDH1A1|ALDOC|ACADM|ALDH1A7
46496	2.4262E-10	5.1722E-9	8	38	207	28951	nicotinamide nucleotide metabolic process	CBR2|LDHB|HIBADH|MDH1|NMNAT1|IDH3G|RPE|NADSYN1
6695	2.6940E-10	5.6573E-9	7	24	207	28951	cholesterol biosynthetic process	IDI1|NSDHL|EBP|MVK|DHCR24|HMGCS2|CYP51
19362	4.6541E-10	9.6299E-9	8	41	207	28951	pyridine nucleotide metabolic process	CBR2|LDHB|HIBADH|MDH1|NMNAT1|IDH3G|RPE|NADSYN1
51289	5.0584E-10	1.0315E-8	7	26	207	28951	protein homotetramerization	SRR|ALDH1A2|GFPT1|ALDH1A1|ALDOC|ACADM|ALDH1A7
44275	8.0407E-10	1.6162E-8	9	64	207	28951	cellular carbohydrate catabolic process	LDHB|HIBADH|MDH1|GAA|AGL|RPE|PYGM|ALDOC|BPGM
44242	9.2756E-10	1.8381E-8	9	65	207	28951	cellular lipid catabolic process	PLA2G4F|PLA2G1B|SMPD1|EHHADH|HSD17B4|PLCG1|ACADM|HADH|PLD2
46164	1.0674E-9	2.0859E-8	9	66	207	28951	alcohol catabolic process	LDHB|ADH1|HIBADH|MDH1|MAOA|RPE|ALDOC|BPGM|COMT
6650	1.3542E-9	2.6101E-8	10	93	207	28951	glycerophospholipid metabolic process	PIGB|PGAP1|CHKB|ALDH5A1|GPAM|PIGP|PIP5K1B|OCRL|ALG12|PIGL
9110	1.5281E-9	2.8666E-8	7	30	207	28951	vitamin biosynthetic process	NMNAT1|MMAB|RFK|ALDH1A2|ALDH1A1|NADSYN1|ALDH1A7
16126	1.5281E-9	2.8666E-8	7	30	207	28951	sterol biosynthetic process	IDI1|NSDHL|EBP|MVK|DHCR24|HMGCS2|CYP51
8203	2.3654E-9	4.3791E-8	9	72	207	28951	cholesterol metabolic process	CYP27A1|IDI1|NSDHL|EBP|MVK|PON1|DHCR24|HMGCS2|CYP51
6083	2.5390E-9	4.6394E-8	4	4	207	28951	acetate metabolic process	ALDH5A1|ACSS2|ACSS1|ASPA
6694	2.6814E-9	4.8369E-8	9	73	207	28951	steroid biosynthetic process	HSD11B1|IDI1|NSDHL|EBP|MVK|HSD3B2|DHCR24|HMGCS2|CYP51
6733	2.9175E-9	5.1962E-8	8	51	207	28951	oxidoreduction coenzyme metabolic process	CBR2|LDHB|HIBADH|MDH1|NMNAT1|IDH3G|RPE|NADSYN1
15980	3.0645E-9	5.3897E-8	10	101	207	28951	energy derivation by oxidation of organic compounds	ALDH5A1|MDH1|IDH3G|GAA|AGL|IDH1|IDH2|PYGM|NDUFS1|FH1
8202	3.2235E-9	5.5993E-8	12	167	207	28951	steroid metabolic process	CYP27A1|HSD11B1|IDI1|NSDHL|EBP|MVK|HSD3B2|PON1|DHCR24|HMGCS2|COMT|CYP51
42135	4.3580E-9	7.4777E-8	5	10	207	28951	neurotransmitter catabolic process	ALDH5A1|MAOB|MAOA|ABAT|COMT
96	4.4302E-9	7.5099E-8	6	20	207	28951	sulfur amino acid metabolic process	MTHFD1|ADI1|CBS|MTR|CSAD|CDO1
16125	5.4782E-9	9.1760E-8	9	79	207	28951	sterol metabolic process	CYP27A1|IDI1|NSDHL|EBP|MVK|PON1|DHCR24|HMGCS2|CYP51
6006	5.7999E-9	9.6005E-8	11	140	207	28951	glucose metabolic process	LDHB|ALDH5A1|HIBADH|MDH1|GAA|AGL|RPE|PYGM|ALDOC|BPGM|GANC
8299	6.1654E-9	9.9709E-8	6	21	207	28951	isoprenoid biosynthetic process	IDI1|MVK|ALDH1A2|ALDH1A1|HMGCS2|ALDH1A7
6081	6.1654E-9	9.9709E-8	6	21	207	28951	cellular aldehyde metabolic process	ALDH3A2|ADH1|IDH1|ALDH1A2|IDH2|ALDH1A7
19674	8.4270E-9	1.3474E-7	6	22	207	28951	NAD metabolic process	CBR2|LDHB|MDH1|NMNAT1|IDH3G|NADSYN1
51260	1.2996E-8	2.0545E-7	9	87	207	28951	protein homooligomerization	SRR|ALDH1A2|GFPT1|ALDH1A1|ALDOC|ACADM|ALDH1A7|GPHN|ACAT1
9081	2.1871E-8	3.4192E-7	5	13	207	28951	branched chain family amino acid metabolic process	ALDH6A1|HIBADH|AUH|IVD|HIBCH
9108	2.7099E-8	4.1899E-7	8	67	207	28951	coenzyme biosynthetic process	GCDH|ACSS2|MTHFD1|NMNAT1|PANK1|NADSYN1|ACSS1|GPHN
30258	3.0525E-8	4.6683E-7	8	68	207	28951	lipid modification	GCDH|EHHADH|HSD17B4|PIP5K1B|OCRL|ACADM|HADH|PIK3C2B
8652	3.1105E-8	4.7060E-7	7	45	207	28951	cellular amino acid biosynthetic process	ALDH4A1|SRR|ALDH5A1|MTHFD1|ADI1|CBS|MTR
6721	5.1458E-8	7.6212E-7	6	29	207	28951	terpenoid metabolic process	IDI1|ADH1|CYP2J6|ALDH1A2|ALDH1A1|ALDH1A7
9109	5.1458E-8	7.6212E-7	6	29	207	28951	coenzyme catabolic process	CBR1|MDH1|IDH3G|IDH1|IDH2|FH1
46486	6.7153E-8	9.8421E-7	10	139	207	28951	glycerolipid metabolic process	PIGB|PGAP1|CHKB|ALDH5A1|GPAM|PIGP|PIP5K1B|OCRL|ALG12|PIGL
51187	9.6428E-8	1.3987E-6	6	32	207	28951	cofactor catabolic process	CBR1|MDH1|IDH3G|IDH1|IDH2|FH1
9395	1.4143E-7	2.0305E-6	5	18	207	28951	phospholipid catabolic process	PLA2G4F|PLA2G1B|SMPD1|PLCG1|PLD2
9116	1.6854E-7	2.3953E-6	7	57	207	28951	nucleoside metabolic process	GAMT|MCCC2|PRPS2|PANK1|NME7|DNMT3A|UPP2
9083	1.7377E-7	2.4450E-6	4	8	207	28951	branched chain family amino acid catabolic process	ALDH6A1|AUH|IVD|HIBCH
45471	2.0239E-7	2.8194E-6	6	36	207	28951	response to ethanol	ALAD|ADH1|ALDH1A2|ALDH1A1|ABAT|CDO1
42133	2.5295E-7	3.4892E-6	5	20	207	28951	neurotransmitter metabolic process	ALDH5A1|MAOB|MAOA|ABAT|COMT
45333	2.7147E-7	3.7083E-6	7	61	207	28951	cellular respiration	ALDH5A1|MDH1|IDH3G|IDH1|IDH2|NDUFS1|FH1
6767	2.8346E-7	3.8348E-6	6	38	207	28951	water-soluble vitamin metabolic process	THTPA|NMNAT1|MMAB|RFK|ACADM|NADSYN1
9165	3.1664E-7	4.2430E-6	10	164	207	28951	nucleotide biosynthetic process	THTPA|PRPS2|MTHFD1|NMNAT1|ATP6AP1|RRM2B|NME7|NADSYN1|ATP6V0E2|ATP6V1C2
33014	3.3007E-7	4.3001E-6	5	21	207	28951	tetrapyrrole biosynthetic process	ALAD|ALAS1|MMAB|UROS|CPOX
6779	3.3007E-7	4.3001E-6	5	21	207	28951	porphyrin biosynthetic process	ALAD|ALAS1|MMAB|UROS|CPOX
6099	3.3007E-7	4.3001E-6	5	21	207	28951	tricarboxylic acid cycle	MDH1|IDH3G|IDH1|IDH2|FH1
10033	3.9251E-7	5.0666E-6	19	669	207	28951	response to organic substance	ASAH2|AGL|IDH1|SORD|ABAT|PYGM|ACACB|PLD2|ALAD|ADH1|GPAM|SMPD1|ALDH1A2|ALDH1A1|ME1|INPP5K|HADH|CDO1|ARSB
6793	4.1929E-7	5.2413E-6	23	956	207	28951	phosphorus metabolic process	DGKG|PON3|CHKB|MVK|ATP6AP1|PANK1|DGKA|PON1|OCRL|MTMR4|PIK3C2B|INPP5B|INPP4B|DGUOK|INPP5A|RFK|INPP5K|PIP5K1B|NDUFS1|BPNT1|ATP6V0E2|GNE|ATP6V1C2
6796	4.1929E-7	5.2413E-6	23	956	207	28951	phosphate metabolic process	DGKG|PON3|CHKB|MVK|ATP6AP1|PANK1|DGKA|PON1|OCRL|MTMR4|PIK3C2B|INPP5B|INPP4B|DGUOK|INPP5A|RFK|INPP5K|PIP5K1B|NDUFS1|BPNT1|ATP6V0E2|GNE|ATP6V1C2
6487	4.2467E-7	5.2413E-6	5	22	207	28951	protein amino acid N-linked glycosylation	ALG6|MGAT3|GPT|ALG12|STT3B
9069	4.2467E-7	5.2413E-6	5	22	207	28951	serine family amino acid metabolic process	SRR|CBS|AMT|CSAD|CDO1
46356	4.2467E-7	5.2413E-6	5	22	207	28951	acetyl-CoA catabolic process	MDH1|IDH3G|IDH1|IDH2|FH1
34404	4.4145E-7	5.3544E-6	10	170	207	28951	nucleobase, nucleoside and nucleotide biosynthetic process	THTPA|PRPS2|MTHFD1|NMNAT1|ATP6AP1|RRM2B|NME7|NADSYN1|ATP6V0E2|ATP6V1C2
34654	4.4145E-7	5.3544E-6	10	170	207	28951	nucleobase, nucleoside, nucleotide and nucleic acid biosynthetic process	THTPA|PRPS2|MTHFD1|NMNAT1|ATP6AP1|RRM2B|NME7|NADSYN1|ATP6V0E2|ATP6V1C2
30384	4.7019E-7	5.6543E-6	7	66	207	28951	phosphoinositide metabolic process	PIGB|PGAP1|PIGP|PIP5K1B|OCRL|ALG12|PIGL
51259	5.7644E-7	6.8733E-6	10	175	207	28951	protein oligomerization	CBR2|SRR|ALDH1A2|GFPT1|ALDH1A1|ALDOC|ACADM|ALDH1A7|GPHN|ACAT1
272	6.7751E-7	7.8781E-6	5	24	207	28951	polysaccharide catabolic process	HYAL1|HYAL2|GAA|AGL|PYGM
6637	6.7751E-7	7.8781E-6	5	24	207	28951	acyl-CoA metabolic process	GCDH|SCP2|GPAM|EHHADH|ACADSB
35383	6.7751E-7	7.8781E-6	5	24	207	28951	thioester metabolic process	GCDH|SCP2|GPAM|EHHADH|ACADSB
9725	8.4057E-7	9.6941E-6	11	228	207	28951	response to hormone stimulus	ADH1|GPAM|AGL|IDH1|ME1|SORD|INPP5K|HADH|CDO1|ARSB|PLD2
9309	9.4299E-7	1.0787E-5	7	73	207	28951	amine biosynthetic process	ALDH4A1|SRR|ALDH5A1|MTHFD1|ADI1|CBS|MTR
9060	1.0364E-6	1.1669E-5	5	26	207	28951	aerobic respiration	MDH1|IDH3G|IDH1|IDH2|FH1
19748	1.0450E-6	1.1669E-5	6	47	207	28951	secondary metabolic process	IDI1|ADH1|CYP2J6|ALDH1A2|ALDH1A1|ALDH1A7
46474	1.0450E-6	1.1669E-5	6	47	207	28951	glycerophospholipid biosynthetic process	PIGB|PGAP1|CHKB|PIGP|ALG12|PIGL
42221	1.0625E-6	1.1772E-5	24	1087	207	28951	response to chemical stimulus	ASAH2|AGL|IDH1|PON1|ALG2|SORD|ABAT|PYGM|ACACB|PLD2|ALDH3A2|ALAD|ADH1|GPAM|RRM2B|CBS|SMPD1|ALDH1A2|ALDH1A1|ME1|INPP5K|HADH|CDO1|ARSB
1523	1.5305E-6	1.6694E-5	5	28	207	28951	retinoid metabolic process	ADH1|CYP2J6|ALDH1A2|ALDH1A1|ALDH1A7
16101	1.5305E-6	1.6694E-5	5	28	207	28951	diterpenoid metabolic process	ADH1|CYP2J6|ALDH1A2|ALDH1A1|ALDH1A7
97	1.7258E-6	1.8679E-5	4	13	207	28951	sulfur amino acid biosynthetic process	MTHFD1|ADI1|CBS|MTR
6506	1.8387E-6	1.9748E-5	5	29	207	28951	GPI anchor biosynthetic process	PIGB|PGAP1|PIGP|ALG12|PIGL
6007	2.1560E-6	2.2981E-5	6	53	207	28951	glucose catabolic process	LDHB|HIBADH|MDH1|RPE|ALDOC|BPGM
19320	2.4111E-6	2.5507E-5	6	54	207	28951	hexose catabolic process	LDHB|HIBADH|MDH1|RPE|ALDOC|BPGM
33013	2.6003E-6	2.6706E-5	5	31	207	28951	tetrapyrrole metabolic process	ALAD|ALAS1|MMAB|UROS|CPOX
6505	2.6003E-6	2.6706E-5	5	31	207	28951	GPI anchor metabolic process	PIGB|PGAP1|PIGP|ALG12|PIGL
6778	2.6003E-6	2.6706E-5	5	31	207	28951	porphyrin metabolic process	ALAD|ALAS1|MMAB|UROS|CPOX
46489	2.6003E-6	2.6706E-5	5	31	207	28951	phosphoinositide biosynthetic process	PIGB|PGAP1|PIGP|ALG12|PIGL
6576	2.6571E-6	2.7091E-5	7	85	207	28951	cellular biogenic amine metabolic process	CHKB|TDO2|MAOA|SMS|SAT2|ACADM|COMT
46365	2.6904E-6	2.7233E-5	6	55	207	28951	monosaccharide catabolic process	LDHB|HIBADH|MDH1|RPE|ALDOC|BPGM
9719	2.7979E-6	2.8119E-5	11	258	207	28951	response to endogenous stimulus	ADH1|GPAM|AGL|IDH1|ME1|SORD|INPP5K|HADH|CDO1|ARSB|PLD2
6633	2.8751E-6	2.8690E-5	7	86	207	28951	fatty acid biosynthetic process	PLA2G1B|ACSM1|FASN|ALOX15|ACSL3|LTC4S|ACACB
9225	3.2579E-6	3.2281E-5	4	15	207	28951	nucleotide-sugar metabolic process	B3GALNT2|GFPT1|GPT|GNE
16051	3.3562E-6	3.3022E-5	7	88	207	28951	carbohydrate biosynthetic process	CHST8|ISYNA1|GFPT1|GPT|ALG12|PLCG1|GNE
19395	3.5902E-6	3.4599E-5	5	33	207	28951	fatty acid oxidation	GCDH|EHHADH|HSD17B4|ACADM|HADH
46148	3.5902E-6	3.4599E-5	5	33	207	28951	pigment biosynthetic process	ALAD|IDI1|ALAS1|UROS|CPOX
34440	3.5902E-6	3.4599E-5	5	33	207	28951	lipid oxidation	GCDH|EHHADH|HSD17B4|ACADM|HADH
45017	3.6899E-6	3.5318E-5	6	58	207	28951	glycerolipid biosynthetic process	PIGB|PGAP1|CHKB|PIGP|ALG12|PIGL
6775	4.1849E-6	3.9785E-5	5	34	207	28951	fat-soluble vitamin metabolic process	CBR1|ADH1|ALDH1A2|ALDH1A1|ALDH1A7
6783	4.3196E-6	4.0790E-5	4	16	207	28951	heme biosynthetic process	ALAD|ALAS1|UROS|CPOX
34754	6.0130E-6	5.6402E-5	6	63	207	28951	cellular hormone metabolic process	HSD11B1|ADH1|ALDH1A2|ALDH1A1|COMT|ALDH1A7
6534	7.0921E-6	6.4378E-5	3	6	207	28951	cysteine metabolic process	CBS|CSAD|CDO1
9251	7.0921E-6	6.4378E-5	3	6	207	28951	glucan catabolic process	GAA|AGL|PYGM
44247	7.0921E-6	6.4378E-5	3	6	207	28951	cellular polysaccharide catabolic process	GAA|AGL|PYGM
5980	7.0921E-6	6.4378E-5	3	6	207	28951	glycogen catabolic process	GAA|AGL|PYGM
6102	7.0921E-6	6.4378E-5	3	6	207	28951	isocitrate metabolic process	IDH3G|IDH1|IDH2
42573	7.1815E-6	6.4772E-5	4	18	207	28951	retinoic acid metabolic process	ADH1|ALDH1A2|ALDH1A1|ALDH1A7
16311	7.2934E-6	6.5362E-5	9	183	207	28951	dephosphorylation	INPP5B|INPP4B|PON3|INPP5A|PON1|INPP5K|OCRL|BPNT1|MTMR4
43648	7.3757E-6	6.5681E-5	5	38	207	28951	dicarboxylic acid metabolic process	ALDH5A1|MDH1|IDH3G|ME1|FH1
42445	8.9731E-6	7.9403E-5	7	102	207	28951	hormone metabolic process	HSD11B1|CHST8|ADH1|ALDH1A2|ALDH1A1|COMT|ALDH1A7
42440	9.5574E-6	8.4045E-5	5	40	207	28951	pigment metabolic process	ALAD|IDI1|ALAS1|UROS|CPOX
35238	1.2346E-5	1.0592E-4	3	7	207	28951	vitamin A biosynthetic process	ALDH1A2|ALDH1A1|ALDH1A7
42904	1.2346E-5	1.0592E-4	3	7	207	28951	9-cis-retinoic acid biosynthetic process	ALDH1A2|ALDH1A1|ALDH1A7
42905	1.2346E-5	1.0592E-4	3	7	207	28951	9-cis-retinoic acid metabolic process	ALDH1A2|ALDH1A1|ALDH1A7
6047	1.2346E-5	1.0592E-4	3	7	207	28951	UDP-N-acetylglucosamine metabolic process	GFPT1|GPT|GNE
9066	1.3812E-5	1.1778E-4	4	21	207	28951	aspartate family amino acid metabolic process	MTHFD1|ADI1|MTR|AASS
6635	1.6787E-5	1.3976E-4	4	22	207	28951	fatty acid beta-oxidation	EHHADH|HSD17B4|ACADM|HADH
42168	1.6787E-5	1.3976E-4	4	22	207	28951	heme metabolic process	ALAD|ALAS1|UROS|CPOX
42219	1.6787E-5	1.3976E-4	4	22	207	28951	cellular amino acid derivative catabolic process	ALDH5A1|TDO2|MAOA|COMT
42364	1.6787E-5	1.3976E-4	4	22	207	28951	water-soluble vitamin biosynthetic process	NMNAT1|MMAB|RFK|NADSYN1
42362	1.9649E-5	1.6167E-4	3	8	207	28951	fat-soluble vitamin biosynthetic process	ALDH1A2|ALDH1A1|ALDH1A7
6108	1.9649E-5	1.6167E-4	3	8	207	28951	malate metabolic process	MDH1|ME1|FH1
6752	2.4113E-5	1.9611E-4	4	24	207	28951	group transfer coenzyme metabolic process	MCCC2|MTHFD1|PANK1|MTR
6040	2.4113E-5	1.9611E-4	4	24	207	28951	amino sugar metabolic process	B3GALNT2|GFPT1|GPT|GNE
9119	2.6288E-5	2.1257E-4	5	49	207	28951	ribonucleoside metabolic process	GAMT|MCCC2|PANK1|NME7|DNMT3A
6776	2.8546E-5	2.2951E-4	4	25	207	28951	vitamin A metabolic process	ADH1|ALDH1A2|ALDH1A1|ALDH1A7
6497	2.9040E-5	2.3216E-4	5	50	207	28951	protein amino acid lipidation	PIGB|PGAP1|PIGP|ALG12|PIGL
9086	2.9318E-5	2.3305E-4	3	9	207	28951	methionine biosynthetic process	MTHFD1|ADI1|MTR
6555	4.1661E-5	3.2385E-4	3	10	207	28951	methionine metabolic process	MTHFD1|ADI1|MTR
6734	4.1661E-5	3.2385E-4	3	10	207	28951	NADH metabolic process	CBR2|MDH1|IDH3G
9071	4.1661E-5	3.2385E-4	3	10	207	28951	serine family amino acid catabolic process	AMT|CSAD|CDO1
42572	4.1661E-5	3.2385E-4	3	10	207	28951	retinol metabolic process	ADH1|ALDH1A2|ALDH1A1
6164	4.3371E-5	3.3529E-4	7	130	207	28951	purine nucleotide biosynthetic process	THTPA|PRPS2|MTHFD1|ATP6AP1|NME7|ATP6V0E2|ATP6V1C2
5976	4.4081E-5	3.3892E-4	6	89	207	28951	polysaccharide metabolic process	HYAL1|HYAL2|GAA|AGL|PYGM|GNE
42158	4.6320E-5	3.5419E-4	5	55	207	28951	lipoprotein biosynthetic process	PIGB|PGAP1|PIGP|ALG12|PIGL
6488	5.0877E-5	3.7090E-4	2	2	207	28951	dolichol-linked oligosaccharide biosynthetic process	GPT|ALG12
9093	5.0877E-5	3.7090E-4	2	2	207	28951	cysteine catabolic process	CSAD|CDO1
19413	5.0877E-5	3.7090E-4	2	2	207	28951	acetate biosynthetic process	ACSS2|ACSS1
19448	5.0877E-5	3.7090E-4	2	2	207	28951	L-cysteine catabolic process	CSAD|CDO1
19452	5.0877E-5	3.7090E-4	2	2	207	28951	L-cysteine catabolic process to taurine	CSAD|CDO1
19542	5.0877E-5	3.7090E-4	2	2	207	28951	propionate biosynthetic process	ACSS2|ACSS1
46439	5.0877E-5	3.7090E-4	2	2	207	28951	L-cysteine metabolic process	CSAD|CDO1
30214	5.0877E-5	3.7090E-4	2	2	207	28951	hyaluronan catabolic process	HYAL1|HYAL2
6097	5.0877E-5	3.7090E-4	2	2	207	28951	glyoxylate cycle	IDH1|IDH2
9062	7.8029E-5	5.6591E-4	4	32	207	28951	fatty acid catabolic process	EHHADH|HSD17B4|ACADM|HADH
6461	7.8987E-5	5.6701E-4	10	307	207	28951	protein complex assembly	CBR2|SRR|ALDH1A2|GFPT1|ALDH1A1|ALDOC|ACADM|ALDH1A7|GPHN|ACAT1
70271	7.8987E-5	5.6701E-4	10	307	207	28951	protein complex biogenesis	CBR2|SRR|ALDH1A2|GFPT1|ALDH1A1|ALDOC|ACADM|ALDH1A7|GPHN|ACAT1
46128	8.8297E-5	6.2744E-4	4	33	207	28951	purine ribonucleoside metabolic process	GAMT|MCCC2|PANK1|DNMT3A
42278	8.8297E-5	6.2744E-4	4	33	207	28951	purine nucleoside metabolic process	GAMT|MCCC2|PANK1|DNMT3A
7584	8.9354E-5	6.3177E-4	5	63	207	28951	response to nutrient	ALAD|ADH1|CBS|AGL|ARSB
9074	9.7731E-5	6.8754E-4	3	13	207	28951	aromatic amino acid family catabolic process	GSTZ1|TDO2|FAH
42157	1.1997E-4	8.3976E-4	5	67	207	28951	lipoprotein metabolic process	PIGB|PGAP1|PIGP|ALG12|PIGL
44272	1.2499E-4	8.7060E-4	4	36	207	28951	sulfur compound biosynthetic process	MTHFD1|ADI1|CBS|MTR
10817	1.3134E-4	9.1034E-4	7	155	207	28951	regulation of hormone levels	HSD11B1|CHST8|ADH1|ALDH1A2|ALDH1A1|COMT|ALDH1A7
6979	1.3648E-4	9.3670E-4	6	109	207	28951	response to oxidative stress	ALDH3A2|RRM2B|IDH1|ALDH1A2|ALDH1A1|PLD2
31667	1.3648E-4	9.3670E-4	6	109	207	28951	response to nutrient levels	ALAD|ADH1|CBS|AGL|ACADM|ARSB
1505	1.4776E-4	1.0082E-3	5	70	207	28951	regulation of neurotransmitter levels	ALDH5A1|MAOB|MAOA|ABAT|COMT
6163	1.5137E-4	1.0082E-3	9	270	207	28951	purine nucleotide metabolic process	THTPA|PRPS2|DGUOK|ATP6V1G2|MTHFD1|ATP6AP1|NME7|ATP6V0E2|ATP6V1C2
2072	1.5191E-4	1.0082E-3	2	3	207	28951	optic cup morphogenesis involved in camera-type eye development	ALDH1A2|ALDH1A1
98	1.5191E-4	1.0082E-3	2	3	207	28951	sulfur amino acid catabolic process	CSAD|CDO1
19541	1.5191E-4	1.0082E-3	2	3	207	28951	propionate metabolic process	ACSS2|ACSS1
46487	1.5191E-4	1.0082E-3	2	3	207	28951	glyoxylate metabolic process	IDH1|IDH2
50667	1.5191E-4	1.0082E-3	2	3	207	28951	homocysteine metabolic process	CBS|MTR
9067	1.5385E-4	1.0115E-3	3	15	207	28951	aspartate family amino acid biosynthetic process	MTHFD1|ADI1|MTR
19321	1.5385E-4	1.0115E-3	3	15	207	28951	pentose metabolic process	PRPS2|RPE|XYLB
6041	1.8835E-4	1.2269E-3	3	16	207	28951	glucosamine metabolic process	GFPT1|GPT|GNE
6044	1.8835E-4	1.2269E-3	3	16	207	28951	N-acetylglucosamine metabolic process	GFPT1|GPT|GNE
9064	2.0897E-4	1.3487E-3	4	41	207	28951	glutamine family amino acid metabolic process	ALDH4A1|ALDH5A1|GFPT1|FAH
6096	2.0897E-4	1.3487E-3	4	41	207	28951	glycolysis	LDHB|MDH1|ALDOC|BPGM
44264	2.2968E-4	1.4756E-3	4	42	207	28951	cellular polysaccharide metabolic process	GAA|AGL|PYGM|GNE
43412	2.6140E-4	1.6718E-3	21	1249	207	28951	macromolecule modification	B3GALNT2|PGAP1|ALG6|PIGP|POMT1|DNMT3A|GPT|ALG12|MTR|DGUOK|PIGB|FUT8|P4HA1|B3GNT4|B3GNT3|MGAT3|PIGL|STT3B|ST6GALNAC3|ST3GAL2|ST3GAL3
31076	2.7158E-4	1.7212E-3	3	18	207	28951	embryonic camera-type eye development	ALDH1A2|ALDH1A1|ALDH1A7
42402	2.7158E-4	1.7212E-3	3	18	207	28951	cellular biogenic amine catabolic process	TDO2|MAOA|COMT
19751	2.7547E-4	1.7380E-3	4	44	207	28951	polyol metabolic process	ISYNA1|INPP5A|SORD|PLCG1
33240	3.0239E-4	1.8661E-3	2	4	207	28951	positive regulation of cellular amine metabolic process	MAOB|COMT
10867	3.0239E-4	1.8661E-3	2	4	207	28951	positive regulation of triglyceride biosynthetic process	GPAM|ACSL5
9448	3.0239E-4	1.8661E-3	2	4	207	28951	gamma-aminobutyric acid metabolic process	ALDH5A1|ABAT
44273	3.0239E-4	1.8661E-3	2	4	207	28951	sulfur compound catabolic process	CSAD|CDO1
42420	3.0239E-4	1.8661E-3	2	4	207	28951	dopamine catabolic process	MAOA|COMT
6020	3.2080E-4	1.9710E-3	3	19	207	28951	inositol metabolic process	ISYNA1|INPP5A|PLCG1
9991	3.4069E-4	2.0841E-3	6	129	207	28951	response to extracellular stimulus	ALAD|ADH1|CBS|AGL|ACADM|ARSB
14070	3.4764E-4	2.1174E-3	5	84	207	28951	response to organic cyclic substance	SMPD1|IDH1|ABAT|ACACB|PLD2
10035	3.6993E-4	2.2435E-3	6	131	207	28951	response to inorganic substance	ALDH3A2|ALAD|ALG2|SORD|ABAT|PLD2
6464	3.7341E-4	2.2549E-3	20	1191	207	28951	protein modification process	B3GALNT2|PGAP1|ALG6|PIGP|POMT1|GPT|ALG12|MTR|DGUOK|PIGB|FUT8|P4HA1|B3GNT4|B3GNT3|MGAT3|PIGL|STT3B|ST6GALNAC3|ST3GAL2|ST3GAL3
19439	3.7543E-4	2.2574E-3	3	20	207	28951	aromatic compound catabolic process	GSTZ1|TDO2|FAH
48545	4.3109E-4	2.5811E-3	5	88	207	28951	response to steroid hormone stimulus	ADH1|AGL|IDH1|CDO1|ARSB
65003	4.8505E-4	2.8807E-3	10	385	207	28951	macromolecular complex assembly	CBR2|SRR|ALDH1A2|GFPT1|ALDH1A1|ALDOC|ACADM|ALDH1A7|GPHN|ACAT1
6730	4.8804E-4	2.8807E-3	6	138	207	28951	one-carbon metabolic process	GAMT|MTHFD1|DNMT3A|MTR|COMT|CYP51
8215	5.0161E-4	2.8807E-3	2	5	207	28951	spermine metabolic process	SMS|SAT2
6572	5.0161E-4	2.8807E-3	2	5	207	28951	tyrosine catabolic process	GSTZ1|FAH
10866	5.0161E-4	2.8807E-3	2	5	207	28951	regulation of triglyceride biosynthetic process	GPAM|ACSL5
19614	5.0161E-4	2.8807E-3	2	5	207	28951	catechol catabolic process	MAOA|COMT
42424	5.0161E-4	2.8807E-3	2	5	207	28951	catecholamine catabolic process	MAOA|COMT
60900	5.0161E-4	2.8807E-3	2	5	207	28951	embryonic camera-type eye formation	ALDH1A2|ALDH1A1
34313	5.0161E-4	2.8807E-3	2	5	207	28951	diol catabolic process	MAOA|COMT
6021	5.0161E-4	2.8807E-3	2	5	207	28951	inositol biosynthetic process	ISYNA1|PLCG1
6119	5.2540E-4	3.0050E-3	4	52	207	28951	oxidative phosphorylation	ATP6AP1|NDUFS1|ATP6V0E2|ATP6V1C2
38	5.7409E-4	3.2570E-3	3	23	207	28951	very long-chain fatty acid metabolic process	CYP2J6|ALOX15|HSD17B4
9072	5.7409E-4	3.2570E-3	3	23	207	28951	aromatic amino acid family metabolic process	GSTZ1|TDO2|FAH
60322	6.5266E-4	3.6879E-3	3	24	207	28951	head development	PGAP1|ALDH1A2|ALDH1A7
7205	7.3776E-4	4.1320E-3	3	25	207	28951	activation of protein kinase C activity by G-protein coupled receptor protein signaling pathway	DGKG|DGKE|DGKA
9152	7.3875E-4	4.1320E-3	5	99	207	28951	purine ribonucleotide biosynthetic process	PRPS2|ATP6AP1|NME7|ATP6V0E2|ATP6V1C2
6559	7.4886E-4	4.1320E-3	2	6	207	28951	L-phenylalanine catabolic process	GSTZ1|FAH
6561	7.4886E-4	4.1320E-3	2	6	207	28951	proline biosynthetic process	ALDH4A1|ALDH5A1
6573	7.4886E-4	4.1320E-3	2	6	207	28951	valine metabolic process	ALDH6A1|HIBADH
19530	7.4886E-4	4.1320E-3	2	6	207	28951	taurine metabolic process	CSAD|CDO1
9141	7.9869E-4	4.3897E-3	7	209	207	28951	nucleoside triphosphate metabolic process	DGUOK|ATP6V1G2|ATP6AP1|RRM2B|NME7|ATP6V0E2|ATP6V1C2
9260	8.0878E-4	4.4279E-3	5	101	207	28951	ribonucleotide biosynthetic process	PRPS2|ATP6AP1|NME7|ATP6V0E2|ATP6V1C2
43933	8.4644E-4	4.6160E-3	10	414	207	28951	macromolecular complex subunit organization	CBR2|SRR|ALDH1A2|GFPT1|ALDH1A1|ALDOC|ACADM|ALDH1A7|GPHN|ACAT1
34637	9.6331E-4	5.2331E-3	4	61	207	28951	cellular carbohydrate biosynthetic process	ISYNA1|GFPT1|PLCG1|GNE
6818	1.0240E-3	5.5204E-3	4	62	207	28951	hydrogen transport	ATP6V1G2|ATP6AP1|ATP6V0E2|ATP6V1C2
15992	1.0240E-3	5.5204E-3	4	62	207	28951	proton transport	ATP6V1G2|ATP6AP1|ATP6V0E2|ATP6V1C2
90208	1.0435E-3	5.5402E-3	2	7	207	28951	positive regulation of triglyceride metabolic process	GPAM|ACSL5
43288	1.0435E-3	5.5402E-3	2	7	207	28951	apocarotenoid metabolic process	ALDH1A2|ALDH1A7
6563	1.0435E-3	5.5402E-3	2	7	207	28951	L-serine metabolic process	SRR|CBS
42574	1.0435E-3	5.5402E-3	2	7	207	28951	retinal metabolic process	ALDH1A2|ALDH1A7
32502	1.1084E-3	5.8630E-3	35	2856	207	28951	developmental process	PGAP1|IDUA|ALOX15|HSD17B4|MTR|LCLAT1|GPHN|PLD2|HSD11B1|DGUOK|NSDHL|EBP|CBS|ME1|INPP5K|PLCG1|ACADM|ARSB|GAMT|CHKB|GAA|DNMT3A|DHCR24|BPGM|MUT|UGDH|ALDH6A1|ALDH5A1|RRM2B|ALDH1A2|ALDH1A1|ALDOC|CDO1|ASPA|ALDH1A7
6665	1.1535E-3	6.0784E-3	4	64	207	28951	sphingolipid metabolic process	ACER2|ALDH5A1|ASAH2|SMPD1
43434	1.2356E-3	6.4869E-3	5	111	207	28951	response to peptide hormone stimulus	GPAM|INPP5K|HADH|CDO1|PLD2
65008	1.2759E-3	6.6734E-3	20	1316	207	28951	regulation of biological quality	CHST8|MAOB|MAOA|IDUA|GAA|GATC|ABAT|PYGM|MTR|BPGM|COMT|FH1|HSD11B1|ADH1|ALDH5A1|GPAM|ALDH1A2|ALDH1A1|INPP5K|ALDH1A7
7275	1.2831E-3	6.6863E-3	33	2661	207	28951	multicellular organismal development	PGAP1|IDUA|ALOX15|HSD17B4|MTR|LCLAT1|GPHN|PLD2|HSD11B1|DGUOK|NSDHL|EBP|CBS|ME1|INPP5K|PLCG1|ACADM|ARSB|GAMT|CHKB|GAA|DNMT3A|DHCR24|BPGM|MUT|UGDH|ALDH5A1|RRM2B|ALDH1A2|ALDH1A1|CDO1|ASPA|ALDH1A7
6643	1.3685E-3	7.1051E-3	4	67	207	28951	membrane lipid metabolic process	ACER2|ALDH5A1|ASAH2|SMPD1
6558	1.3847E-3	7.1107E-3	2	8	207	28951	L-phenylalanine metabolic process	GSTZ1|FAH
6560	1.3847E-3	7.1107E-3	2	8	207	28951	proline metabolic process	ALDH4A1|ALDH5A1
46173	1.3847E-3	7.1107E-3	2	8	207	28951	polyol biosynthetic process	ISYNA1|PLCG1
15985	1.3971E-3	7.1221E-3	3	31	207	28951	energy coupled proton transport, down electrochemical gradient	ATP6AP1|ATP6V0E2|ATP6V1C2
15986	1.3971E-3	7.1221E-3	3	31	207	28951	ATP synthesis coupled proton transport	ATP6AP1|ATP6V0E2|ATP6V1C2
16310	1.4215E-3	7.2206E-3	14	773	207	28951	phosphorylation	DGKG|CHKB|MVK|ATP6AP1|PANK1|DGKA|PIK3C2B|DGUOK|RFK|PIP5K1B|NDUFS1|ATP6V0E2|GNE|ATP6V1C2
42493	1.5606E-3	7.8986E-3	5	117	207	28951	response to drug	ALAD|ALDH1A2|ALDH1A1|ABAT|HADH
44042	1.6781E-3	8.4023E-3	3	33	207	28951	glucan metabolic process	GAA|AGL|PYGM
5977	1.6781E-3	8.4023E-3	3	33	207	28951	glycogen metabolic process	GAA|AGL|PYGM
6073	1.6781E-3	8.4023E-3	3	33	207	28951	cellular glucan metabolic process	GAA|AGL|PYGM
90207	1.7720E-3	8.6872E-3	2	9	207	28951	regulation of triglyceride metabolic process	GPAM|ACSL5
9200	1.7720E-3	8.6872E-3	2	9	207	28951	deoxyribonucleoside triphosphate metabolic process	DGUOK|RRM2B
9312	1.7720E-3	8.6872E-3	2	9	207	28951	oligosaccharide biosynthetic process	GPT|ALG12
9435	1.7720E-3	8.6872E-3	2	9	207	28951	NAD biosynthetic process	NMNAT1|NADSYN1
30212	1.7720E-3	8.6872E-3	2	9	207	28951	hyaluronan metabolic process	HYAL1|HYAL2
15936	1.7720E-3	8.6872E-3	2	9	207	28951	coenzyme A metabolic process	MCCC2|PANK1
6139	1.8161E-3	8.8725E-3	33	2718	207	28951	nucleobase, nucleoside, nucleotide and nucleic acid metabolic process	PRPS2|HIBADH|PANK1|RPE|GPT|MTR|NADSYN1|AK7|THTPA|LDHB|DGUOK|AUH|ME1|UPP2|ATP6V0E2|ATP6V1C2|GAMT|MCCC2|B3GALNT2|CBR2|ATP6V1G2|MDH1|ATP6AP1|IDH3G|GFPT1|DNMT3A|ALDH6A1|MTHFD1|NMNAT1|RRM2B|NME7|POLE2|GNE
6570	2.2046E-3	1.0515E-2	2	10	207	28951	tyrosine metabolic process	GSTZ1|FAH
9070	2.2046E-3	1.0515E-2	2	10	207	28951	serine family amino acid biosynthetic process	SRR|CBS
19359	2.2046E-3	1.0515E-2	2	10	207	28951	nicotinamide nucleotide biosynthetic process	NMNAT1|NADSYN1
33865	2.2046E-3	1.0515E-2	2	10	207	28951	nucleoside bisphosphate metabolic process	MCCC2|PANK1
46498	2.2046E-3	1.0515E-2	2	10	207	28951	S-adenosylhomocysteine metabolic process	GAMT|DNMT3A
6027	2.2046E-3	1.0515E-2	2	10	207	28951	glycosaminoglycan catabolic process	HYAL1|HYAL2
6085	2.2046E-3	1.0515E-2	2	10	207	28951	acetyl-CoA biosynthetic process	ACSS2|ACSS1
22607	2.2306E-3	1.0603E-2	11	553	207	28951	cellular component assembly	CBR2|SRR|ALDH1A2|GFPT1|ALDH1A1|LAMA3|ALDOC|ACADM|ALDH1A7|GPHN|ACAT1
10038	2.2859E-3	1.0829E-2	4	77	207	28951	response to metal ion	ALAD|ALG2|SORD|ABAT
6672	2.3402E-3	1.1049E-2	3	37	207	28951	ceramide metabolic process	ACER2|ALDH5A1|SMPD1
6112	2.5275E-3	1.1893E-2	3	38	207	28951	energy reserve metabolic process	GAA|AGL|PYGM
14823	2.6818E-3	1.2412E-2	2	11	207	28951	response to activity	GPAM|HADH
6740	2.6818E-3	1.2412E-2	2	11	207	28951	NADPH regeneration	HIBADH|RPE
42053	2.6818E-3	1.2412E-2	2	11	207	28951	regulation of dopamine metabolic process	MAOB|COMT
46686	2.6818E-3	1.2412E-2	2	11	207	28951	response to cadmium ion	ALAD|SORD
6098	2.6818E-3	1.2412E-2	2	11	207	28951	pentose-phosphate shunt	HIBADH|RPE
9057	2.9551E-3	1.3632E-2	7	263	207	28951	macromolecule catabolic process	AUH|HYAL1|HYAL2|GAA|AGL|PYGM|DHCR24
9201	3.0027E-3	1.3761E-2	4	83	207	28951	ribonucleoside triphosphate biosynthetic process	ATP6AP1|NME7|ATP6V0E2|ATP6V1C2
9206	3.0027E-3	1.3761E-2	4	83	207	28951	purine ribonucleoside triphosphate biosynthetic process	ATP6AP1|NME7|ATP6V0E2|ATP6V1C2
9145	3.1354E-3	1.4316E-2	4	84	207	28951	purine nucleoside triphosphate biosynthetic process	ATP6AP1|NME7|ATP6V0E2|ATP6V1C2
46519	3.1440E-3	1.4316E-2	3	41	207	28951	sphingoid metabolic process	ACER2|ALDH5A1|SMPD1
19369	3.2031E-3	1.4445E-2	2	12	207	28951	arachidonic acid metabolic process	CYP2J6|ALOX15
42069	3.2031E-3	1.4445E-2	2	12	207	28951	regulation of catecholamine metabolic process	MAOB|COMT
48384	3.2031E-3	1.4445E-2	2	12	207	28951	retinoic acid receptor signaling pathway	ALDH1A2|ALDH1A7
9142	3.2721E-3	1.4709E-2	4	85	207	28951	nucleoside triphosphate biosynthetic process	ATP6AP1|NME7|ATP6V0E2|ATP6V1C2
9144	3.5853E-3	1.6065E-2	6	204	207	28951	purine nucleoside triphosphate metabolic process	DGUOK|ATP6V1G2|ATP6AP1|NME7|ATP6V0E2|ATP6V1C2
6690	3.6019E-3	1.6089E-2	3	43	207	28951	icosanoid metabolic process	CYP2J6|ALOX15|LTC4S
33238	3.7677E-3	1.6723E-2	2	13	207	28951	regulation of cellular amine metabolic process	MAOB|COMT
48596	3.7677E-3	1.6723E-2	2	13	207	28951	embryonic camera-type eye morphogenesis	ALDH1A2|ALDH1A1
33559	3.8453E-3	1.7014E-2	3	44	207	28951	unsaturated fatty acid metabolic process	CYP2J6|ALOX15|LTC4S
9791	4.0168E-3	1.7717E-2	4	90	207	28951	post-embryonic development	ALDH5A1|MTR|ACADM|MUT
46165	4.0985E-3	1.8021E-2	3	45	207	28951	alcohol biosynthetic process	ISYNA1|GFPT1|PLCG1
6760	4.3750E-3	1.9117E-2	2	14	207	28951	folic acid and derivative metabolic process	MTHFD1|MTR
19363	4.3750E-3	1.9117E-2	2	14	207	28951	pyridine nucleotide biosynthetic process	NMNAT1|NADSYN1
9150	4.9443E-3	2.1537E-2	6	218	207	28951	purine ribonucleotide metabolic process	PRPS2|ATP6V1G2|ATP6AP1|NME7|ATP6V0E2|ATP6V1C2
6595	5.0245E-3	2.1752E-2	2	15	207	28951	polyamine metabolic process	SMS|SAT2
9084	5.0245E-3	2.1752E-2	2	15	207	28951	glutamine family amino acid biosynthetic process	ALDH4A1|ALDH5A1
9259	5.3940E-3	2.3280E-2	6	222	207	28951	ribonucleotide metabolic process	PRPS2|ATP6V1G2|ATP6AP1|NME7|ATP6V0E2|ATP6V1C2
6586	5.7153E-3	2.4442E-2	2	16	207	28951	indolalkylamine metabolic process	TDO2|MAOA
42430	5.7153E-3	2.4442E-2	2	16	207	28951	indole and derivative metabolic process	TDO2|MAOA
42434	5.7153E-3	2.4442E-2	2	16	207	28951	indole derivative metabolic process	TDO2|MAOA
32259	6.2528E-3	2.5714E-2	4	102	207	28951	methylation	GAMT|DNMT3A|MTR|COMT
43450	6.4470E-3	2.5714E-2	2	17	207	28951	alkene biosynthetic process	ALOX15|LTC4S
6739	6.4470E-3	2.5714E-2	2	17	207	28951	NADP metabolic process	HIBADH|RPE
7040	6.4470E-3	2.5714E-2	2	17	207	28951	lysosome organization	IDUA|GAA
19370	6.4470E-3	2.5714E-2	2	17	207	28951	leukotriene biosynthetic process	ALOX15|LTC4S
48048	6.4470E-3	2.5714E-2	2	17	207	28951	embryonic eye morphogenesis	ALDH1A2|ALDH1A1
46889	6.4470E-3	2.5714E-2	2	17	207	28951	positive regulation of lipid biosynthetic process	GPAM|ACSL5
105	7.1500E-3	2.5714E-2	1	1	207	28951	histidine biosynthetic process	MTHFD1
6450	7.1500E-3	2.5714E-2	1	1	207	28951	regulation of translational fidelity	GATC
6521	7.1500E-3	2.5714E-2	1	1	207	28951	regulation of cellular amino acid metabolic process	COMT
6535	7.1500E-3	2.5714E-2	1	1	207	28951	cysteine biosynthetic process from serine	CBS
6552	7.1500E-3	2.5714E-2	1	1	207	28951	leucine catabolic process	IVD
6553	7.1500E-3	2.5714E-2	1	1	207	28951	lysine metabolic process	AASS
6554	7.1500E-3	2.5714E-2	1	1	207	28951	lysine catabolic process	AASS
6574	7.1500E-3	2.5714E-2	1	1	207	28951	valine catabolic process	ALDH6A1
43455	7.1500E-3	2.5714E-2	1	1	207	28951	regulation of secondary metabolic process	HSD11B1
43456	7.1500E-3	2.5714E-2	1	1	207	28951	regulation of pentose-phosphate shunt	HSD11B1
70179	7.1500E-3	2.5714E-2	1	1	207	28951	D-serine biosynthetic process	SRR
70178	7.1500E-3	2.5714E-2	1	1	207	28951	D-serine metabolic process	SRR
6713	7.1500E-3	2.5714E-2	1	1	207	28951	glucocorticoid catabolic process	HSD11B1
51791	7.1500E-3	2.5714E-2	1	1	207	28951	medium-chain fatty acid metabolic process	ACADM
51793	7.1500E-3	2.5714E-2	1	1	207	28951	medium-chain fatty acid catabolic process	ACADM
70235	7.1500E-3	2.5714E-2	1	1	207	28951	regulation of activation-induced cell death of T cells	GPAM
70236	7.1500E-3	2.5714E-2	1	1	207	28951	negative regulation of activation-induced cell death of T cells	GPAM
31335	7.1500E-3	2.5714E-2	1	1	207	28951	regulation of sulfur amino acid metabolic process	COMT
31337	7.1500E-3	2.5714E-2	1	1	207	28951	positive regulation of sulfur amino acid metabolic process	COMT
6771	7.1500E-3	2.5714E-2	1	1	207	28951	riboflavin metabolic process	RFK
45764	7.1500E-3	2.5714E-2	1	1	207	28951	positive regulation of cellular amino acid metabolic process	COMT
33488	7.1500E-3	2.5714E-2	1	1	207	28951	cholesterol biosynthetic process via 24,25-dihydrolanosterol	CYP51
33578	7.1500E-3	2.5714E-2	1	1	207	28951	protein amino acid glycosylation in Golgi	FUT8
19276	7.1500E-3	2.5714E-2	1	1	207	28951	UDP-N-acetylgalactosamine metabolic process	B3GALNT2
31581	7.1500E-3	2.5714E-2	1	1	207	28951	hemidesmosome assembly	LAMA3
9076	7.1500E-3	2.5714E-2	1	1	207	28951	histidine family amino acid biosynthetic process	MTHFD1
9092	7.1500E-3	2.5714E-2	1	1	207	28951	homoserine metabolic process	CBS
19343	7.1500E-3	2.5714E-2	1	1	207	28951	cysteine biosynthetic process via cystathionine	CBS
19346	7.1500E-3	2.5714E-2	1	1	207	28951	transsulfuration	CBS
31639	7.1500E-3	2.5714E-2	1	1	207	28951	plasminogen activation	DHCR24
9231	7.1500E-3	2.5714E-2	1	1	207	28951	riboflavin biosynthetic process	RFK
9236	7.1500E-3	2.5714E-2	1	1	207	28951	cobalamin biosynthetic process	MMAB
19477	7.1500E-3	2.5714E-2	1	1	207	28951	L-lysine catabolic process	AASS
19484	7.1500E-3	2.5714E-2	1	1	207	28951	beta-alanine catabolic process	ALDH6A1
46186	7.1500E-3	2.5714E-2	1	1	207	28951	acetaldehyde biosynthetic process	ADH1
9450	7.1500E-3	2.5714E-2	1	1	207	28951	gamma-aminobutyric acid catabolic process	ALDH5A1
70970	7.1500E-3	2.5714E-2	1	1	207	28951	interleukin-2 secretion	GPAM
46437	7.1500E-3	2.5714E-2	1	1	207	28951	D-amino acid biosynthetic process	SRR
46440	7.1500E-3	2.5714E-2	1	1	207	28951	L-lysine metabolic process	AASS
34248	7.1500E-3	2.5714E-2	1	1	207	28951	regulation of cellular amide metabolic process	HSD11B1
42443	7.1500E-3	2.5714E-2	1	1	207	28951	phenylethylamine metabolic process	MAOA
32210	7.1500E-3	2.5714E-2	1	1	207	28951	regulation of telomere maintenance via telomerase	MTR
32212	7.1500E-3	2.5714E-2	1	1	207	28951	positive regulation of telomere maintenance via telomerase	MTR
50666	7.1500E-3	2.5714E-2	1	1	207	28951	regulation of homocysteine metabolic process	COMT
50668	7.1500E-3	2.5714E-2	1	1	207	28951	positive regulation of homocysteine metabolic process	COMT
16109	7.1500E-3	2.5714E-2	1	1	207	28951	tetraterpenoid biosynthetic process	IDI1
16114	7.1500E-3	2.5714E-2	1	1	207	28951	terpenoid biosynthetic process	IDI1
16117	7.1500E-3	2.5714E-2	1	1	207	28951	carotenoid biosynthetic process	IDI1
42762	7.1500E-3	2.5714E-2	1	1	207	28951	regulation of sulfur metabolic process	COMT
6117	7.1500E-3	2.5714E-2	1	1	207	28951	acetaldehyde metabolic process	ADH1
51176	7.1500E-3	2.5714E-2	1	1	207	28951	positive regulation of sulfur metabolic process	COMT
6541	7.2190E-3	2.5714E-2	2	18	207	28951	glutamine metabolic process	ALDH5A1|GFPT1
60324	7.2190E-3	2.5714E-2	2	18	207	28951	face development	ALDH1A2|ALDH1A7
9262	7.2190E-3	2.5714E-2	2	18	207	28951	deoxyribonucleotide metabolic process	DGUOK|RRM2B
1101	7.2190E-3	2.5714E-2	2	18	207	28951	response to acid	CBS|CDO1
42220	7.2190E-3	2.5714E-2	2	18	207	28951	response to cocaine	SMPD1|ABAT
42417	7.2190E-3	2.5714E-2	2	18	207	28951	dopamine metabolic process	MAOA|COMT
14073	7.2190E-3	2.5714E-2	2	18	207	28951	response to tropane	SMPD1|ABAT
6026	7.2190E-3	2.5714E-2	2	18	207	28951	aminoglycan catabolic process	HYAL1|HYAL2
44085	7.5578E-3	2.6853E-2	11	652	207	28951	cellular component biogenesis	CBR2|SRR|ALDH1A2|GFPT1|ALDH1A1|LAMA3|ALDOC|ACADM|ALDH1A7|GPHN|ACAT1
50896	7.7920E-3	2.7615E-2	29	2532	207	28951	response to stimulus	ASAH2|PLA2G1B|PON1|ABAT|PYGM|COMT|ACACB|PLD2|ALAD|ADH1|CBS|SMPD1|ME1|INPP5K|ACADM|HADH|ARSB|GAA|AGL|IDH1|IDH2|ALG2|SORD|ALDH3A2|GPAM|RRM2B|ALDH1A2|ALDH1A1|CDO1
51591	8.0305E-3	2.8318E-2	2	19	207	28951	response to cAMP	PYGM|CDO1
9311	8.0305E-3	2.8318E-2	2	19	207	28951	oligosaccharide metabolic process	GPT|ALG12
44267	8.8230E-3	3.1035E-2	21	1672	207	28951	cellular protein metabolic process	B3GALNT2|PGAP1|ALG6|PIGP|POMT1|GPT|ALG12|MTR|GPHN|DGUOK|PIGB|FUT8|P4HA1|B3GNT4|B3GNT3|MGAT3|PIGL|STT3B|ST6GALNAC3|ST3GAL2|ST3GAL3
6691	8.8811E-3	3.1161E-2	2	20	207	28951	leukotriene metabolic process	ALOX15|LTC4S
48513	9.3414E-3	3.2695E-2	21	1681	207	28951	organ development	GAMT|PGAP1|CHKB|IDUA|GAA|ALOX15|HSD17B4|DHCR24|MTR|BPGM|GPHN|HSD11B1|NSDHL|EBP|RRM2B|CBS|ALDH1A2|ALDH1A1|ACADM|CDO1|ALDH1A7
22900	9.4710E-3	3.3066E-2	4	115	207	28951	electron transport chain	ALDH5A1|NDUFA6|NDUFB10|NDUFS1
45740	9.7701E-3	3.3942E-2	2	21	207	28951	positive regulation of DNA replication	PLA2G1B|MTR
1936	9.7701E-3	3.3942E-2	2	21	207	28951	regulation of endothelial cell proliferation	ALDH1A2|ALDH1A7
35115	1.0697E-2	3.7070E-2	2	22	207	28951	embryonic forelimb morphogenesis	ALDH1A2|ALDH1A7
48731	1.1280E-2	3.8995E-2	25	2152	207	28951	system development	PGAP1|IDUA|ALOX15|HSD17B4|MTR|GPHN|PLD2|HSD11B1|DGUOK|NSDHL|EBP|CBS|ACADM|ARSB|GAMT|CHKB|GAA|DHCR24|BPGM|RRM2B|ALDH1A2|ALDH1A1|CDO1|ASPA|ALDH1A7
43449	1.1661E-2	4.0017E-2	2	23	207	28951	cellular alkene metabolic process	ALOX15|LTC4S
42558	1.1661E-2	4.0017E-2	2	23	207	28951	pteridine and derivative metabolic process	MTR|GPHN
46834	1.1661E-2	4.0017E-2	2	23	207	28951	lipid phosphorylation	PIP5K1B|PIK3C2B
32147	1.2339E-2	4.2140E-2	3	67	207	28951	activation of protein kinase activity	DGKG|DGKE|DGKA
1666	1.2339E-2	4.2140E-2	3	67	207	28951	response to hypoxia	ABAT|PYGM|PLD2
23034	1.2386E-2	4.2197E-2	13	893	207	28951	intracellular signaling pathway	DGKG|DGKE|DGKA|DHCR24|PIK3C2B|INPP4B|PLCB3|ALDH1A2|PLCE1|PLCH1|PLCG1|PLCB1|ALDH1A7
48566	1.2662E-2	4.2747E-2	2	24	207	28951	embryonic digestive tract development	ALDH1A2|ALDH1A7
46034	1.2910E-2	4.2747E-2	4	126	207	28951	ATP metabolic process	ATP6V1G2|ATP6AP1|ATP6V0E2|ATP6V1C2
70482	1.3357E-2	4.2747E-2	3	69	207	28951	response to oxygen levels	ABAT|PYGM|PLD2
9205	1.4154E-2	4.2747E-2	5	198	207	28951	purine ribonucleoside triphosphate metabolic process	ATP6V1G2|ATP6AP1|NME7|ATP6V0E2|ATP6V1C2
2086	1.4249E-2	4.2747E-2	1	2	207	28951	diaphragm contraction	GAA
6210	1.4249E-2	4.2747E-2	1	2	207	28951	thymine catabolic process	ALDH6A1
43102	1.4249E-2	4.2747E-2	1	2	207	28951	amino acid salvage	ADI1
51593	1.4249E-2	4.2747E-2	1	2	207	28951	response to folic acid	CBS
51597	1.4249E-2	4.2747E-2	1	2	207	28951	response to methylmercury	ARSB
6601	1.4249E-2	4.2747E-2	1	2	207	28951	creatine biosynthetic process	GAMT
10746	1.4249E-2	4.2747E-2	1	2	207	28951	regulation of plasma membrane long-chain fatty acid transport	ACSL5
10747	1.4249E-2	4.2747E-2	1	2	207	28951	positive regulation of plasma membrane long-chain fatty acid transport	ACSL5
35337	1.4249E-2	4.2747E-2	1	2	207	28951	fatty-acyl-CoA metabolic process	GCDH
6678	1.4249E-2	4.2747E-2	1	2	207	28951	glucosylceramide metabolic process	ALDH5A1
35384	1.4249E-2	4.2747E-2	1	2	207	28951	thioester biosynthetic process	GCDH
6772	1.4249E-2	4.2747E-2	1	2	207	28951	thiamin metabolic process	THTPA
45719	1.4249E-2	4.2747E-2	1	2	207	28951	negative regulation of glycogen biosynthetic process	GFPT1
45915	1.4249E-2	4.2747E-2	1	2	207	28951	positive regulation of catecholamine metabolic process	MAOB
9068	1.4249E-2	4.2747E-2	1	2	207	28951	aspartate family amino acid catabolic process	AASS
45964	1.4249E-2	4.2747E-2	1	2	207	28951	positive regulation of dopamine metabolic process	MAOB
48016	1.4249E-2	4.2747E-2	1	2	207	28951	inositol phosphate-mediated signaling	INPP4B
19344	1.4249E-2	4.2747E-2	1	2	207	28951	cysteine biosynthetic process	CBS
33762	1.4249E-2	4.2747E-2	1	2	207	28951	response to glucagon stimulus	CDO1
19442	1.4249E-2	4.2747E-2	1	2	207	28951	tryptophan catabolic process to acetyl-CoA	TDO2
9235	1.4249E-2	4.2747E-2	1	2	207	28951	cobalamin metabolic process	MMAB
19509	1.4249E-2	4.2747E-2	1	2	207	28951	L-methionine salvage from methylthioadenosine	ADI1
46184	1.4249E-2	4.2747E-2	1	2	207	28951	aldehyde biosynthetic process	ADH1
42182	1.4249E-2	4.2747E-2	1	2	207	28951	ketone catabolic process	CBR1
46292	1.4249E-2	4.2747E-2	1	2	207	28951	formaldehyde metabolic process	ALDH3A2
42374	1.4249E-2	4.2747E-2	1	2	207	28951	phylloquinone metabolic process	CBR1
42376	1.4249E-2	4.2747E-2	1	2	207	28951	phylloquinone catabolic process	CBR1
42377	1.4249E-2	4.2747E-2	1	2	207	28951	vitamin K catabolic process	CBR1
42378	1.4249E-2	4.2747E-2	1	2	207	28951	quinone cofactor catabolic process	CBR1
19859	1.4249E-2	4.2747E-2	1	2	207	28951	thymine metabolic process	ALDH6A1
15798	1.4249E-2	4.2747E-2	1	2	207	28951	myo-inositol transport	PGAP1
32204	1.4249E-2	4.2747E-2	1	2	207	28951	regulation of telomere maintenance	MTR
32206	1.4249E-2	4.2747E-2	1	2	207	28951	positive regulation of telomere maintenance	MTR
34310	1.4249E-2	4.2747E-2	1	2	207	28951	monohydric alcohol catabolic process	ADH1
71265	1.4249E-2	4.2747E-2	1	2	207	28951	L-methionine biosynthetic process	ADI1
71267	1.4249E-2	4.2747E-2	1	2	207	28951	L-methionine salvage	ADI1
42723	1.4249E-2	4.2747E-2	1	2	207	28951	thiamin and derivative metabolic process	THTPA
42726	1.4249E-2	4.2747E-2	1	2	207	28951	riboflavin and derivative metabolic process	RFK
42727	1.4249E-2	4.2747E-2	1	2	207	28951	riboflavin and derivative biosynthetic process	RFK
16108	1.4249E-2	4.2747E-2	1	2	207	28951	tetraterpenoid metabolic process	IDI1
14062	1.4249E-2	4.2747E-2	1	2	207	28951	regulation of serotonin secretion	MAOB
14063	1.4249E-2	4.2747E-2	1	2	207	28951	negative regulation of serotonin secretion	MAOB
16116	1.4249E-2	4.2747E-2	1	2	207	28951	carotenoid metabolic process	IDI1
55089	1.4249E-2	4.2747E-2	1	2	207	28951	fatty acid homeostasis	GPAM
46949	1.4249E-2	4.2747E-2	1	2	207	28951	fatty-acyl-CoA biosynthetic process	GCDH
6060	1.4249E-2	4.2747E-2	1	2	207	28951	sorbitol metabolic process	SORD
6068	1.4249E-2	4.2747E-2	1	2	207	28951	ethanol catabolic process	ADH1
71616	1.4249E-2	4.2747E-2	1	2	207	28951	acyl-CoA biosynthetic process	GCDH
6116	1.4249E-2	4.2747E-2	1	2	207	28951	NADH oxidation	CBR2
42987	1.4249E-2	4.2747E-2	1	2	207	28951	amyloid precursor protein catabolic process	DHCR24
51193	1.4249E-2	4.2747E-2	1	2	207	28951	regulation of cofactor metabolic process	HSD11B1
51196	1.4249E-2	4.2747E-2	1	2	207	28951	regulation of coenzyme metabolic process	HSD11B1
9199	1.4437E-2	4.3220E-2	5	199	207	28951	ribonucleoside triphosphate metabolic process	ATP6V1G2|ATP6AP1|NME7|ATP6V0E2|ATP6V1C2
46700	1.4724E-2	4.3985E-2	5	200	207	28951	heterocycle catabolic process	ALDH6A1|ATP6V1G2|TDO2|MTHFD1|ATP6V1C2
32868	1.4969E-2	4.4623E-2	3	72	207	28951	response to insulin stimulus	GPAM|INPP5K|HADH
34645	1.5454E-2	4.5970E-2	24	2099	207	28951	cellular macromolecule biosynthetic process	B3GALNT2|CHST8|PGAP1|ALG6|PIGP|POMT1|DNMT3A|GPT|ALG12|MTR|PIGB|FUT8|RRM2B|POLE2|B3GNT4|B3GNT3|MGAT3|ME1|PIGL|STT3B|ST6GALNAC3|ST3GAL2|GNE|ST3GAL3
6754	1.5530E-2	4.6100E-2	3	73	207	28951	ATP biosynthetic process	ATP6AP1|ATP6V0E2|ATP6V1C2
7585	1.5878E-2	4.7034E-2	2	27	207	28951	respiratory gaseous exchange	FUT8|GAA
9059	1.6279E-2	4.8119E-2	24	2109	207	28951	macromolecule biosynthetic process	B3GALNT2|CHST8|PGAP1|ALG6|PIGP|POMT1|DNMT3A|GPT|ALG12|MTR|PIGB|FUT8|RRM2B|POLE2|B3GNT4|B3GNT3|MGAT3|ME1|PIGL|STT3B|ST6GALNAC3|ST3GAL2|GNE|ST3GAL3
