# Supplementary material for: Modulation of Immune Signaling and Metabolism Highlights Host and Fungal Transcriptional Responses in Mouse Models of Invasive Pulmonary Aspergillosis
Source: Sci Rep. 2017 Dec 6;7:17096. doi: 10.1038/s41598-017-17000-1 (PMC5719083; doi:10.1038/s41598-017-17000-1)
Supplement: Supplementary file 1 — Supplementary zip [file 41598_2017_17000_MOESM1_ESM.zip › Supp_Files_Final/Supp_File_5_Metabolism_Pathways/BINGO/Group6.bgo.txt]

File created with bingo (c) on May 11, 2017 at 10:46:08 PM

ontology: namespace
curator:  bingo

Selected ontology file : bundle://116.0:1/data/GO_Biological_Process
Selected annotation file : bundle://116.0:1/data/M_musculus_default
Discarded evidence codes : 
Overrepresentation
Selected statistical test : Hypergeometric test
Selected correction : Benjamini & Hochberg False Discovery Rate (FDR) correction
Selected significance level : 0.05
Testing option : Use whole annotation as reference set
The selected cluster :
GALT	ACY1	APIP	PIGYL	MSMO1	AGPAT1	PAPSS2	PLB1	NDST1	SMPD4	SPTLC1	FPGT	DBT	ATP6V0A2	ME3	CSGALNACT1	GGPS1	AGK	PLA2G4B	MAT1A	ALG1	COX6B2	LSS	SQLE	PLCB4	GNPDA2	ACOX2	POLR3F	IDNK	AMY1	LPIN1	

No annotations were retrieved for the following entities:
PLA2G4B	MSMO1	IDNK	

GO-ID	p-value	corr p-value	x	n	X	N	Description	Genes in test set
8152	8.2134E-14	3.7453E-11	25	6470	28	28957	metabolic process	GALT|ACY1|APIP|PIGYL|AGPAT1|PAPSS2|PLB1|NDST1|SMPD4|SPTLC1|FPGT|DBT|ATP6V0A2|ME3|GGPS1|AGK|MAT1A|ALG1|LSS|SQLE|GNPDA2|ACOX2|POLR3F|AMY1|LPIN1
44281	4.6096E-12	1.0510E-9	14	1349	28	28957	small molecule metabolic process	GALT|ACY1|APIP|MAT1A|AGPAT1|LSS|SQLE|SPTLC1|GNPDA2|ACOX2|FPGT|ATP6V0A2|ME3|LPIN1
6629	2.3572E-11	3.5829E-9	11	703	28	28957	lipid metabolic process	SQLE|SMPD4|SPTLC1|GGPS1|ACOX2|AGK|PIGYL|AGPAT1|LPIN1|LSS|PLB1
44237	1.2717E-10	1.4497E-8	21	5371	28	28957	cellular metabolic process	GALT|ACY1|GGPS1|AGK|APIP|PIGYL|MAT1A|AGPAT1|PAPSS2|NDST1|SQLE|SMPD4|SPTLC1|GNPDA2|ACOX2|FPGT|DBT|ATP6V0A2|POLR3F|ME3|LPIN1
44238	2.7339E-10	2.4933E-8	21	5586	28	28957	primary metabolic process	GALT|ACY1|GGPS1|AGK|APIP|PIGYL|MAT1A|AGPAT1|LSS|PLB1|NDST1|SQLE|SMPD4|SPTLC1|GNPDA2|ACOX2|FPGT|ATP6V0A2|POLR3F|AMY1|LPIN1
9058	5.0105E-10	3.8080E-8	16	2783	28	28957	biosynthetic process	GALT|GGPS1|AGK|APIP|PIGYL|MAT1A|ALG1|AGPAT1|LSS|NDST1|SPTLC1|FPGT|DBT|ATP6V0A2|POLR3F|LPIN1
44255	1.5373E-8	1.0014E-6	8	493	28	28957	cellular lipid metabolic process	SMPD4|SPTLC1|GGPS1|ACOX2|AGK|PIGYL|AGPAT1|LPIN1
8610	3.3150E-7	1.8527E-5	6	295	28	28957	lipid biosynthetic process	SPTLC1|GGPS1|AGK|PIGYL|AGPAT1|LSS
44249	3.7033E-7	1.8527E-5	13	2693	28	28957	cellular biosynthetic process	GALT|GGPS1|AGK|APIP|PIGYL|MAT1A|AGPAT1|SPTLC1|FPGT|DBT|ATP6V0A2|POLR3F|LPIN1
19752	4.8128E-7	1.8527E-5	7	518	28	28957	carboxylic acid metabolic process	ACY1|ACOX2|APIP|ME3|MAT1A|AGPAT1|LPIN1
43436	4.8128E-7	1.8527E-5	7	518	28	28957	oxoacid metabolic process	ACY1|ACOX2|APIP|ME3|MAT1A|AGPAT1|LPIN1
6082	4.8754E-7	1.8527E-5	7	519	28	28957	organic acid metabolic process	ACY1|ACOX2|APIP|ME3|MAT1A|AGPAT1|LPIN1
42180	5.7549E-7	2.0186E-5	7	532	28	28957	cellular ketone metabolic process	ACY1|ACOX2|APIP|ME3|MAT1A|AGPAT1|LPIN1
19637	8.7947E-7	2.8646E-5	5	185	28	28957	organophosphate metabolic process	GALT|SMPD4|SPTLC1|PIGYL|AGPAT1
6066	1.2415E-6	3.7742E-5	6	370	28	28957	alcohol metabolic process	SQLE|GALT|SPTLC1|GNPDA2|FPGT|LSS
9987	1.9099E-6	5.4433E-5	21	8928	28	28957	cellular process	GALT|ACY1|GGPS1|AGK|APIP|PIGYL|MAT1A|AGPAT1|PAPSS2|NDST1|SQLE|SMPD4|SPTLC1|GNPDA2|ACOX2|FPGT|DBT|ATP6V0A2|POLR3F|ME3|LPIN1
44283	2.4107E-6	6.4664E-5	6	415	28	28957	small molecule biosynthetic process	SPTLC1|FPGT|APIP|ATP6V0A2|MAT1A|AGPAT1
6790	2.6763E-6	6.7800E-5	4	101	28	28957	sulfur metabolic process	NDST1|APIP|MAT1A|PAPSS2
16042	9.7917E-6	2.3500E-4	4	140	28	28957	lipid catabolic process	SMPD4|ACOX2|LPIN1|PLB1
9308	1.5658E-5	3.5700E-4	5	334	28	28957	amine metabolic process	NDST1|SPTLC1|ACY1|APIP|MAT1A
6644	2.1519E-5	4.6727E-4	4	171	28	28957	phospholipid metabolic process	SMPD4|SPTLC1|PIGYL|AGPAT1
6665	3.2426E-5	6.7209E-4	3	64	28	28957	sphingolipid metabolic process	SMPD4|SPTLC1|AGK
44242	3.3973E-5	6.7354E-4	3	65	28	28957	cellular lipid catabolic process	SMPD4|ACOX2|LPIN1
6643	3.7210E-5	7.0700E-4	3	67	28	28957	membrane lipid metabolic process	SMPD4|SPTLC1|AGK
6684	4.9323E-5	8.9966E-4	2	11	28	28957	sphingomyelin metabolic process	SMPD4|SPTLC1
5975	5.3469E-5	9.3777E-4	5	432	28	28957	carbohydrate metabolic process	NDST1|GALT|GNPDA2|FPGT|AMY1
97	6.9866E-5	1.1800E-3	2	13	28	28957	sulfur amino acid biosynthetic process	APIP|MAT1A
16051	8.4087E-5	1.3694E-3	3	88	28	28957	carbohydrate biosynthetic process	NDST1|GALT|FPGT
9225	9.3938E-5	1.4589E-3	2	15	28	28957	nucleotide-sugar metabolic process	GALT|FPGT
8654	9.5980E-5	1.4589E-3	3	92	28	28957	phospholipid biosynthetic process	SPTLC1|PIGYL|AGPAT1
46513	1.2153E-4	1.7876E-3	2	17	28	28957	ceramide biosynthetic process	SPTLC1|AGK
46520	1.5262E-4	2.1748E-3	2	19	28	28957	sphingoid biosynthetic process	SPTLC1|AGK
96	1.6947E-4	2.3418E-3	2	20	28	28957	sulfur amino acid metabolic process	APIP|MAT1A
44271	1.8285E-4	2.4524E-3	4	297	28	28957	cellular nitrogen compound biosynthetic process	SPTLC1|APIP|ATP6V0A2|MAT1A
30148	3.1177E-4	4.0620E-3	2	27	28	28957	sphingolipid biosynthetic process	SPTLC1|AGK
46486	3.3163E-4	4.2006E-3	3	140	28	28957	glycerolipid metabolic process	PIGYL|AGPAT1|LPIN1
6807	3.4583E-4	4.2621E-3	10	3032	28	28957	nitrogen compound metabolic process	NDST1|GALT|SPTLC1|ACY1|FPGT|APIP|ATP6V0A2|POLR3F|MAT1A|LPIN1
46467	3.6020E-4	4.3223E-3	2	29	28	28957	membrane lipid biosynthetic process	SPTLC1|AGK
46394	4.0585E-4	4.6266E-3	3	150	28	28957	carboxylic acid biosynthetic process	APIP|MAT1A|AGPAT1
16053	4.0585E-4	4.6266E-3	3	150	28	28957	organic acid biosynthetic process	APIP|MAT1A|AGPAT1
9062	4.3925E-4	4.8854E-3	2	32	28	28957	fatty acid catabolic process	ACOX2|LPIN1
44272	5.5659E-4	6.0430E-3	2	36	28	28957	sulfur compound biosynthetic process	APIP|MAT1A
6672	5.8804E-4	6.2360E-3	2	37	28	28957	ceramide metabolic process	SPTLC1|AGK
46519	7.2229E-4	7.3488E-3	2	41	28	28957	sphingoid metabolic process	SPTLC1|AGK
6520	7.5897E-4	7.3488E-3	3	186	28	28957	cellular amino acid metabolic process	ACY1|APIP|MAT1A
8652	8.3178E-4	7.3488E-3	2	44	28	28957	cellular amino acid biosynthetic process	APIP|MAT1A
46165	8.6995E-4	7.3488E-3	2	45	28	28957	alcohol biosynthetic process	SPTLC1|FPGT
5996	8.8310E-4	7.3488E-3	3	196	28	28957	monosaccharide metabolic process	GALT|GNPDA2|FPGT
46474	9.4878E-4	7.3488E-3	2	47	28	28957	glycerophospholipid biosynthetic process	PIGYL|AGPAT1
9227	9.6695E-4	7.3488E-3	1	1	28	28957	nucleotide-sugar catabolic process	GALT
19691	9.6695E-4	7.3488E-3	1	1	28	28957	UDP-glucose conversion	GALT
46368	9.6695E-4	7.3488E-3	1	1	28	28957	GDP-L-fucose metabolic process	FPGT
6494	9.6695E-4	7.3488E-3	1	1	28	28957	protein amino acid terminal glycosylation	GALT
6496	9.6695E-4	7.3488E-3	1	1	28	28957	protein amino acid terminal N-glycosylation	GALT
42350	9.6695E-4	7.3488E-3	1	1	28	28957	GDP-L-fucose biosynthetic process	FPGT
42353	9.6695E-4	7.3488E-3	1	1	28	28957	fucose biosynthetic process	FPGT
42354	9.6695E-4	7.3488E-3	1	1	28	28957	L-fucose metabolic process	FPGT
60046	9.6695E-4	7.3488E-3	1	1	28	28957	regulation of acrosome reaction	GALT
60054	9.6695E-4	7.3488E-3	1	1	28	28957	positive regulation of epithelial cell proliferation involved in wound healing	GALT
6005	9.6695E-4	7.3488E-3	1	1	28	28957	L-fucose biosynthetic process	FPGT
34641	1.3206E-3	9.8722E-3	9	2947	28	28957	cellular nitrogen compound metabolic process	GALT|SPTLC1|ACY1|FPGT|APIP|ATP6V0A2|POLR3F|MAT1A|LPIN1
45017	1.4413E-3	1.0601E-2	2	58	28	28957	glycerolipid biosynthetic process	PIGYL|AGPAT1
34637	1.5928E-3	1.1529E-2	2	61	28	28957	cellular carbohydrate biosynthetic process	GALT|FPGT
44106	1.8371E-3	1.1753E-2	3	253	28	28957	cellular amine metabolic process	ACY1|APIP|MAT1A
9226	1.9330E-3	1.1753E-2	1	2	28	28957	nucleotide-sugar biosynthetic process	FPGT
46351	1.9330E-3	1.1753E-2	1	2	28	28957	disaccharide biosynthetic process	GALT
6556	1.9330E-3	1.1753E-2	1	2	28	28957	S-adenosylmethionine biosynthetic process	MAT1A
46512	1.9330E-3	1.1753E-2	1	2	28	28957	sphingosine biosynthetic process	SPTLC1
35337	1.9330E-3	1.1753E-2	1	2	28	28957	fatty-acyl-CoA metabolic process	DBT
35384	1.9330E-3	1.1753E-2	1	2	28	28957	thioester biosynthetic process	DBT
5988	1.9330E-3	1.1753E-2	1	2	28	28957	lactose metabolic process	GALT
5989	1.9330E-3	1.1753E-2	1	2	28	28957	lactose biosynthetic process	GALT
46949	1.9330E-3	1.1753E-2	1	2	28	28957	fatty-acyl-CoA biosynthetic process	DBT
6011	1.9330E-3	1.1753E-2	1	2	28	28957	UDP-glucose metabolic process	GALT
71616	1.9330E-3	1.1753E-2	1	2	28	28957	acyl-CoA biosynthetic process	DBT
30258	2.0322E-3	1.2193E-2	2	69	28	28957	lipid modification	ACOX2|AGK
8203	2.2101E-3	1.2921E-2	2	72	28	28957	cholesterol metabolic process	SQLE|LSS
9309	2.2101E-3	1.2921E-2	2	72	28	28957	amine biosynthetic process	APIP|MAT1A
16125	2.6530E-3	1.5313E-2	2	79	28	28957	sterol metabolic process	SQLE|LSS
6477	2.8981E-3	1.5733E-2	1	3	28	28957	protein amino acid sulfation	NDST1
46511	2.8981E-3	1.5733E-2	1	3	28	28957	sphinganine biosynthetic process	SPTLC1
6654	2.8981E-3	1.5733E-2	1	3	28	28957	phosphatidic acid biosynthetic process	AGPAT1
60055	2.8981E-3	1.5733E-2	1	3	28	28957	angiogenesis involved in wound healing	GALT
5984	2.8981E-3	1.5733E-2	1	3	28	28957	disaccharide metabolic process	GALT
6519	3.0902E-3	1.6578E-2	3	304	28	28957	cellular amino acid and derivative metabolic process	ACY1|APIP|MAT1A
46395	3.6531E-3	1.8540E-2	2	93	28	28957	carboxylic acid catabolic process	ACOX2|LPIN1
16054	3.6531E-3	1.8540E-2	2	93	28	28957	organic acid catabolic process	ACOX2|LPIN1
44262	3.7275E-3	1.8540E-2	3	325	28	28957	cellular carbohydrate metabolic process	GALT|GNPDA2|FPGT
6650	3.7303E-3	1.8540E-2	2	94	28	28957	glycerophospholipid metabolic process	PIGYL|AGPAT1
103	3.8624E-3	1.8540E-2	1	4	28	28957	sulfate assimilation	PAPSS2
46473	3.8624E-3	1.8540E-2	1	4	28	28957	phosphatidic acid metabolic process	AGPAT1
48702	3.8624E-3	1.8540E-2	1	4	28	28957	embryonic neurocranium morphogenesis	NDST1
60058	3.8624E-3	1.8540E-2	1	4	28	28957	positive regulation of apoptosis involved in mammary gland involution	GALT
51923	3.8624E-3	1.8540E-2	1	4	28	28957	sulfation	NDST1
31529	3.8624E-3	1.8540E-2	1	4	28	28957	ruffle organization	LPIN1
46434	4.8257E-3	2.1574E-2	1	5	28	28957	organophosphate catabolic process	GALT
6642	4.8257E-3	2.1574E-2	1	5	28	28957	triglyceride mobilization	LPIN1
6667	4.8257E-3	2.1574E-2	1	5	28	28957	sphinganine metabolic process	SPTLC1
6670	4.8257E-3	2.1574E-2	1	5	28	28957	sphingosine metabolic process	SPTLC1
6685	4.8257E-3	2.1574E-2	1	5	28	28957	sphingomyelin catabolic process	SMPD4
6686	4.8257E-3	2.1574E-2	1	5	28	28957	sphingomyelin biosynthetic process	SPTLC1
6012	4.8257E-3	2.1574E-2	1	5	28	28957	galactose metabolic process	GALT
9611	5.3091E-3	2.3504E-2	3	369	28	28957	response to wounding	NDST1|GALT|PAPSS2
7341	5.7882E-3	2.5137E-2	1	6	28	28957	penetration of zona pellucida	GALT
6004	5.7882E-3	2.5137E-2	1	6	28	28957	fucose metabolic process	FPGT
48703	6.7498E-3	2.9037E-2	1	7	28	28957	embryonic viscerocranium morphogenesis	NDST1
42060	7.0041E-3	2.9849E-2	2	130	28	28957	wound healing	GALT|PAPSS2
6725	7.3193E-3	3.0904E-2	2	133	28	28957	cellular aromatic compound metabolic process	SQLE|MAT1A
46500	7.7104E-3	3.1963E-2	1	8	28	28957	S-adenosylmethionine metabolic process	MAT1A
6108	7.7104E-3	3.1963E-2	1	8	28	28957	malate metabolic process	ME3
9056	7.9354E-3	3.2600E-2	4	830	28	28957	catabolic process	SMPD4|ACOX2|LPIN1|PLB1
6952	8.6107E-3	3.4083E-2	3	440	28	28957	defense response	NDST1|GALT|POLR3F
9312	8.6702E-3	3.4083E-2	1	9	28	28957	oligosaccharide biosynthetic process	GALT
43267	8.6702E-3	3.4083E-2	1	9	28	28957	negative regulation of potassium ion transport	PLCB4
34105	8.6702E-3	3.4083E-2	1	9	28	28957	positive regulation of tissue remodeling	GALT
9086	8.6702E-3	3.4083E-2	1	9	28	28957	methionine biosynthetic process	APIP
6555	9.6290E-3	3.7529E-2	1	10	28	28957	methionine metabolic process	APIP
45136	1.0587E-2	4.0569E-2	1	11	28	28957	development of secondary sexual characteristics	GALT
31532	1.0587E-2	4.0569E-2	1	11	28	28957	actin cytoskeleton reorganization	LPIN1
8202	1.1326E-2	4.3040E-2	2	167	28	28957	steroid metabolic process	SQLE|LSS
19318	1.1456E-2	4.3173E-2	2	168	28	28957	hexose metabolic process	GALT|FPGT
30149	1.2500E-2	4.6722E-2	1	13	28	28957	sphingolipid catabolic process	SMPD4
6793	1.2906E-2	4.7462E-2	4	957	28	28957	phosphorus metabolic process	AGK|ATP6V0A2|LPIN1|PAPSS2
6796	1.2906E-2	4.7462E-2	4	957	28	28957	phosphate metabolic process	AGK|ATP6V0A2|LPIN1|PAPSS2
46466	1.3456E-2	4.9086E-2	1	14	28	28957	membrane lipid catabolic process	SMPD4
