# Supplementary material for: Modulation of Immune Signaling and Metabolism Highlights Host and Fungal Transcriptional Responses in Mouse Models of Invasive Pulmonary Aspergillosis
Source: Sci Rep. 2017 Dec 6;7:17096. doi: 10.1038/s41598-017-17000-1 (PMC5719083; doi:10.1038/s41598-017-17000-1)
Supplement: Supplementary file 1 — Supplementary zip [file 41598_2017_17000_MOESM1_ESM.zip › Supp_Files_Final/Supp_File_5_Metabolism_Pathways/BINGO/Group7.bgo.txt]

File created with bingo (c) on May 11, 2017 at 10:46:24 PM

ontology: namespace
curator:  bingo

Selected ontology file : bundle://116.0:1/data/GO_Biological_Process
Selected annotation file : bundle://116.0:1/data/M_musculus_default
Discarded evidence codes : 
Overrepresentation
Selected statistical test : Hypergeometric test
Selected correction : Benjamini & Hochberg False Discovery Rate (FDR) correction
Selected significance level : 0.05
Testing option : Use whole annotation as reference set
The selected cluster :
DPAGT1	PANK2	GALNT16	CHPF	ADPGK	GBE1	AMD1	HEXA	CYP3A13	GALNT10	GYS1	CYP26B1	ACADL	GYG	NAGLU	MAN1A2	FLAD1	REV3L	TK1	GLUL	ALG9	DGKZ	NDUFS8	HMBS	ADSSL1	ACOX3	ATP6V0D2	PLCB2	PAFAH1B3	MGLL	ALDH9A1	PAPSS1	HLCS	POLD1	ALDH3B1	UAP1L1	PMVK	HSD17B2	MAN1C1	HMOX1	CKB	PIP5K1C	PCK1	HMOX2	ATP6V0A1	AOC3	GGT5	GALNT7	EPHX2	PYCR1	AZIN2	GALC	DHFR	POLA1	PFKL	NAGK	GNPDA1	SYNJ1	SARDH	OGDH	PPT2	DHCR7	

No annotations were retrieved for the following entities:
GALNT16	

GO-ID	p-value	corr p-value	x	n	X	N	Description	Genes in test set
8152	3.4585E-38	2.8602E-35	60	6471	61	28957	metabolic process	DPAGT1|PANK2|ADPGK|GBE1|AMD1|HEXA|CYP3A13|GALNT10|GYS1|CYP26B1|ACADL|GYG|NAGLU|MAN1A2|FLAD1|REV3L|TK1|GLUL|ALG9|DGKZ|NDUFS8|HMBS|ADSSL1|ACOX3|ATP6V0D2|PLCB2|PAFAH1B3|MGLL|ALDH9A1|PAPSS1|HLCS|POLD1|ALDH3B1|UAP1L1|PMVK|HSD17B2|MAN1C1|HMOX1|CKB|PIP5K1C|PCK1|HMOX2|ATP6V0A1|AOC3|GGT5|GALNT7|EPHX2|PYCR1|AZIN2|GALC|DHFR|POLA1|PFKL|NAGK|GNPDA1|SYNJ1|SARDH|OGDH|PPT2|DHCR7
44237	4.9411E-28	2.0432E-25	51	5372	61	28957	cellular metabolic process	DPAGT1|PANK2|ADPGK|GBE1|AMD1|HEXA|GALNT10|GYS1|CYP26B1|ACADL|GYG|MAN1A2|FLAD1|REV3L|TK1|GLUL|ALG9|DGKZ|NDUFS8|HMBS|ADSSL1|ACOX3|ATP6V0D2|ALDH9A1|PAPSS1|HLCS|POLD1|ALDH3B1|PMVK|MAN1C1|HMOX1|CKB|PIP5K1C|PCK1|HMOX2|ATP6V0A1|GGT5|GALNT7|EPHX2|PYCR1|AZIN2|GALC|DHFR|POLA1|PFKL|NAGK|GNPDA1|SYNJ1|SARDH|OGDH|PPT2
44281	1.0254E-26	2.8267E-24	32	1350	61	28957	small molecule metabolic process	DPAGT1|ADPGK|GBE1|AMD1|PAPSS1|GYS1|CYP26B1|ACADL|GYG|FLAD1|PMVK|MAN1C1|TK1|CKB|PCK1|GLUL|ATP6V0A1|GGT5|EPHX2|PYCR1|AZIN2|DHFR|PFKL|NAGK|GNPDA1|ADSSL1|SARDH|OGDH|ACOX3|DHCR7|ATP6V0D2|ALDH9A1
44238	1.8929E-23	3.9135E-21	48	5588	61	28957	primary metabolic process	DPAGT1|ADPGK|GBE1|AMD1|HEXA|GALNT10|PAPSS1|GYS1|CYP26B1|ACADL|GYG|FLAD1|HLCS|POLD1|PMVK|HSD17B2|REV3L|MAN1C1|TK1|CKB|PIP5K1C|PCK1|GLUL|ATP6V0A1|GGT5|GALNT7|ALG9|EPHX2|PYCR1|AZIN2|GALC|DHFR|POLA1|PFKL|NAGK|GNPDA1|SYNJ1|HMBS|ADSSL1|SARDH|OGDH|ACOX3|PPT2|DHCR7|ATP6V0D2|PLCB2|PAFAH1B3|ALDH9A1
9987	1.2423E-19	2.0548E-17	53	8928	61	28957	cellular process	DPAGT1|PANK2|ADPGK|GBE1|AMD1|HEXA|GALNT10|GYS1|CYP26B1|ACADL|GYG|MAN1A2|FLAD1|REV3L|TK1|GLUL|ALG9|DGKZ|NDUFS8|HMBS|ADSSL1|ACOX3|ATP6V0D2|ALDH9A1|PAPSS1|HLCS|POLD1|ALDH3B1|PMVK|MAN1C1|HMOX1|CKB|PIP5K1C|PCK1|HMOX2|ATP6V0A1|AOC3|GGT5|GALNT7|EPHX2|PYCR1|AZIN2|GALC|DHFR|POLA1|PFKL|NAGK|GNPDA1|SYNJ1|SARDH|OGDH|PPT2|DHCR7
9058	3.0818E-15	4.0532E-13	30	2783	61	28957	biosynthetic process	DPAGT1|GBE1|AMD1|GALNT10|PAPSS1|GYS1|GYG|FLAD1|POLD1|PMVK|HSD17B2|REV3L|MAN1C1|TK1|CKB|PCK1|GLUL|ATP6V0A1|GGT5|GALNT7|ALG9|PYCR1|AZIN2|DHFR|POLA1|GNPDA1|HMBS|ADSSL1|DHCR7|ATP6V0D2
6629	3.4307E-15	4.0532E-13	18	703	61	28957	lipid metabolic process	DPAGT1|GGT5|ALG9|EPHX2|HEXA|GALC|CYP26B1|ACADL|SYNJ1|PMVK|HSD17B2|ACOX3|CKB|PIP5K1C|DHCR7|PCK1|PLCB2|PAFAH1B3
5975	1.2792E-14	1.3224E-12	15	434	61	28957	carbohydrate metabolic process	DPAGT1|GALNT7|ADPGK|GBE1|HEXA|GALNT10|GALC|GYS1|PFKL|NAGK|GNPDA1|GYG|MAN1C1|OGDH|PCK1
6066	3.2840E-14	3.0176E-12	14	371	61	28957	alcohol metabolic process	DPAGT1|ADPGK|GBE1|GYS1|PFKL|NAGK|GNPDA1|GYG|PMVK|MAN1C1|OGDH|CKB|DHCR7|PCK1
44249	1.0273E-13	8.4958E-12	28	2693	61	28957	cellular biosynthetic process	DPAGT1|GBE1|AMD1|GALNT10|PAPSS1|GYS1|GYG|FLAD1|POLD1|PMVK|REV3L|MAN1C1|TK1|CKB|PCK1|GLUL|ATP6V0A1|GGT5|GALNT7|ALG9|PYCR1|AZIN2|DHFR|POLA1|GNPDA1|HMBS|ADSSL1|ATP6V0D2
44262	1.4858E-13	1.1171E-11	13	326	61	28957	cellular carbohydrate metabolic process	DPAGT1|GALNT7|ADPGK|GBE1|GALNT10|GYS1|PFKL|NAGK|GNPDA1|GYG|MAN1C1|OGDH|PCK1
5996	3.3902E-13	2.3364E-11	11	197	61	28957	monosaccharide metabolic process	DPAGT1|GYS1|PFKL|NAGK|GNPDA1|GYG|ADPGK|GBE1|MAN1C1|OGDH|PCK1
44255	1.5514E-12	9.8696E-11	14	493	61	28957	cellular lipid metabolic process	DPAGT1|GGT5|ALG9|EPHX2|HEXA|GALC|CYP26B1|ACADL|SYNJ1|PMVK|ACOX3|CKB|PIP5K1C|PCK1
44283	3.1441E-12	1.8572E-10	13	415	61	28957	small molecule biosynthetic process	GGT5|AMD1|PYCR1|AZIN2|PAPSS1|DHFR|GNPDA1|FLAD1|ADSSL1|PCK1|GLUL|ATP6V0D2|ATP6V0A1
55114	3.4394E-12	1.8963E-10	15	640	61	28957	oxidation reduction	AOC3|PYCR1|CYP3A13|DHFR|NDUFS8|ACADL|ALDH3B1|HSD17B2|SARDH|OGDH|HMOX1|ACOX3|DHCR7|HMOX2|ALDH9A1
44271	2.9130E-11	1.5056E-9	11	297	61	28957	cellular nitrogen compound biosynthetic process	DHFR|FLAD1|AMD1|HMBS|ADSSL1|PYCR1|AZIN2|GLUL|ATP6V0D2|PAPSS1|ATP6V0A1
43436	4.9658E-11	2.2135E-9	13	518	61	28957	oxoacid metabolic process	GGT5|EPHX2|PYCR1|AZIN2|DHFR|CYP26B1|ACADL|SARDH|OGDH|ACOX3|PCK1|GLUL|ALDH9A1
19752	4.9658E-11	2.2135E-9	13	518	61	28957	carboxylic acid metabolic process	GGT5|EPHX2|PYCR1|AZIN2|DHFR|CYP26B1|ACADL|SARDH|OGDH|ACOX3|PCK1|GLUL|ALDH9A1
6082	5.0855E-11	2.2135E-9	13	519	61	28957	organic acid metabolic process	GGT5|EPHX2|PYCR1|AZIN2|DHFR|CYP26B1|ACADL|SARDH|OGDH|ACOX3|PCK1|GLUL|ALDH9A1
42180	6.8995E-11	2.8530E-9	13	532	61	28957	cellular ketone metabolic process	GGT5|EPHX2|PYCR1|AZIN2|DHFR|CYP26B1|ACADL|SARDH|OGDH|ACOX3|PCK1|GLUL|ALDH9A1
19318	8.4755E-11	3.3377E-9	9	169	61	28957	hexose metabolic process	GYS1|PFKL|GNPDA1|GYG|ADPGK|GBE1|MAN1C1|OGDH|PCK1
9308	1.0203E-10	3.8353E-9	11	334	61	28957	amine metabolic process	AOC3|DHFR|ACADL|AMD1|HEXA|SARDH|PYCR1|AZIN2|CKB|GLUL|ALDH9A1
6091	1.3754E-10	4.9454E-9	10	254	61	28957	generation of precursor metabolites and energy	GYS1|PFKL|NDUFS8|GYG|ADPGK|GBE1|OGDH|PCK1|ATP6V0D2|ATP6V0A1
6807	5.8002E-10	1.9987E-8	25	3032	61	28957	nitrogen compound metabolic process	DPAGT1|AMD1|HEXA|PAPSS1|ACADL|FLAD1|POLD1|REV3L|HMOX1|TK1|CKB|GLUL|HMOX2|ATP6V0A1|AOC3|PYCR1|AZIN2|DHFR|POLA1|HMBS|ADSSL1|SARDH|OGDH|ATP6V0D2|ALDH9A1
6519	7.8849E-10	2.6083E-8	10	304	61	28957	cellular amino acid and derivative metabolic process	GGT5|DHFR|ACADL|AMD1|SARDH|PYCR1|AZIN2|CKB|GLUL|ALDH9A1
44106	3.0038E-9	9.5545E-8	9	253	61	28957	cellular amine metabolic process	DHFR|ACADL|AMD1|SARDH|PYCR1|AZIN2|CKB|GLUL|ALDH9A1
34641	1.0988E-8	3.3656E-7	23	2947	61	28957	cellular nitrogen compound metabolic process	DPAGT1|AMD1|PYCR1|AZIN2|PAPSS1|DHFR|POLA1|ACADL|FLAD1|POLD1|HMBS|REV3L|ADSSL1|SARDH|OGDH|HMOX1|TK1|CKB|GLUL|ATP6V0D2|HMOX2|ALDH9A1|ATP6V0A1
51186	1.2672E-8	3.6605E-7	8	207	61	28957	cofactor metabolic process	GGT5|DHFR|FLAD1|HMBS|PMVK|OGDH|HMOX1|HMOX2
46483	1.2836E-8	3.6605E-7	10	407	61	28957	heterocycle metabolic process	DHFR|FLAD1|HMBS|ADSSL1|HMOX1|PYCR1|ATP6V0D2|HMOX2|PAPSS1|ATP6V0A1
9056	1.4808E-8	4.0821E-7	13	830	61	28957	catabolic process	ADPGK|EPHX2|HEXA|GALC|PFKL|ACADL|SARDH|OGDH|HMOX1|ACOX3|PLCB2|PAFAH1B3|HMOX2
6006	1.8627E-8	4.9692E-7	7	140	61	28957	glucose metabolic process	GYS1|PFKL|GYG|ADPGK|GBE1|OGDH|PCK1
16051	3.2170E-8	8.3138E-7	6	88	61	28957	carbohydrate biosynthetic process	DPAGT1|GYS1|GNPDA1|GYG|GBE1|PCK1
6793	7.8166E-8	1.9013E-6	13	957	61	28957	phosphorus metabolic process	PANK2|EPHX2|DGKZ|PAPSS1|PFKL|NAGK|SYNJ1|PMVK|TK1|CKB|PIP5K1C|ATP6V0D2|ATP6V0A1
6796	7.8166E-8	1.9013E-6	13	957	61	28957	phosphate metabolic process	PANK2|EPHX2|DGKZ|PAPSS1|PFKL|NAGK|SYNJ1|PMVK|TK1|CKB|PIP5K1C|ATP6V0D2|ATP6V0A1
34637	1.9066E-7	4.5050E-6	5	61	61	28957	cellular carbohydrate biosynthetic process	GYS1|GNPDA1|GYG|GBE1|PCK1
32787	1.9968E-7	4.5872E-6	8	296	61	28957	monocarboxylic acid metabolic process	GGT5|DHFR|CYP26B1|ACADL|EPHX2|ACOX3|PCK1|ALDH9A1
9309	4.4053E-7	9.8463E-6	5	72	61	28957	amine biosynthetic process	DHFR|AMD1|PYCR1|AZIN2|GLUL
16042	5.1168E-7	1.1136E-5	6	140	61	28957	lipid catabolic process	GALC|ACADL|HEXA|ACOX3|PLCB2|PAFAH1B3
16310	5.7388E-7	1.2169E-5	11	774	61	28957	phosphorylation	PANK2|PFKL|NAGK|PMVK|TK1|CKB|PIP5K1C|DGKZ|ATP6V0D2|PAPSS1|ATP6V0A1
6575	1.0018E-6	2.0400E-5	6	157	61	28957	cellular amino acid derivative metabolic process	GGT5|ACADL|AMD1|AZIN2|CKB|ALDH9A1
6576	1.0114E-6	2.0400E-5	5	85	61	28957	cellular biogenic amine metabolic process	ACADL|AMD1|AZIN2|CKB|ALDH9A1
9165	1.2921E-6	2.5442E-5	6	164	61	28957	nucleotide biosynthetic process	DHFR|FLAD1|ADSSL1|ATP6V0D2|PAPSS1|ATP6V0A1
9250	1.4500E-6	2.7254E-5	3	11	61	28957	glucan biosynthetic process	GYS1|GYG|GBE1
5978	1.4500E-6	2.7254E-5	3	11	61	28957	glycogen biosynthetic process	GYS1|GYG|GBE1
34404	1.5926E-6	2.8633E-5	6	170	61	28957	nucleobase, nucleoside and nucleotide biosynthetic process	DHFR|FLAD1|ADSSL1|ATP6V0D2|PAPSS1|ATP6V0A1
34654	1.5926E-6	2.8633E-5	6	170	61	28957	nucleobase, nucleoside, nucleotide and nucleic acid biosynthetic process	DHFR|FLAD1|ADSSL1|ATP6V0D2|PAPSS1|ATP6V0A1
55086	1.7830E-6	3.1373E-5	8	396	61	28957	nucleobase, nucleoside and nucleotide metabolic process	DHFR|FLAD1|ADSSL1|OGDH|TK1|ATP6V0D2|PAPSS1|ATP6V0A1
15980	2.3801E-6	4.1007E-5	5	101	61	28957	energy derivation by oxidation of organic compounds	GYS1|GYG|GBE1|OGDH|PCK1
8610	2.8906E-6	4.8786E-5	7	295	61	28957	lipid biosynthetic process	GGT5|ALG9|PMVK|HSD17B2|CKB|DHCR7|PCK1
6788	4.3650E-6	7.2198E-5	2	2	61	28957	heme oxidation	HMOX1|HMOX2
6041	4.8845E-6	7.7682E-5	3	16	61	28957	glucosamine metabolic process	DPAGT1|NAGK|GNPDA1
6044	4.8845E-6	7.7682E-5	3	16	61	28957	N-acetylglucosamine metabolic process	DPAGT1|NAGK|GNPDA1
18130	5.2080E-6	8.1265E-5	4	54	61	28957	heterocycle biosynthetic process	DHFR|FLAD1|HMBS|PYCR1
44248	6.9547E-6	1.0651E-4	9	635	61	28957	cellular catabolic process	GALC|ACADL|EPHX2|HEXA|SARDH|OGDH|HMOX1|ACOX3|HMOX2
33692	8.4139E-6	1.2652E-4	3	19	61	28957	cellular polysaccharide biosynthetic process	GYS1|GYG|GBE1
9100	8.8419E-6	1.3058E-4	5	132	61	28957	glycoprotein metabolic process	DPAGT1|GALNT7|MAN1A2|MAN1C1|GALNT10
44242	1.0958E-5	1.5697E-4	4	65	61	28957	cellular lipid catabolic process	GALC|ACADL|HEXA|ACOX3
6753	1.1199E-5	1.5697E-4	7	363	61	28957	nucleoside phosphate metabolic process	DHFR|FLAD1|ADSSL1|OGDH|ATP6V0D2|PAPSS1|ATP6V0A1
9117	1.1199E-5	1.5697E-4	7	363	61	28957	nucleotide metabolic process	DHFR|FLAD1|ADSSL1|OGDH|ATP6V0D2|PAPSS1|ATP6V0A1
46486	1.1767E-5	1.6218E-4	5	140	61	28957	glycerolipid metabolic process	ALG9|SYNJ1|CKB|PIP5K1C|PCK1
33015	1.3077E-5	1.7444E-4	2	3	61	28957	tetrapyrrole catabolic process	HMOX1|HMOX2
6787	1.3077E-5	1.7444E-4	2	3	61	28957	porphyrin catabolic process	HMOX1|HMOX2
42168	1.3312E-5	1.7475E-4	3	22	61	28957	heme metabolic process	HMBS|HMOX1|HMOX2
30258	1.3905E-5	1.7967E-4	4	69	61	28957	lipid modification	ACADL|SYNJ1|ACOX3|PIP5K1C
6766	1.6469E-5	2.0954E-4	4	72	61	28957	vitamin metabolic process	CYP26B1|ACADL|FLAD1|ALDH9A1
6040	1.7443E-5	2.1857E-4	3	24	61	28957	amino sugar metabolic process	DPAGT1|NAGK|GNPDA1
6644	3.0837E-5	3.7503E-4	5	171	61	28957	phospholipid metabolic process	ALG9|SYNJ1|PMVK|CKB|PIP5K1C
6732	3.0837E-5	3.7503E-4	5	171	61	28957	coenzyme metabolic process	GGT5|DHFR|FLAD1|PMVK|OGDH
271	3.4676E-5	4.1561E-4	3	30	61	28957	polysaccharide biosynthetic process	GYS1|GYG|GBE1
5976	3.8056E-5	4.4031E-4	4	89	61	28957	polysaccharide metabolic process	GYS1|GYG|GBE1|HEXA
33013	3.8334E-5	4.4031E-4	3	31	61	28957	tetrapyrrole metabolic process	HMBS|HMOX1|HMOX2
6778	3.8334E-5	4.4031E-4	3	31	61	28957	porphyrin metabolic process	HMBS|HMOX1|HMOX2
51187	4.2236E-5	4.7848E-4	3	32	61	28957	cofactor catabolic process	OGDH|HMOX1|HMOX2
51188	4.3346E-5	4.7936E-4	4	92	61	28957	cofactor biosynthetic process	GGT5|DHFR|FLAD1|HMBS
46479	4.3473E-5	4.7936E-4	2	5	61	28957	glycosphingolipid catabolic process	GALC|HEXA
19637	4.4887E-5	4.7956E-4	5	185	61	28957	organophosphate metabolic process	ALG9|SYNJ1|PMVK|CKB|PIP5K1C
6520	4.6053E-5	4.7956E-4	5	186	61	28957	cellular amino acid metabolic process	DHFR|SARDH|PYCR1|AZIN2|GLUL
44042	4.6390E-5	4.7956E-4	3	33	61	28957	glucan metabolic process	GYS1|GYG|GBE1
5977	4.6390E-5	4.7956E-4	3	33	61	28957	glycogen metabolic process	GYS1|GYG|GBE1
6073	4.6390E-5	4.7956E-4	3	33	61	28957	cellular glucan metabolic process	GYS1|GYG|GBE1
6650	4.7159E-5	4.8148E-4	4	94	61	28957	glycerophospholipid metabolic process	ALG9|SYNJ1|CKB|PIP5K1C
9101	6.9999E-5	7.0090E-4	4	104	61	28957	glycoprotein biosynthetic process	DPAGT1|GALNT7|MAN1C1|GALNT10
6767	7.1192E-5	7.0090E-4	3	38	61	28957	water-soluble vitamin metabolic process	ACADL|FLAD1|ALDH9A1
6112	7.1192E-5	7.0090E-4	3	38	61	28957	energy reserve metabolic process	GYS1|GYG|GBE1
42440	8.3128E-5	8.0878E-4	3	40	61	28957	pigment metabolic process	HMBS|HMOX1|HMOX2
6096	8.9556E-5	8.4600E-4	3	41	61	28957	glycolysis	PFKL|ADPGK|OGDH
6596	9.1045E-5	8.4600E-4	2	7	61	28957	polyamine biosynthetic process	AMD1|AZIN2
19377	9.1045E-5	8.4600E-4	2	7	61	28957	glycolipid catabolic process	GALC|HEXA
6002	9.1045E-5	8.4600E-4	2	7	61	28957	fructose 6-phosphate metabolic process	PFKL|GNPDA1
44264	9.6301E-5	8.8490E-4	3	42	61	28957	cellular polysaccharide metabolic process	GYS1|GYG|GBE1
44282	1.0887E-4	9.8943E-4	6	359	61	28957	small molecule catabolic process	PFKL|ACADL|ADPGK|SARDH|OGDH|ACOX3
8652	1.1077E-4	9.9568E-4	3	44	61	28957	cellular amino acid biosynthetic process	DHFR|PYCR1|GLUL
9437	1.2123E-4	1.0780E-3	2	8	61	28957	carnitine metabolic process	ACADL|ALDH9A1
6720	1.2658E-4	1.1136E-3	3	46	61	28957	isoprenoid metabolic process	DPAGT1|CYP26B1|PMVK
42398	1.4379E-4	1.2517E-3	3	48	61	28957	cellular amino acid derivative biosynthetic process	GGT5|AMD1|AZIN2
6260	1.5175E-4	1.3073E-3	4	127	61	28957	DNA replication	POLA1|POLD1|REV3L|TK1
6577	1.5565E-4	1.3271E-3	2	9	61	28957	betaine metabolic process	ACADL|ALDH9A1
6007	1.9330E-4	1.6312E-3	3	53	61	28957	glucose catabolic process	PFKL|ADPGK|OGDH
19320	2.0436E-4	1.7071E-3	3	54	61	28957	hexose catabolic process	PFKL|ADPGK|OGDH
46365	2.1583E-4	1.7849E-3	3	55	61	28957	monosaccharide catabolic process	PFKL|ADPGK|OGDH
45017	2.5271E-4	2.0692E-3	3	58	61	28957	glycerolipid biosynthetic process	ALG9|CKB|PCK1
90181	2.8421E-4	2.2819E-3	2	12	61	28957	regulation of cholesterol metabolic process	ACADL|DHCR7
46394	2.8696E-4	2.2819E-3	4	150	61	28957	carboxylic acid biosynthetic process	GGT5|DHFR|PYCR1|GLUL
16053	2.8696E-4	2.2819E-3	4	150	61	28957	organic acid biosynthetic process	GGT5|DHFR|PYCR1|GLUL
6493	3.3542E-4	2.5658E-3	2	13	61	28957	protein amino acid O-linked glycosylation	GALNT7|GALNT10
6544	3.3542E-4	2.5658E-3	2	13	61	28957	glycine metabolic process	DHFR|SARDH
30149	3.3542E-4	2.5658E-3	2	13	61	28957	sphingolipid catabolic process	GALC|HEXA
6000	3.3542E-4	2.5658E-3	2	13	61	28957	fructose metabolic process	PFKL|GNPDA1
44275	3.3817E-4	2.5658E-3	3	64	61	28957	cellular carbohydrate catabolic process	PFKL|ADPGK|OGDH
46164	3.7031E-4	2.7840E-3	3	66	61	28957	alcohol catabolic process	PFKL|ADPGK|OGDH
9108	3.8708E-4	2.8350E-3	3	67	61	28957	coenzyme biosynthetic process	GGT5|DHFR|FLAD1
30384	3.8708E-4	2.8350E-3	3	67	61	28957	phosphoinositide metabolic process	ALG9|SYNJ1|PIP5K1C
9084	3.9080E-4	2.8350E-3	2	14	61	28957	glutamine family amino acid biosynthetic process	PYCR1|GLUL
46466	3.9080E-4	2.8350E-3	2	14	61	28957	membrane lipid catabolic process	GALC|HEXA
6595	4.5031E-4	3.2104E-3	2	15	61	28957	polyamine metabolic process	AMD1|AZIN2
42559	4.5031E-4	3.2104E-3	2	15	61	28957	pteridine and derivative biosynthetic process	DHFR|FLAD1
6694	4.9807E-4	3.5205E-3	3	73	61	28957	steroid biosynthetic process	PMVK|HSD17B2|DHCR7
46835	5.1394E-4	3.6019E-3	2	16	61	28957	carbohydrate phosphorylation	PFKL|NAGK
6687	5.8168E-4	4.0087E-3	2	17	61	28957	glycosphingolipid metabolic process	GALC|HEXA
19438	5.8168E-4	4.0087E-3	2	17	61	28957	aromatic compound biosynthetic process	DHFR|FLAD1
50896	6.4505E-4	4.4087E-3	14	2531	61	28957	response to stimulus	AOC3|GGT5|EPHX2|HEXA|PYCR1|DHFR|PFKL|SYNJ1|POLD1|REV3L|HMOX1|GLUL|PLCB2|HMOX2
6486	6.9971E-4	4.6666E-3	3	82	61	28957	protein amino acid glycosylation	DPAGT1|GALNT7|GALNT10
43413	6.9971E-4	4.6666E-3	3	82	61	28957	macromolecule glycosylation	DPAGT1|GALNT7|GALNT10
70085	6.9971E-4	4.6666E-3	3	82	61	28957	glycosylation	DPAGT1|GALNT7|GALNT10
16052	7.7689E-4	5.1399E-3	3	85	61	28957	carbohydrate catabolic process	PFKL|ADPGK|OGDH
51260	8.0377E-4	5.2755E-3	3	86	61	28957	protein homooligomerization	PFKL|ACADL|GLUL
6631	8.4719E-4	5.5167E-3	4	200	61	28957	fatty acid metabolic process	GGT5|ACADL|EPHX2|ACOX3
6664	8.9332E-4	5.7269E-3	2	21	61	28957	glycolipid metabolic process	GALC|HEXA
1676	8.9332E-4	5.7269E-3	2	21	61	28957	long-chain fatty acid metabolic process	ACADL|EPHX2
8654	9.7749E-4	6.1481E-3	3	92	61	28957	phospholipid biosynthetic process	ALG9|PMVK|CKB
6635	9.8132E-4	6.1481E-3	2	22	61	28957	fatty acid beta-oxidation	ACADL|ACOX3
9069	9.8132E-4	6.1481E-3	2	22	61	28957	serine family amino acid metabolic process	DHFR|SARDH
46395	1.0086E-3	6.2245E-3	3	93	61	28957	carboxylic acid catabolic process	ACADL|SARDH|ACOX3
16054	1.0086E-3	6.2245E-3	3	93	61	28957	organic acid catabolic process	ACADL|SARDH|ACOX3
42558	1.0733E-3	6.5751E-3	2	23	61	28957	pteridine and derivative metabolic process	DHFR|FLAD1
6695	1.1693E-3	7.1104E-3	2	24	61	28957	cholesterol biosynthetic process	PMVK|DHCR7
34645	1.2663E-3	7.5517E-3	12	2099	61	28957	cellular macromolecule biosynthetic process	DPAGT1|GALNT7|GYS1|POLA1|ALG9|GYG|GBE1|POLD1|REV3L|MAN1C1|TK1|GALNT10
51289	1.2693E-3	7.5517E-3	2	25	61	28957	protein homotetramerization	PFKL|ACADL
19319	1.2693E-3	7.5517E-3	2	25	61	28957	hexose biosynthetic process	GNPDA1|PCK1
8217	1.2799E-3	7.5603E-3	3	101	61	28957	regulation of blood pressure	AOC3|EPHX2|HMOX1
9059	1.3191E-3	7.7369E-3	12	2109	61	28957	macromolecule biosynthetic process	DPAGT1|GALNT7|GYS1|POLA1|ALG9|GYG|GBE1|POLD1|REV3L|MAN1C1|TK1|GALNT10
42401	1.5928E-3	9.2763E-3	2	28	61	28957	cellular biogenic amine biosynthetic process	AMD1|AZIN2
65008	1.6483E-3	9.5324E-3	9	1315	61	28957	regulation of biological quality	AOC3|CYP26B1|ACADL|SYNJ1|EPHX2|HEXA|HMOX1|CKB|PCK1
16126	1.8280E-3	9.9551E-3	2	30	61	28957	sterol biosynthetic process	PMVK|DHCR7
42221	1.9280E-3	9.9551E-3	8	1086	61	28957	response to chemical stimulus	DHFR|PFKL|SYNJ1|EPHX2|HMOX1|GLUL|PLCB2|HMOX2
15985	1.9514E-3	9.9551E-3	2	31	61	28957	energy coupled proton transport, down electrochemical gradient	ATP6V0D2|ATP6V0A1
15986	1.9514E-3	9.9551E-3	2	31	61	28957	ATP synthesis coupled proton transport	ATP6V0D2|ATP6V0A1
9062	2.0787E-3	9.9551E-3	2	32	61	28957	fatty acid catabolic process	ACADL|ACOX3
6579	2.1066E-3	9.9551E-3	1	1	61	28957	betaine catabolic process	ACADL
6597	2.1066E-3	9.9551E-3	1	1	61	28957	spermine biosynthetic process	AMD1
2539	2.1066E-3	9.9551E-3	1	1	61	28957	prostaglandin production involved in inflammatory response	EPHX2
6683	2.1066E-3	9.9551E-3	1	1	61	28957	galactosylceramide catabolic process	GALC
6746	2.1066E-3	9.9551E-3	1	1	61	28957	FADH2 metabolic process	FLAD1
6747	2.1066E-3	9.9551E-3	1	1	61	28957	FAD biosynthetic process	FLAD1
31427	2.1066E-3	9.9551E-3	1	1	61	28957	response to methotrexate	DHFR
19254	2.1066E-3	9.9551E-3	1	1	61	28957	carnitine metabolic process, CoA-linked	ACADL
46104	2.1066E-3	9.9551E-3	1	1	61	28957	thymidine metabolic process	TK1
33866	2.1066E-3	9.9551E-3	1	1	61	28957	nucleoside bisphosphate biosynthetic process	PAPSS1
33875	2.1066E-3	9.9551E-3	1	1	61	28957	ribonucleoside bisphosphate metabolic process	PAPSS1
34030	2.1066E-3	9.9551E-3	1	1	61	28957	ribonucleoside bisphosphate biosynthetic process	PAPSS1
34032	2.1066E-3	9.9551E-3	1	1	61	28957	purine nucleoside bisphosphate metabolic process	PAPSS1
34033	2.1066E-3	9.9551E-3	1	1	61	28957	purine nucleoside bisphosphate biosynthetic process	PAPSS1
34035	2.1066E-3	9.9551E-3	1	1	61	28957	purine ribonucleoside bisphosphate metabolic process	PAPSS1
34036	2.1066E-3	9.9551E-3	1	1	61	28957	purine ribonucleoside bisphosphate biosynthetic process	PAPSS1
46327	2.1066E-3	9.9551E-3	1	1	61	28957	glycerol biosynthetic process from pyruvate	PCK1
50427	2.1066E-3	9.9551E-3	1	1	61	28957	3'-phosphoadenosine 5'-phosphosulfate metabolic process	PAPSS1
50428	2.1066E-3	9.9551E-3	1	1	61	28957	3'-phosphoadenosine 5'-phosphosulfate biosynthetic process	PAPSS1
46370	2.1066E-3	9.9551E-3	1	1	61	28957	fructose biosynthetic process	GNPDA1
46443	2.1066E-3	9.9551E-3	1	1	61	28957	FAD metabolic process	FLAD1
46452	2.1066E-3	9.9551E-3	1	1	61	28957	dihydrofolate metabolic process	DHFR
42413	2.1066E-3	9.9551E-3	1	1	61	28957	carnitine catabolic process	ACADL
18160	2.1066E-3	9.9551E-3	1	1	61	28957	peptidyl-pyrromethane cofactor linkage	HMBS
42758	2.1066E-3	9.9551E-3	1	1	61	28957	long-chain fatty acid catabolic process	ACADL
16191	2.1066E-3	9.9551E-3	1	1	61	28957	synaptic vesicle uncoating	SYNJ1
45004	2.1066E-3	9.9551E-3	1	1	61	28957	DNA replication proofreading	POLD1
19395	2.2098E-3	1.0325E-2	2	33	61	28957	fatty acid oxidation	ACADL|ACOX3
34440	2.2098E-3	1.0325E-2	2	33	61	28957	lipid oxidation	ACADL|ACOX3
44260	2.2932E-3	1.0654E-2	17	3903	61	28957	cellular macromolecule metabolic process	DPAGT1|GALNT7|ALG9|GBE1|GALNT10|GYS1|POLA1|GYG|MAN1A2|FLAD1|HLCS|POLD1|HMBS|REV3L|MAN1C1|TK1|PPT2
46364	2.3448E-3	1.0833E-2	2	34	61	28957	monosaccharide biosynthetic process	GNPDA1|PCK1
19218	2.4835E-3	1.1410E-2	2	35	61	28957	regulation of steroid metabolic process	ACADL|DHCR7
6163	2.5425E-3	1.1617E-2	4	270	61	28957	purine nucleotide metabolic process	ADSSL1|ATP6V0D2|PAPSS1|ATP6V0A1
6164	2.6313E-3	1.1957E-2	3	130	61	28957	purine nucleotide biosynthetic process	ADSSL1|ATP6V0D2|ATP6V0A1
51262	2.7724E-3	1.2461E-2	2	37	61	28957	protein tetramerization	PFKL|ACADL
6672	2.7724E-3	1.2461E-2	2	37	61	28957	ceramide metabolic process	GALC|HEXA
6725	2.8066E-3	1.2546E-2	3	133	61	28957	cellular aromatic compound metabolic process	DHFR|FLAD1|EPHX2
43648	2.9224E-3	1.2994E-2	2	38	61	28957	dicarboxylic acid metabolic process	OGDH|PCK1
43170	3.3300E-3	1.4727E-2	18	4402	61	28957	macromolecule metabolic process	DPAGT1|GALNT7|ALG9|GBE1|HEXA|GALNT10|GYS1|POLA1|GYG|MAN1A2|FLAD1|HLCS|POLD1|HMBS|REV3L|MAN1C1|TK1|PPT2
9064	3.3950E-3	1.4777E-2	2	41	61	28957	glutamine family amino acid metabolic process	PYCR1|GLUL
46519	3.3950E-3	1.4777E-2	2	41	61	28957	sphingoid metabolic process	GALC|HEXA
6084	3.3950E-3	1.4777E-2	2	41	61	28957	acetyl-CoA metabolic process	PMVK|OGDH
34284	3.5600E-3	1.5176E-2	2	42	61	28957	response to monosaccharide stimulus	PFKL|GLUL
9746	3.5600E-3	1.5176E-2	2	42	61	28957	response to hexose stimulus	PFKL|GLUL
9749	3.5600E-3	1.5176E-2	2	42	61	28957	response to glucose stimulus	PFKL|GLUL
46890	3.5600E-3	1.5176E-2	2	42	61	28957	regulation of lipid biosynthetic process	ACADL|DHCR7
33559	3.9008E-3	1.5893E-2	2	44	61	28957	unsaturated fatty acid metabolic process	GGT5|EPHX2
6461	3.9763E-3	1.5893E-2	4	306	61	28957	protein complex assembly	PFKL|ACADL|SYNJ1|GLUL
70271	3.9763E-3	1.5893E-2	4	306	61	28957	protein complex biogenesis	PFKL|ACADL|SYNJ1|GLUL
46165	4.0768E-3	1.5893E-2	2	45	61	28957	alcohol biosynthetic process	GNPDA1|PCK1
9743	4.0768E-3	1.5893E-2	2	45	61	28957	response to carbohydrate stimulus	PFKL|GLUL
3013	4.1599E-3	1.5893E-2	3	153	61	28957	circulatory system process	AOC3|EPHX2|HMOX1
8015	4.1599E-3	1.5893E-2	3	153	61	28957	blood circulation	AOC3|EPHX2|HMOX1
33007	4.2088E-3	1.5893E-2	1	2	61	28957	negative regulation of mast cell activation involved in immune response	HMOX1
43301	4.2088E-3	1.5893E-2	1	2	61	28957	negative regulation of leukocyte degranulation	HMOX1
43305	4.2088E-3	1.5893E-2	1	2	61	28957	negative regulation of mast cell degranulation	HMOX1
6488	4.2088E-3	1.5893E-2	1	2	61	28957	dolichol-linked oligosaccharide biosynthetic process	DPAGT1
6542	4.2088E-3	1.5893E-2	1	2	61	28957	glutamine biosynthetic process	GLUL
43651	4.2088E-3	1.5893E-2	1	2	61	28957	linoleic acid metabolic process	EPHX2
33540	4.2088E-3	1.5893E-2	1	2	61	28957	fatty acid beta-oxidation using acyl-CoA oxidase	ACOX3
19376	4.2088E-3	1.5893E-2	1	2	61	28957	galactolipid catabolic process	GALC
46149	4.2088E-3	1.5893E-2	1	2	61	28957	pigment catabolic process	HMOX1
42167	4.2088E-3	1.5893E-2	1	2	61	28957	heme catabolic process	HMOX1
19676	4.2088E-3	1.5893E-2	1	2	61	28957	ammonia assimilation cycle	GLUL
18065	4.2088E-3	1.5893E-2	1	2	61	28957	protein-cofactor linkage	HMBS
16082	4.2088E-3	1.5893E-2	1	2	61	28957	synaptic vesicle priming	SYNJ1
42726	4.2088E-3	1.5893E-2	1	2	61	28957	riboflavin and derivative metabolic process	FLAD1
42727	4.2088E-3	1.5893E-2	1	2	61	28957	riboflavin and derivative biosynthetic process	FLAD1
6113	4.2088E-3	1.5893E-2	1	2	61	28957	fermentation	PCK1
6114	4.2088E-3	1.5893E-2	1	2	61	28957	glycerol biosynthetic process	PCK1
32764	4.2088E-3	1.5893E-2	1	2	61	28957	negative regulation of mast cell cytokine production	HMOX1
6950	4.4253E-3	1.6613E-2	8	1244	61	28957	response to stress	AOC3|GGT5|POLD1|EPHX2|REV3L|HMOX1|PYCR1|HMOX2
46474	4.4395E-3	1.6613E-2	2	47	61	28957	glycerophospholipid biosynthetic process	ALG9|CKB
51049	4.5437E-3	1.6926E-2	5	514	61	28957	regulation of transport	AOC3|PFKL|SYNJ1|HMOX1|GLUL
6733	5.2080E-3	1.9314E-2	2	51	61	28957	oxidoreduction coenzyme metabolic process	FLAD1|OGDH
8202	5.3069E-3	1.9593E-2	3	167	61	28957	steroid metabolic process	PMVK|HSD17B2|DHCR7
6119	5.4090E-3	1.9881E-2	2	52	61	28957	oxidative phosphorylation	ATP6V0D2|ATP6V0A1
51259	5.9449E-3	2.1375E-2	3	174	61	28957	protein oligomerization	PFKL|ACADL|GLUL
8295	6.3066E-3	2.1375E-2	1	3	61	28957	spermidine biosynthetic process	AMD1
6591	6.3066E-3	2.1375E-2	1	3	61	28957	ornithine metabolic process	AZIN2
2538	6.3066E-3	2.1375E-2	1	3	61	28957	production of arachidonic acid metabolites involved in inflammatory response	EPHX2
6657	6.3066E-3	2.1375E-2	1	3	61	28957	CDP-choline pathway	CKB
6681	6.3066E-3	2.1375E-2	1	3	61	28957	galactosylceramide metabolic process	GALC
6689	6.3066E-3	2.1375E-2	1	3	61	28957	ganglioside catabolic process	HEXA
2719	6.3066E-3	2.1375E-2	1	3	61	28957	negative regulation of cytokine production involved in immune response	HMOX1
19287	6.3066E-3	2.1375E-2	1	3	61	28957	isopentenyl diphosphate biosynthetic process, mevalonate pathway	PMVK
19348	6.3066E-3	2.1375E-2	1	3	61	28957	dolichol metabolic process	DPAGT1
19401	6.3066E-3	2.1375E-2	1	3	61	28957	alditol biosynthetic process	PCK1
9240	6.3066E-3	2.1375E-2	1	3	61	28957	isopentenyl diphosphate biosynthetic process	PMVK
46125	6.3066E-3	2.1375E-2	1	3	61	28957	pyrimidine deoxyribonucleoside metabolic process	TK1
46477	6.3066E-3	2.1375E-2	1	3	61	28957	glycosylceramide catabolic process	GALC
46490	6.3066E-3	2.1375E-2	1	3	61	28957	isopentenyl diphosphate metabolic process	PMVK
46654	6.3066E-3	2.1375E-2	1	3	61	28957	tetrahydrofolate biosynthetic process	DHFR
30388	6.3066E-3	2.1375E-2	1	3	61	28957	fructose 1,6-bisphosphate metabolic process	PFKL
45005	6.3066E-3	2.1375E-2	1	3	61	28957	maintenance of fidelity involved in DNA-dependent DNA replication	POLD1
32763	6.3066E-3	2.1375E-2	1	3	61	28957	regulation of mast cell cytokine production	HMOX1
6818	7.6105E-3	2.5585E-2	2	62	61	28957	hydrogen transport	ATP6V0D2|ATP6V0A1
15992	7.6105E-3	2.5585E-2	2	62	61	28957	proton transport	ATP6V0D2|ATP6V0A1
6665	8.0917E-3	2.6926E-2	2	64	61	28957	sphingolipid metabolic process	GALC|HEXA
50796	8.0917E-3	2.6926E-2	2	64	61	28957	regulation of insulin secretion	PFKL|GLUL
103	8.4001E-3	2.6926E-2	1	4	61	28957	sulfate assimilation	PAPSS1
6287	8.4001E-3	2.6926E-2	1	4	61	28957	base-excision repair, gap-filling	POLD1
33004	8.4001E-3	2.6926E-2	1	4	61	28957	negative regulation of mast cell activation	HMOX1
6545	8.4001E-3	2.6926E-2	1	4	61	28957	glycine biosynthetic process	DHFR
43618	8.4001E-3	2.6926E-2	1	4	61	28957	regulation of transcription from RNA polymerase II promoter in response to stress	HMOX1
43619	8.4001E-3	2.6926E-2	1	4	61	28957	regulation of transcription from RNA polymerase II promoter in response to oxidative stress	HMOX1
2701	8.4001E-3	2.6926E-2	1	4	61	28957	negative regulation of production of molecular mediator of immune response	HMOX1
33539	8.4001E-3	2.6926E-2	1	4	61	28957	fatty acid beta-oxidation using acyl-CoA dehydrogenase	ACADL
19374	8.4001E-3	2.6926E-2	1	4	61	28957	galactolipid metabolic process	GALC
46322	8.4001E-3	2.6926E-2	1	4	61	28957	negative regulation of fatty acid oxidation	ACADL
65003	8.7708E-3	2.8005E-2	4	384	61	28957	macromolecular complex assembly	PFKL|ACADL|SYNJ1|GLUL
6643	8.8386E-3	2.8114E-2	2	67	61	28957	membrane lipid metabolic process	GALC|HEXA
6259	9.0072E-3	2.8540E-2	4	387	61	28957	DNA metabolic process	POLA1|POLD1|REV3L|TK1
90276	9.3530E-3	2.9411E-2	2	69	61	28957	regulation of peptide hormone secretion	PFKL|GLUL
9310	9.3530E-3	2.9411E-2	2	69	61	28957	amine catabolic process	ACADL|SARDH
19953	9.4104E-3	2.9479E-2	4	392	61	28957	sexual reproduction	CYP26B1|GNPDA1|HEXA|PAFAH1B3
51048	9.6152E-3	3.0007E-2	2	70	61	28957	negative regulation of secretion	PFKL|HMOX1
2791	9.8806E-3	3.0604E-2	2	71	61	28957	regulation of peptide secretion	PFKL|GLUL
90087	9.8806E-3	3.0604E-2	2	71	61	28957	regulation of peptide transport	PFKL|GLUL
8203	1.0149E-2	3.0652E-2	2	72	61	28957	cholesterol metabolic process	PMVK|DHCR7
6139	1.0288E-2	3.0652E-2	12	2718	61	28957	nucleobase, nucleoside, nucleotide and nucleic acid metabolic process	DPAGT1|DHFR|POLA1|FLAD1|POLD1|REV3L|ADSSL1|OGDH|TK1|ATP6V0D2|PAPSS1|ATP6V0A1
6754	1.0421E-2	3.0652E-2	2	73	61	28957	ATP biosynthetic process	ATP6V0D2|ATP6V0A1
8215	1.0489E-2	3.0652E-2	1	5	61	28957	spermine metabolic process	AMD1
8216	1.0489E-2	3.0652E-2	1	5	61	28957	spermidine metabolic process	AMD1
6561	1.0489E-2	3.0652E-2	1	5	61	28957	proline biosynthetic process	PYCR1
2523	1.0489E-2	3.0652E-2	1	5	61	28957	leukocyte migration involved in inflammatory response	AOC3
6677	1.0489E-2	3.0652E-2	1	5	61	28957	glycosylceramide metabolic process	GALC
43620	1.0489E-2	3.0652E-2	1	5	61	28957	regulation of transcription in response to stress	HMOX1
45920	1.0489E-2	3.0652E-2	1	5	61	28957	negative regulation of exocytosis	HMOX1
9120	1.0489E-2	3.0652E-2	1	5	61	28957	deoxyribonucleoside metabolic process	TK1
46514	1.0489E-2	3.0652E-2	1	5	61	28957	ceramide catabolic process	GALC
46521	1.0489E-2	3.0652E-2	1	5	61	28957	sphingoid catabolic process	GALC
16090	1.0489E-2	3.0652E-2	1	5	61	28957	prenol metabolic process	DPAGT1
16093	1.0489E-2	3.0652E-2	1	5	61	28957	polyprenol metabolic process	DPAGT1
46856	1.0489E-2	3.0652E-2	1	5	61	28957	phosphoinositide dephosphorylation	SYNJ1
43933	1.1233E-2	3.2709E-2	4	413	61	28957	macromolecular complex subunit organization	PFKL|ACADL|SYNJ1|GLUL
6954	1.1966E-2	3.4723E-2	3	225	61	28957	inflammatory response	AOC3|GGT5|EPHX2
16125	1.2119E-2	3.5044E-2	2	79	61	28957	sterol metabolic process	PMVK|DHCR7
6464	1.2343E-2	3.5566E-2	7	1191	61	28957	protein modification process	DPAGT1|GALNT7|ALG9|HLCS|HMBS|PPT2|GALNT10
51050	1.2545E-2	3.5612E-2	3	229	61	28957	positive regulation of transport	AOC3|SYNJ1|GLUL
51261	1.2574E-2	3.5612E-2	1	6	61	28957	protein depolymerization	SYNJ1
45717	1.2574E-2	3.5612E-2	1	6	61	28957	negative regulation of fatty acid biosynthetic process	ACADL
46839	1.2574E-2	3.5612E-2	1	6	61	28957	phospholipid dephosphorylation	SYNJ1
6104	1.2574E-2	3.5612E-2	1	6	61	28957	succinyl-CoA metabolic process	OGDH
10033	1.3243E-2	3.7325E-2	5	668	61	28957	response to organic substance	DHFR|PFKL|SYNJ1|HMOX1|GLUL
9201	1.3314E-2	3.7325E-2	2	83	61	28957	ribonucleoside triphosphate biosynthetic process	ATP6V0D2|ATP6V0A1
9206	1.3314E-2	3.7325E-2	2	83	61	28957	purine ribonucleoside triphosphate biosynthetic process	ATP6V0D2|ATP6V0A1
9145	1.3621E-2	3.8055E-2	2	84	61	28957	purine nucleoside triphosphate biosynthetic process	ATP6V0D2|ATP6V0A1
9142	1.3930E-2	3.8746E-2	2	85	61	28957	nucleoside triphosphate biosynthetic process	ATP6V0D2|ATP6V0A1
32879	1.3962E-2	3.8746E-2	5	677	61	28957	regulation of localization	AOC3|PFKL|SYNJ1|HMOX1|GLUL
6560	1.4655E-2	3.9221E-2	1	7	61	28957	proline metabolic process	PYCR1
6656	1.4655E-2	3.9221E-2	1	7	61	28957	phosphatidylcholine biosynthetic process	CKB
43545	1.4655E-2	3.9221E-2	1	7	61	28957	molybdopterin cofactor metabolic process	FLAD1
6777	1.4655E-2	3.9221E-2	1	7	61	28957	Mo-molybdopterin cofactor biosynthetic process	FLAD1
48260	1.4655E-2	3.9221E-2	1	7	61	28957	positive regulation of receptor-mediated endocytosis	SYNJ1
9396	1.4655E-2	3.9221E-2	1	7	61	28957	folic acid and derivative biosynthetic process	DHFR
19720	1.4655E-2	3.9221E-2	1	7	61	28957	Mo-molybdopterin cofactor metabolic process	FLAD1
32324	1.4655E-2	3.9221E-2	1	7	61	28957	molybdopterin cofactor biosynthetic process	FLAD1
18198	1.4655E-2	3.9221E-2	1	7	61	28957	peptidyl-cysteine modification	HMBS
6047	1.4655E-2	3.9221E-2	1	7	61	28957	UDP-N-acetylglucosamine metabolic process	DPAGT1
51189	1.4655E-2	3.9221E-2	1	7	61	28957	prosthetic group metabolic process	FLAD1
51046	1.4854E-2	3.9628E-2	3	244	61	28957	regulation of secretion	PFKL|HMOX1|GLUL
43412	1.5679E-2	4.1692E-2	7	1249	61	28957	macromolecule modification	DPAGT1|GALNT7|ALG9|HLCS|HMBS|PPT2|GALNT10
19216	1.5850E-2	4.2014E-2	2	91	61	28957	regulation of lipid metabolic process	ACADL|DHCR7
6546	1.6731E-2	4.2837E-2	1	8	61	28957	glycine catabolic process	SARDH
45540	1.6731E-2	4.2837E-2	1	8	61	28957	regulation of cholesterol biosynthetic process	DHCR7
6750	1.6731E-2	4.2837E-2	1	8	61	28957	glutathione biosynthetic process	GGT5
45922	1.6731E-2	4.2837E-2	1	8	61	28957	negative regulation of fatty acid metabolic process	ACADL
19432	1.6731E-2	4.2837E-2	1	8	61	28957	triglyceride biosynthetic process	PCK1
46173	1.6731E-2	4.2837E-2	1	8	61	28957	polyol biosynthetic process	PCK1
1573	1.6731E-2	4.2837E-2	1	8	61	28957	ganglioside metabolic process	HEXA
46653	1.6731E-2	4.2837E-2	1	8	61	28957	tetrahydrofolate metabolic process	DHFR
55064	1.6731E-2	4.2837E-2	1	8	61	28957	chloride ion homeostasis	CKB
51055	1.6731E-2	4.2837E-2	1	8	61	28957	negative regulation of lipid biosynthetic process	ACADL
30644	1.6731E-2	4.2837E-2	1	8	61	28957	cellular chloride ion homeostasis	CKB
46883	1.7877E-2	4.5631E-2	2	97	61	28957	regulation of hormone secretion	PFKL|GLUL
9152	1.8576E-2	4.7264E-2	2	99	61	28957	purine ribonucleotide biosynthetic process	ATP6V0D2|ATP6V0A1
9312	1.8803E-2	4.7264E-2	1	9	61	28957	oligosaccharide biosynthetic process	DPAGT1
48259	1.8803E-2	4.7264E-2	1	9	61	28957	regulation of receptor-mediated endocytosis	SYNJ1
30320	1.8803E-2	4.7264E-2	1	9	61	28957	cellular monovalent inorganic anion homeostasis	CKB
55083	1.8803E-2	4.7264E-2	1	9	61	28957	monovalent inorganic anion homeostasis	CKB
60341	1.9206E-2	4.8042E-2	3	269	61	28957	regulation of cellular localization	PFKL|HMOX1|GLUL
6790	1.9287E-2	4.8042E-2	2	101	61	28957	sulfur metabolic process	GGT5|PAPSS1
9260	1.9287E-2	4.8042E-2	2	101	61	28957	ribonucleotide biosynthetic process	ATP6V0D2|ATP6V0A1
