# Supplementary material for: Modulation of Immune Signaling and Metabolism Highlights Host and Fungal Transcriptional Responses in Mouse Models of Invasive Pulmonary Aspergillosis
Source: Sci Rep. 2017 Dec 6;7:17096. doi: 10.1038/s41598-017-17000-1 (PMC5719083; doi:10.1038/s41598-017-17000-1)
Supplement: Supplementary file 1 — Supplementary zip [file 41598_2017_17000_MOESM1_ESM.zip › Supp_Files_Final/Supp_File_5_Metabolism_Pathways/BINGO/Group8.bgo.txt]

File created with bingo (c) on May 11, 2017 at 10:46:41 PM

ontology: namespace
curator:  bingo

Selected ontology file : bundle://116.0:1/data/GO_Biological_Process
Selected annotation file : bundle://116.0:1/data/M_musculus_default
Discarded evidence codes : 
Overrepresentation
Selected statistical test : Hypergeometric test
Selected correction : Benjamini & Hochberg False Discovery Rate (FDR) correction
Selected significance level : 0.05
Testing option : Use whole annotation as reference set
The selected cluster :
PNMT	GALNT12	CDA	GALNT11	UGT1A10	AHCYL2	PANK3	ACAA2	GALNT15	XYLT2	ENO3	GBA2	UROD	LIPG	ACOT8	PHYKPL	GPT2	OXSM	SDHA	INPP4A	ALDH3A1	ACLY	PHOSPHO1	POLG2	ACOT2	GAPDHS	ACOT1	UPRT	CYP2E1	CDS1	SHMT1	ACACA	ACAT2	UGT1A7C	PTDSS2	TKFC	RDH12	ST3GAL5	ST3GAL6	ATP6V0A4	PRODH	FUK	B3GALNT1	PMM1	MTHFR	CYP4F13	PAFAH2	UCKL1	COQ3	AMACR	P4HA2	CYP1A1	PPT1	PLCH2	PI4KB	ADA	CDS2	POMT2	PYGB	GLT28D2	ST6GALNAC1	ACADVL	ALAS2	TAT	PIGQ	COX4I2	ADK	LPCAT1	AKR1B3	PIGV	PPCDC	SMPD3	SMPD2	ZNRD1	NMRK1	PGM2	TK2	HGSNAT	PTGIS	COX8B	HMGCS1	UGT1A1	CHPF2	NME3	HEXDC	UGT1A6A	UGT1A6B	HADHB	PIGC	ITPKB	HADHA	TST	PCCA	ACOX1	ITPKA	PCCB	MAN1B1	OAT	PCX	HDC	PRIM1	NDUFB3	GCNT1	PPOX	NT5C2	HSD17B10	AGPAT2	AGPAT3	PTS	PTGS1	CKMT2	MAT2A	POLR2E	UGT1A5	UGT1A2	CDIPT	UGT1A9	XDH	HSD3B7	CKM	TPK1	MBOAT2	NMNAT2	SUOX	CYP8B1	DHODH	RPIA	DHRS9	IMPDH1	ETNK1	PLCD3	LPIN2	POLR3K	PFKM	LPIN3	PLCD1	

No annotations were retrieved for the following entities:
POMT2	HGSNAT	TKFC	COX8B	OAT	PHYKPL	NMRK1	XYLT2	UGT1A2	

GO-ID	p-value	corr p-value	x	n	X	N	Description	Genes in test set
8152	7.1652E-61	8.0537E-58	115	6469	127	28953	metabolic process	PNMT|CDA|UGT1A10|AHCYL2|PANK3|ACAA2|ENO3|GBA2|UROD|LIPG|ACOT8|GPT2|OXSM|SDHA|INPP4A|ALDH3A1|ACLY|PHOSPHO1|POLG2|ACOT2|GAPDHS|ACOT1|CYP2E1|CDS1|SHMT1|ACACA|ACAT2|UGT1A7C|PTDSS2|RDH12|ST3GAL5|ST3GAL6|ATP6V0A4|PRODH|B3GALNT1|PMM1|MTHFR|CYP4F13|PAFAH2|COQ3|AMACR|P4HA2|CYP1A1|PPT1|PLCH2|PI4KB|ADA|CDS2|PYGB|ST6GALNAC1|ACADVL|ALAS2|TAT|PIGQ|COX4I2|ADK|LPCAT1|AKR1B3|PIGV|PPCDC|SMPD3|SMPD2|ZNRD1|PGM2|TK2|PTGIS|HMGCS1|UGT1A1|NME3|HEXDC|UGT1A6A|HADHB|PIGC|ITPKB|HADHA|PCCA|ACOX1|ITPKA|PCCB|MAN1B1|PCX|HDC|PRIM1|NDUFB3|GCNT1|PPOX|NT5C2|HSD17B10|AGPAT2|AGPAT3|PTS|PTGS1|CKMT2|MAT2A|POLR2E|CDIPT|XDH|HSD3B7|CKM|TPK1|MBOAT2|NMNAT2|SUOX|CYP8B1|DHODH|RPIA|DHRS9|IMPDH1|ETNK1|PLCD3|LPIN2|POLR3K|PFKM|LPIN3|PLCD1
44281	2.1216E-49	1.1924E-46	63	1349	127	28953	small molecule metabolic process	PNMT|CDA|UGT1A10|PYGB|AHCYL2|ACADVL|PANK3|ACAA2|TAT|ADK|AKR1B3|ENO3|PPCDC|UROD|PGM2|TK2|PTGIS|HMGCS1|OXSM|NME3|SDHA|UGT1A6A|HADHB|ACLY|HADHA|POLG2|ACOX1|ITPKA|ACOT2|GAPDHS|ACOT1|CDS1|PCX|SHMT1|HDC|NT5C2|ACACA|ACAT2|UGT1A7C|PTGS1|CKMT2|MAT2A|ATP6V0A4|PRODH|CDIPT|XDH|PMM1|CKM|TPK1|MTHFR|NMNAT2|CYP4F13|DHODH|RPIA|COQ3|AMACR|P4HA2|IMPDH1|CYP1A1|LPIN2|PFKM|ADA|LPIN3
44237	1.5368E-45	5.7579E-43	97	5370	127	28953	cellular metabolic process	PNMT|CDA|UGT1A10|AHCYL2|PANK3|ACAA2|ENO3|GBA2|UROD|ACOT8|OXSM|SDHA|INPP4A|ALDH3A1|ACLY|POLG2|ACOT2|GAPDHS|ACOT1|CDS1|SHMT1|ACACA|UGT1A7C|PTDSS2|ST3GAL5|ST3GAL6|ATP6V0A4|PRODH|B3GALNT1|PMM1|MTHFR|CYP4F13|COQ3|AMACR|P4HA2|CYP1A1|PPT1|PLCH2|PI4KB|ADA|CDS2|PYGB|ST6GALNAC1|ACADVL|ALAS2|TAT|PIGQ|ADK|LPCAT1|AKR1B3|PIGV|PPCDC|SMPD3|SMPD2|ZNRD1|PGM2|TK2|PTGIS|HMGCS1|UGT1A1|NME3|UGT1A6A|HADHB|PIGC|ITPKB|HADHA|ACOX1|ITPKA|MAN1B1|PCX|HDC|PRIM1|NDUFB3|PPOX|NT5C2|HSD17B10|AGPAT2|AGPAT3|PTS|PTGS1|CKMT2|MAT2A|POLR2E|CDIPT|XDH|CKM|TPK1|MBOAT2|NMNAT2|DHODH|RPIA|IMPDH1|ETNK1|LPIN2|POLR3K|PFKM|LPIN3
6629	4.7379E-40	1.3314E-37	45	704	127	28953	lipid metabolic process	CDS1|UGT1A10|ST6GALNAC1|ACADVL|ACAA2|PCX|PIGQ|LPCAT1|GBA2|PIGV|AGPAT2|ACACA|ACAT2|UGT1A7C|AGPAT3|PTGS1|SMPD3|PTDSS2|SMPD2|LIPG|CDIPT|HSD3B7|PTGIS|HMGCS1|OXSM|MBOAT2|CYP4F13|PAFAH2|HADHB|PIGC|ACLY|HADHA|AMACR|ACOX1|ETNK1|ACOT2|CYP1A1|ACOT1|PLCH2|PI4KB|PLCD3|LPIN2|LPIN3|PLCD1|CDS2
44238	1.7175E-37	3.8610E-35	91	5587	127	28953	primary metabolic process	PNMT|CDA|UGT1A10|PYGB|ST6GALNAC1|ACADVL|ALAS2|PANK3|ACAA2|TAT|PIGQ|ADK|LPCAT1|AKR1B3|ENO3|GBA2|PIGV|PPCDC|SMPD3|SMPD2|ZNRD1|LIPG|PGM2|TK2|PTGIS|HMGCS1|OXSM|NME3|HEXDC|UGT1A6A|HADHB|PIGC|ACLY|HADHA|POLG2|ACOX1|ITPKA|ACOT2|GAPDHS|ACOT1|MAN1B1|CDS1|PCX|SHMT1|HDC|PRIM1|NT5C2|HSD17B10|AGPAT2|ACACA|ACAT2|UGT1A7C|AGPAT3|PTGS1|CKMT2|PTDSS2|MAT2A|POLR2E|ST3GAL5|ST3GAL6|ATP6V0A4|PRODH|CDIPT|XDH|B3GALNT1|HSD3B7|PMM1|CKM|MTHFR|MBOAT2|NMNAT2|CYP4F13|PAFAH2|DHODH|RPIA|AMACR|P4HA2|IMPDH1|ETNK1|CYP1A1|PPT1|PLCH2|PI4KB|PLCD3|LPIN2|POLR3K|PFKM|ADA|LPIN3|PLCD1|CDS2
44255	8.4446E-34	1.5820E-31	36	493	127	28953	cellular lipid metabolic process	CDS1|ST6GALNAC1|ACADVL|ACAA2|PIGQ|LPCAT1|GBA2|PIGV|AGPAT2|ACACA|AGPAT3|PTGS1|SMPD3|PTDSS2|SMPD2|CDIPT|PTGIS|HMGCS1|OXSM|MBOAT2|CYP4F13|HADHB|PIGC|ACLY|HADHA|AMACR|ACOX1|ETNK1|ACOT2|CYP1A1|ACOT1|PLCH2|PI4KB|LPIN2|LPIN3|CDS2
9058	7.4972E-28	1.0707E-25	60	2782	127	28953	biosynthetic process	PNMT|ST6GALNAC1|ALAS2|PANK3|TAT|PIGQ|ADK|LPCAT1|AKR1B3|PIGV|PPCDC|SMPD2|ZNRD1|UROD|TK2|PTGIS|HMGCS1|GPT2|OXSM|NME3|PIGC|ACLY|POLG2|CDS1|PCX|SHMT1|HDC|PRIM1|PPOX|AGPAT2|ACACA|AGPAT3|PTS|PTGS1|PTDSS2|MAT2A|POLR2E|ST3GAL5|ST3GAL6|ATP6V0A4|PRODH|CDIPT|B3GALNT1|HSD3B7|PMM1|CKM|TPK1|MTHFR|MBOAT2|NMNAT2|DHODH|COQ3|AMACR|IMPDH1|ETNK1|CYP1A1|LPIN2|POLR3K|ADA|CDS2
9987	7.6206E-28	1.0707E-25	99	8926	127	28953	cellular process	PNMT|CDA|UGT1A10|AHCYL2|PANK3|ACAA2|ENO3|GBA2|UROD|ACOT8|OXSM|SDHA|INPP4A|ALDH3A1|ACLY|POLG2|ACOT2|GAPDHS|ACOT1|CDS1|SHMT1|ACACA|UGT1A7C|PTDSS2|ST3GAL5|ST3GAL6|ATP6V0A4|PRODH|B3GALNT1|PMM1|MTHFR|CYP4F13|COQ3|AMACR|P4HA2|CYP1A1|PPT1|PLCH2|PI4KB|ADA|CDS2|PYGB|ST6GALNAC1|ACADVL|ALAS2|TAT|PIGQ|COX4I2|ADK|LPCAT1|AKR1B3|PIGV|PPCDC|SMPD3|SMPD2|ZNRD1|PGM2|TK2|PTGIS|HMGCS1|UGT1A1|NME3|UGT1A6A|HADHB|PIGC|ITPKB|HADHA|ACOX1|ITPKA|MAN1B1|PCX|HDC|PRIM1|NDUFB3|PPOX|NT5C2|HSD17B10|AGPAT2|AGPAT3|PTS|PTGS1|CKMT2|MAT2A|POLR2E|CDIPT|XDH|CKM|TPK1|MBOAT2|NMNAT2|DHODH|RPIA|IMPDH1|ETNK1|LPIN2|POLR3K|PFKM|LPIN3|PLCD1
44249	7.9554E-26	9.9354E-24	57	2692	127	28953	cellular biosynthetic process	PNMT|ST6GALNAC1|ALAS2|PANK3|PIGQ|ADK|LPCAT1|AKR1B3|PIGV|PPCDC|SMPD2|ZNRD1|UROD|TK2|PTGIS|HMGCS1|OXSM|NME3|PIGC|ACLY|POLG2|CDS1|PCX|SHMT1|HDC|PRIM1|PPOX|AGPAT2|ACACA|AGPAT3|PTS|PTGS1|PTDSS2|MAT2A|POLR2E|ST3GAL5|ST3GAL6|ATP6V0A4|PRODH|CDIPT|B3GALNT1|PMM1|CKM|TPK1|MTHFR|MBOAT2|NMNAT2|DHODH|COQ3|AMACR|IMPDH1|ETNK1|CYP1A1|LPIN2|POLR3K|ADA|CDS2
42180	8.4966E-25	9.5502E-23	30	532	127	28953	cellular ketone metabolic process	ACADVL|ACAA2|PCX|SHMT1|TAT|HDC|ACACA|PTGS1|MAT2A|UROD|PRODH|PTGIS|OXSM|MTHFR|SDHA|UGT1A6A|CYP4F13|HADHB|ACLY|COQ3|HADHA|AMACR|POLG2|P4HA2|ACOX1|ACOT2|CYP1A1|ACOT1|LPIN2|LPIN3
43436	6.9498E-24	6.3433E-22	29	518	127	28953	oxoacid metabolic process	ACADVL|ACAA2|PCX|SHMT1|TAT|HDC|ACACA|PTGS1|MAT2A|UROD|PRODH|PTGIS|OXSM|MTHFR|SDHA|UGT1A6A|CYP4F13|HADHB|ACLY|HADHA|AMACR|POLG2|P4HA2|ACOX1|ACOT2|CYP1A1|ACOT1|LPIN2|LPIN3
19752	6.9498E-24	6.3433E-22	29	518	127	28953	carboxylic acid metabolic process	ACADVL|ACAA2|PCX|SHMT1|TAT|HDC|ACACA|PTGS1|MAT2A|UROD|PRODH|PTGIS|OXSM|MTHFR|SDHA|UGT1A6A|CYP4F13|HADHB|ACLY|HADHA|AMACR|POLG2|P4HA2|ACOX1|ACOT2|CYP1A1|ACOT1|LPIN2|LPIN3
6082	7.3366E-24	6.3433E-22	29	519	127	28953	organic acid metabolic process	ACADVL|ACAA2|PCX|SHMT1|TAT|HDC|ACACA|PTGS1|MAT2A|UROD|PRODH|PTGIS|OXSM|MTHFR|SDHA|UGT1A6A|CYP4F13|HADHB|ACLY|HADHA|AMACR|POLG2|P4HA2|ACOX1|ACOT2|CYP1A1|ACOT1|LPIN2|LPIN3
8610	1.1686E-23	9.3821E-22	24	295	127	28953	lipid biosynthetic process	CDS1|HSD3B7|ST6GALNAC1|PTGIS|HMGCS1|PCX|OXSM|PIGQ|LPCAT1|MBOAT2|PIGV|AGPAT2|ACACA|AGPAT3|PTGS1|PIGC|ACLY|PTDSS2|SMPD2|AMACR|ETNK1|CYP1A1|CDIPT|CDS2
9056	1.7158E-22	1.2857E-20	33	831	127	28953	catabolic process	CDA|UGT1A10|PYGB|ACADVL|ACAA2|TAT|HDC|ENO3|GBA2|UGT1A7C|LIPG|ATP6V0A4|PRODH|XDH|UGT1A1|SDHA|PAFAH2|INPP4A|HADHB|RPIA|HADHA|AMACR|ACOX1|ACOT2|GAPDHS|CYP1A1|PPT1|PLCH2|MAN1B1|PLCD3|PFKM|ADA|PLCD1
44283	2.0895E-21	1.4679E-19	25	415	127	28953	small molecule biosynthetic process	PNMT|PCX|SHMT1|HDC|ADK|AKR1B3|ACACA|PTGS1|MAT2A|ATP6V0A4|PRODH|PTGIS|PMM1|CKM|TPK1|OXSM|MTHFR|NME3|NMNAT2|DHODH|ACLY|AMACR|IMPDH1|CYP1A1|ADA
6725	2.1907E-20	1.4484E-18	17	133	127	28953	cellular aromatic compound metabolic process	PNMT|UGT1A10|UGT1A1|TPK1|TAT|HDC|MTHFR|PPOX|UGT1A6A|UGT1A7C|PTS|DHODH|MAT2A|UROD|CYP1A1|XDH|ADA
32787	1.5159E-19	9.4657E-18	21	296	127	28953	monocarboxylic acid metabolic process	ACADVL|ACAA2|PTGIS|PCX|OXSM|MTHFR|UGT1A6A|ACACA|CYP4F13|PTGS1|HADHB|ACLY|HADHA|AMACR|P4HA2|ACOX1|ACOT2|CYP1A1|ACOT1|LPIN2|LPIN3
51186	1.6978E-18	1.0044E-16	18	206	127	28953	cofactor metabolic process	ACOT8|ALAS2|PANK3|ACAA2|TPK1|MTHFR|NMNAT2|SDHA|PPOX|ACACA|PPCDC|RPIA|ACLY|COQ3|UROD|ACOT2|CYP1A1|ACOT1
55114	6.0962E-17	3.4261E-15	25	639	127	28953	oxidation reduction	ACADVL|NDUFB3|AKR1B3|PPOX|HSD17B10|PTGS1|RDH12|PRODH|XDH|HSD3B7|MTHFR|SDHA|SUOX|CYP8B1|CYP4F13|DHODH|ALDH3A1|HADHA|DHRS9|P4HA2|ACOX1|IMPDH1|GAPDHS|CYP1A1|CYP2E1
16042	7.0341E-17	3.7649E-15	15	141	127	28953	lipid catabolic process	UGT1A10|ACADVL|ACAA2|GBA2|UGT1A7C|PAFAH2|HADHB|HADHA|AMACR|ACOX1|LIPG|ACOT2|PLCH2|PLCD3|PLCD1
46483	1.0052E-16	5.1356E-15	21	407	127	28953	heterocycle metabolic process	CDA|UGT1A10|ALAS2|TPK1|HDC|ADK|MTHFR|NME3|PPOX|UGT1A7C|PTS|DHODH|RPIA|UROD|P4HA2|IMPDH1|CYP1A1|ATP6V0A4|PRODH|XDH|ADA
44271	1.1264E-15	5.5047E-14	18	297	127	28953	cellular nitrogen compound biosynthetic process	PNMT|ALAS2|TPK1|SHMT1|HDC|ADK|MTHFR|NME3|NMNAT2|PPOX|PTS|DHODH|MAT2A|UROD|IMPDH1|ATP6V0A4|PRODH|ADA
6644	1.3090E-15	6.1305E-14	15	171	127	28953	phospholipid metabolic process	CDS1|PIGQ|LPCAT1|MBOAT2|PIGV|AGPAT2|AGPAT3|SMPD3|PIGC|PTDSS2|ETNK1|PLCH2|PI4KB|CDIPT|CDS2
44282	2.1566E-15	9.6962E-14	19	360	127	28953	small molecule catabolic process	CDA|UGT1A10|ACADVL|ACAA2|TAT|HDC|ENO3|UGT1A7C|HADHB|RPIA|HADHA|ACOX1|ACOT2|GAPDHS|ATP6V0A4|PRODH|XDH|PFKM|ADA
19637	4.2536E-15	1.8389E-13	15	185	127	28953	organophosphate metabolic process	CDS1|PIGQ|LPCAT1|MBOAT2|PIGV|AGPAT2|AGPAT3|SMPD3|PIGC|PTDSS2|ETNK1|PLCH2|PI4KB|CDIPT|CDS2
44248	6.5588E-15	2.7304E-13	23	636	127	28953	cellular catabolic process	CDA|UGT1A10|ACADVL|ACAA2|UGT1A1|TAT|HDC|SDHA|GBA2|UGT1A7C|INPP4A|HADHB|HADHA|AMACR|ACOX1|ACOT2|CYP1A1|PPT1|ATP6V0A4|MAN1B1|PRODH|XDH|ADA
8654	8.0437E-15	3.2290E-13	12	92	127	28953	phospholipid biosynthetic process	CDS1|PIGC|PTDSS2|PIGQ|ETNK1|LPCAT1|MBOAT2|CDIPT|PIGV|AGPAT2|AGPAT3|CDS2
6631	1.3563E-14	5.2568E-13	15	200	127	28953	fatty acid metabolic process	ACADVL|ACAA2|PTGIS|OXSM|ACACA|CYP4F13|PTGS1|HADHB|ACLY|HADHA|ACOX1|ACOT2|ACOT1|LPIN2|LPIN3
6732	3.1835E-14	1.1927E-12	14	171	127	28953	coenzyme metabolic process	ACOT8|PANK3|ACAA2|TPK1|MTHFR|NMNAT2|SDHA|ACACA|PPCDC|RPIA|ACLY|COQ3|ACOT2|ACOT1
44262	1.1672E-12	4.2319E-11	16	325	127	28953	cellular carbohydrate metabolic process	B3GALNT1|PYGB|ST6GALNAC1|PMM1|PCX|AKR1B3|ENO3|UGT1A6A|RPIA|ACLY|ITPKA|GAPDHS|ST3GAL5|PGM2|ST3GAL6|PFKM
5975	8.1224E-12	2.8530E-10	17	433	127	28953	carbohydrate metabolic process	B3GALNT1|PYGB|ST6GALNAC1|PMM1|PCX|AKR1B3|ENO3|HEXDC|UGT1A6A|RPIA|ACLY|ITPKA|GAPDHS|ST3GAL5|PGM2|ST3GAL6|PFKM
9119	4.2520E-11	1.4483E-9	8	49	127	28953	ribonucleoside metabolic process	CDA|PANK3|MAT2A|ADK|NME3|ADA|PPCDC|DHODH
6519	8.2012E-11	2.7112E-9	14	305	127	28953	cellular amino acid and derivative metabolic process	PNMT|UGT1A10|CKM|SHMT1|TAT|HDC|MTHFR|UGT1A7C|CKMT2|POLG2|MAT2A|P4HA2|CYP1A1|PRODH
6066	9.5309E-11	3.0608E-9	15	370	127	28953	alcohol metabolic process	PNMT|PYGB|PMM1|HMGCS1|PCX|HDC|AKR1B3|ENO3|UGT1A6A|ACAT2|RPIA|ITPKA|GAPDHS|PGM2|PFKM
9116	1.5130E-10	4.7240E-9	8	57	127	28953	nucleoside metabolic process	CDA|PANK3|MAT2A|ADK|NME3|ADA|PPCDC|DHODH
55086	2.4464E-10	7.4319E-9	15	396	127	28953	nucleobase, nucleoside and nucleotide metabolic process	CDA|PANK3|ADK|NME3|NMNAT2|NT5C2|PPCDC|DHODH|RPIA|MAT2A|IMPDH1|ATP6V0A4|TK2|XDH|ADA
51188	2.8841E-10	8.5309E-9	9	92	127	28953	cofactor biosynthetic process	ACLY|COQ3|ALAS2|PANK3|UROD|TPK1|NMNAT2|PPOX|PPCDC
46395	3.1814E-10	8.9398E-9	9	93	127	28953	carboxylic acid catabolic process	HADHB|HADHA|ACADVL|ACAA2|ACOX1|TAT|HDC|ACOT2|PRODH
16054	3.1814E-10	8.9398E-9	9	93	127	28953	organic acid catabolic process	HADHB|HADHA|ACADVL|ACAA2|ACOX1|TAT|HDC|ACOT2|PRODH
44242	4.4883E-10	1.2305E-8	8	65	127	28953	cellular lipid catabolic process	HADHB|HADHA|ACADVL|ACAA2|AMACR|ACOX1|ACOT2|GBA2
46394	1.2825E-9	3.3525E-8	10	150	127	28953	carboxylic acid biosynthetic process	ACLY|AMACR|PTGIS|MAT2A|OXSM|SHMT1|MTHFR|PRODH|ACACA|PTGS1
16053	1.2825E-9	3.3525E-8	10	150	127	28953	organic acid biosynthetic process	ACLY|AMACR|PTGIS|MAT2A|OXSM|SHMT1|MTHFR|PRODH|ACACA|PTGS1
9062	5.2185E-9	1.3331E-7	6	32	127	28953	fatty acid catabolic process	HADHB|HADHA|ACADVL|ACAA2|ACOX1|ACOT2
6650	8.9025E-9	2.2237E-7	8	94	127	28953	glycerophospholipid metabolic process	CDS1|PIGC|PTDSS2|PIGQ|PLCH2|PI4KB|CDIPT|PIGV
6575	3.4931E-8	8.5354E-7	9	158	127	28953	cellular amino acid derivative metabolic process	PNMT|CKMT2|UGT1A10|MAT2A|CKM|P4HA2|HDC|CYP1A1|UGT1A7C
6635	3.7209E-8	8.8985E-7	5	22	127	28953	fatty acid beta-oxidation	HADHB|HADHA|ACADVL|ACAA2|ACOX1
6807	5.7838E-8	1.3442E-6	35	3031	127	28953	nitrogen compound metabolic process	PNMT|CDA|ALAS2|PANK3|SHMT1|TAT|HDC|PRIM1|ADK|PPOX|NT5C2|HSD17B10|PPCDC|PTS|ZNRD1|MAT2A|UROD|POLR2E|ATP6V0A4|TK2|PRODH|XDH|TPK1|MTHFR|NME3|NMNAT2|DHODH|RPIA|POLG2|P4HA2|IMPDH1|CYP1A1|LPIN2|POLR3K|ADA
46474	5.8599E-8	1.3442E-6	6	47	127	28953	glycerophospholipid biosynthetic process	CDS1|PIGC|PTDSS2|PIGQ|CDIPT|PIGV
6753	7.4336E-8	1.6383E-6	12	363	127	28953	nucleoside phosphate metabolic process	RPIA|PANK3|IMPDH1|ADK|NME3|ATP6V0A4|TK2|NMNAT2|NT5C2|ADA|PPCDC|DHODH
9117	7.4336E-8	1.6383E-6	12	363	127	28953	nucleotide metabolic process	RPIA|PANK3|IMPDH1|ADK|NME3|ATP6V0A4|TK2|NMNAT2|NT5C2|ADA|PPCDC|DHODH
18130	1.3746E-7	2.9712E-6	6	54	127	28953	heterocycle biosynthetic process	ALAS2|UROD|TPK1|ADK|PPOX|PTS
46486	2.0184E-7	4.2805E-6	8	140	127	28953	glycerolipid metabolic process	CDS1|PIGC|PTDSS2|PIGQ|PLCH2|PI4KB|CDIPT|PIGV
45017	2.1235E-7	4.4201E-6	6	58	127	28953	glycerolipid biosynthetic process	CDS1|PIGC|PTDSS2|PIGQ|CDIPT|PIGV
5996	2.2123E-7	4.5212E-6	9	196	127	28953	monosaccharide metabolic process	RPIA|PYGB|PMM1|PCX|GAPDHS|PGM2|ENO3|UGT1A6A|PFKM
46700	2.7377E-7	5.4949E-6	9	201	127	28953	heterocycle catabolic process	CDA|UGT1A10|HDC|CYP1A1|ATP6V0A4|PRODH|XDH|UGT1A7C|ADA
34641	3.1825E-7	5.8632E-6	33	2947	127	28953	cellular nitrogen compound metabolic process	PNMT|CDA|ALAS2|PANK3|SHMT1|TAT|HDC|PRIM1|ADK|PPOX|NT5C2|HSD17B10|PPCDC|PTS|ZNRD1|MAT2A|UROD|POLR2E|ATP6V0A4|TK2|PRODH|XDH|TPK1|MTHFR|NME3|NMNAT2|DHODH|RPIA|POLG2|IMPDH1|LPIN2|POLR3K|ADA
19395	3.2264E-7	5.8632E-6	5	33	127	28953	fatty acid oxidation	HADHB|HADHA|ACADVL|ACAA2|ACOX1
46128	3.2264E-7	5.8632E-6	5	33	127	28953	purine ribonucleoside metabolic process	PANK3|MAT2A|ADK|ADA|PPCDC
42278	3.2264E-7	5.8632E-6	5	33	127	28953	purine nucleoside metabolic process	PANK3|MAT2A|ADK|ADA|PPCDC
34440	3.2264E-7	5.8632E-6	5	33	127	28953	lipid oxidation	HADHB|HADHA|ACADVL|ACAA2|ACOX1
9698	3.2863E-7	5.8632E-6	3	4	127	28953	phenylpropanoid metabolic process	UGT1A10|CYP1A1|UGT1A7C
9804	3.2863E-7	5.8632E-6	3	4	127	28953	coumarin metabolic process	UGT1A10|CYP1A1|UGT1A7C
9108	5.0698E-7	8.7668E-6	6	67	127	28953	coenzyme biosynthetic process	ACLY|COQ3|PANK3|TPK1|NMNAT2|PPCDC
30384	5.0698E-7	8.7668E-6	6	67	127	28953	phosphoinositide metabolic process	PIGC|PIGQ|PLCH2|PI4KB|CDIPT|PIGV
30258	6.0465E-7	1.0297E-5	6	69	127	28953	lipid modification	HADHB|HADHA|ACADVL|ACAA2|ACOX1|PI4KB
9309	7.7964E-7	1.3079E-5	6	72	127	28953	amine biosynthetic process	PNMT|MAT2A|SHMT1|HDC|MTHFR|PRODH
19318	8.1098E-7	1.3405E-5	8	168	127	28953	hexose metabolic process	RPIA|PYGB|PMM1|PCX|GAPDHS|PGM2|ENO3|PFKM
19439	1.9942E-6	3.2485E-5	4	21	127	28953	aromatic compound catabolic process	UGT1A10|TAT|CYP1A1|UGT1A7C
9308	2.3152E-6	3.7175E-5	10	334	127	28953	amine metabolic process	PNMT|POLG2|MAT2A|P4HA2|SHMT1|TAT|HDC|CYP1A1|MTHFR|PRODH
6006	2.7932E-6	4.4219E-5	7	139	127	28953	glucose metabolic process	RPIA|PYGB|PCX|GAPDHS|PGM2|ENO3|PFKM
42537	4.5421E-6	7.0907E-5	3	8	127	28953	benzene and derivative metabolic process	UGT1A1|CYP1A1|UGT1A6A
9165	8.3161E-6	1.2804E-4	7	164	127	28953	nucleotide biosynthetic process	IMPDH1|ADK|NME3|ATP6V0A4|NMNAT2|ADA|DHODH
33013	8.8565E-6	1.3273E-4	4	30	127	28953	tetrapyrrole metabolic process	ALAS2|UROD|CYP1A1|PPOX
6778	8.8565E-6	1.3273E-4	4	30	127	28953	porphyrin metabolic process	ALAS2|UROD|CYP1A1|PPOX
44275	9.2971E-6	1.3750E-4	5	64	127	28953	cellular carbohydrate catabolic process	RPIA|PYGB|GAPDHS|ENO3|PFKM
46489	1.0134E-5	1.4793E-4	4	31	127	28953	phosphoinositide biosynthetic process	PIGC|PIGQ|CDIPT|PIGV
34404	1.0513E-5	1.4958E-4	7	170	127	28953	nucleobase, nucleoside and nucleotide biosynthetic process	IMPDH1|ADK|NME3|ATP6V0A4|NMNAT2|ADA|DHODH
34654	1.0513E-5	1.4958E-4	7	170	127	28953	nucleobase, nucleoside, nucleotide and nucleic acid biosynthetic process	IMPDH1|ADK|NME3|ATP6V0A4|NMNAT2|ADA|DHODH
46148	1.3090E-5	1.8392E-4	4	33	127	28953	pigment biosynthetic process	ALAS2|UROD|PPOX|ADA
44106	1.6664E-5	2.3124E-4	8	253	127	28953	cellular amine metabolic process	PNMT|POLG2|MAT2A|SHMT1|TAT|HDC|MTHFR|PRODH
6091	1.7144E-5	2.3499E-4	8	254	127	28953	generation of precursor metabolites and energy	PYGB|NDUFB3|GAPDHS|CYP1A1|ATP6V0A4|SDHA|ENO3|PFKM
6520	1.8828E-5	2.4109E-4	7	186	127	28953	cellular amino acid metabolic process	POLG2|MAT2A|SHMT1|TAT|HDC|MTHFR|PRODH
6603	1.9090E-5	2.4109E-4	2	2	127	28953	phosphocreatine metabolic process	CKMT2|CKM
6711	1.9090E-5	2.4109E-4	2	2	127	28953	estrogen catabolic process	UGT1A10|UGT1A7C
46110	1.9090E-5	2.4109E-4	2	2	127	28953	xanthine metabolic process	XDH|ADA
46226	1.9090E-5	2.4109E-4	2	2	127	28953	coumarin catabolic process	UGT1A10|UGT1A7C
46271	1.9090E-5	2.4109E-4	2	2	127	28953	phenylpropanoid catabolic process	UGT1A10|UGT1A7C
46341	1.9090E-5	2.4109E-4	2	2	127	28953	CDP-diacylglycerol metabolic process	CDS1|CDIPT
42440	2.8549E-5	3.5655E-4	4	40	127	28953	pigment metabolic process	ALAS2|UROD|PPOX|ADA
6084	3.1528E-5	3.8943E-4	4	41	127	28953	acetyl-CoA metabolic process	ACLY|ACAA2|SDHA|ACACA
16052	3.7163E-5	4.5403E-4	5	85	127	28953	carbohydrate catabolic process	RPIA|PYGB|GAPDHS|ENO3|PFKM
6633	3.9319E-5	4.7521E-4	5	86	127	28953	fatty acid biosynthetic process	ACLY|PTGIS|OXSM|ACACA|PTGS1
8652	4.1836E-5	5.0025E-4	4	44	127	28953	cellular amino acid biosynthetic process	MAT2A|SHMT1|MTHFR|PRODH
16051	4.3921E-5	5.1296E-4	5	88	127	28953	carbohydrate biosynthetic process	B3GALNT1|ST6GALNAC1|PMM1|PCX|AKR1B3
6783	4.4268E-5	5.1296E-4	3	16	127	28953	heme biosynthetic process	ALAS2|UROD|PPOX
46131	4.4268E-5	5.1296E-4	3	16	127	28953	pyrimidine ribonucleoside metabolic process	CDA|NME3|DHODH
46060	5.7105E-5	6.5496E-4	2	3	127	28953	dATP metabolic process	ADK|ADA
42398	5.9159E-5	6.7166E-4	4	48	127	28953	cellular amino acid derivative biosynthetic process	PNMT|MAT2A|CKM|HDC
9156	6.4092E-5	7.1326E-4	3	18	127	28953	ribonucleoside monophosphate biosynthetic process	IMPDH1|ADA|DHODH
9262	6.4092E-5	7.1326E-4	3	18	127	28953	deoxyribonucleotide metabolic process	ADK|TK2|ADA
6805	7.5866E-5	8.2789E-4	3	19	127	28953	xenobiotic metabolic process	UGT1A1|CYP1A1|UGT1A6A
71466	7.5866E-5	8.2789E-4	3	19	127	28953	cellular response to xenobiotic stimulus	UGT1A1|CYP1A1|UGT1A6A
9260	8.4859E-5	9.0924E-4	5	101	127	28953	ribonucleotide biosynthetic process	IMPDH1|NME3|ATP6V0A4|ADA|DHODH
42221	8.4938E-5	9.0924E-4	15	1085	127	28953	response to chemical stimulus	HMGCS1|UGT1A1|TAT|AKR1B3|SUOX|UGT1A6A|ACACA|PTGS1|ALDH3A1|HADHA|MAT2A|ACOT2|CYP1A1|XDH|PLCD1
6007	8.7533E-5	9.2593E-4	4	53	127	28953	glucose catabolic process	RPIA|GAPDHS|ENO3|PFKM
6213	8.8968E-5	9.2593E-4	3	20	127	28953	pyrimidine nucleoside metabolic process	CDA|NME3|DHODH
9112	8.8968E-5	9.2593E-4	3	20	127	28953	nucleobase metabolic process	XDH|ADA|DHODH
19320	9.4217E-5	9.7155E-4	4	54	127	28953	hexose catabolic process	RPIA|GAPDHS|ENO3|PFKM
8202	1.0106E-4	1.0201E-3	6	168	127	28953	steroid metabolic process	UGT1A10|HSD3B7|AMACR|HMGCS1|ACAT2|UGT1A7C
46365	1.0126E-4	1.0201E-3	4	55	127	28953	monosaccharide catabolic process	RPIA|GAPDHS|ENO3|PFKM
33014	1.0346E-4	1.0201E-3	3	21	127	28953	tetrapyrrole biosynthetic process	ALAS2|UROD|PPOX
6779	1.0346E-4	1.0201E-3	3	21	127	28953	porphyrin biosynthetic process	ALAS2|UROD|PPOX
9161	1.0346E-4	1.0201E-3	3	21	127	28953	ribonucleoside monophosphate metabolic process	IMPDH1|ADA|DHODH
18879	1.1388E-4	1.1035E-3	2	4	127	28953	biphenyl metabolic process	UGT1A1|UGT1A6A
42760	1.1388E-4	1.1035E-3	2	4	127	28953	very long-chain fatty acid catabolic process	ACADVL|ACOT2
42168	1.1942E-4	1.1375E-3	3	22	127	28953	heme metabolic process	ALAS2|UROD|PPOX
9410	1.1942E-4	1.1375E-3	3	22	127	28953	response to xenobiotic stimulus	UGT1A1|CYP1A1|UGT1A6A
6637	1.5594E-4	1.4486E-3	3	24	127	28953	acyl-CoA metabolic process	ACOT8|ACOT2|ACOT1
35383	1.5594E-4	1.4486E-3	3	24	127	28953	thioester metabolic process	ACOT8|ACOT2|ACOT1
6752	1.5594E-4	1.4486E-3	3	24	127	28953	group transfer coenzyme metabolic process	PANK3|MTHFR|PPCDC
51289	1.7664E-4	1.6274E-3	3	25	127	28953	protein homotetramerization	SHMT1|HSD17B10|PFKM
6665	1.8299E-4	1.6722E-3	4	64	127	28953	sphingolipid metabolic process	SMPD3|SMPD2|ST6GALNAC1|GBA2
46164	2.0617E-4	1.8689E-3	4	66	127	28953	alcohol catabolic process	RPIA|GAPDHS|ENO3|PFKM
6643	2.1852E-4	1.9494E-3	4	67	127	28953	membrane lipid metabolic process	SMPD3|SMPD2|ST6GALNAC1|GBA2
42157	2.1852E-4	1.9494E-3	4	67	127	28953	lipoprotein metabolic process	PIGC|PIGQ|PPT1|PIGV
50896	2.4508E-4	2.1691E-3	24	2530	127	28953	response to stimulus	CDS1|HMGCS1|UGT1A1|TAT|AKR1B3|PPOX|SUOX|UGT1A6A|ACACA|PTGS1|SMPD3|ALDH3A1|SMPD2|HADHA|POLG2|RDH12|MAT2A|ACOT2|CYP1A1|PPT1|XDH|POLR3K|ADA|PLCD1
6506	2.7706E-4	2.3963E-3	3	29	127	28953	GPI anchor biosynthetic process	PIGC|PIGQ|PIGV
9110	2.7706E-4	2.3963E-3	3	29	127	28953	vitamin biosynthetic process	TPK1|CYP1A1|NMNAT2
6164	2.7715E-4	2.3963E-3	5	130	127	28953	purine nucleotide biosynthetic process	IMPDH1|ADK|NME3|ATP6V0A4|ADA
46085	2.8307E-4	2.4104E-3	2	6	127	28953	adenosine metabolic process	ADK|ADA
15937	2.8307E-4	2.4104E-3	2	6	127	28953	coenzyme A biosynthetic process	PANK3|PPCDC
6793	3.0573E-4	2.5644E-3	13	957	127	28953	phosphorus metabolic process	CDS1|CKM|ADK|INPP4A|ITPKB|CKMT2|ITPKA|ATP6V0A4|TK2|PI4KB|LPIN2|PFKM|LPIN3
6796	3.0573E-4	2.5644E-3	13	957	127	28953	phosphate metabolic process	CDS1|CKM|ADK|INPP4A|ITPKB|CKMT2|ITPKA|ATP6V0A4|TK2|PI4KB|LPIN2|PFKM|LPIN3
6505	3.3865E-4	2.8196E-3	3	31	127	28953	GPI anchor metabolic process	PIGC|PIGQ|PIGV
6730	3.6499E-4	3.0165E-3	5	138	127	28953	one-carbon metabolic process	COQ3|AHCYL2|MAT2A|SHMT1|CYP1A1
6599	3.9515E-4	3.1500E-3	2	7	127	28953	phosphagen metabolic process	CKMT2|CKM
9151	3.9515E-4	3.1500E-3	2	7	127	28953	purine deoxyribonucleotide metabolic process	ADK|ADA
9215	3.9515E-4	3.1500E-3	2	7	127	28953	purine deoxyribonucleoside triphosphate metabolic process	ADK|ADA
42178	3.9515E-4	3.1500E-3	2	7	127	28953	xenobiotic catabolic process	UGT1A1|CYP1A1
42447	3.9515E-4	3.1500E-3	2	7	127	28953	hormone catabolic process	UGT1A10|UGT1A7C
51384	4.0843E-4	3.2329E-3	3	33	127	28953	response to glucocorticoid stimulus	ALDH3A1|TAT|UGT1A6A
31960	4.4652E-4	3.5097E-3	3	34	127	28953	response to corticosteroid stimulus	ALDH3A1|TAT|UGT1A6A
6486	4.7403E-4	3.6494E-3	4	82	127	28953	protein amino acid glycosylation	B3GALNT1|ST6GALNAC1|ST3GAL5|ST3GAL6
43413	4.7403E-4	3.6494E-3	4	82	127	28953	macromolecule glycosylation	B3GALNT1|ST6GALNAC1|ST3GAL5|ST3GAL6
70085	4.7403E-4	3.6494E-3	4	82	127	28953	glycosylation	B3GALNT1|ST6GALNAC1|ST3GAL5|ST3GAL6
9163	5.2536E-4	3.8595E-3	2	8	127	28953	nucleoside biosynthetic process	ADK|ADA
9164	5.2536E-4	3.8595E-3	2	8	127	28953	nucleoside catabolic process	CDA|ADA
46112	5.2536E-4	3.8595E-3	2	8	127	28953	nucleobase biosynthetic process	ADA|DHODH
46129	5.2536E-4	3.8595E-3	2	8	127	28953	purine ribonucleoside biosynthetic process	ADK|ADA
42451	5.2536E-4	3.8595E-3	2	8	127	28953	purine nucleoside biosynthetic process	ADK|ADA
42454	5.2536E-4	3.8595E-3	2	8	127	28953	ribonucleoside catabolic process	CDA|ADA
42455	5.2536E-4	3.8595E-3	2	8	127	28953	ribonucleoside biosynthetic process	ADK|ADA
44272	5.2939E-4	3.8638E-3	3	36	127	28953	sulfur compound biosynthetic process	MAT2A|TPK1|MTHFR
51262	5.7426E-4	4.1376E-3	3	37	127	28953	protein tetramerization	SHMT1|HSD17B10|PFKM
6672	5.7426E-4	4.1376E-3	3	37	127	28953	ceramide metabolic process	SMPD2|ST6GALNAC1|GBA2
9200	6.7352E-4	4.7315E-3	2	9	127	28953	deoxyribonucleoside triphosphate metabolic process	ADK|ADA
9312	6.7352E-4	4.7315E-3	2	9	127	28953	oligosaccharide biosynthetic process	B3GALNT1|ST6GALNAC1
46339	6.7352E-4	4.7315E-3	2	9	127	28953	diacylglycerol metabolic process	CDS1|CDIPT
15936	6.7352E-4	4.7315E-3	2	9	127	28953	coenzyme A metabolic process	PANK3|PPCDC
46519	7.7784E-4	5.3969E-3	3	41	127	28953	sphingoid metabolic process	SMPD2|ST6GALNAC1|GBA2
6096	7.7784E-4	5.3969E-3	3	41	127	28953	glycolysis	GAPDHS|ENO3|PFKM
33865	8.3948E-4	5.7888E-3	2	10	127	28953	nucleoside bisphosphate metabolic process	PANK3|PPCDC
10517	8.9477E-4	6.0953E-3	3	43	127	28953	regulation of phospholipase activity	PPT1|PPOX|PLCD1
6690	8.9477E-4	6.0953E-3	3	43	127	28953	icosanoid metabolic process	PTGIS|CYP4F13|PTGS1
33559	9.5718E-4	6.4604E-3	3	44	127	28953	unsaturated fatty acid metabolic process	PTGIS|CYP4F13|PTGS1
9152	9.6341E-4	6.4604E-3	4	99	127	28953	purine ribonucleotide biosynthetic process	IMPDH1|NME3|ATP6V0A4|ADA
9719	9.9410E-4	6.4604E-3	6	258	127	28953	response to endogenous stimulus	ALDH3A1|HMGCS1|MAT2A|TAT|UGT1A6A|PLCD1
46165	1.0223E-3	6.4604E-3	3	45	127	28953	alcohol biosynthetic process	PMM1|PCX|AKR1B3
6144	1.0231E-3	6.4604E-3	2	11	127	28953	purine base metabolic process	XDH|ADA
6706	1.0231E-3	6.4604E-3	2	11	127	28953	steroid catabolic process	UGT1A10|UGT1A7C
9218	1.0231E-3	6.4604E-3	2	11	127	28953	pyrimidine ribonucleotide metabolic process	NME3|DHODH
9220	1.0231E-3	6.4604E-3	2	11	127	28953	pyrimidine ribonucleotide biosynthetic process	NME3|DHODH
9394	1.0231E-3	6.4604E-3	2	11	127	28953	2'-deoxyribonucleotide metabolic process	ADK|ADA
46457	1.0231E-3	6.4604E-3	2	11	127	28953	prostanoid biosynthetic process	PTGIS|PTGS1
42423	1.0231E-3	6.4604E-3	2	11	127	28953	catecholamine biosynthetic process	PNMT|HDC
1516	1.0231E-3	6.4604E-3	2	11	127	28953	prostaglandin biosynthetic process	PTGIS|PTGS1
14061	1.0231E-3	6.4604E-3	2	11	127	28953	regulation of norepinephrine secretion	PLCD1|PTGS1
6720	1.0901E-3	6.8072E-3	3	46	127	28953	isoprenoid metabolic process	AMACR|HMGCS1|CYP1A1
19748	1.0901E-3	6.8072E-3	3	46	127	28953	secondary metabolic process	UGT1A10|CYP1A1|UGT1A7C
9101	1.1572E-3	7.1685E-3	4	104	127	28953	glycoprotein biosynthetic process	B3GALNT1|ST6GALNAC1|ST3GAL5|ST3GAL6
9124	1.1607E-3	7.1685E-3	3	47	127	28953	nucleoside monophosphate biosynthetic process	IMPDH1|ADA|DHODH
6497	1.3897E-3	8.5355E-3	3	50	127	28953	protein amino acid lipidation	PIGC|PIGQ|PIGV
97	1.4426E-3	8.8125E-3	2	13	127	28953	sulfur amino acid biosynthetic process	MAT2A|MTHFR
18904	1.4718E-3	8.8467E-3	3	51	127	28953	organic ether metabolic process	CDS1|CYP1A1|CDIPT
6733	1.4718E-3	8.8467E-3	3	51	127	28953	oxidoreduction coenzyme metabolic process	RPIA|COQ3|NMNAT2
60191	1.4718E-3	8.8467E-3	3	51	127	28953	regulation of lipase activity	PPT1|PPOX|PLCD1
8210	1.6782E-3	9.9280E-3	2	14	127	28953	estrogen metabolic process	UGT1A10|UGT1A7C
6692	1.6782E-3	9.9280E-3	2	14	127	28953	prostanoid metabolic process	PTGIS|PTGS1
6693	1.6782E-3	9.9280E-3	2	14	127	28953	prostaglandin metabolic process	PTGIS|PTGS1
42158	1.8307E-3	1.0773E-2	3	55	127	28953	lipoprotein biosynthetic process	PIGC|PIGQ|PIGV
60716	1.9309E-3	1.1269E-2	2	15	127	28953	labyrinthine layer blood vessel development	PLCD3|PLCD1
65008	1.9350E-3	1.1269E-2	14	1316	127	28953	regulation of biological quality	UGT1A10|ACADVL|ALAS2|PPOX|ACACA|UGT1A7C|PTGS1|SMPD3|CYP1A1|PPT1|XDH|PFKM|ADA|PLCD1
9063	2.0288E-3	1.1755E-2	3	57	127	28953	cellular amino acid catabolic process	TAT|HDC|PRODH
10676	2.2004E-3	1.2491E-2	2	16	127	28953	positive regulation of cellular carbohydrate metabolic process	GAPDHS|PLCD1
45913	2.2004E-3	1.2491E-2	2	16	127	28953	positive regulation of carbohydrate metabolic process	GAPDHS|PLCD1
9127	2.2004E-3	1.2491E-2	2	16	127	28953	purine nucleoside monophosphate biosynthetic process	IMPDH1|ADA
9168	2.2004E-3	1.2491E-2	2	16	127	28953	purine ribonucleoside monophosphate biosynthetic process	IMPDH1|ADA
16310	2.2224E-3	1.2553E-2	10	774	127	28953	phosphorylation	CDS1|ITPKB|CKMT2|CKM|ITPKA|ADK|ATP6V0A4|TK2|PI4KB|PFKM
34637	2.4639E-3	1.3836E-2	3	61	127	28953	cellular carbohydrate biosynthetic process	PMM1|PCX|AKR1B3
6687	2.4866E-3	1.3836E-2	2	17	127	28953	glycosphingolipid metabolic process	ST6GALNAC1|GBA2
19438	2.4866E-3	1.3836E-2	2	17	127	28953	aromatic compound biosynthetic process	TPK1|PTS
34754	2.7014E-3	1.4957E-2	3	63	127	28953	cellular hormone metabolic process	UGT1A10|CYP1A1|UGT1A7C
9100	2.7678E-3	1.5220E-2	4	132	127	28953	glycoprotein metabolic process	B3GALNT1|ST6GALNAC1|ST3GAL5|ST3GAL6
10033	2.7889E-3	1.5220E-2	9	668	127	28953	response to organic substance	ALDH3A1|HMGCS1|UGT1A1|MAT2A|TAT|AKR1B3|UGT1A6A|ACACA|PLCD1
45987	2.7894E-3	1.5220E-2	2	18	127	28953	positive regulation of smooth muscle contraction	ADA|PTGS1
9259	3.0213E-3	1.6404E-2	5	222	127	28953	ribonucleotide metabolic process	IMPDH1|NME3|ATP6V0A4|ADA|DHODH
6221	3.1087E-3	1.6404E-2	2	19	127	28953	pyrimidine nucleotide biosynthetic process	NME3|DHODH
51591	3.1087E-3	1.6404E-2	2	19	127	28953	response to cAMP	ALDH3A1|MAT2A
9126	3.1087E-3	1.6404E-2	2	19	127	28953	purine nucleoside monophosphate metabolic process	IMPDH1|ADA
9167	3.1087E-3	1.6404E-2	2	19	127	28953	purine ribonucleoside monophosphate metabolic process	IMPDH1|ADA
9311	3.1087E-3	1.6404E-2	2	19	127	28953	oligosaccharide metabolic process	B3GALNT1|ST6GALNAC1
60674	3.1087E-3	1.6404E-2	2	19	127	28953	placenta blood vessel development	PLCD3|PLCD1
9725	3.3855E-3	1.7782E-2	5	228	127	28953	response to hormone stimulus	ALDH3A1|MAT2A|TAT|UGT1A6A|PLCD1
96	3.4442E-3	1.7840E-2	2	20	127	28953	sulfur amino acid metabolic process	MAT2A|MTHFR
8299	3.4442E-3	1.7840E-2	2	20	127	28953	isoprenoid biosynthetic process	HMGCS1|CYP1A1
46638	3.4442E-3	1.7840E-2	2	20	127	28953	positive regulation of alpha-beta T cell differentiation	ITPKB|ADA
9310	3.4968E-3	1.8030E-2	3	69	127	28953	amine catabolic process	TAT|HDC|PRODH
6139	3.5477E-3	1.8208E-2	22	2718	127	28953	nucleobase, nucleoside, nucleotide and nucleic acid metabolic process	CDA|PANK3|PRIM1|ADK|NME3|NMNAT2|NT5C2|HSD17B10|PPCDC|DHODH|RPIA|ZNRD1|POLG2|MAT2A|IMPDH1|POLR2E|ATP6V0A4|TK2|XDH|LPIN2|POLR3K|ADA
9123	3.7904E-3	1.8605E-2	3	71	127	28953	nucleoside monophosphate metabolic process	IMPDH1|ADA|DHODH
50870	3.7904E-3	1.8605E-2	3	71	127	28953	positive regulation of T cell activation	ITPKB|ADK|ADA
6220	3.7958E-3	1.8605E-2	2	21	127	28953	pyrimidine nucleotide metabolic process	NME3|DHODH
6664	3.7958E-3	1.8605E-2	2	21	127	28953	glycolipid metabolic process	ST6GALNAC1|GBA2
45933	3.7958E-3	1.8605E-2	2	21	127	28953	positive regulation of muscle contraction	ADA|PTGS1
6766	3.9427E-3	1.8605E-2	3	72	127	28953	vitamin metabolic process	TPK1|CYP1A1|NMNAT2
6694	4.0986E-3	1.8605E-2	3	73	127	28953	steroid biosynthetic process	HSD3B7|AMACR|HMGCS1
42364	4.1635E-3	1.8605E-2	2	22	127	28953	water-soluble vitamin biosynthetic process	TPK1|NMNAT2
6145	4.3864E-3	1.8605E-2	1	1	127	28953	purine base catabolic process	XDH
6154	4.3864E-3	1.8605E-2	1	1	127	28953	adenosine catabolic process	ADA
6157	4.3864E-3	1.8605E-2	1	1	127	28953	deoxyadenosine catabolic process	ADA
90140	4.3864E-3	1.8605E-2	1	1	127	28953	regulation of mitochondrial fission	DHODH
6175	4.3864E-3	1.8605E-2	1	1	127	28953	dATP biosynthetic process	ADK
2084	4.3864E-3	1.8605E-2	1	1	127	28953	protein depalmitoylation	PPT1
8300	4.3864E-3	1.8605E-2	1	1	127	28953	isoprenoid catabolic process	AMACR
2314	4.3864E-3	1.8605E-2	1	1	127	28953	germinal center B cell differentiation	ADA
18880	4.3864E-3	1.8605E-2	1	1	127	28953	4-chlorobiphenyl metabolic process	UGT1A6A
18894	4.3864E-3	1.8605E-2	1	1	127	28953	dibenzo-p-dioxin metabolic process	CYP1A1
6680	4.3864E-3	1.8605E-2	1	1	127	28953	glucosylceramide catabolic process	GBA2
6797	4.3864E-3	1.8605E-2	1	1	127	28953	polyphosphate metabolic process	INPP4A
6798	4.3864E-3	1.8605E-2	1	1	127	28953	polyphosphate catabolic process	INPP4A
17143	4.3864E-3	1.8605E-2	1	1	127	28953	insecticide metabolic process	CYP1A1
2905	4.3864E-3	1.8605E-2	1	1	127	28953	regulation of mature B cell apoptosis	ADA
2906	4.3864E-3	1.8605E-2	1	1	127	28953	negative regulation of mature B cell apoptosis	ADA
19341	4.3864E-3	1.8605E-2	1	1	127	28953	dibenzo-p-dioxin catabolic process	CYP1A1
9115	4.3864E-3	1.8605E-2	1	1	127	28953	xanthine catabolic process	XDH
9153	4.3864E-3	1.8605E-2	1	1	127	28953	purine deoxyribonucleotide biosynthetic process	ADK
19406	4.3864E-3	1.8605E-2	1	1	127	28953	hexitol biosynthetic process	AKR1B3
46061	4.3864E-3	1.8605E-2	1	1	127	28953	dATP catabolic process	ADA
60407	4.3864E-3	1.8605E-2	1	1	127	28953	negative regulation of penile erection	ADA
9216	4.3864E-3	1.8605E-2	1	1	127	28953	purine deoxyribonucleoside triphosphate biosynthetic process	ADK
46090	4.3864E-3	1.8605E-2	1	1	127	28953	deoxyadenosine metabolic process	ADA
9229	4.3864E-3	1.8605E-2	1	1	127	28953	thiamin diphosphate biosynthetic process	TPK1
46101	4.3864E-3	1.8605E-2	1	1	127	28953	hypoxanthine biosynthetic process	ADA
46103	4.3864E-3	1.8605E-2	1	1	127	28953	inosine biosynthetic process	ADA
46111	4.3864E-3	1.8605E-2	1	1	127	28953	xanthine biosynthetic process	ADA
46314	4.3864E-3	1.8605E-2	1	1	127	28953	phosphocreatine biosynthetic process	CKM
42357	4.3864E-3	1.8605E-2	1	1	127	28953	thiamin diphosphate metabolic process	TPK1
46502	4.3864E-3	1.8605E-2	1	1	127	28953	uroporphyrinogen III metabolic process	UROD
9812	4.3864E-3	1.8605E-2	1	1	127	28953	flavonoid metabolic process	CYP1A1
16024	4.3864E-3	1.8605E-2	1	1	127	28953	CDP-diacylglycerol biosynthetic process	CDS1
1692	4.3864E-3	1.8605E-2	1	1	127	28953	histamine metabolic process	HDC
32429	4.3864E-3	1.8605E-2	1	1	127	28953	regulation of phospholipase A2 activity	PPT1
42724	4.3864E-3	1.8605E-2	1	1	127	28953	thiamin and derivative biosynthetic process	TPK1
10044	4.3864E-3	1.8605E-2	1	1	127	28953	response to aluminum ion	XDH
6061	4.3864E-3	1.8605E-2	1	1	127	28953	sorbitol biosynthetic process	AKR1B3
51046	4.5100E-3	1.8929E-2	5	244	127	28953	regulation of secretion	PPOX|PFKM|ADA|PLCD1|PTGS1
38	4.5470E-3	1.8929E-2	2	23	127	28953	very long-chain fatty acid metabolic process	ACADVL|ACOT2
42219	4.5470E-3	1.8929E-2	2	23	127	28953	cellular amino acid derivative catabolic process	UGT1A10|UGT1A7C
46637	4.5470E-3	1.8929E-2	2	23	127	28953	regulation of alpha-beta T cell differentiation	ITPKB|ADA
42558	4.5470E-3	1.8929E-2	2	23	127	28953	pteridine and derivative metabolic process	MTHFR|PTS
10038	4.7597E-3	1.9741E-2	3	77	127	28953	response to metal ion	TAT|XDH|PLCD1
10817	4.9059E-3	2.0273E-2	4	155	127	28953	regulation of hormone levels	SMPD3|UGT1A10|CYP1A1|UGT1A7C
19319	5.3609E-3	2.2072E-2	2	25	127	28953	hexose biosynthetic process	PMM1|PCX
9145	6.0639E-3	2.4785E-2	3	84	127	28953	purine nucleoside triphosphate biosynthetic process	ADK|NME3|ATP6V0A4
14070	6.0639E-3	2.4785E-2	3	84	127	28953	response to organic cyclic substance	ALDH3A1|TAT|ACACA
30148	6.2365E-3	2.5306E-2	2	27	127	28953	sphingolipid biosynthetic process	SMPD2|ST6GALNAC1
46635	6.2365E-3	2.5306E-2	2	27	127	28953	positive regulation of alpha-beta T cell activation	ITPKB|ADA
9142	6.2659E-3	2.5334E-2	3	85	127	28953	nucleoside triphosphate biosynthetic process	ADK|NME3|ATP6V0A4
51260	6.4718E-3	2.6073E-2	3	86	127	28953	protein homooligomerization	SHMT1|HSD17B10|PFKM
42401	6.6970E-3	2.6884E-2	2	28	127	28953	cellular biogenic amine biosynthetic process	PNMT|HDC
6163	6.8687E-3	2.7475E-2	5	270	127	28953	purine nucleotide metabolic process	IMPDH1|ADK|NME3|ATP6V0A4|ADA
48545	6.8957E-3	2.7485E-2	3	88	127	28953	response to steroid hormone stimulus	ALDH3A1|TAT|UGT1A6A
1890	7.1137E-3	2.7896E-2	3	89	127	28953	placenta development	PLCD3|ADA|PLCD1
6584	7.1726E-3	2.7896E-2	2	29	127	28953	catecholamine metabolic process	PNMT|HDC
18958	7.1726E-3	2.7896E-2	2	29	127	28953	phenol metabolic process	PNMT|HDC
46456	7.1726E-3	2.7896E-2	2	29	127	28953	icosanoid biosynthetic process	PTGIS|PTGS1
46467	7.1726E-3	2.7896E-2	2	29	127	28953	membrane lipid biosynthetic process	SMPD2|ST6GALNAC1
9712	7.1726E-3	2.7896E-2	2	29	127	28953	catechol metabolic process	PNMT|HDC
34311	7.1726E-3	2.7896E-2	2	29	127	28953	diol metabolic process	PNMT|HDC
48871	7.3358E-3	2.8433E-2	3	90	127	28953	multicellular organismal homeostasis	ACADVL|XDH|ACACA
6636	7.6630E-3	2.9497E-2	2	30	127	28953	unsaturated fatty acid biosynthetic process	PTGIS|PTGS1
50433	7.6630E-3	2.9497E-2	2	30	127	28953	regulation of catecholamine secretion	PLCD1|PTGS1
6261	8.6878E-3	3.0182E-2	2	32	127	28953	DNA-dependent DNA replication	PRIM1|TK2
6222	8.7537E-3	3.0182E-2	1	2	127	28953	UMP biosynthetic process	DHODH
32960	8.7537E-3	3.0182E-2	1	2	127	28953	regulation of inositol trisphosphate biosynthetic process	PLCD1
32962	8.7537E-3	3.0182E-2	1	2	127	28953	positive regulation of inositol trisphosphate biosynthetic process	PLCD1
6426	8.7537E-3	3.0182E-2	1	2	127	28953	glycyl-tRNA aminoacylation	POLG2
6556	8.7537E-3	3.0182E-2	1	2	127	28953	S-adenosylmethionine biosynthetic process	MAT2A
6562	8.7537E-3	3.0182E-2	1	2	127	28953	proline catabolic process	PRODH
10700	8.7537E-3	3.0182E-2	1	2	127	28953	negative regulation of norepinephrine secretion	PTGS1
6659	8.7537E-3	3.0182E-2	1	2	127	28953	phosphatidylserine biosynthetic process	PTDSS2
6661	8.7537E-3	3.0182E-2	1	2	127	28953	phosphatidylinositol biosynthetic process	CDIPT
6678	8.7537E-3	3.0182E-2	1	2	127	28953	glucosylceramide metabolic process	GBA2
70256	8.7537E-3	3.0182E-2	1	2	127	28953	negative regulation of mucus secretion	ADA
6772	8.7537E-3	3.0182E-2	1	2	127	28953	thiamin metabolic process	TPK1
33540	8.7537E-3	3.0182E-2	1	2	127	28953	fatty acid beta-oxidation using acyl-CoA oxidase	ACOX1
19264	8.7537E-3	3.0182E-2	1	2	127	28953	glycine biosynthetic process from serine	SHMT1
19307	8.7537E-3	3.0182E-2	1	2	127	28953	mannose biosynthetic process	PMM1
9173	8.7537E-3	3.0182E-2	1	2	127	28953	pyrimidine ribonucleoside monophosphate metabolic process	DHODH
9174	8.7537E-3	3.0182E-2	1	2	127	28953	pyrimidine ribonucleoside monophosphate biosynthetic process	DHODH
46049	8.7537E-3	3.0182E-2	1	2	127	28953	UMP metabolic process	DHODH
9202	8.7537E-3	3.0182E-2	1	2	127	28953	deoxyribonucleoside triphosphate biosynthetic process	ADK
46100	8.7537E-3	3.0182E-2	1	2	127	28953	hypoxanthine metabolic process	ADA
46102	8.7537E-3	3.0182E-2	1	2	127	28953	inosine metabolic process	ADA
46121	8.7537E-3	3.0182E-2	1	2	127	28953	deoxyribonucleoside catabolic process	ADA
46122	8.7537E-3	3.0182E-2	1	2	127	28953	purine deoxyribonucleoside metabolic process	ADA
46124	8.7537E-3	3.0182E-2	1	2	127	28953	purine deoxyribonucleoside catabolic process	ADA
19585	8.7537E-3	3.0182E-2	1	2	127	28953	glucuronate metabolic process	UGT1A6A
42196	8.7537E-3	3.0182E-2	1	2	127	28953	chlorinated hydrocarbon metabolic process	UGT1A6A
42197	8.7537E-3	3.0182E-2	1	2	127	28953	halogenated hydrocarbon metabolic process	UGT1A6A
44268	8.7537E-3	3.0182E-2	1	2	127	28953	multicellular organismal protein metabolic process	ACACA
70980	8.7537E-3	3.0182E-2	1	2	127	28953	biphenyl catabolic process	UGT1A1
50862	8.7537E-3	3.0182E-2	1	2	127	28953	positive regulation of T cell receptor signaling pathway	ADA
42723	8.7537E-3	3.0182E-2	1	2	127	28953	thiamin and derivative metabolic process	TPK1
6060	8.7537E-3	3.0182E-2	1	2	127	28953	sorbitol metabolic process	AKR1B3
6063	8.7537E-3	3.0182E-2	1	2	127	28953	uronic acid metabolic process	UGT1A6A
34655	9.5770E-3	3.2819E-2	4	188	127	28953	nucleobase, nucleoside, nucleotide and nucleic acid catabolic process	CDA|ATP6V0A4|XDH|ADA
34656	9.5770E-3	3.2819E-2	4	188	127	28953	nucleobase, nucleoside and nucleotide catabolic process	CDA|ATP6V0A4|XDH|ADA
7200	9.7704E-3	3.3279E-2	2	34	127	28953	activation of phospholipase C activity by G-protein coupled receptor protein signaling pathway coupled to IP3 second messenger	PPOX|PLCD1
46364	9.7704E-3	3.3279E-2	2	34	127	28953	monosaccharide biosynthetic process	PMM1|PCX
6790	1.0051E-2	3.4027E-2	3	101	127	28953	sulfur metabolic process	MAT2A|TPK1|MTHFR
15980	1.0051E-2	3.4027E-2	3	101	127	28953	energy derivation by oxidation of organic compounds	PYGB|CYP1A1|SDHA
42445	1.0323E-2	3.4670E-2	3	102	127	28953	hormone metabolic process	UGT1A10|CYP1A1|UGT1A7C
45582	1.0333E-2	3.4670E-2	2	35	127	28953	positive regulation of T cell differentiation	ITPKB|ADA
46634	1.0333E-2	3.4670E-2	2	35	127	28953	regulation of alpha-beta T cell activation	ITPKB|ADA
44270	1.0655E-2	3.5645E-2	4	194	127	28953	cellular nitrogen compound catabolic process	CDA|ATP6V0A4|XDH|ADA
10675	1.0910E-2	3.6388E-2	2	36	127	28953	regulation of cellular carbohydrate metabolic process	GAPDHS|PLCD1
51251	1.1164E-2	3.7125E-2	3	105	127	28953	positive regulation of lymphocyte activation	ITPKB|ADK|ADA
45621	1.1500E-2	3.7907E-2	2	37	127	28953	positive regulation of lymphocyte differentiation	ITPKB|ADA
60711	1.1500E-2	3.7907E-2	2	37	127	28953	labyrinthine layer development	PLCD3|PLCD1
6109	1.1500E-2	3.7907E-2	2	37	127	28953	regulation of carbohydrate metabolic process	GAPDHS|PLCD1
6767	1.2105E-2	3.9271E-2	2	38	127	28953	water-soluble vitamin metabolic process	TPK1|NMNAT2
43648	1.2105E-2	3.9271E-2	2	38	127	28953	dicarboxylic acid metabolic process	PCX|SDHA
6940	1.2105E-2	3.9271E-2	2	38	127	28953	regulation of smooth muscle contraction	ADA|PTGS1
46496	1.2105E-2	3.9271E-2	2	38	127	28953	nicotinamide nucleotide metabolic process	RPIA|NMNAT2
9144	1.2622E-2	3.9271E-2	4	204	127	28953	purine nucleoside triphosphate metabolic process	ADK|NME3|ATP6V0A4|ADA
10863	1.2723E-2	3.9271E-2	2	39	127	28953	positive regulation of phospholipase C activity	PPOX|PLCD1
7202	1.2723E-2	3.9271E-2	2	39	127	28953	activation of phospholipase C activity	PPOX|PLCD1
6166	1.3102E-2	3.9271E-2	1	3	127	28953	purine ribonucleoside salvage	ADK
6177	1.3102E-2	3.9271E-2	1	3	127	28953	GMP biosynthetic process	IMPDH1
32811	1.3102E-2	3.9271E-2	1	3	127	28953	negative regulation of epinephrine secretion	PTGS1
43101	1.3102E-2	3.9271E-2	1	3	127	28953	purine salvage	ADK
43174	1.3102E-2	3.9271E-2	1	3	127	28953	nucleoside salvage	ADK
6537	1.3102E-2	3.9271E-2	1	3	127	28953	glutamate biosynthetic process	PRODH
10821	1.3102E-2	3.9271E-2	1	3	127	28953	regulation of mitochondrion organization	DHODH
70244	1.3102E-2	3.9271E-2	1	3	127	28953	negative regulation of thymocyte apoptosis	ADA
2686	1.3102E-2	3.9271E-2	1	3	127	28953	negative regulation of leukocyte migration	ADA
6907	1.3102E-2	3.9271E-2	1	3	127	28953	pinocytosis	PPT1
2903	1.3102E-2	3.9271E-2	1	3	127	28953	negative regulation of B cell apoptosis	ADA
9130	1.3102E-2	3.9271E-2	1	3	127	28953	pyrimidine nucleoside monophosphate biosynthetic process	DHODH
9155	1.3102E-2	3.9271E-2	1	3	127	28953	purine deoxyribonucleotide catabolic process	ADA
19401	1.3102E-2	3.9271E-2	1	3	127	28953	alditol biosynthetic process	AKR1B3
9204	1.3102E-2	3.9271E-2	1	3	127	28953	deoxyribonucleoside triphosphate catabolic process	ADA
9217	1.3102E-2	3.9271E-2	1	3	127	28953	purine deoxyribonucleoside triphosphate catabolic process	ADA
19471	1.3102E-2	3.9271E-2	1	3	127	28953	4-hydroxyproline metabolic process	P4HA2
19511	1.3102E-2	3.9271E-2	1	3	127	28953	peptidyl-proline hydroxylation	P4HA2
46477	1.3102E-2	3.9271E-2	1	3	127	28953	glycosylceramide catabolic process	GBA2
42396	1.3102E-2	3.9271E-2	1	3	127	28953	phosphagen biosynthetic process	CKM
1574	1.3102E-2	3.9271E-2	1	3	127	28953	ganglioside biosynthetic process	ST6GALNAC1
50746	1.3102E-2	3.9271E-2	1	3	127	28953	regulation of lipoprotein metabolic process	LIPG
46689	1.3102E-2	3.9271E-2	1	3	127	28953	response to mercury ion	TAT
30388	1.3102E-2	3.9271E-2	1	3	127	28953	fructose 1,6-bisphosphate metabolic process	PFKM
14060	1.3102E-2	3.9271E-2	1	3	127	28953	regulation of epinephrine secretion	PTGS1
6059	1.3102E-2	3.9271E-2	1	3	127	28953	hexitol metabolic process	AKR1B3
18401	1.3102E-2	3.9271E-2	1	3	127	28953	peptidyl-proline hydroxylation to 4-hydroxy-L-proline	P4HA2
2696	1.3277E-2	3.9586E-2	3	112	127	28953	positive regulation of leukocyte activation	ITPKB|ADK|ADA
50863	1.3277E-2	3.9586E-2	3	112	127	28953	regulation of T cell activation	ITPKB|ADK|ADA
51952	1.3354E-2	3.9710E-2	2	40	127	28953	regulation of amine transport	PLCD1|PTGS1
9141	1.3687E-2	4.0590E-2	4	209	127	28953	nucleoside triphosphate metabolic process	ADK|NME3|ATP6V0A4|ADA
10518	1.3999E-2	4.1300E-2	2	41	127	28953	positive regulation of phospholipase activity	PPOX|PLCD1
19362	1.3999E-2	4.1300E-2	2	41	127	28953	pyridine nucleotide metabolic process	RPIA|NMNAT2
42493	1.4580E-2	4.2902E-2	3	116	127	28953	response to drug	ALDH3A1|HADHA|MAT2A
50867	1.4917E-2	4.3778E-2	3	117	127	28953	positive regulation of cell activation	ITPKB|ADK|ADA
60193	1.5329E-2	4.4869E-2	2	43	127	28953	positive regulation of lipase activity	PPOX|PLCD1
9150	1.5744E-2	4.5963E-2	4	218	127	28953	purine ribonucleotide metabolic process	IMPDH1|NME3|ATP6V0A4|ADA
19751	1.6013E-2	4.6629E-2	2	44	127	28953	polyol metabolic process	ITPKA|AKR1B3
6152	1.7431E-2	4.6761E-2	1	4	127	28953	purine nucleoside catabolic process	ADA
6207	1.7431E-2	4.6761E-2	1	4	127	28953	'de novo' pyrimidine base biosynthetic process	DHODH
6216	1.7431E-2	4.6761E-2	1	4	127	28953	cytidine catabolic process	CDA
6269	1.7431E-2	4.6761E-2	1	4	127	28953	DNA replication, synthesis of RNA primer	PRIM1
33089	1.7431E-2	4.6761E-2	1	4	127	28953	positive regulation of T cell differentiation in the thymus	ADA
6545	1.7431E-2	4.6761E-2	1	4	127	28953	glycine biosynthetic process	SHMT1
10701	1.7431E-2	4.6761E-2	1	4	127	28953	positive regulation of norepinephrine secretion	PLCD1
6651	1.7431E-2	4.6761E-2	1	4	127	28953	diacylglycerol biosynthetic process	CDS1
2636	1.7431E-2	4.6761E-2	1	4	127	28953	positive regulation of germinal center formation	ADA
70255	1.7431E-2	4.6761E-2	1	4	127	28953	regulation of mucus secretion	ADA
10919	1.7431E-2	4.6761E-2	1	4	127	28953	regulation of inositol phosphate biosynthetic process	PLCD1
45750	1.7431E-2	4.6761E-2	1	4	127	28953	positive regulation of S phase of mitotic cell cycle	CYP1A1
45821	1.7431E-2	4.6761E-2	1	4	127	28953	positive regulation of glycolysis	GAPDHS
33539	1.7431E-2	4.6761E-2	1	4	127	28953	fatty acid beta-oxidation using acyl-CoA dehydrogenase	ACADVL
9052	1.7431E-2	4.6761E-2	1	4	127	28953	pentose-phosphate shunt, non-oxidative branch	RPIA
9113	1.7431E-2	4.6761E-2	1	4	127	28953	purine base biosynthetic process	ADA
9129	1.7431E-2	4.6761E-2	1	4	127	28953	pyrimidine nucleoside monophosphate metabolic process	DHODH
46037	1.7431E-2	4.6761E-2	1	4	127	28953	GMP metabolic process	IMPDH1
46087	1.7431E-2	4.6761E-2	1	4	127	28953	cytidine metabolic process	CDA
46113	1.7431E-2	4.6761E-2	1	4	127	28953	nucleobase catabolic process	XDH
9265	1.7431E-2	4.6761E-2	1	4	127	28953	2'-deoxyribonucleotide biosynthetic process	ADK
46130	1.7431E-2	4.6761E-2	1	4	127	28953	purine ribonucleoside catabolic process	ADA
46133	1.7431E-2	4.6761E-2	1	4	127	28953	pyrimidine ribonucleoside catabolic process	CDA
46135	1.7431E-2	4.6761E-2	1	4	127	28953	pyrimidine nucleoside catabolic process	CDA
9404	1.7431E-2	4.6761E-2	1	4	127	28953	toxin metabolic process	CYP1A1
46322	1.7431E-2	4.6761E-2	1	4	127	28953	negative regulation of fatty acid oxidation	ACADVL
60732	1.7431E-2	4.6761E-2	1	4	127	28953	positive regulation of inositol phosphate biosynthetic process	PLCD1
19856	1.7431E-2	4.6761E-2	1	4	127	28953	pyrimidine base biosynthetic process	DHODH
46501	1.7431E-2	4.6761E-2	1	4	127	28953	protoporphyrinogen IX metabolic process	PPOX
42541	1.7431E-2	4.6761E-2	1	4	127	28953	hemoglobin biosynthetic process	ALAS2
50857	1.7431E-2	4.6761E-2	1	4	127	28953	positive regulation of antigen receptor-mediated signaling pathway	ADA
9972	1.7431E-2	4.6761E-2	1	4	127	28953	cytidine deamination	CDA
18208	1.7431E-2	4.6761E-2	1	4	127	28953	peptidyl-proline modification	P4HA2
6260	1.8526E-2	4.9462E-2	3	127	127	28953	DNA replication	POLG2|PRIM1|TK2
51051	1.8526E-2	4.9462E-2	3	127	127	28953	negative regulation of transport	PPOX|ADA|PTGS1
