# Supplementary material for: Modulation of Immune Signaling and Metabolism Highlights Host and Fungal Transcriptional Responses in Mouse Models of Invasive Pulmonary Aspergillosis
Source: Sci Rep. 2017 Dec 6;7:17096. doi: 10.1038/s41598-017-17000-1 (PMC5719083; doi:10.1038/s41598-017-17000-1)
Supplement: Supplementary file 1 — Supplementary zip [file 41598_2017_17000_MOESM1_ESM.zip › Supp_Files_Final/Supp_File_5_Metabolism_Pathways/BINGO/Group9.bgo.txt]

File created with bingo (c) on May 11, 2017 at 10:46:52 PM

ontology: namespace
curator:  bingo

Selected ontology file : bundle://116.0:1/data/GO_Biological_Process
Selected annotation file : bundle://116.0:1/data/M_musculus_default
Discarded evidence codes : 
Overrepresentation
Selected statistical test : Hypergeometric test
Selected correction : Benjamini & Hochberg False Discovery Rate (FDR) correction
Selected significance level : 0.05
Testing option : Use whole annotation as reference set
The selected cluster :
NDUFA13	DGKD	TUSC3	XYLT1	MLYCD	SEPHS2	ST6GAL1	ATP6V1G1	DGAT1	ACSL1	GLCE	CSGALNACT2	TALDO1	SDHC	ATP5J2	DPM1	DPM3	DGKQ	PGP	SUCLG1	DGKH	MTMR3	FECH	CHIA1	NDUFB11	COX17	MRI1	ATP5H	PLD1	UQCRH	FUT7	PPCS	ATP5E	PNPO	NDUFV3	NDUFV1	FDFT1	FDPS	MGAM	PDHA1	CHKA	PYCR2	DOLK	PRDX6	PAICS	MCAT	QDPR	GRHPR	EXT2	COQ2	UCK1	CYP4F18	CRYL1	PYCRL	PIGO	GPAA1	PYGL	KHK	SPR	IMPA1	GUK1	IDH3B	A4GALT	POLG	BCKDHA	ACAD8	CERS3	CERS5	PCYT1A	THA1	PGAM2	ITPK1	NDUFC2	NDUFC1	POMGNT1	COASY	NT5C3B	NDUFS7	NME6	HKDC1	AGPS	POLR1C	PIGM	ISPD	ALDOA	MOCS1	PAFAH1B1	CERS2	BCAT2	ATP6V0E	ECHS1	SGMS1	INPP1	NDUFB4	NDUFB2	UQCR11	MAT2B	ACAA1A	PDHB	UQCR10	TRAK2	TYMP	HMGCL	NFS1	GANAB	FAM213B	ALOX5	POLR2F	MGAT1	POLR2G	EXTL3	CBR3	NDUFA9	RRM1	NDUFA7	FKRP	NDUFA3	GSS	C1GALT1	TRIT1	DHRS4	SUCLA2	POLR3B	CTH	NDUFAB1	PNPLA2	

No annotations were retrieved for the following entities:
CERS3	NT5C3B	FAM213B	CHIA1	SEPHS2	CERS2	

GO-ID	p-value	corr p-value	x	n	X	N	Description	Genes in test set
8152	1.3430E-56	1.3980E-53	108	6467	120	28953	metabolic process	NDUFA13|DGKD|XYLT1|MLYCD|ST6GAL1|ATP6V1G1|DGAT1|ACSL1|GLCE|TALDO1|SDHC|ATP5J2|DPM1|PGP|SUCLG1|DGKH|MTMR3|FECH|NDUFB11|MRI1|PLD1|UQCRH|FUT7|ATP5E|PNPO|NDUFV3|NDUFV1|FDFT1|FDPS|MGAM|PDHA1|CHKA|PYCR2|PRDX6|PAICS|MCAT|QDPR|GRHPR|EXT2|COQ2|UCK1|CYP4F18|CRYL1|PYCRL|PIGO|GPAA1|PYGL|KHK|SPR|IMPA1|GUK1|IDH3B|A4GALT|POLG|BCKDHA|ACAD8|CERS5|PCYT1A|PGAM2|ITPK1|NDUFC2|NDUFC1|POMGNT1|COASY|NDUFS7|NME6|HKDC1|AGPS|POLR1C|PIGM|ISPD|ALDOA|MOCS1|PAFAH1B1|BCAT2|ATP6V0E|ECHS1|SGMS1|NDUFB2|UQCR11|MAT2B|ACAA1A|PDHB|UQCR10|TRAK2|TYMP|HMGCL|NFS1|GANAB|ALOX5|POLR2F|MGAT1|POLR2G|CBR3|NDUFA9|RRM1|NDUFA7|FKRP|NDUFA3|GSS|C1GALT1|TRIT1|DHRS4|SUCLA2|POLR3B|CTH|NDUFAB1|PNPLA2
44237	7.6044E-55	3.9581E-52	101	5370	120	28953	cellular metabolic process	NDUFA13|DGKD|XYLT1|MLYCD|ST6GAL1|ATP6V1G1|DGAT1|ACSL1|GLCE|TALDO1|SDHC|ATP5J2|DPM1|PGP|SUCLG1|DGKH|MTMR3|FECH|NDUFB11|MRI1|PLD1|UQCRH|FUT7|ATP5E|PNPO|NDUFV3|NDUFV1|FDFT1|FDPS|PDHA1|CHKA|PYCR2|PRDX6|PAICS|MCAT|QDPR|GRHPR|EXT2|COQ2|CRYL1|PYCRL|PIGO|GPAA1|PYGL|KHK|SPR|IMPA1|GUK1|IDH3B|POLG|ACAD8|CERS5|PCYT1A|PGAM2|ITPK1|NDUFC2|NDUFC1|POMGNT1|COASY|NDUFS7|NME6|HKDC1|POLR1C|PIGM|ISPD|ALDOA|MOCS1|BCAT2|ATP6V0E|ECHS1|SGMS1|NDUFB2|UQCR11|MAT2B|ACAA1A|PDHB|UQCR10|TRAK2|TYMP|HMGCL|NFS1|GANAB|ALOX5|POLR2F|MGAT1|POLR2G|CBR3|NDUFA9|RRM1|NDUFA7|FKRP|NDUFA3|GSS|C1GALT1|TRIT1|DHRS4|SUCLA2|POLR3B|CTH|NDUFAB1|PNPLA2
44281	2.3029E-47	7.9909E-45	60	1349	120	28953	small molecule metabolic process	DGKD|PYCRL|PYGL|KHK|SPR|IMPA1|GUK1|IDH3B|MLYCD|ACAD8|ATP6V1G1|PCYT1A|DGAT1|ACSL1|PGAM2|ITPK1|TALDO1|COASY|ATP5J2|DPM1|NME6|HKDC1|PGP|SUCLG1|ALDOA|DGKH|BCAT2|ATP6V0E|ECHS1|FECH|MRI1|MAT2B|ACAA1A|PDHB|PLD1|TYMP|HMGCL|NFS1|ATP5E|ALOX5|PNPO|MGAT1|FDFT1|CBR3|FDPS|RRM1|PDHA1|CHKA|GSS|PYCR2|PAICS|MCAT|DHRS4|GRHPR|COQ2|SUCLA2|CTH|NDUFAB1|CRYL1|PNPLA2
9987	6.2492E-36	1.6264E-33	103	8925	120	28953	cellular process	NDUFA13|DGKD|XYLT1|MLYCD|ST6GAL1|ATP6V1G1|DGAT1|ACSL1|GLCE|TALDO1|SDHC|ATP5J2|DPM1|PGP|SUCLG1|DGKH|MTMR3|FECH|NDUFB11|MRI1|PLD1|UQCRH|FUT7|ATP5E|PNPO|NDUFV3|NDUFV1|FDFT1|FDPS|PDHA1|CHKA|PYCR2|PRDX6|PAICS|MCAT|QDPR|GRHPR|EXT2|COQ2|CRYL1|PYCRL|PIGO|GPAA1|PYGL|KHK|SPR|IMPA1|GUK1|IDH3B|A4GALT|POLG|ACAD8|CERS5|PCYT1A|PGAM2|ITPK1|NDUFC2|NDUFC1|POMGNT1|COASY|NDUFS7|NME6|HKDC1|POLR1C|PIGM|ISPD|ALDOA|MOCS1|PAFAH1B1|BCAT2|ATP6V0E|ECHS1|SGMS1|NDUFB2|UQCR11|MAT2B|ACAA1A|PDHB|UQCR10|TRAK2|TYMP|HMGCL|NFS1|GANAB|ALOX5|POLR2F|MGAT1|POLR2G|CBR3|NDUFA9|RRM1|NDUFA7|FKRP|NDUFA3|GSS|C1GALT1|TRIT1|DHRS4|SUCLA2|POLR3B|CTH|NDUFAB1|PNPLA2
9058	1.4256E-31	2.9680E-29	62	2781	120	28953	biosynthetic process	PYCRL|PIGO|GPAA1|XYLT1|PYGL|SPR|IMPA1|MLYCD|A4GALT|POLG|ST6GAL1|CERS5|PCYT1A|DGAT1|GLCE|PGAM2|POMGNT1|COASY|ATP5J2|DPM1|NME6|AGPS|POLR1C|PIGM|ISPD|MOCS1|BCAT2|ATP6V0E|FECH|SGMS1|MRI1|MAT2B|PDHB|PLD1|TRAK2|HMGCL|NFS1|GANAB|FUT7|ATP5E|ALOX5|PNPO|POLR2F|MGAT1|POLR2G|FDFT1|FDPS|RRM1|PDHA1|FKRP|CHKA|GSS|C1GALT1|PYCR2|PAICS|MCAT|QDPR|EXT2|COQ2|POLR3B|CTH|NDUFAB1
6091	1.8446E-30	3.2004E-28	27	254	120	28953	generation of precursor metabolites and energy	NDUFA13|NDUFB11|NDUFB2|UQCR11|PYGL|PDHB|UQCR10|UQCRH|ATP5E|IDH3B|NDUFV3|NDUFV1|NDUFA9|NDUFA7|PDHA1|NDUFA3|PGAM2|NDUFC2|SDHC|NDUFC1|SUCLA2|NDUFS7|HKDC1|NDUFAB1|SUCLG1|ALDOA|ATP6V0E
44249	2.3522E-30	3.4980E-28	60	2691	120	28953	cellular biosynthetic process	PYCRL|PIGO|GPAA1|XYLT1|PYGL|SPR|IMPA1|MLYCD|POLG|ST6GAL1|CERS5|PCYT1A|DGAT1|GLCE|PGAM2|POMGNT1|COASY|ATP5J2|DPM1|NME6|POLR1C|PIGM|ISPD|MOCS1|BCAT2|ATP6V0E|FECH|SGMS1|MRI1|MAT2B|PDHB|PLD1|TRAK2|HMGCL|NFS1|GANAB|FUT7|ATP5E|ALOX5|PNPO|POLR2F|MGAT1|POLR2G|FDFT1|FDPS|RRM1|PDHA1|FKRP|CHKA|GSS|C1GALT1|PYCR2|PAICS|MCAT|QDPR|EXT2|COQ2|POLR3B|CTH|NDUFAB1
55114	1.8070E-29	2.3513E-27	35	640	120	28953	oxidation reduction	NDUFA13|PYCRL|NDUFB11|NDUFB2|UQCR11|PDHB|UQCR10|UQCRH|SPR|ALOX5|PNPO|IDH3B|NDUFV3|NDUFV1|FDFT1|CBR3|BCKDHA|ACAD8|NDUFA9|RRM1|NDUFA7|PDHA1|NDUFA3|NDUFC2|SDHC|PYCR2|NDUFC1|PRDX6|DHRS4|QDPR|GRHPR|CYP4F18|NDUFS7|NDUFAB1|CRYL1
44238	7.5789E-28	8.7663E-26	78	5584	120	28953	primary metabolic process	DGKD|PYCRL|PIGO|GPAA1|PYGL|KHK|SPR|IMPA1|GUK1|IDH3B|MLYCD|A4GALT|POLG|ACAD8|ST6GAL1|ATP6V1G1|CERS5|PCYT1A|DGAT1|ACSL1|GLCE|PGAM2|ITPK1|TALDO1|POMGNT1|COASY|ATP5J2|DPM1|NME6|HKDC1|AGPS|POLR1C|PGP|PIGM|ISPD|ALDOA|MOCS1|DGKH|PAFAH1B1|BCAT2|ATP6V0E|ECHS1|FECH|SGMS1|MRI1|MAT2B|ACAA1A|PDHB|PLD1|TRAK2|TYMP|NFS1|GANAB|FUT7|ATP5E|ALOX5|POLR2F|MGAT1|POLR2G|FDFT1|FDPS|RRM1|PDHA1|FKRP|CHKA|GSS|C1GALT1|PYCR2|PAICS|MCAT|TRIT1|DHRS4|COQ2|POLR3B|CTH|NDUFAB1|CRYL1|PNPLA2
6629	1.9568E-24	2.0370E-22	32	703	120	28953	lipid metabolic process	DGKD|ECHS1|FECH|PIGO|SGMS1|GPAA1|ACAA1A|PLD1|IMPA1|ALOX5|MGAT1|MLYCD|A4GALT|FDFT1|FDPS|CERS5|PCYT1A|DGAT1|CHKA|ACSL1|MCAT|DHRS4|DPM1|COQ2|AGPS|NDUFAB1|CRYL1|PIGM|ISPD|DGKH|PAFAH1B1|PNPLA2
44255	5.7499E-24	5.4415E-22	28	493	120	28953	cellular lipid metabolic process	DGKD|ECHS1|PIGO|SGMS1|GPAA1|ACAA1A|PLD1|IMPA1|ALOX5|MGAT1|MLYCD|FDFT1|FDPS|CERS5|PCYT1A|DGAT1|CHKA|ACSL1|MCAT|DHRS4|DPM1|COQ2|NDUFAB1|CRYL1|PIGM|ISPD|DGKH|PNPLA2
8610	1.7689E-21	1.5346E-19	22	295	120	28953	lipid biosynthetic process	FDPS|CERS5|PCYT1A|DGAT1|CHKA|PIGO|SGMS1|GPAA1|PLD1|MCAT|DPM1|COQ2|IMPA1|ALOX5|AGPS|NDUFAB1|PIGM|MGAT1|MLYCD|A4GALT|ISPD|FDFT1
42180	1.2431E-20	9.9541E-19	26	532	120	28953	cellular ketone metabolic process	ECHS1|PYCRL|MRI1|ACAA1A|PDHB|PLD1|NFS1|SPR|ALOX5|IDH3B|MLYCD|CBR3|ACAD8|PDHA1|ACSL1|PGAM2|PYCR2|MCAT|GRHPR|COQ2|SUCLA2|CTH|NDUFAB1|CRYL1|SUCLG1|BCAT2
22900	2.8641E-20	2.1297E-18	16	115	120	28953	electron transport chain	NDUFA9|NDUFA13|NDUFA7|NDUFB11|NDUFA3|NDUFB2|NDUFC2|SDHC|NDUFC1|UQCR11|UQCR10|UQCRH|NDUFS7|NDUFAB1|NDUFV3|NDUFV1
44283	1.6187E-19	1.1234E-17	23	415	120	28953	small molecule biosynthetic process	FDPS|RRM1|CHKA|PYCRL|GSS|PGAM2|MRI1|PYCR2|PYGL|PLD1|PAICS|MCAT|ATP5J2|HMGCL|NME6|ATP5E|ALOX5|CTH|NDUFAB1|PNPO|MLYCD|BCAT2|ATP6V0E
43436	1.5116E-18	9.1363E-17	24	518	120	28953	oxoacid metabolic process	ACAD8|PDHA1|ECHS1|PYCRL|ACSL1|PGAM2|MRI1|PYCR2|ACAA1A|PDHB|PLD1|MCAT|GRHPR|NFS1|SUCLA2|SPR|ALOX5|CTH|NDUFAB1|IDH3B|CRYL1|SUCLG1|MLYCD|BCAT2
19752	1.5116E-18	9.1363E-17	24	518	120	28953	carboxylic acid metabolic process	ACAD8|PDHA1|ECHS1|PYCRL|ACSL1|PGAM2|MRI1|PYCR2|ACAA1A|PDHB|PLD1|MCAT|GRHPR|NFS1|SUCLA2|SPR|ALOX5|CTH|NDUFAB1|IDH3B|CRYL1|SUCLG1|MLYCD|BCAT2
6082	1.5798E-18	9.1363E-17	24	519	120	28953	organic acid metabolic process	ACAD8|PDHA1|ECHS1|PYCRL|ACSL1|PGAM2|MRI1|PYCR2|ACAA1A|PDHB|PLD1|MCAT|GRHPR|NFS1|SUCLA2|SPR|ALOX5|CTH|NDUFAB1|IDH3B|CRYL1|SUCLG1|MLYCD|BCAT2
51186	1.7046E-17	9.3394E-16	17	207	120	28953	cofactor metabolic process	PDHA1|FECH|GSS|TALDO1|SDHC|PDHB|COASY|HMGCL|COQ2|NFS1|SUCLA2|CTH|IDH3B|SUCLG1|MLYCD|MOCS1|CBR3
6732	1.9577E-17	1.0190E-15	16	171	120	28953	coenzyme metabolic process	PDHA1|GSS|TALDO1|SDHC|PDHB|COASY|HMGCL|COQ2|NFS1|SUCLA2|CTH|IDH3B|SUCLG1|MLYCD|MOCS1|CBR3
5975	1.0431E-16	5.1706E-15	21	433	120	28953	carbohydrate metabolic process	ST6GAL1|PDHA1|GLCE|PGAM2|ITPK1|C1GALT1|TALDO1|PYGL|MAT2B|PDHB|POMGNT1|KHK|TRAK2|DPM1|GANAB|FUT7|IMPA1|HKDC1|PGP|MGAT1|ALDOA
44262	1.1120E-16	5.2617E-15	19	325	120	28953	cellular carbohydrate metabolic process	ST6GAL1|PDHA1|PGAM2|ITPK1|C1GALT1|TALDO1|PYGL|MAT2B|PDHB|POMGNT1|KHK|TRAK2|DPM1|GANAB|FUT7|IMPA1|HKDC1|MGAT1|ALDOA
46486	8.5059E-16	3.8499E-14	14	140	120	28953	glycerolipid metabolic process	DGKD|PCYT1A|DGAT1|CHKA|PIGO|ACSL1|GPAA1|PLD1|DPM1|IMPA1|PIGM|MGAT1|DGKH|PNPLA2
46483	6.7764E-15	2.9393E-13	19	407	120	28953	heterocycle metabolic process	ATP6V1G1|FECH|CHKA|PYCRL|PYCR2|PYGL|PAICS|ATP5J2|TYMP|QDPR|NFS1|SPR|NME6|GUK1|ATP5E|PGP|PNPO|MOCS1|ATP6V0E
44271	7.1658E-15	2.9838E-13	17	297	120	28953	cellular nitrogen compound biosynthetic process	RRM1|FECH|CHKA|PYCRL|MRI1|PYCR2|PAICS|ATP5J2|QDPR|NFS1|SPR|NME6|ATP5E|CTH|MOCS1|BCAT2|ATP6V0E
6066	1.9043E-14	7.6247E-13	18	371	120	28953	alcohol metabolic process	FDPS|PDHA1|PCYT1A|FECH|CHKA|PGAM2|ITPK1|TALDO1|PYGL|PDHB|KHK|DPM1|SPR|IMPA1|HKDC1|MGAT1|ALDOA|FDFT1
45017	4.5036E-14	1.7364E-12	10	58	120	28953	glycerolipid biosynthetic process	DPM1|PCYT1A|DGAT1|CHKA|PIGO|IMPA1|GPAA1|PIGM|MGAT1|PLD1
9056	5.5249E-14	2.0541E-12	24	830	120	28953	catabolic process	ACAD8|ATP6V1G1|PDHA1|ECHS1|PYCRL|ACSL1|PGAM2|TALDO1|SDHC|PYGL|PDHB|PLD1|PRDX6|SUCLA2|ATP5E|HKDC1|PGP|IDH3B|SUCLG1|ALDOA|PAFAH1B1|BCAT2|CBR3|PNPLA2
9101	6.2623E-13	2.2479E-11	11	104	120	28953	glycoprotein biosynthetic process	EXT2|ST6GAL1|GANAB|FUT7|FKRP|GLCE|C1GALT1|XYLT1|MGAT1|POMGNT1|TRAK2
45333	3.8501E-12	1.3360E-10	9	61	120	28953	cellular respiration	NDUFA7|SUCLA2|IDH3B|NDUFC2|SDHC|SUCLG1|UQCR11|UQCR10|UQCRH
8654	5.5325E-12	1.8579E-10	10	92	120	28953	phospholipid biosynthetic process	DPM1|FDPS|PCYT1A|CHKA|PIGO|IMPA1|SGMS1|GPAA1|PIGM|PLD1
9100	8.8198E-12	2.8692E-10	11	132	120	28953	glycoprotein metabolic process	EXT2|ST6GAL1|GANAB|FUT7|FKRP|GLCE|C1GALT1|XYLT1|MGAT1|POMGNT1|TRAK2
15980	1.4289E-11	4.5075E-10	10	101	120	28953	energy derivation by oxidation of organic compounds	NDUFA7|SUCLA2|IDH3B|NDUFC2|SDHC|SUCLG1|UQCR11|PYGL|UQCR10|UQCRH
19637	1.8704E-11	5.6158E-10	12	185	120	28953	organophosphate metabolic process	DPM1|FDPS|PCYT1A|CHKA|PIGO|IMPA1|SGMS1|GPAA1|TALDO1|PIGM|PLD1|FDFT1
46474	1.8881E-11	5.6158E-10	8	47	120	28953	glycerophospholipid biosynthetic process	DPM1|PCYT1A|CHKA|PIGO|IMPA1|GPAA1|PIGM|PLD1
55086	1.0817E-10	3.1280E-9	15	396	120	28953	nucleobase, nucleoside and nucleotide metabolic process	ATP6V1G1|RRM1|CHKA|PYCRL|TALDO1|PAICS|COASY|ATP5J2|TYMP|NME6|GUK1|ATP5E|PGP|IDH3B|ATP6V0E
6644	1.4682E-10	4.1309E-9	11	171	120	28953	phospholipid metabolic process	DPM1|FDPS|PCYT1A|CHKA|PIGO|IMPA1|SGMS1|GPAA1|PIGM|PLD1|FDFT1
51188	1.7328E-10	4.7469E-9	9	92	120	28953	cofactor biosynthetic process	COQ2|NFS1|PDHA1|FECH|GSS|MLYCD|PDHB|MOCS1|COASY
44282	3.2258E-10	8.6104E-9	14	359	120	28953	small molecule catabolic process	ACAD8|ATP6V1G1|PDHA1|ECHS1|PYCRL|PGAM2|TALDO1|PDHB|ATP5E|HKDC1|PGP|ALDOA|BCAT2|CBR3
6084	3.5208E-10	9.1630E-9	7	41	120	28953	acetyl-CoA metabolic process	PDHA1|SUCLA2|IDH3B|SDHC|SUCLG1|MLYCD|PDHB
9108	3.6556E-10	9.2817E-9	8	67	120	28953	coenzyme biosynthetic process	COQ2|NFS1|PDHA1|GSS|MLYCD|PDHB|MOCS1|COASY
46394	7.3413E-10	1.7773E-8	10	150	120	28953	carboxylic acid biosynthetic process	PYCRL|ALOX5|CTH|NDUFAB1|MRI1|PYCR2|MLYCD|PLD1|MCAT|BCAT2
16053	7.3413E-10	1.7773E-8	10	150	120	28953	organic acid biosynthetic process	PYCRL|ALOX5|CTH|NDUFAB1|MRI1|PYCR2|MLYCD|PLD1|MCAT|BCAT2
6119	2.0178E-9	4.7740E-8	7	52	120	28953	oxidative phosphorylation	NDUFA7|ATP5E|NDUFC2|UQCR11|UQCR10|UQCRH|ATP6V0E
18130	2.6530E-9	6.1372E-8	7	54	120	28953	heterocycle biosynthetic process	QDPR|NFS1|FECH|PYCRL|SPR|PYCR2|MOCS1
6753	3.9992E-9	8.8578E-8	13	363	120	28953	nucleoside phosphate metabolic process	ATP6V1G1|RRM1|CHKA|TALDO1|PAICS|COASY|ATP5J2|NME6|GUK1|ATP5E|PGP|IDH3B|ATP6V0E
9117	3.9992E-9	8.8578E-8	13	363	120	28953	nucleotide metabolic process	ATP6V1G1|RRM1|CHKA|TALDO1|PAICS|COASY|ATP5J2|NME6|GUK1|ATP5E|PGP|IDH3B|ATP6V0E
6650	5.6852E-9	1.2330E-7	8	94	120	28953	glycerophospholipid metabolic process	DPM1|PCYT1A|CHKA|PIGO|IMPA1|GPAA1|PIGM|PLD1
44248	8.9499E-9	1.8724E-7	16	635	120	28953	cellular catabolic process	ACAD8|ATP6V1G1|ECHS1|PYCRL|ACSL1|SDHC|PLD1|PRDX6|SUCLA2|ATP5E|PGP|IDH3B|SUCLG1|BCAT2|CBR3|PNPLA2
44275	8.9932E-9	1.8724E-7	7	64	120	28953	cellular carbohydrate catabolic process	PDHA1|HKDC1|PGAM2|TALDO1|PYGL|PDHB|ALDOA
42773	1.2482E-8	2.5478E-7	5	19	120	28953	ATP synthesis coupled electron transport	NDUFA7|NDUFC2|UQCR11|UQCR10|UQCRH
6720	3.6552E-8	7.3175E-7	6	46	120	28953	isoprenoid metabolic process	DPM1|FDPS|COQ2|ISPD|FDFT1|DHRS4
19318	3.8142E-8	7.4917E-7	9	169	120	28953	hexose metabolic process	DPM1|PDHA1|HKDC1|PGAM2|TALDO1|PYGL|PDHB|ALDOA|KHK
6807	4.2221E-8	8.1392E-7	34	3031	120	28953	nitrogen compound metabolic process	FECH|PYCRL|MRI1|TYMP|NFS1|SPR|GUK1|ATP5E|IDH3B|POLR2F|POLR2G|POLG|ACAD8|ATP6V1G1|RRM1|PCYT1A|CHKA|GLCE|TALDO1|PYCR2|PAICS|COASY|TRIT1|ATP5J2|DPM1|QDPR|NME6|POLR3B|CTH|POLR1C|PGP|MOCS1|BCAT2|ATP6V0E
32787	4.5816E-8	8.6717E-7	11	296	120	28953	monocarboxylic acid metabolic process	PDHA1|ECHS1|ACSL1|ALOX5|PGAM2|NDUFAB1|CRYL1|MLYCD|ACAA1A|PDHB|MCAT
6639	4.7565E-8	8.8420E-7	6	48	120	28953	acylglycerol metabolic process	DGKD|DGAT1|ACSL1|MGAT1|DGKH|PNPLA2
6486	5.1755E-8	9.1317E-7	7	82	120	28953	protein amino acid glycosylation	ST6GAL1|GANAB|FUT7|C1GALT1|MGAT1|POMGNT1|TRAK2
43413	5.1755E-8	9.1317E-7	7	82	120	28953	macromolecule glycosylation	ST6GAL1|GANAB|FUT7|C1GALT1|MGAT1|POMGNT1|TRAK2
70085	5.1755E-8	9.1317E-7	7	82	120	28953	glycosylation	ST6GAL1|GANAB|FUT7|C1GALT1|MGAT1|POMGNT1|TRAK2
6519	6.0056E-8	1.0272E-6	11	304	120	28953	cellular amino acid and derivative metabolic process	ACAD8|NFS1|PCYT1A|CHKA|PYCRL|SPR|GSS|CTH|MRI1|PYCR2|BCAT2
6638	6.1179E-8	1.0272E-6	6	50	120	28953	neutral lipid metabolic process	DGKD|DGAT1|ACSL1|MGAT1|DGKH|PNPLA2
6662	6.1179E-8	1.0272E-6	6	50	120	28953	glycerol ether metabolic process	DGKD|DGAT1|ACSL1|MGAT1|DGKH|PNPLA2
16052	6.6509E-8	1.0990E-6	7	85	120	28953	carbohydrate catabolic process	PDHA1|HKDC1|PGAM2|TALDO1|PYGL|PDHB|ALDOA
34641	7.3853E-8	1.2013E-6	33	2946	120	28953	cellular nitrogen compound metabolic process	FECH|PYCRL|MRI1|TYMP|NFS1|SPR|GUK1|ATP5E|IDH3B|POLR2F|POLR2G|POLG|ACAD8|ATP6V1G1|RRM1|PCYT1A|CHKA|TALDO1|PYCR2|PAICS|COASY|TRIT1|ATP5J2|DPM1|QDPR|NME6|POLR3B|CTH|POLR1C|PGP|MOCS1|BCAT2|ATP6V0E
18904	7.7853E-8	1.2468E-6	6	52	120	28953	organic ether metabolic process	DGKD|DGAT1|ACSL1|MGAT1|DGKH|PNPLA2
6007	8.7496E-8	1.3800E-6	6	53	120	28953	glucose catabolic process	PDHA1|HKDC1|PGAM2|TALDO1|PDHB|ALDOA
19320	9.8101E-8	1.5242E-6	6	54	120	28953	hexose catabolic process	PDHA1|HKDC1|PGAM2|TALDO1|PDHB|ALDOA
44106	1.0867E-7	1.6557E-6	10	253	120	28953	cellular amine metabolic process	ACAD8|NFS1|PCYT1A|CHKA|PYCRL|SPR|CTH|MRI1|PYCR2|BCAT2
46365	1.0974E-7	1.6557E-6	6	55	120	28953	monosaccharide catabolic process	PDHA1|HKDC1|PGAM2|TALDO1|PDHB|ALDOA
9109	1.2333E-7	1.8340E-6	5	29	120	28953	coenzyme catabolic process	SUCLA2|IDH3B|SDHC|SUCLG1|CBR3
5996	1.4197E-7	2.0815E-6	9	197	120	28953	monosaccharide metabolic process	DPM1|PDHA1|HKDC1|PGAM2|TALDO1|PYGL|PDHB|ALDOA|KHK
9308	1.5497E-7	2.2406E-6	11	334	120	28953	amine metabolic process	ACAD8|NFS1|PCYT1A|CHKA|PYCRL|SPR|GLCE|CTH|MRI1|PYCR2|BCAT2
46489	1.7529E-7	2.4996E-6	5	31	120	28953	phosphoinositide biosynthetic process	DPM1|PIGO|IMPA1|GPAA1|PIGM
22904	2.0706E-7	2.8740E-6	5	32	120	28953	respiratory electron transport chain	NDUFA7|NDUFC2|UQCR11|UQCR10|UQCRH
51187	2.0706E-7	2.8740E-6	5	32	120	28953	cofactor catabolic process	SUCLA2|IDH3B|SDHC|SUCLG1|CBR3
6818	2.2728E-7	3.0450E-6	6	62	120	28953	hydrogen transport	ATP6V1G1|CHKA|ATP5E|UQCR11|ATP5J2|ATP6V0E
15992	2.2728E-7	3.0450E-6	6	62	120	28953	proton transport	ATP6V1G1|CHKA|ATP5E|UQCR11|ATP5J2|ATP6V0E
6810	2.2816E-7	3.0450E-6	28	2330	120	28953	transport	NDUFA13|NDUFB11|COX17|NDUFB2|UQCR11|UQCR10|UQCRH|TRAK2|SPR|ATP5E|NDUFV3|NDUFV1|NDUFA9|ATP6V1G1|NDUFA7|DGAT1|CHKA|ACSL1|NDUFA3|NDUFC2|SDHC|NDUFC1|ATP5J2|NDUFS7|NDUFAB1|PGP|PAFAH1B1|ATP6V0E
51234	2.6941E-7	3.5501E-6	28	2349	120	28953	establishment of localization	NDUFA13|NDUFB11|COX17|NDUFB2|UQCR11|UQCR10|UQCRH|TRAK2|SPR|ATP5E|NDUFV3|NDUFV1|NDUFA9|ATP6V1G1|NDUFA7|DGAT1|CHKA|ACSL1|NDUFA3|NDUFC2|SDHC|NDUFC1|ATP5J2|NDUFS7|NDUFAB1|PGP|PAFAH1B1|ATP6V0E
46164	3.3142E-7	4.3126E-6	6	66	120	28953	alcohol catabolic process	PDHA1|HKDC1|PGAM2|TALDO1|PDHB|ALDOA
42559	3.6975E-7	4.7520E-6	4	15	120	28953	pteridine and derivative biosynthetic process	QDPR|NFS1|SPR|MOCS1
44272	3.8253E-7	4.8563E-6	5	36	120	28953	sulfur compound biosynthetic process	EXT2|GLCE|GSS|CTH|MRI1
42775	4.9143E-7	6.1636E-6	4	16	120	28953	mitochondrial ATP synthesis coupled electron transport	NDUFC2|UQCR11|UQCR10|UQCRH
19438	6.4058E-7	7.9386E-6	4	17	120	28953	aromatic compound biosynthetic process	QDPR|NFS1|SPR|MOCS1
16090	6.9014E-7	8.3539E-6	3	5	120	28953	prenol metabolic process	DPM1|FDPS|FDFT1
16093	6.9014E-7	8.3539E-6	3	5	120	28953	polyprenol metabolic process	DPM1|FDPS|FDFT1
6096	7.4794E-7	8.9494E-6	5	41	120	28953	glycolysis	PDHA1|HKDC1|PGAM2|PDHB|ALDOA
8652	1.0732E-6	1.2695E-5	5	44	120	28953	cellular amino acid biosynthetic process	PYCRL|CTH|MRI1|PYCR2|BCAT2
6520	1.1353E-6	1.3279E-5	8	186	120	28953	cellular amino acid metabolic process	ACAD8|NFS1|PYCRL|SPR|CTH|MRI1|PYCR2|BCAT2
8299	1.2916E-6	1.4939E-5	4	20	120	28953	isoprenoid biosynthetic process	FDPS|COQ2|ISPD|FDFT1
6122	1.3761E-6	1.5742E-5	3	6	120	28953	mitochondrial electron transport, ubiquinol to cytochrome c	UQCR11|UQCR10|UQCRH
6099	1.5903E-6	1.7995E-5	4	21	120	28953	tricarboxylic acid cycle	SUCLA2|IDH3B|SDHC|SUCLG1
46356	1.9375E-6	2.1645E-5	4	22	120	28953	acetyl-CoA catabolic process	SUCLA2|IDH3B|SDHC|SUCLG1
6631	1.9545E-6	2.1645E-5	8	200	120	28953	fatty acid metabolic process	ECHS1|ACSL1|ALOX5|NDUFAB1|CRYL1|MLYCD|ACAA1A|MCAT
6163	1.9807E-6	2.1704E-5	9	270	120	28953	purine nucleotide metabolic process	ATP6V1G1|CHKA|NME6|GUK1|ATP5E|PGP|PAICS|ATP5J2|ATP6V0E
6006	2.0058E-6	2.1751E-5	7	140	120	28953	glucose metabolic process	PDHA1|HKDC1|PGAM2|TALDO1|PYGL|PDHB|ALDOA
42558	2.3379E-6	2.5091E-5	4	23	120	28953	pteridine and derivative metabolic process	QDPR|NFS1|SPR|MOCS1
51179	3.1235E-6	3.3180E-5	28	2657	120	28953	localization	NDUFA13|NDUFB11|COX17|NDUFB2|UQCR11|UQCR10|UQCRH|TRAK2|SPR|ATP5E|NDUFV3|NDUFV1|NDUFA9|ATP6V1G1|NDUFA7|DGAT1|CHKA|ACSL1|NDUFA3|NDUFC2|SDHC|NDUFC1|ATP5J2|NDUFS7|NDUFAB1|PGP|PAFAH1B1|ATP6V0E
9152	3.6571E-6	3.8455E-5	6	99	120	28953	purine ribonucleotide biosynthetic process	CHKA|NME6|ATP5E|PAICS|ATP5J2|ATP6V0E
9150	3.7046E-6	3.8565E-5	8	218	120	28953	purine ribonucleotide metabolic process	ATP6V1G1|CHKA|NME6|ATP5E|PGP|PAICS|ATP5J2|ATP6V0E
9060	3.9094E-6	4.0294E-5	4	26	120	28953	aerobic respiration	SUCLA2|IDH3B|SDHC|SUCLG1
6790	4.1084E-6	4.1523E-5	6	101	120	28953	sulfur metabolic process	EXT2|NFS1|GLCE|GSS|CTH|MRI1
9260	4.1084E-6	4.1523E-5	6	101	120	28953	ribonucleotide biosynthetic process	CHKA|NME6|ATP5E|PAICS|ATP5J2|ATP6V0E
9259	4.2362E-6	4.2403E-5	8	222	120	28953	ribonucleotide metabolic process	ATP6V1G1|CHKA|NME6|ATP5E|PGP|PAICS|ATP5J2|ATP6V0E
9165	5.7227E-6	5.6246E-5	7	164	120	28953	nucleotide biosynthetic process	RRM1|CHKA|NME6|ATP5E|PAICS|ATP5J2|ATP6V0E
46339	5.7273E-6	5.6246E-5	3	9	120	28953	diacylglycerol metabolic process	DGKD|MGAT1|DGKH
6506	6.1514E-6	5.9847E-5	4	29	120	28953	GPI anchor biosynthetic process	DPM1|PIGO|GPAA1|PIGM
34404	7.2439E-6	6.9182E-5	7	170	120	28953	nucleobase, nucleoside and nucleotide biosynthetic process	RRM1|CHKA|NME6|ATP5E|PAICS|ATP5J2|ATP6V0E
34654	7.2439E-6	6.9182E-5	7	170	120	28953	nucleobase, nucleoside, nucleotide and nucleic acid biosynthetic process	RRM1|CHKA|NME6|ATP5E|PAICS|ATP5J2|ATP6V0E
6505	8.0973E-6	7.6500E-5	4	31	120	28953	GPI anchor metabolic process	DPM1|PIGO|GPAA1|PIGM
6085	8.1570E-6	7.6500E-5	3	10	120	28953	acetyl-CoA biosynthetic process	PDHA1|MLYCD|PDHB
30384	8.8451E-6	8.2212E-5	5	67	120	28953	phosphoinositide metabolic process	DPM1|PIGO|IMPA1|GPAA1|PIGM
6793	1.0270E-5	9.3779E-5	15	957	120	28953	phosphorus metabolic process	NDUFA7|DGKD|MTMR3|CHKA|NDUFC2|UQCR11|UQCR10|UQCRH|COASY|KHK|IMPA1|GUK1|ATP5E|DGKH|ATP6V0E
6796	1.0270E-5	9.3779E-5	15	957	120	28953	phosphate metabolic process	NDUFA7|DGKD|MTMR3|CHKA|NDUFC2|UQCR11|UQCR10|UQCRH|COASY|KHK|IMPA1|GUK1|ATP5E|DGKH|ATP6V0E
9309	1.2605E-5	1.1410E-4	5	72	120	28953	amine biosynthetic process	PYCRL|CTH|MRI1|PYCR2|BCAT2
46034	1.4678E-5	1.3172E-4	6	126	120	28953	ATP metabolic process	ATP6V1G1|CHKA|ATP5E|PGP|ATP5J2|ATP6V0E
45338	1.7036E-5	1.5157E-4	2	2	120	28953	farnesyl diphosphate metabolic process	FDPS|FDFT1
6164	1.7535E-5	1.5469E-4	6	130	120	28953	purine nucleotide biosynthetic process	CHKA|NME6|ATP5E|PAICS|ATP5J2|ATP6V0E
43648	1.8575E-5	1.6249E-4	4	38	120	28953	dicarboxylic acid metabolic process	GRHPR|SUCLA2|IDH3B|SUCLG1
6493	1.9265E-5	1.6712E-4	3	13	120	28953	protein amino acid O-linked glycosylation	C1GALT1|POMGNT1|TRAK2
9205	1.9492E-5	1.6769E-4	7	198	120	28953	purine ribonucleoside triphosphate metabolic process	ATP6V1G1|CHKA|NME6|ATP5E|PGP|ATP5J2|ATP6V0E
6725	1.9958E-5	1.7030E-4	6	133	120	28953	cellular aromatic compound metabolic process	QDPR|NFS1|FECH|SPR|MOCS1|TYMP
9199	2.0134E-5	1.7040E-4	7	199	120	28953	ribonucleoside triphosphate metabolic process	ATP6V1G1|CHKA|NME6|ATP5E|PGP|ATP5J2|ATP6V0E
16310	2.0386E-5	1.7114E-4	13	774	120	28953	phosphorylation	NDUFA7|DGKD|CHKA|NDUFC2|UQCR11|UQCR10|UQCRH|COASY|KHK|GUK1|ATP5E|DGKH|ATP6V0E
9144	2.3611E-5	1.9663E-4	7	204	120	28953	purine nucleoside triphosphate metabolic process	ATP6V1G1|CHKA|NME6|ATP5E|PGP|ATP5J2|ATP6V0E
9201	2.5224E-5	2.0676E-4	5	83	120	28953	ribonucleoside triphosphate biosynthetic process	CHKA|NME6|ATP5E|ATP5J2|ATP6V0E
9206	2.5224E-5	2.0676E-4	5	83	120	28953	purine ribonucleoside triphosphate biosynthetic process	CHKA|NME6|ATP5E|ATP5J2|ATP6V0E
9145	2.6732E-5	2.1741E-4	5	84	120	28953	purine nucleoside triphosphate biosynthetic process	CHKA|NME6|ATP5E|ATP5J2|ATP6V0E
9141	2.7570E-5	2.2248E-4	7	209	120	28953	nucleoside triphosphate metabolic process	ATP6V1G1|CHKA|NME6|ATP5E|PGP|ATP5J2|ATP6V0E
9142	2.8309E-5	2.2669E-4	5	85	120	28953	nucleoside triphosphate biosynthetic process	CHKA|NME6|ATP5E|ATP5J2|ATP6V0E
30166	3.7380E-5	2.9704E-4	3	16	120	28953	proteoglycan biosynthetic process	EXT2|GLCE|XYLT1
34645	4.7420E-5	3.7397E-4	22	2099	120	28953	cellular macromolecule biosynthetic process	ST6GAL1|RRM1|FKRP|PIGO|GPAA1|GLCE|C1GALT1|XYLT1|MAT2B|POMGNT1|TRAK2|DPM1|EXT2|GANAB|FUT7|POLR3B|POLR1C|POLR2F|PIGM|MGAT1|POLR2G|POLG
9059	5.0906E-5	3.9595E-4	22	2109	120	28953	macromolecule biosynthetic process	ST6GAL1|RRM1|FKRP|PIGO|GPAA1|GLCE|C1GALT1|XYLT1|MAT2B|POMGNT1|TRAK2|DPM1|EXT2|GANAB|FUT7|POLR3B|POLR1C|POLR2F|PIGM|MGAT1|POLR2G|POLG
6657	5.0968E-5	3.9595E-4	2	3	120	28953	CDP-choline pathway	PCYT1A|CHKA
6497	5.5772E-5	4.3006E-4	4	50	120	28953	protein amino acid lipidation	DPM1|PIGO|GPAA1|PIGM
6213	7.5179E-5	5.7125E-4	3	20	120	28953	pyrimidine nucleoside metabolic process	PYCRL|NME6|TYMP
96	7.5179E-5	5.7125E-4	3	20	120	28953	sulfur amino acid metabolic process	NFS1|CTH|MRI1
42158	8.1285E-5	6.1317E-4	4	55	120	28953	lipoprotein biosynthetic process	DPM1|PIGO|GPAA1|PIGM
9116	9.3545E-5	7.0058E-4	4	57	120	28953	nucleoside metabolic process	PYCRL|NME6|COASY|TYMP
6487	1.0095E-4	7.5060E-4	3	22	120	28953	protein amino acid N-linked glycosylation	GANAB|MGAT1|POMGNT1
6561	1.6897E-4	1.2475E-3	2	5	120	28953	proline biosynthetic process	PYCRL|PYCR2
42157	1.7582E-4	1.2889E-3	4	67	120	28953	lipoprotein metabolic process	DPM1|PIGO|GPAA1|PIGM
10035	2.2075E-4	1.6070E-3	5	131	120	28953	response to inorganic substance	CHKA|GSS|PGAM2|PRDX6|KHK
6029	2.3450E-4	1.6952E-3	3	29	120	28953	proteoglycan metabolic process	EXT2|GLCE|XYLT1
6754	2.4493E-4	1.7542E-3	4	73	120	28953	ATP biosynthetic process	CHKA|ATP5E|ATP5J2|ATP6V0E
6534	2.5277E-4	1.7542E-3	2	6	120	28953	cysteine metabolic process	NFS1|CTH
6729	2.5277E-4	1.7542E-3	2	6	120	28953	tetrahydrobiopterin biosynthetic process	QDPR|SPR
15012	2.5277E-4	1.7542E-3	2	6	120	28953	heparan sulfate proteoglycan biosynthetic process	EXT2|GLCE
6086	2.5277E-4	1.7542E-3	2	6	120	28953	acetyl-CoA biosynthetic process from pyruvate	PDHA1|PDHB
6104	2.5277E-4	1.7542E-3	2	6	120	28953	succinyl-CoA metabolic process	SUCLA2|SUCLG1
10038	3.0068E-4	2.0729E-3	4	77	120	28953	response to metal ion	CHKA|GSS|PGAM2|KHK
6090	3.1544E-4	2.1604E-3	3	32	120	28953	pyruvate metabolic process	PDHA1|PGAM2|PDHB
8361	3.3109E-4	2.2527E-3	5	143	120	28953	regulation of cell size	FDPS|SGMS1|CTH|EXTL3|PAFAH1B1
6560	3.5292E-4	2.2819E-3	2	7	120	28953	proline metabolic process	PYCRL|PYCR2
6656	3.5292E-4	2.2819E-3	2	7	120	28953	phosphatidylcholine biosynthetic process	PCYT1A|CHKA
43545	3.5292E-4	2.2819E-3	2	7	120	28953	molybdopterin cofactor metabolic process	NFS1|MOCS1
6777	3.5292E-4	2.2819E-3	2	7	120	28953	Mo-molybdopterin cofactor biosynthetic process	NFS1|MOCS1
19720	3.5292E-4	2.2819E-3	2	7	120	28953	Mo-molybdopterin cofactor metabolic process	NFS1|MOCS1
30201	3.5292E-4	2.2819E-3	2	7	120	28953	heparan sulfate proteoglycan metabolic process	EXT2|GLCE
32324	3.5292E-4	2.2819E-3	2	7	120	28953	molybdopterin cofactor biosynthetic process	NFS1|MOCS1
51189	3.5292E-4	2.2819E-3	2	7	120	28953	prosthetic group metabolic process	NFS1|MOCS1
6633	4.5849E-4	2.9463E-3	4	86	120	28953	fatty acid biosynthetic process	ALOX5|NDUFAB1|MLYCD|MCAT
9083	4.6928E-4	2.9788E-3	2	8	120	28953	branched chain family amino acid catabolic process	ACAD8|BCAT2
46146	4.6928E-4	2.9788E-3	2	8	120	28953	tetrahydrobiopterin metabolic process	QDPR|SPR
16051	5.0028E-4	3.1563E-3	4	88	120	28953	carbohydrate biosynthetic process	GLCE|PGAM2|PYGL|MAT2B
6575	5.0766E-4	3.1835E-3	5	157	120	28953	cellular amino acid derivative metabolic process	PCYT1A|CHKA|SPR|GSS|CTH
6641	6.5978E-4	4.1127E-3	3	41	120	28953	triglyceride metabolic process	DGAT1|ACSL1|PNPLA2
6105	7.5011E-4	4.6480E-3	2	10	120	28953	succinate metabolic process	SUCLA2|SUCLG1
19751	8.1233E-4	5.0038E-3	3	44	120	28953	polyol metabolic process	IMPA1|ITPK1|MGAT1
46165	8.6773E-4	5.3136E-3	3	45	120	28953	alcohol biosynthetic process	FDPS|PGAM2|PYGL
46460	9.1432E-4	5.5337E-3	2	11	120	28953	neutral lipid biosynthetic process	DGAT1|MGAT1
46463	9.1432E-4	5.5337E-3	2	11	120	28953	acylglycerol biosynthetic process	DGAT1|MGAT1
30307	9.2548E-4	5.5689E-3	3	46	120	28953	positive regulation of cell growth	FDPS|EXTL3|PAFAH1B1
46470	1.0942E-3	6.5090E-3	2	12	120	28953	phosphatidylcholine metabolic process	PCYT1A|CHKA
46504	1.0942E-3	6.5090E-3	2	12	120	28953	glycerol ether biosynthetic process	DGAT1|MGAT1
45793	1.1132E-3	6.5469E-3	3	49	120	28953	positive regulation of cell size	FDPS|EXTL3|PAFAH1B1
9119	1.1132E-3	6.5469E-3	3	49	120	28953	ribonucleoside metabolic process	PYCRL|NME6|COASY
6733	1.2507E-3	7.3143E-3	3	51	120	28953	oxidoreduction coenzyme metabolic process	COQ2|IDH3B|TALDO1
97	1.2897E-3	7.3765E-3	2	13	120	28953	sulfur amino acid biosynthetic process	CTH|MRI1
10977	1.2897E-3	7.3765E-3	2	13	120	28953	negative regulation of neuron projection development	XYLT1|PAFAH1B1
9081	1.2897E-3	7.3765E-3	2	13	120	28953	branched chain family amino acid metabolic process	ACAD8|BCAT2
6000	1.2897E-3	7.3765E-3	2	13	120	28953	fructose metabolic process	TALDO1|KHK
32535	1.3418E-3	7.6327E-3	5	195	120	28953	regulation of cellular component size	FDPS|SGMS1|CTH|EXTL3|PAFAH1B1
9084	1.5005E-3	8.4435E-3	2	14	120	28953	glutamine family amino acid biosynthetic process	PYCRL|PYCR2
42375	1.5005E-3	8.4435E-3	2	14	120	28953	quinone cofactor metabolic process	COQ2|CBR3
6139	1.7066E-3	9.5517E-3	22	2718	120	28953	nucleobase, nucleoside, nucleotide and nucleic acid metabolic process	ATP6V1G1|RRM1|CHKA|PYCRL|TALDO1|PAICS|COASY|TRIT1|ATP5J2|TYMP|DPM1|NME6|POLR3B|GUK1|ATP5E|POLR1C|PGP|IDH3B|POLR2F|POLR2G|POLG|ATP6V0E
19321	1.7267E-3	9.6122E-3	2	15	120	28953	pentose metabolic process	TALDO1|PYGL
15672	1.8294E-3	1.0130E-2	6	308	120	28953	monovalent inorganic cation transport	ATP6V1G1|CHKA|ATP5E|UQCR11|ATP5J2|ATP6V0E
46131	1.9680E-3	1.0783E-2	2	16	120	28953	pyrimidine ribonucleoside metabolic process	PYCRL|NME6
50994	1.9680E-3	1.0783E-2	2	16	120	28953	regulation of lipid catabolic process	MLYCD|PNPLA2
34637	2.0974E-3	1.1431E-2	3	61	120	28953	cellular carbohydrate biosynthetic process	PGAM2|PYGL|MAT2B
46513	2.2244E-3	1.2060E-2	2	17	120	28953	ceramide biosynthetic process	CERS5|SGMS1
44242	2.5151E-3	1.3566E-2	3	65	120	28953	cellular lipid catabolic process	ECHS1|PLD1|PNPLA2
1558	2.6478E-3	1.4208E-2	4	138	120	28953	regulation of cell growth	FDPS|CTH|EXTL3|PAFAH1B1
46520	2.7817E-3	1.4737E-2	2	19	120	28953	sphingoid biosynthetic process	CERS5|SGMS1
6020	2.7817E-3	1.4737E-2	2	19	120	28953	inositol metabolic process	IMPA1|ITPK1
16042	2.7888E-3	1.4737E-2	4	140	120	28953	lipid catabolic process	ECHS1|PLD1|PAFAH1B1|PNPLA2
6081	3.0825E-3	1.6206E-2	2	20	120	28953	cellular aldehyde metabolic process	TALDO1|DHRS4
90066	3.1879E-3	1.6677E-2	5	238	120	28953	regulation of anatomical structure size	FDPS|SGMS1|CTH|EXTL3|PAFAH1B1
8203	3.3628E-3	1.7416E-2	3	72	120	28953	cholesterol metabolic process	FDPS|FECH|FDFT1
6766	3.3628E-3	1.7416E-2	3	72	120	28953	vitamin metabolic process	PNPO|CBR3|DHRS4
45907	3.7274E-3	1.8841E-2	2	22	120	28953	positive regulation of vasoconstriction	SPR|ALOX5
9069	3.7274E-3	1.8841E-2	2	22	120	28953	serine family amino acid metabolic process	NFS1|CTH
42439	3.7274E-3	1.8841E-2	2	22	120	28953	ethanolamine and derivative metabolic process	PCYT1A|CHKA
6464	3.9534E-3	1.8841E-2	12	1191	120	28953	protein modification process	DPM1|ST6GAL1|NFS1|GANAB|FUT7|PIGO|GPAA1|C1GALT1|PIGM|MGAT1|POMGNT1|TRAK2
45226	4.1446E-3	1.8841E-2	1	1	120	28953	extracellular polysaccharide biosynthetic process	MAT2B
45337	4.1446E-3	1.8841E-2	1	1	120	28953	farnesyl diphosphate biosynthetic process	FDPS
6550	4.1446E-3	1.8841E-2	1	1	120	28953	isoleucine catabolic process	BCAT2
51660	4.1446E-3	1.8841E-2	1	1	120	28953	establishment of centrosome localization	PAFAH1B1
10996	4.1446E-3	1.8841E-2	1	1	120	28953	response to auditory stimulus	SPR
9098	4.1446E-3	1.8841E-2	1	1	120	28953	leucine biosynthetic process	BCAT2
46379	4.1446E-3	1.8841E-2	1	1	120	28953	extracellular polysaccharide metabolic process	MAT2B
46391	4.1446E-3	1.8841E-2	1	1	120	28953	5-phosphoribose 1-diphosphate metabolic process	PYGL
9589	4.1446E-3	1.8841E-2	1	1	120	28953	detection of UV	FECH
19889	4.1446E-3	1.8841E-2	1	1	120	28953	pteridine metabolic process	SPR
65005	4.1446E-3	1.8841E-2	1	1	120	28953	protein-lipid complex assembly	FECH
34285	4.1446E-3	1.8841E-2	1	1	120	28953	response to disaccharide stimulus	KHK
30210	4.1446E-3	1.8841E-2	1	1	120	28953	heparin biosynthetic process	GLCE
9744	4.1446E-3	1.8841E-2	1	1	120	28953	response to sucrose stimulus	KHK
34377	4.1446E-3	1.8841E-2	1	1	120	28953	plasma lipoprotein particle assembly	FECH
34379	4.1446E-3	1.8841E-2	1	1	120	28953	very-low-density lipoprotein particle assembly	FECH
16091	4.1446E-3	1.8841E-2	1	1	120	28953	prenol biosynthetic process	FDPS
16094	4.1446E-3	1.8841E-2	1	1	120	28953	polyprenol biosynthetic process	FDPS
18282	4.1446E-3	1.8841E-2	1	1	120	28953	metal incorporation into metallo-sulfur cluster	NFS1
18283	4.1446E-3	1.8841E-2	1	1	120	28953	iron incorporation into metallo-sulfur cluster	NFS1
6015	4.1446E-3	1.8841E-2	1	1	120	28953	5-phosphoribose 1-diphosphate biosynthetic process	PYGL
16266	4.1446E-3	1.8841E-2	1	1	120	28953	O-glycan processing	C1GALT1
16267	4.1446E-3	1.8841E-2	1	1	120	28953	O-glycan processing, core 1	C1GALT1
10193	4.1446E-3	1.8841E-2	1	1	120	28953	response to ozone	SPR
16125	4.3663E-3	1.9762E-2	3	79	120	28953	sterol metabolic process	FDPS|FECH|FDFT1
6695	4.4295E-3	1.9962E-2	2	24	120	28953	cholesterol biosynthetic process	FDPS|FDFT1
6200	4.5228E-3	2.0294E-2	3	80	120	28953	ATP catabolic process	ATP6V1G1|ATP5E|PGP
7205	5.1878E-3	2.3178E-2	2	26	120	28953	activation of protein kinase C activity by G-protein coupled receptor protein signaling pathway	DGKD|DGKQ
6576	5.3565E-3	2.3829E-2	3	85	120	28953	cellular biogenic amine metabolic process	PCYT1A|CHKA|SPR
42221	5.4945E-3	2.4340E-2	11	1085	120	28953	response to chemical stimulus	CHKA|SPR|ACSL1|GSS|PGAM2|PGP|ACAA1A|PLD1|PRDX6|KHK|TYMP
30148	5.5877E-3	2.4647E-2	2	27	120	28953	sphingolipid biosynthetic process	CERS5|SGMS1
45927	5.7140E-3	2.5094E-2	3	87	120	28953	positive regulation of growth	FDPS|EXTL3|PAFAH1B1
43412	5.7371E-3	2.5094E-2	12	1249	120	28953	macromolecule modification	DPM1|ST6GAL1|NFS1|GANAB|FUT7|PIGO|GPAA1|C1GALT1|PIGM|MGAT1|POMGNT1|TRAK2
5976	6.0856E-3	2.6507E-2	3	89	120	28953	polysaccharide metabolic process	GLCE|PYGL|MAT2B
46467	6.4285E-3	2.7884E-2	2	29	120	28953	membrane lipid biosynthetic process	CERS5|SGMS1
19216	6.4712E-3	2.7953E-2	3	91	120	28953	regulation of lipid metabolic process	FDPS|MLYCD|PNPLA2
271	6.8691E-3	2.9077E-2	2	30	120	28953	polysaccharide biosynthetic process	GLCE|MAT2B
6749	6.8691E-3	2.9077E-2	2	30	120	28953	glutathione metabolic process	GSS|CTH
16126	6.8691E-3	2.9077E-2	2	30	120	28953	sterol biosynthetic process	FDPS|FDFT1
46395	6.8712E-3	2.9077E-2	3	93	120	28953	carboxylic acid catabolic process	ACAD8|ECHS1|BCAT2
16054	6.8712E-3	2.9077E-2	3	93	120	28953	organic acid catabolic process	ACAD8|ECHS1|BCAT2
15985	7.3231E-3	3.0739E-2	2	31	120	28953	energy coupled proton transport, down electrochemical gradient	ATP5E|ATP6V0E
15986	7.3231E-3	3.0739E-2	2	31	120	28953	ATP synthesis coupled proton transport	ATP5E|ATP6V0E
6812	7.6558E-3	3.0976E-2	7	544	120	28953	cation transport	ATP6V1G1|CHKA|ATP5E|COX17|UQCR11|ATP5J2|ATP6V0E
34655	7.8822E-3	3.0976E-2	4	188	120	28953	nucleobase, nucleoside, nucleotide and nucleic acid catabolic process	ATP6V1G1|PYCRL|ATP5E|PGP
34656	7.8822E-3	3.0976E-2	4	188	120	28953	nucleobase, nucleoside and nucleotide catabolic process	ATP6V1G1|PYCRL|ATP5E|PGP
6775	8.2705E-3	3.0976E-2	2	33	120	28953	fat-soluble vitamin metabolic process	CBR3|DHRS4
19395	8.2705E-3	3.0976E-2	2	33	120	28953	fatty acid oxidation	ECHS1|MLYCD
34440	8.2705E-3	3.0976E-2	2	33	120	28953	lipid oxidation	ECHS1|MLYCD
8614	8.2723E-3	3.0976E-2	1	2	120	28953	pyridoxine metabolic process	PNPO
8615	8.2723E-3	3.0976E-2	1	2	120	28953	pyridoxine biosynthetic process	PNPO
2540	8.2723E-3	3.0976E-2	1	2	120	28953	leukotriene production involved in inflammatory response	ALOX5
6661	8.2723E-3	3.0976E-2	1	2	120	28953	phosphatidylinositol biosynthetic process	IMPA1
10891	8.2723E-3	3.0976E-2	1	2	120	28953	negative regulation of sequestering of triglyceride	PNPLA2
19302	8.2723E-3	3.0976E-2	1	2	120	28953	D-ribose biosynthetic process	PYGL
9082	8.2723E-3	3.0976E-2	1	2	120	28953	branched chain family amino acid biosynthetic process	BCAT2
19344	8.2723E-3	3.0976E-2	1	2	120	28953	cysteine biosynthetic process	CTH
42182	8.2723E-3	3.0976E-2	1	2	120	28953	ketone catabolic process	CBR3
19673	8.2723E-3	3.0976E-2	1	2	120	28953	GDP-mannose metabolic process	DPM1
19682	8.2723E-3	3.0976E-2	1	2	120	28953	glyceraldehyde-3-phosphate metabolic process	TALDO1
46390	8.2723E-3	3.0976E-2	1	2	120	28953	ribose phosphate biosynthetic process	PYGL
42374	8.2723E-3	3.0976E-2	1	2	120	28953	phylloquinone metabolic process	CBR3
42376	8.2723E-3	3.0976E-2	1	2	120	28953	phylloquinone catabolic process	CBR3
42377	8.2723E-3	3.0976E-2	1	2	120	28953	vitamin K catabolic process	CBR3
42378	8.2723E-3	3.0976E-2	1	2	120	28953	quinone cofactor catabolic process	CBR3
30202	8.2723E-3	3.0976E-2	1	2	120	28953	heparin metabolic process	GLCE
48681	8.2723E-3	3.0976E-2	1	2	120	28953	negative regulation of axon regeneration	XYLT1
30397	8.2723E-3	3.0976E-2	1	2	120	28953	membrane disassembly	PAFAH1B1
42816	8.2723E-3	3.0976E-2	1	2	120	28953	vitamin B6 metabolic process	PNPO
42819	8.2723E-3	3.0976E-2	1	2	120	28953	vitamin B6 biosynthetic process	PNPO
46951	8.2723E-3	3.0976E-2	1	2	120	28953	ketone body biosynthetic process	HMGCL
46984	8.2723E-3	3.0976E-2	1	2	120	28953	regulation of hemoglobin biosynthetic process	FECH
51081	8.2723E-3	3.0976E-2	1	2	120	28953	nuclear envelope disassembly	PAFAH1B1
46364	8.7638E-3	3.2641E-2	2	34	120	28953	monosaccharide biosynthetic process	PGAM2|PYGL
44270	8.7795E-3	3.2641E-2	4	194	120	28953	cellular nitrogen compound catabolic process	ATP6V1G1|PYCRL|ATP5E|PGP
44260	9.0365E-3	3.3477E-2	26	3903	120	28953	cellular macromolecule metabolic process	PIGO|GPAA1|XYLT1|PYGL|MAT2B|TRAK2|NFS1|GANAB|FUT7|POLR2F|MGAT1|POLR2G|POLG|ST6GAL1|RRM1|FKRP|GLCE|C1GALT1|POMGNT1|TRIT1|DPM1|EXT2|POLR3B|POLR1C|PIGM|MOCS1
19229	9.2699E-3	3.4220E-2	2	35	120	28953	regulation of vasoconstriction	SPR|ALOX5
46700	9.7412E-3	3.5832E-2	4	200	120	28953	heterocycle catabolic process	ATP6V1G1|PYCRL|ATP5E|PGP
6672	1.0320E-2	3.7829E-2	2	37	120	28953	ceramide metabolic process	CERS5|SGMS1
46496	1.0864E-2	3.9684E-2	2	38	120	28953	nicotinamide nucleotide metabolic process	IDH3B|TALDO1
40008	1.1125E-2	4.0492E-2	5	322	120	28953	regulation of growth	FDPS|SPR|CTH|EXTL3|PAFAH1B1
31345	1.1990E-2	4.2543E-2	2	40	120	28953	negative regulation of cell projection organization	XYLT1|PAFAH1B1
6189	1.2383E-2	4.2543E-2	1	3	120	28953	'de novo' IMP biosynthetic process	PAICS
35106	1.2383E-2	4.2543E-2	1	3	120	28953	operant conditioning	SPR
6551	1.2383E-2	4.2543E-2	1	3	120	28953	leucine metabolic process	BCAT2
2538	1.2383E-2	4.2543E-2	1	3	120	28953	production of arachidonic acid metabolites involved in inflammatory response	ALOX5
6654	1.2383E-2	4.2543E-2	1	3	120	28953	phosphatidic acid biosynthetic process	PLD1
10896	1.2383E-2	4.2543E-2	1	3	120	28953	regulation of triglyceride catabolic process	PNPLA2
10898	1.2383E-2	4.2543E-2	1	3	120	28953	positive regulation of triglyceride catabolic process	PNPLA2
10999	1.2383E-2	4.2543E-2	1	3	120	28953	regulation of eIF2 alpha phosphorylation by heme	FECH
19348	1.2383E-2	4.2543E-2	1	3	120	28953	dolichol metabolic process	DPM1
70571	1.2383E-2	4.2543E-2	1	3	120	28953	negative regulation of neuron projection regeneration	XYLT1
19372	1.2383E-2	4.2543E-2	1	3	120	28953	lipoxygenase pathway	ALOX5
21819	1.2383E-2	4.2543E-2	1	3	120	28953	layer formation in the cerebral cortex	PAFAH1B1
50667	1.2383E-2	4.2543E-2	1	3	120	28953	homocysteine metabolic process	CTH
46689	1.2383E-2	4.2543E-2	1	3	120	28953	response to mercury ion	PGAM2
50882	1.2383E-2	4.2543E-2	1	3	120	28953	voluntary musculoskeletal movement	SPR
8090	1.2383E-2	4.2543E-2	1	3	120	28953	retrograde axon cargo transport	PAFAH1B1
9064	1.2571E-2	4.2765E-2	2	41	120	28953	glutamine family amino acid metabolic process	PYCRL|PYCR2
19362	1.2571E-2	4.2765E-2	2	41	120	28953	pyridine nucleotide metabolic process	IDH3B|TALDO1
46519	1.2571E-2	4.2765E-2	2	41	120	28953	sphingoid metabolic process	CERS5|SGMS1
45834	1.3164E-2	4.4492E-2	2	42	120	28953	positive regulation of lipid metabolic process	FDPS|PNPLA2
44264	1.3164E-2	4.4492E-2	2	42	120	28953	cellular polysaccharide metabolic process	PYGL|MAT2B
