# Supplementary material for: Modulation of Immune Signaling and Metabolism Highlights Host and Fungal Transcriptional Responses in Mouse Models of Invasive Pulmonary Aspergillosis
Source: Sci Rep. 2017 Dec 6;7:17096. doi: 10.1038/s41598-017-17000-1 (PMC5719083; doi:10.1038/s41598-017-17000-1)
Supplement: Supplementary file 1 — Supplementary zip [file 41598_2017_17000_MOESM1_ESM.zip › Supp_Files_Final/Supp_File_5_Metabolism_Pathways/Reactome/Group1_Reactome_Output.txt]

GeneSet	RatioOfProteinInGeneSet	NumberOfProteinInGeneSet	ProteinFromNetwork	P-value	FDR	Nodes
Metabolic pathways(K)	0.1165	1266	61	1.1102E-16	6.7724E-15	ATP5D,PGAM1,ALG5,QARS,ITPKC,PIP5K1A,PNP,MTHFD1L,NDUFS6,MTHFD2,GOT1,RPN1,SYNJ2,NOS2,TWISTNB,POLR1E,CYCS,POLR1A,FBP2,ATP6V1C1,DLD,PI4K2A,MTAP,MDH2,UQCRB,POLR2H,POLR2K,POLR2J,POLR2I,HK2,HK1,ATP5G2,POLA2,ASL,POLR2C,ATP6V0C,MTM1,STT3A,MTMR1,POLE3,DAD1,GAPDH,MTMR7,ENO1,POLR3G,TCIRG1,DLST,NDUFA5,COX8A,EPRS,DLAT,POLR3C,AMPD2,NDUFA1,AMPD3,POLR3D,POLD3,POLD4,PLA2G4A,PLCG2,PGK1
RNA polymerase(K)	0.0029	32	11	1.1102E-16	6.7724E-15	TWISTNB,POLR1E,POLR1A,POLR2H,POLR2K,POLR2J,POLR2I,POLR2C,POLR3G,POLR3C,POLR3D
Purine metabolism(K)	0.0161	175	18	1.1102E-16	6.7724E-15	PNP,TWISTNB,POLR1E,POLR1A,POLR2H,POLR2K,POLR2J,POLR2I,POLA2,POLR2C,POLE3,POLR3G,POLR3C,AMPD2,AMPD3,POLR3D,POLD3,POLD4
Pyrimidine metabolism(K)	0.0097	105	16	1.1102E-16	6.7724E-15	PNP,TWISTNB,POLR1E,POLR1A,POLR2H,POLR2K,POLR2J,POLR2I,POLA2,POLR2C,POLE3,POLR3G,POLR3C,POLR3D,POLD3,POLD4
Carbon metabolism(K)	0.0105	114	12	1.9224E-12	9.2273E-11	PGAM1,GOT1,FBP2,DLD,MDH2,HK2,HK1,GAPDH,ENO1,DLST,DLAT,PGK1
Huntington's disease(K)	0.0178	193	13	5.1786E-11	2.0714E-09	ATP5D,NDUFS6,CYCS,UQCRB,POLR2H,POLR2K,POLR2J,POLR2I,ATP5G2,POLR2C,NDUFA5,COX8A,NDUFA1
The citric acid (TCA) cycle and respiratory electron transport(R)	0.0148	161	12	9.9362E-11	3.3783E-09	ATP5D,NDUFS6,CYCS,DLD,MDH2,UQCRB,ATP5G2,DLST,NDUFA5,COX8A,DLAT,NDUFA1
Glycolysis / Gluconeogenesis(K)	0.0062	67	9	1.6723E-10	5.0168E-09	PGAM1,FBP2,DLD,HK2,HK1,GAPDH,ENO1,DLAT,PGK1
Oxidative phosphorylation(K)	0.0122	133	10	3.8486E-09	1.0391E-07	ATP5D,NDUFS6,ATP6V1C1,UQCRB,ATP5G2,ATP6V0C,TCIRG1,NDUFA5,COX8A,NDUFA1
Inositol phosphate metabolism(K)	0.0065	71	8	7.1853E-09	1.7245E-07	ITPKC,PIP5K1A,SYNJ2,PI4K2A,MTM1,MTMR1,MTMR7,PLCG2
RNA Polymerase I, RNA Polymerase III, and Mitochondrial Transcription(R)	0.0081	88	8	3.7167E-08	8.1768E-07	TWISTNB,POLR1E,POLR1A,POLR2H,POLR2K,POLR3G,POLR3C,POLR3D
Phosphatidylinositol signaling system(K)	0.0091	99	8	9.0912E-08	1.8182E-06	ITPKC,PIP5K1A,SYNJ2,PI4K2A,MTM1,MTMR1,MTMR7,PLCG2
Alzheimer's disease(K)	0.0157	171	9	4.9001E-07	8.8201E-06	ATP5D,NDUFS6,CYCS,UQCRB,ATP5G2,GAPDH,NDUFA5,COX8A,NDUFA1
mRNA Capping(R)	0.0027	29	5	7.1096E-07	1.2086E-05	POLR2H,POLR2K,POLR2J,POLR2I,POLR2C
PI Metabolism(R)	0.0054	59	6	1.1011E-06	1.7618E-05	PIP5K1A,SYNJ2,PI4K2A,MTM1,MTMR1,MTMR7
Parkinson's disease(K)	0.0131	142	8	1.3509E-06	2.0264E-05	ATP5D,NDUFS6,CYCS,UQCRB,ATP5G2,NDUFA5,COX8A,NDUFA1
B-WICH complex positively regulates rRNA expression(R)	0.0032	35	5	1.7743E-06	2.2864E-05	TWISTNB,POLR1E,POLR1A,POLR2H,POLR2K
Nucleotide Excision Repair(R)	0.0094	102	7	1.7967E-06	2.2864E-05	POLR2H,POLR2K,POLR2J,POLR2I,POLR2C,POLD3,POLD4
HIF-1 signaling pathway(K)	0.0095	103	7	1.9153E-06	2.2864E-05	NOS2,HK2,HK1,GAPDH,ENO1,PLCG2,PGK1
Transcriptional regulation of pluripotent stem cells(R)	0.0033	36	5	2.0339E-06	2.2864E-05	POLR2H,POLR2K,POLR2J,POLR2I,POLR2C
Epstein-Barr virus infection(K)	0.0188	204	9	2.0786E-06	2.2864E-05	POLR2H,POLR2K,POLR2J,POLR2I,POLR2C,POLR3G,POLR3C,POLR3D,PLCG2
Glycolysis(P)	0.0005	5	3	3.4362E-06	3.7798E-05	HK1,ENO1,PGK1
Biosynthesis of amino acids(K)	0.0069	75	6	4.3347E-06	4.3347E-05	PGAM1,GOT1,ASL,GAPDH,ENO1,PGK1
Metabolism of carbohydrates(R)	0.0214	233	9	6.0621E-06	6.0621E-05	PGAM1,GOT1,FBP2,MDH2,HK2,HK1,GAPDH,ENO1,PGK1
NoRC negatively regulates rRNA expression(R)	0.0045	49	5	8.9868E-06	8.0881E-05	TWISTNB,POLR1E,POLR1A,POLR2H,POLR2K
Citrate cycle (TCA cycle)(K)	0.0028	30	4	2.6730E-05	2.4057E-04	DLD,MDH2,DLST,DLAT
Cytosolic DNA-sensing pathway(K)	0.0059	64	5	3.2035E-05	2.7452E-04	POLR2H,POLR2K,POLR3G,POLR3C,POLR3D
ROS, RNS production in phagocytes(R)	0.0029	32	4	3.4315E-05	2.7452E-04	NOS2,ATP6V1C1,ATP6V0C,TCIRG1
HIF-1-alpha transcription factor network(N)	0.0060	65	5	3.4469E-05	2.7575E-04	NOS2,HK2,HK1,ENO1,PGK1
Activation of anterior HOX genes in hindbrain development during early embryogenesis(R)	0.0061	66	5	3.7045E-05	2.7837E-04	POLR2H,POLR2K,POLR2J,POLR2I,POLR2C
Cytosolic sensors of pathogen-associated DNA (R)	0.0062	67	5	3.9767E-05	2.7837E-04	POLR2H,POLR2K,POLR3G,POLR3C,POLR3D
RNA polymerase II transcribes snRNA genes(R)	0.0064	70	5	4.8872E-05	3.4211E-04	POLR2H,POLR2K,POLR2J,POLR2I,POLR2C
Signaling by FGFR2(R)	0.0065	71	5	5.2240E-05	3.6568E-04	POLR2H,POLR2K,POLR2J,POLR2I,POLR2C
DNA replication(K)	0.0033	36	4	5.4055E-05	3.7838E-04	POLA2,POLE3,POLD3,POLD4
Telomere Maintenance(R)	0.0035	38	4	6.6547E-05	3.9928E-04	POLA2,POLE3,POLD3,POLD4
Gene Silencing by RNA(R)	0.0072	78	5	8.1129E-05	4.8678E-04	POLR2H,POLR2K,POLR2J,POLR2I,POLR2C
