# Supplementary material for: Modulation of Immune Signaling and Metabolism Highlights Host and Fungal Transcriptional Responses in Mouse Models of Invasive Pulmonary Aspergillosis
Source: Sci Rep. 2017 Dec 6;7:17096. doi: 10.1038/s41598-017-17000-1 (PMC5719083; doi:10.1038/s41598-017-17000-1)
Supplement: Supplementary file 1 — Supplementary zip [file 41598_2017_17000_MOESM1_ESM.zip › Supp_Files_Final/Supp_File_5_Metabolism_Pathways/Reactome/Group2_Reactome_Output.txt]

GeneSet	RatioOfProteinInGeneSet	NumberOfProteinInGeneSet	ProteinFromNetwork	P-value	FDR	Nodes
The citric acid (TCA) cycle and respiratory electron transport(R)	0.0148	161	36	1.1102E-16	1.6653E-15	LDHA,UQCRC1,ATP5B,CYC1,UQCRFS1,COX5A,UQCRQ,COX5B,NDUFS4,ATP5L,ATP5O,NDUFS3,NDUFS2,ATP5J,SUCLG2,NDUFA10,COX6C,NDUFA11,NDUFB5,NDUFB6,NDUFB7,NDUFB8,NDUFB9,COX7B,COX7C,ATP5G1,ATP5G3,COX6B1,NDUFA2,NDUFA8,IDH3A,SDHB,NDUFV2,SDHD,COX6A1,ATP5A1
Metabolic pathways(K)	0.1165	1266	63	1.1102E-16	1.6653E-15	LDHA,UQCRC1,ATP5B,CYC1,PGD,UQCRFS1,COX5A,UQCRQ,COX5B,GOT2,PKM,NDUFS4,ATP5L,ATP5O,RPN2,NDUFS3,ATP6V0D1,DDOST,NDUFS2,ATP5J,PDXK,PIK3C2A,SUCLG2,POLE,ATP6V1H,NDUFA10,COX6C,ATP6V1F,NDUFA11,NME4,ATP6V1A,NME2,MTMR14,NME1,PRPS1,NDUFB5,NDUFB6,NDUFB7,NDUFB8,GLUD1,NDUFB9,COX7B,COX7C,ATP5G1,ATP6V1B2,ATP5G3,ATP6V0B,POLE4,HK3,COX6B1,GCSH,INPP5E,MTMR6,LIPT1,NDUFA2,NDUFA8,IDH3A,SDHB,ATP6V1E1,NDUFV2,SDHD,COX6A1,A…
Non-alcoholic fatty liver disease (NAFLD)(K)	0.0139	151	26	1.1102E-16	1.6653E-15	UQCRC1,CYC1,UQCRFS1,COX5A,UQCRQ,COX5B,NDUFS4,NDUFS3,NDUFS2,NDUFA10,COX6C,NDUFA11,NDUFB5,NDUFB6,NDUFB7,NDUFB8,NDUFB9,COX7B,COX7C,COX6B1,NDUFA2,NDUFA8,SDHB,NDUFV2,SDHD,COX6A1
Oxidative phosphorylation(K)	0.0122	133	40	1.1102E-16	1.6653E-15	UQCRC1,ATP5B,CYC1,UQCRFS1,COX5A,UQCRQ,COX5B,NDUFS4,ATP5L,ATP5O,NDUFS3,ATP6V0D1,NDUFS2,ATP5J,ATP6V1H,NDUFA10,COX6C,ATP6V1F,NDUFA11,ATP6V1A,NDUFB5,NDUFB6,NDUFB7,NDUFB8,NDUFB9,COX7B,COX7C,ATP5G1,ATP6V1B2,ATP5G3,ATP6V0B,COX6B1,NDUFA2,NDUFA8,SDHB,ATP6V1E1,NDUFV2,SDHD,COX6A1,ATP5A1
Parkinson's disease(K)	0.0131	142	32	1.1102E-16	1.6653E-15	UQCRC1,ATP5B,CYC1,UQCRFS1,COX5A,UQCRQ,COX5B,NDUFS4,ATP5O,NDUFS3,NDUFS2,ATP5J,NDUFA10,COX6C,NDUFA11,NDUFB5,NDUFB6,NDUFB7,NDUFB8,NDUFB9,COX7B,COX7C,ATP5G1,ATP5G3,COX6B1,NDUFA2,NDUFA8,SDHB,NDUFV2,SDHD,COX6A1,ATP5A1
Alzheimer's disease(K)	0.0157	171	32	1.1102E-16	1.6653E-15	UQCRC1,ATP5B,CYC1,UQCRFS1,COX5A,UQCRQ,COX5B,NDUFS4,ATP5O,NDUFS3,NDUFS2,ATP5J,NDUFA10,COX6C,NDUFA11,NDUFB5,NDUFB6,NDUFB7,NDUFB8,NDUFB9,COX7B,COX7C,ATP5G1,ATP5G3,COX6B1,NDUFA2,NDUFA8,SDHB,NDUFV2,SDHD,COX6A1,ATP5A1
Huntington's disease(K)	0.0178	193	32	1.1102E-16	1.6653E-15	UQCRC1,ATP5B,CYC1,UQCRFS1,COX5A,UQCRQ,COX5B,NDUFS4,ATP5O,NDUFS3,NDUFS2,ATP5J,NDUFA10,COX6C,NDUFA11,NDUFB5,NDUFB6,NDUFB7,NDUFB8,NDUFB9,COX7B,COX7C,ATP5G1,ATP5G3,COX6B1,NDUFA2,NDUFA8,SDHB,NDUFV2,SDHD,COX6A1,ATP5A1
Cardiac muscle contraction(K)	0.0072	78	11	1.1386E-12	1.4802E-11	UQCRC1,CYC1,UQCRFS1,COX5A,UQCRQ,COX5B,COX6C,COX7B,COX7C,COX6B1,COX6A1
ROS, RNS production in phagocytes(R)	0.0029	32	7	9.1949E-10	1.1034E-08	ATP6V0D1,ATP6V1H,ATP6V1F,ATP6V1A,ATP6V1B2,ATP6V0B,ATP6V1E1
Carbon metabolism(K)	0.0105	114	10	1.2428E-09	1.3671E-08	PGD,GOT2,PKM,SUCLG2,PRPS1,GLUD1,HK3,IDH3A,SDHB,SDHD
Iron uptake and transport(R)	0.0035	38	7	2.9801E-09	2.9801E-08	ATP6V0D1,ATP6V1H,ATP6V1F,ATP6V1A,ATP6V1B2,ATP6V0B,ATP6V1E1
Vibrio cholerae infection(K)	0.0047	51	7	2.2043E-08	1.9839E-07	ATP6V0D1,ATP6V1H,ATP6V1F,ATP6V1A,ATP6V1B2,ATP6V0B,ATP6V1E1
Synaptic vesicle cycle(K)	0.0058	63	7	9.1654E-08	7.3323E-07	ATP6V0D1,ATP6V1H,ATP6V1F,ATP6V1A,ATP6V1B2,ATP6V0B,ATP6V1E1
Epithelial cell signaling in Helicobacter pylori infection(K)	0.0063	68	7	1.5294E-07	1.0706E-06	ATP6V0D1,ATP6V1H,ATP6V1F,ATP6V1A,ATP6V1B2,ATP6V0B,ATP6V1E1
Collecting duct acid secretion(K)	0.0025	27	5	5.9025E-07	4.1317E-06	ATP6V0D1,ATP6V1F,ATP6V1A,ATP6V1B2,ATP6V1E1
Rheumatoid arthritis(K)	0.0083	90	7	9.8528E-07	5.9117E-06	ATP6V0D1,ATP6V1H,ATP6V1F,ATP6V1A,ATP6V1B2,ATP6V0B,ATP6V1E1
Citrate cycle (TCA cycle)(K)	0.0028	30	4	3.0377E-05	1.8226E-04	SUCLG2,IDH3A,SDHB,SDHD
Phagosome(K)	0.0142	154	7	3.1703E-05	1.9022E-04	ATP6V0D1,ATP6V1H,ATP6V1F,ATP6V1A,ATP6V1B2,ATP6V0B,ATP6V1E1
Ion channel transport(R)	0.0156	169	7	5.6789E-05	2.8395E-04	ATP6V0D1,ATP6V1H,ATP6V1F,ATP6V1A,ATP6V1B2,ATP6V0B,ATP6V1E1
Purine metabolism(K)	0.0161	175	7	7.0562E-05	3.5281E-04	PKM,POLE,NME4,NME2,NME1,PRPS1,POLE4
