# Supplementary material for: Modulation of Immune Signaling and Metabolism Highlights Host and Fungal Transcriptional Responses in Mouse Models of Invasive Pulmonary Aspergillosis
Source: Sci Rep. 2017 Dec 6;7:17096. doi: 10.1038/s41598-017-17000-1 (PMC5719083; doi:10.1038/s41598-017-17000-1)
Supplement: Supplementary file 1 — Supplementary zip [file 41598_2017_17000_MOESM1_ESM.zip › Supp_Files_Final/Supp_File_5_Metabolism_Pathways/Reactome/Group3_Reactome_Output.txt]

GeneSet	RatioOfProteinInGeneSet	NumberOfProteinInGeneSet	ProteinFromNetwork	P-value	FDR	Nodes
Metabolic pathways(K)	0.1165	1266	9	3.9529E-09	1.8493E-07	QRSL1,POLR3H,POLR2L,POLR1D,PIK3C3,POLD2,PI4KA,POLR3A,GATB
RNA polymerase(K)	0.0029	32	4	9.3629E-09	1.8493E-07	POLR3H,POLR2L,POLR1D,POLR3A
Pyrimidine metabolism(K)	0.0097	105	5	1.0274E-08	1.8493E-07	POLR3H,POLR2L,POLR1D,POLD2,POLR3A
Purine metabolism(K)	0.0161	175	5	1.2929E-07	1.5986E-06	POLR3H,POLR2L,POLR1D,POLD2,POLR3A
Cytosolic DNA-sensing pathway(K)	0.0059	64	4	1.4805E-07	1.5986E-06	POLR3H,POLR2L,POLR1D,POLR3A
Cytosolic sensors of pathogen-associated DNA (R)	0.0062	67	4	1.7762E-07	1.5986E-06	POLR3H,POLR2L,POLR1D,POLR3A
RNA Polymerase I, RNA Polymerase III, and Mitochondrial Transcription(R)	0.0081	88	4	5.2451E-07	3.6716E-06	POLR3H,POLR2L,POLR1D,POLR3A
Epstein-Barr virus infection(K)	0.0188	204	4	1.4509E-05	8.7054E-05	POLR3H,POLR2L,POLR1D,POLR3A
