# Supplementary material for: Modulation of Immune Signaling and Metabolism Highlights Host and Fungal Transcriptional Responses in Mouse Models of Invasive Pulmonary Aspergillosis
Source: Sci Rep. 2017 Dec 6;7:17096. doi: 10.1038/s41598-017-17000-1 (PMC5719083; doi:10.1038/s41598-017-17000-1)
Supplement: Supplementary file 1 — Supplementary zip [file 41598_2017_17000_MOESM1_ESM.zip › Supp_Files_Final/Supp_File_5_Metabolism_Pathways/Reactome/Group4_Reactome_Output.txt]

GeneSet	RatioOfProteinInGeneSet	NumberOfProteinInGeneSet	ProteinFromNetwork	P-value	FDR	Nodes
Huntington's disease(K)	0.0178	193	6	8.5216E-10	2.0452E-08	NDUFS5,ATP5F1,ATP5C1,NDUFA12,POLR2B,POLR2A
Metabolic pathways(K)	0.1165	1266	8	3.3931E-08	4.0717E-07	PIGK,NDUFS5,ATP5F1,ATP5C1,PIGT,NDUFA12,POLR2B,POLR2A
Oxidative phosphorylation(K)	0.0122	133	4	1.5100E-06	1.1741E-05	NDUFS5,ATP5F1,ATP5C1,NDUFA12
Parkinson's disease(K)	0.0131	142	4	1.9569E-06	1.1741E-05	NDUFS5,ATP5F1,ATP5C1,NDUFA12
The citric acid (TCA) cycle and respiratory electron transport(R)	0.0148	161	4	3.2156E-06	1.2863E-05	NDUFS5,ATP5F1,ATP5C1,NDUFA12
Alzheimer's disease(K)	0.0157	171	4	4.0799E-06	1.6320E-05	NDUFS5,ATP5F1,ATP5C1,NDUFA12
Glycosylphosphatidylinositol (GPI)-anchor biosynthesis(K)	0.0023	25	2	1.4683E-04	4.4050E-04	PIGK,PIGT
mRNA Capping(R)	0.0027	29	2	1.9729E-04	4.7990E-04	POLR2B,POLR2A
RNA polymerase(K)	0.0029	32	2	2.3995E-04	4.7990E-04	POLR2B,POLR2A
Transcriptional regulation of pluripotent stem cells(R)	0.0033	36	2	3.0324E-04	6.0648E-04	POLR2B,POLR2A
