# Supplementary material for: Modulation of Immune Signaling and Metabolism Highlights Host and Fungal Transcriptional Responses in Mouse Models of Invasive Pulmonary Aspergillosis
Source: Sci Rep. 2017 Dec 6;7:17096. doi: 10.1038/s41598-017-17000-1 (PMC5719083; doi:10.1038/s41598-017-17000-1)
Supplement: Supplementary file 1 — Supplementary zip [file 41598_2017_17000_MOESM1_ESM.zip › Supp_Files_Final/Supp_File_5_Metabolism_Pathways/Reactome/Group5_Reactome_Output.txt]

GeneSet	RatioOfProteinInGeneSet	NumberOfProteinInGeneSet	ProteinFromNetwork	P-value	FDR	Nodes
Inositol phosphate metabolism(K)	0.0065	71	13	1.1102E-16	8.4377E-15	PIP5K1B,PI4K2B,OCRL,PLCB3,INPP5K,PLCB1,INPP5B,MTMR4,INPP5A,PIK3C2B,PLCE1,PLCG1,INPP4B
Metabolic pathways(K)	0.1165	1266	40	1.1102E-16	8.4377E-15	ALDOC,ATP6AP1,UROS,PIP5K1B,ATP6V1G2,PI4K2B,OCRL,ALDH1A1,DGKA,MCCC2,PLCB3,ALAS1,CEPT1,DGKE,INPP5K,PIGH,MCCC1,CPOX,DGKG,PLCB1,INPP5B,NDUFS1,MTMR4,INPP5A,PLD2,NDUFB10,ALDH5A1,NDUFA6,PIK3C2B,BPGM,CHPT1,PIGP,ATP6V1C2,PLCE1,ATP6V0E2,PLCG1,ALDH2,ABAT,PLA2G4F,INPP4B
Phosphatidylinositol signaling system(K)	0.0091	99	16	1.1102E-16	8.4377E-15	PIP5K1B,PI4K2B,OCRL,DGKA,PLCB3,DGKE,INPP5K,DGKG,PLCB1,INPP5B,MTMR4,INPP5A,PIK3C2B,PLCE1,PLCG1,INPP4B
Inositol phosphate metabolism(R)	0.0034	37	8	1.2607E-12	7.1858E-11	OCRL,PLCB3,PLCB1,INPP5B,INPP5A,PLCE1,PLCG1,INPP4B
PI Metabolism(R)	0.0054	59	7	2.2160E-09	9.0302E-08	PIP5K1B,PI4K2B,OCRL,INPP5K,MTMR4,PIK3C2B,INPP4B
Phospholipase D signaling pathway(K)	0.0133	144	9	2.3764E-09	9.0302E-08	PIP5K1B,DGKA,PLCB3,DGKE,DGKG,PLCB1,PLD2,PLCG1,PLA2G4F
Choline metabolism in cancer(K)	0.0093	101	8	3.2851E-09	1.0512E-07	PIP5K1B,DGKA,DGKE,DGKG,PLD2,CHPT1,PLCG1,PLA2G4F
Glycerophospholipid metabolism(K)	0.0087	95	7	5.6493E-08	1.5818E-06	DGKA,CEPT1,DGKE,DGKG,PLD2,CHPT1,PLA2G4F
Oxidative phosphorylation(K)	0.0122	133	7	5.3809E-07	1.3452E-05	ATP6AP1,ATP6V1G2,NDUFS1,NDUFB10,NDUFA6,ATP6V1C2,ATP6V0E2
Vibrio cholerae infection(K)	0.0047	51	5	1.3064E-06	2.8741E-05	ATP6AP1,ATP6V1G2,ATP6V1C2,ATP6V0E2,PLCG1
Epithelial cell signaling in Helicobacter pylori infection(K)	0.0063	68	5	5.2597E-06	1.0519E-04	ATP6AP1,ATP6V1G2,ATP6V1C2,ATP6V0E2,PLCG1
hemoglobins chaperone(B)	0.0009	10	3	7.5049E-06	1.4259E-04	UROS,ALAS1,CPOX
Iron uptake and transport(R)	0.0035	38	4	1.2356E-05	2.1006E-04	ATP6AP1,ATP6V1G2,ATP6V1C2,ATP6V0E2
Ether lipid metabolism(K)	0.0041	45	4	2.3854E-05	3.7512E-04	CEPT1,PLD2,CHPT1,PLA2G4F
Metabolism of porphyrins(R)	0.0014	15	3	2.5008E-05	3.7512E-04	UROS,ALAS1,CPOX
Valine, leucine and isoleucine degradation(K)	0.0044	48	4	3.0635E-05	4.2890E-04	MCCC2,MCCC1,ALDH2,ABAT
Glycerolipid metabolism(K)	0.0054	59	4	6.7925E-05	8.8303E-04	DGKA,DGKE,DGKG,ALDH2
