# Supplementary material for: Modulation of Immune Signaling and Metabolism Highlights Host and Fungal Transcriptional Responses in Mouse Models of Invasive Pulmonary Aspergillosis
Source: Sci Rep. 2017 Dec 6;7:17096. doi: 10.1038/s41598-017-17000-1 (PMC5719083; doi:10.1038/s41598-017-17000-1)
Supplement: Supplementary file 1 — Supplementary zip [file 41598_2017_17000_MOESM1_ESM.zip › Supp_Files_Final/Supp_File_5_Metabolism_Pathways/Reactome/Group6_Reactome_Output.txt]

GeneSet	RatioOfProteinInGeneSet	NumberOfProteinInGeneSet	ProteinFromNetwork	P-value	FDR	Nodes
Cholesterol biosynthesis(R)	0.0018	20	3	6.2339E-09	1.2468E-08	MSMO1,SQLE,LSS
Steroid biosynthesis(K)	0.0018	20	3	6.2339E-09	1.2468E-08	MSMO1,SQLE,LSS
Regulation of cholesterol biosynthesis by SREBP (SREBF)(R)	0.0049	53	2	7.1128E-05	7.1128E-05	SQLE,LSS
