# Supplementary material for: Modulation of Immune Signaling and Metabolism Highlights Host and Fungal Transcriptional Responses in Mouse Models of Invasive Pulmonary Aspergillosis
Source: Sci Rep. 2017 Dec 6;7:17096. doi: 10.1038/s41598-017-17000-1 (PMC5719083; doi:10.1038/s41598-017-17000-1)
Supplement: Supplementary file 1 — Supplementary zip [file 41598_2017_17000_MOESM1_ESM.zip › Supp_Files_Final/Supp_File_5_Metabolism_Pathways/Reactome/Group7_Reactome_Output.txt]

GeneSet	RatioOfProteinInGeneSet	NumberOfProteinInGeneSet	ProteinFromNetwork	P-value	FDR	Nodes
Metabolic pathways(K)	0.1165	1266	10	4.6051E-10	6.4472E-08	GBE1,POLD1,SYNJ1,GYS1,POLA1,ATP6V0A1,DGKZ,PIP5K1C,PLCB2,ATP6V0D2
Phosphatidylinositol signaling system(K)	0.0091	99	4	1.3844E-06	9.6911E-05	SYNJ1,DGKZ,PIP5K1C,PLCB2
