# Supplementary material for: Modulation of Immune Signaling and Metabolism Highlights Host and Fungal Transcriptional Responses in Mouse Models of Invasive Pulmonary Aspergillosis
Source: Sci Rep. 2017 Dec 6;7:17096. doi: 10.1038/s41598-017-17000-1 (PMC5719083; doi:10.1038/s41598-017-17000-1)
Supplement: Supplementary file 1 — Supplementary zip [file 41598_2017_17000_MOESM1_ESM.zip › Supp_Files_Final/Supp_File_5_Metabolism_Pathways/Reactome/Group8_Reactome_Output.txt]

GeneSet	RatioOfProteinInGeneSet	NumberOfProteinInGeneSet	ProteinFromNetwork	P-value	FDR	Nodes
Metabolic pathways(K)	0.1165	1266	28	1.1102E-16	8.6597E-15	HSD17B10,CDIPT,POLR2E,ZNRD1,ITPKB,ACAT2,ITPKA,HADHA,HADHB,CDS2,UGT1A9,UPRT,CKMT2,PLCD3,DHODH,PIGC,PLCD1,ACAA2,POLR3K,PI4KB,PIGQ,CDS1,UGT1A1,SDHA,CKM,UCKL1,PCCB,PCCA
Valine, leucine and isoleucine degradation(K)	0.0044	48	7	3.5809E-11	1.3966E-09	HSD17B10,ACAT2,HADHA,HADHB,ACAA2,PCCB,PCCA
Phosphatidylinositol signaling system(K)	0.0091	99	8	1.2536E-10	3.2593E-09	CDIPT,ITPKB,ITPKA,CDS2,PLCD3,PLCD1,PI4KB,CDS1
Inositol phosphate metabolism(K)	0.0065	71	6	2.5903E-08	4.9215E-07	CDIPT,ITPKB,ITPKA,PLCD3,PLCD1,PI4KB
Pyrimidine metabolism(K)	0.0097	105	6	2.5539E-07	3.8309E-06	POLR2E,ZNRD1,UPRT,DHODH,POLR3K,UCKL1
Glycerophospholipid biosynthesis(R)	0.0064	70	5	9.6324E-07	1.2522E-05	CDIPT,HADHA,HADHB,CDS2,CDS1
Propanoate metabolism(K)	0.0029	32	4	1.4549E-06	1.6004E-05	ACAT2,HADHA,PCCB,PCCA
Inositol phosphate metabolism(R)	0.0034	37	4	2.5775E-06	2.3198E-05	ITPKB,ITPKA,PLCD3,PLCD1
Fatty acid degradation(K)	0.0040	44	4	5.0913E-06	4.0731E-05	ACAT2,HADHA,HADHB,ACAA2
Fatty acid metabolism(K)	0.0044	48	4	7.1601E-06	5.0120E-05	ACAT2,HADHA,HADHB,ACAA2
Fatty acid, triacylglycerol, and ketone body metabolism(R)	0.0179	195	6	8.9539E-06	6.1254E-05	HADHA,HADHB,UGT1A9,ACAA2,PCCB,PCCA
Carbon metabolism(K)	0.0105	114	5	1.0209E-05	6.1254E-05	ACAT2,HADHA,SDHA,PCCB,PCCA
Fatty acid elongation(K)	0.0023	25	3	3.8204E-05	2.2923E-04	HADHA,HADHB,ACAA2
Glyoxylate and dicarboxylate metabolism(K)	0.0026	28	3	5.3397E-05	2.6699E-04	ACAT2,PCCB,PCCA
RNA polymerase(K)	0.0029	32	3	7.9159E-05	3.9580E-04	POLR2E,ZNRD1,POLR3K
Drug metabolism - other enzymes(K)	0.0042	46	3	2.2954E-04	9.1815E-04	UGT1A9,UGT1A1,UCKL1
