# Supplementary material for: Modulation of Immune Signaling and Metabolism Highlights Host and Fungal Transcriptional Responses in Mouse Models of Invasive Pulmonary Aspergillosis
Source: Sci Rep. 2017 Dec 6;7:17096. doi: 10.1038/s41598-017-17000-1 (PMC5719083; doi:10.1038/s41598-017-17000-1)
Supplement: Supplementary file 1 — Supplementary zip [file 41598_2017_17000_MOESM1_ESM.zip › Supp_Files_Final/Supp_File_5_Metabolism_Pathways/Reactome/Group9_Reactome_Output.txt]

GeneSet	RatioOfProteinInGeneSet	NumberOfProteinInGeneSet	ProteinFromNetwork	P-value	FDR	Nodes
The citric acid (TCA) cycle and respiratory electron transport(R)	0.0148	161	24	1.1102E-16	9.9920E-16	NDUFB4,ATP5E,NDUFAB1,PDHB,NDUFB2,NDUFS7,UQCR10,UQCR11,PDHA1,SUCLA2,ATP5H,ATP5J2,NDUFB11,NDUFA3,NDUFA9,SUCLG1,NDUFA7,NDUFC2,NDUFA13,IDH3B,NDUFC1,NDUFV3,UQCRH,NDUFV1
Metabolic pathways(K)	0.1165	1266	41	1.1102E-16	9.9920E-16	ALDOA,INPP1,NDUFB4,ATP5E,POLR2G,POLR2F,IMPA1,TUSC3,NDUFAB1,PGAM2,CERS5,CERS3,PDHB,NDUFB2,NDUFS7,UQCR10,UQCR11,CERS2,PDHA1,SUCLA2,ITPK1,ATP5H,BCKDHA,ATP5J2,NDUFB11,NDUFA3,NDUFA9,SUCLG1,MCAT,NDUFA7,NDUFC2,NDUFA13,IDH3B,POLR1C,NDUFC1,POLR3B,NDUFV3,UQCRH,NDUFV1,DPM1,DPM3
Non-alcoholic fatty liver disease (NAFLD)(K)	0.0139	151	16	1.1102E-16	9.9920E-16	NDUFB4,NDUFAB1,NDUFB2,NDUFS7,UQCR10,UQCR11,NDUFB11,NDUFA3,NDUFA9,NDUFA7,NDUFC2,NDUFA13,NDUFC1,NDUFV3,UQCRH,NDUFV1
Oxidative phosphorylation(K)	0.0122	133	19	1.1102E-16	9.9920E-16	NDUFB4,ATP5E,NDUFAB1,NDUFB2,NDUFS7,UQCR10,UQCR11,ATP5H,ATP5J2,NDUFB11,NDUFA3,NDUFA9,NDUFA7,NDUFC2,NDUFA13,NDUFC1,NDUFV3,UQCRH,NDUFV1
Parkinson's disease(K)	0.0131	142	18	1.1102E-16	9.9920E-16	NDUFB4,ATP5E,NDUFAB1,NDUFB2,NDUFS7,UQCR10,UQCR11,ATP5H,NDUFB11,NDUFA3,NDUFA9,NDUFA7,NDUFC2,NDUFA13,NDUFC1,NDUFV3,UQCRH,NDUFV1
Alzheimer's disease(K)	0.0157	171	18	1.1102E-16	9.9920E-16	NDUFB4,ATP5E,NDUFAB1,NDUFB2,NDUFS7,UQCR10,UQCR11,ATP5H,NDUFB11,NDUFA3,NDUFA9,NDUFA7,NDUFC2,NDUFA13,NDUFC1,NDUFV3,UQCRH,NDUFV1
Huntington's disease(K)	0.0178	193	20	1.1102E-16	9.9920E-16	NDUFB4,ATP5E,POLR2G,POLR2F,NDUFAB1,NDUFB2,NDUFS7,UQCR10,UQCR11,ATP5H,NDUFB11,NDUFA3,NDUFA9,NDUFA7,NDUFC2,NDUFA13,NDUFC1,NDUFV3,UQCRH,NDUFV1
Citrate cycle (TCA cycle)(K)	0.0028	30	5	1.1061E-07	8.8490E-07	PDHB,PDHA1,SUCLA2,SUCLG1,IDH3B
Carbon metabolism(K)	0.0105	114	7	2.2992E-07	1.6094E-06	ALDOA,PGAM2,PDHB,PDHA1,SUCLA2,SUCLG1,IDH3B
Glyoxylate metabolism and glycine degradation(R)	0.0018	20	4	1.1003E-06	6.6018E-06	NDUFAB1,PDHB,PDHA1,BCKDHA
RNA polymerase(K)	0.0029	32	4	6.9793E-06	4.1876E-05	POLR2G,POLR2F,POLR1C,POLR3B
Glycolysis / Gluconeogenesis(K)	0.0062	67	4	1.2195E-04	6.0976E-04	ALDOA,PGAM2,PDHB,PDHA1
