# Supplementary material for: Modulation of Immune Signaling and Metabolism Highlights Host and Fungal Transcriptional Responses in Mouse Models of Invasive Pulmonary Aspergillosis
Source: Sci Rep. 2017 Dec 6;7:17096. doi: 10.1038/s41598-017-17000-1 (PMC5719083; doi:10.1038/s41598-017-17000-1)
Supplement: Supplementary file 1 — Supplementary zip [file 41598_2017_17000_MOESM1_ESM.zip › Supp_Files_Final/Supp_File_6_Afum_DEGs/AFUBs_Down_Diff_Norm_LD2_LD3.csv]

AFUB_086950
AFUB_084150
AFUB_075800
AFUB_003290
AFUB_030160
AFUB_036090
AFUB_058610
AFUB_094820
AFUB_075690
AFUB_101300
AFUB_094830
AFUB_084490
AFUB_051830
AFUB_094800
AFUB_094840
AFUB_094810
AFUB_094850
