# Supplementary material for: Modulation of Immune Signaling and Metabolism Highlights Host and Fungal Transcriptional Responses in Mouse Models of Invasive Pulmonary Aspergillosis
Source: Sci Rep. 2017 Dec 6;7:17096. doi: 10.1038/s41598-017-17000-1 (PMC5719083; doi:10.1038/s41598-017-17000-1)
Supplement: Supplementary file 1 — Supplementary zip [file 41598_2017_17000_MOESM1_ESM.zip › Supp_Files_Final/Supp_File_6_Afum_DEGs/AFUBs_Down_Diff_Norm_LD2_SD2.csv]

AFUB_036090
AFUB_044850
AFUB_083170
AFUB_063700
AFUB_038500
AFUB_055310
AFUB_051360
AFUB_051820
AFUB_013970
AFUB_017380
AFUB_044800
AFUB_091700
AFUB_050190
AFUB_085860
AFUB_009800
AFUB_041000
AFUB_007800
AFUB_084150
AFUB_051830
