# Supplementary material for: Modulation of Immune Signaling and Metabolism Highlights Host and Fungal Transcriptional Responses in Mouse Models of Invasive Pulmonary Aspergillosis
Source: Sci Rep. 2017 Dec 6;7:17096. doi: 10.1038/s41598-017-17000-1 (PMC5719083; doi:10.1038/s41598-017-17000-1)
Supplement: Supplementary file 1 — Supplementary zip [file 41598_2017_17000_MOESM1_ESM.zip › Supp_Files_Final/Supp_File_6_Afum_DEGs/AFUBs_Down_Diff_Norm_LD3_SD3.csv]

AFUB_084020
AFUB_071650
AFUB_004020
AFUB_056780
AFUB_087060
AFUB_071170
AFUB_049060
AFUB_092190
AFUB_071450
AFUB_009810
AFUB_009800
AFUB_097520
AFUB_027710
AFUB_045650
AFUB_035140
AFUB_071410
AFUB_101390
AFUB_085860
AFUB_041670
AFUB_096470
