# Supplementary material for: Modulation of Immune Signaling and Metabolism Highlights Host and Fungal Transcriptional Responses in Mouse Models of Invasive Pulmonary Aspergillosis
Source: Sci Rep. 2017 Dec 6;7:17096. doi: 10.1038/s41598-017-17000-1 (PMC5719083; doi:10.1038/s41598-017-17000-1)
Supplement: Supplementary file 1 — Supplementary zip [file 41598_2017_17000_MOESM1_ESM.zip › Supp_Files_Final/Supp_File_6_Afum_DEGs/AFUBs_Up_Diff_Norm_LD2_LD3.csv]

AFUB_097230
AFUB_101390
AFUB_048310
AFUB_098630
AFUB_070430
AFUB_036810
AFUB_097000
AFUB_085860
AFUB_044970
AFUB_094380
AFUB_101310
AFUB_097160
AFUB_078170
AFUB_003800
AFUB_074320
AFUB_035770
AFUB_058520
AFUB_070460
AFUB_049350
AFUB_049060
AFUB_030840
AFUB_038370
AFUB_086210
