# Supplementary material for: Modulation of Immune Signaling and Metabolism Highlights Host and Fungal Transcriptional Responses in Mouse Models of Invasive Pulmonary Aspergillosis
Source: Sci Rep. 2017 Dec 6;7:17096. doi: 10.1038/s41598-017-17000-1 (PMC5719083; doi:10.1038/s41598-017-17000-1)
Supplement: Supplementary file 1 — Supplementary zip [file 41598_2017_17000_MOESM1_ESM.zip › Supp_Files_Final/Supp_File_6_Afum_DEGs/AFUBs_Up_Diff_Norm_LD2_SD2.csv]

AFUB_029570
AFUB_087540
AFUB_006960
AFUB_023080
AFUB_031240
AFUB_025850
AFUB_036810
AFUB_094610
AFUB_068740
AFUB_024140
AFUB_030220
AFUB_001810
AFUB_043660
AFUB_099090
AFUB_003800
AFUB_050450
AFUB_036860
AFUB_035770
AFUB_052690
AFUB_010560
AFUB_041460
AFUB_005840
AFUB_066560
AFUB_075790
AFUB_053890
AFUB_013260
