# Supplementary material for: Modulation of Immune Signaling and Metabolism Highlights Host and Fungal Transcriptional Responses in Mouse Models of Invasive Pulmonary Aspergillosis
Source: Sci Rep. 2017 Dec 6;7:17096. doi: 10.1038/s41598-017-17000-1 (PMC5719083; doi:10.1038/s41598-017-17000-1)
Supplement: Supplementary file 1 — Supplementary zip [file 41598_2017_17000_MOESM1_ESM.zip › Supp_Files_Final/Supp_File_6_Afum_DEGs/AFUBs_Up_Diff_Norm_LD3_SD3.csv]

AFUB_094850
AFUB_094810
AFUB_099090
AFUB_014070
AFUB_094840
AFUB_075690
AFUB_014080
AFUB_094800
AFUB_075710
AFUB_035530
AFUB_050540
AFUB_079250
AFUB_099100
AFUB_075780
AFUB_091980
AFUB_075750
AFUB_035520
AFUB_092360
AFUB_035510
AFUB_050220
AFUB_075800
AFUB_075700
AFUB_075770
AFUB_075720
AFUB_035490
AFUB_056820
AFUB_075730
AFUB_026030
AFUB_089550
AFUB_092390
AFUB_075790
AFUB_092370
AFUB_094820
AFUB_099080
AFUB_042320
AFUB_049500
AFUB_020800
AFUB_094830
AFUB_000420
AFUB_075740
AFUB_025940
AFUB_050210
AFUB_031240
AFUB_000990
AFUB_000100
AFUB_030160
AFUB_048130
AFUB_086910
AFUB_050530
AFUB_079260
AFUB_038480
AFUB_101300
AFUB_023080
AFUB_064810
AFUB_010050
AFUB_093320
AFUB_052730
AFUB_066690
AFUB_086950
