# Supplementary material for: Modulation of Immune Signaling and Metabolism Highlights Host and Fungal Transcriptional Responses in Mouse Models of Invasive Pulmonary Aspergillosis
Source: Sci Rep. 2017 Dec 6;7:17096. doi: 10.1038/s41598-017-17000-1 (PMC5719083; doi:10.1038/s41598-017-17000-1)
Supplement: Supplementary file 1 — Supplementary zip [file 41598_2017_17000_MOESM1_ESM.zip › Supp_Files_Final/Supp_File_6_Afum_DEGs/AFUBs_Up_Diff_Norm_SD2_SD3.csv]

AFUB_035510
AFUB_097230
AFUB_035530
AFUB_035520
AFUB_090520
AFUB_014070
AFUB_056820
AFUB_035490
AFUB_026030
AFUB_101660
AFUB_099330
AFUB_091330
AFUB_084670
AFUB_098630
AFUB_020800
AFUB_081040
AFUB_087440
AFUB_068340
AFUB_018460
AFUB_080950
AFUB_026880
AFUB_006530
AFUB_042330
AFUB_014080
AFUB_070460
AFUB_042320
AFUB_099090
AFUB_086700
AFUB_086670
AFUB_029280
AFUB_086710
AFUB_061470
AFUB_086210
AFUB_086740
AFUB_015090
