# Supplementary material for: Modulation of Immune Signaling and Metabolism Highlights Host and Fungal Transcriptional Responses in Mouse Models of Invasive Pulmonary Aspergillosis
Source: Sci Rep. 2017 Dec 6;7:17096. doi: 10.1038/s41598-017-17000-1 (PMC5719083; doi:10.1038/s41598-017-17000-1)
Supplement: Supplementary file 1 — Supplementary zip [file 41598_2017_17000_MOESM1_ESM.zip › Supp_Files_Final/Supp_File_7_Afum_GO/LD2_LD3_Down_GO.xls]

## Sheet: Worksheet
GO ID	GO name	GO namespace	Gene ID(s)	Exact p-value	Adjusted p-value	# genes / category	# genes / input
GO:0004592	pantoate-beta-alanine ligase activity	MF	AFUB_058610	0.0013559	0.032542	1 / 1	1 / 17
GO:0030170	pyridoxal phosphate binding	MF	AFUB_075690 | AFUB_094810	0.0038153	0.045783	2 / 71	2 / 17
