# Supplementary material for: Modulation of Immune Signaling and Metabolism Highlights Host and Fungal Transcriptional Responses in Mouse Models of Invasive Pulmonary Aspergillosis
Source: Sci Rep. 2017 Dec 6;7:17096. doi: 10.1038/s41598-017-17000-1 (PMC5719083; doi:10.1038/s41598-017-17000-1)
Supplement: Supplementary file 1 — Supplementary zip [file 41598_2017_17000_MOESM1_ESM.zip › Supp_Files_Final/Supp_File_7_Afum_GO/LD2_LD3_Up_GO.xls]

## Sheet: Worksheet
GO ID	GO name	GO namespace	Gene ID(s)	Exact p-value	Adjusted p-value	# genes / category	# genes / input
GO:0052837	thiazole biosynthetic process	BP	AFUB_074320	0.0023729	0.036976	1 / 1	1 / 23
GO:0045926	negative regulation of growth	BP	AFUB_085860	0.0023729	0.036976	1 / 1	1 / 23
GO:0015079	potassium ion transmembrane transporter activity	MF	AFUB_070460	0.0047405	0.036976	1 / 2	1 / 23
GO:0006952	defense response	BP	AFUB_085860	0.0047405	0.036976	1 / 2	1 / 23
GO:0004451	isocitrate lyase activity	MF	AFUB_070430	0.0047405	0.036976	1 / 2	1 / 23
GO:0009058	biosynthetic process	BP	AFUB_097230 | AFUB_098630	0.0094023	0.040994	2 / 63	2 / 23
GO:0071805	potassium ion transmembrane transport	BP	AFUB_070460	0.0094602	0.040994	1 / 4	1 / 23
GO:0009228	thiamine biosynthetic process	BP	AFUB_074320	0.0094602	0.040994	1 / 4	1 / 23
GO:0016832	aldehyde-lyase activity	MF	AFUB_038370	0.0094602	0.040994	1 / 4	1 / 23
