# Supplementary material for: Modulation of Immune Signaling and Metabolism Highlights Host and Fungal Transcriptional Responses in Mouse Models of Invasive Pulmonary Aspergillosis
Source: Sci Rep. 2017 Dec 6;7:17096. doi: 10.1038/s41598-017-17000-1 (PMC5719083; doi:10.1038/s41598-017-17000-1)
Supplement: Supplementary file 1 — Supplementary zip [file 41598_2017_17000_MOESM1_ESM.zip › Supp_Files_Final/Supp_File_7_Afum_GO/LD2_SD2_Down_GO.xls]

## Sheet: Worksheet
GO ID	GO name	GO namespace	Gene ID(s)	Exact p-value	Adjusted p-value	# genes / category	# genes / input
GO:0006633	fatty acid biosynthetic process	BP	AFUB_017380 | AFUB_084150	0.0015251	0.015975	2 / 27	2 / 19
GO:0045926	negative regulation of growth	BP	AFUB_085860	0.0022034	0.015975	1 / 1	1 / 19
GO:0006952	defense response	BP	AFUB_085860	0.0044023	0.018238	1 / 2	1 / 19
GO:0055114	oxidation-reduction process	BP	AFUB_007800 | AFUB_017380 | AFUB_044800 | AFUB_055310 | AFUB_063700 | AFUB_084150	0.0069718	0.022465	6 / 873	6 / 19
GO:0006779	porphyrin-containing compound biosynthetic process	BP	AFUB_007800	0.01533	0.040415	1 / 7	1 / 19
GO:0019028	viral capsid	CC	AFUB_013970	0.0065967	0.022465	1 / 3	1 / 19
GO:0004506	squalene monooxygenase activity	MF	AFUB_055310	0.0022034	0.015975	1 / 1	1 / 19
GO:0004109	coproporphyrinogen oxidase activity	MF	AFUB_007800	0.0022034	0.015975	1 / 1	1 / 19
GO:0016639	oxidoreductase activity, acting on the CH-NH2 group of donors, NAD or NADP as acceptor	MF	AFUB_063700	0.0044023	0.018238	1 / 2	1 / 19
GO:0004421	hydroxymethylglutaryl-CoA synthase activity	MF	AFUB_038500	0.0044023	0.018238	1 / 2	1 / 19
GO:0016491	oxidoreductase activity	MF	AFUB_017380 | AFUB_044800 | AFUB_055310 | AFUB_063700 | AFUB_084150	0.010844	0.031448	5 / 668	5 / 19
