# Supplementary material for: Modulation of Immune Signaling and Metabolism Highlights Host and Fungal Transcriptional Responses in Mouse Models of Invasive Pulmonary Aspergillosis
Source: Sci Rep. 2017 Dec 6;7:17096. doi: 10.1038/s41598-017-17000-1 (PMC5719083; doi:10.1038/s41598-017-17000-1)
Supplement: Supplementary file 1 — Supplementary zip [file 41598_2017_17000_MOESM1_ESM.zip › Supp_Files_Final/Supp_File_7_Afum_GO/LD2_SD2_UP_GO.xls]

## Sheet: Worksheet
GO ID	GO name	GO namespace	Gene ID(s)	Exact p-value	Adjusted p-value	# genes / category	# genes / input
GO:0006412	translation	BP	AFUB_003800 | AFUB_005840 | AFUB_010560 | AFUB_024140 | AFUB_036860 | AFUB_053890	1.459e-05	0.0002529	6 / 153	6 / 26
GO:0098655	cation transmembrane transport	BP	AFUB_041460 | AFUB_066560 | AFUB_094610	0.00015445	0.0016063	3 / 29	3 / 26
GO:0006812	cation transport	BP	AFUB_041460 | AFUB_066560 | AFUB_094610	0.00043771	0.0032516	3 / 41	3 / 26
GO:0019551	glutamate catabolic process to 2-oxoglutarate	BP	AFUB_023080	0.0037288	0.021544	1 / 1	1 / 26
GO:0005840	ribosome	CC	AFUB_003800 | AFUB_005840 | AFUB_010560 | AFUB_024140 | AFUB_036860 | AFUB_053890	5.9533e-06	0.00015478	6 / 131	6 / 26
GO:0005622	intracellular	CC	AFUB_005840 | AFUB_010560 | AFUB_024140 | AFUB_036860 | AFUB_053890	0.00020244	0.0017544	5 / 153	5 / 26
GO:0030529	ribonucleoprotein complex	CC	AFUB_003800 | AFUB_005840 | AFUB_024140	0.0060848	0.031641	3 / 102	3 / 26
GO:0003735	structural constituent of ribosome	MF	AFUB_003800 | AFUB_005840 | AFUB_010560 | AFUB_024140 | AFUB_036860 | AFUB_053890	2.3833e-06	0.00012393	6 / 112	6 / 26
GO:0019829	cation-transporting ATPase activity	MF	AFUB_041460 | AFUB_066560 | AFUB_094610	5.7316e-05	0.00074511	3 / 21	3 / 26
GO:0004352	glutamate dehydrogenase (NAD+) activity	MF	AFUB_023080	0.0037288	0.021544	1 / 1	1 / 26
GO:0003994	aconitate hydratase activity	MF	AFUB_001810	0.0074444	0.035191	1 / 2	1 / 26
