# Supplementary material for: Modulation of Immune Signaling and Metabolism Highlights Host and Fungal Transcriptional Responses in Mouse Models of Invasive Pulmonary Aspergillosis
Source: Sci Rep. 2017 Dec 6;7:17096. doi: 10.1038/s41598-017-17000-1 (PMC5719083; doi:10.1038/s41598-017-17000-1)
Supplement: Supplementary file 1 — Supplementary zip [file 41598_2017_17000_MOESM1_ESM.zip › Supp_Files_Final/Supp_File_7_Afum_GO/LD3_SD3_Down_GO.xls]

## Sheet: Worksheet
GO ID	GO name	GO namespace	Gene ID(s)	Exact p-value	Adjusted p-value	# genes / category	# genes / input
GO:0045926	negative regulation of growth	BP	AFUB_085860	0.0018644	0.030685	1 / 1	1 / 20
GO:0006952	defense response	BP	AFUB_085860	0.0037257	0.030685	1 / 2	1 / 20
GO:0015671	oxygen transport	BP	AFUB_004020	0.0055837	0.030685	1 / 3	1 / 20
GO:0006006	glucose metabolic process	BP	AFUB_084020	0.0074387	0.030685	1 / 4	1 / 20
GO:0019430	removal of superoxide radicals	BP	AFUB_056780	0.0092905	0.034065	1 / 5	1 / 20
GO:0006801	superoxide metabolic process	BP	AFUB_056780	0.011139	0.036759	1 / 6	1 / 20
GO:0006200	obsolete ATP catabolic process	BP	AFUB_009810 | AFUB_087060	0.014981	0.044942	2 / 103	2 / 20
GO:0042626	ATPase activity, coupled to transmembrane movement of substances	MF	AFUB_009810 | AFUB_087060	0.0022554	0.030685	2 / 39	2 / 20
GO:0019825	oxygen binding	MF	AFUB_004020	0.0055837	0.030685	1 / 3	1 / 20
GO:0016887	ATPase activity	MF	AFUB_009810 | AFUB_087060	0.0056225	0.030685	2 / 62	2 / 20
GO:0004784	superoxide dismutase activity	MF	AFUB_056780	0.0074387	0.030685	1 / 4	1 / 20
