# Supplementary material for: Modulation of Immune Signaling and Metabolism Highlights Host and Fungal Transcriptional Responses in Mouse Models of Invasive Pulmonary Aspergillosis
Source: Sci Rep. 2017 Dec 6;7:17096. doi: 10.1038/s41598-017-17000-1 (PMC5719083; doi:10.1038/s41598-017-17000-1)
Supplement: Supplementary file 1 — Supplementary zip [file 41598_2017_17000_MOESM1_ESM.zip › Supp_Files_Final/Supp_File_7_Afum_GO/LD3_SD3_Up_GO.xls]

## Sheet: Worksheet
GO ID	GO name	GO namespace	Gene ID(s)	Exact p-value	Adjusted p-value	# genes / category	# genes / input
GO:0016491	oxidoreductase activity	MF	AFUB_000100 | AFUB_000990 | AFUB_014070 | AFUB_014080 | AFUB_023080 | AFUB_031240 | AFUB_049500 | AFUB_050540 | AFUB_075720 | AFUB_075790 | AFUB_091980 | AFUB_092360 | AFUB_092390 | AFUB_094800 | AFUB_094850 | AFUB_099080	3.1205e-05	0.0026212	16 / 668	16 / 59
GO:0055114	oxidation-reduction process	BP	AFUB_000100 | AFUB_000990 | AFUB_014070 | AFUB_014080 | AFUB_023080 | AFUB_026030 | AFUB_031240 | AFUB_049500 | AFUB_050540 | AFUB_075720 | AFUB_075780 | AFUB_075790 | AFUB_091980 | AFUB_092360 | AFUB_092390 | AFUB_094800 | AFUB_094850 | AFUB_099080	6.3277e-05	0.0026576	18 / 873	18 / 59
GO:0005375	copper ion transmembrane transporter activity	MF	AFUB_020800 | AFUB_035530	0.00061177	0.012847	2 / 5	2 / 59
GO:0035434	copper ion transmembrane transport	BP	AFUB_020800 | AFUB_035530	0.00061177	0.012847	2 / 5	2 / 59
