# Supplementary material for: Modulation of Immune Signaling and Metabolism Highlights Host and Fungal Transcriptional Responses in Mouse Models of Invasive Pulmonary Aspergillosis
Source: Sci Rep. 2017 Dec 6;7:17096. doi: 10.1038/s41598-017-17000-1 (PMC5719083; doi:10.1038/s41598-017-17000-1)
Supplement: Supplementary file 1 — Supplementary zip [file 41598_2017_17000_MOESM1_ESM.zip › Supp_Files_Final/Supp_File_7_Afum_GO/SD2_SD3_Up_GO.xls]

## Sheet: Worksheet
GO ID	GO name	GO namespace	Gene ID(s)	Exact p-value	Adjusted p-value	# genes / category	# genes / input
GO:0005375	copper ion transmembrane transporter activity	MF	AFUB_020800 | AFUB_035530	0.00023118	0.0070509	2 / 5	2 / 35
GO:0035434	copper ion transmembrane transport	BP	AFUB_020800 | AFUB_035530	0.00023118	0.0070509	2 / 5	2 / 35
GO:0008080	N-acetyltransferase activity	MF	AFUB_018460 | AFUB_087440 | AFUB_090520	0.0013191	0.026821	3 / 45	3 / 35
GO:0009058	biosynthetic process	BP	AFUB_029280 | AFUB_097230 | AFUB_098630	0.0034787	0.037479	3 / 63	3 / 35
GO:0030170	pyridoxal phosphate binding	MF	AFUB_006530 | AFUB_029280 | AFUB_097230	0.0048767	0.037479	3 / 71	3 / 35
GO:0042132	fructose 1,6-bisphosphate 1-phosphatase activity	MF	AFUB_068340	0.0049153	0.037479	1 / 1	1 / 35
GO:0019310	inositol catabolic process	BP	AFUB_026030	0.0049153	0.037479	1 / 1	1 / 35
GO:0050113	inositol oxygenase activity	MF	AFUB_026030	0.0049153	0.037479	1 / 1	1 / 35
