# Supplementary material for: Modulation of Immune Signaling and Metabolism Highlights Host and Fungal Transcriptional Responses in Mouse Models of Invasive Pulmonary Aspergillosis
Source: Sci Rep. 2017 Dec 6;7:17096. doi: 10.1038/s41598-017-17000-1 (PMC5719083; doi:10.1038/s41598-017-17000-1)
Supplement: Supplementary file 1 — Supplementary zip [file 41598_2017_17000_MOESM1_ESM.zip › Supp_Files_Final/Supp_File_7_Afum_GO/SD2_SD_Down_GO.xls]

## Sheet: Worksheet
GO ID	GO name	GO namespace	Gene ID(s)	Exact p-value	Adjusted p-value	# genes / category	# genes / input
GO:0006457	protein folding	BP	AFUB_025150 | AFUB_025800 | AFUB_052690	8.7292e-06	0.00016585	3 / 46	3 / 6
GO:0051082	unfolded protein binding	MF	AFUB_025800 | AFUB_052690	0.00023555	0.0022377	2 / 24	2 / 6
GO:0042026	protein refolding	BP	AFUB_025150	0.0010169	0.0064407	1 / 1	1 / 6
GO:0070469	respiratory chain	CC	AFUB_028740	0.0081115	0.03853	1 / 8	1 / 6
GO:0044267	cellular protein metabolic process	BP	AFUB_025150	0.011139	0.041794	1 / 11	1 / 6
GO:0005524	ATP binding	MF	AFUB_025150 | AFUB_025800 | AFUB_052690	0.013198	0.041794	3 / 553	3 / 6
