# Supplementary material for: Modulation of Immune Signaling and Metabolism Highlights Host and Fungal Transcriptional Responses in Mouse Models of Invasive Pulmonary Aspergillosis
Source: Sci Rep. 2017 Dec 6;7:17096. doi: 10.1038/s41598-017-17000-1 (PMC5719083; doi:10.1038/s41598-017-17000-1)
Supplement: Supplementary file 1 — Supplementary zip [file 41598_2017_17000_MOESM1_ESM.zip › Supp_Files_Final/Supp_File_8_Funcat/LD2_SD2_Down_FunCat.xls]

## Sheet: Worksheet
FunCat ID	FunCat description	FunCat main category	Gene ID(s)	Exact p-value	Adjusted p-value	# genes / category	# genes / input
01.06.06.11	tetracyclic and pentacyclic triterpenes (cholesterin, steroids and hopanoids) metabolism	Metabolism	AFUB_017380 | AFUB_038500 | AFUB_055310 | AFUB_084150	3.0138e-05	0.00090413	4 / 106	4 / 19
01.06.06.09	triterpenes metabolism	Metabolism	AFUB_055310	0.0018749	0.028123	1 / 1	1 / 19
