# Supplementary material for: Modulation of Immune Signaling and Metabolism Highlights Host and Fungal Transcriptional Responses in Mouse Models of Invasive Pulmonary Aspergillosis
Source: Sci Rep. 2017 Dec 6;7:17096. doi: 10.1038/s41598-017-17000-1 (PMC5719083; doi:10.1038/s41598-017-17000-1)
Supplement: Supplementary file 1 — Supplementary zip [file 41598_2017_17000_MOESM1_ESM.zip › Supp_Files_Final/Supp_File_8_Funcat/LD2_SD2_Up_FunCat.xls]

## Sheet: Worksheet
FunCat ID	FunCat description	FunCat main category	Gene ID(s)	Exact p-value	Adjusted p-value	# genes / category	# genes / input
12.01.01	ribosomal proteins	Protein synthesis	AFUB_003800 | AFUB_005840 | AFUB_010560 | AFUB_024140 | AFUB_036860 | AFUB_053890	2.3193e-05	0.0015772	6 / 165	6 / 26
12.04	translation	Protein synthesis	AFUB_003800 | AFUB_005840 | AFUB_010560 | AFUB_036860 | AFUB_053890	0.00036851	0.012529	5 / 173	5 / 26
