# Supplementary material for: Modulation of Immune Signaling and Metabolism Highlights Host and Fungal Transcriptional Responses in Mouse Models of Invasive Pulmonary Aspergillosis
Source: Sci Rep. 2017 Dec 6;7:17096. doi: 10.1038/s41598-017-17000-1 (PMC5719083; doi:10.1038/s41598-017-17000-1)
Supplement: Supplementary file 1 — Supplementary zip [file 41598_2017_17000_MOESM1_ESM.zip › Supp_Files_Final/Supp_File_8_Funcat/LD3_SD3_Up_FunCat.xls]

## Sheet: Worksheet
FunCat ID	FunCat description	FunCat main category	Exact p-value	Adjusted p-value	# genes / category	# genes / input
1.2	secondary metabolism	Metabolism	6.6147e-05	0.0071763	18 / 871	18 / 59
20.01.01.01.01.01	siderophore-iron transport	Cellular transport, transport facilitation and transport routes	0.00012481	0.0071763	4 / 33	4 / 59
01.20.37.01	metabolism of thioredoxin, glutaredoxin, glutathion	Metabolism	0.00025085	0.0096159	3 / 16	3 / 59
20.01.01.01.01	heavy metal ion transport (Cu+, Fe3+, etc.)	Cellular transport, transport facilitation and transport routes	0.001812	0.048176	4 / 66	4 / 59
01.20.36	non-ribosomal peptide synthesis	Metabolism	0.0022215	0.048176	3 / 33	3 / 59
34.01.01.01	homeostasis of metal ions (Na, K, Ca etc.)	Interaction with the environment	0.0025135	0.048176	6 / 175	6 / 59
