# Supplementary material for: Modulation of Immune Signaling and Metabolism Highlights Host and Fungal Transcriptional Responses in Mouse Models of Invasive Pulmonary Aspergillosis
Source: Sci Rep. 2017 Dec 6;7:17096. doi: 10.1038/s41598-017-17000-1 (PMC5719083; doi:10.1038/s41598-017-17000-1)
Supplement: Supplementary file 1 — Supplementary zip [file 41598_2017_17000_MOESM1_ESM.zip › Supp_Files_Final/Supp_File_8_Funcat/SD2_SD3_Down_FunCat.xls]

## Sheet: Worksheet
FunCat ID	FunCat description	FunCat main category	Gene ID(s)	Exact p-value	Adjusted p-value	# genes / category	# genes / input
32.01.05	heat shock response	Cell rescue, defense and virulence	AFUB_025150 | AFUB_025800 | AFUB_052690	8.8765e-06	0.00033731	3 / 46	3 / 6
32.01	stress response	Cell rescue, defense and virulence	AFUB_025150 | AFUB_025800 | AFUB_028740 | AFUB_052690	6.3897e-05	0.001214	4 / 273	4 / 6
14.01	protein folding and stabilization	Protein fate (folding, modification, destination)	AFUB_025150 | AFUB_025800 | AFUB_052690	0.00019791	0.0025068	3 / 129	3 / 6
32.01.07	unfolded protein response (e.g. ER quality control)	Cell rescue, defense and virulence	AFUB_025800 | AFUB_052690	0.002593	0.024634	2 / 79	2 / 6
20.09.04	mitochondrial transport	Cellular transport, transport facilitation and transport routes	AFUB_025150 | AFUB_025800	0.0045409	0.034511	2 / 105	2 / 6
