# Supplementary material for: Modulation of Immune Signaling and Metabolism Highlights Host and Fungal Transcriptional Responses in Mouse Models of Invasive Pulmonary Aspergillosis
Source: Sci Rep. 2017 Dec 6;7:17096. doi: 10.1038/s41598-017-17000-1 (PMC5719083; doi:10.1038/s41598-017-17000-1)
Supplement: Supplementary file 1 — Supplementary zip [file 41598_2017_17000_MOESM1_ESM.zip › Supp_Files_Final/Supp_File_8_Funcat/SD2_SD3_Up_FunCat.xls]

## Sheet: Worksheet
FunCat ID	FunCat description	FunCat main category	Gene ID(s)	Exact p-value	Adjusted p-value	# genes / category	# genes / input
34.01.01.01	homeostasis of metal ions (Na, K, Ca etc.)	Interaction with the environment	AFUB_015090 | AFUB_020800 | AFUB_035490 | AFUB_035520 | AFUB_070460	0.0010558	0.044288	5 / 175	5 / 35
01.01.09.02.02	degradation of serine	Metabolism	AFUB_006530 | AFUB_101660	0.0010935	0.044288	2 / 11	2 / 35
16.21.17	pyridoxal phosphate binding	Protein with binding function or cofactor requirement (structural or analytic)	AFUB_029280 | AFUB_097230 | AFUB_099090	0.0017471	0.047171	3 / 53	3 / 35
