# Supplementary material for: Modulation of Immune Signaling and Metabolism Highlights Host and Fungal Transcriptional Responses in Mouse Models of Invasive Pulmonary Aspergillosis
Source: Sci Rep. 2017 Dec 6;7:17096. doi: 10.1038/s41598-017-17000-1 (PMC5719083; doi:10.1038/s41598-017-17000-1)
Supplement: Supplementary file 1 — Supplementary zip [file 41598_2017_17000_MOESM1_ESM.zip › Supp_Files_Final/Supp_File_9_Afum_Cluster_I14/Cluster_I14_0]

CADAFUBP00002949	"Oxidoreductase, FAD-binding, putative"
CADAFUBP00004409	"Putative uncharacterized protein"
CADAFUBP00008568	"FAD dependent oxidoreductase, putative"
CADAFUBP00004463	"Putative uncharacterized protein"
CADAFUBP00001668	"FAD/FMN-containing protein"
CADAFUBP00004662	"FAD-dependent oxygenase, putative"
CADAFUBP00007762	"Putative uncharacterized protein"
CADAFUBP00009202	"FAD/FMN-containing isoamyl alcohol oxidase MreA"
CADAFUBP00007609	"FAD binding domain protein"
CADAFUBP00003307	"FAD binding oxidoreductase CpoX1"
CADAFUBP00008505	"Isoamyl alcohol oxidase, putative"
##############################
>CADAFUBP00002949
TSTCVGRLSFLVSWLTDSCAVSGFDEHPRPQATSAEDVSKALRVLVPKACKFAVRSGGHG
AIAGIANIQDGVTIDLSALNWVIPSADRSLVSVGPGQRWGRVYAALDRLGLSVPGGRDSP
VGVGGTTLGGGFGYFATEAGFACDSVVEFQVVLANGRIVNATKDNEHDLWLALKGGANNF
GIVTNFIFRTFPLGRVWGGHIYYPVSTLDQQLDAFYRFTSDPNYDVKAGLIHNFAFTPAT
GPLLTNLLAYASPEENPAPFRSFTSIQPQIMASTKVMTLEALAEEGGSLSPNSRQQLTFA
VTFENNLDLLTQVFDIWNASTADVSAIPSIQWSLSIEPIVPAIAHQSAIKGGNVLGLDVP
RQGLVLALLSATFNHSQEYPIVRAAAEKLSNNIISAAKAACAYNPYIDLNHAAPWQDPIA
SYGDRIQAFLRQTAGKYDPQGVFQRLCPGGFKVN

>CADAFUBP00004409
NRNISVTGTPCACTQLESFYPDKLLLPSAARYTVEATSYWDIRSDLHPSCIFLPTTAEEV
ANAVKILTHCDAHFAVRGGGHMNFPGANNIDNGVLIALSGLNKFTVYNGTIDVGPGMTWY
DVYSALDPYGRIAIGGRLKTIGVPGLTLIGGVHYFINKYGFAMDNVVRYEVVLGNGTQVV
ASANSHPDLFWALKGGANNFGIVTKFTLKTFAIPKISTTLQSFNESGIYDYITALCDLVK
LDEPNPIAAGGVFTIDYNVTTKVSSASLIGVQEGISRPPSQFANFTALPGMSKVHNVTTG
KQFASGLVTPNQMFRVMFSHHTVQPDPETLYSIYQAWKTAVDEIADVKGLYPTFVMNLSP
AGAARVGRTNGIGNVWGLDEQPMIWWQFSTGWDLASDDIRVQTWSRRLTESLHAINREKG
ISSEFVYMGDAGEWQDPFVGFPAANVRRMKAVRSAYDPLGTFSRLNWATGTTTDTLRKQD
IQTELNYWGGTNDPIIIDFAKPDGKERFAEAENQQAKHPVFIHDIRGTKDQYTLETRGFQ
YVHDEVPDFDDWTDEQKVIDTLIPRSEELVRKIIGAKETITFAHRIRCFASDDAKLADNR
APAHSVHTDFTVAGALRHLETAVPDPERRQQLLSGRVMIINVWRPLKTVHRDPLAVCDWQ
STNPQDIIPFRLVLPQGWNELSKVQYNKDHRWYYLSNQQRDEPLVFKQFDSGKLEEGGCT
LPHSAFEHPSMTEHEPRQSIEIKMFAFL

>CADAFUBP00008568
DICSVIKQQGIEIQKPLSPHYYKDLANYWSAACGDLKPTCIATPTSALEMSAIVKQLHNF
DDLFAVKSGGHMPNNGFASIQDGLLISTENLDQVIYNPEDQTAIIGPGLTWEDAQKGLDG
TGRTLVGGRLGGVGVGGYMLGGGLSFLSSQYGWAANNVVNFEVVLANGTVVNANAKENTD
LFAALKGGGNNFGIVTAYTLQTHPQDHKVWGGNYIFTADKTPQVLSALRDFTEHYPDDKA
AIIVTCEHGLLIHTWIMFLFYDGPEPPEGVFTNFTAIGPTDTTKTWDSYYDLLKHNDIFI
LHGQRYTIATETTPLPNKTVGAEVMQRYYDHWFNVTNTVLEVPNMLGSIAFQPMPRTITS
KAKARGGDLLDFPTDQDYIIIELDFSYAFAADDGKIDAANQNLYRGFDNIISDNIDKGLL
PDVYRPLFLNDAYFRQDYWGRIRTREQALQTRIKYDPDGFFQKRTSGGFRLH

>CADAFUBP00004463
QTSKASSSAFEPDNFDVNAALYNLGVDVSTIPALTALQPQSTKSACRAACGALGFLYGPS
RAFTQNTTAYSNATGSYWSAQQEEVRPDCIFQPSVNTDVSIIVLLARYTGCPFAIKSGGH
AAFAGASSIQGGITVLLKDLNTITLNDNRSVVSVGPGNVWVQVYSALEPYGLAAIGGRVS
TIGVGGLTTGGGISFYSNLYGWACDNVESFEV

>CADAFUBP00001668
HYRRRCAYGDDCWPDSQTWNDFNATVGGRLIQSFPSAAVCHTQRYNAIKCDMAKRSWLDS
FWRANQTGAYSATVWEMGNTGQCFIDTPVSAPCDQGLVPYFSIRANSVEDIQKTVKFAGE
KDLSLVIKNTGHDHLGRSSGKGALSIWTHNLKGIDWHDSFVPRGAPAAVKGLPAATLQAG
EQWFDVYQAAAKQGVLIVGGSARTVGAAGGYVLGGGHSPFAHYYGLATDNVLEMSIVSAD
GRHRVINAYSDPEYFWAVRGGGGSAWGVVTSVTYKTHPVPQNLTIGFVQLNATDRSSSTR
LTSESLKLIPAVTDAGYTGYGSFTQGFQAIFLQPNGTIESFNQTFAPFSNLTQLPGVTGA
LAAYSATWNDYLRTLLQDPNIGTNIQDTSRLLTAEVIRDKADDLAELIVDNDQAAGFNFS
KEGPVFSIGKVNTKERDNTAVHEIWKHSHALLSISVNWPDNATACEKDEKRHQMVQLSKR
FTEIVGPDGGTYVNEASPYEPQWQRVFWGKKYERLLSVKKRVDPTQLFVCNRCVGTDLVL
QP

>CADAFUBP00004662
LSVPVARDLRGICPRGDDDLKELGAKLSRTGKIYFPGSTEFEQASTRWSVLETPTVNVVV
VPGTENDVVETVKYANKKNLPFLAYNGVHGAITTLGRMDHGIEIYLNQLSGVEISKDGKT
AKIGGGTKSKLVTDQLWAAGKQTVTGTCECVSYLGPALGGGHGWLQGHHGLVADQFVSAN
IVLANGSLKTIDAKSDLWWALNGAGHNFGIVTSVTTKIYDIQHADWAIDTLIFSGDKVEA
VYQAANEHLLKNGTQPVDLINWSYWLNIPTADPNNPVILFYIIQEGVKTVDPAYTKPFHD
IGPLSAEAIGGSYTDLAGWTGIATTSPPCQKAGLVNPRFPIYLREYNVPAQKTAYDIFAA
ATRGSSAFNNSIFMFEGYSTQGVKAINSKSSAFAFRNENLLAAPLVTYAPAGPERDNDAK
QLGNQLRQILFQASGLNEIGAYVNYAYGDETPQQWYGSEQWRQDRLRALKKKYDPAGKFS
FYGPIA

>CADAFUBP00007762
AQCRCLPGDSCWPSPASWAALNSTVGGRLVATVPIGSPCHDPTYDAAACAALRDAWNLPQ
THIESSSSIMQTYFANQSCDPFTAQSKPCTLGNYVNYAVNVSSSNDVIAAVNFARKNNIR
FVIRNTGHDYFARSSGAGALSVWMHHFNDIQYKDWSDSHYKGPAFKVGAGVMGFQVLEAA
HARGLVVVGGECPTVGLAGGYIQGGGHSALSTSYGLGADNALEFQVVTAAGKLVTANRST
NPDLFWAISGGGAGNYGVVISATIKAHPDATVAGAGLQFLSSKTTADKFYEAISEFHGLL
PEMIDAGATVIYQVASSFFAINPITAYNKTTDDVKTLLAPFINVLDSLSIPYTVSYTEYA
SYYDHYNKYMGPLPYGNLGVGEYQYGGRLIPRDVLDNNAAGFASVIRNITEHGVIAVGVG
MNVSQPGDVSNAIFPALRNAAITMQIGTHWNETAPWSQMLEDQYKMTNEYVPQLEAVTPG
SGCYQNEANFRQPNWKDTFFGVNYSPLLKIKQKWDPSYFFYALKAVGSDYWTVDDSGRMC
HA

>CADAFUBP00009202
SNASQTACRCFPGEACWPSPQVWSAFNQSIDGRLVATVPLGTPCHAPNYDAATCEALKAQ
WQLPEIHYESSSSIMAPFFTNGTCDPFHPVSKPCTLGNYVVYAVNVSRPEHIRTAMQFAT
KHNIRVVVRNTGHDYNGKSTGAGALAIWTHHLKDIEIKDWSDQHYQGKAIKVGAGVQGIE
AYRAADTNGLEVVGGECPTVGLAGGYTQGGGHSALASRHGLAADQVLEWEVIDGQGNFLV
ANRDNEHADLYWALSGGGGGTYGVVWSMTSKAHAGTPVSGLNLTFTNAGISQDTFYEAVA
LYHSTLPAIVDAGAMSVWYFTNTSFSISPLTGPNIPVAKLRELVRPFTDGLTRLGITYTT
YAAQFDSYLAEFEAMQSPIEVGIAQYGGWLIPRSVVQTNNAELTAAYRAITSDGATFIGV
GLNVSTAVTGDVSNAVLPAWRDTLIDTVITTPWNWTAPTADMIALQHKMTDEYIPRLEAL
APQSGAYLNEADFRQPNFQTAFYGANYQKLRAIKAKYDPNSLFYGTTAVGSDEWTVTSDG
HLCKATP

>CADAFUBP00007609
KSLFEATSNTRIDGNDIAAIFGPVLTPEAHIFLPSDGDYDDNVMARWSTFNDPSYVATVK
PATETDVQAIREYQVSTAASHNITFFATGGGHGVKLNFGNVQNAINIELSLLDFIDLDLD
NEVVTIGPGVENAQLYDLLSSVGKETALTGERCVNTIGPTLGGGLGPLYGIRGPQVDSLV
SARLVTASGDVITVSRSENRDLFWAIRGAGANFGIVTSATYRIYDQTNGGMAVSAQFAFA
PAVNRSVFDLMESMNDEYPPGMSGGMILSYNHTTNEPSVQWNLLFMGSNEDAQPWLDKIQ
ALGPIDSSIRNVPWHRRDEPEVPYCERGQHYILYNLNLRRTDAATLQSYFDSFVDFSSKN
PWFDCDLMYERQATDAALAVPLSERGVGPWRDSKINANFLVVTPSEEYDEAADAFVRPFM
DRFQAVMGFDTLHVYVNEALGDEGPASWYGEENLPRLVALKQQWDPENKFGAGAPIPLSL

>CADAFUBP00003307
YSPPFNHPIVYSNNAICFQLSTWRIPQLYLAVLIRRFDLSLSTRGVMLAVTVGVGSSQHH
SQRSGLSLTFAMTPSMITLLVKTCVISQRTAVGEPHRPGWVWEVGRTEDETCHAHSPRGA
PCHQGRIPLYSAAVESVDQIQVAVRFAQRHRLRLVVRNTGHDTAGRSSGSDSFQIHCHRM
KQIEYHDNFRALGSDIDRGPAVSVGAGVTLGEMYARGARDGWVVVGGECPTVGAAGGFLQ
GGGVSSFHSFIDGLAVDNVLEFEVVTAKGDVVVANDHQNPDIFWALRGGGGGTFGIVTRA
TMRVHLNSPVCVSEVAVSGLRNNSLLWTKGITGLFSILRSFNQQGIPGQFILRPLSKDQV
NASLTLYSLNTDDTRRSAENMLSIRNILESTTLPFTLASRCLPKISDALRKGPDMLPVNY
GIITGSVLVSEDLFNSEEGPLHLAKQLEHFPMGPMDLLFTSNLGGNVSANTGKKHRDTSM
HPGWRQAAHLINFVRSVSTPTAHEKARSLEELHSVQMRQLYDIEPDFRVSYRNLGDPLES
DAAQVYWGPNYKRLLEIKRKWDPEDLFFSQLGVGSEGWTEDQMCKRQQRLQQMLQYLMSS
IAQRVYR

>CADAFUBP00008505
KDSCSACSCSLTHFNATVGGRVQPLTPFSLPCFSSYNGRPVARDDAACAAIQAKYTDPWL
RTNSPNGYMNNQDEMWSSDPSDQCLLDSSDPTDPLAFVNATCRQGNMPSHYLEVHSAKDV
IEAFRYSNCSGQRLVIKNSGHDYLTRSSGRGTLALWTRNLRSIRYDPAFVPSGCKRTGLK
YKAITVGAGVNFDEAYAFAQQHNVTILGGYSSTVGLSGGWVLNGGHSILSPVYGLGVDRV
LEFKVVTPDGVFRTANEYQNADLFWALRGGGGGTFGVVLESTHRVEPAVRFVSANINFPS
TSSSMLPFMEIVVNNTLKWAQEGWGGHITGSTLVNVSPLLTVEQAKASLAEVIAYAEANG
GSASIEEFPSWYPFYEKYVTTSSVAVGVTRFPGSRLIPRSVFETAEGRASLMDFFALLQS
MGQTPYIPVVGPVLYNYTEGSTSAAPAWRQAVWELGSGTSWAWNSTLPTRKQKIAGIQSM
TAVIEGITPGSGAYSNEANPFTINWREAWWGENYERLLRVKNKYDPRGLLKCWKCVGWEE
SDAATSPFAAASATLSMQSRNFTPPRKIEDCIQSPVKMASFLAVAAYLTVIAAAHPLSTR
LYPTVLRRDTTATSVEPVSAISLYYQAAANSSSIGALIQADLQLPSIVLEDVNDVSSVTC
SVDSLTVTFNSTTTFNQAYSSWPRSHLLLVTNHLGNCDAEADRGLYRAASLLFHPSTLTI
TASTRKTNLQQQAKTITIVFGHPDPSQHKRELATSIDLAWSGDLIRTNGLTIHANHATLD
AAISIDGIIAYHVETRTATTLGLDIAVALDSSLGLSVSAARPFLRNVYTYRWSPVEAAGF
SIPGILTVGPILDLHVGVDMGMNGTAEAQSNMSMATNGLFHLDLLNMTDSSARSVAPTAT
TSSRMDTAADMQLDPFVGAEVGVTVNLFEGLLDLSSGLAARATVVNVFDVDAEVVVGADG
DVTLVPPPTDANGGCENGYWMTSDFWFNVTASMTALVTMDLYHLDMPLMQTRCIAF
