# Supplementary material for: Modulation of Immune Signaling and Metabolism Highlights Host and Fungal Transcriptional Responses in Mouse Models of Invasive Pulmonary Aspergillosis
Source: Sci Rep. 2017 Dec 6;7:17096. doi: 10.1038/s41598-017-17000-1 (PMC5719083; doi:10.1038/s41598-017-17000-1)
Supplement: Supplementary file 1 — Supplementary zip [file 41598_2017_17000_MOESM1_ESM.zip › Supp_Files_Final/Supp_File_9_Afum_Cluster_I14/Cluster_I14_103]

CADAFUBP00000501	"Probable xyloglucan-specific endo-beta-1,4-glucanase A"
CADAFUBP00008920	"Endoglucanase, putative"
##############################
>CADAFUBP00000501
ATQFCDQWGSVTEGNYILYNNLWGQAQATSGSQCTTFESLSGNTIVWNTKWSWSGGQGQV
KSFANAALQFTPKKLSSVKSIDSTWKWNYSGSNIVADVAYDMFLSTSPGGDHNYEIMVWL
GALGGAGPISSTGSPIATPTVAGIKFNLYLGPNGSMQVYSFVAQSTTNSFSGDMRDFFTY
LESNQGLSSDLYLVDVQAGTEPFSGSNAVFTVSDYSVSVA

>CADAFUBP00008920
QTLCDQYATYSNGRYTVNNNLWGMSSGSGSQCTYVDSISNSGVAWHTTWTWSGGDNQVKS
YANSQVSLTKKLVSQISSIPTTVQWSYDNTNTRADVAYDLFTAADPNHVTYSGDYELMIW
LARYGNVQPIGSQIASVNIGGHNWELWYGGSTQKTYSFVSATPITSFSGNVMDFWNYLTR
NHGYPASSQYLINMQFGTEPFTGGPATLRVSQWTASVN
