# Supplementary material for: Modulation of Immune Signaling and Metabolism Highlights Host and Fungal Transcriptional Responses in Mouse Models of Invasive Pulmonary Aspergillosis
Source: Sci Rep. 2017 Dec 6;7:17096. doi: 10.1038/s41598-017-17000-1 (PMC5719083; doi:10.1038/s41598-017-17000-1)
Supplement: Supplementary file 1 — Supplementary zip [file 41598_2017_17000_MOESM1_ESM.zip › Supp_Files_Final/Supp_File_9_Afum_Cluster_I14/Cluster_I14_11]

CADAFUBP00001522	"Extracellular cell wall glucanase Crf1/allergen Asp F9"
CADAFUBP00009239	"Cell wall glucanase, putative"
CADAFUBP00007254	"Cell wall glucanase, putative"
CADAFUBP00003906	"Cell wall glucanase, putative"
CADAFUBP00001971	"Cell wall glucanase (Utr2), putative"
CADAFUBP00006027	"Endo-1,3(4)-beta-glucanase, putative"
##############################
>CADAFUBP00001522
QTWSKCNPLEKTCPPNKGLAASTYTADFTSASALDQWEVTAGKVPVGPQGAEFTVAKQGD
APTIDTDFYFFFGKAEVVMKAAPGTGVVSSIVLESDDLDEVDWEVLGGDTTQVQTNYFGK
GDTTTYDRGTYVPVATPQETFHTYTIDWTKDAVTWSIDGAVVRTLTYNDAKGGTRFPQTP
MRLRLGSWAGGDPSNPKGTIEWAGGLTDYSAGPYTMYVKSVRIENANPAESYTYSDNSGS
WQSIKFDGSVDISSSSSVTSSTTSTASSASSTSSKTPSTSTLATSTKATPTPSGTSSGSN
SSSSAEPTTTGGSGSSNTGSGSGSGSGSGSSSSTGSSTSAGASATPELSQGAAGSIKGSV
TACALVFGAVAAVLAF

>CADAFUBP00009239
QTYTSCNPTNSLKTWSLSTDFTQGSSDGWTAISGNVTYGSNGAEFTINKRYDAPTLETNF
YIFFGEVEVVMRAANGTGIVSSIVMESDDLDEIDWECTGTDTTQIQTNYFGKGNTTTYDR
AIWETVSSPQDEFHTYKVVWTAAAITWYIDGTAVRTLEYADAVDGKNYPQTPMVVKLGIW
AGGDPSNSEGTIEWAGGETDYDEVPFTMYVKSVNIINYNPAASYNYTDKTGSYTSIVASN
STTGSGIHSSNSVSVFAPSSSTSTFTSSRALIATASTYPASVQTSSSGVVSLSSSSASSS
SAAASSTSGSASAVFTGAAVTNLPSFFFTVFFALAIALAF

>CADAFUBP00007254
QTYTDCNPLQKTCPPDPALGRSVTYDFTKGSSPDFKPVGSPTYDSNNGAAFSVAKQGDAP
LIQSNWYMMFGHVEFVIKTAPGKGIVSSAVLQSDDLDEIDWEWLGANNLYVQTNYFGKGD
TGSYNRGAAHDNAGNQDGFHTYTIDWTSTQIVWQIDGKTVRVLTAESAGDHYPQSPMMVK
VGVWAGGDPNNAPGTIQWAGGETDYSAGPYTMYLKSLVATDYSTGKSYTYSDKSGSWRSI
TSDGGQINGNSDAESISTVESAPPVTATIDSAPIPFSGTHRETSSFVTPSIWPWVPKPTT
LSSSVAKDTTLPSGWTFSGSRQVQPPSAASSTPPCTSSSLVSSLASPSHSGLKTSSVSSV
PNSSSATNTYDSTLPSFSASIAHVAPTVAAANDLLEAPLGMGVFCALLGGLIAIF

>CADAFUBP00003906
QTWTSCNPLTTTCPPDQALGINTTFTFNKTLDDTIWNVTNGVLSHTDEGTEFTITGENQS
PTMQSNFYIFFGIVESHVKMAKGAGIISSIVLQSDDLDEIDWEWVGYNTSEVQSNYFGKG
NNETFNRGGYHYVPNADTEFHNYTTYWTQEKLEWWIDGKLARTLTYEDSQGAGKYYPQTP
CNIRYGIWPAGIKGNAQGTIEWAGGLVDYSKAPFTMVLQSVRVHDFHTGKEYNYTDHSGS
WQSIDVIAGNSTIANAIQNPPKSLSEKWAELPTGAKAGVYIGAGCVGAALLAGFIFFFIA
QRKKGRLEHALEDAKWANERTEMSTFQNDWKQSEWKHKGYQPVN

>CADAFUBP00001971
ASDPPKCSQDSHCPEEWPCCSLYGQCGTGAYCLGGCDPLMSFSLDSCTPEPICQGKTYKD
WSNLDNLASNTKYLGDASKSDWVYSGYPKVEDGNLLLTMPKNSVGTLIANNHYIWYGKIT
AKIKSSRGAGVVTGFILLSDTKDEIDYEFVGADLTNVQTNYYFQGVLDYNHGGNASVSGG
NTFGDWHEYTIDWKPDAITWSVDGEVKRTLKKESTYNETSKQYMYPQTPSRMQLSLWPAG
QASNAPGTIAWAGGEIDWDSEDIKDPGYYYATFGEITVECYDPPSGADIKGTKAYIFKDK
AGLESSVQITNNKTVLASFGATGLDMDVGASSSASGSANKTSSSANTVPSGNGGSGNEPG
NSHSGSSGSGTSTSDGSGSSTGFSQGSETSASSNKNAAPSQNERFLNGSFFAVLVAVVAL
VTL

>CADAFUBP00006027
YPAPSNSGTTSPRLAIDFYKRQCDCYVVSGSETVYFENYAFWDFRKIPLPRYDSNGSKVR
IKRRSYTRSRADRTDKDEGDNEEGKVGIEENGDNEENLNGEDNADDGENDYNGMKAVGEG
LDLGTLPFSHTAFARDWKPQEWHRKSNKYGPLPIINSPENIFFASNTLYTNDAESTHLVL
RTTRFPNHTATAELEYHLRNIFHCSLRVRMRVMTVGSVNREPMLYGRPVLKGNPTSQSVV
PIGACAGIFTYRSSTCESDIEILTSDPTNIVRYANQPDYDPITDAMIPGAASIGKLSQPW
TNPTTHRVDWLHNITNWYADGEIKASNTYHVPDQPSMMAINLWSNGGEWTGEMPVGQSAY
IGIEWIEVAYNTSTEVNGIPSDTVPFPSHKHRPFARSPELGSELDHETSAGEVEYIQRRD
AARKCLRPCFLDDVRGP
