# Supplementary material for: Modulation of Immune Signaling and Metabolism Highlights Host and Fungal Transcriptional Responses in Mouse Models of Invasive Pulmonary Aspergillosis
Source: Sci Rep. 2017 Dec 6;7:17096. doi: 10.1038/s41598-017-17000-1 (PMC5719083; doi:10.1038/s41598-017-17000-1)
Supplement: Supplementary file 1 — Supplementary zip [file 41598_2017_17000_MOESM1_ESM.zip › Supp_Files_Final/Supp_File_9_Afum_Cluster_I14/Cluster_I14_116]

CADAFUBP00000394	"Probable glucan 1,3-beta-glucosidase A"
CADAFUBP00002464	"Probable glucan endo-1,6-beta-glucosidase B"
##############################
>CADAFUBP00000394
VPSKSRVVSRASTFDYNGIVRGVNIGGWLVLEPWITPSIFDNAGDAAVDEWTLTATLGQD
QAKAVLSQHWSTFITQDDFQQIAQAGMNHVRIPIGYWAVSSLPDEPYVDGQLEYLDNAIS
WAREAGLKVVIDLHGAPGSQNGFDNSGRKGPIAWQQGDTVSQTVDAFRALAERYLPQSDV
VTAIEALNEPNIPGGVSEAGLRDYYNQIADVVRQIDPDTSVFLSDGFLSTESWNGFKTGE
DVVMDTHHYEMFDNYLISLDIDGHVKSACDFGKQIEGSDKPVVVGEWSGAVTDCTKHLNG
KGVSTRYQGEYANNVKYGDCANTTQGSVADLSDQERTDTRRFIEAQLDAYEGKNGWLFWT
WKTEGAPGWDMQDLLANGVFPSPLTDRQFPNQCA

>CADAFUBP00002464
WLPEVNKKITSTNGTNLFTSSNGKIRGVNLGSQFVFEPWIAEKAWSDMGCGGQKSEFDCV
SRLGQANANSAFASHWGSWITQDDIAEMVSYGLNTIRVPVGYWMREDLVYSDSEHFPQGG
LQYLENLCEWASDAGLYIIIDLHGAPGAQTPQNPFTGQYAPIAGFYQDYQFERALKFLEW
MTTNIHQNDKFRNVGMLEVVNEPVQDAGKVGSMRSSYYPNAFKRIRAAEQSLNIDRNNYL
HIQMMDRLWGSGDPNESLTDTYYAAYDDHRYLKWASVAVSKDSYISTSCSDQLNSNTPTI
VGEWSLSVPDNVQWNSDWSPDSNKDFYKKWFAAQVTAYERQQGWIFWTWKAQLGDYRWSY
QGGLLLTRPGIGDQQVLTL
