# Supplementary material for: Modulation of Immune Signaling and Metabolism Highlights Host and Fungal Transcriptional Responses in Mouse Models of Invasive Pulmonary Aspergillosis
Source: Sci Rep. 2017 Dec 6;7:17096. doi: 10.1038/s41598-017-17000-1 (PMC5719083; doi:10.1038/s41598-017-17000-1)
Supplement: Supplementary file 1 — Supplementary zip [file 41598_2017_17000_MOESM1_ESM.zip › Supp_Files_Final/Supp_File_9_Afum_Cluster_I14/Cluster_I14_117]

CADAFUBP00005494	"Alpha-1,6-mannosyltransferase subunit (Och1), putative"
CADAFUBP00008232	"Glycosyl transferase, putative"
##############################
>CADAFUBP00005494
SPSAEPAVLNTETTAHDTSQAADEHLTDQKQDIQQQPLKPPPTAPLRERLRYQFPYDLEN
RFPAYIWQTWKYTPASMWFSEDLRPAEASWTELHPGFVHEVIPDDTQRHLVKYLYGSVPE
VFEAYDSMPLPVLKADFFRYLILLARGGIYSDIDTYALKPAVDWLPGELDLATVGFVIGI
EADPDRPDWHDWYSRRIQFCQWTIQAKPGHPILRDIVAYITEEALRMKKKGILKEGKMDK
TIVEFTGPAAWTDAVFRYFNNPEYFSIEPGSTHNVTYEDFTNQRGYKKVGDVVVLPITSF
SPGVGQMGAGDLDDPMAFVKHDFSGTIMEDRSGSLNVDCMASSCHWLQPPLPETCQACGQ
ADLDPGSLARANLALKRQDPYLPCAGPGVTSIPTKDQVH

>CADAFUBP00008232
FEHEDADVARTMPLLQKYIHPPSGKGGAWYIPPSWLENATTAPESIVDAAKLASDKAQAP
ERQITLSSIPMIVHQTWKTTDPQTWPPPIRQSTESWLRAVEQDQMAYFLWDDEGINQFIK
HFEPGLETQFYALGSNVERTDVFRILVSKWIGGVYGDMDTEPLRKPKSWINASDTQPWRD
PDTGAVYRSTKPVRAIVGLEADCPPGSDLYWRMGYTHPVQLTQWAFAWAPGHPILQMFLD
RFSAAMQERSNQAVDPLVLTGPVAFTEAVQSWLVATTGLRWNALTGLHDGGRSKVVEDVL
VLPITGFSPGRGRYGNMGSKPVTDPSARLRHRAQGSWRKFDLLVEYGKFCRTVFGRCRNW
TKVPHTSF
