# Supplementary material for: Modulation of Immune Signaling and Metabolism Highlights Host and Fungal Transcriptional Responses in Mouse Models of Invasive Pulmonary Aspergillosis
Source: Sci Rep. 2017 Dec 6;7:17096. doi: 10.1038/s41598-017-17000-1 (PMC5719083; doi:10.1038/s41598-017-17000-1)
Supplement: Supplementary file 1 — Supplementary zip [file 41598_2017_17000_MOESM1_ESM.zip › Supp_Files_Final/Supp_File_9_Afum_Cluster_I14/Cluster_I14_119]

CADAFUBP00001432	"Hsp70 family chaperone Lhs1/Orp150, putative"
CADAFUBP00002116	"ER Hsp70 chaperone BiP, putative"
##############################
>CADAFUBP00001432
AGSAVLGVDVGTEYIKAALVKPGIPLEIVLTKDSKRKESAAVAFKPTRESNAPFPERFYG
GDALALAARYPDDVYANLKALLGVQFQNGDNEMVKTYHNRYPALRLEAAPGDRDTVGLRS
NRLGEAERKDAFLVEELLAMQLKQIKGNADSLAGKGSDVRDVIITYPSFYTAEEKRSLEL
AAELAGLKVEALISDNLAVGLNYATSRTFPSVSEGQKPEYHIIYDMGAGSTTASVIRFQS
RAVKDVGKFNKTVQEVQVLGTGWDRTLGGDSLNDLIVHDMVANLAEDKKLKGRATPAEIQ
AHGKTMARLWKDAEKVRQVLSANTETGASFESLYEEDLNFKYHITRSKFEELAADHIARI
GGPIERSLAAAGLQLSDIDSIILHGGAIRTPFVQKELERITGSSEKIRTSVNADEAAVFG
AAFKGAALSPSFRVKDIRASDVSSYAVLLKWASETKERQQKLFTPTSQVGPEKQVTMKNL
DDFEFSFYQQIPTADEVVELPVVRVQTQNLTASVSQLKEKFGCLPANITTKFSMRLSPVD
GLPEVTGGSVSCEFEVKKGGVVEDVKGFFGLGSKKDEQTPLGEEGEPTESITLEAEEPQV
STTSSAAEASTTSTKETKKASPQIKVELIPVSFTTSSLGTPALSDSEMTRIQTRLSAFDA
SDRDRILREEALNELESFIYRSRDLADDEEFVKALRADQLAELQEKTAFASDWLDGDGAD
ATTSEFRAKLKSLKDIVNPALRRKQENANRPARVQLLQDSLKNSKTILDILQKQIEQDEE
LYSSSLSSATSTESKESSTSTTSTASSSESSSTTADPLDDFEKDPYTTPASETTSTTSTT
TTPKPTGPKYSIFHPSDLSSLTKVYESTNTWLETQLALQEKLTESDDPALTVAEIDTRLK
ELERTMNRIYEKMGAAAAKSGKSSGDQSKENGKGNSQKPKKDKGKKEKAEKAKAPPKDEL

>CADAFUBP00002116
EEDSVQENYGTVIGIDLGTTYSCVGVMQNGKVEIIANDQGNRITPSYVAFTDEERLVGDA
AKNQYASNPTRTIFDIKRLIGRKFDDKDVQKDAKNFPYKVVNKDGKPVVKVEVNKSPKIF
TPEEVSAMVLGKMKDIAEGYLGKKVTHAVVTVPAYFNDAQRQATKDAGTIAGLNVLRVVN
EPTAAAIAYGLDKTGDERMVIVYDLGGGTFDVSLLSIDNGVFEVLATAGDTHLGGEDFDH
RVMDYFVKQYNKKHNVDVSKDLKAMGKLKREVEKAKRTLSSQMSTRIEIESFHNGEDFSE
TLTRAKFEELNMDLFKKTLKPVEQVLKDAKVKKSDVNDIVLVGGSTRIPKVQALLEEFFG
GKKASKGINPDEAVAFGAAVQGGVLSGEEGTGDVVLMDVNPLTLGIETTGGVMTKLIPRN
TVIPTRKSQIFSTAADNQPTVLIQVYEGERSLTKDNNLLGKFELTGIPPAPRGVPQIEVS
FDLDANGILKVSASDKGTGKAESITITNDKGRLSQEEIDRMVAEAEEFAEEDKAIKAKIE
ARNSLENYAFSLKNQVNDENGLGGQIDEDDKQTILDAVKEVTDWLEDNAATATTEDFEEQ
KEQLSNVAYPITSKLYGSAPADEEDEPSGHDEL
