# Supplementary material for: Modulation of Immune Signaling and Metabolism Highlights Host and Fungal Transcriptional Responses in Mouse Models of Invasive Pulmonary Aspergillosis
Source: Sci Rep. 2017 Dec 6;7:17096. doi: 10.1038/s41598-017-17000-1 (PMC5719083; doi:10.1038/s41598-017-17000-1)
Supplement: Supplementary file 1 — Supplementary zip [file 41598_2017_17000_MOESM1_ESM.zip › Supp_Files_Final/Supp_File_9_Afum_Cluster_I14/Cluster_I14_12]

CADAFUBP00009030	"Aspartic-type endopeptidase (OpsB), putative"
CADAFUBP00003699	"Aspartic endopeptidase Pep2"
CADAFUBP00003100	"Extracellular aspartic endopeptidase, putative"
CADAFUBP00004623	"Aspartic-type endopeptidase, putative"
CADAFUBP00006238	"Aspartic-type endopeptidase (CtsD), putative"
CADAFUBP00005960	"Aspartic protease pep1"
##############################
>CADAFUBP00009030
LTLHQRDVPAVVSLDIKRSIVSDPVVRDRVRRKRDKTIGQTLDNAETLYFCNVTLGTPGQ
ALRLVLDTGSSDLWCNAANSTLCSDSNDSCNISGSYDPSSSSTYAYVSSDFNISYADGTG
AVGDYATDILHIGGSTLRNLQFGIGYSSTSSEGVLGIGYPSNEVQVGQYGKDTYPNLPRA
MVDQGLINSNAYSLWLNDLESNTGSILFGGVNTGKYLGELQTLPIQKVNGRYSEFVIALT
GVAFDSESHHKTYSSDALPAAVLLDSGSSLTYLPDSIVENIYRDLNVAYEPSSGVGYLPC
KLAGNNINITYTFSSPNITVMIDELLLDAGDLRFRDGARACIFGIVPAGDSTAVLGDTFL
RSAYVVYDIANNEISIANTNFNSTEDNILEIGVGPDSVPSATQVSHPVTSVVADGSGARI
GAPTGASSTTVPSISSAGALSAGVARADKQYLAIALIAVWFVLGL

>CADAFUBP00003699
AVHKLKLNKVPLDEQLYTHNIDAHVRALGQKYMGIRPNVHQELLEENSLNDMSRHDVLVD
NFLNAQYFSEISLGTPPQKFKVVLDTGSSNLWVPGSDCSSIACFLHNKYDSSASSTYKAN
GTEFAIKYGSGELSGFVSQDTLQIGDLKVVKQDFAEATNEPGLAFAFGRFDGILGLGYDT
ISVNKIVPPFYNMLDQGLLDEPVFAFYLGDTNKEGDNSEASFGGVDKNHYTGELTKIPLR
RKAYWEVDFDAIALGDNVAELENTGIILDTGTSLIALPSTLADLLNKEIGAKKGFTGQYS
IECDKRDSLPDLTFTLAGHNFTIGPYDYTLEVQGSCISSFMGMDFPEPVGPLAILGDAFL
RKWYSVYDLGNNAVGLAKAK

>CADAFUBP00003100
APTSPQAQSQGRSFKVERIKRGNSIHGPTALRRAYRKFGIVPTTFGVDLSDFVPFNTTSI
SGTAANLVTDVQEPEQTGAVSAQSVQNDAAFVSPVTIGGQKIVMNFDTGSADFWVMNTEL
PASAQVGHTVFDPSKSSTFKKMEGATFEIKYGDSSFANGGVGTDTVDIGGATVTGQAIGI
PTSVSNSFVEDTYSNGLVGLGFSSLNTVQPQQQKTFFDNIADSLDKPVMTAHLKSDGVGE
YEFGIIDQTKYQGDMINVTVDSSGGFWQFQSAHYKVGDGPIQTIQNNAVAIADTGTSLML
LDDTVVNAYYAQVKGAQYASSAGGYIYPCNTELPNLAVAVGAKHLATVPGTFLDFAEVGI
NKTTGQTVCFGGIQSNQGTSMQILGDVFLKAFFVVFDLRGPSIGLASPK

>CADAFUBP00004623
ASPQYIQRSRRTPFTTSTSKPSAFTNPSTDTATTPYVLELTKINNKGNARSAVELNSQVR
TGSANLVSFAEGVGFATSINIGNQTFEVVIDTGSSDLWVVRDGFICIDPVSRKEVAQSEC
RFGPAYAPNTTFHEVVGEFVDIKYADGEILSGVIGTENVTLAGITVNQTIGVMDYAGWYG
DGVTSGLMGLAYSSLASAYTTNNRQPRLYNPIFATMYEQGLIDPIFSMVMNRNASNGTAA
GYLTLGGLPPVDINGNFSTTPILITNIKGYPKDYDFYAVNIDGVALGNRSLPEAAGGIQY
IIDSGTTLNYYPTPVADSVNAAFIPPAVYNDYDGAYVVDCNATAPVHGVMIGGSTFYINP
TDMILPGGMDNSGNKTCISGINAGGDVGQGIFVLGGTFLRNVVAVFDVGAAEMRFAASA

>CADAFUBP00006238
FVPYSFNLEVSTEGPPSNDVARRFVPWKLLLDDSYNNHGSSSNGVSLTLDLKKFPVRRDN
KYKVVLADEPTTPNTAALNQEGLDYSYFATVRVGSQGQQMWLVLDTGGPNTWVFGSDCTT
VACQRHETFGEAASKSLKLLPLNWAVGYGTGLVSGVLGTDSLSLAGLDVNMTFGLAKNAS
TDFESYPVDGILGLGRSANSNFNTPSFMETVATQRLLKSNIIGFSFSRNSDGARDGAANF
GDLDTTRFTGDIVYTNTTGDSNNWRIPLDDASVNGTPCRFVNKTAVIDTGTSYAMLPPKD
ATVLHNLIPGAVTTSHGQNFTLPCNSTAVVQVSFSGLSYNISPKDYVGPAYGSACLSTIV
GQALYGDDVWLLGDVFLKNVYSVFDYDNHRIGFANRSVPIASPTTTVAAAANPSATDGAG
STLTGSMAVHTGSASIVSRFVHWPFIFALLCMVLV

>CADAFUBP00005960
VPVVQPRKGFTINQVARPVTNKKTVNLPAVYANALTKYGGTVPDSVKAAASSGSAVTTPE
QYDSEYLTPVKVGGTTLNLDFDTGSADLWVFSSELSASQSSGHAIYKPSANAQKLNGYTW
KIQYGDGSSASGDVYKDTVTVGGVTAQSQAVEAASHISSQFVQDKDNDGLLGLAFSSINT
VSPRPQTTFFDTVKSQLDSPLFAVTLKYHAPGTYDFGYIDNSKFQGELTYTDVDSSQGFW
MFTADGYGVGNGAPNSNSISGIADTGTTLLLLDDSVVADYYRQVSGAKNSNQYGGYVFPC
STKLPSFTTVIGGYNAVVPGEYINYAPVTDGSSTCYGGIQSNSGLGFSIFGDIFLKSQYV
VFDSQGPRLGFAPQA
