# Supplementary material for: Modulation of Immune Signaling and Metabolism Highlights Host and Fungal Transcriptional Responses in Mouse Models of Invasive Pulmonary Aspergillosis
Source: Sci Rep. 2017 Dec 6;7:17096. doi: 10.1038/s41598-017-17000-1 (PMC5719083; doi:10.1038/s41598-017-17000-1)
Supplement: Supplementary file 1 — Supplementary zip [file 41598_2017_17000_MOESM1_ESM.zip › Supp_Files_Final/Supp_File_9_Afum_Cluster_I14/Cluster_I14_13]

CADAFUBP00000208	"Glycosyl hydrolase, putative"
CADAFUBP00004713	"Glycosyl hydrolase, putative"
CADAFUBP00009824	"Cell wall glycosyl hydrolase Dfg5, putative"
CADAFUBP00004678	"Glycosyl hydrolase, putative"
CADAFUBP00001732	"Glycosyl hydrolase, putative"
CADAFUBP00001987	"Glycosyl hydrolase, putative"
##############################
>CADAFUBP00000208
LELDINDVQSIKDAAATTAYNMMSNYTGNQTGQIPGKLPDTWWEGGAMFMTLIQYWFWTG
DTSYNEVTTQGMLWQKGNNDYFPSNYSNYLGNDDQVFWGLAAMTAAELNFPEEDGQPSWV
SLAQGVFNTQVPRWDTSTCHGGLRWQISTYQDGYRTKNAISNGGLFQLAARLARYTNNET
YSQWAERIWDWSATTPLLKESDWTIADTTSPETGCTDHGDLQWTYNYGTYISGAAYMYNF
TNGGDKWKKGLDGLLNTTFQRFFPFQNGMVMSEIACEPNMKCDRNQDCFKGFLSSWLTFM
TTIVPYTSSEVVPRIQQSALAAAKQCSGGQNRTLCGRRWHQDTFDGTSSLEEQMSALSVF
SSSMIAHRMQAQAPLTVDTGGTSKSNASAGTGSEQAAPQPQPVTTGDRAGAGIVTVVFLS
GWIAAVTWMVYGR

>CADAFUBP00004713
DLGIQADNVDSLKSAAKTVAAPMMDFYDKNQTEGIPGKLTGTWYVAGAMFMTLIQYWQSS
GDDTYNSIVSHDLMFQSGENYDFFSGNYSQWLGNDDQMFWGLASITASETGFPEISGKPT
WTSLARVVFNMQVARWDKVACDGGMRWQIWPYQAGYTMKNAISNGGLFELSARLARFTKN
ETYAEWANKIWDWSASTPLLQTDRWYIADSTSNEANCKDAGNTQWSYNYGTYLSGASFMY
NYTNGEDKWLKRVNGLLDSLIGTFCPKDKGGNVLSEVACEPIMTCDRNQIGFKGYTAMWL
AHTAILVPSTAARIFPVLQGSALALSKQCSKAPDNTCGVRWWQPTWDGFTPGLETQMAAL
AGITANLMYYKSSAPKTIQSNPDGKEHQIDTHEDEAPDALAPINTGDRAGAWILTVIIVV
AVGGSVGWLIKT

>CADAFUBP00009824
IPLDPNDPTSIKQAAHHVAANMLSHYTGMKPGDNPGNLPPPYYWWEAGAMFNALIDYWYL
TGDSTWNAITTQALTWQAGHTGTFMPTNQTKTEGNDDQAFWAFAAMSAAERNFPDPDPDH
GPGWLAMAQAVFNTQAARWDEDTCGGGLRWQIFSFNNGWNYKNTISNGCFFHLAARLARY
TGNRTYAEWAERVWDWTVDVGFITDDWLFYDGADVLLNCSDLNRIEWTYNSGVYLLGAAN
MYNCYKTEGDSRWEARTKHILQATDAFFAEDPAMVMYERACELVDTCQVDQRAFKGFLAR
WMAAATQVAPFTYDWVMPRLRASAAAAARTCTGGPDGAACGLKWTTGVWDGSEDVGLQMS
ALEVIQNLLVDRVDPPVTDATGGTSVGDPSGGMEQPDPRPPVLTMTITGADRAGAGLLTA
MLGVLMIGTTGWLLYE

>CADAFUBP00004678
TTLDLNVTDPDNIKEVASQLAWDLVSFYTGNNTGDVPGNLPAPYYWWEAGAFFGTLVNYW
RYTGDDAYNNITMQAILHQAGTGDFMPSNQTRTEGNDDQAFWAFTALMAAEHNFPNPPED
SPSWLAMAQAVFNEQIARWDDQACGGGLKWQIFPFNNGYTYRNSISNGGLFNIAARLARY
TGDATYAEWANKVWDWVTETGLIGPEYYVFDGTYESDNCSALNRVEWTYNNGVFLHGAAH
MWNYTQGNSSWKARIDGLLDAQRTFLSPNKSSENVLYEYACETINTCRTDQYSFKAYLAR
WMGDVAQLAPWTRDTIATRLRASATAAAAQCVGGKTGTCCGMRWTTGEYDGTTGVGQQLS
ALEVVQANLYNTVAGPLTTSTGGTSKRNSAVERGSSERIAVSDDSSIVTMADRVVAWVAT
GGLGVLLGGYLYLVVT

>CADAFUBP00001732
ITPTARAETALEALQTWYNTTSGIWNTCGWWNGASCMTVVADLADVDDAVREVAVGVFEN
TFSVAPRSNPAPGRGNDTYNGVIKHHRPQPVSRRRAGVDVSQWLDGAYDDDAWWALAWIA
AFDVTGRPEYLDLAEGVFDELSKVWPSRCGGGIYWDYTHTYVNAIANELFLSLAAHLANR
ASDKEYYVDWAQREWDWFQGSGMINANHTINDGLTESCENNGQTTWTYNQGVILGGLAEL
YRASPNATFLESAGEIARAAIAALSDSDGVMHEPCEPSSCTGDSTQFKGIFIRNLRLLHS
VAPDEEYSRVITASADSIWVNDRDANNQMGVNWAGPIERVDASSHSSATDALVAAIGLS

>CADAFUBP00001987
QVPQDVLSPKRPFPQESTVPGISSEEWPLTPPGLIGETEDSIRSTLRDLVDALKVMQEEY
FELWQGKWPTAIDWTAAVLGTHVSATLSSLTSTVGDVLLSSLSADTENAEGECQSAIHRS
LAFENFINHFFGQSVSFYYGEDAISLRGQAYDDMLWVVLEWLENIKFQVLHSELHYDRSN
ASTEHRWHGVQFQIPAAHRARLFYELASSGWDRSLCGGGMIWSPYLGPYKNAITNELYIS
ASIGMYLYHPGDVINSPFASPSRTSEVASDGYPHNPAHLQAAIEGYEWLKSSNMIGIGGL
YADGFHISGWRSVTQPGTRRCDVLNPMVYTYNQGVILSGLRGLWLATASQDYLQDGHDLV
RKVIRATGWPNKDAREWAGLGRGGVLEDACDSSGSCSQNGQTFKGIFFHHLTEFCRPIYP
QEEGFLAAANRTSEGEDDDWKHVYKWHLARCRAYRPWIEHNANAALLTRNNDGKFGTWWG
RRYRVLDDAIIDQSPLPPGAVDYKNYDNRGDGWSKEQTGALRGRASWTASSAGTPESSDQ
RTGSRETWIWTNRPTLAEVRLMDYNDRGRGRTVETQSGGIAVLRALYQWKTTASLS
