# Supplementary material for: Modulation of Immune Signaling and Metabolism Highlights Host and Fungal Transcriptional Responses in Mouse Models of Invasive Pulmonary Aspergillosis
Source: Sci Rep. 2017 Dec 6;7:17096. doi: 10.1038/s41598-017-17000-1 (PMC5719083; doi:10.1038/s41598-017-17000-1)
Supplement: Supplementary file 1 — Supplementary zip [file 41598_2017_17000_MOESM1_ESM.zip › Supp_Files_Final/Supp_File_9_Afum_Cluster_I14/Cluster_I14_14]

CADAFUBP00001983	"Alpha-amylase AmyA"
CADAFUBP00004656	"Alpha-amylase, putative"
CADAFUBP00006544	"Alpha-amylase, putative"
CADAFUBP00001735	"Alpha-amylase, putative"
CADAFUBP00002850	"Alpha-amylase, putative"
##############################
>CADAFUBP00001983
ADTSAWKSRSIYQTMTDRFARTDGSTTHPCNTTEGLRCGGSWRGTIQHLDYIQGMGFDAI
MISPIVQNVEGRVQYGEAYHGYWVQDMYALNPHFGTHQDLLDLSKAVHDRGMYLMVDTVI
NNLAYITDGRNPATSIDYSALRPFNDSMFFHPYCKITDYDNYPLAQTCWTGDDVVPLPDL
KTEDSQVQSMLMDWIRKMMATYSIDGLRLDAAKHITPSFLPLFQNASGAFITGEVFEPSV
KTICGYQKDLPSVPNYPIYYSILEAFTKGNTSSLTNQVEVMKQTCSDVTALTSFSENHDV
ARFASFKDDIAVRQRTPVTLKVSTDDRLTPAQLAKNVLTFTMLFDGIPMIYQGQEQHFSG
ASDPENREALWLSGYNTNAPLYQLATRLNRIRKHAAQIDPAFVDSQTFPIYTGSSEMGFR
KGVEGRQLVMVLSTQGMDSGKYELDMPIGYQPGFVVTDVLNCANYSVNDMGLLKVSMDKG
EPRVLFPADMMEGSGLCGYGRSNGTTYLNLKKNSTQFSGGGLSNRPTVPLLLICCLTCLI
LWC

>CADAFUBP00004656
ANTAQWKSRAIYQTMTDRFGRTDGSTTARCVASENIRCGGTWRGTIDHLDYIQGMGFDAV
MISPVVKNVEGRVSYGEAYHGYWPEDIYSLNPHFGTKQDLLDLSAEVHKRGMFLMVDTVI
NNMAYITNGSDPATHIKYSTLTPFDSSSYYHPYCKIEDWNNFTQAQWCQTGDNVVALPDL
YTEHPDVQSILEKWAQDMISTYSIDGLRIDAAKHVNTGFLANFGKALSDTFMTGEVYQQE
VDIICDYKNNYITSVPNFPVYFSVIEAFTKGNTSSLANIVEVMKNSCHDVTSMTTFTESH
DLAKNVLTFNILFDGIPIIYQGQEQHFNGAYYANNSNREAVWLSGYNTDAELYKLAAKLN
RLRKHVYNLDNNYLDIETYPIYQGSSELAFRKGVEGRQTIMLLSTQGANQKEPYDLYMPV
SFNPGVVAMDVLNCVNYTVNRAGQLVVPMDKGEPRVFFPANLMPGSGLCGFSDTNISYVE
LKTGKPASSGSAKVFSMTPAGIPVTILFSVLVSLVSGLGFGLGC

>CADAFUBP00006544
ATPAQWRSQSIYFLLTDRFARTDGSTTASCDTSARYCGGTWQGIIEQLDYIQGMGFTAIW
ITPVTKQLPQDTSEGTAYHGYWQQDIYSVNSNYGTADDLKALASALHDRGMYLMVDVVAN
HMGYAGAGDSVDYSVFNPFNSQTSFHPLCFISNYDNQTDVENCWLGDNSVPLPDLDTTNP
DVQKIWYNWVNSLVSNYSIDGLRIDTVKHVQSDFWPGFNDAAGVYCIGEVFDGDPAYTCP
YQEVLDGVLNYPIYYPLLKAFQSTSGSMSSLYDMINTVKSQCADSTLLGTFVENHDTPRF
ASYTKDMALAKNAAAFIIFSDGIPIIYAGQEQHYSGGADPANREAVWLSGYSTTSDLYKL
IATANAIRSHAISKDPGYVTYKNNPIYKDTSTIAMRKGSDGAQIITVLSNLGASGSSYTL
SLGGTGYEAGQQLTEMFSCTTVTVGSDKKVPVSMASGLPRVFYPTAGLNGSTVCT

>CADAFUBP00001735
LTPAEWRSQSIYFLLTDRFGREDNSTTAACDVTQRLYCGGSWQGIINHLDYIQGMGFTAI
WITPVTEQFYENTGDGTSYHGYWQQNIHEVNANYGTAQDLRDLANALHARGMYLMVDVVA
NHMGYNGAGNSVNYGVFTPFDSATYFHPYCLITDYNNQTAVEDCWLGDTTVSLPDLDTTS
TAVRSIWYDWVKGLVANYSIDGLRIDTVKHVEKDFWPGYNDAAGVYCVGEVFSGDPQYTC
PYQNYLDGVLNYPIYYQLLYAFQSTSGSISNLYNMISSVASDCADPTLLGNFIENHDNPR
FASYTSDYSQAKNVISFMFFSDGIPIVYAGQEQHYSGGADPANREAVWLSGYSTSATLYS
WIASTNKIRKLAISKDSAYITSKNNPFYYDSNTLAMRKGSVAGSQVITVLSNKGSSGSSY
TLSLSGTGYSAGATLVEMYTCTTLTVDSSGNLAVPMVSGLPRVFVPSSWVSGSGLCGDSI
STTATAPSATTSATATRTACAAATAIPILFEELVTTTYGESIYLTGSISQLGNWDTSSAI
ALSASKYTSSNPEWYVTVTLPVGTSFEYKFVKKGSDGSIAWESDPNRSYTVPTGCAGTTV
TVSDTWR

>CADAFUBP00002850
DAPSSQQWAERAIYQVMTDRFARPAGSSDAPCDPERYCGGSWTGIIDKLDYIQDLGFTAI
QISPVVENIPDNTKYGEAYHGYWPKNLYALNEHFGTADELRRLVSEVHRRDMYLIVDVMI
NDMAQAVNGSMKDDPSLKIDYSQLFPFDDEKYYHPFCAITDWTDPKIYKNCWFAVETVAL
PVLNTGDASVATMIGDWIKQFVGNYSIDGLRIDAALHMDDDYVEGFSKAAGLFTIGEVSN
GDTSLVCKYENLVSSVLNYPLYYALIQAFTAGNMLGLAESIRAVQKDCKDFTLLETFVEN
HDLPRFASLTNDTTLAKNAMAFNILSDGIPQVYQGQEQHMSGNYTPFNRGALWTTNYDTT
SPLFKLTATLNKLHNHAISIDNHYVTNHSIELHSDNSTYATRKGPEGVQAVSVFSNQGTN
GGKYQLALKDAYAPGTEVMEVWAAPSSLLTM
