# Supplementary material for: Modulation of Immune Signaling and Metabolism Highlights Host and Fungal Transcriptional Responses in Mouse Models of Invasive Pulmonary Aspergillosis
Source: Sci Rep. 2017 Dec 6;7:17096. doi: 10.1038/s41598-017-17000-1 (PMC5719083; doi:10.1038/s41598-017-17000-1)
Supplement: Supplementary file 1 — Supplementary zip [file 41598_2017_17000_MOESM1_ESM.zip › Supp_Files_Final/Supp_File_9_Afum_Cluster_I14/Cluster_I14_15]

CADAFUBP00009383	"Endoglucanase, putative"
CADAFUBP00008565	"Probable endo-beta-1,4-glucanase celB"
CADAFUBP00007567	"Probable 1,4-beta-D-glucan cellobiohydrolase B"
CADAFUBP00007108	"Probable 1,4-beta-D-glucan cellobiohydrolase A"
CADAFUBP00004706	"Acetyl xylan esterase (Axe1), putative"
##############################
>CADAFUBP00009383
QQPAASSAGNPKLTTYKCTTAGGCVAQDTSVVLDWGYHWIHTVDGYTSCTTSSGVDSTLC
PDAATCAKNCVIEPANYTSAGVTTSGDSLTMYQYVQSNGVYTNASPRLYLLGPDKNYVML
KLLGQELTFDVDLSTLPCGENGALYLSEMSATGGRNEYNTGGAEYGSGYCDAQCPVIAWK
NGTLNTSGASYCCNEMDILEANSRANSYTPHPCSATDCDKGGCGFNPYALGQKSYWGPGG
TVDTSKPFTITTQFITDDGTTTGTLSEIRRQYMQNGKVIANAVSSTGVNSITEDWCTSVD
GSAATFGGLTTMGKALGRGMVLIFSIWNDASGFMNWLDSGNAGPCSSTEGNPDLIKAQNP
TTHVVFSNIRWGDIGSTFKGSDGSVTTTTSTTSTKTTTSTAPGPTQTHYGQCGGQGWTGP
TACASPYTCQVLNPWYSQCL

>CADAFUBP00008565
QQIGSIAENHPELKTYRCGSQAGCVAQSTSVVLDINAHWIHQMGAQTSCTTSSGLDPSLC
PDKVTCSQNCVVEGITDYSSFGVQNSGDAITLRQYQVQNGQIKTLRPRVYLLAEDGINYS
KLQLLNQEFTFDVDASKLPCGMNGALYLSEMDASGGRSALNPAGATYGTGYCDAQCFNPG
PWINGEANTLGAGACCQEMDLWEANSRSTIFSPHPCTTAGLYACTGAECYSICDGYGCTY
NPYELGAKDYYGYGLTVDTAKPITVVMQFVTADNTATGTLAEIRRLYVQEGMVIGNSAVA
MTEAFCSSSRTFEALGGLQRMGEALGRGMVPVFSIWDDPSLWMHWLDSDGAGPCGSTEGD
PAFIQANYPNTAVTFSKVRWGDIDSTYSV

>CADAFUBP00007567
QQVGTSQAEVHPSMTWQSCTAGGSCTTNNGKVVIDANWRWVHKVGDYTNCYTGNTWDTTI
CPDDATCASNCALEGANYESTYGVTASGNSLRLNFVTTSQQKNIGSRLYMMKDDSTYEMF
KLLNQEFTFDVDVSNLPCGLNGALYFVAMDADGGMSKYPTNKAGAKYGTGYCDSQCPRDL
KFINGQANVEGWQPSSNDANAGTGNHGSCCAEMDIWEANSISTAFTPHPCDTPGQVMCTG
DACGGTYSSDRYGGTCDPDGCDFNSFRQGNKTFYGPGMTVDTKSKFTVVTQFITDDGTSS
GTLKEIKRFYVQNGKVIPNSESTWTGVSGNSITTEYCTAQKSLFQDQNVFEKHGGLEGMG
AALAQGMVLVMSLWDDHSANMLWLDSNYPTTASSTTPGVARGTCDISSGVPADVEANHPD
AYVVYSNIKVGPIGSTFNSGGSNPGGGTTTTTTTQPTTTTTTAGNPGGTGVAQHYGQCGG
IGWTGPTTCASPYTCQKLNDYYSQCL

>CADAFUBP00007108
QQVGTQTPETHPPLTWQKCTAAGSCSQQSGSVVIDANWRWLHSTKDTTNCYTGNTWNTEL
CPDNESCAQNCALDGADYAGTYGVTTSGSELKLSFVTGANVGSRLYLMQDDETYQHFNLL
NHEFTFDVDVSNLPCGLNGALYFVAMDADGGMSKYPSNKAGAKYGTGYCDSQCPRDLKFI
NGMANVEGWEPSSSDKNAGVGGHGSCCPEMDIWEANSISTAVTPHPCDDVSQTMCSGDAC
GGTYSESRYAGTCDPDGCDFNPFRMGNESFYGPGKIVDTKSKMTVVTQFITADGTDSGAL
SEIKRLYVQNGKVIANSVSNVAGVSGNSITSDFCTAQKKAFGDEDIFAKHGGLSGMGKAL
SEMVLIMSIWDDHHSSMMWLDSTYPTDADPSKPGVARGTCEHGAGDPENVESQHPDASVT
FSNIKFGPIGSTYEG

>CADAFUBP00004706
GPVELEERQSSCPNIHVFGARETTAPTGYGSSSTAVNLILNAYPGSTSEAINYPACGGQS
SCGGVSYANSVVAGINAVVSAVNSFNQRCPNTQLVLVGYSQGGQIMDNALCGGGDPNQGY
TNTAVPLSSSAVNMIKAAIFMGDPRYVAGLPYNVGTCKAGGFDPRPPGFSCPSASKIQSY
CDAADPYCCNGNDANTHQGYGTEYGQAALTFVKSKLSSSGSGGGSGGGSGGSGGSGGSGG
TVAHYGQCGGQGWTGATSCQSPYTCTVISQWYSQCL
