# Supplementary material for: Modulation of Immune Signaling and Metabolism Highlights Host and Fungal Transcriptional Responses in Mouse Models of Invasive Pulmonary Aspergillosis
Source: Sci Rep. 2017 Dec 6;7:17096. doi: 10.1038/s41598-017-17000-1 (PMC5719083; doi:10.1038/s41598-017-17000-1)
Supplement: Supplementary file 1 — Supplementary zip [file 41598_2017_17000_MOESM1_ESM.zip › Supp_Files_Final/Supp_File_9_Afum_Cluster_I14/Cluster_I14_16]

CADAFUBP00008264	"Antigenic thaumatin domain protein, putative"
CADAFUBP00004697	"GPI anchored cell wall protein, putative"
CADAFUBP00003867	"Extracellular thaumatin domain protein, putative"
CADAFUBP00004942	"BYS1 domain protein, putative"
CADAFUBP00002106	"Bys1 family protein"
##############################
>CADAFUBP00008264
LPLAPRAPSGGVQIVNNMGENVYLWSVSDTSSDMQTVQPGSSYVETWRINPNGGGVSIKI
STAADLASVLQFEYTEAGETLFWDLSSINLSPDSPLIAAGFGVSIDDASCPTASCAPGDV
NCAESYQFPDDHNTRACGTGAAFTLTLG

>CADAFUBP00004697
LPQFYPGGSMTRHDATPTSSTSISPTSTFASSSASPSATTSSSGSVQIVNKLDTTVYLWS
TSDTSSAMQTIASGETYTETYRTNSNGGGISIKMATTESQASVLQFEYTKASDTLYWDLS
AIDMDSDSEFITAGFSATPSDASCSSVTCAAGESDCSEVYQESDDVATQSCSATAGITTA
VRPPRLSEGLPNMSYCKDQSTVAICHISVFLSVLILYIEHNVAATVLEAAVVVLACSRDV
VYERATITIACPGTLTVAAPPLSDTVVPLTLL

>CADAFUBP00003867
LPHVIQRSGNSSASGGGVQIVNNLSQTVYAWSVADSVSDMHTLSADGGSYSEDWRTNSNG
GGVSIKLSTKPDQSDVLQFEYTQSGDTIYWDMSCIDMGTDSEFSKFGFTVEPSQSGGDCP
SVNCKAGDTACAEAYLQPKDDHATHGCPINTSFVVNIGN

>CADAFUBP00004942
VGNAVVTNKCDAPVYLWSVGGSVGPKQTIQPGKSYSEALHHDPASGGIALKITRTDNGLY
DGSPQLNYAYTLDGQTVWYDLSDVFGDPFSGSALVVKPATGTCPSICWPNGVSPGGSQVK
NCDANGDIVLTLCAEGC

>CADAFUBP00002106
LPPHSLLRKPPMTPNTNQTVGHALVHNTCTSPIYLWSVGSTIGPQSAVSPNTTYTEVYRR
DPASGGIALKITRVADGLYTAAPQMVFAYNLVGEQVWYDLSDVFGDPFLGSRVRVEYRGL
AGEAEDEAKKSIEWADGMSPGGSMVRVAGAEGDLILMVC
