# Supplementary material for: Modulation of Immune Signaling and Metabolism Highlights Host and Fungal Transcriptional Responses in Mouse Models of Invasive Pulmonary Aspergillosis
Source: Sci Rep. 2017 Dec 6;7:17096. doi: 10.1038/s41598-017-17000-1 (PMC5719083; doi:10.1038/s41598-017-17000-1)
Supplement: Supplementary file 1 — Supplementary zip [file 41598_2017_17000_MOESM1_ESM.zip › Supp_Files_Final/Supp_File_9_Afum_Cluster_I14/Cluster_I14_17]

CADAFUBP00003256	"Conidial pigment biosynthesis oxidase Arb2/brown2"
CADAFUBP00001490	"Laccase TilA, putative"
CADAFUBP00006991	"Extracellular dihydrogeodin oxidase/laccase, putative"
CADAFUBP00005119	"Ferrooxidoreductase Fet3, putative"
CADAFUBP00003257	"Conidial pigment biosynthesis oxidase Abr1/brown 1"
##############################
>CADAFUBP00003256
ATVHYSLDLTWETGSPNGVSREMIFVNGQFPGPAIILNEGDEAIIDVTNHLPFNTSIHFH
GIEQKNTPWADGVVGLSQWAIQPGQSYTYQWRADTYGTYWYHAHDKAEIMDGLYGPVHIR
PRPNRDSPFSMISDDPADIRAMKQAERNGKLVMLSDWDHLTGQEYMKAMEETGYDIFCSD
SVLINGRGSVFCHDPEELTQMVPPPELAILNSSLTDKGCLPFVPPIQGNWEHHPDKVPPG
LNEGCHPSTTQETIFTVDAAHQWASFHFISAASLKVLVVSIDEHPMYVYEVDGRYIEPQL
AHSVKLYNGERYSVMVKLDKEPANYKMRAANDGGNQIVSGFATVTYEGGETSQRPSQPYI
DYGSRNTSADVIPLDTNHLPPYPAISPASEPDDFHILMLGRTNSSWEWSLDGAAFLPSNL
AALPPAILSPQAPEFADALKITTRNDTWVDIVFQLVVSETTPIQPPHPLHKHSNKGFLLG
TGHGKFNWTSIKEAKEASPESFLETPVYRDTFTTSPQGETWTAIRYHVENPGPFLLHCHM
TTHLQSGMGLILMDGVDVWPEVYADMITPM

>CADAFUBP00001490
GVVRFKITLTWEDWTPTGIARKMILTNGQFPAPPLYVRQGDDVEFLVDNQLPFATAVHFH
GIDQMGTPWSDGVPGLSQRPIPSGSSFLYKWNAGQYGSYMYHAHSRGQIDDGLYGAIYIR
PGDEVEKPFWLISNRTREVKAMRRAEERTTPIVLSDWRQLTSEELWHAEEATGLDAYCVN
ALLVNGRGSVQCLDRSTLDRYSAAKWAFLGNSSLTDIGCAPPTIPLLQGDFPHNFSATPP
TLFSGCTPSQGSTELLLVDPQASYASFDLISAAGVSMPTFSIDEHPMYIYAIDGRYIVPV
RVDAITIGNGNRYSVMVKLDKPAGDYTVRVANAGINQLITANASMSYNTLFRAQSRPSQP
SIDITGANTTADVVILDESRVIPFPVEVPAQDVAQTFFLDVARFNASYRWILGSSDFPLS
VEESPPLLFNRSAAKPDLSISTRNGTWVDLIFRVTGPLQPPHPIHKHSNKFFVIGQGNGV
FNYTSVTEARKHIPESFNLNAPQIRDTFATPPSVSGPTWLAIRYHVVNPGAFLIHCHIQI
HLSGGMALAILDGVDKWPVDIPQEYQLAASGS

>CADAFUBP00006991
LPAVTTRAPLPKDCRNTPNSRGCWKDGFDILTDYTDPKRAPPGKLVEYNLTVSQQVIAPD
GYEKLGMVANGQFPGPTIEADWGDTIRISVYNNFTDNNNGSAIHWHGLRQFENNVQDGVP
GVTQCPSKPGETQVYEFRATQYGTSWYHSHFSLQCECPLNGLFGPIVIHGPSSMDWDEDL
GPWLLHDWYHDDVFSLLWVGETKNRGAIPESTILNGKGKFDCNHHNDTRCTGTGGEYFEV
NFRKGVRYKFTIANTGTLLEYMFWIDGHNLTVIAADFVPIEPYVTDVVNVAMGQRYEIIV
EANADFTHGSNFWIYAQYCDEVDLLPHKAVGIVRYDEQDRQDPRTPPLSDQHRDFGCEDP
DLDNLVPVVQQSVGRRVNRMEMKDYLRMGQEGYPDPMNFDGDLHKWVLGDVPMFVDWKNP
SLKKLAVDEHPDFPPETVPILLDFDTGDWVHFVITNNYTFEKVHFPRNLTPVMHPMHLHG
HDFAILAQGRGEFDPSIVPKLDNPPRRDVVNVDTGSYVWIAFQVNNPGAWLLHCHIAFHV
SSGLSLQFIEQPKKVKPLMEAAGVLGEFHDRCAKWTEYYDSVNIPDNHTIDDSGI

>CADAFUBP00005119
ATLHYDWNITWVTANPDGQFERPVIGINGQWPPPVLSFTRGDRIIAKVHNALGNETTSVH
WHGFFQNGTNHMDGPPSVTQCDIAPGSTFVYNFTVEQSGTYWYHSHTKGQYPDGLRQALV
VTDPKNPYIGQYDEERVISLSDWYHDQMPTLLKSFISISNPTGAEPVPKAALMNDTQNLT
VAVEPGKTYLFHLVNVGAFASQYFWIEDHTMKIVEVDGVWTHASEANMIYIASAQRYSVL
VTMKNETSQNYAMVGSMDTDLFDTLPESLNYNVTGWLMYNDQADKPTPALVSAFEPYDDF
NLVPVDGMALHKEADYTVTLDVTMDNLGDGANYAFFNGITYVMPKVPTLYSVLTTGSAAT
DPAVYGYNTHPIVLKRGDIVDIVLNNDDAGKHPFHLHGHTFQVIARSEENAGHYDPSNHT
TFPSIPMRRDTVIVRPQGNFVLRFQADNPGVWLFHCHIEWHMDSGLAATFIEAPLDLQKT
LKIPEDHYQVCEASGTLTAGNAAGNTKDLFDLTGQNVSPAPLPAGFTAKGIVALVFSCVA
AILGLLSIAWYGMAPITAPRAGSTPSNDSDEN

>CADAFUBP00003257
KDIHLDWNITWVWAAPDGFGRPMIGINNEWPCPIVNADLGDRLIVDVHNGLGNQSTGIHW
HGFHQYMTGTMDGSNQVTQCALPPGSSMRYEFDVNQTGTYWYHSHEMGQYPDGLRGPFIV
RDPSPPFAYDDEFTLTLTDHYHEQMSVLLQQYEADSVGAQAGVNEPLPAAALINEGFDTT
TLRVEPNKTYLIHLVCVGNWPGHVIVFDDHEISVVEVDGTWVDAYPARDKKIRLATGQRM
SILLKTKDNTDRNYAIWDSMDVNMMFFYQNRAIPEGFNPNTTAWLVYDEAKELPPAPDVH
ELDPNNDFVDDLVFVPASHEPLLEKVDRQIIFDTGVTQRDGRSVYTINGQTYVDPEEPTL
YTALAASPENASNASIYGQVNPFVVQYGEVVEIIINNHHGNLHPWHMHGHQFQVLQRTIP
EGGYFDGYFANISSTPVKRDTIMVQNHGHAGLTGTLIEAPAQMHKISVPLDHQRICPSYG
TPPGDTPSSPPHDAPRPDGASSSPQYPPKPWGEPDASAPEQDDSQPGGTPDSPEDFPQPW
GEPEESPQEPPQPWSPSNNAQPPANTYAPEYPSGYVPVAPGPVIIDSELHYGGKSSHVEC
SGVNAGHTQDTTTGGDGCANAS
