# Supplementary material for: Modulation of Immune Signaling and Metabolism Highlights Host and Fungal Transcriptional Responses in Mouse Models of Invasive Pulmonary Aspergillosis
Source: Sci Rep. 2017 Dec 6;7:17096. doi: 10.1038/s41598-017-17000-1 (PMC5719083; doi:10.1038/s41598-017-17000-1)
Supplement: Supplementary file 1 — Supplementary zip [file 41598_2017_17000_MOESM1_ESM.zip › Supp_Files_Final/Supp_File_9_Afum_Cluster_I14/Cluster_I14_18]

CADAFUBP00007626	"Putative uncharacterized protein"
CADAFUBP00008704	"Putative uncharacterized protein"
CADAFUBP00001325	"Putative uncharacterized protein"
CADAFUBP00004990	"Putative uncharacterized protein"
CADAFUBP00002107	"Putative uncharacterized protein"
##############################
>CADAFUBP00007626
QQLDEDLMSFVTLPQVRALKFDIHYQDRDRVSPGYWFVAPYGQIEPEAPTHRFEQYQIGP
YIYDGDGTLVWAGSPMFDNRNVFDFKAVHSIGDEPHLSLVWQHSWDNEDQGHGVILKNNY
EIQKKLPFREDLGAFDIHEFNILDDGKTGLAMTYREQEISLEDFGRPEERTAILSGGFVR
LDLNTADILFEWDSLNQVPLHESVHYGPDSPPEGRPGWDYVHANSVDMNAAGDYIVSFRF
TNTIYLISGADGRILWRLGGQGHHSDFVQDFTFSKQHDIKFVESNGTHHIISFLNNASDE
DTNDEPVSSALIVELDTGAQPMTAKAIRRYNRPDGGLTRLRGNAQLLPNNNLFVGWSERG
YITEFAPEGEVLLSAMFNSTRFSTYRAYKFAFTGRPNTPPDLVASVAGTDASDFVTTIYV
SWNGATDVARWNFYARAAANAPPVFIGNTTKTNFETIYLAHGYLDWVSAEAVDHAGNVLG
VSRVHRSRVPADWAAAGFKGKVTELHPADPHLLYSLNGANKQKGTHSSIPAGVEADTSGN
SGITSVGTAEEALRIAQETYELVRDFGALFMSVLVLCLVAGIAACVYTVLRRRRRTKAYQ
HVPSEEGLPEEQIRLRSTTQE

>CADAFUBP00008704
GSDDDLMSFITVCPLVRAERRWTDKTKLPEVRALRFDVAYYDRESVSPGYWFVAPYGVID
PEAPTKQWKPCQVGPYIYDADGVLIWAGSCMFDNRNIFDFKAVHNIDDRPHLSFILQHAY
HDDGSEKGLGYVLDEHYEPEYAVGVTNDLSAFNMHEFNILDGGKTALACLYRPEYMDLGD
LGRPDEHGWVMTGGFVELDVATGAVLYEWSSVGHIPINESVQVNPWDSPSAQPGWDYVHV
NAVDKNAAGDYILSARFTNTIYLISGQDGHIIWRLGGKFSDFVQDFTFSKQHHVRFVDSN
ETHTTISFLNNASDEGGQDEDHSAALFVEVDTSASPMTARLLDRYDRPDGGLTRLRGSVQ
RLSNGNVFVGWSERGYQSEHSPDGKVLMQARFASTRFSTYRSYKFPFTGRPLTPPDVVST
VYGTDETDLTTIFHVSWNGATDIASWNFYARKEKNGIPVLVGNTTKIDFETMYIADGYLD
WVSVEAVDKDGNVLGTSAIHRTTAPDNWRLAGFEGEEKPTPDDPSLLYSSKLSSEDDVAG
SYSTSKEAAKAVNQAYELIQGVGELLIFVLIACSMSGLMAGIYLFIRRRRMQAYHTVPSD
EAQPTDHLEPHESK

>CADAFUBP00001325
EVDSEFKSRPDLYPPVFTVEQSEPNKLSPGYIFLGPYEADNSGPYIYDTEGNLVWSGWGN
SGPGNAHGMHVCKYKGANHLCFFQGIQQNGYCRGHGVIMDNRYRIVKTVTPGGGIASSDM
HEFRLVNDGKTALMTVYQQRQFDMSLWNLRMGMGWLMESIFQEIDVETNQVLFEWRSLDH
VDPSVSYTYPSSTDTSGTGFEPRSPWDYFHINSVDKNKDGDYLISSRHTSCIYKISGKDG
SILWRLHGANPSFKNINFSFSQQHDARWLGENATHTLLSLYNNGYNGYNQTHPYSSGMII
LIDHVNNTATQIREYKPLNDDMLSSSQGNMQVLPNRNVFIGWGNNAYISEHDEQGKLVFW
GYIDKDKIMNYRALKFEWEGNPTDVPALWTYAKTNDGFSPTTFYVSWNGATRVKHWRFYG
AANSTGPYELLSQVAKQGFETTYTNATFYPWSYVEAVDGQGTVLGKSRNQFTFTPSPDLQ
GYCADDFCSKAEAYGLPGEEDPKPFIPPPGINSVPWIDPGHPESHYNLGQPGAAAPSSAP
QGGKGIHGKFLPSTMPFGLSADHIRN

>CADAFUBP00004990
DRGPYFQSSRFEDGDLGQWPTETYRSSALMGPILNYVESNPQCKDGQYTLIAPRGMAVRN
PGPMIIDQDGHLVWTKHYGQTYNVNVYRYKGQDYLTFWVGNDGIVGHGDGTYYMLDSAYE
EAFTIRGANGLPADLHEFQITGHETALFTVYDVVPADLRSAGGPEKGWIWDGTFQEVDIE
TGQLLFQWRASEHFNLTDSYRGREGAGDSEDHPWDFFHINSVDKDAKGNFLVSSRYMSCL
TYIDGRTGNIIWRLGGKHNDFHDLSAGAATNFTWQHHARFHDNGSAITLFDNASRGDGSP
RLTSRGLYLDVDTRQMTVSLRHEYWNPHPISSQSQGSVQLLNTGNVLLGYGANAAWTEYT
TAGDVLCHVHFGPASAFGAGKILSYRVFKHRWTGLPRTNPALALYRHEAAVSWNGATEVA
TWVLQGSDMREPNKEDESITFLTAVPKSGFETIISIPAQTSQNYLRVLGLNATGQILGAT
AWLHWDPESEEVALGPGNRDSGNGSSSSSSSSSSSIDVRAFLFFAFGFSSAVFLAVCAWF
VWRRFWTQEADREWERERERGGWKPVDEFNGDEHDLSEGEFEGMELSLLQGRRLSRSDSG
GEFDG

>CADAFUBP00002107
EDTWPYMTLQTAPYQPPQIQVTKSGTTDPGYLFVGPRGNKPEGTAALIYDEDGHLVYQGP
DEVTANFRVQRLFNQDVITFWAGNMTDLGFGYGTVHILDNTYREIYTVTLQGNFVTPDHS
VPESFIDLHESHISDRNTLLVTAYNVTQQSLTSIGGTPEDYMLDSLFFEIDIATNEIVHS
WSALEHVDQIALTDSKQGIDIDHGTHEQPWDAYHINSVELFDEGYLVSLRHYWSGYYVHG
NGTVMWQFSGELGKGDFQLDPAGVFSWQHDMRIYNKTDTGMILSLFNNANTPTETVAAST
GLSYAVDLVNRTAKTLRTLSDSKDVIHSVSQGNYQQLSASGHVVLGYGSIAKLKEFDANN
KPVLTAQFGTDNEVASYRGYKCAWKATPFWAPAIVVRRVSDDSAQVFMSWNGATEYDNWA
VMAADAPDSVRTSIVATFKRTGFETSGTVRGLKTRYLQVVARRGDIPLGMSPIVSL
