# Supplementary material for: Modulation of Immune Signaling and Metabolism Highlights Host and Fungal Transcriptional Responses in Mouse Models of Invasive Pulmonary Aspergillosis
Source: Sci Rep. 2017 Dec 6;7:17096. doi: 10.1038/s41598-017-17000-1 (PMC5719083; doi:10.1038/s41598-017-17000-1)
Supplement: Supplementary file 1 — Supplementary zip [file 41598_2017_17000_MOESM1_ESM.zip › Supp_Files_Final/Supp_File_9_Afum_Cluster_I14/Cluster_I14_19]

CADAFUBP00007599	"Exo-beta-1,3-glucanase, putative"
CADAFUBP00000145	"Exo-beta-1,3-glucanase, putative"
CADAFUBP00001371	"Exo-beta-1,3-glucanase Exg0"
CADAFUBP00009690	"Exo-beta-1,3-glucanase, putative"
CADAFUBP00004076	"Exo-beta-1,3-glucanase, putative"
##############################
>CADAFUBP00007599
IPAGSSSTESIQSRQAANGPGYWLESISHQGIAPLGPSGYRVFRNVKDFGAKGDGVTDDT
AAINEAISSGERCGQGCFSSTTTPAIVYFPAGTYVISKPIFDYYNTIITGNPNALPVIKA
CADFDGGYLIDGDPYFGPELNWPATTVFWRQVRNLVLDTTDVAARKQISGIHWPTAQATS
LQNVIFQLSADEGTEHQGIFCESGSAGFAGDLVFNGGKIAAALGNQQFTMRNLTFNHAQT
AISHFWNWGWTYQDITINDCEVGIDISTGGSEQQSVGSITVFDSSFANTPVAIKSAQSES
STPRTAGSIILENVAINNVATVVQGPSGTVLAGTTRSSVIPGWGQGNRYVPDGPTRFAGD
ITPVSRPAGLVVGDGKYYQRSKPQYEQLPVSAFSSVRDGGATGDGTTDDTAALQRVIDSA
AASDRVVFLDAGVYKVTSTLRIPAGSRIVGEAFPVILSSGAFFNNQEEPQPVIQVGQAGQ
QGHVELSDFIISTQGPQAGATLIEWNLASPSDPSGMWEVHARVGGFAGSQQTTRECAKTP
ETVITEADEKCIVAYMLMHVTPSASNLYLENTWLWVSDHDIDVQTEADGGQITLYSGRGL
NIESTEGNIWLSGTSVEHNVLYEYQFVSTQNVYMGQIQTETAYYQSNPNALIPFTPKAAI
HDPDFASSCKSSSDGNCEVGWGLRVVDSHDLYVYGAGLYSFFNNYDAGCSTYGGEQNCQN
SIFSIEGDSAITVYNLNTLGTRSMVDRDGQSLASFSDNISVFTNNIVLFRSQ

>CADAFUBP00000145
QLFSSPIRSPSAAPSSRASGVTSASPTVAAAVGHSSNLAAAAAAAVDDPAYWLADIAHQG
VAAFNPNPSSYKVFRNVKDYGAKGDGVTDDTAAINAAMSDGGRFSPASRDSSTTTPAIVY
FPAGTYIISSSIIDYYFTQIIGNPNSLPVIKATPGFTGLGLIDGDQYQGDGNQGWISTNV
FFRQIRNLILDLTAIPPGTAATGIHWPTGQATSIQNVQIKMSSGAGTQHQGLFIENGSGG
FVADVTTVGGLYGFNIGNQQFTMRNLHISDAVVGISQIWNWGWTYQGLTLTNCTTAFSIA
NGGPGAQLVGSAIVLDSTIEDCPVFVETAWQSSSQSNGSLILENVALNNVPVAVKGPSGT
VLAGSGGAMTISAWGQGHKYTPSGPTNFQGAITAPTRPSALLSGGRYYTKSKPQYETSPT
SSFLSVRSAGAKGDGSTDDTAAIQSALTTAVGSGRIVYFDQGVYKVTGTLYIPPGSRIVG
EAYPVIMASGSQWSNINQPVPVIQVGKAGESGSIEWSDMIVSTQGSTPGAVLIEWNLAAS
QGSGMWDVHTRIGGFAGSNLQAVQCPTSAAVSAACDAAYMSMHITSSASNVYLENVWLWT
ADHDLDNGGDTRISVYTGRGLLVEGKNIWLYGTGVEHHSLYQYQFSGSQSVVTSFIQTET
PYYQPNPNAANGPYPRNTALNDPDYSSCLPGNCNALGLRVLNSQNTLIYGAGLYSFFNSY
STSCSDYPGGTCQSEIFSIEGSTSELVVYALSTVGTTNMIVKDGVSLAVYSDNLATYADT
IAYFTL

>CADAFUBP00001371
VPTPESLDVHGNLARDTASSFWVANIKRQGAVAFGQSSGYQVYRNVKDFGAKGDGVTDDT
AAINQAISSGNRCGKGCDSSTTTPALVYFPPGTYVVSKPIIQYYYTQIVGDAVDLPVIKA
SADFTGMAVIDADPYENDGSNWYTNQNNFFRAIRNLVIDLRAMPMNSGAGIHWQVGQATS
LQNIRFEMIRGGGDANKQQGIFMDNGSGGFMSDLTFNGGNYGMFVGNQQFTTRNLSFNDC
NTAVFMNWNWAWTFKSISINNCQVGLNMSNAPQNQTVGSVLLLDSSVTNTPTGVVTAFTQ
DSIPVGGGVLILENVDFTGSNVAVAGISGNTILKGGSVVASWIQGNTYSPANSLNKRATQ
GKVRVVTETVVETVLACPAQHTTAAASTEARQSNADAYESTQVAGQPSAAKTTPVVYPTL
SGGLSKPGFSSGSTISSQGPSSGNMPAPPAETVAAGKPPAAPSGGGSTGETPVVVPNAPQ
TTSTKPNIPTAQASASSATAASIAVSHSAAACASKAITKTRVQTVMSQATKPSSLLNGPK
VFERSKPQYAEYAASSFVSVKSAGAKGDGQTDDTAAIQKVLNSVTEDQIVYFDHGAYIIT
DTIKVPKNIKITGEVWPLLMAHGEKFADEKNPIPLLQIGQPGEKGSVEITDLAIQTKGPA
PGAILMEWNVAEASQGSVGMWDVHFRIGGSAGTELQSDKCSKTPKMTTTPNPQCIGAFML
LHLTEQASAYIENAWFWTADHELDLADHNQINIYNGRGVLIESNGPVWLYGTASEHHQLY
NYQVANAQNVFMALIQTETPYYQSNPDALTPFTPQTTWNDPTFSHCTTASCRKAWGLRVM
NTSDLFVYGAGLYSFFENYGQTCLDTESCQENMVEVDCSNVHLYGLSTKASVNMITSSNG
AGIVPQDENESNFCSTIALFEQS

>CADAFUBP00009690
TASSAAVGARAPSCSGPVKSSPSTYWLVEQDHIGNPRGYAPHAGGNYNYPVWRNVLDYGA
KNDGSGDQTASLQKAINDNGSGGSRESSGVTRYPAQVYLPSGTYQLGSTLNLRVGTLIVG
DPINPPVIKAVAGFNGNTLVNGYDSKNGPPETSFMTLMKNVVLDTTALRPDTRITALQWG
VAQGAGLTNVQINMPNYSTGHTGIHVQAGSTIAITDVQINGGVVGIDNSNQQVNFKNIHF
NGCTTAFRASGGHTALLQGATFENCGVGIDMTSNGLGSLVLLDSTSVNSGTTIKFHDSSN
DGGNRNSQILIENLTHDNGNPIAEDSKGNVKLANTSHVDTWVWGNVTPGQYETGTSFNTN
RPNVLLSGGKFFMKAQPTYAEYASDQIVNVKAVAGHTVKGDGYTDDSASLNAILADNAAN
CKISYFPYGVYIVKDTLIIPPGSRIVGEAWSVISGAGNAFKDARNPKAVVRVGNPGDVGV
AEIQDMRFSVSEVLPGAKILEVNMAGSAPGDVGLWNTIVTVGGTAETSISTGCTNQDTSQ
CMAAYMVMHLTKSSSAYIENFWGWTADHNLDGGSGYTVISTGRGVLVESTKGTWLTGTGS
EHHWLYNYNFHNAENVYAGLLQTESPYMQGSGATQTAPAPWTADSSVGDPDFSWCAGGDQ
KCRTALATNVDGGKDVLLYNSAAWAFFDGEWYGDYGTQCSGNCQSNMMRVSNNPENLVWY
SINTRKTNVMVLDGQSNPTEYYHPGGWEAIIQAYRQFSSH

>CADAFUBP00004076
TTLDKEPGDFYFPLLTYVPQLLGIPFTVQDDTPQSWHNPATNVTHQPKQQSSSCTAAGTG
SSGFWYEKITHNGQSSFLSTEVKKNYPVFRNVVKDFGADNTGQNDAAGAIQSAIEAGASN
GPKRNARSMGTTGQPAIVYLPSGTYLMKSSVQFFVGTVLVGDPTNPPVLKAAPDFRDDHI
VFAKDPNVEGTNNFYIGLKNVILDSTSVDTARTIALVDWTVSQATQLTNVVFNMPTGSNA
HVGLTTQYDYNSNIIVNDLRFNGGAIGMKLNGQQWVFKNLTFSGTSTGVVAGGTNIVFLG
CQFENGNIGIDANGTSGSLTIIDSKGSGLNSLVVSANSGGAGNAIILENVENSGTTVSLG
NNPVLSGNMPDTWVHGNLYSAGNANKNHVEGQTVVTKRVTDLLVGGKNYFIMPPPTYSEF
PVEQVLNIKTVSDKPVYGDGVTDDTQNINDILAQNRDCKVIYFPAGTYIVTDTIFVPANI
RIVGDPYASAISASGSKFTDINAVRPMIRFGYPGDIGVLHVSDMMFTVADVLPGCQVVEV
NIAGNSQGDVGFWNTHFRIGGAAGSLVETKCQGSPADCKAAWGLLRLTSTSSAYIENMWG
WTADHDLDGSRPQTIATGRGLLVEANKATWLVGTGFEHNTLYQYNFQQARNVFSALQQSE
SPYWQGPGNLLAPAPWDQNLIASDPDYSECAANDATCRMALFELIRSSSNLFLYGGCNWV
FFNNKQSCQGDCQQNAIRIMDSSSLYLYGTNTKSTTNMVLNGNTPIAKQSDNAGGWGGVI
AAYLYNS
