# Supplementary material for: Modulation of Immune Signaling and Metabolism Highlights Host and Fungal Transcriptional Responses in Mouse Models of Invasive Pulmonary Aspergillosis
Source: Sci Rep. 2017 Dec 6;7:17096. doi: 10.1038/s41598-017-17000-1 (PMC5719083; doi:10.1038/s41598-017-17000-1)
Supplement: Supplementary file 3 — Supplementary Table 1 [file 41598_2017_17000_MOESM3_ESM.xlsx]

## Sheet: Sheet1
		LD2_2	LD2_4	LD3_1	LD3_3	LD3_5	SD2_1	SD2_2	SD2_5	SD3_1	SD3_2	SD3_3
	Read pairs aligned	20404471	21439153	35091620	18650136	29148396	29449050	25006428	25822267	21735416	20042427	16345366
	Reads aligned (Left)	20404471	21439153	35091620	18650136	29148396	29449050	25006428	25822267	21735416	20042427	16345366
	Reads aligned (Right)	20404471	21439153	35091620	18650136	29148396	29449050	25006428	25822267	21735416	20042427	16345366
	Total Alignments	43571782	45534056	77088326	40515734	63165066	62762948	53804404	54980198	46953030	43548866	35334208
	Secondary Alignments	2762840	2655750	6905086	3215462	4868274	3864848	3791548	3335664	3482198	3464012	2643476
	Non-Unique Alignments	3979594	3847318	9766018	4563857	7000576	5658308	5502664	4861162	5034762	4915726	3813224
	Aligned To Genes	25114764	25733266	43610750	22677686	35474410	33927802	29346418	29602422	25298978	22973698	19075058
	Ambiguous Alignments	530764	516196	1149556	636376	1073576	860584	839142	896674	885780	923380	551364
	Murine	37005282	38994920	61630928	33401144	52990920	53896302	45385510	47234678	39492600	35762014	29627616
	Exonic	32,818,950 (88.69%)	33,514,642 (85.95%)	54,832,944 (88.97%)	29,349,844 (87.87%)	46,504,042 (87.76%)	45,191,622 (83.85%)	38,594,332 (85.04%)	39,265,636 (83.13%)	33,704,170 (85.34%)	29,793,142 (83.31%)	25,370,436 (85.63%)
	Intronic	3,479,376 (9.4%)	4,647,642 (11.92%)	5,450,204 (8.84%)	3,326,878 (9.96%)	5,463,766 (10.31%)	7,482,792 (13.88%)	5,827,992 (12.84%)	6,836,078 (14.47%)	4,919,862 (12.46%)	5,149,602 (14.4%)	3,593,388 (12.13%)
	Intergenic	706,956 (1.91%)	832,636 (2.14%)	1,347,780 (2.19%)	724,422 (2.17%)	1,023,112 (1.93%)	1,221,888 (2.27%)	963,186 (2.12%)	1,132,964 (2.4%)	868,568 (2.2%)	819,270 (2.29%)	663,792 (2.24%)
	Overlapping Exon	350,832 (0.95%)	379,023 (0.97%)	565,019 (0.92%)	334,249 (1%)	545,407 (1.03%)	591,748 (1.1%)	484,104 (1.07%)	513,584 (1.09%)	423,026 (1.07%)	407,725 (1.14%)	315,313 (1.06%)
	A. fumigatus	761722	735116	2309830	784870	227158	397098	428154	317622	107524	668338	220106
	Exonic	583,342 (76.58%)	554,930 (75.49%)	1,745,414 (75.56%)	594,904 (75.8%)	172,624 (75.99%)	301,118 (75.83%)	326,254 (76.2%)	238,594 (75.12%)	82,268 (76.51%)	510,774 (76.42%)	167,028 (75.89%)
	Intronic	27,356 (3.59%)	28,174 (3.83%)	95,700 (4.14%)	31,474 (4.01%)	8,784 (3.87%)	14,872 (3.75%)	16,466 (3.85%)	13,568 (4.27%)	4,256 (3.96%)	25,518 (3.82%)	8,498 (3.86%)
	Intergenic	151,024 (19.83%)	152,012 (20.68%)	468,716 (20.29%)	158,492 (20.19%)	45,750 (20.14%)	81,108 (20.43%)	85,434 (19.95%)	65,460 (20.61%)	21,000 (19.53%)	132,046 (19.76%)	44,580 (20.25%)
	Overlapping Exon	40,600 (5.33%)	40,535 (5.51%)	128,664 (5.57%)	42,300 (5.39%)	12,567 (5.53%)	21,537 (5.42%)	23,248 (5.43%)	17,680 (5.57%)	5,714 (5.31%)	35,726 (5.35%)	11,680 (5.31%)
