# Supplementary material for: Modulation of Immune Signaling and Metabolism Highlights Host and Fungal Transcriptional Responses in Mouse Models of Invasive Pulmonary Aspergillosis
Source: Sci Rep. 2017 Dec 6;7:17096. doi: 10.1038/s41598-017-17000-1 (PMC5719083; doi:10.1038/s41598-017-17000-1)
Supplement: Supplementary file 4 — Supplementary Table 2 [file 41598_2017_17000_MOESM4_ESM.xlsx]

## Sheet: Sheet1
ID	LD2	LD3	SD2	SD3
Gsk3b	17.5563	17.0897	18.6716	18.1049
Pklr	21.7259	26.7519	33.4001	35.6129
Tnip1	5.27981	4.25088	5.89647	5.40893
Birc3	27.9475	17.792	24.9853	17.3919
Rab8a	12.8035	12.5302	14.0785	11.3294
Aqp3	1.31925	4.57542	1.36633	1.2912
Idi1	43.8994	29.5646	37.1426	30.4335
Trim62	4.13918	3.62164	4.15702	4.10822
Krt16	6.81425	5.11309	8.68755	7.41285
Aimp1	29.2636	53.3263	41.3856	44.29
Trim35	17.9644	24.5446	27.7765	24.9549
Socs1	3.25646	19.2059	3.40589	3.50531
Trim14	3.27851	1.79377	2.45882	2.40113
Mknk1	21.5448	18.5649	25.4657	22.5368
Bcl2l1	26.5015	43.5681	78.0964	82.7645
Cebpa	178.848	255.625	168.877	157.854
Vldlr	10.7367	14.916	10.0369	8.56244
Trim26	20.6601	20.7181	23.2624	21.4043
Zbp1	9.70823	53.9375	6.2852	10.18
Ddx3x	141.606	156.881	146.998	172.657
Sema3a	20.339	8.9886	18.0539	11.1979
Oas1c	2.16609	2.09676	2.91528	2.97251
Jak2	41.5614	61.5356	39.9223	41.1506
Syk	13.4364	30.2163	24.8934	39.5528
Nlrp10	0.301733	1.07123	0.70705	0.257363
Dicer1	7.55604	7.99041	8.11074	7.04259
Chid1	7.36801	6.79625	8.31943	7.09843
Samhd1	112.939	173.661	109.351	103.173
Bpifb1	33.7911	24.2724	24.1097	30.9283
Oas3	0.841558	2.90503	2.02573	3.23787
Ifnb1	0.137025	1.05679	0	0
Trim21	5.42621	9.19328	4.80796	4.33393
Ptpn11	2.3499	0.463692	1.2879	0.871579
Ifngr1	28.3112	34.258	26.5009	30.157
Rheb	2.25034	1.93584	2.8001	1.85492
Nlrc4	1.37998	1.99797	1.55555	3.52345
Trim13	142.985	137.742	157.268	100.896
Akirin2	28.9915	24.9496	27.6961	27.2812
Lyn	35.0265	74.6688	53.4447	72.1808
Oas1g	5.86972	7.0229	6.34134	7.77603
Xiap	35.9636	35.1779	41.8164	37.3874
Jak3	0.782505	3.54032	1.00871	1.59818
Impdh2	28.7175	15.5315	42.6584	46.2593
Trim8	28.7969	26.5203	28.2912	27.2129
Irf3	60.272	45.8393	66.4737	55.2618
Adipoq	106.78	93.6753	97.343	113.586
Ssc5d	5.19325	2.88763	3.33074	3.84819
Tlr8	2.43126	4.64036	3.41273	6.20858
Ptges	88.9937	82.3037	74.9091	82.0021
Eif4ebp1	42.0653	65.2516	53.7651	80.222
Ecsit	8.70267	8.80928	8.69546	8.6165
Rb1	19.5291	21.637	18.3822	19.4143
Traf5	8.73594	8.37884	10.2199	9.00822
Id2	2.48533	2.09499	2.26867	2.67787
Il10	0.692909	3.88654	1.77525	1.80712
Vegfa	20.3193	15.0313	16.6248	17.845
Il4ra	45.3824	91.0996	70.6597	87.0561
Cltc	80.7437	83.0408	83.6924	83.5764
Cd300a	3.16586	7.7359	7.45418	9.11602
Nfatc3	12.3537	12.6735	14.3459	13.1664
C4bp	11.5756	10.7936	15.8089	12.0432
Il33	105.276	56.8424	122.269	100.334
Hsp90b1	289.06	220.489	220.945	216.692
Mir126	424.578	385.801	709.317	514.495
Casp7	11.7683	18.3596	11.5457	13.2914
Dcn	2.50394	0.581336	2.10324	0.427839
Daxx	14.2544	33.5715	13.5639	14.4161
Cops5	40.2558	77.3959	61.2588	66.1367
Mmp9	4.23722	28.9393	15.4319	57.3337
Atf4	199.369	306.219	220.576	231.134
Tgtp1	8.88437	36.7827	3.73127	2.93947
Il20rb	56.8647	44.7784	55.8086	50.0896
Camkk2	11.3841	11.8703	12.0036	12.0679
Camp	22.4862	26.9455	24.5694	22.4561
Ip6k1	63.4646	75.1367	91.8854	79.8847
Ehmt2	24.3183	25.4779	24.5966	26.5989
C1rb	37.4848	48.9046	28.8609	29.4153
Rarres2	171.481	153.328	175.259	169.868
Ctnnd1	123.454	85.5757	122.141	96.2124
Havcr2	9.58425	21.3414	9.92601	15.8281
Srebf1	67.4741	41.9389	71.0116	72.7524
Usp4	5.79807	6.12717	6.34383	5.84712
Tlr5	2.04598	0.962492	2.15097	1.99041
Nfil3	15.012	31.4227	27.2332	35.4074
Oas2	2.87914	6.4112	4.92181	6.68336
Osm	10.7902	43.5176	15.0689	18.9648
Il21	0.711789	2.91681	0.425845	0.855043
Nr1h3	41.9766	23.1542	37.4321	29.1335
Ppp1cc	8.20775	9.33497	9.36985	8.13356
Cd14	203.159	565.768	485.547	555.399
Myd88	53.1026	111.354	59.5237	73.0003
Yy1	20.2874	21.5903	25.309	26.2633
Gsk3a	12.0988	13.3379	14.935	14.6994
Apcs	2.59758	1.11589	2.49485	2.24793
Adrb2	43.1155	29.4429	85.0507	61.4047
Nod1	14.5332	17.6724	23.6011	23.2354
Cxcl2	344.781	832.998	207.481	335.453
Retnla	2781.85	2436.53	4183.82	2968.49
Tnfaip8l2	8.01848	22.5599	10.2019	20.4504
Pros1	65.6276	52.3301	55.4293	55.3143
Spon2	5.77962	2.02095	7.64729	16.1495
Serpine1	182.277	362.966	98.5296	144.882
Gbp6	6.80428	41.0903	2.24802	1.63439
Pik3ap1	15.0954	31.6371	18.4893	24.4518
Apobec3	14.14	12.201	10.2306	10.7013
Mfn2	13.3354	16.1478	18.2086	20.0508
Vnn1	19.1622	13.7374	12.7345	7.1908
Il34	15.565	21.2645	16.5794	12.0377
Defb4	0	0	6.64217	0
Cxcl10	41.9447	24.5415	50.421	35.8858
C4b	0.833765	2.87483	3.49275	6.3236
Hif1a	7.12815	8.39606	9.29496	8.88938
Ly6g	0.39144	1.18457	0.672012	1.30076
Ripk2	14.0948	18.1289	9.70268	5.7837
Ptx3	39.4041	110.846	12.9148	52.5809
Rorc	24.5654	38.8464	24.512	26.6046
Stat6	52.5568	51.9772	68.8099	67.1711
Gata6	9.42277	7.58643	8.84739	8.18345
Oasl1	4.10061	13.1301	2.55221	3.27489
Dhcr7	4.74994	3.36277	4.42905	5.34669
Ddx58	27.5717	26.8625	22.6107	22.6231
Ido1	12.8728	13.8275	15.9333	15.0621
Polr3d	41.3358	48.2527	44.3348	50.1111
Sp110	10.3988	20.7506	10.3185	13.4855
Atm	5.08009	6.03374	5.60399	5.51741
Gas6	140.374	74.7285	102.02	72.5218
Hck	45.0756	103.51	51.158	85.401
Polr3k	11.1627	14.1213	12.5359	14.2273
Eif2ak2	9.3615	6.65303	9.4474	8.42428
Tyro3	19.2131	61.7945	9.74535	16.5171
Tlr7	4.3116	12.844	10.1713	13.4489
Trim28	45.8267	56.625	58.2077	64.2591
Sf3a1	6.93995	8.54312	6.01792	8.21846
Uvrag	15.1223	14.8867	17.4647	18.2271
Map4k2	28.1097	13.3057	38.6618	28.3109
Anxa2	392.391	716.974	508.539	717.812
Dusp1	2.22394	3.24821	1.96717	1.97773
Clec4d	144.105	214.542	204.705	229.771
Fancc	3.05679	3.22966	5.3307	3.18754
C1rl	3.94682	9.66456	3.01764	3.3287
C2	4.22249	5.43674	6.85468	6.52668
Treml2	1.67301	7.9589	2.26989	4.76532
Mx2	3.98151	7.36924	4.24661	5.31565
Cd200	2.14593	5.69035	7.4565	8.1971
Cd81	175.401	118.943	179.795	156.625
Ifitm2	725.574	1089.8	631.231	800.705
Cd47	35.9636	35.1779	41.8164	37.3874
Spp1	10.6388	7.91656	11.0146	9.76601
Trim15	0.527942	2.22468	0.792208	0.722291
Dusp16	17.7222	28.4114	26.4608	25.606
Hmgb1	3.31591	9.81195	4.93861	7.47882
Siglec1	118.024	82.7973	86.244	94.6199
Il13	33.1344	49.7631	33.7529	47.9203
Map3k1	4.66713	5.82758	6.7586	6.97098
S100a9	3.26108	2.79653	3.42109	3.32678
Cd180	0.634548	2.15014	0.665407	1.65002
Ap3b1	0.63976	1.3722	0.602945	1.01977
Cd40	5.37207	4.59075	6.32256	5.1628
Il15	2.35409	2.40926	2.27454	2.12851
Polr3e	32.8813	43.9996	35.0926	38.6194
Neu1	2.10494	1.48196	1.96524	2.00265
Trim30a	3.34174	2.32272	4.52797	3.24162
Cav1	114.18	61.2547	161.47	103.297
Il22	0.137025	1.05679	0	0
Mapk3	7.13263	6.06308	8.30751	7.47062
H2-Aa	105.808	175.645	266.705	169.412
Mb21d1	2.0279	2.21701	2.13412	2.16842
Masp2	1.0992	0.662484	0.73965	0.762356
Rhbdf2	26.4091	40.5646	22.6618	26.9327
Rgs2	32.2475	27.5315	46.2617	49.4653
Tmem173	24.6545	37.1395	18.5637	22.2729
Adrbk1	22.9955	40.3301	34.2739	40.5025
Plaur	107.205	372.411	112.437	167.785
Sirpa	4.05282	4.5328	5.63385	4.67004
Chuk	56.2205	35.4606	68.4792	77.0345
Kdr	43.9351	18.0078	44.394	29.4558
Daglb	1.64024	1.4401	1.97952	2.31092
Mertk	15.9811	17.5903	15.8225	17.5478
Erbb2ip	41.8757	46.1865	49.6907	38.3866
Nfatc4	5.35463	5.07347	5.02855	5.27085
Dhx36	10.3496	14.8872	13.0357	11.7107
Fscn1	7.8447	7.94743	8.68372	8.14257
Cnot4	19.6729	14.4364	16.4156	14.4224
Tnfsf11	6.70397	8.48889	8.69528	10.517
Zbtb20	6.77763	14.4019	7.44586	8.8826
Cnpy3	18.1671	29.3167	27.5958	30.979
Il12b	5.38403	6.14882	6.03441	7.32012
Itch	19.4324	29.3665	31.1041	29.5453
Ifit3	37.0693	41.5165	27.7795	17.7759
Mr1	4.65326	3.26702	3.70357	2.83222
Gnai3	56.8265	83.4377	67.7786	76.9396
Tnfaip3	1.57192	2.69789	0.902645	1.12146
Txnip	366.796	478.276	514.988	461.39
Ctnnb1	247.891	290.041	296.776	249.353
Inpp5d	17.8785	30.3797	38.3996	37.581
Ezh2	7.17192	7.89155	8.21906	7.33594
Trem1	9.34842	36.8817	35.9896	43.9675
Ing4	31.706	22.1752	43.4632	31.8493
Pcbp1	87.5728	104.153	87.9149	107.634
Padi4	1.19461	0.781007	2.87319	4.46542
Mbl1	1.54885	1.9554	1.88589	1.80857
Hdac1	3.05484	2.2619	3.31936	2.09389
Map3k7	0.916469	0.515235	1.12792	0.928049
Fstl1	62.9063	113.784	69.0918	106.685
Tnf	94.5884	200.519	157.224	215.404
C1qb	37.2814	54.5583	29.8065	51.1395
S100a8	25.4502	20.2995	30.4346	21.0045
Polr3a	3.07428	4.2737	3.7335	3.35078
Stmn1	7.00917	8.79451	6.98976	7.43769
Tlr3	9.25347	8.30018	7.52302	6.3547
Tecpr1	18.0216	14.3804	27.5027	20.866
Mbl2	6.55277	2.98122	8.00797	6.72699
Oasl2	4.10061	13.1301	2.55221	3.27489
Rora	17.8148	15.7673	17.7797	18.243
Tacr1	6.84479	6.00449	8.67718	7.01881
Hspbp1	8.30814	19.9998	14.4422	15.7748
Rgmb	5.63707	4.20051	6.28517	5.099
Traf3	7.96425	8.38657	11.4234	10.3275
Smpdl3b	3.71057	22.5753	3.53906	4.89519
Bpifa1	98.6988	90.5015	280.173	357.521
Lgals9	64.2234	90.3039	63.4243	72.7986
Il1r1	24.8711	45.9375	21.5523	29.6799
Hc	1.8387	1.74252	2.06729	2.34654
Was	3.85478	2.31107	3.27798	2.06247
Nod2	4.94127	7.53146	3.46194	3.46642
Sppl3	7.55908	9.40205	10.722	10.488
Hs2st1	16.7942	12.5686	17.2019	13.6132
Ptges2	30.825	19.0648	22.4811	24.287
Wdfy1	10.9006	15.2424	12.9574	12.4852
Polr3c	10.0948	12.728	9.79999	10.3272
BC094916	0.707687	1.60745	0.353093	0.650898
Tlr13	14.1407	35.8916	40.0792	49.0849
H2-Ab1	0.702291	0.73538	1.05668	0.783488
Arf6	35.3839	31.4506	41.3461	40.1802
Cfp	29.2319	95.2137	36.9311	52.3363
Dlk1	0.194685	1.40186	1.24948	5.75049
Nfatc2	3.38166	3.54535	4.5534	4.40746
Prl	13.7793	12.3532	13.3627	13.6801
Ripk3	5.90141	21.6823	5.93568	10.8278
Il2rb	5.69919	4.81268	7.31797	6.32723
Irak4	4.37298	5.4222	4.78452	5.88937
Fbxo9	28.9539	16.432	30.9008	23.2123
Raet1e	2.90369	3.50474	1.84986	3.23849
Ddx21	36.3217	63.7701	39.8102	42.7893
Tgfb1	19.2154	19.2156	20.8945	17.6834
Fcna	4.41691	6.0475	5.99318	8.85018
Traf6	7.52888	12.2024	8.11947	7.30964
Cbl	7.11784	7.22237	6.8959	6.83997
Il1b	161.634	405.313	204.898	297.793
Gbp7	22.7984	53.7231	12.8446	11.7234
Mst1r	7.61895	12.4251	8.68027	9.50727
Ppp3r1	1.26517	9.52785	3.27835	8.99261
Il9	5.38403	6.14882	6.03441	7.32012
Cfh	14.2631	22.9305	14.5157	14.359
Orai1	19.9558	21.1358	20.4104	24.9427
Sftpd	610.768	713.023	894.503	774.721
Ccl2	4.02532	3.8665	6.94685	3.44302
Gnai2	221.391	198.769	161.399	208.808
Tph1	34.5998	25.6119	32.5128	29.4133
Nrip1	7.5155	9.81405	5.95685	5.95379
Pias4	8.71793	8.65941	11.0428	9.04936
Clec5a	17.8148	15.7673	17.7797	18.243
Mapk1	21.7259	26.7519	33.4001	35.6129
Kdm4a	11.8359	13.9562	14.3693	13.8936
Rftn1	4.5004	7.26958	5.84203	7.88937
Scarb1	17.7531	17.6624	16.2306	21.1702
Gp2	36.4458	46.5884	45.0309	49.9156
Lgmn	79.7066	95.6201	83.4408	124.441
Mir199a-1	0.628293	0.719309	1.47615	1.49478
Ptch1	5.92579	4.19241	6.7775	4.63627
Polr3g	2.46666	2.87717	2.60059	2.20391
Ipo7	31.7448	42.2821	36.801	38.8522
Stub1	44.0014	40.7532	46.6293	47.9515
C1ra	3.94682	9.66456	3.01764	3.3287
Mfn1	15.605	11.5204	14.7846	12.1986
Irgm1	24.6571	160.252	21.1188	20.4961
Naip6	1.05468	2.76689	0.918355	1.63866
Bcl2	13.4458	51.2892	12.2466	15.8321
Ifih1	8.81574	14.9249	7.34727	7.38646
Trim59	1.92227	3.19936	2.59007	3.87572
Dok3	10.1707	37.8253	27.3629	45.1957
Cactin	11.1497	11.921	12.0032	12.6404
Irak2	26.185	38.7843	33.8708	30.6297
Ppargc1a	0.946288	0.957822	1.10154	0.876261
Sirt1	13.1291	11.0637	15.3659	11.5258
Nampt	33.4942	59.1468	38.7353	36.6253
Mir146	2.02118	1.73529	1.60279	2.38018
Iigp1	1.58036	16.2579	0.479509	0.371984
Ahr	32.8813	43.9996	35.0926	38.6194
Axl	21.8755	23.1033	25.7437	22.8906
AI607873	10.2979	20.0615	5.27944	10.6559
Lum	2.79086	2.75765	3.23046	3.1958
Il17a	3.39127	2.03367	3.68176	2.45339
Nfe2l2	138.918	125.865	120.746	125.778
Trp73	4.04246	4.2316	4.92346	4.73608
Ppp1ca	106.157	125.875	117.946	143.412
Aim2	1.70069	0.499829	2.54122	1.03112
Tmed7	4.28978	6.33206	4.92789	5.82559
Stat4	22.9286	59.4703	19.5855	19.1775
Pycard	61.433	52.9443	64.0137	63.3084
Irak3	12.3231	26.0617	17.2948	24.2944
Nlrp12	0.363007	0.249947	6.60116	7.30289
Fgr	11.9734	39.6744	24.0809	47.3648
Zc3h12a	13.8013	28.1822	12.1754	14.5137
Bst2	71.7334	154.615	91.4879	76.3434
Avp	1.5047	1.76531	1.52854	1.59868
Herc6	4.7111	5.41852	3.21595	2.88647
Unc93b1	25.1075	43.2362	26.6239	36.1486
Khsrp	21.025	17.2542	30.5408	15.5469
Il7	8.1983	22.3571	6.27558	13.0755
Rxra	10.7242	9.71016	13.6832	14.9571
Atf3	32.4849	52.3329	27.1831	34.3318
Ifna1	98.6988	90.5015	280.173	357.521
Coro2a	8.77846	6.00398	12.5382	8.92346
Akap10	9.39943	11.9494	11.1423	10.1172
Nlrp3	11.0613	16.1198	17.157	19.26
Eif4e	51.4482	104.33	79.8998	83.744
Tyk2	5.84663	5.75958	8.21413	8.95917
Cflar	2.9323	3.70344	3.12036	3.30252
Nfkb1	13.2905	12.8954	14.1391	14.6348
Il4	19.416	16.5237	18.3037	14.2998
Stat3	71.6466	109.993	76.3866	93.407
Pml	8.77205	12.5424	7.65918	8.13188
Edn1	65.77	146.844	67.1951	88.065
Hspa1b	7.84666	5.22621	5.66789	8.15724
Pstpip1	3.12729	11.8318	7.72464	12.8327
Polr3b	5.79423	7.31121	7.77399	8.60891
Tmem126a	21.5294	27.5694	22.4626	24.7047
Cebpb	28.8779	38.2174	33.4699	29.205
Zc3hav1	44.4724	47.7871	39.6285	45.7025
Akna	5.09031	6.31648	7.42626	9.36829
Bid	5.06753	13.5158	8.97326	11.4411
Flt4	21.2246	35.7475	31.9435	28.4226
Ddx1	84.3978	61.2639	125.753	106.856
F2rl1	2.82921	2.55872	5.00436	3.19743
Nfkbia	391.137	667.537	364.551	381.815
Angpt1	38.8401	14.2437	37.8739	24.0139
Trp53	10.0699	26.2962	6.92381	10.3721
Gbp2	51.0692	215.504	18.5107	19.0737
Trem2	1.54359	10.6048	3.44145	18.2757
Cd5l	1.86291	1.50037	1.88177	1.47596
Rag1	8.93169	8.8407	12.7663	12.0072
Klrk1	0.313356	2.04646	0.444373	0.456857
Il5	0.0968745	0.537198	0.283951	1.53586
Cd200r1	1.86395	4.76107	2.56099	5.90798
Nlrx1	1.58849	2.70004	2.72175	4.82283
Clec4a2	6.91044	11.6509	7.38887	14.1474
Cfi	1.29669	1.01923	0.854045	0.943935
Eps8	56.2548	45.8056	55.4924	49.9547
Il27	3.18248	2.5427	2.08964	2.15777
Btk	10.5239	19.0803	13.9593	15.4085
Tril	1.29394	0.396652	1.35261	0.768053
Xbp1	26.1598	17.7442	24.9521	22.7907
Adam17	22.2733	26.2785	29.7191	32.2042
Tnfrsf9	12.0195	38.8236	5.44883	7.68565
Il23a	7.70122	7.33349	7.93998	7.42367
Itgax	12.6097	3.32198	12.6545	9.00574
Marco	43.8744	82.8144	46.5019	141.613
Msr1	26.0262	18.3679	25.7299	23.7345
Cd300lf	49.9934	110.349	159.935	192.759
Elf1	5.69919	4.81268	7.31797	6.32723
Tax1bp1	118.038	145.3	121.908	103.613
Mid2	17.3535	19.0924	19.0388	19.3307
Abca1	0.237166	1.63194	0.458905	0.968102
Bcl11b	18.6784	18.0034	19.9768	16.5225
P2ry14	13.2096	15.0656	8.4316	9.12616
Naip2	3.8481	15.974	4.30894	7.56866
Keap1	13.0628	14.8441	15.5296	14.5152
Il18	14.1837	11.1183	14.652	17.5588
Cd48	6.072	15.7641	5.50512	12.9513
Hp	13.9694	10.5493	15.8764	15.3362
Rnf135	4.27361	4.74484	5.48274	5.21421
Ctss	132.981	284.521	90.5574	246.686
Myc	1.04304	0.63122	0.9122	1.18972
Arntl	6.40988	7.89724	10.3507	8.43867
Ccl17	10.962	35.9764	6.29759	4.78605
Rac1	224.248	258.088	203.633	241.43
Cebpe	5.41993	11.0373	15.6225	15.3509
Ccdc88a	3.33924	2.09085	3.33767	2.36392
Atg7	10.7879	14.8439	14.2613	16.6949
Serpinb9	102.582	107.568	112.738	110.653
Ccr3	28.6532	86.6608	22.2775	27.9035
Mir10a	5.44744	2.87497	5.35984	3.49403
Il6	93.0997	82.1196	86.6084	69.4251
Mx1	2.13788	9.64128	1.02081	2.35521
Pcbp2	46.658	52.7669	47.7658	53.2624
Pydc3	1.31083	1.30099	0.94615	0.51093
Arl5b	35.4507	48.3743	35.5553	41.1204
Eif4ebp2	14.3776	10.6265	19.6347	16.3935
Cxcr2	14.1061	15.397	92.938	111.034
Tank	39.9492	49.9436	29.5286	37.6846
Clec4e	71.1817	165.73	98.4581	161.261
Apoa1	37.1791	26.9165	41.5907	36.5884
Pglyrp2	1.56859	1.90915	1.36151	1.65034
Mrc1	3.19385	2.69465	4.25654	3.59505
Senp2	16.837	18.5611	20.9744	18.9694
Card9	19.1902	21.4619	20.7625	24.4788
Cd86	280.66	296.753	268.576	273.829
Slc15a4	7.7837	8.60281	10.5051	10.0421
Tnfrsf1a	1.66451	3.73945	1.81327	4.67075
Sharpin	28.3315	28.1196	26.0435	28.4505
Gabarap	287.191	404.943	419.129	479.619
Pik3cd	4.1297	8.73584	7.11438	12.5062
Ifit1	4.06748	2.9514	4.14685	4.24718
Oas1b	1023.34	1359.8	917.488	942.754
Snca	0.436981	1.69679	3.52499	2.96049
Itpr3	6.02827	6.58881	6.81327	7.55471
Grn	24.2341	21.7216	29.2255	25.3551
Nlrc3	1.9465	3.17466	1.62141	2.55442
Cr1l	7.68816	11.5469	11.7435	12.2921
C1qc	33.6529	37.3971	35.4941	52.3198
Hspa14	18.7636	27.0167	21.3586	20.7921
Rnasel	11.8534	15.8401	15.1753	20.7477
Tyrobp	99.551	384.246	262.639	436.782
Srebf2	24.8897	32.0039	24.9384	24.8192
Pura	7.29481	3.44341	9.12385	5.94923
Ticam1	6.12684	7.19455	6.62716	7.38779
Mapkapk2	18.2372	25.0891	18.9397	20.9918
Polr3f	8.19036	8.13676	8.36089	7.73563
Itgam	15.2401	12.8025	17.5489	16.371
Nr1h4	28.174	23.7281	27.7926	23.6306
Notch1	5.6274	8.99947	6.25457	9.74809
Reg3g	156.511	234.728	187.218	287.274
Il1r2	50.2425	150.034	237.771	239.098
P2rx7	7.0279	9.03317	6.84833	11.4991
Pltp	69.0835	23.7054	76.5869	59.5485
Cxcl5	16.4464	28.6536	12.1502	14.8585
Pglyrp1	1.56859	1.90915	1.36151	1.65034
Relb	22.8037	45.8281	18.0737	27.491
Kcnj8	1.53948	2.03631	1.97226	1.74607
Anxa1	166.78	439.438	294.315	433.395
Creb1	15.5113	8.47012	19.1316	11.8423
Ddx41	17.2065	19.5641	17.003	18.5452
Mir29b-1	0.818404	1.75973	0.790929	1.39747
C3	6.62151	7.35274	7.45133	7.02726
Dusp10	3.07711	3.38463	2.65032	3.24956
Kitl	333.271	387.983	361.504	326.281
Tpst1	12.3801	13.5095	12.653	11.2718
Clock	12.1652	10.3871	15.6353	12.9699
Ms4a8a	138.226	322.103	124.87	175.296
Tlr1	14.1407	35.8916	40.0792	49.0849
Csf1	3.54326	5.0666	4.35859	4.34618
Vegfc	3.3941	5.15553	5.23386	9.95022
Rela	36.2517	47.6546	34.9766	41.3588
Fgf7	22.561	16.1378	12.7279	13.9878
Dnase2a	23.053	32.0869	39.2514	40.5505
Slc11a1	14.9312	11.509	13.638	12.786
Clec4n	65.0761	151.043	57.8925	140.014
C5ar1	22.0709	37.2062	43.2169	51.8403
Lrrk2	38.7499	18.4143	46.646	34.2373
Csf1r	25.4686	66.6185	31.78	48.0557
Traf2	12.5215	19.0985	17.5832	16.629
Arhgap15	1.34755	5.49316	2.78815	4.71152
Dab2ip	24.5654	38.8464	24.512	26.6046
Zbtb1	1.47813	1.73894	1.49099	1.68893
Trim32	5.97562	6.12298	7.04706	6.99376
Cryab	0.671344	1.16071	0.796618	1.52236
Tirap	8.06001	11.6498	10.9308	12.2655
Mir29a	0.818404	1.75973	0.790929	1.39747
Icam1	6.12684	7.19455	6.62716	7.38779
Serping1	514.003	454.027	472.903	415.168
Stat1	22.9286	59.4703	19.5855	19.1775
Glrx	13.9105	20.3859	18.4089	14.244
Fcnb	0.149495	1.37389	0.0487917	0.0270489
F11	19.7908	24.904	22.6034	22.9832
Ccbp2	19.8569	13.673	18.1292	22.1679
Nox1	7.71717	7.4604	9.31748	8.58169
Frem1	4.01696	1.96059	3.57615	2.78897
Il1rap	17.0807	20.3642	29.9149	33.2059
Siglecg	0.723427	0.834413	1.16579	1.59109
Ybx1	324.429	350.481	324.833	388.303
Cdc42	3.0918	0.157256	2.56485	2.15766
Irak1	37.4518	43.6471	33.4535	36.7181
Pparg	6.20348	9.86877	5.71238	5.6331
Ikbke	17.4803	35.2339	27.0388	57.0355
Peli1	18.7078	20.7839	22.6094	18.7386
Thbs1	102.698	177.663	130.614	202.295
Stim1	4.29716	4.12169	3.6253	3.77077
Cd80	15.3749	21.5043	11.3669	14.1042
Il17re	3.85133	1.58453	4.68256	2.59314
Cyld	1.65651	0.113652	1.39936	3.36397
Trim12c	3.95405	7.42289	6.45493	7.35905
Nras	29.8894	39.9507	33.1894	34.3087
S1pr1	220.857	265.694	183.8	157.896
Ticam2	45.509	56.5325	50.1277	48.9763
Lgals3	6.80428	41.0903	2.24802	1.63439
Casp8	4.48316	2.46688	4.01833	3.92019
Scaf11	1.49978	1.54792	1.62113	1.8576
Ace	229.691	86.6632	278.724	302.175
Foxa2	12.4968	7.1596	12.8216	10.8296
Tufm	16.236	11.4414	16.3453	16.949
Mir125a	43.217	30.4598	42.4497	46.8373
Clec1b	5.60202	13.822	2.02336	5.04689
Fadd	3.41563	3.54192	3.39696	3.84842
Anpep	106.78	93.6753	97.343	113.586
Nfkb2	2.20809	1.11072	1.88762	1.53847
Tnfsf9	4.91148	6.24318	3.44674	4.70584
Il17f	0.846599	7.82748	0.121125	0.205428
Fer	149.044	130.774	147.062	130.757
Akt1	21.8552	19.5889	25.0521	25.3962
Il17rd	3.39127	2.03367	3.68176	2.45339
Klf4	24.5113	19.8524	24.8914	21.9157
Tbk1	28.0983	51.7374	31.8211	29.3416
Sqstm1	7.61769	11.334	9.939	9.3394
Tollip	24.4511	35.0351	30.6935	31.3138
Polr3h	4.20435	6.56357	5.71887	5.57165
Pik3cg	2.47361	7.49482	4.27178	6.85193
Trim56	15.6573	15.4552	15.9582	11.7886
E2f1	1.76906	2.15493	2.34516	3.13609
Ly86	39.5389	49.8254	38.6152	41.4513
Prkcd	42.1041	33.1075	47.9688	68.6931
Fzd1	9.49904	13.7602	9.72304	13.25
Isg20	108.809	114.298	90.2261	92.14
Itgb2	61.0769	186.763	56.2937	123.514
Treml4	2.63832	14.8649	4.72711	11.734
Ager	917.016	750.98	1126.72	662.008
Chga	31.0531	68.8505	43.0687	50.3791
Olfm4	3.58204	7.80769	13.158	12.1181
Csf2	5.73104	22.8344	7.54893	15.0423
Raet1d	2.90369	3.50474	1.84986	3.23849
Cdk6	5.83032	8.47985	7.27242	8.16976
Gata3	2.58785	1.17315	1.86933	1.42111
Tsc1	5.73263	7.57781	7.82816	6.81412
Cd36	5.35463	5.07347	5.02855	5.27085
Hsf1	13.7297	10.425	13.3918	10.9263
Abcg1	14.9312	11.509	13.638	12.786
Cebpd	178.848	255.625	168.877	157.854
C3ar1	4.89575	8.80315	3.52961	10.517
Dhx15	97.4219	129.09	98.6078	100.679
Irf1	109.368	361.957	74.016	68.3523
Trim25	14.1852	18.1124	23.8686	26.5663
Prkd1	14.5871	10.2983	17.0735	13.7256
Atg5	12.5451	16.3742	15.6452	17.6927
Irf7	14.6197	35.9783	10.4458	12.8368
Cxcl9	8.28358	98.4442	0.988435	1.48437
Casp1	7.55604	7.99041	8.11074	7.04259
Cd8a	0.864178	1.52375	0.288385	0.473718
Pla2g4a	12.2998	11.0395	12.134	9.29695
Ifnar1	130.318	155.235	131.024	135.319
Nr4a3	18.0216	14.3804	27.5027	20.866
Rpl19	44.6538	94.2874	58.5275	75.138
Map3k5	1.06539	1.22121	1.23635	1.72582
Nlrp1a	0.628739	0.638663	1.07609	0.591123
Abl1	11.1232	6.04864	7.02197	5.28069
Tlr6	6.12984	6.10263	8.26267	8.58441
Dhx58	2.95036	9.28449	3.30174	5.04845
Lcp2	9.65697	35.0529	13.9647	23.8728
Cftr	9.70368	6.93173	12.3733	9.16102
Pten	4.15469	4.08389	4.66804	4.40067
Il1rl1	189.715	400.736	286.696	326.585
Prdm1	9.27435	10.1737	9.88294	8.27349
Lcn2	3483.28	8281.91	2855.38	3498.4
Il12a	11.4808	10.176	13.243	11.3895
Trpm5	24.1279	37.6497	34.6638	33.0908
Rad23a	19.8591	22.4137	24.5467	21.9976
Selk	62.4999	97.9781	95.2322	93.8138
Plg	3.66886	3.78172	4.07956	3.59651
Cdkn2a	5.26742	2.02526	3.68718	3.00548
Irf5	16.4497	39.9233	12.9314	17.3932
Isg15	25.8746	91.6757	22.1884	25.309
Atg9a	14.1079	16.7295	19.6316	20.9436
Nlrc5	9.20214	23.1828	21.7672	16.2752
Plscr1	37.4791	29.9375	34.0758	39.6034
Sftpa1	2677.38	2129.87	3706.17	2692.66
Mapk8	9.59979	11.7193	7.25139	9.12291
Arhgef2	1.12757	0.535872	1.19315	0.7675
Birc2	27.9475	17.792	24.9853	17.3919
Tlr2	42.8635	96.3963	76.432	80.6154
Mir485	0.871715	0.713467	0.849858	2.87368
Cd46	0	1.02936	0	0.0627614
Bcl3	40.2298	48.018	20.4854	26.3717
Mefv	6.39721	12.1838	14.4642	19.5401
Cd1d1	0.569786	1.31811	3.30585	4.30596
Calm1	231.223	335.623	272.87	299.962
Pyhin1	5.14518	13.2038	1.99027	4.94833
Mapk14	10.857	11.5069	12.7461	11.8947
Tlr4	9.43694	17.13	14.3155	14.2414
Plcg2	2.95304	8.05014	2.71278	4.93061
Cd55	26.0924	17.6892	25.7734	19.8528
Myo18a	20.9015	30.3688	34.8767	25.9719
Oas1a	2.812	7.44629	2.43661	4.12458
Rsad2	10.4801	20.4529	2.8833	3.93256
Ctsb	18.7047	15.9278	21.7997	17.9971
1700021K19Rik	8.929	5.32818	10.9837	11.0485
Clec7a	31.8915	159.097	21.0447	37.0766
Cxcr4	18.4227	18.1247	34.2652	24.9866
Fcgr1	2.9007	11.9794	1.95863	6.92555
Numb	6.49122	3.64865	4.60251	4.49558
Mavs	11.1461	6.80909	12.2545	10.3625
Trim11	17.3535	19.0924	19.0388	19.3307
Itpr1	9.87819	13.8825	12.7001	10.4744
Trib3	2.19774	8.01837	4.34677	4.29353
Serpinb2	10.5543	49.7059	8.1535	19.0963
Sod1	11.0915	9.89343	10.4728	9.59307
Map3k8	14.7632	14.5016	44.957	25.6898
Muc1	10.7783	3.60919	8.06718	5.62854
Psmb8	32.9383	90.1488	32.2673	38.8152
Malt1	36.9876	88.503	20.3082	33.2265
Cxcl13	28.2825	27.2355	35.3323	34.0951
Edil3	2.61455	1.45133	2.91918	1.78123
Tbkbp1	11.6289	8.99708	13.2252	11.4396
Tsc22d3	7.31189	7.235	12.4911	9.9022
Jam3	6.09291	5.36569	6.54717	5.59279
Bcl10	34.8116	64.1636	39.8134	49.3418
Il1a	41.5475	202.247	11.1974	20.5273
Lgr4	2.75185	3.39819	2.7392	2.80938
Msrb1	60.9831	191.114	159.779	244.263
Ace2	2.27916	3.25574	2.09079	1.626
Cxcl11	0.832224	8.2681	0.12676	0.948965
Trib2	33.8504	34.2304	37.4853	35.3892
Foxo3	17.6207	14.0319	22.7025	17.4178
Mta1	12.097	8.99373	9.20693	9.39827
Trp63	14.1339	9.01493	16.6636	12.8867
Pik3c3	6.62151	7.35274	7.45133	7.02726
Lst1	8.97308	45.1413	27.9684	46.0091
Hmox1	106.791	181.882	176.623	301.456
Igtp	26.7402	182.009	17.4621	17.6485
Lbp	20.3925	25.0027	22.3023	27.3614
Trim27	10.8784	13.107	12.8513	15.4321
Ern1	10.1275	10.9153	10.1547	9.76945
Zfp36	127.796	158.475	133.668	145.902
Rictor	12.3252	13.6221	16.4587	15.2523
Crcp	19.8289	24.5796	22.3502	21.4384
Pdcd1	39.0435	48.755	43.5473	45.0982
Clec9a	16.294	4.91107	19.151	9.85726
C1qa	37.2814	54.5583	29.8065	51.1395
Mif	32.6736	48.5521	25.6992	33.0258
Ifit2	4.53461	5.15225	5.69845	5.08771
Hspd1	4.4166	7.90947	6.74908	6.50123
Plec	89.8121	68.4399	77.0162	72.3472
Sdc4	95.5946	215.797	98.2169	128.434
Mfge8	4.0831	4.13356	3.52986	3.3532
Igf1	8.27633	8.62303	16.7953	14.6676
Srxn1	21.9972	32.2793	23.3227	34.0941
Hamp	8.88094	10.1055	9.14534	9.01288
Pin1	4.81845	4.11744	4.33922	4.24823
S100a10	83.1519	73.3445	101.992	96.2218
Ly96	24.1688	31.9049	30.5974	36.7438
Il1rl2	4.91593	9.5259	4.627	5.83429
Lrrfip2	43.0724	43.5358	38.3044	45.7606
Ptpn6	2.91192	1.80764	2.66265	3.20148
Siglece	6.80015	9.68722	27.699	23.1852
Trpm2	0.581719	2.13134	4.42797	6.4563
Ubqln1	35.0892	32.2222	31.2351	32.508
Nfat5	30.4931	26.3285	27.9081	24.4666
Ifng	28.3112	34.258	26.5009	30.157
Cxcl16	102.189	144.45	89.9184	90.6627
Rac2	29.4179	88.4539	54.4016	101.453
Adar	10.4909	13.8133	9.2308	9.11832
Ltbr	0.634548	2.15014	0.665407	1.65002
Nr3c1	11.7848	5.56115	8.6184	6.03475
Psen2	7.90271	10.2653	9.49326	9.17053
Gzmm	1.40411	1.33249	1.39617	1.83674
Naip5	1.52839	4.07387	1.72799	3.22823
Mtor	21.3496	50.0427	36.3944	45.6553
Nos2	2.4322	17.0984	3.39825	7.59203
Plxna4	4.04407	4.05806	4.1446	3.25853
Gpsm1	8.4702	6.22828	10.1439	9.09901
Icosl	10.9409	16.8757	12.3289	13.4805
Cxcl1	3.89142	2.89441	4.48086	3.34459
Atg12	23.9623	22.314	22.9797	21.6147
Ikbkb	20.9734	39.3899	26.22	28.829
Rel	23.9851	23.964	27.7046	26.1934
Igj	0.586583	0.569588	7.31893	3.91707
Ntn1	0.565317	0.363657	1.04004	0.510984
Ifi202b	22.1101	42.5841	15.1684	12.1568
Lair1	1.61452	9.28526	1.46062	3.38491
Pmaip1	22.1011	29.1996	22.754	17.7478
Spi1	36.748	95.4225	47.0671	92.6002
Bcl6	13.0559	12.0144	14.5838	15.8412
Stat5a	4.16758	6.88919	4.08554	5.33694
Stat5b	9.57243	9.39428	12.9497	12.1794
