# Supplementary material for: Modulation of Immune Signaling and Metabolism Highlights Host and Fungal Transcriptional Responses in Mouse Models of Invasive Pulmonary Aspergillosis
Source: Sci Rep. 2017 Dec 6;7:17096. doi: 10.1038/s41598-017-17000-1 (PMC5719083; doi:10.1038/s41598-017-17000-1)
Supplement: Supplementary file 5 — Supplementary Table 3 [file 41598_2017_17000_MOESM5_ESM.xlsx]

## Sheet: Large Metabolism
MMU	Gene Name	LD2	LD3	SD2	SD3
mmu:100039707	Mthfsl	9.76143	13.9637	11.1981	12.5299
mmu:100040843	Cyp4a32	1.36313	0.52078	1.50735	0.684969
mmu:100041273	Ndufb4	37.6507	45.1807	45.7513	46.1995
mmu:100042025	Gapdh	674.281	1220.49	588.91	1059.05
mmu:100042503	Ndufb4	37.6507	45.1807	45.7513	46.1995
mmu:100163	Pafah2	7.85231	6.15802	10.5477	7.9495
mmu:100198	H6pd	45.1157	49.2923	49.2667	47.1667
mmu:100328588	Il4i1	41.0349	115.832	24.3672	30.9832
mmu:100678	Psph	5.50336	5.68872	5.05893	5.65304
mmu:100705	Acacb	1.86169	0.856045	2.32026	1.94434
mmu:100862456	Polr2k	38.9433	59.0466	43.808	42.9403
mmu:100910	Chpf2	6.57967	6.62618	8.52834	8.08346
mmu:101502	Hsd3b7	38.7768	40.8156	44.3003	46.4595
mmu:102216272	Ak6	55.3021	79.3679	55.6709	65.4174
mmu:102448	Xylb	1.18464	0.844046	0.904332	1.07817
mmu:102580	Alg9	8.16887	8.52108	8.07885	10.7056
mmu:102641086	Polr2k	38.9433	59.0466	43.808	42.9403
mmu:103534	Mgat4b	13.5959	17.9309	14.6366	18.1811
mmu:103711	Pnpo	7.08638	9.17125	9.45597	10.3092
mmu:103850	Nt5m	4.39268	6.61765	6.12413	6.47831
mmu:103963	Rpn1	52.6614	66.3216	56.9347	59.3007
mmu:104015	Synj1	18.1068	20.2628	19.4676	25.2064
mmu:104086	Cyp27a1	8.72611	3.15101	11.3686	6.46445
mmu:104112	Acly	59.3492	58.8185	62.4374	60.2416
mmu:104130	Ndufb11	119.203	129.187	135.302	136.554
mmu:104158	Ces1d	152.387	84.8937	184.67	88.9657
mmu:104418	Dgkz	53.5195	50.5114	61.8861	72.026
mmu:104759	Pld4	8.31109	28.7067	6.54996	14.0316
mmu:104776	Aldh6a1	21.1939	12.9643	22.5796	14.9265
mmu:104923	Adi1	11.3732	5.90704	10.3089	9.57059
mmu:105663	Thtpa	5.07834	3.88068	5.51893	4.75585
mmu:106564	Ppcs	6.54056	7.6691	9.42921	8.74286
mmu:107272	Psat1	13.6621	29.3086	18.9493	25.1789
mmu:107476	Acaca	8.1819	8.13996	11.4374	8.15356
mmu:107508	Eprs	23.5508	27.9239	24.1871	24.0027
mmu:107569	Nt5c3	11.9623	21.5265	13.8226	15.9768
mmu:107650	Pi4kb	20.8241	21.7959	28.7035	29.5901
mmu:107652	Uap1	30.3193	41.9183	34.3036	35.4809
mmu:107766	Haao	0.68438	1.75331	0.839988	1.25288
mmu:107869	Cth	4.38553	6.1544	8.53179	5.18113
mmu:107885	Mthfs	85.7238	228.394	81.1542	115.164
mmu:107895	Mgat5	3.59784	4.80405	4.18204	4.56846
mmu:108037	Shmt2	7.76276	11.2067	6.8378	9.8651
mmu:108105	B3gnt5	1.26277	4.39351	1.9667	2.70214
mmu:108147	Atic	17.2931	16.6611	14.1234	16.9176
mmu:108150	Galnt7	4.50918	5.48927	5.05923	6.95666
mmu:108156	Mthfd1	32.1018	18.0004	44.0009	24.703
mmu:108645	Mat2b	29.9766	41.6972	45.6219	41.1717
mmu:108664	Atp6v1h	27.0875	48.3119	36.8171	41.1513
mmu:108682	Gpt2	2.20621	2.06297	3.26539	2.50667
mmu:108760	Galnt16	2.19216	3.12266	2.948	5.61522
mmu:108902	B4gat1	29.4997	36.0319	30.511	33.3875
mmu:109079	Sephs1	11.1226	11.3208	10.0112	10.6833
mmu:109264	Me3	3.44729	3.17904	3.41723	2.79687
mmu:109652	Acy1	5.73811	4.80074	5.09157	4.18739
mmu:109674	Ampd2	12.9002	22.6017	10.6196	16.4952
mmu:109685	Hyal3	35.6774	12.4387	34.085	20.9855
mmu:109731	Maob	11.2554	4.45034	10.9608	6.81386
mmu:109778	Blvra	18.0665	26.2502	21.1584	29.5374
mmu:109785	Pgm3	6.49849	7.43587	6.46098	6.95804
mmu:109857	Cbr3	6.86439	8.96418	12.3422	11.9493
mmu:109900	Asl	5.17094	8.70734	6.59351	6.93997
mmu:110006	Gusb	21.8848	39.5639	26.5932	39.705
mmu:110074	Dut	7.66017	9.22829	7.21525	11.1747
mmu:110078	Pygb	11.7896	12.9516	21.9798	20.808
mmu:110095	Pygl	17.0227	51.7984	55.9438	87.4653
mmu:110119	Mpi	12.0382	7.47508	15.2371	12.255
mmu:110196	Fdps	55.5733	69.8006	73.7434	65.6149
mmu:110197	Dgkg	3.43344	0.971574	3.45111	3.12258
mmu:110208	Pgd	103.959	171.01	137.19	184.497
mmu:110323	Cox6b1	269.075	416.973	357.552	401.407
mmu:110391	Qdpr	10.2998	12.3335	16.391	15.4839
mmu:110417	Pigh	8.50201	5.12371	9.14713	6.78546
mmu:110446	Acat1	33.4781	22.385	35.133	30.4009
mmu:110460	Acat2	14.1763	14.8877	20.2177	17.3225
mmu:110524	Dgkq	6.25222	7.18419	8.22768	7.30932
mmu:110639	Prps2	16.3793	7.61525	13.8307	8.2835
mmu:110695	Aldh7a1	6.33489	4.3485	7.13255	6.3243
mmu:110821	Pcca	13.0286	10.3716	24.4747	20.6105
mmu:110911	Cds2	18.5046	17.9597	29.1069	25.2041
mmu:110948	Hlcs	2.40936	2.11395	2.58132	2.91642
mmu:11363	Acadl	43.1155	38.7998	45.467	50.1413
mmu:11364	Acadm	64.6747	26.0834	46.3277	37.7183
mmu:11370	Acadvl	60.0949	57.051	77.6355	70.4407
mmu:113868	Acaa1a	27.5198	29.4338	30.9714	32.5137
mmu:11409	Acads	139.316	202.177	129.896	186.33
mmu:114143	Atp6v0b	125.535	163.87	156.206	176.152
mmu:11416	Slc33a1	7.79763	10.7043	10.1046	8.27495
mmu:11428	Aco1	23.3311	33.4602	27.394	31.7928
mmu:11429	Aco2	70.0925	80.1414	78.5248	81.811
mmu:11430	Acox1	32.9958	29.5197	40.2682	39.3983
mmu:11431	Acp1	9.58124	14.3905	11.0964	12.8655
mmu:11432	Acp2	14.2499	21.2583	14.4704	17.8602
mmu:11433	Acp5	26.6593	72.2955	33.7978	60.3792
mmu:114663	Impa2	0.857633	2.36803	1.40083	2.08653
mmu:11484	Aspa	3.62166	2.51993	4.29014	3.07474
mmu:11486	Ada	2.06484	2.96796	7.56497	1.98153
mmu:11522	Adh1	36.2971	7.53847	46.8071	26.5264
mmu:11532	Adh5	39.1725	51.0157	45.8803	47.777
mmu:11534	Adk	42.2972	33.5015	55.4162	34.8202
mmu:11564	Adsl	18.2216	20.9651	18.3257	18.5068
mmu:11565	Adssl1	7.84425	8.19979	11.3198	16.7922
mmu:11566	Adss	37.3699	44.3546	39.3068	39.9375
mmu:11615	Gm4737	3.52672	5.74873	3.84896	5.96077
mmu:11636	Ak1	23.1243	28.4287	14.8733	19.1859
mmu:11637	Ak2	32.6846	78.7486	36.8639	51.0514
mmu:11639	Ak4	1.46269	2.17692	1.70829	2.2794
mmu:11647	Alpl	11.8339	17.0967	10.3618	15.6633
mmu:11655	Alas1	93.6651	70.6025	100.95	93.3287
mmu:11656	Alas2	0.562007	3.62485	21.3769	21.7541
mmu:11668	Aldh1a1	382.568	131.443	539.275	259.054
mmu:11669	Aldh2	339.286	187.956	371.03	308.138
mmu:11670	Aldh3a1	3.35966	2.20236	6.19733	1.323
mmu:11671	Aldh3a2	35.0135	29.8509	40.7336	36.3882
mmu:11674	Aldoa	340.672	484.657	525.697	627.458
mmu:11676	Aldoc	4.07298	3.14957	3.30005	3.89674
mmu:11677	Akr1b3	42.8823	42.7485	64.6863	47.1739
mmu:11684	Alox12	1.32575	3.34657	1.54723	1.27522
mmu:11685	Alox12e	0.258145	1.07697	0.150078	0.385795
mmu:11687	Alox15	3.31755	1.28021	4.92951	3.34753
mmu:11689	Alox5	2.37656	7.31883	8.06756	11.7951
mmu:116939	Pnpla3	3.30445	2.08923	2.56735	2.08703
mmu:11702	Amd1	16.1284	12.436	21.8352	27.6791
mmu:117147	Acsm1	1.64673	0.538527	2.01927	0.515108
mmu:11717	Ampd3	25.1916	63.5605	33.4202	46.5506
mmu:11720	Mat1a	7.12438	6.88378	8.4615	5.21889
mmu:11722	Amy1	18.1517	12.721	14.3252	9.65841
mmu:11754	Aoc3	0.661492	0.403764	0.637354	1.01703
mmu:11758	Prdx6	738.313	859.603	1009.23	816.806
mmu:117592	B3galt6	1.48826	2.75059	1.99431	1.81944
mmu:11761	Aox1	5.78585	4.19302	5.91479	5.94766
mmu:11846	Arg1	4.39488	61.0514	4.73179	40.3346
mmu:11847	Arg2	17.8744	48.4487	39.6432	42.5237
mmu:11871	Art2a-ps	0.0723466	2.27478	0.0513816	0.367659
mmu:11881	Arsb	1.80455	1.35812	1.4603	1.43782
mmu:11886	Asah1	41.0276	48.1991	40.4464	50.2035
mmu:11898	Ass1	19.8712	65.8699	8.18228	23.7759
mmu:11946	Atp5a1	180.059	243.861	220.529	243.096
mmu:11947	Atp5b	345.979	640.473	549.186	685.26
mmu:11949	Atp5c1	147.211	139.287	129.8	150.044
mmu:11950	Atp5f1	179.464	183.421	166.438	186.434
mmu:11951	Atp5g1	63.4664	141.855	105.456	133.776
mmu:11957	Atp5j	130.479	176.88	167.531	182.084
mmu:11958	Atp5k	144.211	223.5	193.971	195.202
mmu:11964	Atp6v1a	45.2107	61.1528	57.3534	64.6207
mmu:11966	Atp6v1b2	48.9412	81.0642	70.0223	83.019
mmu:11972	Atp6v0d1	78.0085	94.7638	87.6519	105.214
mmu:11973	Atp6v1e1	74.5424	124.962	107.816	117.5
mmu:11974	Atp6v0e	123.009	163.019	183.986	201.623
mmu:11975	Atp6v0a1	21.203	18.5499	22.9366	29.3482
mmu:11984	Atp6v0c	297.181	418.899	268.046	375.604
mmu:11992	Auh	13.9057	10.0673	14.2445	13.4086
mmu:12035	Bcat1	0.437447	1.22075	0.706243	1.52353
mmu:12036	Bcat2	12.2283	16.3697	17.5173	18.3468
mmu:12039	Bckdha	19.1092	21.3317	24.4176	20.6129
mmu:12040	Bckdhb	20.971	12.04	13.964	15.7079
mmu:12091	Glb1	6.70829	8.95539	7.11771	6.36411
mmu:12182	Bst1	30.0916	48.3072	37.4255	53.5297
mmu:12183	Bpgm	15.7784	10.0519	20.8978	16.1564
mmu:12408	Cbr1	22.2484	12.6001	23.7654	17.7636
mmu:12409	Cbr2	2233.77	685.982	1475.14	1041.64
mmu:12411	Cbs	2.35952	0.969755	2.52829	0.934417
mmu:12494	Cd38	14.9302	40.49	13.3673	20.1505
mmu:12583	Cdo1	200.307	92.4912	315.115	258.474
mmu:12651	Chkb	47.3723	43.6334	50.5241	49.1791
mmu:12660	Chka	33.3763	40.9862	43.0155	39.9021
mmu:12709	Ckb	10.6611	5.68269	16.567	23.375
mmu:12715	Ckm	6.09098	4.19115	42.1787	5.2461
mmu:12716	Ckmt1	12.5659	6.65637	14.8105	13.3103
mmu:12764	Cmas	13.5591	16.3337	14.4112	17.4866
mmu:12846	Comt	67.4188	46.7207	64.7586	61.9691
mmu:12850	Coq7	14.6151	19.3769	17.5029	20.2033
mmu:12856	Cox17	104.556	139.039	135.573	137.513
mmu:12858	Cox5a	57.4412	101.248	69.9213	85.4018
mmu:12859	Cox5b	169.455	282.129	206.596	255.927
mmu:12861	Cox6a1	316.289	398.398	337.792	375.375
mmu:12862	Cox6a2	57.4537	22.5824	49.2715	37.0508
mmu:12864	Cox6c	311.901	409.332	366.69	414.636
mmu:12867	Cox7c	203.803	308.094	249.686	338.234
mmu:12868	Cox8a	418.322	467.206	397.349	430.759
mmu:12869	Cox8b	15.3233	12.9101	32.2298	34.8208
mmu:12892	Cpox	7.83485	5.03215	6.75831	6.32862
mmu:12974	Cs	50.0129	63.738	57.7587	67.0218
mmu:13026	Pcyt1a	18.9931	22.1904	28.9144	26.9046
mmu:13063	Cycs	52.2233	61.4593	48.0786	49.8713
mmu:13067	Cyct	0.294764	1.02335	0.0548162	0.0386829
mmu:13076	Cyp1a1	3.16979	0.307036	6.31852	0.475497
mmu:13087	Cyp2a5	10.5864	1.55353	10.8342	4.3352
mmu:13088	Cyp2b10	151.34	84.9542	216.455	136.325
mmu:13106	Cyp2e1	4.30914	1.65608	8.31593	5.09079
mmu:13110	Cyp2j6	3.73249	3.12755	4.01767	3.48835
mmu:13113	Cyp3a13	0.614163	1.02823	1.33372	2.05792
mmu:13115	Cyp27b1	0.587858	2.75385	0.452192	0.712647
mmu:13121	Cyp51	13.7606	11.1241	11.8734	11.7055
mmu:13124	Cyp8b1	0.820422	0.523874	1.44711	0.581238
mmu:13135	Dad1	97.608	113.822	91.5617	105.541
mmu:13139	Dgka	40.5301	20.7413	46.1297	40.9577
mmu:13171	Dbt	13.34	11.8628	12.7824	10.6506
mmu:13178	Dck	2.66427	5.35821	4.50475	7.24585
mmu:13195	Ddc	2.89481	2.20892	1.70829	3.37528
mmu:13200	Ddost	60.1199	75.5399	60.4442	74.3374
mmu:13244	Degs1	103.33	120.684	106.084	110.957
mmu:13350	Dgat1	11.8046	21.1078	25.1306	31.8
mmu:13360	Dhcr7	4.74994	3.36277	4.42905	5.34669
mmu:13361	Dhfr	1.19262	1.52497	1.57789	2.18017
mmu:13382	Dld	49.4796	66.3712	52.8763	53.3968
mmu:13433	Dnmt1	6.75098	10.4906	9.30924	12.0868
mmu:13435	Dnmt3a	6.76415	5.5395	7.68985	6.858
mmu:13436	Dnmt3b	1.15621	1.39965	1.50229	1.2145
mmu:13478	Dpagt1	16.5782	14.1302	17.7317	18.4533
mmu:13480	Dpm1	46.7069	48.4263	53.9276	50.8131
mmu:13481	Dpm2	37.9899	48.2851	42.0859	44.2153
mmu:13595	Ebp	43.7567	34.805	43.9731	45.2433
mmu:13806	Eno1	83.7888	246.352	101.84	179.961
mmu:13807	Eno2	5.29888	5.03255	3.76005	6.86655
mmu:13808	Eno3	11.9181	10.2912	26.5503	10.8447
mmu:13850	Ephx2	0.819009	0.573829	0.964207	1.24674
mmu:13897	Ces1e	1.47572	0.765301	1.84671	0.764797
mmu:14042	Ext1	20.0947	23.5778	13.6944	18.6029
mmu:14043	Ext2	17.7985	24.7585	27.9208	29.2209
mmu:140481	Man2a2	14.0835	9.57539	12.2614	12.3052
mmu:140494	Atp6v0a4	2.5852	1.96542	4.17767	4.8541
mmu:14081	Acsl1	20.852	27.0227	28.088	33.0163
mmu:14085	Fah	22.7999	14.0777	24.8708	14.2434
mmu:14104	Fasn	104.7	71.5028	113.61	114.28
mmu:14120	Fbp2	31.5789	44.1304	34.2705	39.4158
mmu:14121	Fbp1	1.59674	2.3837	1.86656	2.497
mmu:14137	Fdft1	21.1806	26.4713	25.4866	25.9668
mmu:14151	Fech	12.3141	14.1885	16.5576	15.1372
mmu:14187	Akr1b8	38.7369	52.2633	38.3838	52.6127
mmu:14194	Fh1	40.1195	33.9141	43.3096	42.3563
mmu:14204	Il4i1	41.0349	115.832	24.3672	30.9832
mmu:14245	Lpin1	5.38207	4.32377	4.51883	2.91606
mmu:14287	Fpgs	11.3332	16.9836	13.9844	12.5861
mmu:14344	Fut2	2.01111	5.3967	1.23918	1.41649
mmu:14345	Fut4	3.20176	6.31261	4.504	4.82278
mmu:14347	Fut7	0.393795	0.718945	0.810151	1.03641
mmu:14376	Ganab	35.3157	40.5966	44.7668	41.7139
mmu:14381	G6pdx	30.1675	56.6187	37.3596	60.1046
mmu:14387	Gaa	10.7873	7.60114	9.77578	9.15815
mmu:14420	Galc	5.23715	5.57831	6.26752	7.20417
mmu:14421	B4galnt1	46.704	52.6098	28.1361	35.9167
mmu:14423	Galnt1	48.8588	79.3382	51.4159	51.2386
mmu:14425	Galnt3	7.16708	6.32916	5.80424	5.23311
mmu:14426	Galnt4	7.34601	5.66224	7.45768	6.62677
mmu:14430	Galt	10.0437	11.0221	12.4423	9.39898
mmu:14431	Gamt	2.52808	0.926921	2.95551	2.77201
mmu:14433	Gapdh	674.281	1220.49	588.91	1059.05
mmu:14447	Gapdhs	1.22608	0.835779	2.02149	1.55468
mmu:14450	Gart	10.9324	13.2762	12.3961	12.2669
mmu:14466	Gba	27.1404	42.2514	32.0804	41.8689
mmu:14528	Gch1	7.30634	17.1073	5.85496	7.29109
mmu:14537	Gcnt1	2.46441	2.05624	8.30193	9.65202
mmu:14538	Gcnt2	28.4964	41.9688	32.527	33.7589
mmu:14544	Gda	23.3429	60.7527	41.9075	73.953
mmu:14583	Gfpt1	17.8701	16.7825	17.9077	17.1062
mmu:14584	Gfpt2	9.33933	13.2251	6.53401	8.82835
mmu:14593	Ggps1	12.8473	11.8455	11.9158	10.674
mmu:14595	B4galt1	35.4764	73.3889	53.5339	67.0811
mmu:14598	Ggt1	1.82064	4.61576	1.30887	6.28917
mmu:14629	Gclc	77.6395	87.8314	73.9911	66.1189
mmu:14630	Gclm	29.9597	42.8714	37.9448	46.7319
mmu:14635	Galk1	7.4862	14.326	11.6804	13.8666
mmu:14645	Glul	173.604	168.202	173.02	184.227
mmu:14660	Gls	33.8891	52.6313	49.1133	44.0757
mmu:14661	Glud1	52.9345	76.5899	67.7386	76.4906
mmu:14718	Got1	10.7695	14.9096	10.9055	12.7169
mmu:14719	Got2	24.7853	34.408	32.0232	34.7328
mmu:14731	Gpaa1	15.3081	18.876	20.2337	20.1029
mmu:14732	Gpam	21.7323	15.4053	27.5582	23.229
mmu:14751	Gpi1	144.192	194.22	143.913	219.988
mmu:14755	Pigq	29.1647	25.1316	36.2218	31.9925
mmu:14854	Gss	8.37737	10.3452	10.3511	10.4155
mmu:14874	Gstz1	37.2262	17.0445	31.2632	23.7181
mmu:14923	Guk1	25.7839	31.1942	41.3716	38.2193
mmu:14936	Gys1	5.98519	5.78676	7.44737	9.1743
mmu:14979	H2-Ke6	82.3091	101.329	93.2034	94.5671
mmu:15107	Hadh	29.7761	20.9687	38.6507	36.2533
mmu:15108	Hsd17b10	41.6676	38.5804	51.6748	55.5809
mmu:15109	Hal	6.29317	30.2991	5.44976	15.6384
mmu:15186	Hdc	70.7853	57.5674	136.943	131.132
mmu:15211	Hexa	31.5535	25.8483	32.0421	45.5438
mmu:15212	Hexb	15.5122	33.9316	17.533	35.6024
mmu:15275	Hk1	15.2021	19.7176	14.793	17.2898
mmu:15277	Hk2	12.5242	29.1923	11.3171	18.9253
mmu:15288	Hmbs	9.85292	10.5533	11.2354	13.3436
mmu:15356	Hmgcl	17.2787	25.5208	29.7994	34.0407
mmu:15357	Hmgcr	16.6377	19.9382	16.9615	15.7037
mmu:15360	Hmgcs2	7.34373	3.10455	12.0179	6.66699
mmu:15368	Hmox1	106.791	181.882	176.623	301.456
mmu:15369	Hmox2	38.7118	39.7032	39.9003	48.3485
mmu:15442	Hpse	1.24528	2.88941	1.25332	1.8802
mmu:15452	Hprt	58.4398	84.6799	65.5684	78.9602
mmu:15483	Hsd11b1	263.869	158.453	312.886	259.816
mmu:15486	Hsd17b2	0.04414	0.24358	0.597514	1.91155
mmu:15488	Hsd17b4	30.5518	25.065	36.389	31.6854
mmu:15490	Hsd17b7	3.77697	5.70185	3.8021	4.21373
mmu:15493	Hsd3b2	2.62516	1.81181	3.23924	2.65338
mmu:15531	Ndst1	29.5065	27.4842	30.1061	24.103
mmu:15586	Hyal1	35.6774	12.4387	34.085	20.9855
mmu:15587	Hyal2	64.2338	34.8647	58.7542	47.6313
mmu:15926	Idh1	37.0933	29.9922	38.9661	38.6214
mmu:15929	Idh3g	72.1575	56.5052	67.512	68.3894
mmu:15930	Ido1	0.10702	1.34135	0.17116	0.241921
mmu:15931	Ids	25.714	16.6962	30.0382	20.5033
mmu:15932	Idua	4.94903	4.02186	5.3999	5.24873
mmu:16329	Inpp1	5.38695	6.7627	7.35792	6.49477
mmu:16330	Inpp5b	40.7087	26.6769	39.0675	31.1795
mmu:16430	Stt3a	46.3	63.6544	52.5545	54.466
mmu:16434	Itpa	18.2293	30.3516	23.295	26.5524
mmu:16548	Khk	8.12082	12.5089	18.4021	15.0535
mmu:16774	Lama3	8.22179	3.63852	6.92538	3.99564
mmu:16776	Lama5	26.4176	53.8659	41.8251	57.497
mmu:16790	Anpep	18.8975	31.7424	19.8175	20.8187
mmu:16828	Ldha	211.471	464.681	328.309	492.707
mmu:16832	Ldhb	63.3632	29.4701	68.5874	37.6411
mmu:16891	Lipg	19.6145	20.1692	26.5932	22.7867
mmu:16987	Lss	12.4672	12.5779	11.9715	9.23117
mmu:16993	Lta4h	7.64177	9.61785	9.93985	8.37573
mmu:17001	Ltc4s	5.74101	4.61711	4.82708	5.17588
mmu:17025	Alad	21.4488	12.3709	28.8371	26.6902
mmu:170716	Cyp4f13	9.33054	8.08475	16.7588	13.0608
mmu:170718	Idh3b	54.4359	64.9958	65.1364	65.1321
mmu:170749	Mtmr4	8.09499	6.66682	9.77122	9.13492
mmu:170789	Acot8	11.358	10.4764	13.8896	11.854
mmu:17117	Amacr	2.78768	2.41074	3.50642	3.06422
mmu:171210	Acot2	4.199	3.96488	6.70488	5.57786
mmu:171212	Galnt10	1.49727	1.48624	1.83247	2.35648
mmu:17155	Man1a	11.876	14.8507	12.0257	10.8826
mmu:17156	Man1a2	10.3878	10.298	10.3495	10.556
mmu:171567	Nme7	6.54461	4.45338	5.90795	5.49263
mmu:17158	Man2a1	19.7108	46.8555	26.3262	33.6497
mmu:17161	Maoa	9.83075	7.97301	10.2516	8.69288
mmu:17252	Rdh11	10.9503	12.1912	11.6768	10.8584
mmu:17308	Mgat1	23.5714	30.3966	37.6751	37.3533
mmu:17309	Mgat3	2.26639	1.2653	2.50132	1.63984
mmu:17330	Minpp1	10.4743	11.3809	10.7654	11.4501
mmu:17423	Ndst2	6.60542	11.6755	8.26721	8.79861
mmu:17434	Mocs2	41.1094	51.4017	39.4785	47.2724
mmu:17436	Me1	22.7567	19.8614	26.1666	22.6618
mmu:17448	Mdh2	101.301	162.93	111.354	141.548
mmu:17449	Mdh1	73.5866	64.6789	81.5465	77.7775
mmu:17768	Mthfd2	5.78427	19.5001	6.75025	9.65575
mmu:17769	Mthfr	9.27919	8.86442	11.5189	9.82588
mmu:17772	Mtm1	7.13226	11.5159	8.35326	8.4427
mmu:17850	Mut	15.9334	7.21338	14.8784	10.0309
mmu:17855	Mvk	7.6967	5.4723	8.56699	8.04768
mmu:17961	Nat2	7.34159	8.17835	6.82479	7.96089
mmu:17991	Ndufa2	84.578	162.163	151.901	170.293
mmu:17993	Ndufs4	37.2766	87.1977	69.9321	79.4892
mmu:17995	Ndufv1	39.0029	54.2701	54.2772	55.1973
mmu:18041	Nfs1	35.7939	41.2595	45.5	41.1418
mmu:18102	Nme1	195.645	545.706	347.908	477.094
mmu:18103	Nme2	195.645	545.706	347.908	477.094
mmu:18113	Nnmt	1.91528	2.82913	1.72321	3.43994
mmu:18115	Nnt	21.0059	12.7425	21.276	22.998
mmu:18126	Nos2	2.4322	17.0984	3.39825	7.59203
mmu:18127	Nos3	1.47746	2.22114	2.11299	2.24893
mmu:18194	Nsdhl	12.7688	10.2066	12.166	11.2138
mmu:18242	Oat	85.3557	83.4109	122.857	109.369
mmu:18263	Odc1	45.6223	113.56	42.829	49.2163
mmu:18293	Ogdh	50.156	37.8772	46.4264	55.0478
mmu:18451	P4ha1	29.0881	19.463	28.0214	29.1932
mmu:18452	P4ha2	15.3097	13.311	18.4075	16.3583
mmu:18472	Pafah1b1	53.0238	59.6973	62.6549	58.7641
mmu:18475	Pafah1b2	27.9953	30.8233	29.1306	28.6647
mmu:18476	Pafah1b3	11.2799	11.5278	12.1434	13.8263
mmu:18534	Pck1	0.0498151	0.160305	1.49148	2.72792
mmu:18563	Pcx	7.84137	8.34514	10.1318	9.83453
mmu:18597	Pdha1	66.8582	70.4162	77.4969	75.732
mmu:18605	Enpp1	1.24164	2.49535	1.42285	1.89857
mmu:18618	Pemt	1.40917	2.67931	2.20783	2.7673
mmu:18641	Pfkl	11.8094	14.766	16.2926	28.7828
mmu:18642	Pfkm	4.6531	3.36226	6.89608	5.07044
mmu:18648	Pgam1	64.9019	160.817	75.28	140.063
mmu:18655	Pgk1	58.2113	156.628	77.4708	132.259
mmu:18700	Piga	6.42342	6.68315	6.73974	6.51377
mmu:18701	Pigf	15.7738	15.8285	14.069	14.5046
mmu:18704	Pik3c2a	15.8061	26.9229	20.8418	22.1041
mmu:18717	Pip5k1c	18.4562	21.1006	20.6887	27.4685
mmu:18719	Pip5k1b	6.74725	5.70052	8.38276	7.8017
mmu:18720	Pip5k1a	15.6543	21.1877	15.6163	16.3482
mmu:18746	Pkm	249.667	612.462	346.587	557.652
mmu:18778	Pla2g1b	29.0098	8.63708	13.4479	8.49754
mmu:18782	Pla2g2d	0.404017	1.00272	0.357816	1.08078
mmu:18783	Pla2g4a	6.48403	13.5091	7.3713	9.56895
mmu:18784	Pla2g5	0.701219	1.34098	0.664687	0.974954
mmu:18795	Plcb1	3.9806	2.24306	2.82232	2.88598
mmu:18796	Plcb2	3.56089	4.44455	4.32321	6.92496
mmu:18797	Plcb3	14.3218	8.63022	14.1005	12.4085
mmu:18798	Plcb4	45.8777	42.0468	41.7075	31.6871
mmu:18799	Plcd1	3.47273	3.64642	4.28637	4.17403
mmu:18803	Plcg1	32.7406	24.344	36.4946	27.4064
mmu:18805	Pld1	7.06939	8.03153	8.03342	8.20933
mmu:18806	Pld2	9.01318	7.36591	8.86324	8.06463
mmu:18807	Pld3	38.1439	60.0717	49.3251	73.3605
mmu:18948	Pnmt	0.695852	0.442839	1.454	0.707171
mmu:18950	Pnp	29.9627	55.0626	35.993	33.9309
mmu:18968	Pola1	1.66525	1.66325	1.62171	2.22995
mmu:18969	Pola2	4.33451	5.84025	4.65909	4.12673
mmu:18971	Pold1	4.17557	4.59528	4.34268	5.70202
mmu:18972	Pold2	11.442	13.3299	14.0818	11.6858
mmu:18973	Pole	1.19727	2.24156	1.58891	2.48342
mmu:18974	Pole2	2.37625	1.84955	2.03073	2.31453
mmu:18975	Polg	18.448	22.0994	27.8888	26.4298
mmu:18979	Pon1	30.7035	9.2274	38.971	9.65093
mmu:19044	Ppox	9.9181	8.85886	13.1774	12.0003
mmu:19062	Inpp5k	44.4983	29.4249	60.5544	44.9697
mmu:19063	Ppt1	33.0025	27.1132	41.4831	35.6224
mmu:19075	Prim1	4.01793	4.13888	4.59101	4.76204
mmu:19076	Prim2	5.93382	6.32912	4.73768	6.71439
mmu:19125	Prodh	13.3028	9.83044	21.576	13.9743
mmu:19139	Prps1	19.5592	27.8733	24.0141	24.7658
mmu:19210	Ptdss1	10.0861	12.6321	12.0379	11.2411
mmu:192166	Sardh	3.55186	3.24859	4.0978	5.56761
mmu:192185	Nadk	76.2904	124.125	94.2447	116.383
mmu:19223	Ptgis	30.2773	25.3418	44.482	35.6781
mmu:19224	Ptgs1	28.3138	29.291	39.1806	36.4441
mmu:19225	Ptgs2	26.6605	33.5545	18.4124	18.9247
mmu:19286	Pts	14.5302	16.0944	21.6373	20.1567
mmu:19309	Pygm	19.688	9.45798	20.71	14.9476
mmu:19378	Aldh1a2	7.04046	5.51851	6.16446	5.60234
mmu:19714	Rev3l	14.6608	13.4377	15.2946	16.0947
mmu:19895	Rpia	8.36663	8.62187	9.29939	9.12715
mmu:20014	Rpn2	85.6138	122.944	100.105	118.13
mmu:20016	Polr1c	21.4329	31.8469	39.0357	33.9755
mmu:20017	Polr1b	4.91686	10.9046	6.89374	9.28113
mmu:20018	Polr1d	49.5284	78.4226	70.7583	68.2155
mmu:20019	Polr1a	5.42857	8.14051	5.97371	6.43798
mmu:20020	Polr2a	25.2674	20.6775	18.4854	20.7323
mmu:20021	Polr2c	22.7236	26.4077	24.0412	22.6814
mmu:20022	Polr2j	35.8917	41.7139	36.9455	36.4323
mmu:20133	Rrm1	9.80504	12.4857	12.5874	11.9533
mmu:20135	Rrm2	3.2249	8.36423	4.79526	8.00169
mmu:20148	Dhrs3	48.4103	28.0587	52.874	42.7585
mmu:20229	Sat1	272.687	372.709	349.278	385.421
mmu:20280	Scp2	310.634	218.558	340.869	278.159
mmu:20322	Sord	12.5431	8.34677	12.2038	10.7253
mmu:20397	Sgpl1	23.9885	47.1764	31.8306	41.5324
mmu:20425	Shmt1	6.78676	6.72795	7.09699	7.1792
mmu:20440	St6gal1	10.2742	12.067	13.0343	11.9571
mmu:20441	St3gal3	5.71986	4.22599	5.68731	5.69311
mmu:20442	St3gal1	44.3552	55.808	47.416	44.5287
mmu:20443	St3gal4	25.7319	42.0009	31.4881	35.7748
mmu:20444	St3gal2	6.9868	5.25963	6.501	6.34543
mmu:20445	St6galnac1	0.687432	0.157236	3.15384	1.43135
mmu:20447	St6galnac3	7.78123	4.6284	7.22881	7.64924
mmu:20448	St6galnac4	17.2713	25.4608	19.566	22.801
mmu:20454	St3gal5	11.0726	8.58125	17.6398	16.213
mmu:20597	Smpd1	32.6457	28.773	35.0738	34.784
mmu:20598	Smpd2	11.0943	9.62869	16.6161	13.4943
mmu:20603	Sms	13.3798	10.2757	12.2546	10.0281
mmu:20698	Sphk1	36.9959	123.21	49.6282	74.6029
mmu:207182	Ggt7	1.07102	1.16512	0.812497	0.645376
mmu:20751	Spr	21.6586	25.3735	33.5674	27.4632
mmu:20768	Sephs2	14.8801	19.1229	21.9848	26.5855
mmu:20773	Sptlc2	98.1153	154.228	123.17	131.874
mmu:20775	Sqle	16.9462	18.428	18.6495	15.4258
mmu:207839	Galnt6	2.69355	10.5045	2.84271	6.67855
mmu:207958	Alg11	5.59862	7.03037	5.31589	4.82355
mmu:20810	Srm	22.6199	35.0471	23.5042	34.2863
mmu:208211	Alg1	7.74247	8.72576	10.2033	7.78998
mmu:208449	Sgms1	69.098	73.2794	77.2444	72.4422
mmu:208624	Alg3	7.4106	8.47189	7.56765	6.58982
mmu:208715	Hmgcs1	50.2227	42.8604	64.3317	41.1884
mmu:208982	Hmgcll1	3.05978	1.20725	3.05563	2.25461
mmu:209027	Pycr1	0.686188	0.941377	0.847381	1.67518
mmu:20916	Sucla2	41.5469	42.2814	43.3546	42.5201
mmu:20917	Suclg2	15.9991	21.8125	19.9755	21.5748
mmu:20975	Synj2	4.1764	4.66701	3.70152	4.07664
mmu:210992	Lpcat1	81.4548	66.1913	108.771	84.2419
mmu:211347	Pank3	15.1244	14.6326	19.0199	14.8988
mmu:211389	Suox	10.4145	10.4003	14.8721	11.4664
mmu:211429	Pla2g4b	12.2998	11.0395	12.134	9.29695
mmu:211488	Ado	6.36917	8.06202	7.8677	8.55479
mmu:212032	Hk3	4.00995	17.0483	8.87616	15.226
mmu:212111	Inpp5a	29.7305	16.7443	33.1336	28.0847
mmu:212647	Aldh4a1	10.8444	8.8131	10.1694	9.95449
mmu:212862	Chpt1	39.8361	23.644	33.6148	26.6671
mmu:212898	Dse	10.2407	13.1476	10.9418	12.7134
mmu:21351	Taldo1	110.119	177.142	178.729	218.497
mmu:21391	Tbxas1	4.64806	9.57676	4.2409	7.33956
mmu:214579	Aldh5a1	1.3501	0.88658	1.64824	1.17331
mmu:215494	Pomgnt2	2.09494	0.943518	2.07799	1.58906
mmu:216019	Hkdc1	1.29833	2.05676	3.14698	2.44385
mmu:216134	Pdxk	4.61128	4.90872	4.40057	5.45605
mmu:216395	Tmem5	26.3108	40.3254	24.33	24.0505
mmu:216558	Ugp2	36.4458	46.5884	45.0309	49.9156
mmu:217119	Xylt2	5.1503	4.76754	6.78902	6.72
mmu:217664	Mgat2	30.9755	37.4323	29.9937	33.3542
mmu:217707	Coq6	6.09288	7.53746	7.16651	7.46037
mmu:217734	Pomt2	5.2903	5.14253	6.48044	5.69012
mmu:217837	Itpk1	19.0053	23.9076	24.5595	24.2987
mmu:218121	Mboat1	7.10075	10.5023	7.85495	9.17707
mmu:218138	Gmds	5.03687	9.18334	7.052	8.07991
mmu:218271	B4galt7	6.11118	7.57624	6.6427	7.58858
mmu:21871	Atp6v0a2	11.6675	11.2016	11.8979	10.6004
mmu:21877	Tk1	9.8154	14.5139	13.3728	23.7297
mmu:21881	Tkt	47.0761	83.7305	51.1302	67.8952
mmu:218832	Polr3a	3.07428	4.2737	3.7335	3.35078
mmu:219135	Mtmr6	30.9428	43.2314	40.7251	46.0681
mmu:21915	Dtymk	17.7721	28.3357	25.7415	29.9251
mmu:21991	Tpi1	77.908	145.584	107.689	178.57
mmu:22117	Tst	26.1807	18.557	39.6758	29.357
mmu:22122	Tsta3	10.8984	17.8461	13.7821	16.1927
mmu:22169	Cmpk2	6.54175	10.5251	4.97163	4.34463
mmu:22171	Tyms	7.0572	15.2249	8.85944	18.1407
mmu:22234	Ugcg	21.5003	24.5268	16.891	18.3393
mmu:22235	Ugdh	94.3491	83.6444	92.2447	93.2945
mmu:22236	Ugt1a2	14.7031	14.623	26.2095	29.8281
mmu:22245	Uck1	20.2583	22.5804	24.7898	24.4463
mmu:22247	Umps	5.64889	7.64655	7.04264	8.13994
mmu:22271	Upp1	22.8521	101.879	24.255	35.5645
mmu:22272	Uqcrq	62.9907	176.398	121.71	143.189
mmu:22273	Uqcrc1	40.1188	55.4327	48.823	60.5655
mmu:22275	Urod	24.6559	22.1984	30.8094	29.6132
mmu:22276	Uros	6.07574	3.74414	6.38745	4.89452
mmu:223646	Naprt	2.42969	1.54715	3.26385	2.80476
mmu:223722	Mcat	4.04041	7.50155	7.47855	8.24154
mmu:223774	Alg12	8.89226	6.21796	8.34739	8.75978
mmu:224020	Pi4ka	19.8264	26.4802	25.2129	24.3676
mmu:22436	Xdh	134.602	104.1	161.931	112.335
mmu:225010	Lclat1	15.4936	9.83564	13.3169	15.4749
mmu:225326	Pik3c3	6.62151	7.35274	7.45133	7.02726
mmu:225845	Pla2g16	6.23008	8.1933	8.17683	6.72443
mmu:225887	Ndufs8	62.7666	77.4434	74.7428	94.8985
mmu:225913	Tkfc	1.85586	1.66643	2.20649	2.04903
mmu:225994	Nmrk1	3.19385	2.69465	4.25654	3.59505
mmu:226139	Cox15	5.38906	6.63662	6.79327	5.85432
mmu:226518	Nmnat2	1.9971	1.69776	2.54286	1.87232
mmu:226646	Ndufs2	67.2444	77.1993	70.7453	76.4108
mmu:227095	Hibch	7.98281	5.13378	7.66217	6.96483
mmu:227197	Ndufs1	43.4776	34.5876	38.4814	39.5769
mmu:227333	Dgkd	14.1524	19.817	22.3324	21.5787
mmu:227619	Man1b1	14.5271	15.0974	19.0216	19.7521
mmu:227620	Uap1l1	12.8264	15.7118	21.1692	30.0156
mmu:227671	Gbgt1	2.52408	2.76947	2.60594	2.91237
mmu:227697	Dolk	5.41026	7.57668	8.43305	8.80732
mmu:228033	Atp5g3	165.217	341.352	252.467	312.804
mmu:228061	Agps	17.3375	19.455	22.3888	21.8755
mmu:228550	Itpka	1.07517	1.04696	1.45355	1.12831
mmu:229363	Gmps	11.2418	19.5898	12.1591	12.2001
mmu:229487	Gatb	2.09344	3.22403	3.54174	2.62596
mmu:229709	Ahcyl1	49.496	45.3224	42.9066	49.3003
mmu:230027	Coq3	3.38074	3.41889	4.29999	3.70347
mmu:230075	Ndufb6	43.8185	94.6781	70.767	74.8958
mmu:230101	Gba2	5.40139	4.43237	8.10875	6.50462
mmu:230145	Galnt12	0.944992	0.788914	1.10882	0.79708
mmu:230379	Acer2	96.1478	58.1402	105.35	95.6826
mmu:230801	Pigv	2.96356	2.93567	4.93875	4.16701
mmu:230815	Man1c1	4.78503	4.3727	4.60835	5.15844
mmu:231050	Galnt11	16.5426	16.3743	22.3025	23.1317
mmu:231086	Hadhb	60.6732	57.8035	66.9324	63.6395
mmu:231327	Ppat	7.38208	8.7604	6.62633	6.70842
mmu:231329	Polr2b	25.3974	20.2323	17.2044	18.9663
mmu:231727	B3gnt4	1.1325	0.904064	1.34302	1.02128
mmu:232087	Mat2a	113.821	99.7832	147.089	115.787
mmu:232174	Cyp26b1	3.30255	2.96084	4.82245	6.46283
mmu:232714	Mgam	0.22171	1.20551	1.3037	2.00572
mmu:233011	Itpkc	7.63165	14.6839	7.96619	9.82905
mmu:233016	Blvrb	26.2325	28.2016	20.9775	30.8357
mmu:233733	Galnt18	37.0964	28.2286	41.7824	33.3148
mmu:233781	Xylt1	1.1613	1.84534	2.54089	3.18878
mmu:234356	Csgalnact1	11.2899	10.2964	11.0836	8.29477
mmu:234515	Inpp4b	4.30813	2.28898	4.05365	2.51105
mmu:234724	Tat	0.489189	0.298193	1.46834	0.668571
mmu:234730	Fuk	3.28064	2.73107	4.49334	3.59749
mmu:234779	Plcg2	2.95304	8.05014	2.71278	4.93061
mmu:235293	Sc5d	17.5325	16.0521	12.1605	10.3327
mmu:235339	Dlat	9.30689	13.4747	9.54931	10.162
mmu:235386	Hykk	1.57498	0.435548	1.57592	0.83748
mmu:235674	Acaa1b	6.83627	3.62121	6.62738	4.53895
mmu:236539	Phgdh	4.39089	10.1893	5.53312	7.24268
mmu:237823	Pfas	3.42157	4.7908	4.47658	4.81861
mmu:237928	Phospho1	19.0148	14.8098	30.1812	32.5882
mmu:237940	Aoc2	2.42264	3.42431	2.88706	2.68404
mmu:238023	Hexdc	3.11906	2.75661	4.96566	3.70074
mmu:23827	Bpnt1	14.3623	11.3145	13.1667	14.4617
mmu:238505	Mtr	3.63582	2.45344	3.68068	2.95416
mmu:23887	Ggt5	1.53854	1.15623	5.106	7.31675
mmu:23917	Impdh1	28.7175	15.5315	42.6584	46.2593
mmu:23918	Impdh2	25.1163	40.4947	30.3781	36.3438
mmu:23945	Mgll	26.4019	11.4853	32.3728	36.7519
mmu:239559	A4galt	11.5857	12.7572	13.4635	14.3866
mmu:23959	Nt5e	22.5414	29.5658	26.817	25.6897
mmu:23971	Papss1	22.4297	20.103	22.5975	24.8685
mmu:23972	Papss2	13.1969	11.4307	12.3414	9.86749
mmu:239760	Ndufa11	15.3463	19.0452	17.5491	19.9927
mmu:240752	Pik3c2b	2.73379	1.50328	3.66249	3.25592
mmu:241062	Pgap1	1.18575	0.73151	1.18158	1.14197
mmu:241447	Cers6	9.11076	13.6758	13.0385	16.0264
mmu:241452	Dhrs9	1.20479	3.10521	7.47634	8.53101
mmu:242291	Impad1	14.7986	17.0634	16.4829	15.3622
mmu:242341	Atp6v0d2	30.5276	22.683	27.4061	37.5764
mmu:242669	Azin2	8.3031	9.1354	8.59821	10.4463
mmu:243853	Fkrp	8.37424	9.48528	10.4883	10.3185
mmu:245841	Polr2h	10.873	19.177	12.5182	15.5865
mmu:246179	Fktn	6.72753	4.23354	7.15426	5.77084
mmu:246221	Mpst	9.6218	7.21019	10.5882	9.1812
mmu:246277	Csad	7.54837	5.0493	8.37504	5.71156
mmu:26358	Aldh1a7	36.2977	12.945	37.141	17.9039
mmu:26363	Btd	9.73266	8.43158	8.64935	8.44268
mmu:26384	Gnpda1	6.6647	7.91233	9.17916	12.6388
mmu:268566	Gphn	9.6702	7.69553	9.02372	8.50006
mmu:268656	Sptlc1	20.6876	22.6708	24.8279	19.1441
mmu:26879	B3galnt1	5.40665	4.85981	6.92075	7.08802
mmu:268860	Abat	2.95976	1.80529	2.61873	1.52984
mmu:26897	Acot1	14.7632	14.5016	44.957	25.6898
mmu:269180	Inpp4a	7.25339	6.11205	12.2386	11.3197
mmu:269181	Mgat4a	5.0569	8.19743	7.09669	6.2498
mmu:26922	Mecr	10.9701	11.3843	10.8724	10.1009
mmu:269378	Ahcy	7.06435	10.6329	8.75484	9.25545
mmu:269437	Plch1	1.22106	0.910534	1.08081	1.0209
mmu:269614	Pank4	9.75007	11.9572	11.1965	11.3769
mmu:269615	Plch2	0.753163	0.664136	1.11105	0.76189
mmu:269823	Pon3	49.8966	23.4238	48.885	32.178
mmu:269941	Chsy1	4.04945	5.6321	5.1841	5.99565
mmu:269951	Idh2	59.6789	35.2379	68.0105	64.2391
mmu:270076	Gcdh	9.25244	5.05594	10.3556	7.8542
mmu:270084	Lpcat2	3.76503	12.2309	9.38742	18.5735
mmu:27029	Sgsh	4.54381	1.96695	3.48039	3.12524
mmu:27053	Asns	11.0976	22.0152	12.0225	12.5703
mmu:27060	Tcirg1	44.7064	121.553	51.4099	87.8661
mmu:270685	Mthfd1l	2.30856	6.52659	2.23533	3.55737
mmu:271786	Galnt13	1.23384	0.731075	0.580236	1.24465
mmu:271844	Pla2g4f	2.09681	1.55921	2.11986	1.66882
mmu:27226	Pla2g7	23.2598	129.984	50.8856	112.977
mmu:27357	Gyg	53.6465	42.8733	78.1421	101.247
mmu:27364	Srr	17.3786	13.597	14.4675	14.0557
mmu:27369	Dguok	19.9325	8.56987	19.0597	12.0952
mmu:27388	Ptdss2	4.18686	3.87477	5.78937	4.75081
mmu:27392	Pign	7.00917	8.79451	6.98976	7.43769
mmu:27402	Pdhx	11.1003	11.4153	10.1673	10.4332
mmu:27419	Naglu	5.99726	6.93342	6.2606	9.11487
mmu:27425	Atp5l	125.271	300.847	241.101	290.694
mmu:276846	Pigs	9.4391	13.2328	10.8259	13.9689
mmu:28071	Twistnb	9.17283	15.4648	10.7676	10.4947
mmu:28080	Atp5o	128.485	157.715	147.64	163.526
mmu:28169	Agpat3	37.7957	38.2292	50.1094	50.0758
mmu:28200	Dhrs4	7.55243	10.1171	11.0286	9.10328
mmu:29807	Tpk1	3.16329	2.87128	4.75996	3.81687
mmu:29858	Pmm1	11.2695	10.7147	14.6855	14.5322
mmu:30956	Aass	1.71701	0.451822	1.00718	0.557266
mmu:319554	Idi1	43.8994	29.5646	37.1426	30.4335
mmu:319625	Galm	2.89604	2.04871	3.94929	3.62368
mmu:319945	Flad1	6.49033	6.89844	7.68506	8.91326
mmu:320302	Glt28d2	26.0593	26.2851	28.6929	27.9155
mmu:320404	Itpkb	21.8552	19.5889	25.0521	25.3962
mmu:320438	Alg6	3.39516	2.56086	3.44517	3.49241
mmu:320452	P4ha3	1.23277	1.54753	1.09177	1.81407
mmu:320634	Ocrl	11.7272	10.2933	11.9294	11.9539
mmu:320685	Dctd	1.124	1.99117	1.30289	2.00953
mmu:320951	Pisd	45.8941	72.9099	49.2317	54.7155
mmu:327942	Pigl	3.69641	2.4552	3.94113	2.74283
mmu:328099	Prps1l3	16.0298	17.7563	18.5755	16.6058
mmu:329777	Pigk	16.4858	16.9883	12.1246	12.8316
mmu:330260	Pon2	39.7913	37.3481	34.5284	33.7404
mmu:331026	Gmppb	6.81975	12.8593	9.90962	10.9121
mmu:331487	Uprt	3.328	3.15274	3.81581	3.71791
mmu:333182	Cox6b2	37.7264	20.9514	25.4011	15.9329
mmu:380660	Acss3	5.75627	2.05074	5.92812	4.12528
mmu:380921	Dgkh	2.18566	2.61872	3.30486	2.3943
mmu:380959	Alg10b	12.2374	13.1706	12.4375	12.1344
mmu:381903	Alg8	4.18569	5.58483	4.92295	5.90429
mmu:382985	Rrm2b	10.2185	5.90765	9.81854	7.06573
mmu:384281	Gatc	14.5127	10.3907	14.3143	14.0093
mmu:394430	Ugt1a10	14.7031	14.623	26.2095	29.8281
mmu:394432	Ugt1a7c	14.7031	14.623	26.2095	29.8281
mmu:394433	Ugt1a5	14.7031	14.623	26.2095	29.8281
mmu:394434	Ugt1a9	14.7031	14.623	26.2095	29.8281
mmu:394435	Ugt1a6b	14.7031	14.623	26.2095	29.8281
mmu:394436	Ugt1a1	14.7031	14.623	26.2095	29.8281
mmu:407785	Ndufs6	60.5318	70.6138	64.3264	65.5151
mmu:407790	Ndufa4l2	23.2577	9.63621	14.896	13.9349
mmu:433182	Eno1b	17.3538	57.6227	24.4359	43.4927
mmu:433256	Acsl5	57.0936	49.5542	67.3129	54.9989
mmu:434437	Amt	5.16939	1.37103	5.68805	3.30464
mmu:50773	Nt5c	34.1506	48.9879	43.6614	42.7104
mmu:50776	Polg2	3.01156	2.53315	3.94423	2.69803
mmu:50790	Acsl4	52.3194	59.8075	55.8864	55.2073
mmu:50798	Gne	14.5607	9.69108	12.9299	12.5486
mmu:50880	Scly	1.23859	1.27647	0.82975	0.812865
mmu:50935	St6galnac6	17.2713	25.4608	19.566	22.801
mmu:51797	Ctps	59.0265	96.4412	59.287	60.7769
mmu:52064	Coq5	10.5395	12.151	11.0077	9.2255
mmu:52120	Hgsnat	11.021	11.5302	15.9498	15.4801
mmu:52123	Agpat5	10.3276	14.4937	10.004	10.33
mmu:52538	Acaa2	42.0893	43.6714	84.3278	82.2377
mmu:52858	Cdipt	62.771	60.663	79.7857	71.2908
mmu:53332	Mtmr1	9.546	12.1278	10.4945	9.5262
mmu:53357	Pla2g6	11.827	12.0753	9.36633	11.5973
mmu:53418	B4galt2	9.39529	8.87188	9.85849	9.51703
mmu:53618	Fut8	12.9184	8.88564	13.0331	10.5272
mmu:53625	B3gnt2	87.1282	137.439	109.103	135.365
mmu:53897	Gal3st1	25.3464	50.9114	32.5484	40.0926
mmu:54128	Pmm2	25.7575	33.7654	27.2614	27.2457
mmu:54218	B3galt4	1.96522	2.61673	2.17759	2.45664
mmu:54369	Nme6	7.39054	8.82455	11.1439	9.64802
mmu:54384	Mtmr7	1.49604	3.13768	1.39441	1.78424
mmu:54391	Rfk	54.5787	50.1462	54.4068	51.5653
mmu:54397	Ppt2	10.6731	9.14396	10.9818	11.7754
mmu:54405	Ndufa1	161.05	184.369	156.648	166.395
mmu:54411	Atp6ap1	112.21	96.3649	106.601	110.501
mmu:54447	Asah2	4.27545	2.62248	3.87722	2.63098
mmu:54486	Hpgds	2.00459	1.90694	1.69502	2.3457
mmu:545975	Cers3	0.479617	0.671282	1.13587	0.783363
mmu:54613	St3gal6	24.0946	16.2681	42.4357	31.5282
mmu:54616	Extl3	6.68469	7.47653	7.58971	8.20107
mmu:55936	Ctps2	17.7723	27.6486	23.8723	25.7444
mmu:55979	Agpat1	17.5718	18.6205	19.0963	16.547
mmu:55980	Impa1	20.8933	23.4468	24.5581	24.1193
mmu:55981	Pigb	13.0609	9.28825	17.9892	17.0337
mmu:56012	Pgam2	6.97188	8.44657	10.2677	9.96245
mmu:56077	Dgke	2.90787	2.01106	3.92413	2.63655
mmu:56174	Nagk	15.7968	14.0325	15.0879	16.7412
mmu:56176	Pigp	21.7076	16.6224	23.1217	22.4005
mmu:56348	Hsd17b12	48.8124	82.2563	56.2284	69.7658
mmu:56351	Ptges3	88.9937	82.3037	74.9091	82.0021
mmu:56357	Ivd	21.0407	10.9425	22.7127	18.7024
mmu:56369	Apip	13.1882	12.8733	12.4588	10.9031
mmu:56375	B4galt4	20.0417	10.2337	22.5687	16.9764
mmu:56386	B4galt6	0.911203	1.79205	0.996817	1.48829
mmu:56421	Pfkp	25.1272	44.5107	17.9818	18.8361
mmu:56451	Suclg1	41.9505	48.5249	59.1594	53.6286
mmu:56454	Aldh18a1	3.80586	5.5788	3.70205	5.38543
mmu:56520	Nme4	2.3994	2.86155	2.37365	3.33473
mmu:56546	Sec1	2.05521	3.76196	2.50065	2.67485
mmu:56632	Sphk2	8.94306	10.1939	8.90181	11.2021
mmu:56690	Mlycd	7.69145	8.81912	11.6462	9.87901
mmu:56703	Pigo	3.84585	4.74122	5.11937	5.96227
mmu:56720	Tdo2	2.44474	1.19087	1.86442	1.05225
mmu:56737	Alg2	8.20952	6.6487	10.0949	9.09414
mmu:56738	Mocs1	11.4268	20.17	21.4216	22.0967
mmu:56749	Dhodh	5.11756	4.6436	6.04134	5.60584
mmu:56752	Aldh9a1	12.3705	12.5023	12.766	14.3978
mmu:56847	Aldh1a3	1.45459	3.5539	2.15623	2.54194
mmu:57028	Sh3bp1	4.78066	5.67057	4.76786	5.84613
mmu:57370	B4galt3	23.8095	19.1815	23.7017	22.6447
mmu:57377	Mogs	12.6754	16.289	14.4924	16.898
mmu:57423	Atp5j2	206.047	232.959	249.913	269.973
mmu:57813	Tk2	8.17264	8.59214	10.9029	10.1788
mmu:58193	Extl2	5.86972	7.0229	6.34134	7.77603
mmu:58810	Akr1a1	259.633	357.107	285.804	336.745
mmu:58875	Hibadh	63.4015	51.7638	59.1665	52.7351
mmu:58994	Smpd3	0.71128	0.729749	1.13412	0.893259
mmu:59001	Pole3	22.4053	32.6319	23.4179	27.3298
mmu:59027	Nampt	33.4942	59.1468	38.7353	36.6253
mmu:59048	C1galt1c1	33.8652	26.1428	35.7789	29.0062
mmu:595136	Ndufs5	105.928	101.754	86.0531	103.695
mmu:60525	Acss2	8.54779	4.52898	9.32683	6.98275
mmu:623661	Lipt1	2.81663	3.37584	3.20748	3.49686
mmu:64292	Ptges	73.4445	151.304	46.0737	64.7504
mmu:64424	Polr1e	8.97832	15.0154	8.13103	11.5211
mmu:64436	Inpp5e	12.19	18.8085	15.8015	18.0574
mmu:64898	Lpin2	52.0249	46.834	84.5665	61.8314
mmu:64899	Lpin3	3.84874	3.88378	4.5168	4.42953
mmu:66043	Atp5d	114.459	120.546	114.647	118.646
mmu:66046	Ndufb5	71.6017	84.7523	75.7845	81.3119
mmu:66052	Sdhc	29.2878	51.9321	48.9852	49.7066
mmu:66054	Cndp2	40.72	112.495	55.952	79.4222
mmu:66091	Ndufa3	92.7701	124.338	149.32	143.339
mmu:66108	Ndufa9	38.4455	60.9749	59.6509	60.8869
mmu:66136	Znrd1	36.8112	36.2097	39.8354	35.4254
mmu:66142	Cox7b	154.977	172.918	164.487	180.593
mmu:66144	Atp6v1f	101.834	177.832	143.927	155.502
mmu:66152	Uqcr10	105.424	183.033	176.344	185.734
mmu:66171	Pgls	33.467	49.3857	37.8232	48.7649
mmu:66194	Pycrl	6.9274	8.89676	9.01911	9.72028
mmu:66218	Ndufb9	137.559	187.338	166.39	189.325
mmu:66234	Msmo1	39.7179	35.8007	35.4318	31.0845
mmu:66237	Atp6v1g2	2.96149	1.90818	2.84025	2.2007
mmu:66248	Alg5	14.5634	22.7726	16.8174	17.918
mmu:66268	Pigyl	25.3931	23.939	26.3444	22.4023
mmu:66290	Atp6v1g1	161.404	210.75	216.792	217.798
mmu:66335	Atp6v1c1	28.4444	38.1199	29.5583	35.4092
mmu:66350	Pla2g12a	5.04433	7.88495	6.22981	5.66785
mmu:66377	Ndufc1	50.147	102.557	99.665	94.3221
mmu:66414	Ndufa12	72.5736	65.0182	59.7205	59.6706
mmu:66416	Ndufa7	80.7752	152.954	146.843	145.552
mmu:66420	Polr2e	56.4226	50.2224	64.5326	66.3523
mmu:66422	Dctpp1	11.9382	21.2193	17.8046	21.4636
mmu:66445	Cyc1	50.8487	70.7602	67.1612	79.4321
mmu:66454	Nmnat1	4.07211	2.88645	3.70728	3.91113
mmu:66469	Fam213b	4.15453	5.19202	6.21845	5.98467
mmu:66491	Polr2l	10.0095	11.861	10.8777	10.9092
mmu:66495	Ndufb3	69.0308	65.5444	74.7285	69.3429
mmu:665270	Plb1	5.3071	4.79885	5.11976	4.22559
mmu:665563	Mthfd2l	7.70558	14.6267	9.73653	9.41047
mmu:66566	Ntpcr	7.39862	9.33516	8.19346	11.0046
mmu:66576	Uqcrh	140.739	220.421	215.815	234.651
mmu:66586	Crls1	16.006	12.7919	11.906	12.2564
mmu:66588	Cmpk1	46.4469	47.8149	32.0263	37.9795
mmu:66594	Uqcr11	147.25	204.569	212.796	218.853
mmu:66646	Rpe	12.6326	11.3522	12.6257	11.8452
mmu:66681	Pgm1	24.2922	25.584	14.5433	21.3768
mmu:66694	Uqcrfs1	39.6355	86.5688	58.8112	68.7906
mmu:66789	Alg14	10.5039	5.76149	11.7647	9.42229
mmu:66812	Ppcdc	4.60207	5.35096	7.20447	8.09093
mmu:66853	Pnpla2	80.7605	94.7025	103.765	92.5741
mmu:66885	Acadsb	42.3253	26.4818	44.1042	37.742
mmu:66902	Mtap	7.87625	9.53205	7.68586	8.88947
mmu:66904	Pccb	9.70624	9.86235	11.6931	10.5635
mmu:66916	Ndufb7	89.3725	118.117	97.964	108.006
mmu:66925	Sdhd	48.8082	101.572	80.6989	98.8977
mmu:66945	Sdha	55.4917	56.1046	72.5242	65.1145
mmu:66948	Acad8	8.0753	10.8226	14.8384	13.6816
mmu:66966	Trit1	6.15745	6.4469	6.60845	6.70237
mmu:66979	Pole4	21.3205	48.9765	33.9438	36.5582
mmu:66988	Lap3	28.8779	38.2174	33.4699	29.205
mmu:67003	Uqcrc2	107.531	101.254	100.046	107.72
mmu:67005	Polr3k	7.38172	8.22282	13.8064	10.8824
mmu:67054	Paics	65.5748	72.8689	83.3066	80.1571
mmu:67065	Polr3d	9.87894	13.737	8.06085	10.2531
mmu:67073	Pi4k2b	45.8672	33.3279	53.421	48.3267
mmu:67078	Pgp	7.96317	10.5486	12.7799	12.9889
mmu:67092	Gatm	5.40334	14.7515	6.23296	9.47327
mmu:67126	Atp5e	134.028	295.936	280.126	288.947
mmu:67130	Ndufa6	128.42	124.368	133.59	131.457
mmu:67164	Lipt2	1.59958	1.78129	1.57652	1.70944
mmu:67184	Ndufa13	104.238	118.995	122.544	136.713
mmu:671878	Sms	13.3798	10.2757	12.2546	10.0281
mmu:67216	Mboat2	2.17458	2.13379	2.47111	2.1117
mmu:67260	Cers4	18.601	9.38354	17.0482	11.0745
mmu:67264	Ndufb8	82.9608	133.35	103.699	129.516
mmu:67273	Ndufa10	41.9795	57.8322	47.5151	54.447
mmu:67292	Pigc	13.2886	12.4519	16.0365	14.4971
mmu:67311	Nanp	3.16633	3.1187	2.55427	2.22961
mmu:67417	Ears2	1.57184	3.28336	2.25113	2.73024
mmu:67432	Hoga1	3.69479	4.81337	3.78829	3.07578
mmu:67486	Polr3g	2.46666	2.87717	2.60059	2.20391
mmu:67512	Agpat2	24.4292	30.5231	38.6762	40.3512
mmu:67530	Uqcrb	190.363	199.185	184.869	196.846
mmu:67556	Pigm	3.97694	5.37928	5.32096	5.17338
mmu:67574	Alg13	3.90684	4.55491	4.27969	4.75055
mmu:67680	Sdhb	54.1814	79.1561	67.3872	75.7129
mmu:67689	Aldh3b1	62.7666	77.4434	74.7428	94.8985
mmu:67710	Polr2g	23.5986	38.0925	36.5733	35.5069
mmu:67800	Dgat2	5.65334	14.7398	11.9536	16.2321
mmu:67834	Idh3a	31.6768	37.367	34.3322	36.8121
mmu:67861	Akr1b10	8.06077	6.27428	7.39801	7.58748
mmu:67870	Enoph1	9.6548	11.0933	9.60237	9.85705
mmu:67873	Mri1	2.22675	3.07428	3.80722	3.23066
mmu:67880	Dcxr	76.6059	71.0543	62.7663	57.1086
mmu:67883	Uxs1	13.0188	19.3046	13.0422	14.2309
mmu:67942	Atp5g2	89.4084	142.089	97.9929	116.756
mmu:67967	Pold3	12.1483	16.3758	12.0433	11.2701
mmu:67980	Gnpda2	14.8428	13.6842	14.0058	12.7361
mmu:67993	Nudt12	5.50356	1.82193	4.47695	3.17444
mmu:68106	Nt5c3b	15.1842	20.0185	19.6784	19.4106
mmu:68133	Gcsh	11.7101	13.9917	13.4585	13.5801
mmu:68180	Hyi	5.59239	9.28144	7.07569	6.61716
mmu:68194	Ndufb4	37.6507	45.1807	45.7513	46.1995
mmu:68197	Ndufc2	74.0341	92.4739	93.6448	92.0132
mmu:68198	Ndufb2	36.0481	78.5269	79.7857	79.9032
mmu:68202	Ndufa5	74.604	78.0328	74.5476	75.0116
mmu:68262	Agpat4	22.359	38.4627	23.3183	24.1958
mmu:68263	Pdhb	48.1548	58.293	58.9546	59.166
mmu:68273	Pomgnt1	14.3247	16.1767	17.9532	16.8033
mmu:68292	Stt3b	63.4706	50.2877	80.1411	76.5502
mmu:68342	Ndufb10	74.6602	70.3189	77.5049	75.1115
mmu:68349	Ndufs3	38.2935	54.6429	48.9702	56.3112
mmu:68375	Ndufa8	54.8513	60.5917	54.8098	63.1344
mmu:68401	G6pc3	10.7838	13.4217	11.8752	14.2082
mmu:68556	Uckl1	27.138	26.745	37.4662	35.6186
mmu:68563	Dpm3	47.9813	66.687	76.4835	81.5675
mmu:68603	Pmvk	29.4524	32.1201	37.7538	46.7122
mmu:68631	Cryl1	6.58677	7.75848	8.6033	9.07956
mmu:68636	Fahd1	5.48529	4.70558	6.24	6.22762
mmu:68646	Nadk2	6.57568	5.23034	6.8918	5.78346
mmu:68671	Pcyt2	21.6067	12.8824	20.3128	16.344
mmu:68738	Acss1	8.43253	5.86089	8.83341	6.77427
mmu:68775	Atp6v1c2	13.1082	7.65607	11.5916	7.50186
mmu:68870	Ak8	2.39007	1.45931	1.69682	1.58983
mmu:68947	Chst8	4.84649	1.90502	3.08146	1.92376
mmu:69051	Pycr2	9.3117	11.0178	11.4926	10.5858
mmu:69080	Gmppa	29.1401	26.0615	24.1642	30.8314
mmu:69215	Sat2	3.76414	2.71943	2.83152	3.24233
mmu:69241	Polr2d	22.1701	34.4224	27.0447	29.466
mmu:69574	Cmbl	6.55277	2.98122	8.00797	6.72699
mmu:69718	Ipmk	9.39262	13.1239	11.2904	11.8455
mmu:69719	Cad	3.08019	3.53755	3.01638	3.81618
mmu:69745	Pold4	21.0989	37.7417	20.9482	27.598
mmu:69802	Cox11	3.44271	4.1898	4.41694	3.74175
mmu:69833	Polr2f	41.5789	56.6954	62.0779	58.6062
mmu:69870	Polr3gl	28.7947	15.5193	30.2822	24.5764
mmu:69875	Ndufa11	15.3463	19.0452	17.5491	19.9927
mmu:69920	Polr2i	39.6124	45.8723	42.5397	39.9612
mmu:69923	Agk	6.14507	6.63717	7.09602	6.137
mmu:70059	Degs2	3.62031	6.04066	2.68907	3.88622
mmu:70316	Ndufab1	57.1624	72.3905	77.5522	82.3026
mmu:70325	Pigw	3.64443	4.92562	4.00872	4.19292
mmu:70383	Cox10	4.91298	8.71856	6.56016	7.19019
mmu:70408	Polr3f	8.19036	8.13676	8.36089	7.73563
mmu:70428	Polr3b	5.79423	7.31121	7.77399	8.60891
mmu:70750	Kdsr	33.5124	59.0361	53.223	54.7467
mmu:70827	Trak2	29.3557	30.0194	32.2721	30.0644
mmu:71147	Oxsm	3.49418	3.66648	4.34857	4.30386
mmu:71562	Afmid	46.2594	64.3738	43.9924	60.6137
mmu:71679	Atp5h	212.974	229.663	227.15	226.332
mmu:71724	Aox3	11.5334	3.15838	16.0323	6.66325
mmu:71743	Coasy	7.47038	8.41678	10.0547	9.13357
mmu:71776	Tha1	3.55741	4.09206	4.15263	4.67515
mmu:71780	Isyna1	25.2277	22.1098	24.3261	24.6895
mmu:71883	Coq2	16.6456	18.6296	22.3651	19.8918
mmu:71911	Bdh1	1.52602	2.20018	1.7037	1.86587
mmu:71949	Cers5	26.4396	28.5641	32.5569	30.3127
mmu:72039	Mccc1	13.1047	8.59049	12.9406	11.5183
mmu:72054	Cyp4f18	5.15288	23.8323	31.3971	39.1614
mmu:72084	Pigx	11.6338	14.9862	12.1167	12.8491
mmu:72141	Adpgk	12.2418	17.3774	17.9983	34.6161
mmu:72157	Pgm2	14.2015	15.7249	20.357	19.8231
mmu:72269	Cda	1.66663	1.40856	2.07733	2.20998
mmu:72297	B3gnt3	7.76157	3.74215	3.84333	6.52133
mmu:72469	Plcd3	2.16431	1.95624	3.01075	3.02279
mmu:72535	Aldh1b1	1.20792	2.42545	1.56762	1.70279
mmu:72727	B3gat3	26.5429	19.2767	31.0205	27.6012
mmu:72900	Ndufv2	69.2714	88.4813	81.547	84.9931
mmu:72947	Phykpl	7.55031	7.98306	9.33626	8.76733
mmu:72962	Tymp	16.7548	21.7895	21.8543	21.9068
mmu:73166	Tm7sf2	30.7957	37.9213	34.6826	36.8525
mmu:73373	Phospho2	11.3919	10.8936	11.9057	11.2078
mmu:73724	Mcee	24.9254	10.9005	22.1461	16.3685
mmu:73834	Atp6v1d	48.5918	41.3874	41.0661	41.654
mmu:73988	4930438A08Rik	0.0774103	1.46046	0.276124	1.992
mmu:74055	Plce1	3.57091	1.62644	3.53532	1.90083
mmu:74080	Nmnat3	1.63419	2.9699	1.80094	2.40623
mmu:74134	Cyp2s1	12.8413	5.38167	12.6156	8.48257
mmu:74147	Ehhadh	3.96944	2.94128	4.08711	3.73427
mmu:74185	Gbe1	12.4958	12.5321	13.6939	18.8538
mmu:74205	Acsl3	15.342	7.41161	9.9143	8.02198
mmu:74241	Chpf	11.2411	12.0091	12.5987	17.2046
mmu:74246	Gale	7.57763	8.53435	7.9554	9.31211
mmu:74302	Mtmr3	18.695	28.0674	33.5295	32.1393
mmu:74340	Ahcyl2	19.2432	14.6241	31.5424	21.2901
mmu:74414	Polr3c	10.0948	12.728	9.79999	10.3272
mmu:74442	Sgms2	6.06495	13.3667	10.5763	13.4994
mmu:74450	Pank2	18.7874	18.0869	18.7594	19.068
mmu:74451	Pgs1	25.8838	39.2671	34.7014	36.655
mmu:74519	Cyp2j9	2.72734	1.45865	2.05777	1.50156
mmu:74551	Pck2	3.15408	4.37674	3.91627	3.76638
mmu:74596	Cds1	8.57842	6.95399	12.3804	11.2829
mmu:74653	Pomk	4.59882	2.11838	4.63622	3.70076
mmu:74754	Dhcr24	14.4593	11.5291	15.8359	13.0768
mmu:75320	Etnk1	17.3416	16.4041	22.0765	14.6705
mmu:75406	Ndufs7	51.6111	60.2049	68.4896	64.967
mmu:75540	Fpgt	7.1225	7.00656	7.04876	6.2255
mmu:75612	Gns	65.4083	73.6987	63.3573	87.2696
mmu:75678	Ippk	6.73883	8.30917	7.99748	7.27334
mmu:75731	Idnk	20.4277	19.9374	20.2811	18.5265
mmu:75735	Pank1	2.78372	0.881604	3.01854	1.75294
mmu:75847	Ispd	1.21116	1.38985	1.44991	1.31998
mmu:76051	Ganc	5.63524	3.28029	6.16821	4.14109
mmu:76238	Grhpr	3.34868	4.22918	5.62409	5.0605
mmu:76252	Atp6v0e2	9.80772	5.23683	13.9704	10.6962
mmu:76282	Gpt	19.544	17.5645	22.4382	18.8406
mmu:76507	Aoc1	1.76423	1.23697	1.71272	1.34966
mmu:76563	Qrsl1	4.69999	7.02471	5.73134	5.58955
mmu:76654	Upp2	2.99551	0.728731	2.48953	0.810678
mmu:76722	Ckmt2	7.75515	5.94962	11.6271	9.40811
mmu:76893	Cers2	121.434	136.625	151.653	148.341
mmu:76952	Nt5c2	11.5608	11.8998	14.6618	14.2221
mmu:76974	Urah	9.16581	15.7454	10.7059	7.26549
mmu:77116	Mtmr2	32.8742	29.678	28.2292	25.6648
mmu:77559	Agl	4.16055	3.46097	4.64198	4.68247
mmu:77626	Smpd4	10.1162	9.68244	9.0964	8.01964
mmu:77697	Mmab	5.30495	2.99278	4.58037	3.51057
mmu:77974	Rdh12	1.74217	4.45554	26.8878	29.1663
mmu:78038	Mccc2	6.27868	3.05107	5.5547	4.62417
mmu:78330	Ndufv3	71.809	80.019	87.326	96.5491
mmu:78752	Csgalnact2	34.8028	37.0162	44.3374	37.9816
mmu:78754	Galnt15	8.68978	7.08214	14.493	7.94358
mmu:78801	Ak7	11.9869	10.1173	12.8848	11.9107
mmu:78914	Nadsyn1	2.66281	1.92907	2.75644	2.12553
mmu:78920	Dlst	44.2126	69.3117	52.5204	56.4712
mmu:78923	Chsy3	1.1173	2.15239	1.48304	2.36972
mmu:78928	Pigt	12.1158	11.0443	8.87369	9.90958
mmu:78929	Polr3h	4.20435	6.56357	5.71887	5.57165
mmu:79059	Nme3	30.6947	26.5661	37.5931	32.9255
mmu:79464	Lias	11.6844	16.306	15.486	13.3245
mmu:80286	Tusc3	28.5534	31.0373	37.5252	32.0896
mmu:80911	Acox3	11.6304	11.957	14.2089	15.9043
mmu:80914	Uck2	19.9349	39.5539	14.8491	22.2522
mmu:81600	Chia1	105.808	175.645	266.705	169.412
mmu:84095	Pi4k2a	7.17063	12.3832	8.82302	10.0493
mmu:84682	Cox4i2	0.930789	0.856006	1.68992	1.13051
mmu:93683	Glce	6.92816	8.17317	8.54013	8.25
mmu:93732	Acox2	2.6603	2.17424	2.25758	1.68566
mmu:93747	Echs1	30.6471	55.1507	55.9337	53.6251
mmu:94180	Acsbg1	0.379522	2.5349	0.900411	1.02869
mmu:94181	Nans	25.2354	29.1047	20.2071	28.7086
mmu:94192	C1galt1	13.8079	16.0502	17.2483	15.6002
mmu:94284	Ugt1a6a	14.7031	14.623	26.2095	29.8281
mmu:96979	Ptges2	10.1639	18.1652	9.87833	9.63529
mmu:97212	Hadha	57.0256	55.3702	69.7994	66.5775
mmu:97287	Mtmr14	11.8431	19.2944	17.1572	18.1319
mmu:97541	Qars	43.8836	59.8055	45.3117	52.7496
mmu:97884	B3galnt2	9.76825	6.59694	12.5448	9.96088
mmu:98711	Rdh10	7.03913	10.6333	6.67169	7.01741
mmu:99010	Lpcat4	10.2442	10.2752	8.43993	10.9006
mmu:99011	Pomt1	4.52164	3.38942	5.22836	4.77774
mmu:99712	Cept1	46.266	40.8719	48.5655	42.9255

## Sheet: TCA Cycle
KEGG Ref	Name	LD2_FPKM	LD3_FPKM	SD2_FPKM	SD3_FPKM	LD Ratio	SD Ratio	LD3-SD3-Ratio	Description
12974	Cs	50.0129	63.738	57.7587	67.0218	0.349853	0.214592	-0.0724767	citrate synthase [KO:K01647] [EC:2.3.3.1]
71832	Csl	Not Found							citrate synthase like [KO:K01647] [EC:2.3.3.1]
104112	Acly	59.3492	58.8185	62.4374	60.2416	-0.0129586	-0.0516504	-0.0344901	ATP citrate lyase [KO:K01648] [EC:2.3.3.8]
11429	Aco2	70.0925	80.1414	78.5248	81.811	0.193288	0.0591465	-0.0297471	aconitase 2, mitochondrial [KO:K01681] [EC:4.2.1.3]
11428	Aco1	23.3311	33.4602	27.394	31.7928	0.520192	0.21484	0.073746	aconitase 1 [KO:K01681] [EC:4.2.1.3]
15926	Idh1	37.0933	29.9922	38.9661	38.6214	-0.306571	-0.0128191	-0.364813	isocitrate dehydrogenase 1 (NADP+), soluble [KO:K00031] [EC:1.1.1.42]
269951	Idh2	59.6789	35.2379	68.0105	64.2391	-0.760093	-0.0823058	-0.866324	isocitrate dehydrogenase 2 (NADP+), mitochondrial [KO:K00031] [EC:1.1.1.42]
15929	Idh3g	72.1575	56.5052	67.512	68.3894	-0.352766	0.0186288	-0.275389	isocitrate dehydrogenase 3 (NAD+), gamma [KO:K00030] [EC:1.1.1.41]
67834	Idh3a	31.6768	37.367	34.3322	36.8121	0.238338	0.100618	0.0215847	isocitrate dehydrogenase 3 (NAD+) alpha [KO:K00030] [EC:1.1.1.41]
170718	Idh3b	54.4359	64.9958	65.1364	65.1321	0.255788	-9.52431e-05	-0.00302225	isocitrate dehydrogenase 3 (NAD+) beta [KO:K00030] [EC:1.1.1.41]
243996	4933405O20Rik	Not Found							RIKEN cDNA 4933405O20 gene [KO:K00030] [EC:1.1.1.41]
18293	Ogdh	50.156	37.8772	46.4264	55.0478	-0.405093	0.245739	-0.539355	oxoglutarate (alpha-ketoglutarate) dehydrogenase (lipoamide) [KO:K00164] [EC:1.2.4.2]
239017	Ogdhl	Not Found							oxoglutarate dehydrogenase-like [KO:K00164] [EC:1.2.4.2]
78920	Dlst	44.2126	69.3117	52.5204	56.4712	0.648641	0.104637	0.295584	dihydrolipoamide S-succinyltransferase (E2 component of 2-oxo-glutarate complex) [KO:K00658] [EC:2.3.1.61]
13382	Dld	49.4796	66.3712	52.8763	53.3968	0.423724	0.0141321	0.313804	dihydrolipoamide dehydrogenase [KO:K00382] [EC:1.8.1.4]
56451	Suclg1	41.9505	48.5249	59.1594	53.6286	0.210037	-0.141605	-0.144277	succinate-CoA ligase, GDP-forming, alpha subunit [KO:K01899] [EC:6.2.1.5 6.2.1.4]
20917	Suclg2	15.9991	21.8125	19.9755	21.5748	0.447164	0.111116	0.0158079	succinate-Coenzyme A ligase, GDP-forming, beta subunit [KO:K01900] [EC:6.2.1.5 6.2.1.4]
20916	Sucla2	41.5469	42.2814	43.3546	42.5201	0.0252823	-0.0280401	-0.00812184	succinate-Coenzyme A ligase, ADP-forming, beta subunit [KO:K01900] [EC:6.2.1.5 6.2.1.4]
66945	Sdha	55.4917	56.1046	72.5242	65.1145	0.0158471	-0.155484	-0.21486	succinate dehydrogenase complex, subunit A, flavoprotein (Fp) [KO:K00234] [EC:1.3.5.1]
67680	Sdhb	54.1814	79.1561	67.3872	75.7129	0.546903	0.168065	0.0641614	succinate dehydrogenase complex, subunit B, iron sulfur (Ip) [KO:K00235] [EC:1.3.5.1]
66052	Sdhc	29.2878	51.9321	48.9852	49.7066	0.826327	0.0210915	0.0631891	succinate dehydrogenase complex, subunit C, integral membrane protein [KO:K00236]
66925	Sdhd	48.8082	101.572	80.6989	98.8977	1.05731	0.293388	0.0384939	succinate dehydrogenase complex, subunit D, integral membrane protein [KO:K00237]
14194	Fh1	40.1195	33.9141	43.3096	42.3563	-0.242418	-0.0321103	-0.320691	fumarate hydratase 1 [KO:K01679] [EC:4.2.1.2]
17449	Mdh1	73.5866	64.6789	81.5465	77.7775	-0.186148	-0.0682701	-0.266058	malate dehydrogenase 1, NAD (soluble) [KO:K00025] [EC:1.1.1.37]
17448	Mdh2	101.301	162.93	111.354	141.548	0.685604	0.346138	0.202961	malate dehydrogenase 2, NAD (mitochondrial) [KO:K00026] [EC:1.1.1.37]
18563	Pcx	7.84137	8.34514	10.1318	9.83453	0.0898305	-0.0429625	-0.23692	pyruvate carboxylase [KO:K01958] [EC:6.4.1.1]
18534	Pck1	0.0498151	0.160305	1.49148	2.72792	1.68616	0.871057	-4.08891	phosphoenolpyruvate carboxykinase 1, cytosolic [KO:K01596] [EC:4.1.1.32]
74551	Pck2	3.15408	4.37674	3.91627	3.76638	0.472637	-0.0563017	0.216678	phosphoenolpyruvate carboxykinase 2 (mitochondrial) [KO:K01596] [EC:4.1.1.32]
18597	Pdha1	66.8582	70.4162	77.4969	75.732	0.0748029	-0.0332356	-0.104996	pyruvate dehydrogenase E1 alpha 1 [KO:K00161] [EC:1.2.4.1]
18598	Pdha2	Not Found							pyruvate dehydrogenase E1 alpha 2 [KO:K00161] [EC:1.2.4.1]
68263	Pdhb	48.1548	58.293	58.9546	59.166	0.275643	0.00516398	-0.0214457	pyruvate dehydrogenase (lipoamide) beta [KO:K00162] [EC:1.2.4.1]
235339	Dlat	9.30689	13.4747	9.54931	10.162	0.533882	0.089716	0.407069	dihydrolipoamide S-acetyltransferase (E2 component of pyruvate dehydrogenase complex) [KO:K00627] [EC:2.3.1.12]

## Sheet: Glycolysis
KEGG Ref	Name	LD2_FPKM	LD3_FPKM	SD2_FPKM	SD3_FPKM	LD Ratio	SD Ratio	LD3-SD3-Ratio	Description
15277	Hk2	12.5242	29.1923	11.3171	18.9253	1.22087	0.741812	0.625272	hexokinase 2 [KO:K00844] [EC:2.7.1.1]
212032	Hk3	4.00995	17.0483	8.87616	15.226	2.08797	0.778529	0.163091	hexokinase 3 [KO:K00844] [EC:2.7.1.1]
15275	Hk1	15.2021	19.7176	14.793	17.2898	0.375213	0.225007	0.189563	hexokinase 1 [KO:K00844] [EC:2.7.1.1]
216019	Hkdc1	1.29833	2.05676	3.14698	2.44385	0.663716	-0.364812	-0.248782	hexokinase domain containing 1 [KO:K00844] [EC:2.7.1.1]
103988	Gck	Not Found							glucokinase [KO:K12407] [EC:2.7.1.2]
14751	Gpi1	144.192	194.22	143.913	219.988	0.429701	0.612228	-0.179733	glucose phosphate isomerase 1 [KO:K01810] [EC:5.3.1.9]
18641	Pfkl	11.8094	14.766	16.2926	28.7828	0.322343	0.82099	-0.962928	phosphofructokinase, liver, B-type [KO:K00850] [EC:2.7.1.11]
18642	Pfkm	4.6531	3.36226	6.89608	5.07044	-0.468761	-0.443666	-0.59268	phosphofructokinase, muscle [KO:K00850] [EC:2.7.1.11]
56421	Pfkp	25.1272	44.5107	17.9818	18.8361	0.824902	0.0669628	1.24065	phosphofructokinase, platelet [KO:K00850] [EC:2.7.1.11]
14121	Fbp1	1.59674	2.3837	1.86656	2.497	0.578073	0.419814	-0.0669931	fructose bisphosphatase 1 [KO:K03841] [EC:3.1.3.11]
14120	Fbp2	31.5789	44.1304	34.2705	39.4158	0.482812	0.201807	0.162999	fructose bisphosphatase 2 [KO:K03841] [EC:3.1.3.11]
11674	Aldoa	340.672	484.657	525.697	627.458	0.508581	0.255287	-0.372555	aldolase A, fructose-bisphosphate [KO:K01623] [EC:4.1.2.13]
230163	Aldob	Not Found							aldolase B, fructose-bisphosphate [KO:K01623] [EC:4.1.2.13]
11676	Aldoc	4.07298	3.14957	3.30005	3.89674	-0.37093	0.23978	-0.307113	aldolase C, fructose-bisphosphate [KO:K01623] [EC:4.1.2.13]
353204	Aldoart1	Not Found							aldolase 1 A, retrogene 1 [KO:K01623] [EC:4.1.2.13]
21991	Tpi1	77.908	145.584	107.689	178.57	0.902008	0.729619	-0.294638	triosephosphate isomerase 1 [KO:K01803] [EC:5.3.1.1]
14433	Gapdh	674.281	1220.49	588.91	1059.05	0.856039	0.846652	0.20469	glyceraldehyde-3-phosphate dehydrogenase [KO:K00134] [EC:1.2.1.12]
100042025	Gapdh-ps15	Not Found							glyceraldehyde-3-phosphate dehydrogenase, pseudogene 15 [KO:K00134] [EC:1.2.1.12]
14447	Gapdhs	1.22608	0.835779	2.02149	1.55468	-0.55286	-0.378801	-0.895424	glyceraldehyde-3-phosphate dehydrogenase, spermatogenic [KO:K10705] [EC:1.2.1.12]
18655	Pgk1	58.2113	156.628	77.4708	132.259	1.42797	0.771641	0.243976	phosphoglycerate kinase 1 [KO:K00927] [EC:2.7.2.3]
18663	Pgk2	Not Found							phosphoglycerate kinase 2 [KO:K00927] [EC:2.7.2.3]
18648	Pgam1	64.9019	160.817	75.28	140.063	1.30909	0.895737	0.199344	phosphoglycerate mutase 1 [KO:K01834] [EC:5.4.2.11]
56012	Pgam2	6.97188	8.44657	10.2677	9.96245	0.276818	-0.0435406	-0.238135	phosphoglycerate mutase 2 [KO:K01834] [EC:5.4.2.11]
13806	Eno1	83.7888	246.352	101.84	179.961	1.55589	0.82138	0.453037	enolase 1, alpha non-neuron [KO:K01689] [EC:4.2.1.11]
13807	Eno2	5.29888	5.03255	3.76005	6.86655	-0.0743979	0.868834	-0.448296	enolase 2, gamma neuronal [KO:K01689] [EC:4.2.1.11]
13808	Eno3	11.9181	10.2912	26.5503	10.8447	-0.211743	-1.29174	-0.0755789	enolase 3, beta muscle [KO:K01689] [EC:4.2.1.11]
433182	Eno1b	17.3538	57.6227	24.4359	43.4927	1.73139	0.831771	0.405864	enolase 1B, retrotransposed [KO:K01689] [EC:4.2.1.11]
18746	Pkm	249.667	612.462	346.587	557.652	1.29462	0.686148	0.135255	pyruvate kinase, muscle [KO:K00873] [EC:2.7.1.40]
18770	Pklr	Not Found							pyruvate kinase liver and red blood cell [KO:K12406] [EC:2.7.1.40]
18597	Pdha1	66.8582	70.4162	77.4969	75.732	0.0748029	-0.0332356	-0.104996	pyruvate dehydrogenase E1 alpha 1 [KO:K00161] [EC:1.2.4.1]
18598	Pdha2	Not Found							pyruvate dehydrogenase E1 alpha 2 [KO:K00161] [EC:1.2.4.1]
68263	Pdhb	48.1548	58.293	58.9546	59.166	0.275643	0.00516398	-0.0214457	pyruvate dehydrogenase (lipoamide) beta [KO:K00162] [EC:1.2.4.1]
235339	Dlat	9.30689	13.4747	9.54931	10.162	0.533882	0.089716	0.407069	dihydrolipoamide S-acetyltransferase (E2 component of pyruvate dehydrogenase complex) [KO:K00627] [EC:2.3.1.12]
13382	Dld	49.4796	66.3712	52.8763	53.3968	0.423724	0.0141321	0.313804	dihydrolipoamide dehydrogenase [KO:K00382] [EC:1.8.1.4]
16828	Ldha	211.471	464.681	328.309	492.707	1.13578	0.585676	-0.0844893	lactate dehydrogenase A [KO:K00016] [EC:1.1.1.27]
16832	Ldhb	63.3632	29.4701	68.5874	37.6411	-1.10439	-0.865635	-0.353057	lactate dehydrogenase B [KO:K00016] [EC:1.1.1.27]
16833	Ldhc	Not Found							lactate dehydrogenase C [KO:K00016] [EC:1.1.1.27]
106557	Ldhal6b	Not Found							lactate dehydrogenase A-like 6B [KO:K00016] [EC:1.1.1.27]
11522	Adh1	36.2971	7.53847	46.8071	26.5264	-2.26751	-0.819298	-1.81509	alcohol dehydrogenase 1 (class I) [KO:K13951] [EC:1.1.1.1]
11529	Adh7	Not Found							alcohol dehydrogenase 7 (class IV), mu or sigma polypeptide [KO:K13951] [EC:1.1.1.1]
26876	Adh4	Not Found							alcohol dehydrogenase 4 (class II), pi polypeptide [KO:K13980] [EC:1.1.1.1]
11532	Adh5	39.1725	51.0157	45.8803	47.777	0.3811	0.0584414	0.094625	alcohol dehydrogenase 5 (class III), chi polypeptide [KO:K00121] [EC:1.1.1.1 1.1.1.284]
58810	Akr1a1	259.633	357.107	285.804	336.745	0.459883	0.23663	0.0846999	aldo-keto reductase family 1, member A1 (aldehyde reductase) [KO:K00002] [EC:1.1.1.2]
11669	Aldh2	339.286	187.956	371.03	308.138	-0.852107	-0.267959	-0.713182	aldehyde dehydrogenase 2, mitochondrial [KO:K00128] [EC:1.2.1.3]
11671	Aldh3a2	35.0135	29.8509	40.7336	36.3882	-0.230137	-0.162749	-0.285696	aldehyde dehydrogenase family 3, subfamily A2 [KO:K00128] [EC:1.2.1.3]
72535	Aldh1b1	1.20792	2.42545	1.56762	1.70279	1.00573	0.119325	0.510352	aldehyde dehydrogenase 1 family, member B1 [KO:K00128] [EC:1.2.1.3]
110695	Aldh7a1	6.33489	4.3485	7.13255	6.3243	-0.542802	-0.173512	-0.540388	aldehyde dehydrogenase family 7, member A1 [KO:K14085] [EC:1.2.1.3 1.2.1.8 1.2.1.31]
56752	Aldh9a1	12.3705	12.5023	12.766	14.3978	0.0152897	0.173542	-0.203655	aldehyde dehydrogenase 9, subfamily A1 [KO:K00149] [EC:1.2.1.3 1.2.1.47]
11670	Aldh3a1	3.35966	2.20236	6.19733	1.323	-0.609265	-2.22783	0.735237	aldehyde dehydrogenase family 3, subfamily A1 [KO:K00129] [EC:1.2.1.5]
56847	Aldh1a3	1.45459	3.5539	2.15623	2.54194	1.28879	0.237419	0.483473	aldehyde dehydrogenase family 1, subfamily A3 [KO:K00129] [EC:1.2.1.5]
67689	Aldh3b1	62.7666	77.4434	74.7428	94.8985	0.303145	0.344451	-0.293243	aldehyde dehydrogenase 3 family, member B1 [KO:K00129] [EC:1.2.1.5]
621603	Aldh3b2	Not Found							aldehyde dehydrogenase 3 family, member B2 [KO:K00129] [EC:1.2.1.5]
73458	Aldh3b3	Not Found							aldehyde dehydrogenase 3 family, member B3 [KO:K00129] [EC:1.2.1.5]
68738	Acss1	8.43253	5.86089	8.83341	6.77427	-0.524846	-0.382905	-0.208946	acyl-CoA synthetase short-chain family member 1 [KO:K01895] [EC:6.2.1.1]
60525	Acss2	8.54779	4.52898	9.32683	6.98275	-0.916365	-0.417592	-0.624609	acyl-CoA synthetase short-chain family member 2 [KO:K01895] [EC:6.2.1.1]
319625	Galm	2.89604	2.04871	3.94929	3.62368	-0.499366	-0.124138	-0.82274	galactose mutarotase [KO:K01785] [EC:5.1.3.3]
72157	Pgm2	14.2015	15.7249	20.357	19.8231	0.147008	-0.0383424	-0.334132	phosphoglucomutase 2 [KO:K01835] [EC:5.4.2.2]
66681	Pgm1	24.2922	25.584	14.5433	21.3768	0.0747487	0.555691	0.259196	phosphoglucomutase 1 [KO:K15779] [EC:5.4.2.75.4.2.2]
14377	G6pc	Not Found							glucose-6-phosphatase, catalytic [KO:K01084] [EC:3.1.3.9]
14378	G6pc2	Not Found							glucose-6-phosphatase, catalytic, 2 [KO:K01084] [EC:3.1.3.9]
68401	G6pc3	10.7838	13.4217	11.8752	14.2082	0.315702	0.258772	-0.0821564	glucose 6 phosphatase, catalytic, 3 [KO:K01084] [EC:3.1.3.9]
72141	Adpgk	12.2418	17.3774	17.9983	34.6161	0.505397	0.943583	-0.994231	ADP-dependent glucokinase [KO:K08074] [EC:2.7.1.147]
12183	Bpgm	15.7784	10.0519	20.8978	16.1564	-0.650483	-0.371245	-0.684638	2,3-bisphosphoglycerate mutase [KO:K01837] [EC:5.4.2.11 5.4.2.4]
17330	Minpp1	10.4743	11.3809	10.7654	11.4501	0.119761	0.0889583	-0.00874555	multiple inositol polyphosphate histidine phosphatase 1 [KO:K03103] [EC:3.1.3.80 3.1.3.62]
18534	Pck1	0.0498151	0.160305	1.49148	2.72792	1.68616	0.871057	-4.08891	phosphoenolpyruvate carboxykinase 1, cytosolic [KO:K01596] [EC:4.1.1.32]
74551	Pck2	3.15408	4.37674	3.91627	3.76638	0.472637	-0.0563017	0.216678	phosphoenolpyruvate carboxykinase 2 (mitochondrial) [KO:K01596] [EC:4.1.1.32]

## Sheet: Urea Cycle
KEGG Ref	Name	LD2_FPKM	LD3_FPKM	SD2_FPKM	SD3_FPKM	LD Ratio	SD Ratio	LD3-SD3-Ratio	Description
18416	Otc	Not Found							ornithine transcarbamylase [KO:K00611] [EC:2.1.3.3]
11898	Ass1	19.8712	65.8699	8.18228	23.7759	1.72894	1.53893	1.47012	argininosuccinate synthetase 1 [KO:K01940] [EC:6.3.4.5]
109900	Asl	5.17094	8.70734	6.59351	6.93997	0.751805	0.0738827	0.327303	argininosuccinate lyase [KO:K01755] [EC:4.3.2.1]
11846	Arg1	4.39488	61.0514	4.73179	40.3346	3.79613	3.09156	0.598006	arginase, liver [KO:K01476] [EC:3.5.3.1]
11847	Arg2	17.8744	48.4487	39.6432	42.5237	1.43856	0.101194	0.188191	arginase type II [KO:K01476] [EC:3.5.3.1]
18125	Nos1	Not Found							nitric oxide synthase 1, neuronal [KO:K13240] [EC:1.14.13.39]
18126	Nos2	2.4322	17.0984	3.39825	7.59203	2.81353	1.15969	1.1713	nitric oxide synthase 2, inducible [KO:K13241] [EC:1.14.13.39]
18127	Nos3	1.47746	2.22114	2.11299	2.24893	0.588181	0.0899528	-0.0179384	nitric oxide synthase 3, endothelial cell [KO:K13242] [EC:1.14.13.39]
216456	Gls2	Not Found							glutaminase 2 (liver, mitochondrial) [KO:K01425] [EC:3.5.1.2]
14660	Gls	33.8891	52.6313	49.1133	44.0757	0.6351	-0.15613	0.255938	glutaminase [KO:K01425] [EC:3.5.1.2]
14645	Glul	173.604	168.202	173.02	184.227	-0.0456053	0.0905457	-0.13129	glutamate-ammonia ligase (glutamine synthetase) [KO:K01915] [EC:6.3.1.2]
14661	Glud1	52.9345	76.5899	67.7386	76.4906	0.532946	0.175304	0.00187169	glutamate dehydrogenase 1 [KO:K00261] [EC:1.4.1.3]
227231	Cps1	Not Found							carbamoyl-phosphate synthetase 1 [KO:K01948] [EC:6.3.4.16]
14718	Got1	10.7695	14.9096	10.9055	12.7169	0.46929	0.221691	0.229495	glutamic-oxaloacetic transaminase 1, soluble [KO:K14454] [EC:2.6.1.1]
14719	Got2	24.7853	34.408	32.0232	34.7328	0.473259	0.117181	-0.0135547	glutamatic-oxaloacetic transaminase 2, mitochondrial [KO:K14455] [EC:2.6.1.1]
108682	Gpt2	2.20621	2.06297	3.26539	2.50667	-0.0968473	-0.381483	-0.281049	glutamic pyruvate transaminase (alanine aminotransferase) 2 [KO:K00814] [EC:2.6.1.2]
76282	Gpt	19.544	17.5645	22.4382	18.8406	-0.154063	-0.252112	-0.101182	glutamic pyruvic transaminase, soluble [KO:K00814] [EC:2.6.1.2]
217214	Nags	Not Found							N-acetylglutamate synthase [KO:K11067] [EC:2.3.1.1]
109652	Acy1	5.73811	4.80074	5.09157	4.18739	-0.257319	-0.282059	0.197206	aminoacylase 1 [KO:K14677] [EC:3.5.1.14]
