# Supplementary material for: Modulation of Immune Signaling and Metabolism Highlights Host and Fungal Transcriptional Responses in Mouse Models of Invasive Pulmonary Aspergillosis
Source: Sci Rep. 2017 Dec 6;7:17096. doi: 10.1038/s41598-017-17000-1 (PMC5719083; doi:10.1038/s41598-017-17000-1)
Supplement: Supplementary file 6 — Supplementary Table 4 [file 41598_2017_17000_MOESM6_ESM.xlsx]

## Sheet: Afum_Means_NCount
Gene stable ID	CADRE A. fumigatus A1163 ID	LD2_Sample	LD3_Sample	SD2_Sample	SD3_Sample	LD2_2	LD2_4	LD3_1	LD3_3	LD3_5	SD2_1	SD2_2	SD2_5	SD3_1	SD3_2	SD3_3
CADAFUBG00006619	AFUB_066690	1365.1	950.141	1647.39	1774.74	1302.26	1427.95	705.751	957.293	1187.38	1963.43	1801.74	1176.99	2020	1258.75	2045.47
CADAFUBG00008553	AFUB_086210	800.877	1591.69	860.025	1690.39	788.929	812.824	1865.98	1279.89	1629.19	1175.79	693.857	710.424	1847.21	1401.83	1822.14
CADAFUBG00009805	AFUB_099090	236.723	193.812	484.75	1149.79	272.687	200.758	129.961	193.092	258.383	473.034	618.958	362.26	1431.69	756.999	1260.68
CADAFUBG00008583	AFUB_086710	580.3	705.403	551.341	1133.72	652.585	508.015	635.387	650.446	830.375	714.077	556.542	383.403	913.321	1208.38	1279.46
CADAFUBG00000680	AFUB_006770	822.534	703.507	717.858	857.453	913.037	732.032	517.922	888.457	704.143	659.757	735.468	758.349	789.899	855.738	926.723
CADAFUBG00008582	AFUB_086700	374.953	411.999	339.9	809.357	446.322	303.585	251.848	404.268	579.882	473.034	362.012	184.654	802.241	780.509	845.321
CADAFUBG00001662	AFUB_016570	951.464	1052.78	741.32	775.403	970.138	932.789	996.049	1077.47	1084.81	813.663	887.346	522.951	761.101	805.361	759.746
CADAFUBG00008607	AFUB_086950	845.619	464.021	727.264	761.418	774.362	916.876	372.773	443.353	575.937	818.19	725.065	638.536	744.644	740.207	799.403
CADAFUBG00005615	AFUB_056360	902.573	643.209	761.68	718.722	894.392	910.755	563.486	725.116	641.026	795.556	763.555	725.929	769.329	712.668	674.17
CADAFUBG00007997	AFUB_080700	449.882	723.114	520.998	706.569	472.542	427.222	846.478	662.113	660.75	676.732	433.791	452.472	711.732	685.8	722.176
CADAFUBG00008008	AFUB_080810	429.965	685.375	528.667	699.329	388.638	471.291	908.575	494.689	652.861	585.068	511.811	489.121	658.249	692.517	747.222
CADAFUBG00002366	AFUB_023720	878.088	879.388	609.075	663.351	1040.06	716.118	733.435	1101.97	802.762	695.97	732.347	398.909	691.162	662.291	636.6
CADAFUBG00005132	AFUB_051520	335.259	548.439	476.276	638.044	369.993	300.525	584.056	583.943	477.318	444.742	507.65	476.435	826.926	492.352	594.856
CADAFUBG00005029	AFUB_050490	572.489	529.508	604.329	631.721	586.162	558.817	454.48	569.942	564.103	565.83	604.394	642.765	637.679	633.408	624.077
CADAFUBG00006618	AFUB_066680	432.402	361.982	537.611	602.023	304.151	560.653	330.478	299.847	455.622	642.782	547.18	422.871	662.363	488.322	655.385
CADAFUBG00001413	AFUB_014080	109.301	117.155	221.672	588.632	119.446	99.1548	75.3621	57.1692	218.935	201.435	270.469	193.111	732.302	415.779	617.815
CADAFUBG00007165	AFUB_072250	527.445	514.269	598.174	573.082	515.659	539.231	504.849	503.439	534.517	587.331	570.065	637.126	555.398	625.347	538.501
CADAFUBG00008343	AFUB_084140	386.739	471.359	508.298	568.006	330.954	442.524	505.042	374.517	534.517	535.275	535.737	453.882	563.626	522.578	617.815
CADAFUBG00007519	AFUB_075790	240.942	188.327	447.933	564.857	238.893	242.99	152.647	185.508	226.825	537.538	369.294	436.967	826.926	464.812	402.832
CADAFUBG00003006	AFUB_030110	444.971	500.767	413.871	546.232	473.124	416.817	497.352	618.361	386.588	426.636	440.032	374.946	514.257	521.235	603.205
CADAFUBG00001070	AFUB_010650	788.006	515.796	682.04	538.87	668.317	907.695	534.071	474.855	538.462	675.601	689.696	680.823	444.318	642.14	530.152
CADAFUBG00009507	AFUB_096050	745.268	660.935	689.687	520.208	712.6	777.937	539.07	637.029	806.707	802.346	680.334	586.382	390.835	731.475	438.315
CADAFUBG00001779	AFUB_017840	802.708	676.481	436.887	504.128	679.971	925.445	877.43	733.866	418.146	463.98	549.26	297.42	563.626	472.873	475.885
CADAFUBG00004808	AFUB_048180	455.138	330.571	426.471	499.472	494.683	415.593	260.691	285.263	445.76	441.347	450.435	387.632	563.626	513.174	421.617
CADAFUBG00000576	AFUB_005740	433.343	595.362	617.882	490.728	533.722	332.964	536.955	756.034	493.097	563.566	630.401	659.679	543.056	515.861	413.268
CADAFUBG00009857	AFUB_099610	451.455	565.191	422.829	476.328	410.197	492.714	579.058	568.192	548.324	456.059	423.388	389.042	493.687	499.069	436.228
CADAFUBG00003596	AFUB_036090	701.98	290.157	386.702	469.17	742.316	661.644	249.349	343.015	278.107	457.19	461.878	241.037	526.599	463.469	417.443
CADAFUBG00007517	AFUB_075770	236.993	129.962	384.075	450.331	237.728	236.258	91.8956	154.007	143.984	510.378	359.932	281.914	719.96	330.474	300.559
CADAFUBG00000621	AFUB_006180	459.437	321.926	339.148	450.064	494.1	424.774	329.709	318.514	317.555	376.843	371.375	269.228	481.345	411.749	457.1
CADAFUBG00000699	AFUB_006960	206.111	268.051	560.423	448.746	175.965	236.258	214.167	231.01	358.975	445.874	482.683	752.711	390.835	481.605	473.797
CADAFUBG00005031	AFUB_050510	302.973	282.027	239.554	447.308	400.291	205.654	201.094	274.179	370.809	349.683	215.335	153.643	600.652	321.742	419.53
CADAFUBG00000042	AFUB_000420	192.515	158.346	337.49	435.463	241.806	143.224	103.431	164.507	207.101	409.661	398.422	204.388	415.52	437.945	452.925
CADAFUBG00006949	AFUB_070010	254.776	312.331	340.345	434.198	284.923	224.628	337.399	289.93	309.665	337.234	337.046	346.755	481.345	439.288	381.96
CADAFUBG00002084	AFUB_020900	374.276	312.742	351.903	421.974	412.527	336.025	331.632	296.93	309.665	380.238	372.415	303.058	551.284	366.073	348.565
CADAFUBG00006126	AFUB_061470	248.289	425.883	205.969	411.874	226.657	269.921	524.267	362.85	390.533	278.388	163.322	176.196	399.064	400.33	436.228
CADAFUBG00007210	AFUB_072700	354.15	372.072	437.457	405.557	349.017	359.283	326.249	369.85	420.119	408.529	479.562	424.281	374.379	395.628	446.664
CADAFUBG00000403	AFUB_004020	843.588	804.503	500.787	390.902	733.576	953.6	793.225	1172.55	447.732	517.168	504.529	480.664	337.353	453.394	381.96
CADAFUBG00002231	AFUB_022370	252.412	268.255	328.512	390.441	233.066	271.758	279.34	221.677	303.748	287.441	368.254	329.84	407.292	405.032	359.001
CADAFUBG00007520	AFUB_075800	234.383	106.315	394.905	386.439	244.137	224.628	76.9001	107.922	134.122	485.482	384.898	314.334	580.082	339.206	240.029
CADAFUBG00004097	AFUB_041100	334.457	314.142	297.519	381.307	304.734	364.18	280.301	330.765	331.361	319.128	254.865	318.563	362.037	372.79	409.094
CADAFUBG00007680	AFUB_077400	551.648	364.26	386.974	373.952	660.16	443.136	344.705	430.519	317.555	465.112	378.657	317.154	407.292	368.088	346.477
CADAFUBG00002338	AFUB_023440	384.795	386.883	448.527	369.71	359.505	410.085	368.544	399.601	392.505	415.319	436.911	493.35	312.668	470.858	325.605
CADAFUBG00000063	AFUB_000630	153.264	281.125	230.768	361.466	135.761	170.767	262.806	227.51	353.058	234.253	198.691	259.361	485.459	235.765	363.175
CADAFUBG00005281	AFUB_053010	336.905	388.206	405.487	353.495	304.734	369.076	426.988	388.517	349.113	307.811	422.348	486.302	271.528	427.869	361.088
CADAFUBG00006324	AFUB_063750	485.624	417.221	321.677	348.033	499.344	471.903	450.058	480.105	321.499	332.708	295.435	336.888	320.896	360.028	363.175
CADAFUBG00004112	AFUB_041240	460.071	302.825	339.192	345.69	529.643	390.498	251.463	371.017	285.996	405.134	391.14	221.303	312.668	365.402	359.001
CADAFUBG00002912	AFUB_029170	247.017	255.757	284.03	336.581	313.474	180.56	188.79	290.513	287.969	297.626	272.55	281.914	386.721	301.591	321.431
CADAFUBG00004881	AFUB_049010	450.945	392.5	296.237	335.555	345.521	556.369	446.982	403.101	327.416	368.921	302.717	217.074	292.098	368.088	346.477
CADAFUBG00005369	AFUB_053890	241.292	353.654	418.064	321.392	237.145	245.439	394.113	345.349	321.499	355.341	418.187	480.664	259.186	402.345	302.646
CADAFUBG00006598	AFUB_066480	752.398	499.869	472.863	320.553	830.298	674.497	444.29	599.694	455.622	453.795	458.757	506.036	275.642	368.76	317.256
CADAFUBG00001558	AFUB_015530	253.024	312.816	210.12	318.645	233.066	272.982	353.548	296.93	287.969	225.2	200.771	204.388	378.493	272.708	304.733
CADAFUBG00006338	AFUB_063890	384.309	302.613	341.404	318.416	378.733	389.886	377.387	270.095	260.355	322.523	342.247	359.441	357.923	319.726	277.599
CADAFUBG00008150	AFUB_082210	298.682	289.528	297.176	313.467	364.166	233.197	232.238	326.681	309.665	304.416	323.523	263.59	366.151	284.127	290.123
CADAFUBG00007778	AFUB_078400	288.021	286.943	314.365	310.164	265.113	310.93	242.428	312.681	305.72	331.576	274.63	336.888	300.326	354.655	275.512
CADAFUBG00004471	AFUB_044810	556.088	504.927	314.378	304.538	617.625	494.55	387.769	661.53	465.484	365.526	366.173	211.436	218.045	315.696	379.873
CADAFUBG00004134	AFUB_041460	264.79	256.773	502.657	304.213	276.183	253.396	177.255	346.516	246.549	418.714	584.629	504.627	263.3	304.949	344.39
CADAFUBG00003158	AFUB_031630	279.11	419.444	245.689	304.003	230.153	328.068	554.065	376.85	327.416	242.175	273.59	221.303	312.668	321.742	277.599
CADAFUBG00006319	AFUB_063700	499.949	454.761	265.268	303.123	635.105	364.792	478.895	524.44	360.947	298.758	227.818	269.228	296.212	343.907	269.25
CADAFUBG00006890	AFUB_069420	250.812	281.531	209.877	297.336	284.341	217.284	219.55	275.929	349.113	195.777	191.409	242.446	287.984	249.199	354.826
CADAFUBG00010065		304.639	280.82	196.355	293.219	309.978	299.301	504.273	225.76	112.426	276.125	150.838	162.101	448.432	178.671	252.553
CADAFUBG00004354	AFUB_043640	433.38	405.416	369.102	291.021	362.418	504.343	459.478	387.934	368.837	317.996	393.22	396.09	201.589	425.182	246.291
CADAFUBG00000181	AFUB_001810	148.039	260.283	320.504	287.233	173.052	123.025	177.447	244.428	358.975	239.912	266.308	455.292	312.668	327.787	221.245
CADAFUBG00005402	AFUB_054220	247.64	207.126	222.061	280.241	264.53	230.749	205.323	187.258	228.797	219.542	207.013	239.627	349.695	257.259	233.768
CADAFUBG00009364	AFUB_094610	172.436	250.824	409.85	277.806	164.312	180.56	190.712	246.178	315.582	477.56	391.14	360.85	226.273	239.795	367.349
CADAFUBG00001187	AFUB_011820	299.045	242.33	209.369	276.487	301.238	296.852	261.268	272.429	193.294	241.043	251.744	135.319	329.125	249.87	250.466
CADAFUBG00007114	AFUB_071650	624.848	555.389	373.584	275.121	597.232	652.463	585.018	655.113	426.036	375.711	406.744	338.297	189.247	343.907	292.21
CADAFUBG00007344	AFUB_074040	227.214	287.021	318.648	274.909	237.145	217.284	263.191	272.429	325.444	290.836	338.086	327.021	209.817	314.353	300.559
CADAFUBG00004355	AFUB_043650	364.572	359.084	391.228	274.36	336.198	392.947	414.876	354.683	307.693	350.814	409.865	413.004	238.615	348.609	235.855
CADAFUBG00009625	AFUB_097230	39.3059	186.353	44.1292	271.991	55.3532	23.2585	126.693	95.0876	337.278	32.8181	53.0535	46.5159	250.958	231.063	333.954
CADAFUBG00001463	AFUB_014580	359.387	305.498	350.521	270.981	323.379	395.395	339.514	312.681	264.3	265.94	359.932	425.691	201.589	394.285	217.07
CADAFUBG00002752	AFUB_027590	224.004	278.122	383.777	267.596	255.208	192.801	263.191	291.096	280.079	306.68	392.18	452.472	189.247	352.639	260.902
CADAFUBG00010053	AFUB_101660	47.4926	200.316	49.3218	267.562	70.5025	24.4827	119.772	88.6706	392.505	64.5046	46.8119	36.6489	226.273	223.674	352.739
CADAFUBG00000405	AFUB_004040	279.486	159.608	172.602	249.195	312.309	246.663	124.578	192.509	161.736	167.486	192.449	157.872	296.212	198.821	252.553
CADAFUBG00001663	AFUB_016580	365.345	365.367	232.927	248.264	402.622	328.068	312.022	395.518	388.56	258.018	243.422	197.34	209.817	292.859	242.117
CADAFUBG00008344	AFUB_084150	760.364	348.32	243.994	248.084	587.327	933.402	427.949	354.683	262.328	296.495	286.073	149.415	230.387	280.096	233.768
CADAFUBG00002074	AFUB_020800	145.729	85.1239	79.5552	247.505	203.933	87.5255	92.4724	84.0038	78.8955	93.9277	92.5836	52.1541	250.958	203.523	288.035
CADAFUBG00004210	AFUB_042210	233.511	260.14	334.268	246.622	230.153	236.87	279.916	267.762	232.742	253.492	339.127	410.185	189.247	283.455	267.163
CADAFUBG00002203	AFUB_022090	244.738	272.774	367.409	246.542	136.926	352.55	215.705	395.518	207.101	235.385	349.529	517.313	230.387	214.942	294.297
CADAFUBG00000268	AFUB_002680	273.439	284.945	159.695	240.751	309.395	237.482	396.612	259.012	199.211	203.699	141.476	133.909	304.44	184.044	233.768
CADAFUBG00001332	AFUB_013270	312.496	312.215	308.004	239.963	301.821	323.171	343.359	344.765	248.521	301.021	305.838	317.154	209.817	288.829	221.245
CADAFUBG00001061	AFUB_010560	148.612	211.949	281.381	238.224	150.328	146.896	205.708	236.844	193.294	244.438	264.227	335.478	213.931	277.41	223.332
CADAFUBG00002826	AFUB_028320	150.106	188.041	234.09	237.422	115.368	184.844	138.036	134.173	291.913	250.097	235.1	217.074	168.676	265.991	277.599
CADAFUBG00007169	AFUB_072290	264.529	251.266	249.151	235.517	201.602	327.456	266.267	250.845	236.687	248.965	247.583	250.904	250.958	236.436	219.157
CADAFUBG00000893	AFUB_008890	175.231	193.272	252.918	232.11	174.8	175.663	237.045	194.842	147.929	217.279	269.429	272.047	234.501	276.066	185.762
CADAFUBG00005535	AFUB_055560	312.545	217.583	210.667	228.944	275.601	349.49	248.195	205.343	199.211	212.752	244.462	174.787	234.501	249.87	202.46
CADAFUBG00004741	AFUB_047510	283.564	221.773	229.701	228.87	320.466	246.663	164.759	277.679	222.88	251.228	247.583	190.292	172.79	242.482	271.338
CADAFUBG00008975	AFUB_090610	167.122	325.734	149.154	221.608	205.098	129.146	355.663	313.847	307.693	302.153	79.0602	66.2499	197.475	218.972	248.378
CADAFUBG00004329	AFUB_043390	308.608	199.239	258.922	220.284	286.089	331.128	185.329	195.425	216.963	222.937	246.543	307.287	193.361	273.38	194.111
CADAFUBG00009865	AFUB_099690	175.648	300.364	322.598	219.982	134.013	217.284	224.548	315.597	360.947	205.962	327.684	434.148	152.22	257.259	250.466
CADAFUBG00009855	AFUB_099590	270.247	213.167	193.646	219.839	241.806	298.688	146.11	323.765	169.625	186.724	223.657	170.558	185.133	177.999	296.384
CADAFUBG00004440	AFUB_044500	389.444	346.902	223.884	218.961	490.604	288.283	297.603	433.436	309.665	320.26	213.254	138.138	205.703	223.674	227.506
CADAFUBG00005080	AFUB_051000	167.284	274.836	165.562	217.735	198.689	135.879	212.052	328.431	284.024	185.592	156.04	155.053	185.133	198.821	269.25
CADAFUBG00002302	AFUB_023080	90.7729	98.6571	245.522	215.616	77.4945	104.051	57.4828	94.5042	143.984	177.671	260.066	298.829	193.361	159.192	294.297
CADAFUBG00006394	AFUB_064450	213.479	132.734	187.701	214.303	272.105	154.853	108.045	163.924	126.233	242.175	136.275	184.654	218.045	220.316	204.547
CADAFUBG00001331	AFUB_013260	211.444	312.852	352.752	214.215	182.957	239.93	334.323	310.347	293.886	307.811	399.462	350.983	176.904	244.497	221.245
CADAFUBG00001119	AFUB_011140	236.995	253.572	278.096	213.675	225.492	248.499	282.992	260.762	216.963	194.645	278.791	360.85	172.79	272.036	196.198
CADAFUBG00002822	AFUB_028280	180.025	154.664	218.773	213.359	178.878	181.172	117.273	112.005	234.714	227.464	173.724	255.132	193.361	231.735	214.983
CADAFUBG00007990	AFUB_080630	149.78	212.028	232.185	213.344	140.422	159.137	204.362	208.843	222.88	276.125	193.489	226.941	209.817	206.882	223.332
CADAFUBG00002923	AFUB_029280	103.63	164.739	89.0778	212.668	125.856	81.4049	141.496	106.171	246.549	92.7961	108.188	66.2499	213.931	184.044	240.029
CADAFUBG00005796	AFUB_058170	247.04	170.344	238.823	209.953	276.183	217.896	116.311	189.592	205.128	245.57	253.825	217.074	152.22	281.44	196.198
CADAFUBG00005249	AFUB_052690	220.681	223.888	420.383	207.713	192.862	248.499	195.326	219.927	256.41	517.168	298.556	445.425	250.958	175.984	196.198
CADAFUBG00006388	AFUB_064390	281.913	281.117	199.11	207.285	276.766	287.059	337.015	315.014	191.322	201.435	207.013	188.883	205.703	230.391	185.762
CADAFUBG00004437	AFUB_044470	279.069	210.622	207.187	205.824	353.095	205.042	177.255	235.677	218.935	265.94	213.254	142.367	148.106	220.987	248.378
CADAFUBG00003215	AFUB_032200	146.631	161.003	165.458	205.643	143.918	149.344	137.459	152.257	193.294	166.354	162.281	167.739	185.133	220.987	210.809
CADAFUBG00009016	AFUB_091030	247.563	213.714	198.528	204.986	279.679	215.447	189.751	240.344	211.046	229.727	212.214	153.643	226.273	200.837	187.849
CADAFUBG00008579	AFUB_086670	94.1339	173.502	88.6189	204.874	101.966	86.3014	188.79	126.589	205.128	105.244	91.5434	69.069	209.817	216.957	187.849
CADAFUBG00003835	AFUB_038480	99.9686	86.4671	161.405	202.675	76.9119	123.025	65.7496	85.1705	108.481	175.407	166.442	142.367	267.414	144.414	196.198
CADAFUBG00005656	AFUB_056770	218.327	196.334	240.99	202.444	225.492	211.163	153.416	173.258	262.328	251.228	223.657	248.085	168.676	223.674	214.983
CADAFUBG00007015	AFUB_070670	371.372	290.521	241.124	201.322	297.159	445.584	318.751	306.264	246.549	242.175	292.315	188.883	148.106	209.569	246.291
CADAFUBG00000444	AFUB_004430	207.392	225.373	228.069	199.765	185.87	228.913	293.566	212.926	169.625	158.432	238.221	287.553	160.448	257.259	181.588
CADAFUBG00009966	AFUB_100810	112.06	119.188	116.916	199.53	94.9745	129.146	78.8226	93.3375	185.404	139.194	122.751	88.803	197.475	184.044	217.07
CADAFUBG00000780	AFUB_007770	289.443	207.394	376.224	197.443	293.663	285.223	135.344	230.427	256.41	450.4	265.268	413.004	181.019	171.282	240.029
CADAFUBG00004473	AFUB_044830	290.968	194.532	165.344	195.604	318.135	263.801	123.232	247.344	213.018	194.645	211.174	90.2126	139.878	225.689	221.245
CADAFUBG00009037	AFUB_091240	106.659	115.416	184.892	194.718	139.257	74.0601	72.0939	165.674	108.481	144.852	195.57	214.255	250.958	176.656	156.541
CADAFUBG00007511	AFUB_075710	75.9777	39.9646	155.869	193.806	93.8092	58.1463	19.6095	49.0022	51.2821	224.069	127.953	115.585	259.186	171.954	150.279
CADAFUBG00009078	AFUB_091650	245.412	243.634	244.174	192.513	255.79	235.034	242.428	295.18	193.294	284.046	289.194	159.282	193.361	171.282	212.896
CADAFUBG00002888	AFUB_028939	31.5842	123.022	61.5784	189.803	46.0306	17.1379	64.4039	60.086	244.576	45.2664	91.5434	47.9254	176.904	152.475	240.029
CADAFUBG00007668	AFUB_077280	165.629	206.639	233.705	188.646	167.225	164.034	216.474	214.093	189.349	178.802	255.905	266.409	156.334	238.451	171.151
CADAFUBG00001452	AFUB_014470	190.359	211.531	152.129	188.303	169.556	211.163	188.982	285.846	159.763	115.429	183.087	157.872	189.247	156.505	219.157
CADAFUBG00009258	AFUB_093550	171.439	185.022	203.226	187.15	191.697	151.18	157.261	180.841	216.963	185.592	207.013	217.074	189.247	194.791	177.413
CADAFUBG00000981	AFUB_009760	192.87	191.493	224.484	186.815	215.586	170.155	193.981	177.341	203.156	228.595	251.744	193.111	156.334	197.478	206.634
CADAFUBG00000943	AFUB_009380	114.565	149.87	147.099	186.571	104.88	124.25	155.146	124.839	169.625	142.589	159.161	139.548	185.133	186.731	187.849
CADAFUBG00001514	AFUB_015090	165.553	202.624	102.667	186.127	182.374	148.732	203.401	211.176	193.294	93.9277	119.631	94.4413	189.247	183.373	185.762
CADAFUBG00005763	AFUB_057840	125.082	179.361	157.317	184.177	124.69	125.474	143.419	179.675	214.99	185.592	138.355	148.005	156.334	185.388	210.809
CADAFUBG00009581	AFUB_096790	130.199	170.878	155.396	183.812	115.95	144.448	218.781	140.006	153.846	123.351	197.65	145.186	193.361	161.878	196.198
CADAFUBG00007756	AFUB_078180	64.3204	112.185	185.09	183.677	22.1413	106.5	74.4009	135.923	126.233	89.4011	216.375	249.494	57.5968	151.131	342.303
CADAFUBG00006894	AFUB_069460	138.956	139.229	186.692	183.488	120.612	157.301	116.696	151.09	149.902	182.197	166.442	211.436	181.019	194.12	175.326
CADAFUBG00004199	AFUB_042100	210.055	196.086	250.225	183.465	201.602	218.508	213.206	199.509	175.543	208.225	274.63	267.819	131.65	216.286	202.46
CADAFUBG00009804	AFUB_099080	78.9913	63.833	97.3725	183.268	107.793	50.1895	61.7123	54.8358	74.9508	95.0594	104.027	93.0317	193.361	168.595	187.849
CADAFUBG00008581	AFUB_086690	129.888	144.65	118.014	182.456	140.422	119.353	142.457	112.005	179.487	155.037	114.429	84.5743	189.247	199.493	158.628
CADAFUBG00007518	AFUB_075780	95.9233	41.9847	170.267	182.39	115.95	75.8963	26.5305	40.2518	59.1716	243.307	171.644	95.8508	271.528	171.282	104.361
CADAFUBG00003539	AFUB_035520	38.2702	45.1883	30.6014	182.13	60.0146	16.5258	36.3353	26.2512	72.9784	33.9498	39.5301	18.3244	181.019	152.475	212.896
CADAFUBG00008754	AFUB_088400	219.38	134.193	237.289	181.338	208.012	230.749	116.311	132.423	153.846	205.962	246.543	259.361	139.878	216.286	187.849
CADAFUBG00004198	AFUB_042090	166.883	174.565	211.932	180.974	166.06	167.706	169.949	186.092	167.653	184.46	221.577	229.76	152.22	202.852	187.849
CADAFUBG00003764	AFUB_037770	152.502	174.696	163.092	180.535	153.824	151.18	176.87	159.841	187.377	168.617	152.919	167.739	152.22	161.878	227.506
CADAFUBG00001402	AFUB_013970	357.157	348.867	162.756	180.273	326.875	387.438	471.013	396.101	179.487	204.83	166.442	116.994	172.79	194.791	173.239
CADAFUBG00001067	AFUB_010620	142.476	194.983	222.665	177.703	150.91	134.043	220.703	196.592	167.653	178.802	234.06	255.132	160.448	201.508	171.151
CADAFUBG00001759	AFUB_017640	76.0365	206.494	73.9495	177.07	91.4785	60.5946	124.001	136.506	358.975	41.8714	92.5836	87.3934	98.7374	163.222	269.25
CADAFUBG00009452	AFUB_095500	169.791	149.479	160.495	175.12	196.358	143.224	187.06	121.339	140.04	188.987	172.684	119.814	176.904	158.52	189.936
CADAFUBG00010015	AFUB_101300	200.715	79.329	220.611	175.108	195.776	205.654	84.7824	72.3366	80.8679	245.57	233.019	183.244	189.247	154.49	181.588
CADAFUBG00003778	AFUB_037910	160.212	174.008	213.332	174.109	151.493	168.93	191.866	180.258	149.902	192.382	212.214	235.398	115.194	229.719	177.413
CADAFUBG00005654	AFUB_056750	118.773	161.916	173.775	174.049	120.029	117.517	172.256	145.84	167.653	176.539	164.362	180.425	176.904	151.131	194.111
CADAFUBG00009553	AFUB_096510	45.3357	152.963	41.0821	171.583	71.0852	19.5861	111.89	78.7535	268.245	26.0282	67.6173	29.601	148.106	155.833	210.809
CADAFUBG00004673	AFUB_046830	195.498	127.83	116.377	171.249	196.358	194.637	133.806	84.0038	165.681	143.721	132.114	73.2977	176.904	171.954	164.89
CADAFUBG00001834	AFUB_018400	166.636	230.727	174.294	170.917	163.729	169.542	249.541	190.175	252.466	199.172	160.201	163.51	197.475	152.475	162.803
CADAFUBG00001819	AFUB_018250	197.591	147.949	185.716	170.097	222.578	172.603	127.27	137.089	179.487	166.354	217.415	173.377	152.22	220.316	137.756
CADAFUBG00008122	AFUB_081940	186.738	107.147	150.457	169.642	203.933	169.542	72.2861	134.756	114.399	190.119	165.402	95.8508	152.22	200.165	156.541
CADAFUBG00005661	AFUB_056820	4.44349	23.8179	19.9922	168.802	5.82666	3.06033	23.839	8.16703	39.4478	31.6865	15.604	12.6861	197.475	18.8074	290.123
CADAFUBG00002114	AFUB_021200	205.823	205.063	192.972	167.439	163.146	248.499	197.441	220.51	197.239	168.617	166.442	243.856	123.422	241.138	137.756
CADAFUBG00005788	AFUB_058090	162.669	153.39	195.517	167.243	175.382	149.956	118.618	142.34	199.211	202.567	181.006	202.978	143.992	190.761	166.977
CADAFUBG00000856	AFUB_008520	165.901	166.791	217.809	166.668	192.862	138.939	171.103	187.258	142.012	199.172	237.181	217.074	135.764	203.523	160.715
CADAFUBG00007610	AFUB_076700	349.104	201.199	231.013	165.42	367.079	331.128	193.404	197.176	213.018	258.018	271.509	163.51	127.536	214.27	154.454
CADAFUBG00002584	AFUB_025900	135.861	172.806	196.118	163.261	146.249	125.474	157.645	177.341	183.432	175.407	198.691	214.255	127.536	220.316	141.93
CADAFUBG00002393	AFUB_023990	229.842	169.591	190.729	162.485	217.917	241.766	165.335	189.592	153.846	153.906	195.57	222.712	127.536	207.554	152.367
CADAFUBG00000344	AFUB_003440	213.651	155.591	154.112	162.397	216.752	210.551	143.419	145.84	177.515	151.642	137.315	173.377	176.904	155.833	154.454
CADAFUBG00000119	AFUB_001190	151.388	160.102	195.291	162.062	185.87	116.905	150.147	180.258	149.902	150.511	207.013	228.351	143.992	158.52	183.675
CADAFUBG00008286	AFUB_083570	130.652	156.959	121.487	161.042	110.124	151.18	165.72	149.34	155.819	116.561	119.631	128.271	172.79	135.011	175.326
CADAFUBG00003564	AFUB_035770	69.9533	164.125	139.951	160.068	53.6052	86.3014	120.156	149.34	222.88	162.959	130.033	126.861	123.422	139.712	217.07
CADAFUBG00000675	AFUB_006720	223.097	158.875	161.747	159.251	206.264	239.93	175.717	156.924	143.984	149.379	149.798	186.063	131.65	185.388	160.715
CADAFUBG00009152	AFUB_092390	79.9468	50.5811	158.418	157.313	69.9199	89.9738	23.2623	49.5856	78.8955	155.037	201.812	118.404	127.536	135.682	208.721
CADAFUBG00003737	AFUB_037500	147.714	127.957	198.704	157.296	125.273	170.155	110.352	113.755	159.763	162.959	169.563	263.59	119.308	179.342	173.239
CADAFUBG00001242	AFUB_012370	162.826	116.869	198.109	157.107	193.445	132.206	104.007	134.173	112.426	155.037	203.892	235.398	172.79	173.297	125.233
CADAFUBG00004472	AFUB_044820	273.05	247.61	183.516	155.968	288.419	257.68	202.824	319.098	220.907	204.83	237.181	108.537	127.536	190.089	150.279
CADAFUBG00001804	AFUB_018100	204.441	207.087	185.43	155.816	217.917	190.965	193.788	216.426	211.046	258.018	164.362	133.909	160.448	150.46	156.541
CADAFUBG00004739	AFUB_047490	163.582	106.429	163.304	155.697	199.854	127.31	63.8271	162.757	92.7022	225.2	147.718	116.994	135.764	170.61	160.715
CADAFUBG00003199	AFUB_032040	177.93	173.992	171.399	154.728	164.894	190.965	205.708	186.092	130.178	133.536	190.369	190.292	127.536	196.806	139.843
CADAFUBG00002638	AFUB_026440	158.645	162.057	283.975	154.65	116.533	200.758	133.037	159.841	193.294	272.73	290.234	288.962	86.3952	181.357	196.198
CADAFUBG00004292	AFUB_043020	251.482	183.645	179.376	154.556	221.413	281.551	178.216	197.176	175.543	210.489	157.08	170.558	164.562	157.176	141.93
CADAFUBG00002073	AFUB_020790	140.251	185.234	167.803	154.428	129.934	150.568	213.206	145.257	197.239	167.486	189.328	146.595	156.334	171.282	135.669
CADAFUBG00001412	AFUB_014070	22.8001	24.6518	36.208	154.313	30.2986	15.3017	18.8405	21.5843	33.5306	45.2664	47.8522	15.5053	193.361	87.9919	181.588
CADAFUBG00003968	AFUB_039810	123.926	97.4071	106.979	153.865	146.249	101.603	74.4009	91.5874	126.233	116.561	87.3823	116.994	168.676	155.161	137.756
CADAFUBG00000502	AFUB_005000	187.372	182.054	214.51	153.704	166.642	208.103	211.475	180.841	153.846	183.329	196.61	263.59	143.992	198.15	118.971
CADAFUBG00008293	AFUB_083640	160.2	159.211	195.976	153.62	139.84	180.56	160.337	183.175	134.122	138.062	182.046	267.819	156.334	200.165	104.361
CADAFUBG00000120	AFUB_001200	113.135	129.805	147.103	153.381	113.037	113.232	135.344	121.922	132.15	149.379	142.516	149.415	164.562	139.041	156.541
CADAFUBG00000602	AFUB_006000	100.399	117.821	151.091	153.333	108.376	92.4221	114.004	123.089	116.371	131.272	157.08	164.92	156.334	165.908	137.756
CADAFUBG00001531	AFUB_015260	109.112	157.643	195.36	152.725	114.785	103.439	180.523	172.091	120.316	145.984	197.65	242.446	139.878	184.716	133.582
CADAFUBG00009383	AFUB_094800	109.073	31.8286	173.062	152.26	92.0612	126.086	16.3413	23.9177	55.2269	211.62	177.885	129.681	164.562	194.12	98.099
CADAFUBG00009810	AFUB_099140	131.124	196.025	207.1	151.566	152.076	110.172	178.216	220.51	189.349	168.617	182.046	270.638	123.422	191.433	139.843
CADAFUBG00009063	AFUB_091500	150.069	117.817	133.608	151.297	153.241	146.896	143.995	152.257	57.1993	114.298	149.798	136.728	185.133	149.788	118.971
CADAFUBG00005297	AFUB_053170	200.005	183.867	181.859	151.142	175.382	224.628	216.858	190.759	143.984	153.906	163.322	228.351	123.422	188.074	141.93
CADAFUBG00007208	AFUB_072680	119.635	145.168	137.101	150.998	110.124	129.146	135.344	126.589	173.57	125.614	136.275	149.415	189.247	134.339	129.407
CADAFUBG00005286	AFUB_053060	181.623	141.714	143.175	150.487	200.437	162.81	115.927	127.756	181.46	125.614	164.362	139.548	115.194	188.074	148.192
CADAFUBG00002408	AFUB_024140	84.4023	178.769	203.843	150.311	87.3998	81.4049	196.48	166.257	173.57	160.696	230.939	219.893	74.053	239.123	137.756
CADAFUBG00003794	AFUB_038070	91.2754	147.034	86.2545	150.108	45.4479	137.103	192.25	100.921	147.929	78.0845	114.429	66.2499	168.676	81.275	200.372
CADAFUBG00002341	AFUB_023470	146.275	143.709	160.444	149.395	109.541	183.008	139.189	108.505	183.432	162.959	163.322	155.053	143.992	170.61	133.582
CADAFUBG00001208	AFUB_012030	204.692	328.878	178.484	148.659	135.178	274.206	581.942	250.845	153.846	176.539	184.127	174.787	111.08	226.361	108.535
CADAFUBG00003272	AFUB_032770	104.972	122.869	136.949	147.388	121.194	88.7497	91.8956	124.839	151.874	127.877	151.879	131.09	135.764	147.773	158.628
CADAFUBG00001628	AFUB_016230	122.387	183.915	148.202	147.073	122.36	122.413	211.668	190.175	149.902	132.404	152.919	159.282	115.194	163.222	162.803
CADAFUBG00005740	AFUB_057610	202.502	165.553	131.746	147.004	221.996	183.008	119.387	223.427	153.846	132.404	133.154	129.681	176.904	124.263	139.843
CADAFUBG00006484	AFUB_065340	95.8726	115.086	140.738	146.873	81.5732	110.172	103.046	96.2543	145.957	144.852	171.644	105.718	90.5093	170.61	179.5
CADAFUBG00007804	AFUB_078660	193.123	187.467	192.066	146.4	193.445	192.801	176.294	184.925	201.184	151.642	221.577	202.978	98.7374	206.882	133.582
CADAFUBG00002071	AFUB_020770	153.373	171.629	151.829	145.022	167.808	138.939	153.031	225.76	136.095	131.272	150.838	173.377	135.764	132.324	166.977
CADAFUBG00009713	AFUB_098170	306.207	256.13	225.733	144.869	272.105	340.309	284.723	286.43	197.239	250.097	238.221	188.883	111.08	194.12	129.407
CADAFUBG00006606	AFUB_066560	113.741	169.483	213.528	144.749	137.509	89.9738	113.812	195.425	199.211	194.645	185.167	260.771	127.536	158.52	148.192
CADAFUBG00006431	AFUB_064810	92.4688	67.294	90.2187	144.426	119.446	65.4911	33.2593	70.0031	98.6194	84.8744	104.027	81.7551	131.65	145.086	156.541
CADAFUBG00005807	AFUB_058280	171.334	193.782	166.301	144.357	135.178	207.491	178.601	276.512	126.233	116.561	173.724	208.617	160.448	139.041	133.582
CADAFUBG00006433	AFUB_064830	125.653	146.724	191.798	143.785	114.202	137.103	154.569	137.673	147.929	139.194	220.536	215.664	123.422	182.701	125.233
CADAFUBG00008586	AFUB_086740	102.918	155.844	76.6502	142.986	117.698	88.1376	157.068	164.507	145.957	76.9528	61.3757	91.6221	131.65	149.116	148.192
CADAFUBG00003536	AFUB_035490	26.1491	24.3044	20.5133	142.734	43.1172	9.181	12.8808	8.75039	51.2821	16.9749	33.2885	11.2766	160.448	119.562	148.192
CADAFUBG00000783	AFUB_007800	262.125	167.5	94.7057	142.243	199.854	324.395	181.869	156.924	163.708	108.639	109.228	66.2499	115.194	140.384	171.151
CADAFUBG00003460	AFUB_034740	153.377	135.523	93.832	141.902	216.169	90.5859	93.2414	116.089	197.239	69.0312	88.4226	124.042	135.764	160.535	129.407
CADAFUBG00005541	AFUB_055620	71.855	96.1128	81.2013	138.377	87.3998	56.3101	64.2116	78.1702	145.957	69.0312	99.8655	74.7073	135.764	106.128	173.239
CADAFUBG00004154	AFUB_041650	128.94	154.89	153.022	137.641	141.588	116.293	183.791	123.089	157.791	136.931	148.758	173.377	102.851	161.878	148.192
CADAFUBG00003754	AFUB_037670	86.9067	103.037	99.7369	137.381	97.3051	76.5083	88.8196	98.0044	122.288	122.219	81.1407	95.8508	156.334	103.441	152.367
CADAFUBG00004475	AFUB_044850	253.212	208.404	135.3	136.693	237.728	268.697	178.793	201.842	244.576	149.379	174.765	81.7551	106.965	142.399	160.715
CADAFUBG00009209	AFUB_093060	124.632	160.722	145.841	136.473	118.281	130.982	145.726	141.173	195.266	165.222	114.429	157.872	111.08	139.712	158.628
CADAFUBG00000586	AFUB_005840	101.946	142.904	188.415	136.201	95.5571	108.336	146.11	140.59	142.012	161.827	177.885	225.531	102.851	165.908	139.843
CADAFUBG00008755	AFUB_088410	116.301	134.389	159.355	136.108	96.7225	135.879	113.62	137.673	151.874	168.617	148.758	160.691	164.562	128.965	114.797
CADAFUBG00000959	AFUB_009540	112.414	99.2262	121.479	135.953	141.588	83.2411	73.2474	112.005	112.426	148.247	97.785	118.404	143.992	111.501	152.367
CADAFUBG00000293	AFUB_002930	176.191	134.569	128.649	135.509	185.288	167.094	119.772	171.508	112.426	135.799	133.154	116.994	164.562	120.905	121.058
CADAFUBG00005181	AFUB_052010	203.366	162.136	179.065	134.733	199.854	206.878	182.638	149.923	153.846	132.404	201.812	202.978	123.422	163.893	116.884
CADAFUBG00007513	AFUB_075730	39.4235	38.6844	81.5473	134.699	50.6919	28.1551	22.6855	36.1683	57.1993	93.9277	71.7783	78.936	222.159	106.799	75.1397
CADAFUBG00005868	AFUB_058890	94.4426	134.061	133.273	134.57	89.7305	99.1548	114.773	107.922	179.487	122.219	135.235	142.367	119.308	140.384	144.018
CADAFUBG00007609	AFUB_076690	180.514	158.465	174.904	134.554	208.012	153.017	139.958	169.758	165.681	220.674	199.731	104.308	127.536	138.369	137.756
CADAFUBG00002588	AFUB_025940	45.4706	47.8616	63.9232	133.295	53.6052	37.3361	24.9925	23.9177	94.6746	83.7428	53.0535	54.9733	123.422	109.486	166.977
CADAFUBG00001122	AFUB_011170	114.589	106.992	131.601	133.102	128.186	100.991	108.045	88.6706	124.26	132.404	138.355	124.042	148.106	115.531	135.669
CADAFUBG00002503	AFUB_025090	134.478	116.794	121.241	132.938	140.422	128.534	99.2012	144.673	106.509	116.561	121.711	125.452	127.536	137.697	133.582
CADAFUBG00007308	AFUB_073680	40.4445	78.8844	56.9084	132.872	46.6132	34.2757	48.4471	107.338	80.8679	59.9779	37.4496	73.2977	148.106	37.6149	212.896
CADAFUBG00004366	AFUB_043760	100.404	102.043	138.483	131.19	83.9038	116.905	94.5871	130.673	80.8679	115.429	143.557	156.462	156.334	155.833	81.4013
CADAFUBG00003467	AFUB_034810	125.85	105.528	119.741	131.059	142.753	108.948	108.237	119.589	88.7575	141.457	109.228	108.537	135.764	136.354	121.058
CADAFUBG00004439	AFUB_044490	180.002	233.213	139.639	130.871	216.169	143.836	262.806	251.428	185.404	186.724	132.114	100.08	115.194	160.535	116.884
CADAFUBG00006735	AFUB_067880	169.417	141.222	155.019	130.587	174.8	164.034	125.732	185.508	112.426	126.746	150.838	187.473	111.08	147.101	133.582
CADAFUBG00004087	AFUB_041000	189.186	170.322	69.4104	130.495	203.933	174.439	165.528	215.26	130.178	81.4795	71.7783	54.9733	156.334	97.3957	137.756
CADAFUBG00004914	AFUB_049340	135.245	186.35	135.774	130.235	97.8878	172.603	177.832	223.427	157.791	132.404	126.912	148.005	135.764	127.622	127.32
CADAFUBG00006692	AFUB_067450	112.075	120.926	153.315	130.144	94.3918	129.758	127.846	122.505	112.426	176.539	146.677	136.728	156.334	87.9919	146.105
CADAFUBG00001876	AFUB_018820	117.463	160.583	82.843	130.111	111.289	123.637	230.124	141.173	110.454	82.6111	68.6575	97.2604	139.878	116.875	133.582
CADAFUBG00002623	AFUB_026290	171.965	118.405	169.487	129.856	182.957	160.974	109.198	133.589	112.426	161.827	159.161	187.473	98.7374	155.161	135.669
CADAFUBG00001038	AFUB_010330	149.483	108.859	140.632	128.64	164.312	134.655	123.425	124.256	78.8955	126.746	161.241	133.909	131.65	126.95	127.32
CADAFUBG00003761	AFUB_037740	160.544	186.27	194.072	128.364	162.564	158.525	203.401	235.094	120.316	199.172	195.57	187.473	135.764	109.486	139.843
CADAFUBG00004740	AFUB_047500	87.8983	118.782	90.4399	128.241	94.3918	81.4049	109.775	108.505	138.067	86.0061	89.4628	95.8508	139.878	98.7391	146.105
CADAFUBG00001177	AFUB_011720	104.18	127.748	164.967	128.129	79.8252	128.534	121.118	151.673	110.454	116.561	224.697	153.643	98.7374	124.935	160.715
CADAFUBG00006212	AFUB_062350	89.5809	109.618	35.0433	127.896	64.0932	115.069	176.87	61.2527	90.7299	49.793	42.6509	12.6861	172.79	75.2298	135.669
CADAFUBG00008246	AFUB_083170	246.382	213.261	133.081	127.893	217.334	275.43	240.313	229.844	169.625	151.642	116.51	131.09	102.851	143.071	137.756
CADAFUBG00004030	AFUB_040430	135.591	152.406	109.286	127.141	181.209	89.9738	119.195	154.59	183.432	115.429	112.349	100.08	127.536	118.218	135.669
CADAFUBG00004109	AFUB_041210	206.894	140.782	143.248	125.504	193.445	220.344	143.995	148.173	130.178	164.091	133.154	132.5	164.562	143.071	68.878
CADAFUBG00004049	AFUB_040620	149.863	139.34	131.251	125.462	161.398	138.327	124.001	128.339	165.681	133.536	120.671	139.548	86.3952	139.712	150.279
CADAFUBG00004376	AFUB_043860	222.808	147.026	213.602	125.034	193.445	252.171	150.532	150.507	140.04	252.36	188.288	200.159	98.7374	151.131	125.233
CADAFUBG00001010	AFUB_010050	75.6717	60.2739	84.4646	124.889	93.8092	57.5343	52.8688	58.9193	69.0336	102.981	68.6575	81.7551	164.562	97.3957	112.709
CADAFUBG00003818	AFUB_038310	108.718	141.291	87.6091	124.674	118.281	99.1548	178.024	145.257	100.592	106.376	87.3823	69.069	148.106	102.769	123.146
CADAFUBG00009006	AFUB_090920	121.427	125.453	104.469	123.978	111.872	130.982	125.732	128.339	122.288	97.3227	125.872	90.2126	139.878	125.607	106.448
CADAFUBG00007512	AFUB_075720	54.796	36.5645	96.7563	123.797	60.0146	49.5774	27.2995	44.9187	37.4754	119.956	80.1004	90.2126	160.448	112.845	98.099
CADAFUBG00009388	AFUB_094850	66.7901	14.4004	106.574	123.537	57.6839	75.8963	6.92101	14.584	21.6963	133.536	79.0602	107.127	164.562	132.995	73.0525
CADAFUBG00000718	AFUB_007150	146.502	140.462	142.804	122.446	136.926	156.077	174.371	146.423	100.592	122.219	153.959	152.234	86.3952	178.671	102.273
CADAFUBG00006698	AFUB_067510	108.789	103.385	90.3899	122.426	127.604	89.9738	99.5857	102.088	108.481	104.113	85.3018	81.7551	131.65	122.92	112.709
CADAFUBG00002585	AFUB_025910	118.702	137.565	176.231	122.343	110.706	126.698	152.262	159.841	100.592	145.984	172.684	210.026	94.6233	145.086	127.32
CADAFUBG00000099	AFUB_000990	76.3252	47.881	76.0584	122.152	104.297	48.3533	34.4128	30.3347	78.8955	88.2694	86.342	53.5637	86.3952	125.607	154.454
CADAFUBG00003119	AFUB_031240	37.4283	44.0324	102.064	120.802	44.8652	29.9913	28.6453	34.4182	69.0336	81.4795	93.6239	131.09	172.79	106.128	83.4885
CADAFUBG00008825	AFUB_089110	111.534	132.131	111.879	120.796	103.714	119.353	156.684	105.588	134.122	132.404	114.429	88.803	123.422	107.471	131.494
CADAFUBG00000442	AFUB_004410	169.593	170.337	160.428	120.224	167.808	171.379	178.601	188.425	143.984	124.483	162.281	194.521	78.1671	173.969	108.535
CADAFUBG00007313	AFUB_073730	83.0579	78.5516	64.2035	119.368	104.297	61.8187	58.0596	77.0035	100.592	79.2161	69.6978	43.6967	143.992	82.6184	131.494
CADAFUBG00001214	AFUB_012090	117.711	139.164	116.843	119.328	113.62	121.801	109.39	177.925	130.178	113.166	117.55	119.814	143.992	105.456	108.535
CADAFUBG00006347	AFUB_063980	253.203	173.291	162.51	119.088	213.838	292.568	198.018	168.008	153.846	148.247	156.04	183.244	119.308	135.682	102.273
CADAFUBG00004507	AFUB_045170	98.3329	77.2954	94.997	118.893	93.2265	103.439	74.2086	63.0028	94.6746	100.718	88.4226	95.8508	115.194	95.3806	146.105
CADAFUBG00002031	AFUB_020370	117.221	161.274	150.753	118.253	84.4865	149.956	163.413	158.674	161.736	107.508	188.288	156.462	74.053	165.908	114.797
CADAFUBG00003011	AFUB_030160	108.606	43.3309	98.6231	118.009	98.4705	118.741	54.5991	37.9184	37.4754	91.6644	119.631	84.5743	152.22	76.5731	125.233
CADAFUBG00009352	AFUB_094490	145.163	139.158	106.927	117.569	129.352	160.974	152.262	142.923	122.288	90.5327	121.711	108.537	119.308	126.95	106.448
CADAFUBG00004999	AFUB_050190	309.466	178.38	125.881	117.485	361.253	257.68	162.452	212.926	159.763	145.984	121.711	109.947	115.194	116.203	121.058
CADAFUBG00005025	AFUB_050450	76.4067	67.5733	151.671	117.317	64.6759	88.1376	61.9046	56.0025	84.8127	132.404	119.631	202.978	90.5093	140.384	121.058
CADAFUBG00005673	AFUB_056940	93.4898	88.9211	147.034	117.262	115.368	71.6118	82.6676	77.5868	106.509	145.984	141.476	153.643	90.5093	125.607	135.669
CADAFUBG00009008	AFUB_090950	122.972	117.515	93.5637	117.116	111.289	134.655	123.809	114.338	114.399	97.3227	79.0602	104.308	139.878	117.546	93.9246
CADAFUBG00000782	AFUB_007790	82.8722	84.9265	86.2313	116.657	87.3998	78.3445	88.4351	77.5868	88.7575	95.0594	79.0602	84.5743	135.764	99.4107	114.797
CADAFUBG00010031	AFUB_101460	84.4758	87.4845	125.2	116.654	84.4865	84.4652	63.6348	96.2543	102.564	121.088	124.832	129.681	82.2812	121.577	146.105
CADAFUBG00009779	AFUB_098830	90.8758	118.413	85.5219	116.254	73.4159	108.336	165.143	113.172	76.9231	100.718	81.1407	74.7073	115.194	83.2901	150.279
CADAFUBG00000641	AFUB_006380	157.717	129.323	165	116.15	165.477	149.956	135.536	140.006	112.426	145.984	164.362	184.654	90.5093	141.056	116.884
CADAFUBG00006703	AFUB_067560	66.9464	83.0475	96.909	115.918	75.7465	58.1463	83.4366	67.0863	98.6194	56.583	98.8252	135.319	115.194	111.501	121.058
CADAFUBG00002902	AFUB_029070	116.122	120.483	125.436	115.49	115.95	116.293	98.4322	144.673	118.343	129.009	113.389	133.909	111.08	110.158	125.233
CADAFUBG00006430	AFUB_064800	106.943	96.1355	124.86	114.945	103.714	110.172	84.7824	105.005	98.6194	134.667	134.194	105.718	127.536	129.637	87.6629
CADAFUBG00002377	AFUB_023830	128.705	96.1297	70.1039	114.93	150.91	106.5	91.1266	108.505	88.7575	81.4795	73.8588	54.9733	152.22	81.9467	110.622
CADAFUBG00009384	AFUB_094810	64.0064	14.0015	119.39	114.225	58.8492	69.1635	7.11326	15.1673	19.7239	155.037	98.8252	104.308	143.992	144.414	54.2675
CADAFUBG00002365	AFUB_023710	215.091	200.15	119.674	114.142	232.484	197.697	196.48	246.178	157.791	144.852	135.235	78.936	98.7374	130.98	112.709
CADAFUBG00009491	AFUB_095890	163.799	163.077	124.296	114.018	142.753	184.844	180.908	176.175	132.15	96.191	125.872	150.824	78.1671	188.746	75.1397
CADAFUBG00002317	AFUB_023230	94.8075	95.942	153.643	113.339	87.3998	102.215	106.314	92.7542	88.7575	147.116	140.436	173.377	94.6233	122.248	123.146
CADAFUBG00007372	AFUB_074320	51.7918	127.426	75.0286	112.696	69.9199	33.6637	86.8971	143.506	151.874	72.4262	82.181	70.4786	106.965	93.3655	137.756
CADAFUBG00008584	AFUB_086720	66.7286	100.978	72.8596	112.69	72.2505	61.2067	104.2	102.088	96.647	88.2694	69.6978	60.6116	135.764	120.905	81.4013
CADAFUBG00002004	AFUB_020100	84.6964	103.604	125.888	112.463	75.7465	93.6462	112.466	115.505	82.8403	95.0594	109.228	173.377	106.965	132.324	98.099
CADAFUBG00004640	AFUB_046500	85.1881	104.033	96.339	112.259	92.6438	77.7325	104.584	95.0876	112.426	92.7961	90.5031	105.718	135.764	98.7391	102.273
CADAFUBG00004082	AFUB_040950	75.8334	93.4191	115.729	112.25	87.3998	64.267	80.7451	116.672	82.8403	99.586	116.51	131.09	143.992	115.531	77.2269
CADAFUBG00002131	AFUB_021370	103.919	103.156	91.173	111.788	138.674	69.1635	69.9791	107.338	132.15	91.6644	107.147	74.7073	94.6233	96.724	144.018
CADAFUBG00001328	AFUB_013230	79.2265	75.8623	93.774	111.384	98.4705	59.9825	49.4083	77.5868	100.592	93.9277	91.5434	95.8508	98.7374	128.965	106.448
CADAFUBG00009385	AFUB_094820	90.8611	36.6625	108.189	111.362	73.9985	107.724	25.9538	26.8345	57.1993	164.091	99.8655	60.6116	152.22	108.814	73.0525
CADAFUBG00001304	AFUB_012990	115.445	87.4661	103	110.512	142.753	88.1376	63.6348	86.3372	112.426	110.903	105.067	93.0317	98.7374	124.263	108.535
CADAFUBG00004113	AFUB_041250	145.561	72.0829	120.641	110.479	174.217	116.905	35.1818	96.2543	84.8127	159.564	124.832	77.5264	106.965	143.071	81.4013
CADAFUBG00008580	AFUB_086680	63.7685	82.4861	65.0798	110.456	80.4078	47.1291	77.6691	71.1699	98.6194	86.0061	65.5367	43.6967	90.5093	132.324	108.535
CADAFUBG00003289	AFUB_032940	151.734	126.379	113.259	110.284	135.761	167.706	123.232	117.839	138.067	134.667	128.993	76.1169	86.3952	148.444	96.0118
CADAFUBG00008299	AFUB_083700	93.8159	115.064	92.0573	110.22	90.3132	97.3186	118.234	128.339	98.6194	83.7428	85.3018	107.127	111.08	104.784	114.797
CADAFUBG00001487	AFUB_014820	85.7668	92.3346	100.433	110.141	45.4479	126.086	76.3234	76.4201	124.26	121.088	99.8655	80.3456	94.6233	79.2599	156.541
CADAFUBG00003411	AFUB_034250	116.016	90.1439	122.753	110.048	132.265	99.7668	101.893	75.8367	92.7022	132.404	101.946	133.909	115.194	98.0674	116.884
CADAFUBG00003540	AFUB_035530	20.3078	22.0276	16.351	109.717	32.0466	8.56893	31.9135	10.5005	23.6687	21.5015	17.6845	9.867	111.08	88.6636	129.407
CADAFUBG00007509	AFUB_075690	50.6291	20.1657	71.2227	109.6	55.3532	45.905	12.6885	22.1677	25.641	93.9277	47.8522	71.8881	139.878	86.6486	102.273
CADAFUBG00006954	AFUB_070060	138.657	90.8754	108.813	109.173	156.737	120.577	75.1699	122.505	74.9508	88.2694	111.308	126.861	78.1671	128.294	121.058
CADAFUBG00002618	AFUB_026240	95.4463	123.497	150.714	108.528	98.4705	92.4221	135.921	120.172	114.399	122.219	146.677	183.244	98.7374	135.011	91.8374
CADAFUBG00008276	AFUB_083470	95.4342	118.294	119.846	107.865	86.8172	104.051	121.31	107.338	126.233	131.272	135.235	93.0317	90.5093	116.203	116.884
CADAFUBG00001094	AFUB_010890	68.8561	100.558	93.3821	107.433	72.8332	64.8791	97.8554	77.5868	126.233	93.9277	98.8252	87.3934	106.965	106.799	108.535
CADAFUBG00004367	AFUB_043770	128.872	105.726	146.812	107.32	120.029	137.715	111.89	154.007	51.2821	113.166	158.12	169.149	131.65	125.607	64.7036
CADAFUBG00002927	AFUB_029320	86.2091	69.8362	105.762	107.31	88.5652	83.8531	68.2489	52.5024	88.7575	127.877	97.785	91.6221	86.3952	106.128	129.407
CADAFUBG00006668	AFUB_067210	134.449	69.8647	140.5	106.934	141.588	127.31	55.9448	68.8364	84.8127	153.906	187.248	80.3456	102.851	111.501	106.448
CADAFUBG00004450	AFUB_044600	122.24	106.662	161.825	106.794	128.186	116.293	83.0521	106.755	130.178	149.379	157.08	179.016	82.2812	131.652	106.448
CADAFUBG00001775	AFUB_017800	159.629	88.1788	101.324	106.569	150.328	168.93	90.3576	67.6697	106.509	109.771	127.953	66.2499	98.7374	143.743	77.2269
CADAFUBG00008717	AFUB_088030	137.744	101.101	123.872	106.414	132.265	143.224	91.3189	127.172	84.8127	99.586	131.073	140.957	78.1671	126.279	114.797
CADAFUBG00002903	AFUB_029080	90.0406	96.0179	106.469	106.261	94.3918	85.6893	96.1251	109.088	82.8403	98.4544	108.188	112.766	119.308	122.248	77.2269
CADAFUBG00004746	AFUB_047560	135.176	116.119	111.065	106.181	149.162	121.189	99.2012	134.756	114.399	123.351	119.631	90.2126	119.308	109.486	89.7502
CADAFUBG00008245	AFUB_083160	88.3688	94.5818	77.8256	105.439	75.7465	100.991	115.735	85.1705	82.8403	100.718	70.7381	62.0211	111.08	77.9165	127.32
CADAFUBG00008604	AFUB_086920	52.2595	56.6896	86.4691	105.058	63.5105	41.0085	65.1729	43.752	61.144	73.5579	99.8655	85.9839	90.5093	118.218	106.448
CADAFUBG00008326	AFUB_083970	44.1637	21.1863	117.342	104.657	32.6293	55.6981	9.80477	6.41695	47.3373	74.6895	108.188	169.149	156.334	105.456	52.1803
CADAFUBG00007801	AFUB_078630	71.4781	90.2887	84.7541	104.582	78.0772	64.8791	76.1311	92.1708	102.564	87.1378	81.1407	85.9839	111.08	110.83	91.8374
CADAFUBG00007642	AFUB_077020	119.662	105.328	102.808	104.398	121.194	118.129	104.776	112.588	98.6194	107.508	105.067	95.8508	119.308	122.92	70.9652
CADAFUBG00005002	AFUB_050220	26.8815	26.6907	52.9758	103.631	26.2199	27.543	23.2623	13.4173	43.3925	65.6362	70.7381	22.5531	119.308	70.5279	121.058
CADAFUBG00009441	AFUB_095390	109.281	106.574	79.5352	103.003	144.501	74.0601	74.4009	113.172	132.15	76.9528	92.5836	69.069	123.422	102.098	83.4885
CADAFUBG00006663	AFUB_067160	83.7194	81.2631	114.477	102.583	78.0772	89.3617	77.8614	65.3363	100.592	115.429	108.188	119.814	94.6233	129.637	83.4885
CADAFUBG00000381	AFUB_003800	61.673	142.944	123.291	102.496	66.4239	56.9222	171.872	140.59	116.371	99.586	108.188	162.101	94.6233	98.0674	114.797
CADAFUBG00003104	AFUB_031090	47.3884	65.0973	87.9792	101.97	13.984	80.7928	50.7541	57.7526	86.7851	65.6362	92.5836	105.718	53.4827	81.275	171.151
CADAFUBG00006346	AFUB_063970	63.6536	82.2955	83.0808	101.939	72.8332	54.4739	64.5961	65.9196	116.371	61.1096	89.4628	98.67	98.7374	123.592	83.4885
CADAFUBG00000499	AFUB_004970	116.315	137.827	124.643	101.441	96.1398	136.491	127.462	149.923	136.095	140.326	132.114	101.489	86.3952	92.6938	125.233
CADAFUBG00006211	AFUB_062340	110.31	73.7891	63.3828	101.376	103.714	116.905	87.8584	56.5859	76.9231	64.5046	74.8991	50.7446	119.308	84.6335	100.186
CADAFUBG00001957	AFUB_019630	93.7303	128.658	85.1605	100.891	81.5732	105.888	132.845	119.005	134.122	93.9277	76.9796	84.5743	123.422	104.113	75.1397
CADAFUBG00002482	AFUB_024880	111.475	102.411	105.83	100.88	106.045	116.905	100.162	98.5878	108.481	102.981	114.429	100.08	111.08	110.158	81.4013
CADAFUBG00008102	AFUB_081740	68.7385	64.746	93.4869	100.812	77.4945	59.9825	45.7556	57.7526	90.7299	100.718	85.3018	94.4413	123.422	91.3504	87.6629
CADAFUBG00010017	AFUB_101320	43.0104	70.6104	77.0554	100.665	41.9519	44.0688	61.9046	67.0863	82.8403	96.191	64.4965	70.4786	86.3952	79.9316	135.669
CADAFUBG00006498	AFUB_065480	93.4804	112.695	84.7512	100.265	91.4785	95.4824	122.656	120.755	94.6746	59.9779	80.1004	114.175	102.851	87.3202	110.622
CADAFUBG00009806	AFUB_099100	30.3775	22.2419	55.7987	100.264	33.2119	27.543	14.611	24.5011	27.6134	52.0563	80.1004	35.2393	135.764	54.4072	110.622
CADAFUBG00005100	AFUB_051200	1.48606	12.4033	9.03451	100.155	1.748	1.22413	1.34575	2.33344	33.5306	5.6583	3.1208	18.3244	205.703	15.449	79.3141
CADAFUBG00002459	AFUB_024650	66.7901	61.6011	82.1695	100.101	57.6839	75.8963	39.9881	65.9196	78.8955	99.586	66.577	80.3456	115.194	76.5731	108.535
CADAFUBG00007223	AFUB_072830	89.2401	112.292	125.638	99.5647	89.7305	88.7497	107.083	95.671	134.122	116.561	112.349	148.005	90.5093	112.173	96.0118
CADAFUBG00005285	AFUB_053050	96.3203	109.921	97.4573	99.5082	100.218	92.4221	99.9702	95.671	134.122	92.7961	100.906	98.67	106.965	110.158	81.4013
CADAFUBG00002685	AFUB_026910	96.5408	88.5259	101.427	99.2209	91.4785	101.603	91.5111	89.254	84.8127	117.693	97.785	88.803	98.7374	98.7391	100.186
CADAFUBG00005787	AFUB_058080	72.0488	92.3826	83.2861	99.1655	67.5892	76.5083	90.3576	82.2537	104.537	75.8212	89.4628	84.5743	65.8249	116.875	114.797
CADAFUBG00009302	AFUB_093990	97.7088	126.849	82.4708	98.4049	81.5732	113.844	109.39	127.172	143.984	63.3729	81.1407	102.899	98.7374	108.814	87.6629
CADAFUBG00010092	AFUB_102050	77.2099	89.8335	84.1177	98.3374	57.1012	97.3186	100.739	74.0867	94.6746	110.903	78.0199	63.4307	119.308	67.1694	108.535
CADAFUBG00004915	AFUB_049350	55.2664	121.011	71.188	97.9854	41.3693	69.1635	137.074	115.505	110.454	86.0061	65.5367	62.0211	111.08	80.6033	102.273
CADAFUBG00009235	AFUB_093320	55.3786	51.5561	87.486	97.745	61.1799	49.5774	46.7168	50.7523	57.1993	106.376	88.4226	67.6594	111.08	100.754	81.4013
CADAFUBG00002061	AFUB_020670	87.3036	122.283	141.217	97.5174	81.5732	93.0341	131.307	148.757	86.7851	117.693	146.677	159.282	74.053	135.011	83.4885
CADAFUBG00006691	AFUB_067440	67.5291	73.1921	70.9869	97.4703	76.9119	58.1463	81.7064	68.8364	69.0336	86.0061	59.2951	67.6594	98.7374	70.5279	123.146
CADAFUBG00002574	AFUB_025800	148.627	148.54	172.649	97.4454	149.745	147.508	132.268	183.175	130.178	162.959	187.248	167.739	115.194	85.3052	91.8374
CADAFUBG00001474	AFUB_014690	147.243	143.349	182.625	97.3262	143.918	150.568	131.307	184.342	114.399	143.721	175.805	228.351	65.8249	115.531	110.622
CADAFUBG00004470	AFUB_044800	211.607	172.889	94.7361	97.1901	237.145	186.068	155.338	177.925	185.404	109.771	108.188	66.2499	82.2812	100.754	108.535
CADAFUBG00009791	AFUB_098950	130.632	93.4704	80.4895	97.061	135.178	126.086	81.8986	103.838	94.6746	75.8212	85.3018	80.3456	123.422	94.7089	73.0525
CADAFUBG00008669	AFUB_087560	53.8485	97.6758	100.77	97.0186	61.1799	46.5171	67.0954	89.8374	136.095	104.113	120.671	77.5264	94.6233	71.1996	125.233
CADAFUBG00010141		23.1062	99.7538	95.0589	96.2096	30.2986	15.9137	85.3591	117.255	96.647	54.3196	84.2615	146.595	119.308	90.007	79.3141
CADAFUBG00006025	AFUB_060450	64.5302	56.5567	81.9454	95.8065	62.3452	66.7153	46.7168	36.1683	86.7851	79.2161	90.5031	76.1169	90.5093	96.724	100.186
CADAFUBG00000249	AFUB_002490	58.8305	58.3487	76.0055	95.7182	69.9199	47.7412	35.7586	52.5024	86.7851	71.2945	70.7381	85.9839	98.7374	100.754	87.6629
CADAFUBG00006679	AFUB_067320	83.7462	73.8111	108.964	95.5188	89.1478	78.3445	43.4486	63.5862	114.399	106.376	113.389	107.127	74.053	108.143	104.361
CADAFUBG00001751	AFUB_017560	124.562	59.2718	65.2358	94.4827	169.556	79.5687	46.1401	60.6694	71.006	86.0061	80.1004	29.601	111.08	82.6184	89.7502
CADAFUBG00004217	AFUB_042280	92.0679	106.591	119.01	94.4432	86.8172	97.3186	123.232	103.838	92.7022	106.376	123.792	126.861	61.7109	125.607	96.0118
CADAFUBG00004474	AFUB_044840	130.811	138.909	97.5523	94.3512	115.95	145.672	132.653	134.173	149.902	98.4544	127.953	66.2499	74.053	108.814	100.186
CADAFUBG00006379	AFUB_064300	96.5033	82.6402	89.2973	94.311	129.352	63.6549	59.2131	72.3366	116.371	78.0845	116.51	73.2977	82.2812	108.814	91.8374
CADAFUBG00001917	AFUB_019230	99.4421	100.263	116.443	94.2182	85.6518	113.232	112.082	113.755	74.9508	75.8212	126.912	146.595	111.08	104.784	66.7908
CADAFUBG00008548	AFUB_086160	100.982	105.136	72.5116	93.7551	109.541	92.4221	135.729	96.8377	82.8403	84.8744	55.1341	77.5264	102.851	88.6636	89.7502
CADAFUBG00002882	AFUB_028880	60.2725	65.1027	57.2734	93.0917	73.4159	47.1291	46.9091	63.5862	84.8127	61.1096	61.3757	49.335	86.3952	92.6938	100.186
CADAFUBG00005480	AFUB_055000	67.3113	87.7535	92.4411	92.9042	73.4159	61.2067	87.6661	92.7542	82.8403	106.376	106.107	64.8403	74.053	94.0372	110.622
CADAFUBG00006647	AFUB_067000	132.53	96.9749	130.415	92.3761	120.612	144.448	78.4381	92.1708	120.316	124.483	130.033	136.728	57.5968	125.607	93.9246
CADAFUBG00002993	AFUB_029980	68.2761	54.2237	61.7575	92.2275	59.4319	77.1204	68.2489	58.9193	35.503	57.7146	65.5367	62.0211	119.308	73.8864	83.4885
CADAFUBG00005066	AFUB_050860	77.8701	83.6868	70.8614	92.213	103.714	52.0257	88.0506	103.838	59.1716	87.1378	43.6911	81.7551	94.6233	46.3469	135.669
CADAFUBG00008897	AFUB_089830	53.5571	52.4669	61.9511	92.0914	60.5972	46.5171	55.5603	36.7516	65.0888	84.8744	53.0535	47.9254	135.764	59.1091	81.4013
CADAFUBG00006775	AFUB_068270	59.5575	60.7479	68.8821	91.9242	77.4945	41.6205	37.8733	69.4198	74.9508	70.1629	80.1004	56.3829	86.3952	93.3655	96.0118
CADAFUBG00005265	AFUB_052850	91.5881	111.755	73.0236	91.9202	81.5732	101.603	140.919	105.588	88.7575	73.5579	66.577	78.936	82.2812	95.3806	98.099
CADAFUBG00009511	AFUB_096090	74.1202	76.2312	117.772	91.7366	58.2666	89.9738	74.0164	65.9196	88.7575	92.7961	123.792	136.728	74.053	94.7089	106.448
CADAFUBG00000776	AFUB_007730	55.4521	58.8411	111.688	91.7226	58.2666	52.6377	44.9866	56.5859	74.9508	92.7961	75.9394	166.329	119.308	116.203	39.657
CADAFUBG00005034	AFUB_050540	28.5413	23.2045	57.9632	91.5957	33.2119	23.8706	12.304	19.8342	37.4754	74.6895	54.0938	45.1063	102.851	94.7089	77.2269
CADAFUBG00000147	AFUB_001470	98.9864	109.09	110.2	91.4445	103.714	94.2583	104.2	96.8377	126.233	88.2694	115.469	126.861	78.1671	98.0674	98.099
CADAFUBG00007864	AFUB_079260	66.3344	38.9197	75.6953	91.4199	75.7465	56.9222	26.5305	35.0016	55.2269	65.6362	105.067	56.3829	102.851	90.007	81.4013
CADAFUBG00001353	AFUB_013480	115.757	96.395	126.919	91.4109	118.281	113.232	94.3949	102.088	92.7022	114.298	126.912	139.548	102.851	129.637	41.7443
CADAFUBG00001325	AFUB_013200	56.8059	64.9869	78.6576	91.3531	65.2585	48.3533	50.5618	53.6691	90.7299	74.6895	93.6239	67.6594	65.8249	91.3504	116.884
CADAFUBG00003670	AFUB_036830	40.7679	63.9227	86.5684	90.9945	33.7946	47.7412	50.3696	56.5859	84.8127	78.0845	99.8655	81.7551	41.1406	73.2147	158.628
CADAFUBG00002030	AFUB_020360	79.3909	98.5807	103.272	90.6014	79.8252	78.9566	91.8956	103.255	100.592	93.9277	94.6642	121.223	57.5968	99.4107	114.797
CADAFUBG00001960	AFUB_019660	73.2876	74.1827	81.854	90.4933	67.0065	79.5687	67.2876	66.503	88.7575	75.8212	93.6239	76.1169	78.1671	80.6033	112.709
CADAFUBG00003804	AFUB_038170	87.2448	85.6227	72.7177	90.3441	83.9038	90.5859	95.1639	98.5878	63.1164	66.7679	73.8588	77.5264	123.422	74.5581	73.0525
CADAFUBG00002557	AFUB_025630	83.5845	79.1418	94.894	89.885	95.5571	71.6118	61.1356	71.7532	104.537	109.771	79.0602	95.8508	86.3952	89.3353	93.9246
CADAFUBG00001664	AFUB_016590	85.3939	128.852	63.702	89.8134	84.4865	86.3014	110.928	159.257	116.371	82.6111	67.6173	40.8776	61.7109	105.456	102.273
CADAFUBG00004013	AFUB_040260	89.2989	81.6607	100.685	89.8129	87.3998	91.1979	70.7481	77.5868	96.647	90.5327	102.986	108.537	86.3952	95.3806	87.6629
CADAFUBG00003468	AFUB_034820	91.7765	72.5408	76.5149	89.693	86.2345	97.3186	82.4754	79.9203	55.2269	84.8744	96.7447	47.9254	94.6233	82.6184	91.8374
CADAFUBG00003017	AFUB_030220	47.2213	52.3158	107.091	89.6779	44.8652	49.5774	39.4113	42.5852	74.9508	112.034	113.389	95.8508	53.4827	100.754	114.797
CADAFUBG00009580	AFUB_096780	148.276	98.2715	110.067	89.6332	151.493	145.06	92.8569	97.421	104.537	132.404	101.946	95.8508	82.2812	92.6938	93.9246
CADAFUBG00009276	AFUB_093730	68.0797	81.7489	73.3411	89.2972	91.4785	44.6809	74.2086	107.922	63.1164	67.8996	71.7783	80.3456	98.7374	75.2298	93.9246
CADAFUBG00004345	AFUB_043550	66.8756	86.1132	66.7448	89.2483	66.4239	67.3273	100.162	69.4198	88.7575	74.6895	59.2951	66.2499	115.194	92.0221	60.5292
CADAFUBG00001554	AFUB_015490	74.044	52.7729	89.577	88.9408	73.4159	74.6721	57.8673	37.335	63.1164	82.6111	83.2212	102.899	111.08	80.6033	75.1397
CADAFUBG00005188	AFUB_052080	84.826	83.1658	89.5503	88.8701	82.7385	86.9135	76.7079	68.2531	104.537	67.8996	93.6239	107.127	69.939	83.9618	112.709
CADAFUBG00004476	AFUB_044860	129.302	121.903	80.0129	88.3292	151.493	107.112	100.162	119.589	145.957	78.0845	95.7044	66.2499	90.5093	101.426	73.0525
CADAFUBG00007485	AFUB_075450	28.4704	61.487	65.3884	87.8904	23.8893	33.0516	31.1445	50.7523	102.564	59.9779	33.2885	102.899	90.5093	60.4525	112.709
CADAFUBG00005504	AFUB_055240	61.8347	61.3221	67.3207	87.6181	60.0146	63.6549	42.6796	78.1702	63.1164	84.8744	59.2951	57.7924	82.2812	86.6486	93.9246
CADAFUBG00003419	AFUB_034330	47.6009	80.9481	64.2499	87.3668	41.9519	53.2498	85.1669	63.0028	94.6746	74.6895	64.4965	53.5637	53.4827	100.082	108.535
CADAFUBG00005302	AFUB_053220	66.1045	87.4069	74.7135	87.1739	60.5972	71.6118	86.3204	85.1705	90.7299	69.0312	83.2212	71.8881	78.1671	106.128	77.2269
CADAFUBG00002605	AFUB_026110	110.03	109.943	115.967	87.1338	114.785	105.275	130.538	118.422	80.8679	98.4544	111.308	138.138	53.4827	139.041	68.878
CADAFUBG00005354	AFUB_053740	118.07	107.744	91.8245	86.9587	135.761	100.379	104.969	129.506	88.7575	95.0594	87.3823	93.0317	69.939	88.6636	102.273
CADAFUBG00008869	AFUB_089550	8.01299	15.2604	31.6221	86.6396	9.90531	6.12067	12.1118	4.08352	29.5858	45.2664	27.0469	22.5531	94.6233	27.5395	137.756
CADAFUBG00007514	AFUB_075740	32.5758	29.4317	76.2045	86.6175	43.1172	22.0344	15.9568	30.9181	41.4202	108.639	55.1341	64.8403	123.422	75.9014	60.5292
CADAFUBG00002161	AFUB_021670	78.7494	73.2122	134.01	86.5542	80.9905	76.5083	69.2101	73.5033	76.9231	123.351	112.349	166.329	82.2812	98.0674	79.3141
CADAFUBG00006759	AFUB_068110	76.36	79.9977	81.4347	86.4824	78.6598	74.0601	50.3696	91.0041	98.6194	78.0845	71.7783	94.4413	90.5093	81.275	87.6629
CADAFUBG00004317	AFUB_043270	156.9	137.908	127.169	86.2669	100.801	212.999	101.316	180.258	132.15	100.718	134.194	146.595	74.053	86.6486	98.099
CADAFUBG00003485	AFUB_034990	70.4865	72.7846	88.7842	86.0424	80.9905	59.9825	64.7884	74.67	78.8955	78.0845	81.1407	107.127	98.7374	75.9014	83.4885
CADAFUBG00005133	AFUB_051530	95.5732	72.6492	112.022	85.8152	117.698	73.448	51.7153	99.1711	67.0612	105.244	108.188	122.633	69.939	87.3202	100.186
CADAFUBG00000999	AFUB_009940	130.476	100.869	124.507	85.8025	117.116	143.836	123.04	118.422	61.144	113.166	112.349	148.005	74.053	106.128	77.2269
CADAFUBG00004370	AFUB_043800	99.8336	100.206	107.611	85.6102	94.3918	105.275	100.355	105.588	94.6746	93.9277	117.55	111.356	74.053	122.248	60.5292
CADAFUBG00005127	AFUB_051470	66.2929	71.3974	72.9359	85.278	65.2585	67.3273	78.8226	78.1702	57.1993	56.583	79.0602	83.1647	127.536	69.8562	58.442
CADAFUBG00008091	AFUB_081630	74.2378	153.101	71.6415	85.0991	53.6052	94.8703	191.289	208.843	59.1716	63.3729	85.3018	66.2499	106.965	54.4072	93.9246
CADAFUBG00002579	AFUB_025850	49.846	90.4736	121.896	84.8072	37.8733	61.8187	85.9359	77.0035	108.481	114.298	121.711	129.681	78.1671	90.6787	85.5757
CADAFUBG00004886	AFUB_049060	90.3025	190.872	54.5274	84.7673	96.1398	84.4652	227.817	163.341	181.46	71.2945	45.7717	46.5159	94.6233	67.8411	91.8374
CADAFUBG00000144	AFUB_001440	31.913	55.8355	63.3945	84.713	8.73998	55.086	65.7496	42.5852	59.1716	36.2131	66.577	87.3934	53.4827	50.3771	150.279
CADAFUBG00001005	AFUB_010000	83.7194	72.5349	83.3749	84.4958	78.0772	89.3617	74.4009	68.2531	74.9508	96.191	90.5031	63.4307	69.939	81.275	102.273
CADAFUBG00008787	AFUB_088730	84.2139	85.2784	123.833	84.2196	82.7385	85.6893	83.6289	67.6697	104.537	109.771	136.275	125.452	57.5968	109.486	85.5757
CADAFUBG00008331	AFUB_084020	100.664	171.512	88.4149	84.1911	97.8878	103.439	142.457	186.675	185.404	78.0845	84.2615	102.899	78.1671	103.441	70.9652
CADAFUBG00007006	AFUB_070580	70.1417	89.826	54.6517	84.0234	58.2666	82.0169	95.3561	99.1711	74.9508	66.7679	47.8522	49.335	94.6233	71.8713	85.5757
CADAFUBG00005033	AFUB_050530	40.2561	34.4128	54.4677	83.8594	41.9519	38.5602	28.2608	25.6678	49.3097	64.5046	50.973	47.9254	106.965	61.1242	83.4885
CADAFUBG00000724	AFUB_007210	179.898	110.077	124.773	83.5789	159.65	200.146	129.384	106.171	94.6746	105.244	139.396	129.681	82.2812	114.188	54.2675
CADAFUBG00009535	AFUB_096330	138.006	115.551	68.4419	83.5717	134.013	141.999	155.53	110.255	80.8679	104.113	60.3354	40.8776	90.5093	72.543	87.6629
CADAFUBG00001591	AFUB_015860	86.1677	138.91	109.661	83.4277	78.0772	94.2583	158.799	169.174	88.7575	84.8744	114.429	129.681	57.5968	117.546	75.1397
CADAFUBG00003015	AFUB_030200	54.3336	73.4144	64.8404	83.4038	41.9519	66.7153	81.7064	63.5862	74.9508	83.7428	57.2146	53.5637	98.7374	63.811	87.6629
CADAFUBG00002012	AFUB_020180	81.4863	65.1362	72.2562	83.3998	93.8092	69.1635	62.2891	70.0031	63.1164	96.191	61.3757	59.202	94.6233	65.826	89.7502
CADAFUBG00006310	AFUB_063610	115.801	63.1467	109.261	83.2552	116.533	115.069	64.4039	56.0025	69.0336	124.483	110.268	93.0317	86.3952	100.754	62.6164
CADAFUBG00003808	AFUB_038210	62.3559	61.4534	97.7577	83.2242	75.7465	48.9653	51.9076	75.2534	57.1993	89.4011	96.7447	107.127	61.7109	94.0372	93.9246
CADAFUBG00003834	AFUB_038470	91.4264	125.433	110.923	83.0996	87.9825	94.8703	89.7809	156.34	130.178	114.298	87.3823	131.09	82.2812	96.0523	70.9652
CADAFUBG00008534	AFUB_086020	38.3905	74.4235	41.4971	83.0521	43.1172	33.6637	93.8181	78.1702	51.2821	38.4764	19.765	66.2499	98.7374	54.4072	96.0118
CADAFUBG00000551	AFUB_005490	86.9535	73.5583	96.2738	82.9758	83.3212	90.5859	46.5246	83.4204	90.7299	83.7428	109.228	95.8508	86.3952	85.3052	77.2269
CADAFUBG00002597	AFUB_026030	4.45819	9.98206	7.67123	82.8756	5.24399	3.6724	7.30551	2.9168	19.7239	9.05327	8.32212	5.63829	156.334	6.71694	85.5757
CADAFUBG00005139	AFUB_051590	121.138	99.7902	74.7098	82.8477	99.0531	143.224	114.581	98.0044	86.7851	82.6111	73.8588	67.6594	78.1671	99.4107	70.9652
CADAFUBG00006806	AFUB_068580	124.482	112.732	96.3731	82.8083	136.344	112.62	93.8181	110.255	134.122	88.2694	109.228	91.6221	69.939	86.6486	91.8374
CADAFUBG00000152	AFUB_001520	77.7605	104.032	114.667	82.6763	71.6679	83.8531	104.776	122.505	84.8127	87.1378	110.268	146.595	57.5968	102.769	87.6629
CADAFUBG00005924	AFUB_059440	38.9731	49.2772	43.5404	82.6362	44.2826	33.6637	32.4903	44.3353	71.006	47.5297	47.8522	35.2393	106.965	47.0186	93.9246
CADAFUBG00007038	AFUB_070900	128.996	106.339	71.4049	82.4874	151.493	106.5	109.198	113.172	96.647	88.2694	78.0199	47.9254	86.3952	106.799	54.2675
CADAFUBG00002063	AFUB_020690	55.4815	87.8296	103.891	82.0444	57.1012	53.8619	82.2831	100.338	80.8679	72.4262	88.4226	150.824	74.053	90.6787	81.4013
CADAFUBG00005831	AFUB_058520	68.1412	148.771	39.1861	82.0324	76.9119	59.3705	180.715	170.924	94.6746	48.6613	32.2482	36.6489	94.6233	63.811	87.6629
CADAFUBG00000830	AFUB_008260	104.774	101.417	87.6762	81.9918	92.6438	116.905	125.155	96.2543	82.8403	86.0061	100.906	76.1169	94.6233	86.6486	64.7036
CADAFUBG00005511	AFUB_055310	138.777	88.0527	67.5364	81.9284	139.84	137.715	99.0089	92.1708	72.9784	91.6644	68.6575	42.2871	86.3952	75.9014	83.4885
CADAFUBG00003837	AFUB_038500	238.576	120.542	117.528	81.8923	259.869	217.284	109.583	153.424	98.6194	160.696	118.59	73.2977	65.8249	106.799	73.0525
CADAFUBG00006192	AFUB_062140	105.051	94.0414	62.2632	81.1767	93.8092	116.293	92.2801	130.673	59.1716	76.9528	71.7783	38.0584	78.1671	83.9618	81.4013
CADAFUBG00009210	AFUB_093070	118.908	103.125	115.921	81.0285	102.549	135.267	111.89	106.755	90.7299	95.0594	106.107	146.595	74.053	98.0674	70.9652
CADAFUBG00005448	AFUB_054680	78.3846	69.7483	104.914	80.9528	83.3212	73.448	57.2906	77.0035	74.9508	126.746	97.785	90.2126	78.1671	83.2901	81.4013
CADAFUBG00009045	AFUB_091320	125.659	86.1841	79.8757	80.9134	150.328	100.991	76.7079	110.838	71.006	99.586	78.0199	62.0211	69.939	70.5279	102.273
CADAFUBG00008667	AFUB_087540	39.2551	72.4433	216	80.6461	20.976	57.5343	45.1788	57.7526	114.399	165.222	260.066	222.712	16.4562	114.86	110.622
CADAFUBG00003538	AFUB_035510	9.38145	19.6988	3.36576	80.5853	16.3146	2.44827	11.3428	12.2505	35.503	4.52664	4.16106	1.40957	94.6233	49.0337	98.099
CADAFUBG00005797	AFUB_058180	96.8855	68.1828	77.6228	80.4603	114.202	79.5687	62.2891	65.3363	76.9231	76.9528	76.9796	78.936	106.965	73.8864	60.5292
CADAFUBG00000737	AFUB_007340	87.5869	77.419	90.1882	80.3921	118.864	56.3101	61.1356	102.088	69.0336	83.7428	105.067	81.7551	111.08	77.9165	52.1803
CADAFUBG00004996	AFUB_050160	145.728	36.808	123.653	80.2965	143.336	148.12	14.611	16.9174	78.8955	130.141	143.557	97.2604	86.3952	96.0523	58.442
CADAFUBG00001221	AFUB_012160	107.129	130.237	89.0174	80.2733	120.612	93.6462	133.806	172.091	84.8127	110.903	84.2615	71.8881	69.939	85.3052	85.5757
CADAFUBG00008118	AFUB_081900	110.763	82.9986	105.428	80.185	97.8878	123.637	86.5126	71.7532	90.7299	102.981	101.946	111.356	78.1671	89.3353	73.0525
CADAFUBG00001379	AFUB_013740	56.3114	48.3031	67.8285	80.1727	60.5972	52.0257	40.1803	55.4192	49.3097	50.9247	66.577	85.9839	90.5093	85.3052	64.7036
CADAFUBG00006782	AFUB_068340	21.0842	41.7565	22.6523	79.9503	13.4013	28.7671	44.9866	40.8352	39.4478	20.3699	20.8053	26.7819	90.5093	26.1961	123.146
CADAFUBG00009378	AFUB_094750	31.1633	56.6727	34.1725	79.7054	38.4559	23.8706	35.7586	45.502	88.7575	45.2664	33.2885	23.9627	111.08	38.2866	89.7502
CADAFUBG00003455	AFUB_034690	24.8595	40.2365	18.3365	79.6647	9.32265	40.3964	69.5946	11.6672	39.4478	23.7648	7.28186	23.9627	143.992	28.2112	66.7908
CADAFUBG00002746	AFUB_027530	79.6969	53.3236	49.2158	79.077	79.8252	79.5687	37.2966	69.4198	53.2545	62.2413	57.2146	28.1914	123.422	47.0186	66.7908
CADAFUBG00004230	AFUB_042410	87.3598	93.9332	116.005	78.9615	91.4785	83.2411	101.316	95.671	84.8127	100.718	113.389	133.909	69.939	98.0674	68.878
CADAFUBG00001169	AFUB_011640	66.7433	107.735	95.4957	78.7694	71.6679	61.8187	109.775	95.0876	118.343	78.0845	99.8655	108.537	78.1671	91.3504	66.7908
CADAFUBG00002269	AFUB_022750	79.9909	104.475	60.3125	78.6859	68.1719	91.81	93.2414	78.1702	142.012	74.6895	54.0938	52.1541	74.053	80.6033	81.4013
CADAFUBG00005382	AFUB_054020	54.5781	44.288	57.6402	78.5812	56.5186	52.6377	39.2191	44.3353	49.3097	70.1629	52.0133	50.7446	123.422	49.7054	62.6164
CADAFUBG00000622	AFUB_006190	94.8756	50.3017	63.4095	78.5783	108.958	80.7928	40.5648	63.0028	47.3373	71.2945	54.0938	64.8403	69.939	71.8713	93.9246
CADAFUBG00000069	AFUB_000690	67.5024	80.2501	62.8892	78.538	65.8412	69.1635	76.3234	87.5039	76.9231	61.1096	65.5367	62.0211	78.1671	71.8713	85.5757
CADAFUBG00007053	AFUB_071050	57.4647	74.723	102.782	78.074	51.2746	63.6549	64.0193	69.4198	90.7299	113.166	89.4628	105.718	86.3952	68.5128	79.3141
CADAFUBG00007944	AFUB_080160	69.2357	79.7771	55.5476	77.7987	69.9199	68.5515	88.6274	81.6703	69.0336	54.3196	48.8925	63.4307	57.5968	83.9618	91.8374
CADAFUBG00004930	AFUB_049500	28.6442	27.9597	41.4941	77.4112	29.1333	28.1551	18.2638	32.0848	33.5306	35.0814	49.9327	39.468	45.2546	82.6184	104.361
CADAFUBG00007300	AFUB_073600	58.3628	48.3497	55.5476	77.3954	76.3292	40.3964	37.6811	50.1689	57.1993	62.2413	59.2951	45.1063	61.7109	57.7657	112.709
CADAFUBG00003735	AFUB_037480	48.6459	69.5224	48.7734	77.3587	61.1799	36.1119	53.4456	62.4195	92.7022	44.1347	65.5367	36.6489	65.8249	78.5882	87.6629
CADAFUBG00005253	AFUB_052730	50.017	40.4584	70.5829	77.2659	55.3532	44.6809	35.7586	40.2518	45.3649	70.1629	69.6978	71.8881	94.6233	74.5581	62.6164
CADAFUBG00002312	AFUB_023180	113.149	74.5626	88.5421	77.0627	112.454	113.844	103.431	72.9199	47.3373	100.718	87.3823	77.5264	65.8249	83.9618	81.4013
CADAFUBG00005798	AFUB_058190	93.5392	76.6859	78.9264	76.7666	89.1478	97.9306	88.2429	68.8364	72.9784	74.6895	87.3823	74.7073	65.8249	89.3353	75.1397
CADAFUBG00006169	AFUB_061910	37.6688	76.8387	121.502	76.6268	11.0706	64.267	67.6721	74.0867	88.7575	79.2161	117.55	167.739	45.2546	109.486	75.1397
CADAFUBG00008603	AFUB_086910	31.7954	27.9787	53.1119	76.5347	13.4013	50.1895	32.6826	15.7507	35.503	40.7397	74.8991	43.6967	90.5093	59.7808	79.3141
CADAFUBG00001232	AFUB_012270	88.5398	106.049	125.964	75.9909	93.2265	83.8531	112.466	99.1711	106.509	119.956	131.073	126.861	57.5968	99.4107	70.9652
CADAFUBG00000468	AFUB_004660	108.554	83.2607	104.907	75.927	136.926	80.1807	66.3264	108.505	74.9508	92.7961	113.389	108.537	74.053	78.5882	75.1397
CADAFUBG00004596	AFUB_046050	22.9177	50.3024	57.7609	75.8884	25.6373	20.1982	33.2593	21.0009	96.647	79.2161	44.7314	49.335	49.3687	53.0638	125.233
CADAFUBG00005609	AFUB_056300	83.1488	68.7383	53.2117	75.6872	88.5652	77.7325	74.4009	64.7529	67.0612	65.6362	48.8925	45.1063	90.5093	53.0638	83.4885
CADAFUBG00003942	AFUB_039550	58.8479	64.9244	73.0487	75.6436	57.1012	60.5946	47.4858	72.3366	74.9508	64.5046	68.6575	85.9839	69.939	65.1543	91.8374
CADAFUBG00007428	AFUB_074880	38.5615	46.4187	52.1356	75.5706	60.5972	16.5258	26.915	47.2521	65.0888	46.398	39.5301	70.4786	86.3952	83.9618	56.3547
CADAFUBG00002146	AFUB_021520	31.8341	34.5087	42.3812	75.4913	36.1253	27.543	29.7988	30.3347	43.3925	62.2413	39.5301	25.3723	94.6233	48.362	83.4885
CADAFUBG00008889	AFUB_089750	78.2844	72.024	74.0638	75.4792	75.1639	81.4049	86.8971	70.0031	59.1716	81.4795	80.1004	60.6116	74.053	77.2448	75.1397
CADAFUBG00005001	AFUB_050210	32.3139	26.9669	65.7453	75.4118	41.3693	23.2585	18.8405	18.6675	43.3925	83.7428	85.3018	28.1914	61.7109	68.5128	96.0118
CADAFUBG00005414	AFUB_054340	49.7377	65.5156	58.8549	75.2754	66.4239	33.0516	47.8703	71.7532	76.9231	47.5297	61.3757	67.6594	69.939	76.5731	79.3141
CADAFUBG00000542	AFUB_005400	69.7889	80.4609	100.772	75.1826	72.2505	67.3273	67.2876	73.5033	100.592	112.034	87.3823	102.899	98.7374	72.543	54.2675
CADAFUBG00003136	AFUB_031410	83.6018	67.6547	79.857	75.0397	82.7385	84.4652	64.7884	61.2527	76.9231	70.1629	70.7381	98.67	57.5968	81.9467	85.5757
CADAFUBG00007863	AFUB_079250	23.5004	16.6414	56.7731	74.6516	26.8026	20.1982	6.92101	13.4173	29.5858	59.9779	62.4159	47.9254	102.851	37.6149	83.4885
CADAFUBG00003668	AFUB_036810	42.3542	118.669	103.842	74.6155	43.6999	41.0085	105.353	154.007	96.647	93.9277	97.785	119.814	82.2812	68.5128	73.0525
CADAFUBG00008022	AFUB_080950	30.9775	54.897	21.8808	73.9195	21.5586	40.3964	61.7123	53.6691	49.3097	28.2915	21.8456	15.5053	115.194	35.5998	70.9652
CADAFUBG00000938	AFUB_009330	29.5943	43.5848	70.4014	73.7571	15.732	43.4567	36.7198	30.9181	63.1164	58.8463	79.0602	73.2977	53.4827	55.0789	112.709
CADAFUBG00000175	AFUB_001750	86.7597	84.5401	89.9584	73.6916	103.132	70.3877	70.7481	107.922	74.9508	98.4544	76.9796	94.4413	69.939	92.6938	58.442
CADAFUBG00009029	AFUB_091160	27.8611	43.3344	76.108	73.6575	11.6533	44.0688	31.9135	50.7523	47.3373	49.793	116.51	62.0211	24.6843	75.2298	121.058
CADAFUBG00009492	AFUB_095900	112.417	84.4017	90.379	73.5482	129.352	95.4824	77.8614	110.255	65.0888	83.7428	91.5434	95.8508	53.4827	92.0221	75.1397
CADAFUBG00007284	AFUB_073440	87.1032	58.2071	89.2583	73.4278	65.2585	108.948	46.1401	49.5856	78.8955	84.8744	64.4965	118.404	86.3952	69.1845	64.7036
CADAFUBG00002594	AFUB_026000	67.4021	60.3106	59.4508	73.2441	57.6839	77.1204	38.4501	63.5862	78.8955	66.7679	50.973	60.6116	78.1671	68.5128	73.0525
CADAFUBG00000809	AFUB_008050	68.0703	81.3462	74.0742	73.1038	67.5892	68.5515	89.9731	81.087	72.9784	73.5579	89.4628	59.202	82.2812	78.5882	58.442
CADAFUBG00003677	AFUB_036900	64.9098	87.9151	72.772	72.9682	59.4319	70.3877	74.5931	68.8364	120.316	63.3729	71.7783	83.1647	74.053	73.8864	70.9652
CADAFUBG00005289	AFUB_053090	98.1885	111.302	108.168	72.9276	86.8172	109.56	114.004	111.422	108.481	82.6111	120.671	121.223	74.053	96.724	48.0059
CADAFUBG00003079	AFUB_030840	42.9075	96.0184	35.2499	72.781	46.0306	39.7843	81.5141	107.922	98.6194	52.0563	35.369	18.3244	69.939	52.3921	96.0118
CADAFUBG00000393	AFUB_003920	98.5948	76.9302	78.086	72.7684	94.9745	102.215	70.3636	77.5868	82.8403	79.2161	87.3823	67.6594	74.053	71.1996	73.0525
CADAFUBG00002647	AFUB_026530	61.6436	82.3226	88.4705	72.6918	67.5892	55.6981	71.9016	102.088	72.9784	62.2413	74.8991	128.271	94.6233	69.1845	54.2675
CADAFUBG00000155	AFUB_001550	81.3153	72.7487	76.8776	72.5288	76.3292	86.3014	71.7094	83.4204	63.1164	63.3729	72.8186	94.4413	57.5968	78.5882	81.4013
CADAFUBG00000849	AFUB_008450	16.2612	56.0683	9.46593	72.4244	10.488	22.0344	113.812	16.9174	37.4754	11.3166	11.4429	5.63829	115.194	24.8527	77.2269
CADAFUBG00001873	AFUB_018790	81.2832	88.7278	58.8579	72.1006	89.7305	72.8359	82.2831	105.005	78.8955	66.7679	52.0133	57.7924	78.1671	67.1694	70.9652
CADAFUBG00005198	AFUB_052180	84.3141	90.0593	90.9573	72.0614	90.8958	77.7325	80.3606	105.005	84.8127	84.8744	97.785	90.2126	37.0265	87.3202	91.8374
CADAFUBG00006809	AFUB_068610	57.3324	55.043	73.8585	72.0486	56.5186	58.1463	62.2891	49.5856	53.2545	66.7679	80.1004	74.7073	74.053	73.2147	68.878
CADAFUBG00000949	AFUB_009440	34.2998	35.7201	69.7359	72.017	23.3066	45.2929	20.5708	27.4179	59.1716	69.0312	69.6978	70.4786	74.053	56.4223	85.5757
CADAFUBG00001912	AFUB_019180	107.844	76.6811	95.7436	71.9843	116.533	99.1548	79.7839	85.1705	65.0888	101.849	85.3018	100.08	82.2812	75.2298	58.442
CADAFUBG00004353	AFUB_043630	67.9554	104.568	83.0587	71.8798	60.0146	75.8963	95.3561	82.2537	136.095	89.4011	78.0199	81.7551	98.7374	77.2448	39.657
CADAFUBG00008784	AFUB_088700	119.747	94.9828	116.875	71.7369	129.934	109.56	73.8241	118.422	92.7022	101.849	109.228	139.548	57.5968	86.6486	70.9652
CADAFUBG00005817	AFUB_058380	89.6022	54.3961	48.3224	71.721	99.6358	79.5687	47.4858	46.6688	69.0336	57.7146	52.0133	35.2393	74.053	61.7959	79.3141
CADAFUBG00008732	AFUB_088180	71.5222	70.8262	58.1893	71.7092	76.3292	66.7153	78.0536	75.2534	59.1716	65.6362	62.4159	46.5159	61.7109	67.8411	85.5757
CADAFUBG00006766	AFUB_068180	89.7666	89.9198	95.9898	71.6603	80.9905	98.5427	75.7466	87.5039	106.509	101.849	83.2212	102.899	78.1671	84.6335	52.1803
CADAFUBG00009658	AFUB_097530	81.91	70.333	67.3469	71.6209	89.1478	74.6721	76.3234	57.7526	76.9231	71.2945	64.4965	66.2499	69.939	71.8713	73.0525
CADAFUBG00003970	AFUB_039830	75.6891	61.6725	81.9588	71.5365	80.9905	70.3877	55.1758	64.7529	65.0888	74.6895	69.6978	101.489	82.2812	73.8864	58.442
CADAFUBG00006755	AFUB_068070	55.4962	57.904	61.1817	71.4412	56.5186	54.4739	47.8703	54.8358	71.006	47.5297	65.5367	70.4786	65.8249	69.1845	79.3141
CADAFUBG00002999	AFUB_030040	73.7767	132.106	51.7174	71.2933	96.1398	51.4136	148.609	166.841	80.8679	67.8996	52.0133	35.2393	69.939	60.4525	83.4885
CADAFUBG00005056	AFUB_050760	65.4457	46.7511	72.6952	71.205	74.5812	56.3101	34.4128	46.6688	59.1716	66.7679	78.0199	73.2977	78.1671	64.4826	70.9652
CADAFUBG00006508	AFUB_065580	61.0048	69.2869	79.7814	71.1692	56.5186	65.4911	56.9061	64.1695	86.7851	69.0312	80.1004	90.2126	65.8249	72.543	75.1397
CADAFUBG00006361	AFUB_064120	65.2599	68.8779	48.2498	71.1608	57.6839	72.8359	81.5141	50.1689	74.9508	75.8212	52.0133	16.9149	82.2812	66.4977	64.7036
CADAFUBG00007510	AFUB_075700	29.5329	20.1051	56.5683	71.1206	30.2986	28.7671	14.0343	18.6675	27.6134	73.5579	46.8119	49.335	90.5093	66.4977	56.3547
CADAFUBG00008629	AFUB_087170	84.0549	92.9341	57.8981	71.1127	76.9119	91.1979	98.6244	103.255	76.9231	57.7146	62.4159	53.5637	82.2812	70.5279	60.5292
CADAFUBG00009728	AFUB_098320	53.3246	60.8925	54.338	71.0367	57.6839	48.9653	67.8644	53.6691	61.144	50.9247	41.6106	70.4786	78.1671	78.5882	56.3547
CADAFUBG00004745	AFUB_047550	50.3819	80.2403	43.4929	70.9895	53.0226	47.7412	81.3219	80.5036	78.8955	48.6613	39.5301	42.2871	61.7109	69.8562	81.4013
CADAFUBG00010001	AFUB_101160	99.3926	58.1117	54.8236	70.8692	111.872	86.9135	56.5216	50.7523	67.0612	61.1096	58.2549	45.1063	61.7109	79.9316	70.9652
CADAFUBG00002325	AFUB_023310	52.3918	62.2553	70.7244	70.8058	58.2666	46.5171	55.3681	52.5024	78.8955	55.4513	70.7381	85.9839	53.4827	69.1845	89.7502
CADAFUBG00005955	AFUB_059750	70.7952	65.8289	73.995	70.7927	68.7545	72.8359	77.2846	63.0028	57.1993	70.1629	68.6575	83.1647	82.2812	77.9165	52.1803
CADAFUBG00008526	AFUB_085950	58.2652	126.433	25.7206	70.3771	55.9359	60.5946	172.064	128.339	78.8955	39.6081	9.36239	28.1914	98.7374	47.6903	64.7036
CADAFUBG00007983	AFUB_080560	82.0156	105.281	58.7031	70.3694	72.8332	91.1979	97.8554	79.9203	138.067	70.1629	50.973	54.9733	57.5968	84.6335	68.878
CADAFUBG00009751	AFUB_098550	73.6324	77.6225	100.61	70.3222	89.7305	57.5343	63.6348	96.2543	72.9784	89.4011	112.349	100.08	41.1406	75.9014	93.9246
CADAFUBG00006248	AFUB_063000	77.8046	71.7216	61.8635	70.1651	69.9199	85.6893	78.8226	65.3363	71.006	59.9779	55.1341	70.4786	78.1671	73.8864	58.442
CADAFUBG00001090	AFUB_010850	71.287	68.6635	58.5836	69.9256	85.6518	56.9222	45.5633	77.5868	82.8403	64.5046	71.7783	39.468	61.7109	81.275	66.7908
CADAFUBG00008139	AFUB_082100	94.4052	75.0614	75.8323	69.7738	127.604	61.2067	55.3681	96.8377	72.9784	89.4011	67.6173	70.4786	61.7109	74.5581	73.0525
CADAFUBG00009759	AFUB_098630	15.9525	65.2078	20.336	69.6706	22.724	9.181	43.6408	61.2527	90.7299	12.4483	26.0066	22.5531	37.0265	73.8864	98.099
CADAFUBG00003517	AFUB_035300	44.4229	35.0542	59.0882	69.5935	46.6132	42.2326	29.991	39.6684	35.503	72.4262	54.0938	50.7446	82.2812	61.7959	64.7036
CADAFUBG00005317	AFUB_053370	65.896	76.388	86.7921	69.4733	80.9905	50.8015	66.9031	73.5033	88.7575	70.1629	91.5434	98.67	82.2812	71.8713	54.2675
CADAFUBG00000985	AFUB_009800	135.293	196.467	47.6094	69.4576	144.501	126.086	219.934	259.012	110.454	61.1096	23.9261	57.7924	65.8249	79.9316	62.6164
CADAFUBG00002242	AFUB_022480	87.6765	56.0283	122.491	69.3824	42.5346	132.818	54.0223	64.7529	49.3097	84.8744	152.919	129.681	45.2546	75.2298	87.6629
CADAFUBG00000658	AFUB_006550	66.9932	69.1619	69.5281	69.2259	61.7625	72.2239	65.3651	61.2527	80.8679	63.3729	63.4562	81.7551	57.5968	83.2901	66.7908
CADAFUBG00006461	AFUB_065110	49.1577	36.2471	59.6081	69.1457	53.0226	45.2929	30.3755	50.7523	27.6134	54.3196	58.2549	66.2499	82.2812	60.4525	64.7036
CADAFUBG00002944	AFUB_029490	56.7498	62.7093	68.5792	69.1016	55.3532	58.1463	64.9806	50.1689	72.9784	74.6895	67.6173	63.4307	86.3952	62.4676	58.442
CADAFUBG00000422	AFUB_004210	70.0388	78.3927	113.543	69.047	62.3452	77.7325	55.9448	100.338	78.8955	92.7961	123.792	124.042	37.0265	67.8411	102.273
CADAFUBG00008303	AFUB_083740	79.0287	79.3674	73.9591	68.9098	69.9199	88.1376	84.3979	78.7535	74.9508	58.8463	72.8186	90.2126	61.7109	88.6636	56.3547
CADAFUBG00006972	AFUB_070240	46.2297	60.3229	43.3101	68.6188	47.7786	44.6809	64.2116	69.4198	47.3373	41.8714	45.7717	42.2871	57.5968	56.4223	91.8374
CADAFUBG00005202	AFUB_052220	54.1986	61.6941	41.1674	68.6135	59.4319	48.9653	51.9076	79.9203	53.2545	44.1347	38.4898	40.8776	94.6233	61.1242	50.0931
CADAFUBG00007281	AFUB_073410	104.507	95.5033	97.9813	68.4742	115.368	93.6462	75.7466	116.089	94.6746	97.3227	109.228	87.3934	49.3687	91.3504	64.7036
CADAFUBG00007470	AFUB_075300	59.313	76.4887	59.1662	68.4539	62.9279	55.6981	76.9001	61.8361	90.7299	64.5046	50.973	62.0211	86.3952	58.4374	60.5292
CADAFUBG00005255	AFUB_052750	118.156	93.484	99.6159	68.4103	144.501	91.81	73.4396	130.089	76.9231	84.8744	104.027	109.947	65.8249	70.5279	68.878
CADAFUBG00003830	AFUB_038430	109.345	78.2702	103.723	68.3828	117.698	100.991	68.6334	89.254	76.9231	88.2694	118.59	104.308	37.0265	84.6335	83.4885
CADAFUBG00003244	AFUB_032490	86.2559	75.9754	94.6114	68.3504	74.5812	97.9306	73.0551	79.9203	74.9508	70.1629	100.906	112.766	53.4827	80.6033	70.9652
CADAFUBG00005587	AFUB_056080	59.0243	64.0186	50.821	68.1221	50.1092	67.9394	64.0193	53.0857	74.9508	52.0563	66.577	33.8297	74.053	71.8713	58.442
CADAFUBG00000546	AFUB_005440	103.604	72.7353	82.1149	67.939	114.785	92.4221	58.2518	96.8377	63.1164	66.7679	73.8588	105.718	41.1406	81.275	81.4013
CADAFUBG00006733	AFUB_067860	65.2158	76.322	52.383	67.9066	59.4319	70.9997	74.4009	87.5039	67.0612	49.793	50.973	56.3829	57.5968	77.2448	68.878
CADAFUBG00003575	AFUB_035880	77.1898	60.1859	78.3218	67.6189	82.1558	72.2239	54.0223	75.2534	51.2821	79.2161	65.5367	90.2126	41.1406	88.6636	73.0525
CADAFUBG00003635	AFUB_036480	78.414	52.8708	87.3386	67.6184	82.1558	74.6721	54.0223	51.3356	53.2545	82.6111	106.107	73.2977	65.8249	78.5882	58.442
CADAFUBG00002513	AFUB_025190	74.7469	92.542	72.9029	67.3585	57.6839	91.81	77.6691	113.172	86.7851	80.3478	94.6642	43.6967	86.3952	53.0638	62.6164
CADAFUBG00005438	AFUB_054580	44.4376	66.8092	75.1755	67.2628	46.0306	42.8447	58.2518	71.1699	71.006	59.9779	69.6978	95.8508	61.7109	71.1996	68.878
CADAFUBG00009351	AFUB_094480	99.2216	69.3743	84.6373	67.2309	94.3918	104.051	92.0879	64.7529	51.2821	48.6613	76.9796	128.271	53.4827	77.2448	70.9652
CADAFUBG00001536	AFUB_015310	64.4126	57.9077	67.5956	67.1071	67.0065	61.8187	54.2146	42.5852	76.9231	70.1629	79.0602	53.5637	57.5968	66.4977	77.2269
CADAFUBG00002633	AFUB_026390	51.7062	48.1859	71.5585	66.8307	61.1799	42.2326	49.0238	50.1689	45.3649	81.4795	65.5367	67.6594	78.1671	61.7959	60.5292
CADAFUBG00005070	AFUB_050900	58.3949	49.7175	56.2557	66.623	62.9279	53.8619	48.0626	47.8355	53.2545	61.1096	54.0938	53.5637	69.939	63.1393	66.7908
CADAFUBG00006095	AFUB_061150	61.8053	81.7331	82.2896	66.4997	61.1799	62.4308	83.2444	81.087	80.8679	88.2694	85.3018	73.2977	49.3687	62.4676	87.6629
CADAFUBG00003186	AFUB_031910	62.2143	70.6801	49.4236	66.4629	57.1012	67.3273	50.9463	72.3366	88.7575	59.9779	53.0535	35.2393	86.3952	50.3771	62.6164
CADAFUBG00009816	AFUB_099200	65.6809	68.6123	79.1329	66.351	65.2585	66.1032	85.5514	57.1692	63.1164	76.9528	80.1004	80.3456	69.939	66.4977	62.6164
CADAFUBG00002167	AFUB_021730	69.8183	55.1253	65.5547	66.3471	71.0852	68.5515	57.6751	68.2531	39.4478	59.9779	67.6173	69.069	65.8249	68.5128	64.7036
CADAFUBG00004221	AFUB_042320	14.5105	23.0421	25.0479	66.0676	19.228	9.79306	18.456	15.1673	35.503	23.7648	26.0066	25.3723	65.8249	53.0638	79.3141
CADAFUBG00006803	AFUB_068550	76.6981	64.8579	74.6306	65.8674	65.2585	88.1376	67.2876	64.1695	63.1164	87.1378	63.4562	73.2977	57.5968	73.2147	66.7908
CADAFUBG00001303	AFUB_012980	67.9113	59.2926	66.4865	65.8473	61.7625	74.0601	50.3696	62.4195	65.0888	58.8463	64.4965	76.1169	61.7109	73.2147	62.6164
CADAFUBG00008050	AFUB_081229	70.0709	54.8648	54.2368	65.6995	48.9439	91.1979	62.8658	58.336	43.3925	38.4764	74.8991	49.335	65.8249	64.4826	66.7908
CADAFUBG00006645	AFUB_066980	57.9031	69.2593	54.4397	65.4594	46.0306	69.7756	100.355	60.086	47.3373	54.3196	58.2549	50.7446	74.053	61.7959	60.5292
CADAFUBG00010016	AFUB_101310	17.3824	53.2242	35.6272	65.4563	14.5666	20.1982	31.9135	44.9187	82.8403	45.2664	24.9664	36.6489	53.4827	51.0488	91.8374
CADAFUBG00004270	AFUB_042810	75.3002	60.0488	80.5938	65.3877	60.0146	90.5859	65.7496	41.4185	72.9784	62.2413	97.785	81.7551	49.3687	77.9165	68.878
CADAFUBG00005222	AFUB_052420	91.5681	94.8018	50.2231	65.224	106.628	76.5083	63.0581	120.755	100.592	62.2413	44.7314	43.6967	69.939	44.3318	81.4013
CADAFUBG00008618	AFUB_087060	96.2615	136.125	68.1039	65.1152	102.549	89.9738	141.496	150.507	116.371	64.5046	70.7381	69.069	74.053	71.1996	50.0931
CADAFUBG00006785	AFUB_068370	61.3202	64.1607	45.3272	65.0641	80.4078	42.2326	39.0268	54.8358	98.6194	48.6613	47.8522	39.468	53.4827	64.4826	77.2269
CADAFUBG00009387	AFUB_094840	49.3489	12.3055	90.026	64.9872	45.4479	53.2498	7.49776	11.6672	17.7515	114.298	85.3018	70.4786	65.8249	85.3052	43.8315
CADAFUBG00003879	AFUB_038920	53.7188	60.6117	55.611	64.9154	54.1879	53.2498	56.5216	64.1695	61.144	47.5297	53.0535	66.2499	74.053	68.5128	52.1803
CADAFUBG00009484	AFUB_095820	90.0432	66.3646	84.4483	64.6758	82.1558	97.9306	70.3636	73.5033	55.2269	72.4262	78.0199	102.899	57.5968	75.9014	60.5292
CADAFUBG00009457	AFUB_095550	74.6855	63.6298	83.756	64.5394	72.2505	77.1204	78.4381	67.0863	45.3649	67.8996	79.0602	104.308	65.8249	83.9618	43.8315
CADAFUBG00001828	AFUB_018340	73.1259	77.0071	90.6928	64.5358	73.4159	72.8359	69.5946	90.4207	71.006	99.586	97.785	74.7073	69.939	63.1393	60.5292
CADAFUBG00007515	AFUB_075750	22.6264	15.2964	42.7914	64.5353	25.0546	20.1982	7.49776	18.6675	19.7239	47.5297	34.3288	46.5159	94.6233	53.0638	45.9187
CADAFUBG00008070	AFUB_081420	21.6936	65.9624	20.6407	64.4683	25.6373	17.7499	83.4366	92.7542	21.6963	23.7648	15.604	22.5531	90.5093	21.4942	81.4013
CADAFUBG00003905	AFUB_039180	47.9269	32.8531	84.8817	64.4212	16.8973	78.9566	24.4158	42.5852	31.5582	40.7397	108.188	105.718	41.1406	45.6752	106.448
CADAFUBG00005977	AFUB_059970	83.3399	85.5202	85.2582	64.2481	80.9905	85.6893	95.3561	92.1708	69.0336	74.6895	89.4628	91.6221	53.4827	74.5581	64.7036
CADAFUBG00004248	AFUB_042590	87.4159	73.4482	86.4141	64.1917	101.384	73.448	77.6691	77.5868	65.0888	101.849	72.8186	84.5743	69.939	72.543	50.0931
CADAFUBG00003187	AFUB_031920	47.7746	47.049	45.6635	64.1238	47.1959	48.3533	43.6408	50.1689	47.3373	56.583	39.5301	40.8776	82.2812	53.7355	56.3547
CADAFUBG00004243	AFUB_042540	76.5484	72.7974	63.7375	64.1121	83.3212	69.7756	63.8271	87.5039	67.0612	57.7146	68.6575	64.8403	69.939	59.7808	62.6164
CADAFUBG00000647	AFUB_006440	55.6112	53.2786	44.8719	64.0128	64.0932	47.1291	51.5231	53.0857	55.2269	55.4513	50.973	28.1914	49.3687	57.094	85.5757
CADAFUBG00004050	AFUB_040630	80.2943	82.6114	98.7304	63.7204	80.4078	80.1807	88.4351	80.5036	78.8955	81.4795	101.946	112.766	45.2546	83.2901	62.6164
CADAFUBG00006776	AFUB_068280	74.3794	89.6788	79.7096	63.6008	72.2505	76.5083	68.4411	123.672	76.9231	54.3196	98.8252	85.9839	61.7109	47.6903	81.4013
CADAFUBG00001245	AFUB_012400	41.0592	43.0836	39.4056	63.5882	34.3773	47.7412	56.3293	31.5014	41.4202	41.8714	50.973	25.3723	65.8249	66.4977	58.442
CADAFUBG00009217	AFUB_093140	173.065	112.104	98.5784	63.5647	151.493	194.637	117.465	130.089	88.7575	119.956	112.349	63.4307	41.1406	78.5882	70.9652
CADAFUBG00005597	AFUB_056180	41.9506	52.9237	77.186	63.4015	23.3066	60.5946	52.2921	57.1692	49.3097	61.1096	71.7783	98.67	37.0265	55.0789	98.099
CADAFUBG00004222	AFUB_042330	26.8494	33.2872	21.751	63.1771	39.6213	14.0775	39.2191	35.0016	25.641	22.6332	22.8858	19.734	61.7109	44.3318	83.4885
CADAFUBG00006517	AFUB_065670	52.5508	26.4459	38.6212	63.1517	64.0932	41.0085	19.4173	30.3347	29.5858	58.8463	26.0066	31.0106	102.851	49.0337	37.5698
CADAFUBG00002401	AFUB_024070	43.6932	51.167	56.7986	63.0731	51.2746	36.1119	41.9106	58.336	53.2545	79.2161	48.8925	42.2871	53.4827	56.4223	79.3141
CADAFUBG00009386	AFUB_094830	69.0446	22.7525	78.5246	62.9682	77.4945	60.5946	9.42026	23.3344	35.503	110.903	69.6978	54.9733	61.7109	81.275	45.9187
CADAFUBG00000295	AFUB_002950	36.283	63.0081	75.0232	62.9336	17.48	55.086	42.4873	83.4204	63.1164	54.3196	74.8991	95.8508	41.1406	53.7355	93.9246
CADAFUBG00002720	AFUB_027270	142.07	103.015	122.822	62.9329	142.753	141.387	111.505	116.672	80.8679	143.721	113.389	111.356	24.6843	99.4107	64.7036
CADAFUBG00004106	AFUB_041180	51.3882	46.0555	64.3993	62.8374	49.5266	53.2498	41.9106	54.8358	41.4202	61.1096	68.6575	63.4307	41.1406	61.7959	85.5757
CADAFUBG00002289	AFUB_022950	70.8808	58.3165	62.7423	62.805	77.4945	64.267	63.4426	64.1695	47.3373	65.6362	67.6173	54.9733	57.5968	57.7657	73.0525
CADAFUBG00003673	AFUB_036860	42.6014	72.5735	85.5032	62.7412	46.0306	39.1723	78.8226	65.9196	72.9784	71.2945	73.8588	111.356	41.1406	69.8562	77.2269
CADAFUBG00003444	AFUB_034580	42.3395	56.482	41.1198	62.453	44.2826	40.3964	44.4098	56.0025	69.0336	45.2664	30.1677	47.9254	49.3687	71.1996	66.7908
CADAFUBG00004709	AFUB_047190	74.4235	65.4495	73.6769	62.3524	70.5025	78.3445	53.0611	62.4195	80.8679	63.3729	99.8655	57.7924	69.939	71.1996	45.9187
CADAFUBG00004053	AFUB_040660	49.7137	54.8422	72.5379	62.3091	43.1172	56.3101	56.7138	46.6688	61.144	79.2161	70.7381	67.6594	57.5968	60.4525	68.878
CADAFUBG00009018	AFUB_091050	60.1282	75.4247	74.8153	62.1648	67.0065	53.2498	69.4024	64.1695	92.7022	64.5046	89.4628	70.4786	57.5968	72.543	56.3547
CADAFUBG00006845	AFUB_068970	45.9972	46.5669	47.5467	62.0494	44.8652	47.1291	39.0268	35.5849	65.0888	43.0031	48.8925	50.7446	45.2546	67.8411	73.0525
CADAFUBG00001950	AFUB_019560	61.2815	63.745	73.1363	61.9457	57.6839	64.8791	62.8658	71.1699	57.1993	89.4011	66.577	63.4307	45.2546	57.094	83.4885
CADAFUBG00006402	AFUB_064530	64.9071	97.1652	82.5329	61.8859	71.6679	58.1463	123.04	81.6703	86.7851	69.0312	92.5836	85.9839	32.9125	67.1694	85.5757
CADAFUBG00001486	AFUB_014810	30.7276	61.8992	48.1726	61.8451	31.4639	29.9913	41.9106	68.8364	74.9508	35.0814	53.0535	56.3829	65.8249	57.094	62.6164
CADAFUBG00000352	AFUB_003520	43.9579	63.1462	71.5276	61.5216	40.7866	47.1291	79.0149	57.1692	53.2545	52.0563	82.181	80.3456	37.0265	76.5731	70.9652
CADAFUBG00000585	AFUB_005830	62.4441	55.6052	47.8885	61.4493	72.2505	52.6377	48.4471	67.0863	51.2821	61.1096	37.4496	45.1063	69.939	49.7054	64.7036
CADAFUBG00008221	AFUB_082920	62.1702	53.5207	60.847	61.2413	58.8492	65.4911	58.4441	44.9187	57.1993	63.3729	61.3757	57.7924	53.4827	73.8864	56.3547
CADAFUBG00009396	AFUB_094940	51.0968	59.8644	32.9161	60.9212	48.9439	53.2498	53.4456	47.2521	78.8955	18.1065	46.8119	33.8297	53.4827	81.275	48.0059
CADAFUBG00001461	AFUB_014560	47.9162	54.5373	42.3266	60.9059	65.8412	29.9913	29.991	35.0016	98.6194	29.4231	46.8119	50.7446	45.2546	66.4977	70.9652
CADAFUBG00000465	AFUB_004630	73.5041	43.8385	107.011	60.8823	9.90531	137.103	40.5648	39.6684	51.2821	59.9779	134.194	126.861	20.5703	78.5882	83.4885
CADAFUBG00005865	AFUB_058860	33.3055	43.6248	43.5417	60.8813	38.4559	28.1551	35.9508	23.9177	71.006	35.0814	40.5704	54.9733	69.939	58.4374	54.2675
CADAFUBG00007098	AFUB_071500	78.3873	87.112	59.7195	60.8651	71.0852	85.6893	95.5484	102.671	63.1164	74.6895	55.1341	49.335	78.1671	56.4223	48.0059
CADAFUBG00004284	AFUB_042940	58.892	60.5789	61.5034	60.6294	55.3532	62.4308	57.8673	54.8358	69.0336	56.583	64.4965	63.4307	65.8249	61.7959	54.2675
CADAFUBG00005254	AFUB_052740	82.0423	90.6009	85.7701	60.6098	83.9038	80.1807	79.2071	103.838	88.7575	71.2945	111.308	74.7073	45.2546	71.8713	64.7036
CADAFUBG00003251	AFUB_032560	67.6788	74.4826	83.2197	60.5019	58.8492	76.5083	83.2444	71.1699	69.0336	63.3729	94.6642	91.6221	32.9125	85.9769	62.6164
CADAFUBG00005316	AFUB_053360	59.9838	45.9212	48.0829	60.3697	60.5972	59.3705	40.7571	43.752	53.2545	55.4513	43.6911	45.1063	53.4827	69.1845	58.442
CADAFUBG00000662	AFUB_006590	52.468	50.2368	52.9796	60.353	43.1172	61.8187	47.8703	49.5856	53.2545	36.2131	59.2951	63.4307	86.3952	57.094	37.5698
CADAFUBG00000241	AFUB_002410	48.2249	46.3982	66.4452	60.2258	53.6052	42.8447	41.9106	51.919	45.3649	37.3448	71.7783	90.2126	61.7109	58.4374	60.5292
CADAFUBG00009745	AFUB_098490	42.6455	59.2601	74.4423	60.2171	44.2826	41.0085	58.8286	67.6697	51.2821	70.1629	72.8186	80.3456	69.939	75.2298	35.4826
CADAFUBG00006247	AFUB_062990	14.1925	45.1288	82.6482	60.2031	7.57465	20.8103	27.684	26.8345	80.8679	52.0563	67.6173	128.271	20.5703	57.7657	102.273
CADAFUBG00000954	AFUB_009490	43.013	42.1645	45.1486	60.0858	29.7159	56.3101	35.1818	42.0019	49.3097	48.6613	37.4496	49.335	74.053	45.6752	60.5292
CADAFUBG00000900	AFUB_008960	107.871	81.2198	65.9787	59.9774	127.604	88.1376	91.5111	91.0041	61.144	92.7961	57.2146	47.9254	86.3952	49.7054	43.8315
CADAFUBG00009541	AFUB_096390	42.1364	54.4617	27.5245	59.8776	40.2039	44.0688	56.9061	57.1692	49.3097	38.4764	18.7248	25.3723	90.5093	36.9432	52.1803
CADAFUBG00006463	AFUB_065130	62.9119	48.6577	67.8473	59.6897	65.8412	59.9825	46.7168	51.919	47.3373	72.4262	63.4562	67.6594	69.939	61.1242	48.0059
CADAFUBG00003871	AFUB_038840	62.674	52.8044	41.4319	59.4462	87.3998	37.9481	27.8763	43.752	86.7851	37.3448	48.8925	38.0584	49.3687	70.5279	58.442
CADAFUBG00008460	AFUB_085300	7.06549	10.0275	20.6127	59.4387	11.0706	3.06033	2.6915	1.75008	25.641	13.5799	22.8858	25.3723	49.3687	51.7205	77.2269
CADAFUBG00005273	AFUB_052930	48.2249	46.6439	88.1279	59.3858	53.6052	42.8447	43.0641	39.6684	57.1993	76.9528	67.6173	119.814	61.7109	70.5279	45.9187
CADAFUBG00001439	AFUB_014340	67.0961	38.0524	51.8259	59.2702	57.6839	76.5083	57.0983	37.335	19.7239	61.1096	47.8522	46.5159	82.2812	32.913	62.6164
CADAFUBG00005869	AFUB_058900	52.1299	44.6212	47.4528	59.1304	56.5186	47.7412	51.3308	49.0022	33.5306	56.583	56.1743	29.601	61.7109	53.0638	62.6164
CADAFUBG00002003	AFUB_020090	52.2916	58.3081	55.288	59.1063	50.1092	54.4739	51.1386	60.6694	63.1164	50.9247	61.3757	53.5637	61.7109	55.0789	60.5292
CADAFUBG00008312	AFUB_083830	113.049	83.6523	60.844	59.0906	104.297	121.801	89.7809	107.922	53.2545	52.0563	81.1407	49.335	45.2546	63.1393	68.878
CADAFUBG00006428	AFUB_064780	51.6621	60.8052	48.9855	59.0705	62.9279	40.3964	47.1013	68.2531	67.0612	48.6613	44.7314	53.5637	49.3687	63.1393	64.7036
CADAFUBG00000041	AFUB_000410	101.726	98.1566	62.8074	58.8021	104.297	99.1548	127.654	99.7545	67.0612	74.6895	48.8925	64.8403	45.2546	87.3202	43.8315
CADAFUBG00003511	AFUB_035240	53.3246	57.4254	62.7264	58.6904	57.6839	48.9653	59.2131	51.919	61.144	63.3729	61.3757	63.4307	69.939	47.6903	58.442
CADAFUBG00005365	AFUB_053850	49.0575	64.3121	57.8756	58.6585	44.8652	53.2498	74.4009	55.4192	63.1164	49.793	56.1743	67.6594	61.7109	53.7355	60.5292
CADAFUBG00008177	AFUB_082480	26.3135	31.9204	34.3128	58.5784	24.472	28.1551	38.2578	33.8349	23.6687	35.0814	31.208	36.6489	86.3952	30.8979	58.442
CADAFUBG00007402	AFUB_074620	69.6713	65.3649	72.686	58.4513	76.9119	62.4308	67.8644	67.0863	61.144	78.0845	82.181	57.7924	28.7984	65.1543	81.4013
CADAFUBG00004487	AFUB_044970	17.1058	52.9906	35.6669	58.3673	13.4013	20.8103	29.991	56.0025	72.9784	35.0814	19.765	52.1541	49.3687	44.3318	81.4013
CADAFUBG00002246	AFUB_022520	70.9128	63.0016	72.1181	58.3144	64.0932	77.7325	61.1356	64.7529	63.1164	53.188	64.4965	98.67	61.7109	63.1393	50.0931
CADAFUBG00002582	AFUB_025880	37.034	55.6519	46.5156	58.2668	48.3612	25.7068	33.8361	70.0031	63.1164	39.6081	52.0133	47.9254	37.0265	77.2448	60.5292
CADAFUBG00007467	AFUB_075270	39.7469	71.3869	45.0877	58.1945	37.8733	41.6205	93.6259	81.087	39.4478	46.398	39.5301	49.335	69.939	50.3771	54.2675
CADAFUBG00008593	AFUB_086810	73.8409	72.2872	41.4971	58.1464	69.3372	78.3445	93.0491	86.3372	37.4754	46.398	30.1677	47.9254	69.939	54.4072	50.0931
CADAFUBG00005264	AFUB_052840	48.11	65.1947	61.8569	58.1268	46.0306	50.1895	73.6319	64.7529	57.1993	54.3196	55.1341	76.1169	49.3687	64.4826	60.5292
CADAFUBG00006732	AFUB_067850	25.6573	33.2465	68.9089	57.9795	26.2199	25.0947	13.6498	21.0009	65.0888	69.0312	48.8925	88.803	28.7984	65.826	79.3141
CADAFUBG00000908	AFUB_009040	74.7616	55.3845	83.2002	57.9113	57.1012	92.4221	48.0626	58.9193	59.1716	74.6895	79.0602	95.8508	32.9125	69.8562	70.9652
CADAFUBG00007810	AFUB_078720	58.5713	78.8061	77.6704	57.9026	55.9359	61.2067	78.6304	82.8371	74.9508	67.8996	74.8991	90.2126	41.1406	86.6486	45.9187
CADAFUBG00009618	AFUB_097160	31.5428	76.7025	35.0484	57.899	35.5426	27.543	86.3204	68.8364	74.9508	23.7648	44.7314	36.6489	45.2546	65.826	62.6164
CADAFUBG00008596	AFUB_086840	48.4014	60.5154	76.6289	57.8317	46.6132	50.1895	57.4828	68.8364	55.2269	72.4262	68.6575	88.803	32.9125	57.094	83.4885
CADAFUBG00009216	AFUB_093130	52.1887	47.7782	59.5129	57.7512	54.1879	50.1895	39.4113	56.5859	47.3373	72.4262	62.4159	43.6967	49.3687	57.094	66.7908
CADAFUBG00003886	AFUB_038990	57.3618	71.1773	61.5568	57.7391	55.3532	59.3705	80.7451	51.919	80.8679	86.0061	43.6911	54.9733	28.7984	85.9769	58.442
CADAFUBG00008200	AFUB_082710	34.7916	33.6878	48.0562	57.7109	40.2039	29.3792	26.5305	29.168	45.3649	40.7397	54.0938	49.335	57.5968	57.094	58.442
CADAFUBG00009149	AFUB_092360	11.962	14.0768	33.1147	57.6548	11.0706	12.8534	9.22801	9.33375	23.6687	27.1598	46.8119	25.3723	82.2812	32.2413	58.442
CADAFUBG00000489	AFUB_004870	74.0266	68.1986	72.6129	57.603	86.2345	61.8187	53.2533	92.1708	59.1716	59.9779	87.3823	70.4786	45.2546	71.1996	56.3547
CADAFUBG00008117	AFUB_081890	50.9084	53.2553	65.6644	57.5667	44.2826	57.5343	43.0641	59.5027	57.1993	56.583	76.9796	63.4307	57.5968	69.1845	45.9187
CADAFUBG00007061	AFUB_071130	84.8674	64.5957	55.0143	57.5505	93.2265	76.5083	48.6393	84.0038	61.144	61.1096	44.7314	59.202	65.8249	67.1694	39.657
CADAFUBG00004325	AFUB_043350	51.0795	39.8538	58.36	57.4993	61.7625	40.3964	34.0283	46.0854	39.4478	56.583	59.2951	59.202	45.2546	60.4525	66.7908
CADAFUBG00002121	AFUB_021270	2.94273	15.1491	25.4252	57.4706	4.66132	1.22413	2.49925	3.50016	39.4478	16.9749	15.604	43.6967	98.7374	21.4942	52.1803
CADAFUBG00000336	AFUB_003360	65.1156	63.9094	60.2937	57.4599	51.2746	78.9566	63.4426	77.0035	51.2821	61.1096	67.6173	52.1541	37.0265	47.6903	87.6629
CADAFUBG00004096	AFUB_041090	50.1493	53.6467	78.7821	57.411	50.1092	50.1895	47.2936	52.5024	61.144	54.3196	74.8991	107.127	53.4827	64.4826	54.2675
CADAFUBG00009450	AFUB_095480	44.9882	36.7636	47.0159	57.3755	60.5972	29.3792	30.9523	37.9184	41.4202	48.6613	61.3757	31.0106	49.3687	49.7054	73.0525
CADAFUBG00008841	AFUB_089270	66.1045	53.7778	58.7385	57.3624	60.5972	71.6118	63.8271	50.1689	47.3373	53.188	62.4159	60.6116	78.1671	58.4374	35.4826
CADAFUBG00004281	AFUB_042910	47.8481	49.1992	46.1413	57.1871	44.2826	51.4136	45.5633	50.7523	51.2821	57.7146	42.6509	38.0584	53.4827	63.811	54.2675
CADAFUBG00009440	AFUB_095380	57.9004	44.3964	57.3923	56.9308	58.2666	57.5343	44.7943	39.0851	49.3097	46.398	66.577	59.202	69.939	59.1091	41.7443
CADAFUBG00008229	AFUB_083000	61.3256	52.0211	53.344	56.9274	55.9359	66.7153	53.4456	51.3356	51.2821	54.3196	43.6911	62.0211	41.1406	71.1996	58.442
CADAFUBG00001267	AFUB_012620	58.4416	65.3913	61.5259	56.919	48.9439	67.9394	73.0551	65.9196	57.1993	64.5046	70.7381	49.335	57.5968	65.1543	48.0059
CADAFUBG00009470	AFUB_095680	47.5541	63.559	81.0032	56.9033	55.9359	39.1723	65.5574	50.1689	74.9508	80.3478	73.8588	88.803	41.1406	73.2147	56.3547
CADAFUBG00000137	AFUB_001370	35.2566	38.7641	23.9321	56.9006	46.0306	24.4827	23.6468	31.5014	61.144	22.6332	32.2482	16.9149	28.7984	39.63	102.273
CADAFUBG00001671	AFUB_016660	87.3183	62.3746	49.008	56.8634	80.9905	93.6462	55.5603	82.2537	49.3097	56.583	50.973	39.468	57.5968	50.3771	62.6164
CADAFUBG00003057	AFUB_030620	77.2339	54.1459	50.4121	56.8551	80.4078	74.0601	59.5976	49.5856	53.2545	46.398	54.0938	50.7446	74.053	44.3318	52.1803
CADAFUBG00002179	AFUB_021850	45.2675	39.8272	46.0738	56.8433	49.5266	41.0085	36.1431	47.8355	35.503	41.8714	34.3288	62.0211	61.7109	50.3771	58.442
CADAFUBG00001044	AFUB_010390	67.3874	63.1542	75.9087	56.8032	58.2666	76.5083	72.0939	54.2524	63.1164	57.7146	76.9796	93.0317	37.0265	83.2901	50.0931
CADAFUBG00004233	AFUB_042440	49.143	52.2796	58.8086	56.7913	53.6052	44.6809	53.6378	51.919	51.2821	52.0563	66.577	57.7924	57.5968	56.4223	56.3547
CADAFUBG00002631	AFUB_026370	55.2343	51.1479	65.7955	56.7874	54.7706	55.6981	63.8271	50.1689	39.4478	57.7146	79.0602	60.6116	53.4827	58.4374	58.442
CADAFUBG00005635	AFUB_056560	71.7574	61.6623	71.5531	56.651	67.0065	76.5083	74.7854	58.9193	51.2821	71.2945	68.6575	74.7073	61.7109	66.4977	41.7443
CADAFUBG00006821	AFUB_068730	69.7475	95.7182	135.777	56.624	61.7625	77.7325	60.5588	167.424	59.1716	90.5327	151.879	164.92	8.22812	90.6787	70.9652
CADAFUBG00008851	AFUB_089370	52.7393	39.8338	56.4202	56.6233	68.7545	36.724	34.4128	49.5856	35.503	74.6895	35.369	59.202	65.8249	47.6903	56.3547
CADAFUBG00004311	AFUB_043210	45.2234	52.6071	44.4746	56.6116	51.2746	39.1723	38.2578	52.5024	67.0612	45.2664	61.3757	26.7819	53.4827	53.7355	62.6164
CADAFUBG00007539	AFUB_075990	68.2908	50.0776	55.909	56.592	58.8492	77.7325	50.7541	50.1689	49.3097	61.1096	53.0535	53.5637	32.9125	63.811	73.0525
CADAFUBG00000800	AFUB_007960	29.7948	49.9578	48.6174	56.5792	32.0466	27.543	50.5618	61.8361	37.4754	44.1347	50.973	50.7446	69.939	49.7054	50.0931
CADAFUBG00001924	AFUB_019300	36.0478	47.8867	31.8842	56.4917	26.8026	45.2929	37.6811	50.7523	55.2269	39.6081	20.8053	35.2393	61.7109	40.9733	66.7908
CADAFUBG00001504	AFUB_014990	62.6499	36.9277	83.7468	56.4477	64.0932	61.2067	24.4158	29.168	57.1993	79.2161	83.2212	88.803	32.9125	75.9014	60.5292
CADAFUBG00007232	AFUB_072925	76.8571	39.9511	54.759	56.4433	71.0852	82.629	54.5991	29.7513	35.503	64.5046	40.5704	59.202	53.4827	67.8411	48.0059
CADAFUBG00004342	AFUB_043520	42.5867	52.6284	46.9367	56.4388	46.6132	38.5602	39.9881	44.9187	72.9784	45.2664	40.5704	54.9733	74.053	59.7808	35.4826
CADAFUBG00002881	AFUB_028870	69.2945	52.1835	56.3746	56.3672	67.5892	70.9997	59.4053	47.8355	49.3097	54.3196	69.6978	45.1063	49.3687	75.9014	43.8315
CADAFUBG00002703	AFUB_027100	57.9766	59.1238	49.7136	56.308	43.1172	72.8359	75.1699	39.0851	63.1164	64.5046	39.5301	45.1063	53.4827	40.3017	75.1397
CADAFUBG00003103	AFUB_031080	54.8133	50.283	46.0006	56.239	47.1959	62.4308	35.7586	61.8361	53.2545	39.6081	60.3354	38.0584	74.053	57.094	37.5698
CADAFUBG00002952	AFUB_029570	25.366	38.7849	95.7315	56.2158	25.6373	25.0947	27.8763	33.2515	55.2269	78.0845	78.0199	131.09	57.5968	46.3469	64.7036
CADAFUBG00000761	AFUB_007580	29.8242	62.8896	49.3719	56.1839	30.8813	28.7671	59.0208	50.7523	78.8955	46.398	50.973	50.7446	49.3687	52.3921	66.7908
CADAFUBG00003212	AFUB_032170	57.0585	60.4451	70.4928	56.1551	43.1172	70.9997	56.5216	57.7526	67.0612	54.3196	65.5367	91.6221	61.7109	69.1845	37.5698
CADAFUBG00006978	AFUB_070300	34.0084	30.8817	37.4365	56.0202	22.724	45.2929	45.9478	30.9181	15.7791	54.3196	31.208	26.7819	69.939	18.8074	79.3141
CADAFUBG00008378	AFUB_084490	121.006	38.7257	116.684	55.9951	104.297	137.715	38.4501	40.2518	37.4754	101.849	122.751	125.452	45.2546	89.3353	33.3954
CADAFUBG00005211	AFUB_052310	38.2755	69.0314	25.3842	55.8764	35.5426	41.0085	87.2816	76.4201	43.3925	39.6081	28.0872	8.45743	45.2546	40.9733	81.4013
CADAFUBG00009871	AFUB_099750	48.3866	53.4148	49.1207	55.6599	47.1959	49.5774	44.9866	50.1689	65.0888	56.583	30.1677	60.6116	78.1671	26.1961	62.6164
CADAFUBG00000134	AFUB_001340	50.9498	60.6621	67.7304	55.5795	54.7706	47.1291	62.6736	70.0031	49.3097	41.8714	69.6978	91.6221	61.7109	59.1091	45.9187
CADAFUBG00008694	AFUB_087800	42.5453	54.5606	67.1045	55.3364	36.1253	48.9653	62.4813	67.6697	33.5306	49.793	65.5367	85.9839	49.3687	45.6752	70.9652
CADAFUBG00005290	AFUB_053100	55.8758	61.7127	60.5161	55.0115	53.6052	58.1463	68.8256	72.9199	43.3925	57.7146	56.1743	67.6594	61.7109	67.8411	35.4826
CADAFUBG00004672	AFUB_046820	69.1328	48.9974	48.955	54.8475	73.9985	64.267	42.6796	43.1686	61.144	55.4513	56.1743	35.2393	74.053	57.094	33.3954
CADAFUBG00008795	AFUB_088810	49.6522	41.7729	36.6369	54.8439	57.6839	41.6205	38.2578	49.5856	37.4754	52.0563	39.5301	18.3244	78.1671	36.2715	50.0931
CADAFUBG00002059	AFUB_020650	41.9158	48.9801	44.3478	54.7639	48.9439	34.8878	42.2951	61.2527	43.3925	50.9247	42.6509	39.468	69.939	46.3469	48.0059
CADAFUBG00001159	AFUB_011540	47.3362	46.6567	43.3113	54.7326	52.4399	42.2326	54.2146	44.3353	41.4202	37.3448	48.8925	43.6967	37.0265	62.4676	64.7036
CADAFUBG00002486	AFUB_024920	56.85	47.6542	29.3484	54.724	63.5105	50.1895	57.2906	50.1689	35.503	46.398	17.6845	23.9627	86.3952	23.5093	54.2675
CADAFUBG00006333	AFUB_063840	78.3138	64.7231	69.9528	54.656	73.9985	82.629	68.6334	62.4195	63.1164	63.3729	71.7783	74.7073	57.5968	60.4525	45.9187
CADAFUBG00004241	AFUB_042520	43.9819	28.0094	39.898	54.2926	64.0932	23.8706	19.8018	32.6681	31.5582	41.8714	46.8119	31.0106	45.2546	57.094	60.5292
CADAFUBG00005051	AFUB_050710	42.0161	31.9143	51.0001	54.0162	57.1012	26.9309	25.377	30.9181	39.4478	64.5046	40.5704	47.9254	65.8249	52.3921	43.8315
CADAFUBG00003763	AFUB_037760	40.7946	45.9136	45.6764	53.8885	44.8652	36.724	33.0671	45.502	59.1716	39.6081	55.1341	42.2871	65.8249	43.6601	52.1803
CADAFUBG00002502	AFUB_025080	58.6862	77.6489	83.9808	53.733	63.5105	53.8619	93.0491	78.7535	61.144	71.2945	94.6642	85.9839	28.7984	71.8713	60.5292
CADAFUBG00008966	AFUB_090520	14.6989	42.5586	9.02778	53.7053	23.8893	5.5086	41.1416	17.5008	69.0336	7.92161	13.5235	5.63829	32.9125	53.0638	75.1397
CADAFUBG00002514	AFUB_025200	62.4642	69.4524	52.7242	53.6165	47.1959	77.7325	57.0983	98.0044	53.2545	47.5297	65.5367	45.1063	65.8249	47.0186	48.0059
CADAFUBG00004978	AFUB_049980	48.4602	54.6786	44.3887	53.5164	44.2826	52.6377	60.7511	46.0854	57.1993	44.1347	50.973	38.0584	61.7109	57.094	41.7443
CADAFUBG00001299	AFUB_012940	53.4836	44.3028	51.364	53.4442	63.5105	43.4567	44.9866	58.336	29.5858	54.3196	40.5704	59.202	61.7109	63.1393	35.4826
CADAFUBG00004249	AFUB_042600	58.4978	63.9096	60.9476	53.3651	58.8492	58.1463	68.2489	68.2531	55.2269	55.4513	54.0938	73.2977	37.0265	60.4525	62.6164
CADAFUBG00005411	AFUB_054310	48.4602	43.8358	33.2883	53.3135	44.2826	52.6377	43.6408	48.4188	39.4478	37.3448	34.3288	28.1914	41.1406	43.6601	75.1397
CADAFUBG00009471	AFUB_095690	60.8431	77.8196	67.2239	53.2684	62.9279	58.7584	60.5588	88.0873	84.8127	63.3729	55.1341	83.1647	61.7109	58.4374	39.657
CADAFUBG00008990	AFUB_090760	25.5691	31.2389	89.5237	53.2611	29.7159	21.4223	10.766	19.8342	63.1164	142.589	54.0938	71.8881	28.7984	72.543	58.442
CADAFUBG00000817	AFUB_008130	69.2089	74.2243	69.2514	53.241	58.8492	79.5687	75.7466	70.0031	76.9231	70.1629	76.9796	60.6116	32.9125	72.543	54.2675
CADAFUBG00009812	AFUB_099160	44.5378	34.1372	49.9673	53.153	54.1879	34.8878	20.3785	42.5852	39.4478	37.3448	56.1743	56.3829	49.3687	53.7355	56.3547
CADAFUBG00000656	AFUB_006530	18.4154	31.5388	18.3535	53.153	22.1413	14.6896	26.7228	24.5011	43.3925	21.5015	16.6442	16.9149	49.3687	53.7355	56.3547
CADAFUBG00008249	AFUB_083200	29.6064	24.1966	42.8573	53.1083	27.3853	31.8275	19.225	19.8342	33.5306	31.6865	44.7314	52.1541	78.1671	45.6752	35.4826
CADAFUBG00000674	AFUB_006710	64.4006	66.3594	71.8218	53.0529	55.3532	73.448	66.9031	67.0863	65.0888	79.2161	72.8186	63.4307	45.2546	63.811	50.0931
CADAFUBG00009802	AFUB_099060	38.8141	48.5745	46.8928	52.9772	38.4559	39.1723	41.9106	36.7516	67.0612	40.7397	52.0133	47.9254	49.3687	49.0337	60.5292
CADAFUBG00005156	AFUB_051760	57.291	58.8494	67.8832	52.9414	46.0306	68.5515	57.2906	60.086	59.1716	75.8212	48.8925	78.936	37.0265	57.094	64.7036
CADAFUBG00005441	AFUB_054610	39.5411	44.8704	50.0854	52.9011	46.0306	33.0516	41.9106	41.4185	51.2821	55.4513	42.6509	52.1541	45.2546	57.094	56.3547
CADAFUBG00008941	AFUB_090270	74.4061	75.9671	50.3913	52.7734	83.3212	65.4911	87.2816	83.4204	57.1993	70.1629	45.7717	35.2393	45.2546	48.362	64.7036
CADAFUBG00000571	AFUB_005690	53.1923	56.5642	57.9895	52.6252	62.9279	43.4567	51.9076	66.503	51.2821	53.188	48.8925	71.8881	41.1406	62.4676	54.2675
CADAFUBG00000436	AFUB_004350	64.9392	65.6196	68.7077	52.6007	58.2666	71.6118	81.1296	72.3366	43.3925	76.9528	53.0535	76.1169	65.8249	54.4072	37.5698
CADAFUBG00003772	AFUB_037850	44.8466	53.1083	69.695	52.3899	41.9519	47.7412	33.0671	67.0863	59.1716	75.8212	61.3757	71.8881	37.0265	45.0035	75.1397
CADAFUBG00008124	AFUB_081960	31.5602	27.5456	30.5076	52.3452	22.724	40.3964	39.4113	11.6672	31.5582	39.6081	36.4093	15.5053	65.8249	36.9432	54.2675
CADAFUBG00001400	AFUB_013950	89.9056	67.2752	81.0374	52.3214	111.872	67.9394	62.2891	76.4201	63.1164	67.8996	82.181	93.0317	32.9125	71.8713	52.1803
CADAFUBG00003857	AFUB_038700	46.3032	55.5591	45.7349	52.3208	44.8652	47.7412	65.3651	46.0854	55.2269	50.9247	46.8119	39.468	57.5968	61.7959	37.5698
CADAFUBG00008297	AFUB_083680	32.9139	48.2898	27.3112	51.9215	29.7159	36.1119	43.6408	51.919	49.3097	30.5548	26.0066	25.3723	65.8249	33.5847	56.3547
CADAFUBG00002577	AFUB_025830	44.8172	54.5987	51.5134	51.9172	43.1172	46.5171	54.9836	59.5027	49.3097	40.7397	44.7314	69.069	53.4827	58.4374	43.8315
CADAFUBG00000847	AFUB_008430	65.6809	59.4254	64.9673	51.9138	65.2585	66.1032	66.5186	46.6688	65.0888	62.2413	55.1341	77.5264	24.6843	70.5279	60.5292
CADAFUBG00007276	AFUB_073360	40.3002	51.4067	46.4492	51.7257	40.2039	40.3964	56.7138	50.1689	47.3373	35.0814	67.6173	36.6489	37.0265	61.7959	56.3547
CADAFUBG00002378	AFUB_023840	50.1614	42.5989	41.0192	51.6889	61.7625	38.5602	30.5678	42.0019	55.2269	53.188	37.4496	32.4201	74.053	49.7054	31.3082
CADAFUBG00009904	AFUB_100080	39.4115	53.9815	54.3709	51.6491	39.0386	39.7843	59.0208	43.752	59.1716	50.9247	57.2146	54.9733	57.5968	59.7808	37.5698
CADAFUBG00002415	AFUB_024210	21.9114	57.4146	28.0707	51.6413	29.1333	14.6896	42.6796	56.5859	72.9784	14.7116	38.4898	31.0106	49.3687	63.811	41.7443
CADAFUBG00002532	AFUB_025380	82.9457	100.664	71.2526	51.6142	84.4865	81.4049	74.7854	152.257	74.9508	74.6895	72.8186	66.2499	28.7984	55.0789	70.9652
CADAFUBG00007768	AFUB_078300	41.3626	38.4266	45.318	51.3819	46.6132	36.1119	39.2191	32.6681	43.3925	52.0563	41.6106	42.2871	45.2546	48.362	60.5292
CADAFUBG00005330	AFUB_053500	43.6371	48.11	58.8366	51.3417	41.3693	45.905	47.1013	42.0019	55.2269	54.3196	48.8925	73.2977	53.4827	48.362	52.1803
CADAFUBG00006993	AFUB_070450	44.9054	45.1563	49.6089	51.2858	39.6213	50.1895	44.6021	45.502	45.3649	57.7146	53.0535	38.0584	45.2546	56.4223	52.1803
CADAFUBG00000601	AFUB_005990	46.5652	34.2203	40.5001	51.1016	46.6132	46.5171	22.8778	34.4182	45.3649	30.5548	41.6106	49.335	61.7109	45.6752	45.9187
CADAFUBG00003061	AFUB_030660	42.8634	25.8193	31.6246	51.0937	47.7786	37.9481	23.4545	30.3347	23.6687	44.1347	43.6911	7.04786	53.4827	49.7054	50.0931
CADAFUBG00005875	AFUB_058950	38.5081	41.045	51.8125	51.0619	38.4559	38.5602	44.6021	39.0851	39.4478	57.7146	58.2549	39.468	45.2546	55.7506	52.1803
CADAFUBG00006913	AFUB_069650	31.0777	60.8587	35.832	50.9936	29.7159	32.4395	59.7898	47.8355	74.9508	31.6865	40.5704	35.2393	49.3687	59.7808	43.8315
CADAFUBG00002047	AFUB_020530	51.8385	41.7303	36.9295	50.9341	55.9359	47.7412	44.6021	33.2515	47.3373	47.5297	32.2482	31.0106	45.2546	47.0186	60.5292
CADAFUBG00003052	AFUB_030570	64.9833	57.7309	53.8004	50.8821	56.5186	73.448	64.0193	61.8361	47.3373	58.8463	64.4965	38.0584	41.1406	53.0638	58.442
CADAFUBG00007177	AFUB_072370	46.3032	48.585	42.7848	50.8064	44.8652	47.7412	53.6378	40.8352	51.2821	41.8714	34.3288	52.1541	45.2546	38.2866	68.878
CADAFUBG00001442	AFUB_014370	34.5323	38.8113	68.9498	50.8061	26.2199	42.8447	33.0671	32.0848	51.2821	62.2413	57.2146	87.3934	37.0265	61.1242	54.2675
CADAFUBG00007811	AFUB_078730	89.2574	83.3504	93.7068	50.7946	76.9119	101.603	67.0954	102.088	80.8679	122.219	88.4226	70.4786	32.9125	44.3318	75.1397
CADAFUBG00004007	AFUB_040200	35.4798	51.2858	38.3653	50.6499	25.0546	45.905	44.7943	42.0019	67.0612	33.9498	37.4496	43.6967	57.5968	46.3469	48.0059
CADAFUBG00009542	AFUB_096400	39.8498	37.2887	39.6823	50.5104	33.7946	45.905	36.5276	28.0013	47.3373	35.0814	37.4496	46.5159	45.2546	43.6601	62.6164
CADAFUBG00005116	AFUB_051360	87.1393	61.8408	41.5726	50.422	100.218	74.0601	81.3219	64.7529	39.4478	55.4513	31.208	38.0584	53.4827	47.6903	50.0931
CADAFUBG00003722	AFUB_037350	39.5117	42.3604	43.6677	50.3105	47.1959	31.8275	29.991	37.9184	59.1716	62.2413	40.5704	28.1914	45.2546	40.9733	64.7036
CADAFUBG00010000	AFUB_101150	61.4993	55.2363	29.4277	50.2904	61.1799	61.8187	60.1743	54.2524	51.2821	41.8714	28.0872	18.3244	49.3687	40.9733	60.5292
CADAFUBG00005934	AFUB_059540	40.7211	44.1423	38.1483	50.2502	47.7786	33.6637	31.3368	47.8355	53.2545	47.5297	45.7717	21.1436	57.5968	40.9733	52.1803
CADAFUBG00001035	AFUB_010300	50.438	50.2121	52.5194	50.1584	62.9279	37.9481	44.6021	60.6694	45.3649	61.1096	49.9327	46.5159	37.0265	57.094	56.3547
CADAFUBG00001146	AFUB_011410	49.143	54.1479	67.5335	50.1344	53.6052	44.6809	42.1028	67.0863	53.2545	56.583	57.2146	88.803	37.0265	59.1091	54.2675
CADAFUBG00002259	AFUB_022650	53.7923	37.1539	39.6109	49.9782	51.2746	56.3101	25.7615	34.4182	51.2821	48.6613	40.5704	29.601	57.5968	44.3318	48.0059
CADAFUBG00008376	AFUB_084470	35.5212	52.1475	47.7094	49.9066	35.5426	35.4999	51.9076	41.4185	63.1164	40.7397	53.0535	49.335	32.9125	60.4525	56.3547
CADAFUBG00004111	AFUB_041230	57.6091	65.5161	43.3789	49.8619	57.6839	57.5343	84.0134	61.2527	51.2821	45.2664	46.8119	38.0584	61.7109	52.3921	35.4826
CADAFUBG00005532	AFUB_055530	42.9663	51.8501	33.103	49.7783	43.6999	42.2326	42.4873	51.919	61.144	39.6081	34.3288	25.3723	57.5968	41.645	50.0931
CADAFUBG00002282	AFUB_022880	50.2817	40.1656	35.9777	49.7302	44.8652	55.6981	42.1028	35.0016	43.3925	31.6865	35.369	40.8776	57.5968	45.6752	45.9187
CADAFUBG00002968	AFUB_029730	44.6581	43.5417	39.7127	49.6908	37.2906	52.0257	33.4516	32.0848	65.0888	44.1347	46.8119	28.1914	49.3687	32.913	66.7908
CADAFUBG00003130	AFUB_031350	45.8355	37.3772	41.1966	49.6743	51.2746	40.3964	35.1818	25.6678	51.2821	49.793	34.3288	39.468	49.3687	53.7355	45.9187
CADAFUBG00000781	AFUB_007780	95.4436	75.7068	56.5586	49.6184	110.706	80.1807	73.0551	81.087	72.9784	56.583	66.577	46.5159	41.1406	61.7959	45.9187
CADAFUBG00006325	AFUB_063760	56.997	52.1238	55.7036	49.5147	57.6839	56.3101	45.9478	57.1692	53.2545	54.3196	63.4562	49.335	41.1406	51.0488	56.3547
CADAFUBG00006210	AFUB_062330	58.4978	37.9391	43.5922	49.4862	58.8492	58.1463	40.7571	35.5849	37.4754	53.188	39.5301	38.0584	61.7109	45.0035	41.7443
CADAFUBG00000735	AFUB_007320	43.0959	25.097	29.6855	49.4661	50.6919	35.4999	18.6483	25.0845	31.5582	29.4231	38.4898	21.1436	65.8249	45.0035	37.5698
CADAFUBG00004182	AFUB_041930	33.6409	43.3889	34.7826	49.4591	37.2906	29.9913	41.9106	35.0016	53.2545	43.0031	41.6106	19.734	41.1406	36.2715	70.9652
CADAFUBG00002569	AFUB_025750	52.3036	48.0553	61.7216	49.4543	61.7625	42.8447	44.4098	58.336	41.4202	54.3196	80.1004	50.7446	53.4827	51.0488	43.8315
CADAFUBG00000010	AFUB_000100	16.7115	17.7085	26.6957	49.4144	16.8973	16.5258	11.1505	16.3341	25.641	30.5548	31.208	18.3244	69.939	28.2112	50.0931
CADAFUBG00005069	AFUB_050890	54.6075	51.4223	52.4506	49.4062	55.3532	53.8619	45.3711	53.6691	55.2269	57.7146	48.8925	50.7446	53.4827	55.0789	39.657
CADAFUBG00004897	AFUB_049170	66.5696	90.1477	28.864	49.3747	66.4239	66.7153	124.963	102.088	43.3925	39.6081	14.5637	32.4201	53.4827	38.2866	56.3547
CADAFUBG00000946	AFUB_009410	53.8779	43.2601	52.4043	49.2103	60.0146	47.7412	39.2191	53.0857	37.4754	54.3196	43.6911	59.202	57.5968	50.3771	39.657
CADAFUBG00001505	AFUB_015000	42.8192	42.0365	37.3409	49.1748	49.5266	36.1119	27.4918	41.4185	57.1993	36.2131	40.5704	35.2393	53.4827	35.5998	58.442
CADAFUBG00001435	AFUB_014300	25.6573	39.9059	34.2439	49.1346	26.2199	25.0947	39.7958	38.5017	41.4202	39.6081	40.5704	22.5531	61.7109	35.5998	50.0931
CADAFUBG00001920	AFUB_019260	49.1016	47.8564	49.3493	49.0227	43.1172	55.086	45.5633	56.5859	41.4202	46.398	55.1341	46.5159	45.2546	51.7205	50.0931
CADAFUBG00003997	AFUB_040100	77.3369	73.0928	57.1291	49.0026	76.3292	78.3445	78.6304	67.6697	72.9784	48.6613	59.2951	63.4307	49.3687	51.7205	45.9187
CADAFUBG00005162	AFUB_051820	106.681	63.0824	49.6881	48.954	101.966	111.396	47.2936	72.9199	69.0336	53.188	63.4562	32.4201	74.053	45.6752	27.1338
CADAFUBG00001972	AFUB_019780	62.4441	61.9905	57.4824	48.9467	72.2505	52.6377	51.9076	72.9199	61.144	62.2413	70.7381	39.468	41.1406	59.7808	45.9187
CADAFUBG00009390	AFUB_094880	24.8715	32.0512	20.0927	48.9264	20.976	28.7671	47.6781	16.9174	31.5582	31.6865	18.7248	9.867	78.1671	26.8678	41.7443
CADAFUBG00002100	AFUB_021060	43.1988	63.2816	37.5859	48.923	46.6132	39.7843	53.2533	89.254	47.3373	40.7397	35.369	36.6489	49.3687	38.9583	58.442
CADAFUBG00002257	AFUB_022630	42.3689	39.9387	47.3639	48.867	43.1172	41.6205	38.4501	47.8355	33.5306	36.2131	55.1341	50.7446	41.1406	47.0186	58.442
CADAFUBG00003486	AFUB_035000	52.162	44.1839	68.5463	48.8548	43.1172	61.2067	39.7958	51.3356	41.4202	74.6895	52.0133	78.936	53.4827	42.9884	50.0931
CADAFUBG00007082	AFUB_071340	64.2389	71.1058	38.7688	48.8386	61.7625	66.7153	87.2816	68.8364	57.1993	29.4231	53.0535	33.8297	61.7109	40.9733	43.8315
CADAFUBG00004193	AFUB_042040	51.7089	56.5128	44.6641	48.7748	48.9439	54.4739	60.5588	47.8355	61.144	49.793	44.7314	39.468	45.2546	53.0638	48.0059
CADAFUBG00000156	AFUB_001560	27.0699	32.6598	33.8112	48.7704	30.8813	23.2585	26.5305	37.9184	33.5306	38.4764	29.1274	33.8297	65.8249	45.0035	35.4826
CADAFUBG00006994	AFUB_070460	23.5739	53.7868	18.8856	48.6873	23.8893	23.2585	54.2146	51.919	55.2269	19.2382	17.6845	19.734	37.0265	44.3318	64.7036
CADAFUBG00009083	AFUB_091700	102.456	83.6873	40.0661	48.6387	99.6358	105.275	112.082	101.505	37.4754	49.793	47.8522	22.5531	61.7109	38.2866	45.9187
CADAFUBG00002509	AFUB_025150	80.8034	71.4815	112.083	48.6068	84.4865	77.1204	66.5186	82.8371	65.0888	99.586	95.7044	140.957	53.4827	44.3318	48.0059
CADAFUBG00004429	AFUB_044390	34.3706	43.8026	46.4522	48.5789	32.6293	36.1119	47.4858	48.4188	35.503	46.398	47.8522	45.1063	49.3687	48.362	48.0059
CADAFUBG00006326	AFUB_063770	34.6178	52.6725	53.1824	48.4989	34.9599	34.2757	67.0954	55.4192	35.503	59.9779	53.0535	46.5159	41.1406	58.4374	45.9187
CADAFUBG00002002	AFUB_020080	70.5627	49.8628	47.4516	48.4989	65.8412	75.2842	58.4441	53.6691	37.4754	53.188	42.6509	46.5159	41.1406	58.4374	45.9187
CADAFUBG00009730	AFUB_098340	51.1556	49.7918	45.6289	48.4464	46.6132	55.6981	52.8688	37.335	59.1716	40.7397	46.8119	49.335	61.7109	54.4072	29.221
CADAFUBG00002936	AFUB_029410	35.5333	38.4993	43.5575	48.4271	47.1959	23.8706	32.2981	43.752	39.4478	37.3448	46.8119	46.5159	49.3687	41.645	54.2675
CADAFUBG00005324	AFUB_053440	53.5718	44.4592	44.2418	48.4232	60.0146	47.1291	42.8718	43.1686	47.3373	48.6613	53.0535	31.0106	45.2546	43.6601	56.3547
CADAFUBG00004117	AFUB_041290	44.2198	46.8286	51.9753	48.4145	42.5346	45.905	48.0626	33.2515	59.1716	47.5297	52.0133	56.3829	53.4827	60.4525	31.3082
CADAFUBG00005662	AFUB_056830	8.66916	18.7385	12.5684	48.4029	8.15732	9.181	17.8793	8.75039	29.5858	18.1065	8.32212	11.2766	82.2812	10.7471	52.1803
CADAFUBG00008854	AFUB_089400	56.9088	45.5264	49.1031	48.2303	61.1799	52.6377	34.9896	54.2524	47.3373	46.398	57.2146	43.6967	69.939	49.7054	25.0466
CADAFUBG00009489	AFUB_095870	66.77	53.3092	38.3708	48.215	82.7385	50.8015	38.6423	70.0031	51.2821	44.1347	34.3288	36.6489	61.7109	34.9281	48.0059
CADAFUBG00008996	AFUB_090820	47.5421	83.5936	32.6783	48.1389	44.2826	50.8015	134.191	81.087	35.503	39.6081	26.0066	32.4201	57.5968	42.9884	43.8315
CADAFUBG00005563	AFUB_055840	36.716	32.7442	50.8173	48.1075	36.7079	36.724	31.1445	25.6678	41.4202	57.7146	46.8119	47.9254	24.6843	59.1091	60.5292
CADAFUBG00009109	AFUB_091960	28.2379	47.7539	60.5728	48.0946	20.976	35.4999	69.9791	33.8349	39.4478	53.188	70.7381	57.7924	20.5703	100.754	22.9593
CADAFUBG00006991	AFUB_070430	10.3731	44.3388	29.2315	48.0872	13.4013	7.3448	28.453	25.6678	78.8955	23.7648	34.3288	29.601	61.7109	26.1961	56.3547
CADAFUBG00009107	AFUB_091940	18.4742	27.9817	17.5991	48.0872	19.8106	17.1379	36.7198	21.5843	25.641	19.2382	16.6442	16.9149	61.7109	26.1961	56.3547
CADAFUBG00010019	AFUB_101340	31.1365	32.6644	51.1073	48.0033	27.3853	34.8878	15.7645	15.1673	67.0612	70.1629	43.6911	39.468	49.3687	38.2866	56.3547
CADAFUBG00006747	AFUB_067990	42.5159	58.0775	73.5978	47.9711	37.2906	47.7412	50.9463	54.2524	69.0336	59.9779	79.0602	81.7551	32.9125	67.1694	43.8315
CADAFUBG00008178	AFUB_082490	40.506	31.0107	60.0238	47.9597	32.0466	48.9653	17.1103	28.5846	47.3373	49.793	49.9327	80.3456	28.7984	50.3771	64.7036
CADAFUBG00007865	AFUB_079270	41.6392	68.0469	33.2792	47.9189	47.7786	35.4999	61.5201	67.6697	74.9508	40.7397	28.0872	31.0106	61.7109	40.3017	41.7443
CADAFUBG00000748	AFUB_007450	40.8948	41.6868	39.1607	47.9072	53.0226	28.7671	31.7213	51.919	41.4202	29.4231	45.7717	42.2871	49.3687	46.3469	48.0059
CADAFUBG00007627	AFUB_076870	41.6125	40.2031	35.3889	47.8949	36.7079	46.5171	44.4098	36.7516	39.4478	46.398	30.1677	29.601	61.7109	42.3167	39.657
CADAFUBG00002135	AFUB_021410	22.4821	46.4657	18.2317	47.8516	18.6453	26.3189	43.6408	48.4188	47.3373	16.9749	20.8053	16.9149	49.3687	31.5696	62.6164
CADAFUBG00002453	AFUB_024590	35.127	45.536	38.912	47.8512	39.0386	31.2154	25.1848	70.0031	41.4202	38.4764	41.6106	36.6489	41.1406	54.4072	48.0059
CADAFUBG00005909	AFUB_059290	50.0932	47.7774	60.2157	47.8356	40.2039	59.9825	46.9091	43.1686	53.2545	61.1096	60.3354	59.202	24.6843	62.4676	56.3547
CADAFUBG00000190	AFUB_001900	36.2335	40.4102	45.7228	47.8272	43.6999	28.7671	29.0298	35.0016	57.1993	35.0814	49.9327	52.1541	41.1406	56.4223	45.9187
CADAFUBG00000720	AFUB_007170	32.8992	35.9369	49.5438	47.8149	30.2986	35.4999	34.0283	40.2518	33.5306	32.8181	50.973	64.8403	53.4827	52.3921	37.5698
CADAFUBG00008679	AFUB_087660	12.5447	14.7873	20.5017	47.7706	12.236	12.8534	12.304	6.41695	25.641	29.4231	20.8053	11.2766	90.5093	21.4942	31.3082
CADAFUBG00003465	AFUB_034790	108.373	67.4496	66.4706	47.6754	95.5571	121.189	86.8971	64.1695	51.2821	72.4262	79.0602	47.9254	41.1406	49.7054	52.1803
CADAFUBG00006680	AFUB_067330	30.189	32.8995	30.1725	47.6592	28.5506	31.8275	29.222	37.9184	31.5582	19.2382	37.4496	33.8297	49.3687	47.6903	45.9187
CADAFUBG00001329	AFUB_013240	35.2941	30.0077	84.2267	47.6439	8.15732	62.4308	27.4918	40.8352	21.6963	27.1598	87.3823	138.138	41.1406	32.913	68.878
CADAFUBG00007312	AFUB_073720	56.6175	46.7694	45.777	47.5915	60.5972	52.6377	46.5246	48.4188	45.3649	39.6081	58.2549	39.468	28.7984	61.7959	52.1803
CADAFUBG00009841	AFUB_099450	62.2169	48.2304	85.4147	47.5907	44.8652	79.5687	59.2131	36.1683	49.3097	95.0594	78.0199	83.1647	45.2546	74.5581	22.9593
CADAFUBG00001480	AFUB_014750	36.7748	35.1072	45.3205	47.5835	34.3773	39.1723	33.0671	36.7516	35.503	50.9247	58.2549	26.7819	53.4827	32.913	56.3547
CADAFUBG00006879	AFUB_069310	35.0709	49.1632	60.4748	47.5237	29.1333	41.0085	38.0656	44.3353	65.0888	44.1347	73.8588	63.4307	41.1406	42.9884	58.442
CADAFUBG00002023	AFUB_020290	53.4422	49.3815	63.4504	47.4716	53.0226	53.8619	46.3323	52.5024	49.3097	64.5046	62.4159	63.4307	37.0265	49.0337	56.3547
CADAFUBG00001207	AFUB_012020	64.2509	41.4129	53.4457	47.1874	73.4159	55.086	35.5663	47.2521	41.4202	57.7146	60.3354	42.2871	49.3687	48.362	43.8315
CADAFUBG00004120	AFUB_041320	32.7643	35.4015	33.9605	47.1594	47.7786	17.7499	21.532	37.335	47.3373	32.8181	43.6911	25.3723	45.2546	52.3921	43.8315
CADAFUBG00006425	AFUB_064750	29.1386	25.2524	28.0603	47.0395	33.7946	24.4827	16.7258	37.335	21.6963	22.6332	29.1274	32.4201	53.4827	39.63	48.0059
CADAFUBG00002188	AFUB_021940	31.4279	39.4407	43.989	47.0037	27.9679	34.8878	40.3726	38.5017	39.4478	35.0814	44.7314	52.1541	41.1406	47.6903	52.1803
CADAFUBG00004000	AFUB_040130	41.857	50.3632	46.9299	46.988	51.2746	32.4395	46.3323	39.6684	65.0888	47.5297	50.973	42.2871	24.6843	55.7506	60.5292
CADAFUBG00002807	AFUB_028130	45.0029	50.9197	31.5186	46.9517	60.0146	29.9913	43.6408	51.919	57.1993	26.0282	33.2885	35.2393	37.0265	53.7355	50.0931
CADAFUBG00009074	AFUB_091610	41.0566	39.4941	27.5946	46.8685	46.6132	35.4999	26.3383	66.503	25.641	37.3448	22.8858	22.5531	41.1406	20.1508	79.3141
CADAFUBG00001806	AFUB_018120	42.7043	52.9053	45.9877	46.7519	41.9519	43.4567	52.2921	47.2521	59.1716	56.583	44.7314	36.6489	37.0265	51.0488	52.1803
CADAFUBG00005065	AFUB_050850	30.4216	29.1639	28.2668	46.736	31.4639	29.3792	32.6826	29.168	25.641	24.8965	21.8456	38.0584	53.4827	26.1961	60.5292
CADAFUBG00002270	AFUB_022760	58.6715	68.4429	43.399	46.72	64.0932	53.2498	71.7094	76.4201	57.1993	54.3196	36.4093	39.468	28.7984	57.094	54.2675
CADAFUBG00007009	AFUB_070610	59.9224	50.7549	53.3293	46.6395	75.1639	44.6809	45.5633	55.4192	51.2821	55.4513	50.973	53.5637	45.2546	57.094	37.5698
CADAFUBG00002883	AFUB_028890	51.2118	32.1416	43.1156	46.632	56.5186	45.905	24.0313	40.8352	31.5582	47.5297	39.5301	42.2871	45.2546	38.2866	56.3547
CADAFUBG00004803	AFUB_048130	34.3706	17.3969	47.1457	46.5957	32.6293	36.1119	19.994	10.5005	21.6963	46.398	49.9327	45.1063	57.5968	36.2715	45.9187
CADAFUBG00001910	AFUB_019160	24.2007	32.1195	39.2734	46.5406	23.3066	25.0947	29.7988	35.0016	31.5582	37.3448	35.369	45.1063	32.9125	31.5696	75.1397
CADAFUBG00000600	AFUB_005980	54.8989	57.2649	76.6039	46.5394	55.9359	53.8619	59.9821	56.5859	55.2269	81.4795	66.577	81.7551	41.1406	67.1694	31.3082
CADAFUBG00004356	AFUB_043660	34.6031	59.6152	72.7427	46.5319	35.5426	33.6637	62.8658	54.8358	61.144	65.6362	86.342	66.2499	41.1406	48.362	50.0931
CADAFUBG00005575	AFUB_055960	38.8876	42.4726	40.728	46.4833	35.5426	42.2326	49.0238	35.0016	43.3925	45.2664	37.4496	39.468	65.8249	42.3167	31.3082
CADAFUBG00007432	AFUB_074920	42.4865	50.9617	41.0126	46.4081	38.4559	46.5171	49.6006	46.0854	57.1993	47.5297	37.4496	38.0584	45.2546	37.6149	56.3547
CADAFUBG00002327	AFUB_023330	35.3742	50.4921	44.0937	46.3919	41.3693	29.3792	51.3308	44.9187	55.2269	49.793	41.6106	40.8776	53.4827	35.5998	50.0931
CADAFUBG00004451	AFUB_044610	56.7204	48.2162	77.2444	46.3837	56.5186	56.9222	53.2533	36.1683	55.2269	80.3478	73.8588	77.5264	37.0265	62.4676	39.657
CADAFUBG00003262	AFUB_032670	54.4191	64.1755	53.6724	46.3561	50.6919	58.1463	59.2131	84.0038	49.3097	61.1096	32.2482	67.6594	41.1406	43.6601	54.2675
CADAFUBG00009720	AFUB_098240	31.4132	40.5477	35.169	46.3561	28.5506	34.2757	39.0268	43.1686	39.4478	32.8181	37.4496	35.2393	41.1406	43.6601	54.2675
CADAFUBG00002632	AFUB_026380	62.9413	46.0049	58.5745	46.3281	64.6759	61.2067	43.0641	49.5856	45.3649	67.8996	65.5367	42.2871	37.0265	47.6903	54.2675
CADAFUBG00008801	AFUB_088870	51.153	75.0489	41.268	46.3198	58.8492	43.4567	75.5544	90.4207	59.1716	36.2131	31.208	56.3829	53.4827	41.645	43.8315
CADAFUBG00000358	AFUB_003580	41.5537	44.4348	38.6261	46.3075	39.0386	44.0688	32.2981	53.6691	47.3373	40.7397	38.4898	36.6489	65.8249	37.6149	35.4826
CADAFUBG00007662	AFUB_077220	51.5325	38.6003	29.4156	46.2594	55.9359	47.1291	49.4083	46.6688	19.7239	26.0282	31.208	31.0106	65.8249	41.645	31.3082
CADAFUBG00001155	AFUB_011500	40.9563	41.7807	44.7251	46.1361	38.4559	43.4567	50.7541	39.0851	35.503	44.1347	32.2482	57.7924	45.2546	40.9733	52.1803
CADAFUBG00003172	AFUB_031770	53.7015	46.1626	40.2886	46.1037	67.0065	40.3964	45.3711	53.6691	39.4478	46.398	36.4093	38.0584	61.7109	36.9432	39.657
CADAFUBG00009611	AFUB_097090	28.2499	61.4103	43.5421	46.0805	32.6293	23.8706	84.9746	51.919	47.3373	63.3729	24.9664	42.2871	45.2546	26.1961	66.7908
CADAFUBG00005367	AFUB_053870	48.984	29.4887	35.0672	46.0198	47.7786	50.1895	32.4903	30.3347	25.641	37.3448	31.208	36.6489	49.3687	49.0337	39.657
CADAFUBG00002917	AFUB_029220	20.7755	24.745	22.4141	45.9804	25.6373	15.9137	21.1475	11.6672	41.4202	21.5015	26.0066	19.734	41.1406	36.2715	60.5292
CADAFUBG00003823	AFUB_038360	47.6009	86.3853	32.944	45.9284	41.9519	53.2498	91.8956	96.2543	71.006	28.2915	39.5301	31.0106	37.0265	42.3167	58.442
CADAFUBG00003768	AFUB_037810	62.1287	46.1228	66.3238	45.9158	48.3612	75.8963	50.9463	51.919	35.503	61.1096	60.3354	77.5264	41.1406	61.1242	35.4826
CADAFUBG00008545	AFUB_086130	29.7507	39.1538	25.8158	45.868	33.7946	25.7068	54.7913	44.9187	17.7515	21.5015	5.20133	50.7446	49.3687	42.3167	45.9187
CADAFUBG00006889	AFUB_069410	62.3973	51.0594	46.1084	45.8409	86.2345	38.5602	53.0611	60.6694	39.4478	65.6362	37.4496	35.2393	28.7984	33.5847	75.1397
CADAFUBG00005966	AFUB_059860	60.787	42.7009	39.7248	45.8356	53.0226	68.5515	44.9866	49.5856	33.5306	52.0563	33.2885	33.8297	65.8249	38.2866	33.3954
CADAFUBG00007479	AFUB_075390	34.8798	41.8338	48.6746	45.8164	36.7079	33.0516	41.7183	44.3353	39.4478	59.9779	39.5301	46.5159	53.4827	25.5244	58.442
CADAFUBG00008007	AFUB_080800	28.9796	36.6391	41.4202	45.8121	27.9679	29.9913	36.9121	25.6678	47.3373	49.793	36.4093	38.0584	41.1406	50.3771	45.9187
CADAFUBG00002072	AFUB_020780	37.2692	32.2621	33.242	45.8007	39.0386	35.4999	28.8375	34.4182	33.5306	33.9498	29.1274	36.6489	37.0265	33.5847	66.7908
CADAFUBG00007330	AFUB_073900	26.693	27.2442	53.8547	45.6888	21.5586	31.8275	16.5335	19.8342	45.3649	47.5297	52.0133	62.0211	20.5703	49.7054	66.7908
CADAFUBG00009338	AFUB_094350	35.2887	35.9073	36.801	45.6481	32.6293	37.9481	32.1058	36.1683	39.4478	37.3448	36.4093	36.6489	53.4827	39.63	43.8315
CADAFUBG00007583	AFUB_076430	40.2414	44.1374	44.7397	45.6201	42.5346	37.9481	47.1013	47.8355	37.4754	50.9247	35.369	47.9254	49.3687	43.6601	43.8315
CADAFUBG00000315	AFUB_003150	54.6369	38.4917	36.0002	45.548	54.1879	55.086	36.7198	37.335	41.4202	39.6081	41.6106	26.7819	49.3687	49.7054	37.5698
CADAFUBG00000712	AFUB_007090	33.4378	37.6625	31.1097	45.5396	33.2119	33.6637	35.5663	47.8355	29.5858	28.2915	31.208	33.8297	65.8249	43.6601	27.1338
CADAFUBG00001980	AFUB_019860	62.1381	49.2056	43.5008	45.4202	72.2505	52.0257	51.1386	53.0857	43.3925	49.793	42.6509	38.0584	49.3687	40.9733	45.9187
CADAFUBG00002565	AFUB_025710	34.3265	38.6871	47.7716	45.4199	34.3773	34.2757	34.0283	42.5852	39.4478	30.5548	43.6911	69.069	41.1406	63.811	31.3082
CADAFUBG00004037	AFUB_040500	39.4703	42.4947	47.303	45.2804	36.7079	42.2326	43.2563	40.8352	43.3925	33.9498	57.2146	50.7446	28.7984	61.1242	45.9187
CADAFUBG00006822	AFUB_068740	38.9317	57.943	94.7479	45.2323	33.7946	44.0688	47.2936	75.2534	51.2821	81.4795	99.8655	102.899	28.7984	65.1543	41.7443
CADAFUBG00008165	AFUB_082360	85.4995	68.3642	61.6252	45.1684	68.1719	102.827	80.1684	77.5868	47.3373	69.0312	70.7381	45.1063	45.2546	44.3318	45.9187
CADAFUBG00004647	AFUB_046570	39.2083	53.9817	48.3304	45.1684	34.9599	43.4567	51.7153	43.1686	67.0612	50.9247	44.7314	49.335	45.2546	44.3318	45.9187
CADAFUBG00004031	AFUB_040440	46.7242	44.9237	53.2275	45.1566	52.4399	41.0085	37.6811	37.9184	59.1716	67.8996	55.1341	36.6489	32.9125	50.3771	52.1803
CADAFUBG00000179	AFUB_001790	23.6327	48.099	31.2766	45.1368	21.5586	25.7068	49.9851	39.0851	55.2269	40.7397	29.1274	23.9627	45.2546	27.5395	62.6164
CADAFUBG00002854	AFUB_028600	57.0852	24.982	42.4726	45.1365	54.1879	59.9825	14.8033	28.5846	31.5582	65.6362	36.4093	25.3723	37.0265	50.3771	48.0059
CADAFUBG00008994	AFUB_090800	49.143	46.6359	52.6767	45.1326	53.6052	44.6809	37.8733	50.7523	51.2821	48.6613	57.2146	52.1541	32.9125	52.3921	50.0931
CADAFUBG00003891	AFUB_039040	30.4777	45.157	27.4539	45.108	41.3693	19.5861	34.7973	35.5849	65.0888	19.2382	40.5704	22.5531	57.5968	44.3318	33.3954
CADAFUBG00005078	AFUB_050980	68.0997	42.9508	51.8363	45.0241	66.4239	69.7756	52.2921	39.0851	37.4754	53.188	57.2146	45.1063	45.2546	56.4223	33.3954
CADAFUBG00003559	AFUB_035720	30.5218	36.6156	51.9369	44.9568	39.6213	21.4223	35.7586	32.6681	41.4202	45.2664	49.9327	60.6116	32.9125	47.6903	54.2675
CADAFUBG00007184	AFUB_072440	26.0075	21.3933	23.6901	44.9037	24.472	27.543	16.149	20.4176	27.6134	29.4231	17.6845	23.9627	78.1671	33.5847	22.9593
CADAFUBG00005805	AFUB_058260	29.2709	28.3951	28.73	44.8802	28.5506	29.9913	23.07	28.5846	33.5306	27.1598	32.2482	26.7819	53.4827	45.6752	35.4826
CADAFUBG00003853	AFUB_038660	47.8775	40.3286	32.7813	44.8207	43.1172	52.6377	47.8703	45.502	27.6134	30.5548	35.369	32.4201	49.3687	32.913	52.1803
CADAFUBG00000126	AFUB_001260	33.3376	41.6826	21.882	44.7402	25.0546	41.6205	61.9046	25.6678	37.4754	23.7648	24.9664	16.9149	65.8249	32.913	35.4826
CADAFUBG00005166	AFUB_051860	28.441	57.1115	44.0712	44.701	25.0546	31.8275	42.1028	38.5017	90.7299	41.8714	35.369	54.9733	24.6843	53.0638	56.3547
CADAFUBG00008898	AFUB_089840	44.1316	48.9908	61.5777	44.6725	46.0306	42.2326	44.4098	41.4185	61.144	62.2413	52.0133	70.4786	45.2546	47.0186	41.7443
CADAFUBG00006276	AFUB_063280	43.9993	38.3239	38.5214	44.5842	51.2746	36.724	34.6051	35.0016	45.3649	26.0282	41.6106	47.9254	53.4827	51.0488	29.221
CADAFUBG00007796	AFUB_078580	28.9061	53.0553	39.5842	44.5409	30.8813	26.9309	54.2146	53.6691	51.2821	26.0282	40.5704	52.1541	41.1406	40.3017	52.1803
CADAFUBG00005182	AFUB_052020	51.8706	40.6064	56.2783	44.481	42.5346	61.2067	43.0641	37.335	41.4202	61.1096	49.9327	57.7924	28.7984	50.3771	54.2675
CADAFUBG00004898	AFUB_049180	63.8741	61.938	31.1761	44.3248	64.0932	63.6549	84.9746	65.3363	35.503	40.7397	26.0066	26.7819	49.3687	35.5998	48.0059
CADAFUBG00006665	AFUB_067180	54.2574	40.1136	43.9134	44.2725	57.1012	51.4136	48.4471	34.4182	37.4754	33.9498	54.0938	43.6967	37.0265	64.4826	31.3082
CADAFUBG00007757	AFUB_078190	24.7245	31.163	40.7383	44.1568	26.8026	22.6465	32.8748	50.7523	9.86194	45.2664	57.2146	19.734	57.5968	26.8678	48.0059
CADAFUBG00004435	AFUB_044450	3.5989	12.2438	27.1631	44.1253	2.91333	4.28447	11.535	3.50016	21.6963	39.6081	24.9664	16.9149	57.5968	10.0754	64.7036
CADAFUBG00006341	AFUB_063920	25.1923	33.2953	41.0109	44.0607	20.3933	29.9913	20.1863	40.2518	39.4478	23.7648	49.9327	49.335	57.5968	34.9281	39.657
CADAFUBG00003765	AFUB_037780	37.3427	30.5605	45.1511	43.9566	36.1253	38.5602	40.3726	25.6678	25.641	39.6081	43.6911	52.1541	49.3687	47.0186	35.4826
CADAFUBG00003665	AFUB_036780	57.0852	43.4765	61.4692	43.941	54.1879	59.9825	45.5633	51.3356	33.5306	69.0312	56.1743	59.202	32.9125	55.0789	43.8315
CADAFUBG00006000	AFUB_060200	85.6612	60.0349	83.1751	43.9094	61.7625	109.56	64.4039	88.0873	27.6134	91.6644	87.3823	70.4786	32.9125	38.2866	60.5292
CADAFUBG00006373	AFUB_064240	81.7242	75.96	61.3023	43.8806	72.2505	91.1979	103.623	82.8371	41.4202	56.583	58.2549	69.069	45.2546	55.0789	31.3082
CADAFUBG00005366	AFUB_053860	32.7228	30.1892	34.866	43.8574	37.2906	28.1551	23.6468	37.335	29.5858	45.2664	35.369	23.9627	28.7984	44.3318	58.442
CADAFUBG00006760	AFUB_068120	40.371	36.284	40.3453	43.8451	49.5266	31.2154	32.8748	38.5017	37.4754	41.8714	50.973	28.1914	41.1406	40.3017	50.0931
CADAFUBG00007197	AFUB_072570	40.538	68.0169	92.8564	43.8373	18.6453	62.4308	52.2921	104.421	47.3373	65.6362	102.986	109.947	32.9125	44.3318	54.2675
CADAFUBG00003613	AFUB_036260	2.37476	7.32139	6.61638	43.8332	2.91333	1.8362	3.26826	2.9168	15.7791	2.26332	2.08053	15.5053	61.7109	13.4339	56.3547
CADAFUBG00000187	AFUB_001870	58.3828	45.2889	39.5525	43.7568	51.2746	65.4911	43.8331	46.6688	45.3649	37.3448	48.8925	32.4201	49.3687	44.3318	37.5698
CADAFUBG00009350	AFUB_094470	48.2102	48.1813	52.2385	43.7411	54.1879	42.2326	45.3711	57.7526	41.4202	45.2664	59.2951	52.1541	32.9125	52.3921	45.9187
CADAFUBG00008535	AFUB_086030	29.6037	42.7305	26.4642	43.7375	39.6213	19.5861	34.7973	61.8361	31.5582	21.5015	15.604	42.2871	37.0265	31.5696	62.6164
CADAFUBG00001552	AFUB_015470	34.9974	41.021	35.6814	43.6492	32.0466	37.9481	43.6408	32.0848	47.3373	49.793	33.2885	23.9627	45.2546	35.5998	50.0931
CADAFUBG00004058	AFUB_040710	60.2725	57.2019	47.8434	43.6016	73.4159	47.1291	44.9866	69.4198	57.1993	61.1096	45.7717	36.6489	20.5703	49.7054	60.5292
CADAFUBG00007673	AFUB_077330	27.6526	25.9377	36.748	43.5933	32.0466	23.2585	16.7258	31.5014	29.5858	28.2915	31.208	50.7446	37.0265	43.6601	50.0931
CADAFUBG00008111	AFUB_081830	40.1558	50.2326	62.1811	43.5574	33.7946	46.5171	41.7183	47.8355	61.144	46.398	49.9327	90.2126	24.6843	51.7205	54.2675
CADAFUBG00005321	AFUB_053410	47.4953	46.6153	45.9439	43.553	58.2666	36.724	38.4501	40.2518	61.144	44.1347	45.7717	47.9254	45.2546	43.6601	41.7443
CADAFUBG00002392	AFUB_023980	26.546	34.8927	39.3343	43.5172	27.3853	25.7068	33.4516	39.6684	31.5582	39.6081	33.2885	45.1063	32.9125	51.7205	45.9187
CADAFUBG00008956	AFUB_090420	33.5701	38.9033	48.0921	43.3453	27.9679	39.1723	21.1475	34.4182	61.144	44.1347	39.5301	60.6116	37.0265	45.0035	48.0059
CADAFUBG00001262	AFUB_012570	33.6262	37.3888	43.694	43.3453	37.8733	29.3792	32.1058	42.5852	37.4754	40.7397	35.369	54.9733	37.0265	45.0035	48.0059
CADAFUBG00001540	AFUB_015350	88.9688	73.0711	49.0184	43.3369	64.0932	113.844	79.3994	84.5871	55.2269	48.6613	60.3354	38.0584	53.4827	38.9583	37.5698
CADAFUBG00002934	AFUB_029390	61.2227	49.7564	50.5365	43.281	60.0146	62.4308	45.1788	44.9187	59.1716	41.8714	56.1743	53.5637	45.2546	47.0186	37.5698
CADAFUBG00000438	AFUB_004370	33.379	39.4879	48.5857	43.2251	35.5426	31.2154	37.6811	47.2521	33.5306	47.5297	48.8925	49.335	37.0265	55.0789	37.5698
CADAFUBG00008764	AFUB_088500	32.4462	35.4059	23.088	43.2171	36.1253	28.7671	46.9091	45.502	13.8067	32.8181	12.4832	23.9627	61.7109	26.1961	41.7443
CADAFUBG00003524	AFUB_035370	43.6518	44.4756	58.6379	43.1857	40.7866	46.5171	48.2548	43.752	41.4202	61.1096	69.6978	45.1063	28.7984	42.3167	58.442
CADAFUBG00008543	AFUB_086110	43.0104	44.2073	36.3299	43.1773	41.9519	44.0688	40.9493	44.3353	47.3373	41.8714	33.2885	33.8297	45.2546	36.2715	48.0059
CADAFUBG00007575	AFUB_076350	32.1134	48.2324	35.9832	43.1695	25.0546	39.1723	53.8301	45.502	45.3649	33.9498	21.8456	52.1541	37.0265	40.3017	52.1803
CADAFUBG00005028	AFUB_050480	35.2887	34.304	38.2806	43.1572	32.6293	37.9481	37.2966	32.0848	33.5306	36.2131	40.5704	38.0584	49.3687	36.2715	43.8315
CADAFUBG00000105	AFUB_001050	47.7305	41.0391	50.1263	43.1214	48.9439	46.5171	38.8346	50.7523	33.5306	48.6613	50.973	50.7446	37.0265	44.3318	48.0059
CADAFUBG00007220	AFUB_072800	61.8494	61.8237	49.0598	43.0974	59.4319	64.267	59.2131	67.0863	59.1716	62.2413	42.6509	42.2871	37.0265	46.3469	45.9187
CADAFUBG00007442	AFUB_075020	39.223	44.9719	46.2419	43.0694	34.3773	44.0688	44.4098	43.1686	47.3373	49.793	35.369	53.5637	32.9125	50.3771	45.9187
CADAFUBG00004557	AFUB_045660	65.0835	60.5733	61.5251	43.0569	64.6759	65.4911	56.9061	57.7526	67.0612	89.4011	41.6106	53.5637	78.1671	13.4339	37.5698
CADAFUBG00008310	AFUB_083810	50.3966	46.9108	53.3811	43.0331	52.4399	48.3533	43.4486	51.919	45.3649	61.1096	42.6509	56.3829	45.2546	48.362	35.4826
CADAFUBG00000708	AFUB_007050	33.0315	37.2088	36.0453	42.9054	25.0546	41.0085	42.8718	33.2515	35.503	39.6081	33.2885	35.2393	45.2546	39.63	43.8315
CADAFUBG00005108	AFUB_051280	42.2954	35.397	47.8246	42.8774	46.0306	38.5602	34.7973	28.0013	43.3925	39.6081	48.8925	54.9733	41.1406	43.6601	43.8315
CADAFUBG00008277	AFUB_083480	31.0483	35.3303	43.2796	42.8735	30.8813	31.2154	37.6811	36.7516	31.5582	40.7397	46.8119	42.2871	37.0265	45.6752	45.9187
CADAFUBG00004078	AFUB_040910	30.4657	39.8374	28.137	42.869	29.7159	31.2154	40.7571	37.335	41.4202	27.1598	33.2885	23.9627	57.5968	37.6149	33.3954
CADAFUBG00002602	AFUB_026080	41.1301	45.0832	40.9992	42.7974	43.6999	38.5602	41.9106	51.919	41.4202	44.1347	47.8522	31.0106	32.9125	53.7355	41.7443
CADAFUBG00009040	AFUB_091270	36.4246	36.1754	37.4403	42.6893	36.1253	36.724	34.6051	44.3353	29.5858	32.8181	30.1677	49.335	53.4827	34.9281	39.657
CADAFUBG00003785	AFUB_037980	31.5602	35.5932	51.6681	42.6613	22.724	40.3964	36.7198	38.5017	31.5582	45.2664	56.1743	53.5637	49.3687	38.9583	39.657
CADAFUBG00002143	AFUB_021490	32.811	41.6041	42.1242	42.6177	33.7946	31.8275	38.8346	42.5852	43.3925	41.8714	47.8522	36.6489	28.7984	51.0488	48.0059
CADAFUBG00000933	AFUB_009280	33.3055	48.2736	40.0753	42.5814	38.4559	28.1551	55.1758	34.4182	55.2269	38.4764	43.6911	38.0584	41.1406	49.0337	37.5698
CADAFUBG00003483	AFUB_034970	40.935	63.5276	116.064	42.4782	2.91333	78.9566	61.5201	91.5874	37.4754	50.9247	139.396	157.872	16.4562	48.362	62.6164
CADAFUBG00003420	AFUB_034340	46.9153	55.7091	47.1182	42.4698	44.8652	48.9653	55.1758	60.6694	51.2821	56.583	31.208	53.5637	32.9125	42.3167	52.1803
CADAFUBG00003495	AFUB_035090	27.5229	23.116	67.4463	42.4458	25.0546	29.9913	13.6498	22.1677	33.5306	67.8996	54.0938	80.3456	32.9125	44.3318	50.0931
CADAFUBG00000952	AFUB_009470	33.9029	34.8091	38.695	42.4011	39.0386	28.7671	31.1445	33.8349	39.4478	36.2131	29.1274	50.7446	61.7109	36.2715	29.221
CADAFUBG00005969	AFUB_059890	43.6518	51.9913	53.8784	42.3776	40.7866	46.5171	58.8286	47.8355	49.3097	50.9247	61.3757	49.335	37.0265	48.362	41.7443
CADAFUBG00009202	AFUB_092990	50.4995	50.8979	35.8216	42.3535	48.3612	52.6377	54.2146	37.335	61.144	39.6081	31.208	36.6489	37.0265	50.3771	39.657
CADAFUBG00000133	AFUB_001330	58.4122	39.3037	49.2767	42.218	50.1092	66.7153	42.2951	36.1683	39.4478	56.583	44.7314	46.5159	28.7984	45.6752	52.1803
CADAFUBG00002676	AFUB_026820	44.8613	42.4332	43.9853	42.2135	41.3693	48.3533	39.9881	32.0848	55.2269	48.6613	35.369	47.9254	49.3687	37.6149	39.657
CADAFUBG00005465	AFUB_054850	44.0875	43.1279	46.9458	42.1895	47.7786	40.3964	49.6006	34.4182	45.3649	41.8714	46.8119	52.1541	49.3687	39.63	37.5698
CADAFUBG00002545	AFUB_025510	41.7862	21.1634	28.0523	42.0937	41.9519	41.6205	20.5708	19.2509	23.6687	29.4231	36.4093	18.3244	57.5968	24.8527	43.8315
CADAFUBG00009524	AFUB_096220	53.3981	59.332	60.4923	42.0855	54.7706	52.0257	59.4053	65.3363	53.2545	62.2413	57.2146	62.0211	41.1406	51.7205	33.3954
CADAFUBG00008120	AFUB_081920	40.7238	42.471	44.6654	41.9857	35.5426	45.905	49.4083	48.4188	29.5858	45.2664	47.8522	40.8776	45.2546	38.9583	41.7443
CADAFUBG00002101	AFUB_021070	39.8498	31.3163	31.4777	41.9455	33.7946	45.905	34.0283	30.3347	29.5858	40.7397	35.369	18.3244	53.4827	38.9583	33.3954
CADAFUBG00009719	AFUB_098230	35.5947	48.4246	29.9397	41.9337	32.6293	38.5602	54.4068	45.502	45.3649	22.6332	29.1274	38.0584	41.1406	45.0035	39.657
CADAFUBG00000821	AFUB_008170	38.2461	43.8433	65.8156	41.9057	36.7079	39.7843	24.8003	39.6684	67.0612	58.8463	58.2549	80.3456	37.0265	49.0337	39.657
CADAFUBG00006974	AFUB_070260	49.723	37.6892	35.3371	41.7819	67.0065	32.4395	33.4516	46.0854	33.5306	40.7397	38.4898	26.7819	41.1406	38.2866	45.9187
CADAFUBG00001186	AFUB_011810	22.0143	37.8799	28.808	41.7775	25.0546	18.9741	36.9121	27.4179	49.3097	27.1598	39.5301	19.734	61.7109	30.2262	33.3954
CADAFUBG00008792	AFUB_088780	37.1222	27.5706	38.1454	41.7697	44.8652	29.3792	25.5693	31.5014	25.641	28.2915	55.1341	31.0106	53.4827	34.2564	37.5698
CADAFUBG00009196	AFUB_092930	30.0447	36.3713	50.2744	41.7579	22.1413	37.9481	29.4143	40.2518	39.4478	39.6081	52.0133	59.202	41.1406	40.3017	43.8315
CADAFUBG00009575	AFUB_096730	23.0941	21.4384	28.3807	41.7465	18.6453	27.543	14.0343	28.5846	21.6963	36.2131	24.9664	23.9627	37.0265	23.5093	64.7036
CADAFUBG00008404	AFUB_084750	100.228	82.3877	60.5028	41.7177	90.8958	109.56	57.2906	114.922	74.9508	46.398	56.1743	78.936	49.3687	40.3017	35.4826
CADAFUBG00001147	AFUB_011420	39.95	41.6053	44.2644	41.7098	41.9519	37.9481	40.9493	38.5017	45.3649	48.6613	48.8925	35.2393	41.1406	44.3318	39.657
CADAFUBG00008733	AFUB_088190	42.9222	32.8851	43.7787	41.6858	45.4479	40.3964	30.5678	38.5017	29.5858	46.398	42.6509	42.2871	41.1406	46.3469	37.5698
CADAFUBG00009111	AFUB_091980	9.16362	8.77306	23.9442	41.6341	12.8186	5.5086	8.65126	5.8336	11.8343	30.5548	18.7248	22.5531	45.2546	29.5545	50.0931
CADAFUBG00008304	AFUB_083750	45.7059	38.6626	50.4865	41.5812	44.2826	47.1291	47.6781	36.7516	31.5582	52.0563	41.6106	57.7924	57.5968	48.362	18.7849
CADAFUBG00008051	AFUB_081230	48.7395	41.0876	56.0883	41.5541	33.2119	64.267	38.2578	55.4192	29.5858	28.2915	82.181	57.7924	37.0265	39.63	48.0059
CADAFUBG00002103	AFUB_021090	42.6161	44.0882	46.9237	41.4225	45.4479	39.7843	43.0641	37.9184	51.2821	70.1629	35.369	35.2393	32.9125	32.913	58.442
CADAFUBG00006632	AFUB_066850	37.0367	44.0393	36.1909	41.3023	36.1253	37.9481	46.1401	42.5852	43.3925	39.6081	28.0872	40.8776	32.9125	42.9884	48.0059
CADAFUBG00009729	AFUB_098330	22.1025	30.9041	22.528	41.2825	21.5586	22.6465	37.6811	27.4179	27.6134	24.8965	18.7248	23.9627	45.2546	20.1508	58.442
CADAFUBG00006141	AFUB_061630	63.6709	56.1936	79.5248	41.2223	60.0146	67.3273	49.6006	51.919	67.0612	76.9528	72.8186	88.803	24.6843	53.0638	45.9187
CADAFUBG00005657	AFUB_056780	50.1052	90.5722	52.7852	41.1899	51.8572	48.3533	98.8167	88.0873	84.8127	49.793	63.4562	45.1063	41.1406	49.0337	33.3954
CADAFUBG00008933	AFUB_090190	36.4981	44.5289	40.7822	41.182	33.2119	39.7843	44.0253	40.2518	49.3097	41.8714	35.369	45.1063	32.9125	53.0638	37.5698
CADAFUBG00008911	AFUB_089970	41.5537	39.1455	42.8628	41.1776	39.0386	44.0688	42.4873	41.4185	33.5306	41.8714	41.6106	45.1063	53.4827	45.0035	25.0466
CADAFUBG00007835	AFUB_078970	22.4233	25.47	20.5718	41.1307	20.976	23.8706	25.1848	31.5014	19.7239	28.2915	24.9664	8.45743	45.2546	13.4339	64.7036
CADAFUBG00000164	AFUB_001640	33.8026	30.4001	33.8417	41.1181	30.8813	36.724	29.0298	38.5017	23.6687	39.6081	28.0872	33.8297	49.3687	32.2413	41.7443
CADAFUBG00008701	AFUB_087870	30.8278	32.2873	30.1767	41.094	39.6213	22.0344	44.0253	29.168	23.6687	33.9498	31.208	25.3723	49.3687	34.2564	39.657
CADAFUBG00001247	AFUB_012420	38.4813	34.5789	42.2948	41.0666	27.3853	49.5774	42.8718	33.2515	27.6134	32.8181	44.7314	49.335	20.5703	48.362	54.2675
CADAFUBG00005329	AFUB_053490	35.0268	37.786	45.3748	41.0543	30.8813	39.1723	29.991	32.0848	51.2821	39.6081	45.7717	50.7446	32.9125	44.3318	45.9187
CADAFUBG00001404	AFUB_013990	19.7572	36.0367	54.8499	41.0023	17.48	22.0344	34.6051	32.0848	41.4202	47.5297	63.4562	53.5637	28.7984	50.3771	43.8315
CADAFUBG00008085	AFUB_081570	29.7387	46.555	37.971	40.9786	22.1413	37.3361	46.9091	51.3356	41.4202	43.0031	38.4898	32.4201	37.0265	29.5545	56.3547
CADAFUBG00006931	AFUB_069830	49.5814	48.0477	42.2552	40.9498	48.3612	50.8015	48.8316	51.919	43.3925	43.0031	49.9327	33.8297	49.3687	46.3469	27.1338
CADAFUBG00003824	AFUB_038370	33.2641	69.4939	36.2318	40.9266	27.9679	38.5602	63.2503	78.1702	67.0612	32.8181	36.4093	39.468	32.9125	35.5998	54.2675
CADAFUBG00000209	AFUB_002090	55.2022	74.9111	43.5538	40.9263	68.1719	42.2326	58.4441	67.6697	98.6194	50.9247	37.4496	42.2871	24.6843	58.4374	39.657
CADAFUBG00006930	AFUB_069820	44.6996	29.8768	34.0891	40.9227	47.7786	41.6205	27.8763	26.2512	35.503	35.0814	29.1274	38.0584	28.7984	37.6149	56.3547
CADAFUBG00000713	AFUB_007100	41.4508	43.6866	58.3308	40.8939	43.1172	39.7843	46.3323	47.2521	37.4754	50.9247	63.4562	60.6116	41.1406	54.4072	27.1338
CADAFUBG00001368	AFUB_013630	43.2135	39.8457	26.243	40.8662	46.0306	40.3964	26.5305	33.8349	59.1716	20.3699	30.1677	28.1914	45.2546	35.5998	41.7443
CADAFUBG00008296	AFUB_083670	39.9206	49.2731	37.4256	40.8623	43.1172	36.724	52.8688	49.5856	45.3649	33.9498	37.4496	40.8776	41.1406	37.6149	43.8315
CADAFUBG00006924	AFUB_069760	42.8781	35.7879	59.1078	40.8584	47.1959	38.5602	29.4143	38.5017	39.4478	53.188	59.2951	64.8403	37.0265	39.63	45.9187
CADAFUBG00009151	AFUB_092380	20.5871	19.3172	35.5554	40.8539	20.976	20.1982	14.2265	18.0841	25.641	30.5548	43.6911	32.4201	57.5968	31.5696	33.3954
CADAFUBG00009042	AFUB_091290	44.4055	48.6744	52.105	40.8025	59.4319	29.3792	32.6826	60.086	53.2545	53.188	50.973	52.1541	28.7984	47.6903	45.9187
CADAFUBG00006596	AFUB_066460	33.5848	51.2834	49.8789	40.7902	27.3853	39.7843	40.5648	50.1689	63.1164	45.2664	39.5301	64.8403	41.1406	43.6601	37.5698
CADAFUBG00001721	AFUB_017260	36.8897	38.633	36.9942	40.6664	41.9519	31.8275	33.6438	40.8352	41.4202	36.2131	39.5301	35.2393	45.2546	32.913	43.8315
CADAFUBG00006658	AFUB_067110	53.6894	52.062	41.3301	40.6306	55.3532	52.0257	45.1788	57.7526	53.2545	41.8714	42.6509	39.468	32.9125	40.9733	48.0059
CADAFUBG00005163	AFUB_051830	109.603	32.0376	32.6174	40.6222	71.0852	148.12	41.5261	30.9181	23.6687	37.3448	28.0872	32.4201	49.3687	34.9281	37.5698
CADAFUBG00006064	AFUB_060840	36.7868	41.3436	39.8157	40.6065	46.0306	27.543	31.9135	40.8352	51.2821	35.0814	56.1743	28.1914	32.9125	42.9884	45.9187
CADAFUBG00007182	AFUB_072420	62.4468	47.6081	57.6336	40.5825	60.0146	64.8791	49.9851	45.502	47.3373	64.5046	52.0133	56.3829	32.9125	45.0035	43.8315
CADAFUBG00002394	AFUB_024000	43.2723	44.9707	39.26	40.5702	43.6999	42.8447	42.2951	47.2521	45.3649	33.9498	45.7717	38.0584	45.2546	40.9733	35.4826
CADAFUBG00009498	AFUB_095960	33.832	36.3218	33.8112	40.5702	29.7159	37.9481	32.6826	30.9181	45.3649	38.4764	29.1274	33.8297	45.2546	40.9733	35.4826
CADAFUBG00000874	AFUB_008700	43.0545	42.3156	32.8489	40.5462	40.2039	45.905	39.2191	44.3353	43.3925	38.4764	33.2885	26.7819	45.2546	42.9884	33.3954
CADAFUBG00007483	AFUB_075430	38.4934	35.9589	40.4885	40.5107	39.0386	37.9481	28.2608	46.0854	33.5306	43.0031	29.1274	49.335	41.1406	28.2112	52.1803
CADAFUBG00006090	AFUB_061100	18.4742	28.1574	35.6656	40.4945	19.8106	17.1379	27.1073	29.7513	27.6134	47.5297	27.0469	32.4201	49.3687	26.1961	45.9187
CADAFUBG00001326	AFUB_013210	40.6209	32.8465	31.8404	40.4749	39.6213	41.6205	38.2578	32.6681	27.6134	35.0814	32.2482	28.1914	28.7984	36.2715	56.3547
CADAFUBG00003706	AFUB_037190	37.5485	43.7702	42.8085	40.4587	27.9679	47.1291	34.2206	37.9184	59.1716	45.2664	43.6911	39.468	37.0265	34.2564	50.0931
CADAFUBG00005294	AFUB_053140	31.8635	33.4455	30.9044	40.4386	34.9599	28.7671	26.915	37.9184	35.503	21.5015	41.6106	29.601	41.1406	34.2564	45.9187
CADAFUBG00007766	AFUB_078280	65.6662	57.1683	60.978	40.4343	65.8412	65.4911	53.8301	46.6688	71.006	64.5046	63.4562	54.9733	28.7984	59.1091	33.3954
CADAFUBG00006532	AFUB_065820	49.699	39.9886	48.8081	40.4184	43.6999	55.6981	44.7943	39.6684	35.503	52.0563	47.8522	46.5159	45.2546	34.2564	41.7443
CADAFUBG00000625	AFUB_006220	37.6635	37.2472	51.7144	40.4062	35.5426	39.7843	30.3755	47.8355	33.5306	48.6613	61.3757	45.1063	57.5968	30.2262	33.3954
CADAFUBG00010025	AFUB_101400	17.5855	21.3917	19.2232	40.3939	18.6453	16.5258	28.6453	25.6678	9.86194	22.6332	12.4832	22.5531	69.939	26.1961	25.0466
CADAFUBG00002043	AFUB_020490	40.6797	46.3057	51.1854	40.3183	37.2906	44.0688	41.9106	43.752	53.2545	62.2413	40.5704	50.7446	41.1406	44.3318	35.4826
CADAFUBG00008527	AFUB_085960	17.4973	53.4499	13.8098	40.302	22.1413	12.8534	57.4828	75.2534	27.6134	18.1065	17.6845	5.63829	82.2812	9.40372	29.221
CADAFUBG00003484	AFUB_034980	22.0878	28.4614	20.4658	40.2745	22.1413	22.0344	22.6855	29.168	33.5306	18.1065	24.9664	18.3244	53.4827	23.5093	43.8315
CADAFUBG00009534	AFUB_096320	15.458	25.3277	23.3525	40.2706	18.0626	12.8534	18.8405	31.5014	25.641	26.0282	22.8858	21.1436	49.3687	25.5244	45.9187
CADAFUBG00005048	AFUB_050680	38.4346	39.9644	36.8327	40.1543	41.3693	35.4999	39.0268	41.4185	39.4478	33.9498	38.4898	38.0584	53.4827	33.5847	33.3954
CADAFUBG00001476	AFUB_014710	54.6957	81.6138	46.1293	40.1464	51.8572	57.5343	94.9716	98.5878	51.2821	33.9498	35.369	69.069	45.2546	37.6149	37.5698
CADAFUBG00005957	AFUB_059770	48.7488	51.1061	44.2711	40.1224	57.1012	40.3964	50.5618	55.4192	47.3373	46.398	38.4898	47.9254	45.2546	39.63	35.4826
CADAFUBG00002334	AFUB_023400	35.3916	52.8586	44.6429	40.0905	28.5506	42.2326	54.7913	52.5024	51.2821	37.3448	41.6106	54.9733	37.0265	45.6752	37.5698
CADAFUBG00005326	AFUB_053460	40.6623	38.4075	45.8592	40.0866	50.1092	31.2154	24.8003	49.0022	41.4202	46.398	48.8925	42.2871	32.9125	47.6903	39.657
CADAFUBG00000212	AFUB_002120	49.3315	40.0431	45.2108	39.9868	58.2666	40.3964	30.5678	40.2518	49.3097	54.3196	48.8925	32.4201	37.0265	34.9281	48.0059
CADAFUBG00008887	AFUB_089730	51.3267	28.3391	37.1227	39.9628	64.0932	38.5602	30.3755	40.8352	13.8067	46.398	35.369	29.601	37.0265	36.9432	45.9187
CADAFUBG00002001	AFUB_020070	77.8019	56.9954	49.0806	39.9585	82.1558	73.448	50.5618	61.2527	59.1716	46.398	61.3757	39.468	24.6843	61.7959	33.3954
CADAFUBG00006375	AFUB_064260	28.7471	25.6799	26.9712	39.9304	25.0546	32.4395	33.2593	28.0013	15.7791	36.2131	24.9664	19.734	53.4827	32.913	33.3954
CADAFUBG00002067	AFUB_020730	40.4325	37.0732	35.005	39.9225	34.9599	45.905	27.4918	34.4182	49.3097	39.6081	30.1677	35.2393	45.2546	36.9432	37.5698
CADAFUBG00009490	AFUB_095880	66.7313	35.3025	47.8763	39.8387	60.0146	73.448	37.6811	42.5852	25.641	53.188	50.973	39.468	32.9125	49.0337	37.5698
CADAFUBG00007271	AFUB_073310	33.685	25.9961	25.711	39.7669	35.5426	31.8275	28.0685	26.2512	23.6687	22.6332	29.1274	25.3723	41.1406	32.2413	45.9187
CADAFUBG00004277	AFUB_042870	84.8434	67.0687	58.5319	39.7587	69.9199	99.7668	79.9761	60.086	61.144	50.9247	69.6978	54.9733	24.6843	59.1091	35.4826
CADAFUBG00007761	AFUB_078230	34.547	34.3096	20.8393	39.7507	25.6373	43.4567	50.3696	21.0009	31.5582	32.8181	15.604	14.0957	49.3687	30.2262	39.657
CADAFUBG00008978	AFUB_090640	28.9943	36.1057	15.9725	39.7266	27.3853	30.6033	57.6751	30.9181	19.7239	24.8965	14.5637	8.45743	49.3687	32.2413	37.5698
CADAFUBG00007388	AFUB_074480	29.2121	41.4791	34.4212	39.7065	30.8813	27.543	35.1818	47.8355	41.4202	36.2131	37.4496	29.601	53.4827	32.2413	33.3954
CADAFUBG00005682	AFUB_057030	44.3935	43.9906	45.7812	39.6869	47.7786	41.0085	41.9106	46.6688	43.3925	46.398	41.6106	49.335	32.9125	42.3167	43.8315
CADAFUBG00000307	AFUB_003070	30.5686	43.78	36.74	39.683	25.6373	35.4999	41.3338	36.7516	53.2545	35.0814	38.4898	36.6489	28.7984	44.3318	45.9187
CADAFUBG00003820	AFUB_038330	48.11	61.7457	74.8947	39.6148	46.0306	50.1895	60.1743	81.6703	43.3925	44.1347	79.0602	101.489	32.9125	48.362	37.5698
CADAFUBG00009080	AFUB_091670	51.2265	65.2271	40.1625	39.5628	55.9359	46.5171	50.7541	44.3353	100.592	35.0814	57.2146	28.1914	28.7984	54.4072	35.4826
CADAFUBG00000538	AFUB_005360	37.9548	39.249	39.7694	39.5234	36.1253	39.7843	39.6036	52.5024	25.641	31.6865	50.973	36.6489	20.5703	41.645	56.3547
CADAFUBG00003316	AFUB_033210	15.8817	21.399	13.8866	39.5189	13.4013	18.362	17.1103	17.5008	29.5858	14.7116	11.4429	15.5053	41.1406	33.5847	43.8315
CADAFUBG00007557	AFUB_076170	25.3072	24.6646	25.0321	39.515	27.9679	22.6465	29.991	26.2512	17.7515	21.5015	19.765	33.8297	37.0265	35.5998	45.9187
CADAFUBG00007755	AFUB_078170	32.8257	76.8317	29.6989	39.5111	33.2119	32.4395	84.0134	73.5033	72.9784	32.8181	28.0872	28.1914	32.9125	37.6149	48.0059
CADAFUBG00002306	AFUB_023120	37.3427	33.1583	37.9009	39.463	36.1253	38.5602	34.2206	29.7513	35.503	44.1347	34.3288	35.2393	32.9125	41.645	43.8315
CADAFUBG00003246	AFUB_032510	38.9464	29.2346	35.5621	39.4507	33.2119	44.6809	31.1445	30.9181	25.641	28.2915	33.2885	45.1063	45.2546	37.6149	35.4826
CADAFUBG00004032	AFUB_040450	41.539	44.8477	47.7173	39.4267	39.6213	43.4567	45.3711	53.6691	35.503	41.8714	56.1743	45.1063	45.2546	39.63	33.3954
CADAFUBG00002887	AFUB_028930	39.5117	31.7881	38.4501	39.3948	47.1959	31.8275	19.6095	40.2518	35.503	31.6865	34.3288	49.335	37.0265	45.6752	35.4826
CADAFUBG00006781	AFUB_068330	40.2267	41.8098	45.4424	39.3786	43.1172	37.3361	40.7571	37.335	47.3373	47.5297	43.6911	45.1063	45.2546	43.6601	29.221
CADAFUBG00000915	AFUB_009110	29.168	28.1475	35.0617	39.3073	32.6293	25.7068	32.1058	22.751	29.5858	35.0814	44.7314	25.3723	28.7984	36.9432	52.1803
CADAFUBG00006778	AFUB_068300	45.2114	47.6167	53.4537	39.2989	39.6213	50.8015	42.8718	56.5859	43.3925	50.9247	53.0535	56.3829	45.2546	30.8979	41.7443
CADAFUBG00000814	AFUB_008100	32.5197	38.601	41.6238	39.2631	33.2119	31.8275	39.6036	36.7516	39.4478	40.7397	48.8925	35.2393	32.9125	38.9583	45.9187
CADAFUBG00003213	AFUB_032180	51.9147	47.7591	63.1975	39.243	40.7866	63.0429	49.2161	56.5859	37.4754	58.8463	64.4965	66.2499	37.0265	38.9583	41.7443
CADAFUBG00007166	AFUB_072260	38.6524	48.2213	44.9671	39.243	44.8652	32.4395	56.7138	42.5852	45.3649	37.3448	46.8119	50.7446	37.0265	38.9583	41.7443
CADAFUBG00006711	AFUB_067640	59.4306	53.7383	61.2718	39.2352	58.2666	60.5946	40.1803	87.5039	33.5306	55.4513	59.2951	69.069	28.7984	42.9884	45.9187
CADAFUBG00000392	AFUB_003910	46.1589	37.1278	43.5763	39.1988	38.4559	53.8619	39.7958	42.0019	29.5858	50.9247	33.2885	46.5159	41.1406	40.9733	35.4826
CADAFUBG00002040	AFUB_020460	54.4191	49.5231	43.5416	39.1988	50.6919	58.1463	48.0626	47.2521	53.2545	43.0031	50.973	36.6489	41.1406	40.9733	35.4826
CADAFUBG00008272	AFUB_083430	20.122	35.2437	34.0665	39.1712	15.1493	25.0947	31.3368	25.0845	49.3097	35.0814	33.2885	33.8297	45.2546	22.1659	50.0931
CADAFUBG00004631	AFUB_046410	15.2549	22.6388	16.1457	39.1231	13.984	16.5258	19.8018	14.584	33.5306	14.7116	28.0872	5.63829	45.2546	26.1961	45.9187
CADAFUBG00007290	AFUB_073500	33.8882	36.8569	36.1404	39.0912	39.6213	28.1551	35.5663	51.3356	23.6687	29.4231	39.5301	39.468	37.0265	32.2413	48.0059
CADAFUBG00005479	AFUB_054990	37.8813	30.5509	34.6052	39.0834	39.0386	36.724	25.9538	26.2512	39.4478	38.4764	34.3288	31.0106	28.7984	36.2715	52.1803
CADAFUBG00002757	AFUB_027640	29.6064	46.8711	28.1358	39.075	27.3853	31.8275	39.4113	26.2512	74.9508	31.6865	30.1677	22.5531	45.2546	30.2262	41.7443
CADAFUBG00006654	AFUB_067070	24.7098	32.9081	31.3321	39.0588	27.3853	22.0344	34.2206	40.8352	23.6687	32.8181	30.1677	31.0106	53.4827	28.2112	35.4826
CADAFUBG00006957	AFUB_070090	40.4619	33.3976	31.5716	39.0152	33.7946	47.1291	39.4113	39.0851	21.6963	35.0814	38.4898	21.1436	32.9125	40.3017	43.8315
CADAFUBG00005561	AFUB_055820	28.0909	30.6314	45.4436	39.0113	26.8026	29.3792	31.529	26.8345	33.5306	43.0031	46.8119	46.5159	28.7984	42.3167	45.9187
CADAFUBG00009231	AFUB_093280	36.2041	37.7987	23.3538	38.999	44.8652	27.543	41.1416	36.7516	35.503	21.5015	26.0066	22.5531	41.1406	38.2866	37.5698
CADAFUBG00007854	AFUB_079160	44.5084	41.0488	23.4744	38.9587	55.3532	33.6637	31.529	34.4182	57.1993	30.5548	18.7248	21.1436	49.3687	38.2866	29.221
CADAFUBG00006660	AFUB_067130	31.8074	35.2757	36.8193	38.8827	25.0546	38.5602	37.4888	21.0009	47.3373	30.5548	48.8925	31.0106	45.2546	46.3469	25.0466
CADAFUBG00000899	AFUB_008950	45.6324	40.7877	35.3902	38.8713	47.1959	44.0688	34.4128	42.5852	45.3649	41.8714	33.2885	31.0106	41.1406	29.5545	45.9187
CADAFUBG00006392	AFUB_064430	22.4674	28.4085	28.2443	38.8713	19.228	25.7068	24.4158	23.3344	37.4754	24.8965	26.0066	33.8297	41.1406	29.5545	45.9187
CADAFUBG00006770	AFUB_068220	27.6379	28.9234	24.9169	38.8349	32.6293	22.6465	25.377	23.9177	37.4754	22.6332	23.9261	28.1914	53.4827	27.5395	35.4826
CADAFUBG00006628	AFUB_066780	44.6848	31.8201	46.5381	38.8145	48.3612	41.0085	25.7615	36.1683	33.5306	39.6081	47.8522	52.1541	49.3687	50.3771	16.6977
CADAFUBG00008287	AFUB_083580	34.821	41.1729	41.2229	38.7874	39.0386	30.6033	40.1803	47.8355	35.503	36.2131	39.5301	47.9254	28.7984	41.645	45.9187
CADAFUBG00007681	AFUB_077410	27.0258	32.4443	28.6282	38.7589	32.6293	21.4223	29.6065	36.1683	31.5582	31.6865	26.0066	28.1914	49.3687	35.5998	31.3082
CADAFUBG00000968	AFUB_009630	16.5525	20.1515	42.4033	38.7354	11.0706	22.0344	18.8405	14.0006	27.6134	33.9498	50.973	42.2871	24.6843	47.6903	43.8315
CADAFUBG00004801	AFUB_048110	53.3954	52.5864	35.1543	38.7231	67.0065	39.7843	48.4471	65.9196	43.3925	33.9498	44.7314	26.7819	37.0265	43.6601	35.4826
CADAFUBG00007331	AFUB_073910	24.3303	28.5215	23.0875	38.6912	30.2986	18.362	21.532	18.6675	45.3649	12.4483	38.4898	18.3244	28.7984	49.7054	37.5698
CADAFUBG00003164	AFUB_031690	33.947	30.0537	32.972	38.6675	37.2906	30.6033	20.3785	30.3347	39.4478	38.4764	32.2482	28.1914	37.0265	28.8829	50.0931
CADAFUBG00007253	AFUB_073130	8.28962	17.3625	11.352	38.6513	11.0706	5.5086	9.61251	22.751	19.7239	16.9749	11.4429	5.63829	45.2546	26.8678	43.8315
CADAFUBG00000462	AFUB_004600	35.2152	39.078	33.1451	38.6435	35.5426	34.8878	40.7571	44.9187	31.5582	28.2915	45.7717	25.3723	37.0265	30.8979	48.0059
CADAFUBG00009043	AFUB_091300	24.3798	35.7014	66.4714	38.6278	4.07866	44.6809	25.377	50.1689	31.5582	31.6865	87.3823	80.3456	20.5703	38.9583	56.3547
CADAFUBG00001890	AFUB_018960	36.0451	38.2497	51.1483	38.6155	39.0386	33.0516	34.6051	36.7516	43.3925	55.4513	41.6106	56.3829	32.9125	34.9281	48.0059
CADAFUBG00007115	AFUB_071660	44.4376	30.7868	40.7768	38.5556	46.0306	42.8447	29.6065	39.0851	23.6687	39.6081	48.8925	33.8297	20.5703	45.0035	50.0931
CADAFUBG00009022	AFUB_091090	29.3297	28.5993	40.8444	38.507	26.2199	32.4395	30.1833	28.0013	27.6134	39.6081	36.4093	46.5159	45.2546	38.9583	31.3082
CADAFUBG00001301	AFUB_012960	62.388	57.4724	50.1751	38.4913	62.3452	62.4308	63.8271	61.2527	47.3373	35.0814	52.0133	63.4307	28.7984	47.0186	39.657
CADAFUBG00000558	AFUB_005560	51.0207	22.4463	36.6924	38.4874	64.0932	37.9481	14.4188	23.3344	29.5858	44.1347	40.5704	25.3723	24.6843	49.0337	41.7443
CADAFUBG00009523	AFUB_096210	54.7986	62.4371	72.023	38.4673	47.7786	61.8187	58.6363	63.5862	65.0888	63.3729	58.2549	94.4413	28.7984	49.0337	37.5698
CADAFUBG00004288	AFUB_042980	33.9764	30.8567	26.1187	38.3793	36.1253	31.8275	35.5663	27.4179	29.5858	24.8965	28.0872	25.3723	45.2546	30.2262	39.657
CADAFUBG00002120	AFUB_021260	19.3923	28.785	23.2758	38.3715	19.8106	18.9741	32.4903	26.2512	27.6134	21.5015	18.7248	29.601	37.0265	34.2564	43.8315
CADAFUBG00009330	AFUB_094270	38.1432	29.9979	32.2798	38.3474	40.7866	35.4999	32.4903	33.8349	23.6687	33.9498	33.2885	29.601	37.0265	36.2715	41.7443
CADAFUBG00001988	AFUB_019940	24.5067	19.4486	15.2486	38.3469	23.3066	25.7068	23.4545	15.1673	19.7239	23.7648	13.5235	8.45743	61.7109	26.1961	27.1338
CADAFUBG00005247	AFUB_052670	32.0252	31.2253	23.7919	38.3391	28.5506	35.4999	43.2563	32.6681	17.7515	24.8965	23.9261	22.5531	53.4827	30.2262	31.3082
CADAFUBG00009135	AFUB_092220	25.0159	37.3538	32.0348	38.3072	27.3853	22.6465	34.0283	32.6681	45.3649	29.4231	38.4898	28.1914	45.2546	36.2715	33.3954
CADAFUBG00006561	AFUB_066110	40.5768	40.8671	45.1474	38.2792	41.3693	39.7843	42.6796	38.5017	41.4202	53.188	34.3288	47.9254	41.1406	40.3017	33.3954
CADAFUBG00003329	AFUB_033340	35.7244	35.2997	33.774	38.2714	39.6213	31.8275	26.3383	36.1683	43.3925	39.6081	40.5704	21.1436	32.9125	44.3318	37.5698
CADAFUBG00001544	AFUB_015390	39.8057	30.4061	48.9416	38.2356	35.5426	44.0688	27.4918	26.2512	37.4754	44.1347	56.1743	46.5159	20.5703	52.3921	41.7443
CADAFUBG00000534	AFUB_005320	33.7585	33.6497	32.248	38.235	32.6293	34.8878	34.0283	37.335	29.5858	37.3448	31.208	28.1914	45.2546	42.3167	27.1338
CADAFUBG00001440	AFUB_014350	28.9208	19.5169	20.0873	38.2275	30.2986	27.543	17.687	25.0845	15.7791	21.5015	21.8456	16.9149	45.2546	23.5093	45.9187
CADAFUBG00003293	AFUB_032980	53.3981	36.9972	65.8314	38.2071	54.7706	52.0257	20.763	35.0016	55.2269	61.1096	64.4965	71.8881	41.1406	46.3469	27.1338
CADAFUBG00003440	AFUB_034540	34.1501	29.9519	32.1079	38.1353	41.3693	26.9309	25.1848	29.168	35.503	39.6081	22.8858	33.8297	49.3687	29.5545	35.4826
CADAFUBG00007378	AFUB_074380	27.4935	30.8489	29.1827	38.1235	26.2199	28.7671	23.07	37.9184	31.5582	37.3448	33.2885	16.9149	37.0265	35.5998	41.7443
CADAFUBG00004364	AFUB_043740	43.0692	37.4871	39.6201	38.1112	39.6213	46.5171	37.8733	39.0851	35.503	37.3448	36.4093	45.1063	49.3687	31.5696	33.3954
CADAFUBG00008843	AFUB_089290	28.135	35.6603	33.373	38.0877	25.0546	31.2154	40.9493	44.3353	21.6963	35.0814	31.208	33.8297	24.6843	43.6601	45.9187
CADAFUBG00005358	AFUB_053780	11.1909	53.3741	3.67289	38.0517	5.24399	17.1379	106.507	2.33344	51.2821	6.78996	0	4.22871	45.2546	18.8074	50.0931
CADAFUBG00005278	AFUB_052980	29.5623	45.4085	49.8546	38.0234	29.1333	29.9913	39.2191	43.752	53.2545	29.4231	66.577	53.5637	32.9125	45.6752	35.4826
CADAFUBG00002750	AFUB_027570	45.8208	39.2074	25.9083	37.8952	51.8572	39.7843	43.2563	40.8352	33.5306	36.2131	26.0066	15.5053	57.5968	26.8678	29.221
CADAFUBG00004479	AFUB_044890	41.1915	28.038	28.1145	37.8834	29.1333	53.2498	24.4158	32.0848	27.6134	19.2382	27.0469	38.0584	45.2546	32.913	35.4826
CADAFUBG00006997	AFUB_070490	21.8259	32.6789	20.2183	37.8795	20.3933	23.2585	28.8375	29.7513	39.4478	22.6332	23.9261	14.0957	41.1406	34.9281	37.5698
CADAFUBG00002335	AFUB_023410	30.6688	39.6826	38.5798	37.8717	33.7946	27.543	42.4873	39.0851	37.4754	37.3448	33.2885	45.1063	32.9125	38.9583	41.7443
CADAFUBG00003615	AFUB_036280	0.291333	8.32812	1.63322	37.8715	0.582666	0	1.538	1.75008	21.6963	0	2.08053	2.81914	65.8249	6.04525	41.7443
CADAFUBG00000329	AFUB_003290	68.812	29.0291	48.153	37.8515	74.5812	63.0429	21.9165	35.5849	29.5858	54.3196	47.8522	42.2871	37.0265	38.9583	37.5698
CADAFUBG00003255	AFUB_032600	30.2184	29.078	30.8318	37.8515	27.3853	33.0516	30.9523	22.751	33.5306	31.6865	31.208	29.601	37.0265	38.9583	37.5698
CADAFUBG00006445	AFUB_064950	53.5304	46.5043	53.1082	37.8314	49.5266	57.5343	48.0626	46.0854	45.3649	46.398	55.1341	57.7924	41.1406	38.9583	33.3954
CADAFUBG00001029	AFUB_010240	22.0143	17.8675	30.1316	37.8029	25.0546	18.9741	15.5723	16.3341	21.6963	26.0282	29.1274	35.2393	61.7109	32.913	18.7849
CADAFUBG00007167	AFUB_072270	29.0972	32.8521	29.7398	37.7873	23.3066	34.8878	39.2191	29.7513	29.5858	26.0282	36.4093	26.7819	45.2546	40.9733	27.1338
CADAFUBG00002760	AFUB_027670	35.5921	33.5626	27.012	37.7873	44.8652	26.3189	30.1833	35.0016	35.503	29.4231	33.2885	18.3244	45.2546	40.9733	27.1338
CADAFUBG00009360	AFUB_094570	21.2112	28.2637	28.6269	37.7596	32.6293	9.79306	25.9538	23.3344	35.503	36.2131	22.8858	26.7819	49.3687	22.1659	41.7443
CADAFUBG00004664	AFUB_046740	15.8229	16.99	10.7219	37.7473	15.732	15.9137	27.1073	14.0006	9.86194	10.1849	13.5235	8.45743	61.7109	18.1357	33.3954
CADAFUBG00001963	AFUB_019690	26.6757	23.1847	29.1084	37.6718	34.3773	18.9741	17.4948	14.584	37.4754	23.7648	35.369	28.1914	32.9125	36.2715	43.8315
CADAFUBG00008763	AFUB_088490	41.2624	36.9038	37.517	37.6556	38.4559	44.0688	37.8733	37.335	35.503	37.3448	34.3288	40.8776	41.1406	34.2564	37.5698
CADAFUBG00004600	AFUB_046090	17.5414	33.0878	21.9058	37.6517	20.3933	14.6896	28.453	27.4179	43.3925	19.2382	23.9261	22.5531	37.0265	36.2715	39.657
CADAFUBG00009786	AFUB_098900	46.3887	34.8419	27.9981	37.6433	53.6052	39.1723	29.7988	43.1686	31.5582	24.8965	28.0872	31.0106	53.4827	30.2262	29.221
CADAFUBG00004204	AFUB_042150	48.4896	38.7037	36.1075	37.6237	43.1172	53.8619	44.2176	34.4182	37.4754	37.3448	34.3288	36.6489	32.9125	40.3017	39.657
CADAFUBG00006409	AFUB_064600	43.3164	35.9626	29.6405	37.5952	41.9519	44.6809	34.6051	33.8349	39.4478	21.5015	36.4093	31.0106	53.4827	34.2564	25.0466
CADAFUBG00001287	AFUB_012820	39.6734	28.2901	41.4318	37.5835	40.7866	38.5602	31.1445	22.1677	31.5582	45.2664	59.2951	19.734	41.1406	40.3017	31.3082
CADAFUBG00008127	AFUB_081990	33.1759	31.0536	42.1942	37.5756	31.4639	34.8878	27.684	28.0013	37.4754	40.7397	52.0133	33.8297	32.9125	44.3318	35.4826
CADAFUBG00009220	AFUB_093170	46.3914	56.4397	59.8702	37.5555	41.3693	51.4136	57.8673	54.2524	57.1993	48.6613	52.0133	78.936	37.0265	44.3318	31.3082
CADAFUBG00000671	AFUB_006680	32.5932	31.2167	44.6867	37.5555	30.2986	34.8878	38.2578	29.7513	25.641	49.793	40.5704	43.6967	37.0265	44.3318	31.3082
CADAFUBG00002470	AFUB_024760	50.8763	37.7435	47.6368	37.5113	57.6839	44.0688	26.5305	47.2521	39.4478	58.8463	53.0535	31.0106	41.1406	46.3469	25.0466
CADAFUBG00009525	AFUB_096230	34.2824	37.2675	33.5596	37.5038	36.1253	32.4395	34.7973	35.5849	41.4202	28.2915	34.3288	38.0584	41.1406	27.5395	43.8315
CADAFUBG00005446	AFUB_054660	52.4947	44.5072	51.8801	37.4834	54.1879	50.8015	30.3755	42.0019	61.144	65.6362	56.1743	33.8297	37.0265	50.3771	25.0466
CADAFUBG00002715	AFUB_027220	27.5229	25.6214	31.81	37.472	25.0546	29.9913	34.0283	25.0845	17.7515	26.0282	22.8858	46.5159	32.9125	33.5847	45.9187
CADAFUBG00004235	AFUB_042460	27.829	25.5465	23.0362	37.4597	25.0546	30.6033	29.4143	21.5843	25.641	27.1598	20.8053	21.1436	45.2546	29.5545	37.5698
CADAFUBG00000608	AFUB_006050	22.4086	27.4473	33.5358	37.4356	21.5586	23.2585	21.532	23.3344	37.4754	32.8181	35.369	32.4201	45.2546	31.5696	35.4826
CADAFUBG00009596	AFUB_096940	25.6426	45.026	15.2657	37.3915	26.8026	24.4827	44.7943	44.9187	45.3649	13.5799	12.4832	19.734	49.3687	33.5847	29.221
CADAFUBG00001125	AFUB_011200	58.2211	70.3236	37.0221	37.3875	57.6839	58.7584	88.4351	65.3363	57.1993	46.398	32.2482	32.4201	45.2546	35.5998	31.3082
CADAFUBG00007164	AFUB_072240	40.0944	47.1806	51.6882	37.3758	48.3612	31.8275	45.5633	46.6688	49.3097	54.3196	45.7717	54.9733	32.9125	41.645	37.5698
CADAFUBG00004126	AFUB_041380	20.6753	30.5998	18.4224	37.3481	17.48	23.8706	22.8778	21.5843	47.3373	24.8965	17.6845	12.6861	37.0265	22.8376	52.1803
CADAFUBG00008858	AFUB_089440	32.4315	31.6313	43.0547	37.3439	36.7079	28.1551	26.7228	32.6681	35.503	45.2664	41.6106	42.2871	24.6843	47.6903	39.657
CADAFUBG00007196	AFUB_072560	55.964	55.7179	74.3869	37.3036	50.1092	61.8187	52.8688	63.0028	51.2821	70.1629	61.3757	91.6221	32.9125	47.6903	31.3082
CADAFUBG00001213	AFUB_012080	42.3395	33.4154	53.5238	37.276	44.2826	40.3964	27.4918	43.1686	29.5858	49.793	57.2146	53.5637	37.0265	28.8829	45.9187
CADAFUBG00007572	AFUB_076320	13.7247	16.8326	32.735	37.2637	13.984	13.4655	10.1893	8.75039	31.5582	35.0814	40.5704	22.5531	49.3687	24.8527	37.5698
CADAFUBG00003892	AFUB_039050	52.174	67.9479	57.296	37.2122	54.7706	49.5774	65.5574	81.087	57.1993	53.188	46.8119	71.8881	20.5703	40.9733	50.0931
CADAFUBG00000257	AFUB_002570	54.4632	40.8337	40.6975	37.2083	48.9439	59.9825	41.7183	47.2521	33.5306	44.1347	38.4898	39.468	16.4562	42.9884	52.1803
CADAFUBG00000455	AFUB_004530	27.3759	39.4948	44.6867	37.0994	30.8813	23.8706	28.6453	48.4188	41.4202	41.8714	30.1677	62.0211	53.4827	36.9432	20.8721
CADAFUBG00008289	AFUB_083600	21.5934	35.884	29.1285	37.0714	17.48	25.7068	35.7586	34.4182	37.4754	32.8181	24.9664	29.601	49.3687	40.9733	20.8721
CADAFUBG00006868	AFUB_069200	38.3905	29.8856	36.233	37.0518	43.1172	33.6637	25.5693	28.5846	35.503	28.2915	39.5301	40.8776	28.7984	51.0488	31.3082
CADAFUBG00000296	AFUB_002960	39.2377	41.3353	53.7115	37.0242	33.7946	44.6809	34.0283	52.5024	37.4754	38.4764	63.4562	59.202	32.9125	32.2413	45.9187
CADAFUBG00009001	AFUB_090870	47.498	51.6959	53.7554	36.98	46.0306	48.9653	44.0253	67.6697	43.3925	43.0031	52.0133	66.2499	37.0265	34.2564	39.657
CADAFUBG00009969	AFUB_100840	20.281	32.1491	27.5574	36.9643	20.976	19.5861	31.7213	39.0851	25.641	30.5548	23.9261	28.1914	20.5703	42.3167	48.0059
CADAFUBG00005655	AFUB_056760	27.0579	30.955	35.4999	36.9599	19.228	34.8878	29.222	32.0848	31.5582	30.5548	32.2482	43.6967	41.1406	34.2564	35.4826
CADAFUBG00005349	AFUB_053690	39.8765	48.274	48.7076	36.9559	44.8652	34.8878	50.1773	57.1692	37.4754	52.0563	44.7314	49.335	37.0265	36.2715	37.5698
CADAFUBG00009527	AFUB_096250	34.7207	35.1109	35.9143	36.9442	30.8813	38.5602	39.4113	24.5011	41.4202	38.4764	31.208	38.0584	24.6843	42.3167	43.8315
CADAFUBG00003277	AFUB_032820	26.8374	34.5703	39.8279	36.9319	27.9679	25.7068	25.7615	38.5017	39.4478	43.0031	42.6509	33.8297	37.0265	38.2866	35.4826
CADAFUBG00008266	AFUB_083370	33.9617	36.3661	30.2297	36.9314	36.7079	31.2154	25.9538	33.8349	49.3097	35.0814	26.0066	29.601	61.7109	28.2112	20.8721
CADAFUBG00009252	AFUB_093490	38.6965	54.1106	32.8715	36.9118	43.1172	34.2757	56.7138	48.4188	57.1993	38.4764	29.1274	31.0106	41.1406	38.2866	31.3082
CADAFUBG00007326	AFUB_073860	20.0044	24.7201	20.1708	36.9118	19.8106	20.1982	25.1848	23.3344	25.641	23.7648	15.604	21.1436	41.1406	38.2866	31.3082
CADAFUBG00006801	AFUB_068530	46.4916	47.8637	41.9973	36.8838	49.5266	43.4567	46.1401	40.2518	57.1993	55.4513	39.5301	31.0106	37.0265	42.3167	31.3082
CADAFUBG00007807	AFUB_078690	56.1524	49.2873	57.9841	36.8799	54.7706	57.5343	58.8286	49.5856	39.4478	50.9247	62.4159	60.6116	32.9125	44.3318	33.3954
CADAFUBG00001567	AFUB_015620	57.2883	49.8386	56.9042	36.8559	58.2666	56.3101	52.6766	55.4192	41.4202	53.188	54.0938	63.4307	32.9125	46.3469	31.3082
CADAFUBG00008541	AFUB_086090	14.3221	22.4036	13.978	36.84	14.5666	14.0775	30.3755	30.9181	5.91716	18.1065	8.32212	15.5053	49.3687	21.4942	39.657
CADAFUBG00005736	AFUB_057570	34.559	26.9948	44.1163	36.8243	37.2906	31.8275	21.1475	36.1683	23.6687	49.793	37.4496	45.1063	32.9125	29.5545	48.0059
CADAFUBG00008805	AFUB_088910	43.2282	64.0609	32.8051	36.7281	45.4479	41.0085	62.6736	46.6688	82.8403	33.9498	44.7314	19.734	32.9125	37.6149	39.657
CADAFUBG00009003	AFUB_090890	42.266	32.02	35.2933	36.684	47.1959	37.3361	34.0283	34.4182	27.6134	28.2915	39.5301	38.0584	37.0265	39.63	33.3954
CADAFUBG00000719	AFUB_007160	60.3781	44.2682	47.1353	36.6599	57.1012	63.6549	32.2981	47.2521	53.2545	54.3196	40.5704	46.5159	37.0265	41.645	31.3082
CADAFUBG00001433	AFUB_014280	58.2358	43.6509	68.5487	36.6482	57.1012	59.3705	45.9478	55.4192	29.5858	73.5579	68.6575	63.4307	24.6843	47.6903	37.5698
CADAFUBG00007336	AFUB_073960	24.6804	35.6816	37.1203	36.5764	28.5506	20.8103	30.5678	44.9187	31.5582	47.5297	18.7248	45.1063	32.9125	30.8979	45.9187
CADAFUBG00001381	AFUB_013760	36.875	41.1555	48.4505	36.5598	42.5346	31.2154	37.4888	42.5852	43.3925	31.6865	53.0535	60.6116	32.9125	51.7205	25.0466
CADAFUBG00004022	AFUB_040350	21.5199	25.1816	31.6563	36.5562	20.3933	22.6465	30.3755	27.4179	17.7515	32.8181	35.369	26.7819	37.0265	30.8979	41.7443
CADAFUBG00003829	AFUB_038420	28.9502	36.8343	35.6547	36.4802	29.1333	28.7671	41.5261	31.5014	37.4754	35.0814	43.6911	28.1914	32.9125	38.9583	37.5698
CADAFUBG00003603	AFUB_036160	27.0699	26.9654	37.6718	36.4723	30.8813	23.2585	24.0313	23.3344	33.5306	33.9498	35.369	43.6967	24.6843	42.9884	41.7443
CADAFUBG00001954	AFUB_019600	32.9433	37.9271	45.1737	36.4277	28.5506	37.3361	34.2206	36.1683	43.3925	39.6081	39.5301	56.3829	53.4827	34.9281	20.8721
CADAFUBG00006148	AFUB_061700	26.0957	32.8797	23.4994	36.3922	20.976	31.2154	34.4128	32.6681	31.5582	21.5015	20.8053	28.1914	49.3687	20.1508	39.657
CADAFUBG00005098	AFUB_051180	31.9664	45.8791	41.2417	36.3879	30.8813	33.0516	46.9091	41.4185	49.3097	49.793	26.0066	47.9254	37.0265	45.0035	27.1338
CADAFUBG00001642	AFUB_016370	18.1388	18.1053	30.5685	36.3843	20.976	15.3017	11.535	15.1673	27.6134	33.9498	23.9261	33.8297	41.1406	24.181	43.8315
CADAFUBG00002682	AFUB_026880	9.81979	25.0595	11.0912	36.3804	11.0706	8.56893	28.453	15.1673	31.5582	10.1849	10.4027	12.6861	37.0265	26.1961	45.9187
CADAFUBG00002803	AFUB_028090	34.8651	25.1354	28.2747	36.3726	37.2906	32.4395	18.2638	31.5014	25.641	26.0282	24.9664	33.8297	28.7984	30.2262	50.0931
CADAFUBG00002751	AFUB_027580	39.9059	28.1449	26.9974	36.3525	43.6999	36.1119	23.07	39.6684	21.6963	22.6332	30.1677	28.1914	32.9125	30.2262	45.9187
CADAFUBG00005261	AFUB_052810	28.3528	32.5551	36.0624	36.3446	28.5506	28.1551	27.2995	30.9181	39.4478	37.3448	42.6509	28.1914	24.6843	34.2564	50.0931
CADAFUBG00002211	AFUB_022160	20.2075	34.255	24.2539	36.3245	23.8893	16.5258	25.9538	21.5843	55.2269	23.7648	20.8053	28.1914	28.7984	34.2564	45.9187
CADAFUBG00000526	AFUB_005240	24.492	33.4166	33.6655	36.2882	23.8893	25.0947	41.7183	30.9181	27.6134	38.4764	34.3288	28.1914	41.1406	32.2413	35.4826
CADAFUBG00004118	AFUB_041300	18.5036	17.8245	34.6979	36.2194	18.6453	18.362	12.304	17.5008	23.6687	37.3448	34.3288	32.4201	69.939	26.1961	12.5233
CADAFUBG00003850	AFUB_038630	24.5481	31.6367	19.9447	36.2085	33.7946	15.3017	34.9896	30.3347	29.5858	32.8181	7.28186	19.734	41.1406	19.4791	48.0059
CADAFUBG00004340	AFUB_043500	36.6425	27.5571	36.2848	36.1601	39.6213	33.6637	36.3353	28.5846	17.7515	33.9498	31.208	43.6967	32.9125	46.3469	29.221
CADAFUBG00005089	AFUB_051090	29.5329	26.5807	20.7717	36.0922	30.2986	28.7671	30.1833	23.9177	25.641	24.8965	17.6845	19.734	45.2546	27.5395	35.4826
CADAFUBG00006256	AFUB_063080	21.2432	28.1515	26.5343	36.0883	19.228	23.2585	33.4516	33.2515	17.7515	28.2915	30.1677	21.1436	41.1406	29.5545	37.5698
CADAFUBG00005545	AFUB_055660	59.0657	36.0791	53.099	36.0682	60.5972	57.5343	35.5663	49.0022	23.6687	49.793	48.8925	60.6116	45.2546	29.5545	33.3954
CADAFUBG00009426	AFUB_095240	25.2778	38.2446	41.5688	36.0008	29.1333	21.4223	43.2563	22.1677	49.3097	69.0312	21.8456	33.8297	32.9125	20.8225	54.2675
CADAFUBG00005893	AFUB_059130	44.9909	34.4718	36.4859	35.9882	48.3612	41.6205	39.4113	34.4182	29.5858	33.9498	37.4496	38.0584	37.0265	39.63	31.3082
CADAFUBG00006240	AFUB_062920	32.2872	36.7834	33.5358	35.913	30.2986	34.2757	37.8733	35.0016	37.4754	32.8181	35.369	32.4201	16.4562	34.9281	56.3547
CADAFUBG00005806	AFUB_058270	62.5203	44.2684	42.6366	35.8881	57.1012	67.9394	49.2161	30.3347	53.2545	58.8463	43.6911	25.3723	32.9125	49.7054	25.0466
CADAFUBG00007817	AFUB_078790	48.5337	25.7706	56.335	35.8641	41.3693	55.6981	31.3368	26.2512	19.7239	48.6613	54.0938	66.2499	32.9125	51.7205	22.9593
CADAFUBG00003030	AFUB_030350	26.6463	28.5839	32.2493	35.8404	35.5426	17.7499	22.1088	32.0848	31.5582	32.8181	34.3288	29.601	41.1406	30.8979	35.4826
CADAFUBG00006790	AFUB_068420	18.3005	27.9734	36.6341	35.7682	14.5666	22.0344	24.4158	18.0841	41.4202	24.8965	38.4898	46.5159	41.1406	36.9432	29.221
CADAFUBG00005338	AFUB_053580	36.295	35.1627	32.9933	35.7364	29.1333	43.4567	28.2608	33.8349	43.3925	43.0031	24.9664	31.0106	32.9125	42.9884	31.3082
CADAFUBG00009435	AFUB_095330	33.526	32.9768	34.1884	35.7319	29.7159	37.3361	38.0656	33.2515	27.6134	39.6081	29.1274	33.8297	53.4827	34.9281	18.7849
CADAFUBG00007453	AFUB_075130	21.0548	25.2195	23.1843	35.7043	14.5666	27.543	30.1833	19.8342	25.641	26.0282	32.2482	11.2766	57.5968	16.1207	33.3954
CADAFUBG00000503	AFUB_005010	31.9517	31.8289	19.3633	35.6685	31.4639	32.4395	35.5663	30.3347	29.5858	20.3699	20.8053	16.9149	45.2546	24.181	37.5698
CADAFUBG00000490	AFUB_004880	47.9042	59.421	39.1197	35.6646	54.1879	41.6205	43.4486	61.8361	72.9784	44.1347	47.8522	25.3723	41.1406	26.1961	39.657
CADAFUBG00006639	AFUB_066920	88.3394	56.2069	54.1855	35.6603	76.9119	99.7668	72.6706	62.4195	33.5306	61.1096	67.6173	33.8297	28.7984	51.0488	27.1338
CADAFUBG00003026	AFUB_030310	24.6216	17.883	24.7767	35.6366	30.8813	18.362	11.535	20.4176	21.6963	32.8181	26.0066	15.5053	37.0265	30.2262	39.657
CADAFUBG00005008	AFUB_050280	25.0012	24.3674	25.0546	35.6248	27.9679	22.0344	25.377	28.0013	19.7239	29.4231	26.0066	19.734	24.6843	36.2715	45.9187
CADAFUBG00003708	AFUB_037210	32.5932	28.1207	31.8312	35.6047	30.2986	34.8878	29.4143	33.2515	21.6963	38.4764	26.0066	31.0106	28.7984	36.2715	41.7443
CADAFUBG00001060	AFUB_010550	33.9349	31.4048	36.1233	35.5885	25.6373	42.2326	32.6826	28.0013	33.5306	39.6081	40.5704	28.1914	37.0265	34.2564	35.4826
CADAFUBG00008781	AFUB_088670	43.3605	51.6689	33.8099	35.5606	40.2039	46.5171	51.1386	46.6688	57.1993	43.0031	26.0066	32.4201	32.9125	38.2866	35.4826
CADAFUBG00000266	AFUB_002660	35.0709	27.2878	32.3407	35.5404	29.1333	41.0085	31.7213	24.5011	25.641	36.2131	31.208	29.601	37.0265	38.2866	31.3082
CADAFUBG00004137	AFUB_041490	22.3204	32.6711	34.0678	35.5326	25.0546	19.5861	28.453	32.0848	37.4754	30.5548	36.4093	35.2393	28.7984	42.3167	35.4826
CADAFUBG00006815	AFUB_068670	38.5963	30.0559	45.9982	35.4923	34.9599	42.2326	19.8018	30.9181	39.4478	40.7397	43.6911	53.5637	37.0265	42.3167	27.1338
CADAFUBG00001564	AFUB_015590	32.8992	37.0813	20.9094	35.4608	30.2986	35.4999	32.6826	23.3344	55.2269	31.6865	19.765	11.2766	37.0265	25.5244	43.8315
CADAFUBG00002165	AFUB_021710	28.6736	34.6728	20.2342	35.4284	27.9679	29.3792	37.6811	36.7516	29.5858	16.9749	19.765	23.9627	53.4827	21.4942	31.3082
CADAFUBG00000942	AFUB_009370	19.0863	33.6846	46.554	35.3853	19.8106	18.362	29.7988	23.9177	47.3373	41.8714	54.0938	43.6967	8.22812	43.6601	54.2675
CADAFUBG00005912	AFUB_059320	30.8452	31.3475	35.9935	35.3847	26.8026	34.8878	35.5663	21.0009	37.4754	33.9498	41.6106	32.4201	32.9125	33.5847	39.657
CADAFUBG00001218	AFUB_012130	24.4626	32.336	35.3847	35.3484	25.0546	23.8706	36.1431	33.2515	27.6134	31.6865	36.4093	38.0584	45.2546	31.5696	29.221
CADAFUBG00002634	AFUB_026400	34.2971	23.3489	32.0232	35.3484	35.5426	33.0516	25.377	21.0009	23.6687	41.8714	26.0066	28.1914	45.2546	31.5696	29.221
CADAFUBG00002612	AFUB_026180	37.4897	30.4458	37.2708	35.3244	30.2986	44.6809	29.222	28.5846	33.5306	37.3448	36.4093	38.0584	45.2546	33.5847	27.1338
CADAFUBG00000125	AFUB_001250	27.2904	23.9787	37.3884	35.3126	22.1413	32.4395	18.0715	26.2512	27.6134	35.0814	48.8925	28.1914	32.9125	39.63	33.3954
CADAFUBG00000912	AFUB_009080	34.6178	28.7143	33.6906	35.3087	34.9599	34.2757	21.9165	32.6681	31.5582	29.4231	36.4093	35.2393	28.7984	41.645	35.4826
CADAFUBG00000951	AFUB_009460	47.0035	37.858	39.2838	35.2925	41.3693	52.6377	44.9866	44.9187	23.6687	29.4231	44.7314	43.6967	37.0265	39.63	29.221
CADAFUBG00005816	AFUB_058370	30.4069	36.9539	37.7699	35.2212	32.0466	28.7671	24.8003	36.7516	49.3097	43.0031	32.2482	38.0584	20.5703	32.913	52.1803
CADAFUBG00001865	AFUB_018710	47.7599	41.1293	36.3707	35.2204	47.7786	47.7412	37.1043	35.0016	51.2821	35.0814	41.6106	32.4201	37.0265	45.6752	22.9593
CADAFUBG00007508	AFUB_075680	14.3221	15.5072	30.4191	35.2128	14.5666	14.0775	12.8808	19.8342	13.8067	47.5297	19.765	23.9627	37.0265	26.8678	41.7443
CADAFUBG00001539	AFUB_015340	27.3318	27.0151	32.9879	35.1005	32.6293	22.0344	25.5693	23.9177	31.5582	32.8181	28.0872	38.0584	45.2546	32.913	27.1338
CADAFUBG00001393	AFUB_013880	70.4277	49.6456	54.5366	35.0725	83.3212	57.5343	35.3741	58.336	55.2269	59.9779	41.6106	62.0211	41.1406	36.9432	27.1338
CADAFUBG00008731	AFUB_088170	46.1709	47.2065	43.7708	35.0647	50.1092	42.2326	38.8346	39.6684	63.1164	45.2664	39.5301	46.5159	32.9125	40.9733	31.3082
CADAFUBG00000789	AFUB_007860	42.4571	33.9836	34.7271	35.0568	39.6213	45.2929	36.3353	32.0848	33.5306	43.0031	30.1677	31.0106	24.6843	45.0035	35.4826
CADAFUBG00000435	AFUB_004340	29.3444	33.0025	32.8039	35.0445	25.6373	33.0516	38.6423	26.8345	33.5306	30.5548	31.208	36.6489	37.0265	40.9733	27.1338
CADAFUBG00001284	AFUB_012790	43.4781	40.2085	36.3403	35.0253	35.5426	51.4136	40.5648	42.5852	37.4754	33.9498	42.6509	32.4201	24.6843	28.2112	52.1803
CADAFUBG00002175	AFUB_021810	21.6495	23.7202	18.2914	34.9811	27.3853	15.9137	17.8793	25.6678	27.6134	23.7648	15.604	15.5053	28.7984	30.2262	45.9187
CADAFUBG00000204	AFUB_002040	31.1218	38.306	41.2454	34.9129	27.9679	34.2757	34.4128	39.0851	41.4202	36.2131	35.369	52.1541	32.9125	34.2564	37.5698
CADAFUBG00003930	AFUB_039430	38.3905	40.4702	32.0603	34.8805	43.1172	33.6637	37.4888	48.4188	35.503	48.6613	24.9664	22.5531	49.3687	30.2262	25.0466
CADAFUBG00001167	AFUB_011620	34.2677	45.6258	36.9771	34.8447	36.7079	31.8275	38.0656	55.4192	43.3925	38.4764	30.1677	42.2871	37.0265	38.2866	29.221
CADAFUBG00008206	AFUB_082770	40.6209	35.8716	47.4528	34.8089	39.6213	41.6205	31.7213	44.3353	31.5582	48.6613	45.7717	47.9254	24.6843	46.3469	33.3954
CADAFUBG00007035	AFUB_070870	28.3675	35.0011	19.3938	34.8005	27.9679	28.7671	39.0268	34.4182	31.5582	21.5015	19.765	16.9149	41.1406	40.3017	22.9593
CADAFUBG00000812	AFUB_008080	14.9783	26.0739	22.6603	34.741	12.8186	17.1379	22.301	20.4176	35.503	21.5015	23.9261	22.5531	37.0265	27.5395	39.657
CADAFUBG00003855	AFUB_038680	16.4229	24.8801	44.8186	34.7371	4.07866	28.7671	26.915	28.0013	19.7239	10.1849	50.973	73.2977	32.9125	29.5545	41.7443
CADAFUBG00008342	AFUB_084130	26.081	19.8221	29.8061	34.7371	21.5586	30.6033	15.38	20.4176	23.6687	38.4764	31.208	19.734	32.9125	29.5545	41.7443
CADAFUBG00007217	AFUB_072770	47.0449	45.2823	33.8496	34.689	51.8572	42.2326	45.5633	44.9187	45.3649	40.7397	31.208	29.601	32.9125	33.5847	37.5698
CADAFUBG00001315	AFUB_013100	39.6293	30.0571	24.0009	34.6851	42.5346	36.724	21.9165	26.8345	41.4202	26.0282	33.2885	12.6861	28.7984	35.5998	39.657
CADAFUBG00003056	AFUB_030610	29.7066	21.7179	27.098	34.6689	35.5426	23.8706	23.2623	22.1677	19.7239	22.6332	33.2885	25.3723	37.0265	33.5847	33.3954
CADAFUBG00002800	AFUB_028060	51.7477	43.5364	33.0196	34.6566	71.6679	31.8275	39.6036	49.5856	41.4202	37.3448	40.5704	21.1436	49.3687	29.5545	25.0466
CADAFUBG00008926	AFUB_090120	31.3811	30.5385	28.2881	34.6566	41.9519	20.8103	21.9165	36.1683	33.5306	37.3448	24.9664	22.5531	49.3687	29.5545	25.0466
CADAFUBG00006574	AFUB_066240	17.0176	17.3473	44.418	34.6404	16.8973	17.1379	18.456	9.91711	23.6687	33.9498	26.0066	73.2977	57.5968	27.5395	18.7849
CADAFUBG00008656	AFUB_087440	10.0229	29.6097	9.45135	34.6247	15.1493	4.89653	22.6855	22.751	43.3925	4.52664	8.32212	15.5053	41.1406	35.5998	27.1338
CADAFUBG00005090	AFUB_051100	39.2792	48.2766	50.4255	34.5408	44.2826	34.2757	34.9896	56.5859	53.2545	49.793	43.6911	57.7924	28.7984	47.6903	27.1338
CADAFUBG00007172	AFUB_072320	43.9579	47.6072	37.1173	34.5372	40.7866	47.1291	40.5648	49.0022	53.2545	36.2131	38.4898	36.6489	32.9125	26.8678	43.8315
CADAFUBG00005652	AFUB_056730	31.3103	38.9741	29.3826	34.4852	32.6293	29.9913	34.0283	51.3356	31.5582	33.9498	26.0066	28.1914	28.7984	32.913	41.7443
CADAFUBG00008517	AFUB_085860	49.143	130.872	17.1188	34.4489	53.6052	44.6809	178.408	109.672	104.537	27.1598	7.28186	16.9149	41.1406	30.8979	31.3082
CADAFUBG00008423	AFUB_084930	18.1682	13.919	36.6871	34.4324	19.8106	16.5258	6.92101	5.25024	29.5858	26.0282	33.2885	50.7446	41.1406	51.7205	10.4361
CADAFUBG00007211	AFUB_072710	37.1249	32.4702	43.747	34.3974	32.6293	41.6205	34.9896	21.0009	41.4202	49.793	40.5704	40.8776	12.3422	47.0186	43.8315
CADAFUBG00005343	AFUB_053630	40.2267	45.1245	34.2531	34.3807	43.1172	37.3361	43.2563	40.8352	51.2821	20.3699	26.0066	56.3829	45.2546	34.9281	22.9593
CADAFUBG00006250	AFUB_063020	27.2463	35.4773	38.5865	34.3527	23.8893	30.6033	35.5663	37.335	33.5306	43.0031	33.2885	39.468	41.1406	38.9583	22.9593
CADAFUBG00001629	AFUB_016240	65.7838	61.1128	33.9672	34.3497	61.1799	70.3877	61.1356	47.2521	74.9508	38.4764	43.6911	19.734	20.5703	28.2112	54.2675
CADAFUBG00006922	AFUB_069740	34.6472	35.2997	36.4304	34.337	33.7946	35.4999	38.4501	28.0013	39.4478	41.8714	36.4093	31.0106	24.6843	47.0186	31.3082
CADAFUBG00008550	AFUB_086180	14.5252	32.4571	15.819	34.3251	18.6453	10.4051	40.7571	40.8352	15.7791	15.8432	6.24159	25.3723	45.2546	20.1508	37.5698
CADAFUBG00005583	AFUB_056040	21.7377	35.0517	25.3033	34.2932	23.8893	19.5861	37.8733	39.6684	27.6134	20.3699	30.1677	25.3723	37.0265	26.1961	39.657
CADAFUBG00009199	AFUB_092960	40.5621	45.8975	55.8944	34.2929	41.9519	39.1723	46.9091	51.3356	39.4478	54.3196	49.9327	63.4307	28.7984	49.0337	25.0466
CADAFUBG00002929	AFUB_029340	28.8326	26.7942	41.5763	34.2893	33.7946	23.8706	20.3785	24.5011	35.503	41.8714	40.5704	42.2871	32.9125	28.2112	41.7443
CADAFUBG00003527	AFUB_035400	30.4069	25.8359	29.5837	34.2854	32.0466	28.7671	21.532	30.3347	25.641	33.9498	32.2482	22.5531	28.7984	30.2262	43.8315
CADAFUBG00002961	AFUB_029660	33.7706	29.2866	40.1442	34.2815	44.2826	23.2585	24.8003	31.5014	31.5582	41.8714	44.7314	33.8297	24.6843	32.2413	45.9187
CADAFUBG00006990	AFUB_070420	25.2778	40.5978	33.2591	34.2652	29.1333	21.4223	38.0656	34.4182	49.3097	31.6865	38.4898	29.601	32.9125	30.2262	39.657
CADAFUBG00002041	AFUB_020470	39.5705	37.368	49.7132	34.2294	44.8652	34.2757	39.9881	32.6681	39.4478	36.2131	55.1341	57.7924	20.5703	38.2866	43.8315
CADAFUBG00004916	AFUB_049360	14.9048	24.2739	14.3961	34.2172	15.732	14.0775	15.9568	23.3344	33.5306	12.4483	16.6442	14.0957	32.9125	34.2564	35.4826
CADAFUBG00005800	AFUB_058210	38.1459	39.3433	37.2696	34.2093	28.5506	47.7412	44.0253	38.5017	35.503	41.8714	33.2885	36.6489	24.6843	38.2866	39.657
CADAFUBG00001059	AFUB_010540	31.9811	29.5415	34.924	34.197	30.2986	33.6637	30.76	36.1683	21.6963	28.2915	42.6509	33.8297	37.0265	34.2564	31.3082
CADAFUBG00008552	AFUB_086200	11.2912	22.0956	15.0037	34.1817	13.4013	9.181	21.3398	29.168	15.7791	11.3166	8.32212	25.3723	28.7984	19.4791	54.2675
CADAFUBG00002511	AFUB_025170	34.5002	75.7459	64.7869	34.1735	39.6213	29.3792	87.0894	61.2527	78.8955	54.3196	78.0199	62.0211	12.3422	46.3469	43.8315
CADAFUBG00006862	AFUB_069140	48.8985	41.9257	38.0729	34.1691	39.0386	58.7584	41.9106	38.5017	45.3649	30.5548	34.3288	49.335	32.9125	38.2866	31.3082
CADAFUBG00005175	AFUB_051950	40.8975	33.4805	41.3105	34.149	40.7866	41.0085	24.9925	47.8355	27.6134	53.188	27.0469	43.6967	37.0265	38.2866	27.1338
CADAFUBG00000930	AFUB_009250	39.4115	44.902	45.0268	34.1411	39.0386	39.7843	38.4501	54.8358	41.4202	44.1347	41.6106	49.335	28.7984	42.3167	31.3082
CADAFUBG00006183	AFUB_062050	33.9911	41.825	36.0173	34.1411	35.5426	32.4395	44.0253	42.0019	39.4478	29.4231	40.5704	38.0584	28.7984	42.3167	31.3082
CADAFUBG00002046	AFUB_020520	23.9093	26.8118	28.8957	34.1288	22.724	25.0947	27.8763	21.0009	31.5582	36.2131	16.6442	33.8297	41.1406	38.2866	22.9593
CADAFUBG00009830	AFUB_099340	10.1699	24.5317	16.3047	34.1096	9.32265	11.0172	11.535	18.6675	43.3925	18.1065	12.4832	18.3244	28.7984	25.5244	48.0059
CADAFUBG00001073	AFUB_010680	12.2681	25.6351	13.8415	34.0693	11.0706	13.4655	28.0685	19.2509	29.5858	14.7116	19.765	7.04786	37.0265	25.5244	39.657
CADAFUBG00003784	AFUB_037970	18.3152	21.3611	37.2721	34.0497	13.984	22.6465	17.3025	25.0845	21.6963	32.8181	39.5301	39.468	16.4562	35.5998	50.0931
CADAFUBG00008155	AFUB_082260	27.1287	30.6602	26.3874	34.005	28.5506	25.7068	28.8375	25.6678	37.4754	32.8181	32.2482	14.0957	45.2546	27.5395	29.221
CADAFUBG00002890	AFUB_028950	14.425	19.6973	23.1618	34.0011	10.488	18.362	16.5335	16.9174	25.641	18.1065	26.0066	25.3723	41.1406	29.5545	31.3082
CADAFUBG00008757	AFUB_088430	38.1579	33.2733	56.0442	33.9933	40.2039	36.1119	25.9538	34.4182	39.4478	69.0312	38.4898	60.6116	32.9125	33.5847	35.4826
CADAFUBG00003514	AFUB_035270	44.9615	30.8511	35.4164	33.9329	49.5266	40.3964	22.4933	38.5017	31.5582	36.2131	48.8925	21.1436	45.2546	33.5847	22.9593
CADAFUBG00005433	AFUB_054530	33.5407	30.5186	56.9626	33.8971	29.1333	37.9481	27.1073	30.9181	33.5306	64.5046	45.7717	60.6116	32.9125	41.645	27.1338
CADAFUBG00003570	AFUB_035830	34.8651	40.2395	39.2003	33.8454	37.2906	32.4395	37.2966	42.0019	41.4202	27.1598	50.973	39.468	37.0265	24.8527	39.657
CADAFUBG00003838	AFUB_038510	34.1354	17.7401	27.9347	33.8371	41.9519	26.3189	19.8018	21.5843	11.8343	31.6865	23.9261	28.1914	53.4827	18.8074	29.221
CADAFUBG00008928	AFUB_090140	23.8064	33.1471	28.5051	33.8013	26.8026	20.8103	20.1863	43.752	35.503	31.6865	27.0469	26.7819	41.1406	26.8678	33.3954
CADAFUBG00002491	AFUB_024970	34.7916	42.1633	35.7406	33.7934	40.2039	29.3792	33.0671	46.0854	47.3373	28.2915	43.6911	35.2393	32.9125	30.8979	37.5698
CADAFUBG00005603	AFUB_056240	23.0794	26.6558	33.8496	33.7772	19.228	26.9309	27.4918	26.8345	25.641	40.7397	31.208	29.601	41.1406	28.8829	31.3082
CADAFUBG00008313	AFUB_083840	60.493	50.4342	31.8946	33.7772	64.6759	56.3101	51.9076	56.0025	43.3925	31.6865	30.1677	33.8297	41.1406	28.8829	31.3082
CADAFUBG00005165	AFUB_051850	38.1606	25.3475	39.4532	33.7532	27.9679	48.3533	25.7615	28.5846	21.6963	32.8181	48.8925	36.6489	41.1406	30.8979	29.221
CADAFUBG00003720	AFUB_037330	40.4445	24.2446	23.2586	33.7492	46.6132	34.2757	33.2593	25.6678	13.8067	31.6865	19.765	18.3244	37.0265	32.913	31.3082
CADAFUBG00005588	AFUB_056090	31.7459	28.3031	41.8621	33.7409	39.6213	23.8706	22.8778	34.4182	27.6134	39.6081	43.6911	42.2871	53.4827	26.8678	20.8721
CADAFUBG00003862	AFUB_038750	51.1998	51.332	34.9532	33.7252	44.8652	57.5343	44.7943	46.0854	63.1164	33.9498	38.4898	32.4201	37.0265	34.9281	29.221
CADAFUBG00006786	AFUB_068380	51.3615	46.6767	57.1516	33.6693	38.4559	64.267	41.7183	49.0022	49.3097	48.6613	55.1341	67.6594	28.7984	42.9884	29.221
CADAFUBG00009825	AFUB_099290	16.1904	31.2668	32.1537	33.6539	1.16533	31.2154	25.1848	29.168	39.4478	14.7116	43.6911	38.0584	20.5703	28.2112	52.1803
CADAFUBG00007950	AFUB_080220	29.4006	46.9577	20.1666	33.598	35.5426	23.2585	33.6438	46.0854	61.144	16.9749	32.2482	11.2766	12.3422	36.2715	52.1803
CADAFUBG00008807	AFUB_088930	38.9584	33.0942	38.912	33.5936	44.8652	33.0516	34.0283	29.7513	35.503	38.4764	41.6106	36.6489	32.9125	28.2112	39.657
CADAFUBG00003651	AFUB_036640	21.7377	30.7848	29.1656	33.5818	23.8893	19.5861	22.8778	37.9184	31.5582	39.6081	23.9261	23.9627	20.5703	34.2564	45.9187
CADAFUBG00006024	AFUB_060440	61.649	73.4917	56.2502	33.5809	43.1172	80.1807	51.9076	60.086	108.481	58.8463	67.6173	42.2871	37.0265	47.0186	16.6977
CADAFUBG00004180	AFUB_041910	27.0405	22.9822	26.2576	33.5577	32.0466	22.0344	12.304	25.0845	31.5582	27.1598	33.2885	18.3244	20.5703	36.2715	43.8315
CADAFUBG00005123	AFUB_051430	27.7261	46.4278	39.3752	33.5253	29.1333	26.3189	43.8331	56.0025	39.4478	24.8965	31.208	62.0211	37.0265	32.2413	31.3082
CADAFUBG00009036	AFUB_091230	21.405	26.4219	17.6759	33.5253	12.8186	29.9913	30.5678	15.1673	33.5306	23.7648	20.8053	8.45743	37.0265	32.2413	31.3082
CADAFUBG00006182	AFUB_062040	62.7208	40.3685	34.9002	33.4733	73.4159	52.0257	42.2951	47.2521	31.5582	32.8181	43.6911	28.1914	32.9125	38.2866	29.221
CADAFUBG00004597	AFUB_046060	22.2763	35.9404	48.1635	33.4573	26.8026	17.7499	25.9538	12.8339	69.0336	38.4764	46.8119	59.202	8.22812	69.1845	22.9593
CADAFUBG00007545	AFUB_076050	23.3561	19.2549	24.6933	33.3853	20.3933	26.3189	28.0685	19.8342	9.86194	22.6332	21.8456	29.601	49.3687	19.4791	31.3082
CADAFUBG00003020	AFUB_030250	19.0863	22.7173	21.7961	33.3333	19.8106	18.362	18.6483	14.0006	35.503	22.6332	14.5637	28.1914	45.2546	25.5244	29.221
CADAFUBG00005916	AFUB_059360	22.6999	38.6238	34.9679	33.2897	22.1413	23.2585	38.4501	47.8355	29.5858	32.8181	31.208	40.8776	24.6843	37.6149	37.5698
CADAFUBG00000292	AFUB_002920	44.5699	38.1404	36.6858	33.2858	40.7866	48.3533	31.7213	37.335	45.3649	38.4764	40.5704	31.0106	20.5703	39.63	39.657
CADAFUBG00000806	AFUB_008020	43.8697	41.7056	36.5335	33.2858	44.2826	43.4567	41.3338	44.3353	39.4478	32.8181	45.7717	31.0106	20.5703	39.63	39.657
CADAFUBG00008377	AFUB_084480	39.7763	47.9667	46.1768	33.2731	36.7079	42.8447	31.3368	45.502	67.0612	32.8181	43.6911	62.0211	24.6843	58.4374	16.6977
CADAFUBG00003945	AFUB_039580	27.2022	32.1848	41.1936	33.2534	25.6373	28.7671	32.1058	30.9181	33.5306	30.5548	43.6911	49.335	37.0265	35.5998	27.1338
CADAFUBG00002037	AFUB_020430	27.0258	15.3436	13.5782	33.2498	32.6293	21.4223	16.918	19.2509	9.86194	16.9749	12.4832	11.2766	41.1406	14.7773	43.8315
CADAFUBG00008157	AFUB_082280	21.4611	26.7573	23.1355	33.2179	22.724	20.1982	29.991	28.5846	21.6963	31.6865	20.8053	16.9149	32.9125	20.8225	45.9187
CADAFUBG00000533	AFUB_005310	31.9811	44.945	42.2898	33.2136	30.2986	33.6637	53.8301	45.502	35.503	58.8463	42.6509	25.3723	20.5703	45.6752	33.3954
CADAFUBG00003224	AFUB_032290	23.165	37.5551	23.7377	33.1899	27.9679	18.362	37.1043	26.2512	49.3097	28.2915	26.0066	16.9149	28.7984	24.8527	45.9187
CADAFUBG00005229	AFUB_052490	25.0894	22.5677	27.9438	33.1458	24.472	25.7068	23.839	22.1677	21.6963	28.2915	30.1677	25.3723	32.9125	26.8678	39.657
CADAFUBG00004004	AFUB_040170	30.5686	24.4527	24.1704	33.1418	25.6373	35.4999	27.2995	20.4176	25.641	21.5015	27.0469	23.9627	28.7984	28.8829	41.7443
CADAFUBG00001549	AFUB_015440	32.664	18.3878	23.1556	33.1374	39.6213	25.7068	24.8003	14.584	15.7791	40.7397	10.4027	18.3244	49.3687	20.8225	29.221
CADAFUBG00007380	AFUB_074400	39.0613	40.3689	37.3926	33.0938	40.7866	37.3361	39.7958	37.9184	43.3925	49.793	42.6509	19.734	28.7984	32.913	37.5698
CADAFUBG00000053	AFUB_000530	34.5002	30.5509	33.8216	33.0893	39.6213	29.3792	25.9538	26.2512	39.4478	30.5548	38.4898	32.4201	49.3687	24.8527	25.0466
CADAFUBG00009189	AFUB_092770	42.866	50.1675	36.7017	33.0775	35.5426	50.1895	44.2176	43.1686	63.1164	32.8181	36.4093	40.8776	37.0265	30.8979	31.3082
CADAFUBG00004254	AFUB_042650	41.7421	35.8586	21.8303	33.0775	43.6999	39.7843	39.9881	32.0848	35.503	18.1065	33.2885	14.0957	37.0265	30.8979	31.3082
CADAFUBG00009058	AFUB_091450	29.8536	31.0773	47.8142	33.0535	29.7159	29.9913	35.9508	35.5849	21.6963	47.5297	39.5301	56.3829	37.0265	32.913	29.221
CADAFUBG00003599	AFUB_036120	5.94426	17.5016	8.79622	33.0337	6.99199	4.89653	19.225	17.5008	15.7791	6.78996	8.32212	11.2766	49.3687	10.0754	39.657
CADAFUBG00000170	AFUB_001700	30.4804	23.5808	24.0064	33.0295	29.1333	31.8275	27.684	23.3344	19.7239	28.2915	19.765	23.9627	37.0265	34.9281	27.1338
CADAFUBG00005604	AFUB_056250	31.3397	30.4367	35.0977	33.0133	31.4639	31.2154	26.7228	35.0016	29.5858	38.4764	30.1677	36.6489	45.2546	32.913	20.8721
CADAFUBG00000280	AFUB_002800	22.5115	23.7256	33.484	33.0093	17.48	27.543	26.146	23.3344	21.6963	19.2382	33.2885	47.9254	41.1406	34.9281	22.9593
CADAFUBG00000418	AFUB_004170	30.0714	21.1975	26.9261	33.001	33.2119	26.9309	21.3398	24.5011	17.7515	28.2915	22.8858	29.601	57.5968	28.8829	12.5233
CADAFUBG00000100	AFUB_001000	13.6512	22.6938	14.9878	32.9537	16.8973	10.4051	17.4948	21.0009	29.5858	16.9749	12.4832	15.5053	41.1406	20.1508	37.5698
CADAFUBG00006314	AFUB_063650	53.5865	38.5595	28.3807	32.9258	59.4319	47.7412	45.5633	48.4188	21.6963	36.2131	24.9664	23.9627	37.0265	24.181	37.5698
CADAFUBG00000039	AFUB_000390	36.1039	50.1272	18.3828	32.9179	36.7079	35.4999	52.2921	50.7523	47.3373	27.1598	12.4832	15.5053	28.7984	28.2112	41.7443
CADAFUBG00001871	AFUB_018770	26.8374	30.819	29.6739	32.9135	27.9679	25.7068	28.453	34.4182	29.5858	41.8714	26.0066	21.1436	49.3687	20.1508	29.221
CADAFUBG00005571	AFUB_055920	27.3198	29.7198	31.0755	32.9101	20.976	33.6637	30.1833	27.4179	31.5582	40.7397	22.8858	29.601	20.5703	32.2413	45.9187
CADAFUBG00005282	AFUB_053020	35.0121	31.7783	40.8139	32.8699	31.4639	38.5602	36.7198	25.0845	33.5306	38.4764	37.4496	46.5159	28.7984	32.2413	37.5698
CADAFUBG00000506	AFUB_005040	47.657	37.0535	32.7405	32.8497	51.8572	43.4567	34.9896	52.5024	23.6687	37.3448	27.0469	33.8297	32.9125	32.2413	33.3954
CADAFUBG00009600	AFUB_096980	32.5491	23.8549	32.4675	32.8458	32.0466	33.0516	28.6453	19.2509	23.6687	22.6332	39.5301	35.2393	28.7984	34.2564	35.4826
CADAFUBG00005396	AFUB_054160	31.5014	15.9316	37.6748	32.8257	25.0546	37.9481	20.5708	13.4173	13.8067	53.188	26.0066	33.8297	32.9125	34.2564	31.3082
CADAFUBG00006919	AFUB_069710	29.0651	32.4982	26.9036	32.8139	36.7079	21.4223	25.1848	46.6688	25.641	28.2915	27.0469	25.3723	20.5703	40.3017	37.5698
CADAFUBG00004268	AFUB_042790	36.3952	26.0913	30.7062	32.8056	37.2906	35.4999	24.9925	25.6678	27.6134	40.7397	26.0066	25.3723	37.0265	34.2564	27.1338
CADAFUBG00004403	AFUB_044130	1.18003	6.52451	7.50059	32.8015	1.748	0.612067	13.073	0.58336	5.91716	10.1849	1.04027	11.2766	65.8249	3.35847	29.221
CADAFUBG00008874	AFUB_089600	27.3024	22.3546	34.0983	32.7854	33.7946	20.8103	19.0328	20.4176	27.6134	31.6865	35.369	35.2393	41.1406	34.2564	22.9593
CADAFUBG00001394	AFUB_013890	47.6129	35.5456	28.9603	32.7776	53.6052	41.6205	41.9106	39.0851	25.641	32.8181	34.3288	19.734	32.9125	38.2866	27.1338
CADAFUBG00009046	AFUB_091330	12.8507	25.403	8.58048	32.7544	12.236	13.4655	20.9553	25.6678	29.5858	7.92161	9.36239	8.45743	16.4562	27.5395	54.2675
CADAFUBG00002613	AFUB_026190	48.0071	42.9941	47.5296	32.6937	50.1092	45.905	36.1431	45.502	47.3373	45.2664	39.5301	57.7924	20.5703	50.3771	27.1338
CADAFUBG00002835	AFUB_028410	21.2285	31.7724	39.1119	32.6739	19.8106	22.6465	16.5335	21.5843	57.1993	35.0814	34.3288	47.9254	32.9125	27.5395	37.5698
CADAFUBG00000544	AFUB_005420	29.7801	42.8535	31.5783	32.6499	32.6293	26.9309	43.8331	47.2521	37.4754	32.8181	28.0872	33.8297	32.9125	29.5545	35.4826
CADAFUBG00009219	AFUB_093160	33.5554	42.2848	26.2631	32.6499	28.5506	38.5602	47.2936	36.1683	43.3925	29.4231	19.765	29.601	32.9125	29.5545	35.4826
CADAFUBG00003775	AFUB_037880	36.5569	29.4835	41.0455	32.642	30.8813	42.2326	29.0298	23.9177	35.503	39.6081	42.6509	40.8776	24.6843	33.5847	39.657
CADAFUBG00000194	AFUB_001940	19.1892	27.7572	22.8735	32.6219	15.732	22.6465	25.1848	34.4182	23.6687	29.4231	16.6442	22.5531	28.7984	33.5847	35.4826
CADAFUBG00001941	AFUB_019470	36.8309	30.73	30.9866	32.5856	44.2826	29.3792	17.8793	30.9181	43.3925	28.2915	32.2482	32.4201	41.1406	31.5696	25.0466
CADAFUBG00005200	AFUB_052200	58.5419	45.1033	42.0582	32.5143	57.1012	59.9825	41.5261	48.4188	45.3649	57.7146	37.4496	31.0106	24.6843	24.8527	48.0059
CADAFUBG00000214	AFUB_002140	27.7702	27.7186	42.4551	32.5135	27.3853	28.1551	32.8748	28.5846	21.6963	39.6081	42.6509	45.1063	41.1406	37.6149	18.7849
CADAFUBG00003779	AFUB_037920	46.5063	27.6757	34.42	32.502	48.9439	44.0688	22.301	29.168	31.5582	40.7397	34.3288	28.1914	37.0265	20.8225	39.657
CADAFUBG00002742	AFUB_027490	33.4231	28.1077	40.99	32.4903	33.7946	33.0516	25.5693	29.168	29.5858	47.5297	41.6106	33.8297	24.6843	26.8678	45.9187
CADAFUBG00006946	AFUB_069980	17.6738	24.9532	29.474	32.4824	15.1493	20.1982	29.6065	21.5843	23.6687	45.2664	33.2885	9.867	16.4562	30.8979	50.0931
CADAFUBG00000733	AFUB_007300	34.9653	24.0069	38.11	32.4741	45.4479	24.4827	25.1848	35.0016	11.8343	37.3448	33.2885	43.6967	32.9125	24.8527	39.657
CADAFUBG00003743	AFUB_037560	33.9764	46.6249	32.596	32.4383	36.1253	31.8275	40.7571	47.8355	51.2821	32.8181	35.369	29.601	20.5703	32.913	43.8315
CADAFUBG00001152	AFUB_011470	31.3864	36.7736	41.7415	32.4265	17.48	45.2929	30.76	36.1683	43.3925	30.5548	50.973	43.6967	8.22812	38.9583	50.0931
CADAFUBG00006191	AFUB_062130	26.5928	15.5803	23.2465	32.426	13.4013	39.7843	27.684	5.25024	13.8067	23.7648	33.2885	12.6861	32.9125	28.8829	35.4826
CADAFUBG00003979	AFUB_039920	10.6938	13.3098	25.1857	32.4215	12.8186	8.56893	13.6498	10.5005	15.7791	22.6332	17.6845	35.2393	53.4827	20.8225	22.9593
CADAFUBG00003851	AFUB_038640	28.7324	34.3492	19.5327	32.3936	25.6373	31.8275	27.8763	39.6684	35.503	23.7648	24.9664	9.867	49.3687	24.8527	22.9593
CADAFUBG00005917	AFUB_059370	36.3805	43.5909	40.8048	32.37	37.8733	34.8878	49.6006	33.8349	47.3373	41.8714	31.208	49.335	24.6843	36.9432	35.4826
CADAFUBG00001884	AFUB_018900	41.3653	49.3248	50.3232	32.3141	34.3773	48.3533	49.0238	59.5027	39.4478	33.9498	63.4562	53.5637	16.4562	45.0035	35.4826
CADAFUBG00008816	AFUB_089020	25.8605	31.4777	31.2407	32.3097	30.2986	21.4223	30.5678	30.3347	33.5306	29.4231	33.2885	31.0106	37.0265	36.9432	22.9593
CADAFUBG00000416	AFUB_004150	17.2501	19.15	17.5753	32.2541	19.8106	14.6896	24.0313	21.5843	11.8343	23.7648	17.6845	11.2766	37.0265	22.1659	37.5698
CADAFUBG00005669	AFUB_056900	34.6178	28.9572	35.0434	32.1702	34.9599	34.2757	33.4516	29.7513	23.6687	41.8714	32.2482	31.0106	24.6843	34.2564	37.5698
CADAFUBG00005251	AFUB_052710	50.1026	28.0079	31.2449	32.1702	64.0932	36.1119	24.9925	37.335	21.6963	44.1347	27.0469	22.5531	24.6843	34.2564	37.5698
CADAFUBG00009715	AFUB_098190	29.724	27.3781	26.6745	32.1579	22.724	36.724	32.2981	32.0848	17.7515	18.1065	28.0872	33.8297	37.0265	30.2262	29.221
CADAFUBG00000875	AFUB_008710	47.3095	28.5993	45.7178	32.1501	41.3693	53.2498	30.1833	28.0013	27.6134	53.188	37.4496	46.5159	28.7984	34.2564	33.3954
CADAFUBG00007792	AFUB_078540	29.6799	34.2717	36.9929	32.1221	24.472	34.8878	38.4501	36.7516	27.6134	40.7397	36.4093	33.8297	24.6843	38.2866	33.3954
CADAFUBG00002616	AFUB_026220	17.7152	23.9757	21.1727	32.1137	25.6373	9.79306	14.0343	20.4176	37.4754	21.5015	16.6442	25.3723	41.1406	32.2413	22.9593
CADAFUBG00003137	AFUB_031420	26.0222	28.5785	24.4178	32.102	23.8893	28.1551	25.9538	26.2512	33.5306	16.9749	28.0872	28.1914	28.7984	38.2866	29.221
CADAFUBG00008531	AFUB_085990	20.9078	32.7799	14.0018	32.0866	20.3933	21.4223	45.9478	32.6681	19.7239	13.5799	7.28186	21.1436	20.5703	23.5093	52.1803
CADAFUBG00001185	AFUB_011800	40.2414	33.9589	19.2006	32.0503	42.5346	37.9481	33.0671	43.1686	25.641	22.6332	16.6442	18.3244	32.9125	21.4942	41.7443
CADAFUBG00008413	AFUB_084830	18.1976	26.161	18.1762	32.0263	18.6453	17.7499	26.146	22.751	29.5858	24.8965	19.765	9.867	32.9125	23.5093	39.657
CADAFUBG00008061	AFUB_081330	12.53	21.7891	12.8634	32.014	12.8186	12.2413	19.225	14.584	31.5582	12.4483	17.6845	8.45743	45.2546	19.4791	31.3082
CADAFUBG00001840	AFUB_018460	10.1993	18.7803	9.405	31.9743	8.15732	12.2413	19.0328	11.6672	25.641	9.05327	13.5235	5.63829	28.7984	29.5545	37.5698
CADAFUBG00003731	AFUB_037440	27.2757	29.0317	30.9269	31.962	22.724	31.8275	18.8405	26.8345	41.4202	21.5015	37.4496	33.8297	41.1406	25.5244	29.221
CADAFUBG00007424	AFUB_074840	29.5035	26.2052	29.9159	31.934	31.4639	27.543	19.4173	25.6678	33.5306	27.1598	30.1677	32.4201	37.0265	29.5545	29.221
CADAFUBG00004035	AFUB_040480	53.1509	37.0341	29.3521	31.9301	52.4399	53.8619	37.6811	37.9184	35.503	32.8181	27.0469	28.1914	32.9125	31.5696	31.3082
CADAFUBG00007176	AFUB_072360	34.3706	43.2607	40.7397	31.8462	32.6293	36.1119	41.5261	35.0016	53.2545	24.8965	39.5301	57.7924	20.5703	43.6601	31.3082
CADAFUBG00007190	AFUB_072500	36.1921	30.8503	34.1671	31.8462	33.2119	39.1723	29.991	25.0845	37.4754	35.0814	36.4093	31.0106	20.5703	43.6601	31.3082
CADAFUBG00000123	AFUB_001230	23.7209	25.597	41.6806	31.8063	18.0626	29.3792	23.4545	35.5849	17.7515	28.2915	53.0535	43.6967	37.0265	20.8225	37.5698
CADAFUBG00002628	AFUB_026340	44.2492	38.8006	43.0743	31.802	41.3693	47.1291	30.9523	51.919	33.5306	26.0282	46.8119	56.3829	24.6843	45.6752	25.0466
CADAFUBG00005021	AFUB_050410	29.4447	41.4884	18.4992	31.7705	33.7946	25.0947	42.4873	32.6681	49.3097	21.5015	11.4429	22.5531	24.6843	28.8829	41.7443
CADAFUBG00005919	AFUB_059390	32.084	29.7651	31.5107	31.7543	26.2199	37.9481	32.8748	26.8345	29.5858	32.8181	40.5704	21.1436	32.9125	26.8678	35.4826
CADAFUBG00007081	AFUB_071330	59.8101	61.3896	36.3031	31.7302	55.3532	64.267	95.1639	65.3363	23.6687	27.1598	43.6911	38.0584	32.9125	28.8829	33.3954
CADAFUBG00007795	AFUB_078570	43.287	34.7892	30.763	31.7146	43.1172	43.4567	24.2235	36.7516	43.3925	28.2915	30.1677	33.8297	16.4562	36.9432	41.7443
CADAFUBG00003282	AFUB_032870	39.2498	33.1855	25.6701	31.69	45.4479	33.0516	31.9135	42.0019	25.641	29.4231	20.8053	26.7819	41.1406	28.8829	25.0466
CADAFUBG00007093	AFUB_071450	83.8491	96.3932	54.9547	31.6665	85.0692	82.629	77.8614	132.423	78.8955	46.398	39.5301	78.936	16.4562	40.9733	37.5698
CADAFUBG00002871	AFUB_028770	31.5869	27.1834	21.317	31.659	33.7946	29.3792	27.4918	40.2518	13.8067	33.9498	18.7248	11.2766	16.4562	22.1659	56.3547
CADAFUBG00000414	AFUB_004130	36.4246	33.3265	32.309	31.6542	36.1253	36.724	33.8361	22.751	43.3925	39.6081	29.1274	28.1914	28.7984	36.9432	29.221
CADAFUBG00006464	AFUB_065140	30.7717	40.0531	39.2337	31.6463	29.7159	31.8275	30.3755	38.5017	51.2821	47.5297	40.5704	29.601	20.5703	40.9733	33.3954
CADAFUBG00005372	AFUB_053920	36.6278	27.141	38.6487	31.638	40.2039	33.0516	26.5305	23.3344	31.5582	40.7397	34.3288	40.8776	37.0265	34.9281	22.9593
CADAFUBG00003766	AFUB_037790	38.202	34.4187	36.1684	31.603	38.4559	37.9481	24.2235	45.502	33.5306	39.6081	32.2482	36.6489	8.22812	30.2262	56.3547
CADAFUBG00009738	AFUB_098420	22.2348	28.794	25.0162	31.5947	16.3146	28.1551	22.8778	28.0013	35.503	27.1598	23.9261	23.9627	24.6843	24.181	45.9187
CADAFUBG00002526	AFUB_025320	4.74953	4.25495	8.20326	31.5819	5.82666	3.6724	8.45901	2.33344	1.97239	6.78996	9.36239	8.45743	61.7109	10.0754	22.9593
CADAFUBG00003537	AFUB_035500	4.98206	7.67065	3.33529	31.5706	8.73998	1.22413	1.538	1.75008	19.7239	3.39498	5.20133	1.40957	24.6843	26.1961	43.8315
CADAFUBG00009861	AFUB_099650	20.69	34.0063	14.3948	31.5623	16.8973	24.4827	20.763	28.0013	53.2545	16.9749	13.5235	12.6861	41.1406	20.1508	33.3954
CADAFUBG00002347	AFUB_023530	17.8328	26.4143	19.0537	31.5103	20.976	14.6896	22.8778	16.9174	39.4478	27.1598	18.7248	11.2766	37.0265	26.1961	31.3082
CADAFUBG00001288	AFUB_012830	65.2719	38.6749	54.7456	31.5099	69.3372	61.2067	34.7973	43.752	37.4754	61.1096	50.973	52.1541	28.7984	49.0337	16.6977
CADAFUBG00000382	AFUB_003810	35.1123	27.2279	39.6176	31.4705	39.6213	30.6033	25.5693	34.4182	21.6963	46.398	30.1677	42.2871	20.5703	36.2715	37.5698
CADAFUBG00003666	AFUB_036790	23.3855	41.0151	39.5604	31.4543	19.228	27.543	37.8733	43.752	41.4202	38.4764	52.0133	28.1914	28.7984	34.2564	31.3082
CADAFUBG00006474	AFUB_065240	35.7097	37.2525	29.8007	31.4543	40.2039	31.2154	24.2235	30.3347	57.1993	28.2915	34.3288	26.7819	28.7984	34.2564	31.3082
CADAFUBG00009907	AFUB_100110	34.3265	35.5502	33.2048	31.4426	34.3773	34.2757	33.4516	39.6684	33.5306	35.0814	40.5704	23.9627	16.4562	40.3017	37.5698
CADAFUBG00003269	AFUB_032740	26.3576	23.6314	26.3185	31.4421	22.724	29.9913	26.5305	28.5846	15.7791	29.4231	31.208	18.3244	41.1406	30.2262	22.9593
CADAFUBG00008554	AFUB_086220	21.417	33.3239	26.8018	31.4264	24.472	18.362	24.8003	39.6684	35.503	32.8181	20.8053	26.7819	24.6843	38.2866	31.3082
CADAFUBG00001777	AFUB_017820	34.5002	28.9293	23.9163	31.3708	39.6213	29.3792	33.4516	35.5849	17.7515	20.3699	26.0066	25.3723	24.6843	23.5093	45.9187
CADAFUBG00003961	AFUB_039740	24.5949	25.0505	23.3391	31.3585	19.8106	29.3792	25.9538	21.5843	27.6134	22.6332	33.2885	14.0957	37.0265	19.4791	37.5698
CADAFUBG00009829	AFUB_099330	8.68386	29.9782	6.00754	31.3507	7.57465	9.79306	15.9568	12.8339	61.144	7.92161	7.28186	2.81914	28.7984	23.5093	41.7443
CADAFUBG00001816	AFUB_018220	71.8042	34.3685	57.6398	31.3503	53.0226	90.5859	22.8778	30.9181	49.3097	41.8714	67.6173	63.4307	20.5703	46.3469	27.1338
CADAFUBG00000529	AFUB_005270	41.9747	33.4286	36.6858	31.342	46.6132	37.3361	36.1431	38.5017	25.641	30.5548	30.1677	49.335	37.0265	40.3017	16.6977
CADAFUBG00002719	AFUB_027260	34.9092	38.6228	44.4668	31.3341	35.5426	34.2757	29.0298	51.3356	35.503	28.2915	37.4496	67.6594	28.7984	44.3318	20.8721
CADAFUBG00009911	AFUB_100150	11.0586	24.3546	14.0877	31.3026	10.488	11.6293	26.3383	15.1673	31.5582	14.7116	17.6845	9.867	28.7984	27.5395	37.5698
CADAFUBG00008546	AFUB_086140	29.168	36.7947	17.8825	31.2942	32.6293	25.7068	54.2146	44.3353	11.8343	18.1065	3.1208	32.4201	45.2546	21.4942	27.1338
CADAFUBG00002320	AFUB_023260	26.0663	34.9194	29.4515	31.2785	22.1413	29.9913	31.3368	37.9184	35.503	37.3448	27.0469	23.9627	28.7984	29.5545	35.4826
CADAFUBG00005663	AFUB_056840	33.7438	26.8172	17.8374	31.2344	33.2119	34.2757	24.0313	26.8345	29.5858	18.1065	11.4429	23.9627	32.9125	31.5696	29.221
CADAFUBG00000351	AFUB_003510	48.5043	52.5714	44.5557	31.2304	42.5346	54.4739	49.9851	52.5024	55.2269	48.6613	38.4898	46.5159	28.7984	33.5847	31.3082
CADAFUBG00001420	AFUB_014150	29.009	25.2826	29.2991	31.2304	26.8026	31.2154	20.9553	23.3344	31.5582	31.6865	32.2482	23.9627	28.7984	33.5847	31.3082
CADAFUBG00007945	AFUB_080170	31.8782	32.7584	29.159	31.2265	34.3773	29.3792	37.1043	25.6678	35.503	33.9498	23.9261	29.601	24.6843	35.5998	33.3954
CADAFUBG00003793	AFUB_038060	26.2841	16.1869	21.4956	31.2142	25.6373	26.9309	11.9195	16.9174	19.7239	26.0282	18.7248	19.734	37.0265	31.5696	25.0466
CADAFUBG00004151	AFUB_041620	26.3429	29.2228	26.6123	31.2064	23.3066	29.3792	29.4143	22.751	35.503	20.3699	27.0469	32.4201	28.7984	35.5998	29.221
CADAFUBG00006243	AFUB_062950	17.9504	26.8162	42.1851	31.1863	16.3146	19.5861	26.7228	22.1677	31.5582	36.2131	35.369	54.9733	32.9125	35.5998	25.0466
CADAFUBG00008695	AFUB_087810	26.3429	26.5695	33.4669	31.1863	23.3066	29.3792	28.2608	29.7513	21.6963	29.4231	34.3288	36.6489	32.9125	35.5998	25.0466
CADAFUBG00007791	AFUB_078530	25.3954	28.081	25.8487	31.1863	24.472	26.3189	27.684	30.9181	25.641	21.5015	20.8053	35.2393	32.9125	35.5998	25.0466
CADAFUBG00009038	AFUB_091250	53.9367	40.9533	37.9272	31.1706	57.6839	50.1895	37.1043	44.3353	41.4202	30.5548	39.5301	43.6967	16.4562	43.6601	33.3954
CADAFUBG00006084	AFUB_061040	43.9726	41.1047	42.9859	31.1343	40.2039	47.7412	33.8361	46.0854	43.3925	41.8714	40.5704	46.5159	28.7984	41.645	22.9593
CADAFUBG00007661	AFUB_077210	31.0042	24.7585	19.9696	31.1259	32.6293	29.3792	24.8003	29.7513	19.7239	31.6865	19.765	8.45743	45.2546	35.5998	12.5233
CADAFUBG00003860	AFUB_038730	34.5737	23.0415	29.908	31.1189	36.7079	32.4395	28.2608	25.0845	15.7791	26.0282	27.0469	36.6489	20.5703	26.8678	45.9187
CADAFUBG00000788	AFUB_007850	54.387	32.2042	41.6823	31.115	64.0932	44.6809	29.4143	45.502	21.6963	52.0563	40.5704	32.4201	16.4562	28.8829	48.0059
CADAFUBG00008866	AFUB_089520	45.1379	29.4026	46.2706	31.1024	42.5346	47.7412	25.9538	32.6681	29.5858	35.0814	57.2146	46.5159	20.5703	47.6903	25.0466
CADAFUBG00008280	AFUB_083510	24.4185	22.6892	17.0579	31.0983	26.8026	22.0344	25.9538	20.4176	21.6963	24.8965	9.36239	16.9149	49.3687	16.7924	27.1338
CADAFUBG00002889	AFUB_028940	11.3206	14.5969	10.2216	31.0904	12.236	10.4051	13.6498	16.3341	13.8067	9.05327	14.5637	7.04786	41.1406	20.8225	31.3082
CADAFUBG00000916	AFUB_009120	26.24	31.416	26.0527	31.0865	27.3853	25.0947	22.4933	30.3347	41.4202	40.7397	17.6845	19.734	37.0265	22.8376	33.3954
CADAFUBG00009073	AFUB_091600	29.2709	26.9904	29.8153	31.0384	28.5506	29.9913	22.301	35.0016	23.6687	27.1598	27.0469	35.2393	37.0265	26.8678	29.221
CADAFUBG00004690	AFUB_047000	26.5581	53.9899	20.0635	31.0306	39.0386	14.0775	34.9896	71.7532	55.2269	26.0282	22.8858	11.2766	28.7984	30.8979	33.3954
CADAFUBG00003248	AFUB_032530	22.0731	20.7114	29.8537	31.0105	22.724	21.4223	17.687	22.751	21.6963	29.4231	29.1274	31.0106	32.9125	30.8979	29.221
CADAFUBG00009734	AFUB_098380	35.2887	38.1362	40.5903	31.0065	32.6293	37.9481	37.6811	27.4179	49.3097	38.4764	35.369	47.9254	28.7984	32.913	31.3082
CADAFUBG00006548	AFUB_065980	30.3628	27.8173	29.3839	31.0026	33.7946	26.9309	24.0313	23.9177	35.503	29.4231	29.1274	29.601	24.6843	34.9281	33.3954
CADAFUBG00000665	AFUB_006620	28.3087	27.9541	19.5565	30.9982	30.2986	26.3189	29.4143	26.8345	27.6134	19.2382	23.9261	15.5053	45.2546	26.8678	20.8721
CADAFUBG00005306		28.7324	41.1379	56.0066	30.9903	25.6373	31.8275	42.1028	37.9184	43.3925	33.9498	55.1341	78.936	37.0265	30.8979	25.0466
CADAFUBG00001427	AFUB_014220	27.9439	30.5064	28.5739	30.9825	32.6293	23.2585	15.7645	40.2518	35.503	35.0814	28.0872	22.5531	28.7984	34.9281	29.221
CADAFUBG00002598	AFUB_026040	7.19779	7.69146	7.57192	30.9627	5.82666	8.56893	5.76751	3.50016	13.8067	4.52664	8.32212	9.867	41.1406	12.0905	39.657
CADAFUBG00006686	AFUB_067390	29.9271	51.8712	38.3482	30.8508	26.8026	33.0516	53.8301	68.2531	33.5306	44.1347	38.4898	32.4201	24.6843	28.2112	39.657
CADAFUBG00001189	AFUB_011840	20.5577	27.5221	33.0342	30.8508	22.1413	18.9741	26.146	26.8345	29.5858	36.2131	33.2885	29.601	24.6843	28.2112	39.657
CADAFUBG00006819	AFUB_068710	13.1274	20.1581	25.8078	30.8503	13.4013	12.8534	17.1103	15.7507	27.6134	36.2131	22.8858	18.3244	49.3687	18.1357	25.0466
CADAFUBG00005837	AFUB_058580	34.9533	20.4779	56.1113	30.8307	33.7946	36.1119	27.8763	25.6678	7.88955	48.6613	52.0133	67.6594	28.7984	28.2112	35.4826
CADAFUBG00001144	AFUB_011390	34.9533	30.3095	40.1283	30.8224	33.7946	36.1119	35.7586	31.5014	23.6687	39.6081	38.4898	42.2871	45.2546	22.1659	25.0466
CADAFUBG00003695	AFUB_037080	15.2402	24.1457	20.5889	30.8106	14.5666	15.9137	27.684	15.1673	29.5858	18.1065	23.9261	19.734	32.9125	28.2112	31.3082
CADAFUBG00001371	AFUB_013660	38.3611	37.9597	40.4672	30.8058	44.2826	32.4395	40.1803	46.0854	27.6134	38.4764	36.4093	46.5159	45.2546	42.9884	4.17443
CADAFUBG00002181	AFUB_021870	30.4069	29.7714	28.5923	30.7944	32.0466	28.7671	38.4501	29.168	21.6963	20.3699	30.1677	35.2393	41.1406	26.1961	25.0466
CADAFUBG00001127	AFUB_011220	45.3557	34.1927	37.9405	30.7905	46.0306	44.6809	27.684	31.5014	43.3925	41.8714	39.5301	32.4201	37.0265	28.2112	27.1338
CADAFUBG00009864	AFUB_099680	25.5838	43.4735	25.3367	30.7826	29.1333	22.0344	41.5261	45.502	43.3925	40.7397	19.765	15.5053	28.7984	32.2413	31.3082
CADAFUBG00008877	AFUB_089630	26.8962	31.9319	34.6528	30.7787	25.6373	28.1551	32.8748	27.4179	35.503	29.4231	32.2482	42.2871	24.6843	34.2564	33.3954
CADAFUBG00002607	AFUB_026130	33.3937	25.1368	31.9635	30.7586	34.9599	31.8275	13.073	26.8345	35.503	35.0814	31.208	29.601	28.7984	34.2564	29.221
CADAFUBG00005658	AFUB_056790	42.4718	29.85	43.7641	30.7508	39.0386	45.905	25.1848	36.7516	27.6134	39.6081	39.5301	52.1541	20.5703	38.2866	33.3954
CADAFUBG00008848	AFUB_089340	49.0575	37.9834	45.7428	30.7346	44.8652	53.2498	34.0283	38.5017	41.4202	52.0563	49.9327	35.2393	28.7984	36.2715	27.1338
CADAFUBG00008031	AFUB_081040	6.83296	22.5979	7.54146	30.727	8.15732	5.5086	15.9568	16.3341	35.503	3.39498	9.36239	9.867	28.7984	17.464	45.9187
CADAFUBG00007064	AFUB_071160	32.7816	31.7406	31.8867	30.6628	34.9599	30.6033	29.6065	32.0848	33.5306	30.5548	27.0469	38.0584	37.0265	19.4791	35.4826
CADAFUBG00009201	AFUB_092980	30.2037	32.9052	22.5597	30.6471	27.9679	32.4395	30.1833	35.0016	33.5306	21.5015	20.8053	25.3723	20.5703	27.5395	43.8315
CADAFUBG00003842	AFUB_038550	17.659	20.0476	24.5847	30.6432	15.732	19.5861	12.1118	20.4176	27.6134	29.4231	26.0066	18.3244	16.4562	29.5545	45.9187
CADAFUBG00001154	AFUB_011490	9.29593	16.1062	24.5013	30.6387	7.57465	11.0172	13.6498	16.9174	17.7515	19.2382	21.8456	32.4201	37.0265	21.4942	33.3954
CADAFUBG00007408	AFUB_074680	18.4007	36.157	29.2303	30.6152	22.724	14.0775	34.6051	34.4182	39.4478	28.2915	31.208	28.1914	12.3422	33.5847	45.9187
CADAFUBG00004110	AFUB_041220	34.559	28.1251	28.1979	30.6152	37.2906	31.8275	40.3726	26.2512	17.7515	29.4231	31.208	23.9627	12.3422	33.5847	45.9187
CADAFUBG00006537	AFUB_065870	41.9773	30.8719	43.3314	30.6107	34.3773	49.5774	26.7228	40.2518	25.641	46.398	38.4898	45.1063	32.9125	25.5244	33.3954
CADAFUBG00003149	AFUB_031540	28.9208	28.6081	25.6013	30.6107	30.2986	27.543	27.8763	30.3347	27.6134	26.0282	19.765	31.0106	32.9125	25.5244	33.3954
CADAFUBG00003059	AFUB_030640	21.5934	16.6519	20.8588	30.5627	17.48	25.7068	18.6483	17.5008	13.8067	21.5015	31.208	9.867	32.9125	29.5545	29.221
CADAFUBG00009132	AFUB_092190	49.7431	77.0164	27.3868	30.5587	41.9519	57.5343	103.431	82.2537	45.3649	31.6865	16.6442	33.8297	28.7984	31.5696	31.3082
CADAFUBG00005695	AFUB_057160	25.5691	18.3327	25.1076	30.5185	29.7159	21.4223	14.9955	16.3341	23.6687	30.5548	20.8053	23.9627	37.0265	31.5696	22.9593
CADAFUBG00005167	AFUB_051870	40.2587	26.6692	46.6862	30.4984	29.7159	50.8015	28.8375	21.5843	29.5858	38.4764	59.2951	42.2871	41.1406	31.5696	18.7849
CADAFUBG00008291	AFUB_083620	26.5901	37.5338	43.9519	30.4866	25.6373	27.543	35.3741	33.8349	43.3925	28.2915	45.7717	57.7924	28.7984	37.6149	25.0466
CADAFUBG00008865	AFUB_089510	35.433	36.5907	34.2214	30.4464	39.0386	31.8275	27.684	52.5024	29.5858	31.6865	34.3288	36.6489	37.0265	37.6149	16.6977
CADAFUBG00003140	AFUB_031450	25.1188	28.5338	25.2741	30.431	23.3066	26.9309	35.1818	32.6681	17.7515	14.7116	34.3288	26.7819	28.7984	22.8376	39.657
CADAFUBG00008130	AFUB_082020	6.52693	15.5585	15.3754	30.3908	8.15732	4.89653	14.0343	7.00031	25.641	10.1849	21.8456	14.0957	37.0265	22.8376	31.3082
CADAFUBG00006521	AFUB_065710	26.4725	15.1746	16.7575	30.3829	30.2986	22.6465	12.6885	21.0009	11.8343	28.2915	13.5235	8.45743	28.7984	26.8678	35.4826
CADAFUBG00001548	AFUB_015430	27.9145	24.4811	33.4444	30.3751	33.7946	22.0344	27.1073	28.5846	17.7515	29.4231	38.4898	32.4201	20.5703	30.8979	39.657
CADAFUBG00006238	AFUB_062900	29.0678	34.0288	38.7956	30.351	24.472	33.6637	39.0268	31.5014	31.5582	36.2131	32.2482	47.9254	20.5703	32.913	37.5698
CADAFUBG00002109	AFUB_021150	54.3777	47.0312	53.3556	30.3226	40.2039	68.5515	55.5603	46.0854	39.4478	41.8714	56.1743	62.0211	41.1406	26.8678	22.9593
CADAFUBG00002039	AFUB_020450	33.1732	31.9141	34.6028	30.3226	43.6999	22.6465	20.5708	39.6684	35.503	47.5297	28.0872	28.1914	41.1406	26.8678	22.9593
CADAFUBG00002346	AFUB_023520	29.2121	29.9507	22.4354	30.3186	30.8813	27.543	23.07	33.2515	33.5306	26.0282	18.7248	22.5531	37.0265	28.8829	25.0466
CADAFUBG00003562	AFUB_035750	16.0848	32.8912	28.4045	30.303	17.48	14.6896	29.0298	26.2512	43.3925	31.6865	23.9261	29.601	20.5703	36.9432	33.3954
CADAFUBG00005664	AFUB_056850	29.6211	27.3333	21.4043	30.2985	26.8026	32.4395	27.1073	23.3344	31.5582	22.6332	21.8456	19.734	41.1406	28.8829	20.8721
CADAFUBG00006783	AFUB_068350	28.5266	27.3297	19.2628	30.2907	33.7946	23.2585	32.8748	27.4179	21.6963	20.3699	17.6845	19.734	32.9125	32.913	25.0466
CADAFUBG00001351	AFUB_013460	33.3055	22.1245	31.8933	30.2828	38.4559	28.1551	18.6483	28.0013	19.7239	44.1347	37.4496	14.0957	24.6843	36.9432	29.221
CADAFUBG00001733	AFUB_017380	76.0245	72.5476	32.9153	30.275	79.8252	72.2239	97.6632	64.7529	55.2269	50.9247	28.0872	19.734	16.4562	40.9733	33.3954
CADAFUBG00002699	AFUB_027060	22.8589	21.4616	24.1996	30.2666	27.9679	17.7499	22.4933	22.1677	19.7239	27.1598	22.8858	22.5531	32.9125	34.9281	22.9593
CADAFUBG00007753	AFUB_078150	19.5099	25.7699	21.5353	30.2233	15.1493	23.8706	14.611	29.168	33.5306	23.7648	23.9261	16.9149	20.5703	24.181	45.9187
CADAFUBG00002530	AFUB_025360	35.3154	36.9711	49.9819	30.2146	43.6999	26.9309	22.6855	50.7523	37.4754	44.1347	59.2951	46.5159	28.7984	40.9733	20.8721
CADAFUBG00000129	AFUB_001290	32.6934	19.0891	29.524	30.1752	38.4559	26.9309	20.5708	26.8345	9.86194	27.1598	37.4496	23.9627	20.5703	28.2112	41.7443
CADAFUBG00001953	AFUB_019590	9.81979	23.6233	14.9189	30.1551	11.0706	8.56893	19.0328	16.3341	35.503	13.5799	11.4429	19.734	24.6843	28.2112	37.5698
CADAFUBG00009076	AFUB_091630	36.5863	37.3804	35.5279	30.1311	29.7159	43.4567	31.9135	30.9181	49.3097	40.7397	24.9664	40.8776	24.6843	30.2262	35.4826
CADAFUBG00007119	AFUB_071700	44.7704	23.2978	25.146	30.1311	57.1012	32.4395	29.0298	25.0845	15.7791	32.8181	22.8858	19.734	24.6843	30.2262	35.4826
CADAFUBG00004287	AFUB_042970	38.3464	24.951	28.8744	30.1227	44.8652	31.8275	18.0715	29.168	27.6134	31.6865	23.9261	31.0106	41.1406	24.181	25.0466
CADAFUBG00002093	AFUB_020990	35.4624	27.2578	32.1421	30.0668	37.8733	33.0516	20.1863	37.9184	23.6687	27.1598	31.208	38.0584	32.9125	32.2413	25.0466
CADAFUBG00006900	AFUB_069520	5.37629	18.501	16.9002	30.0156	5.24399	5.5086	14.611	9.33375	31.5582	9.05327	17.6845	23.9627	12.3422	25.5244	52.1803
CADAFUBG00004359	AFUB_043690	19.7719	21.7446	23.817	29.9268	16.8973	22.6465	21.1475	20.4176	23.6687	15.8432	26.0066	29.601	45.2546	19.4791	25.0466
CADAFUBG00001087	AFUB_010820	28.7324	28.7586	23.2545	29.9111	25.6373	31.8275	27.2995	27.4179	31.5582	16.9749	26.0066	26.7819	28.7984	27.5395	33.3954
CADAFUBG00006847	AFUB_068990	20.3398	16.5793	22.3757	29.9111	18.6453	22.0344	13.4575	14.584	21.6963	19.2382	23.9261	23.9627	28.7984	27.5395	33.3954
CADAFUBG00002873	AFUB_028790	23.459	16.2662	24.7012	29.9032	16.3146	30.6033	15.38	21.5843	11.8343	23.7648	24.9664	25.3723	20.5703	31.5696	37.5698
CADAFUBG00002333	AFUB_023390	41.5831	47.1953	59.1408	29.8915	37.8733	45.2929	51.3308	60.6694	29.5858	37.3448	54.0938	85.9839	8.22812	37.6149	43.8315
CADAFUBG00007013	AFUB_070650	36.3805	34.5738	39.0734	29.8591	37.8733	34.8878	27.2995	35.0016	41.4202	40.7397	42.6509	33.8297	24.6843	33.5847	31.3082
CADAFUBG00007815	AFUB_078770	32.3901	39.9866	43.1181	29.8552	26.2199	38.5602	38.0656	38.5017	43.3925	38.4764	45.7717	45.1063	20.5703	35.5998	33.3954
CADAFUBG00001093	AFUB_010880	31.9664	21.8809	19.8929	29.8468	30.8813	33.0516	16.918	40.8352	7.88955	27.1598	15.604	16.9149	37.0265	29.5545	22.9593
CADAFUBG00007679	AFUB_077390	35.127	47.199	41.293	29.7668	39.0386	31.2154	45.5633	56.5859	39.4478	35.0814	43.6911	45.1063	28.7984	39.63	20.8721
CADAFUBG00008608	AFUB_086960	22.4086	32.7716	22.3598	29.7511	21.5586	23.2585	33.6438	29.168	35.503	16.9749	17.6845	32.4201	12.3422	47.6903	29.221
CADAFUBG00005250	AFUB_052700	22.2763	21.9224	19.206	29.7073	26.8026	17.7499	23.07	21.0009	21.6963	32.8181	13.5235	11.2766	24.6843	26.8678	37.5698
CADAFUBG00001015	AFUB_010100	27.114	16.6497	26.7116	29.695	29.1333	25.0947	19.225	16.9174	13.8067	24.8965	27.0469	28.1914	37.0265	22.8376	29.221
CADAFUBG00006560	AFUB_066100	39.4997	25.132	36.5493	29.6631	35.5426	43.4567	28.8375	26.8345	19.7239	27.1598	41.6106	40.8776	28.7984	28.8829	31.3082
CADAFUBG00008832	AFUB_089180	20.281	23.6649	21.8357	29.6548	20.976	19.5861	27.4918	19.8342	23.6687	20.3699	19.765	25.3723	45.2546	22.8376	20.8721
CADAFUBG00007538	AFUB_075980	24.3744	19.1194	25.87	29.6509	28.5506	20.1982	12.6885	21.0009	23.6687	33.9498	23.9261	19.734	41.1406	24.8527	22.9593
CADAFUBG00000346	AFUB_003460	34.1381	26.9077	37.918	29.643	29.7159	38.5602	29.4143	25.6678	25.641	33.9498	33.2885	46.5159	32.9125	28.8829	27.1338
CADAFUBG00000380	AFUB_003790	34.9239	32.1061	31.7611	29.6391	34.9599	34.8878	28.453	40.2518	27.6134	39.6081	21.8456	33.8297	28.7984	30.8979	29.221
CADAFUBG00005913	AFUB_059330	25.9928	33.5056	25.4184	29.5949	25.0546	26.9309	25.7615	27.4179	47.3373	27.1598	36.4093	12.6861	32.9125	32.913	22.9593
CADAFUBG00007767	AFUB_078290	21.3461	30.5727	35.1465	29.5678	15.1493	27.543	27.4918	32.6681	31.5582	24.8965	31.208	49.335	12.3422	24.181	52.1803
CADAFUBG00001453	AFUB_014480	39.6587	36.1966	37.6493	29.5547	41.3693	37.9481	36.3353	36.7516	35.503	33.9498	39.5301	39.468	41.1406	32.913	14.6105
CADAFUBG00008536	AFUB_086040	14.9195	27.1606	23.1051	29.5114	15.1493	14.6896	28.6453	29.168	23.6687	22.6332	11.4429	35.2393	28.7984	22.1659	37.5698
CADAFUBG00008332	AFUB_084030	20.7902	14.4364	18.9824	29.503	25.0546	16.5258	26.5305	12.8339	3.94478	32.8181	11.4429	12.6861	45.2546	16.1207	27.1338
CADAFUBG00005554	AFUB_055750	23.6621	17.4928	21.3805	29.4913	20.3933	26.9309	21.532	15.1673	15.7791	27.1598	22.8858	14.0957	32.9125	22.1659	33.3954
CADAFUBG00002142	AFUB_021480	23.6915	26.5597	31.9476	29.4314	19.228	28.1551	21.1475	30.9181	27.6134	32.8181	24.9664	38.0584	20.5703	32.2413	35.4826
CADAFUBG00009335	AFUB_094320	30.1155	21.3332	31.4144	29.427	31.4639	28.7671	17.3025	30.9181	15.7791	39.6081	20.8053	33.8297	41.1406	24.181	22.9593
CADAFUBG00005193	AFUB_052130	16.3614	24.4896	24.2234	29.4152	18.6453	14.0775	17.687	16.3341	39.4478	22.6332	21.8456	28.1914	28.7984	30.2262	29.221
CADAFUBG00001880	AFUB_018860	37.4724	19.8894	42.2248	29.347	43.1172	31.8275	12.304	25.6678	21.6963	33.9498	40.5704	52.1541	32.9125	34.2564	20.8721
CADAFUBG00000034	AFUB_000340	21.4317	37.9122	38.9596	29.319	23.8893	18.9741	23.6468	30.9181	59.1716	29.4231	39.5301	47.9254	28.7984	38.2866	20.8721
CADAFUBG00005537	AFUB_055580	34.0499	40.9767	41.6159	29.3151	33.2119	34.8878	38.2578	37.335	47.3373	39.6081	45.7717	39.468	24.6843	40.3017	22.9593
CADAFUBG00005889	AFUB_059090	25.9634	24.9011	21.3116	29.2634	26.2199	25.7068	23.839	29.168	21.6963	23.7648	21.8456	18.3244	28.7984	23.5093	35.4826
CADAFUBG00007363	AFUB_074230	29.6505	31.5229	32.3181	29.2556	25.6373	33.6637	33.2593	29.7513	31.5582	36.2131	35.369	25.3723	20.5703	27.5395	39.657
CADAFUBG00005832	AFUB_058530	32.9433	27.5327	22.3945	29.2551	28.5506	37.3361	37.8733	30.9181	13.8067	32.8181	10.4027	23.9627	45.2546	17.464	25.0466
CADAFUBG00007684	AFUB_077440	14.9048	15.0378	18.8167	29.2551	15.732	14.0775	19.4173	9.91711	15.7791	15.8432	16.6442	23.9627	45.2546	17.464	25.0466
CADAFUBG00000504	AFUB_005020	16.5231	27.4529	35.0301	29.2193	12.236	20.8103	22.4933	20.4176	39.4478	30.5548	32.2482	42.2871	32.9125	25.5244	29.221
CADAFUBG00000681	AFUB_006780	28.3528	38.9481	35.1319	29.1952	28.5506	28.1551	26.3383	43.1686	47.3373	26.0282	38.4898	40.8776	32.9125	27.5395	27.1338
CADAFUBG00003169	AFUB_031740	25.2778	30.1265	22.6907	29.1829	29.1333	21.4223	30.3755	24.5011	35.503	22.6332	22.8858	22.5531	45.2546	23.5093	18.7849
CADAFUBG00006221	AFUB_062440	27.1434	23.0925	23.5695	29.179	27.9679	26.3189	24.608	21.0009	23.6687	20.3699	24.9664	25.3723	41.1406	25.5244	20.8721
CADAFUBG00005258	AFUB_052780	24.798	34.5479	22.5622	29.1673	23.8893	25.7068	34.0283	42.0019	27.6134	12.4483	27.0469	28.1914	28.7984	31.5696	27.1338
CADAFUBG00007011	AFUB_070630	31.8635	21.9234	31.6021	29.1633	34.9599	28.7671	20.3785	25.6678	19.7239	36.2131	37.4496	21.1436	24.6843	33.5847	29.221
CADAFUBG00005457	AFUB_054770	23.9534	30.7359	22.5993	29.1633	20.976	26.9309	25.9538	42.5852	23.6687	19.2382	26.0066	22.5531	24.6843	33.5847	29.221
CADAFUBG00006085	AFUB_061050	20.2663	13.2168	25.4702	29.1589	21.5586	18.9741	16.149	11.6672	11.8343	32.8181	28.0872	15.5053	45.2546	25.5244	16.6977
CADAFUBG00006101	AFUB_061210	26.6904	29.7102	32.0281	29.1471	33.7946	19.5861	27.8763	19.8342	41.4202	23.7648	38.4898	33.8297	32.9125	31.5696	22.9593
CADAFUBG00006863	AFUB_069150	29.4006	40.1556	46.8361	29.1393	35.5426	23.2585	42.2951	36.7516	41.4202	45.2664	37.4496	57.7924	24.6843	35.5998	27.1338
CADAFUBG00007066	AFUB_071180	49.1724	35.2971	20.5468	29.1388	52.4399	45.905	41.5261	36.7516	27.6134	29.4231	12.4832	19.734	49.3687	25.5244	12.5233
CADAFUBG00003624	AFUB_036370	31.5575	28.4137	40.0345	29.1231	34.9599	28.1551	27.8763	29.7513	27.6134	45.2664	35.369	39.468	32.9125	33.5847	20.8721
CADAFUBG00006701	AFUB_067540	36.1921	44.4845	41.9986	29.1192	33.2119	39.1723	45.9478	46.0854	41.4202	50.9247	42.6509	32.4201	28.7984	35.5998	22.9593
CADAFUBG00000673	AFUB_006700	30.2478	31.2556	38.5865	29.1113	26.2199	34.2757	35.3741	26.8345	31.5582	43.0031	33.2885	39.468	20.5703	39.63	27.1338
CADAFUBG00002868	AFUB_028740	23.2679	31.6269	75.1713	29.103	23.8893	22.6465	27.8763	31.5014	35.503	45.2664	75.9394	104.308	37.0265	33.5847	16.6977
CADAFUBG00000253	AFUB_002530	34.6913	31.5674	29.6764	29.0155	32.0466	37.3361	31.3368	23.9177	39.4478	32.8181	32.2482	23.9627	28.7984	24.8527	33.3954
CADAFUBG00001611	AFUB_016060	30.61	21.8175	24.8864	29.0077	36.1253	25.0947	19.0328	22.751	23.6687	21.5015	24.9664	28.1914	20.5703	28.8829	37.5698
CADAFUBG00003145	AFUB_031500	22.9471	23.1564	26.8664	28.9875	24.472	21.4223	19.994	29.7513	19.7239	21.5015	28.0872	31.0106	24.6843	28.8829	33.3954
CADAFUBG00004161	AFUB_041720	39.8471	40.8958	40.0832	28.987	46.0306	33.6637	47.2936	37.9184	37.4754	39.6081	46.8119	33.8297	49.3687	18.8074	18.7849
CADAFUBG00000829	AFUB_008250	20.6459	30.2699	35.0208	28.9596	18.6453	22.6465	34.0283	29.168	27.6134	41.8714	36.4093	26.7819	20.5703	32.913	33.3954
CADAFUBG00008199	AFUB_082700	28.2205	23.7852	28.9987	28.9596	33.7946	22.6465	27.4918	22.1677	21.6963	27.1598	26.0066	33.8297	20.5703	32.913	33.3954
CADAFUBG00009451	AFUB_095490	25.5691	19.8351	24.8906	28.9557	29.7159	21.4223	31.3368	16.3341	11.8343	36.2131	18.7248	19.734	16.4562	34.9281	35.4826
CADAFUBG00008302	AFUB_083730	30.4389	32.2907	35.0763	28.9517	18.6453	42.2326	33.4516	33.8349	29.5858	33.9498	37.4496	33.8297	12.3422	36.9432	37.5698
CADAFUBG00009399	AFUB_094970	26.7077	52.9181	23.6384	28.9481	20.976	32.4395	39.2191	68.2531	51.2821	23.7648	26.0066	21.1436	16.4562	16.1207	54.2675
CADAFUBG00001493	AFUB_014880	20.9078	30.9149	21.2403	28.9473	20.3933	21.4223	29.991	39.0851	23.6687	29.4231	14.5637	19.734	32.9125	28.8829	25.0466
CADAFUBG00009064	AFUB_091510	30.1008	25.393	28.034	28.9434	32.0466	28.1551	21.1475	27.4179	27.6134	36.2131	23.9261	23.9627	28.7984	30.8979	27.1338
CADAFUBG00007819	AFUB_078810	24.1125	22.0728	24.2021	28.9394	26.8026	21.4223	22.4933	18.0841	25.641	18.1065	29.1274	25.3723	24.6843	32.913	29.221
CADAFUBG00003165	AFUB_031700	30.2772	24.2723	44.7672	28.9193	25.0546	35.4999	28.453	28.5846	15.7791	40.7397	54.0938	39.468	28.7984	32.913	25.0466
CADAFUBG00001823	AFUB_018290	32.7549	25.8511	31.5186	28.9154	23.8893	41.6205	24.8003	35.0016	17.7515	26.0282	33.2885	35.2393	24.6843	34.9281	27.1338
CADAFUBG00006122	AFUB_061430	45.8649	41.4256	23.1965	28.8914	50.1092	41.6205	46.7168	51.919	25.641	33.9498	18.7248	16.9149	24.6843	36.9432	25.0466
CADAFUBG00003214	AFUB_032190	25.2217	24.1609	32.8447	28.8598	19.228	31.2154	18.8405	28.0013	25.641	23.7648	39.5301	35.2393	24.6843	20.1508	41.7443
CADAFUBG00002330	AFUB_023360	37.4309	31.2608	27.6209	28.7955	32.6293	42.2326	38.8346	33.2515	21.6963	23.7648	28.0872	31.0106	32.9125	22.1659	31.3082
CADAFUBG00000411	AFUB_004100	10.5054	12.7761	8.36598	28.7754	8.15732	12.8534	15.1878	9.33375	13.8067	4.52664	13.5235	7.04786	37.0265	22.1659	27.1338
CADAFUBG00003881	AFUB_038940	37.0073	30.1892	32.5936	28.7636	37.2906	36.724	35.7586	29.168	25.641	41.8714	29.1274	26.7819	24.6843	28.2112	33.3954
CADAFUBG00005287	AFUB_053070	37.1543	41.3564	31.1865	28.7514	31.4639	42.8447	43.0641	45.502	35.503	32.8181	35.369	25.3723	37.0265	24.181	25.0466
CADAFUBG00006335	AFUB_063860	60.2017	41.6293	52.4281	28.751	64.0932	56.3101	54.0223	37.335	33.5306	49.793	42.6509	64.8403	28.7984	47.0186	10.4361
CADAFUBG00005017	AFUB_050370	28.9649	25.4426	26.3636	28.7474	28.5506	29.3792	22.6855	28.0013	25.641	29.4231	22.8858	26.7819	32.9125	26.1961	27.1338
CADAFUBG00001191	AFUB_011860	42.9369	40.8317	52.1447	28.7435	44.8652	41.0085	34.9896	46.0854	41.4202	43.0031	45.7717	67.6594	28.7984	28.2112	29.221
CADAFUBG00006569	AFUB_066190	34.2236	32.573	37.7937	28.7435	38.4559	29.9913	27.4918	26.8345	43.3925	38.4764	31.208	43.6967	28.7984	28.2112	29.221
CADAFUBG00009173	AFUB_092610	29.7801	26.8412	25.7031	28.7435	32.6293	26.9309	37.1043	25.6678	17.7515	21.5015	26.0066	29.601	28.7984	28.2112	29.221
CADAFUBG00004068	AFUB_040810	19.1451	24.2945	24.8772	28.7312	17.48	20.8103	27.4918	25.6678	19.7239	32.8181	29.1274	12.6861	41.1406	24.181	20.8721
CADAFUBG00003109	AFUB_031140	18.8538	13.0953	19.8399	28.7273	16.8973	20.8103	14.0343	13.4173	11.8343	26.0282	20.8053	12.6861	37.0265	26.1961	22.9593
CADAFUBG00000694	AFUB_006910	14.9048	17.3613	21.6822	28.7195	15.732	14.0775	19.6095	18.6675	13.8067	19.2382	21.8456	23.9627	28.7984	30.2262	27.1338
CADAFUBG00002009	AFUB_020150	26.693	31.5636	34.3457	28.7155	21.5586	31.8275	32.2981	36.7516	25.641	27.1598	36.4093	39.468	24.6843	32.2413	29.221
CADAFUBG00005376	AFUB_053960	37.6047	23.2481	28.8201	28.6993	37.8733	37.3361	27.4918	24.5011	17.7515	35.0814	26.0066	25.3723	32.9125	30.2262	22.9593
CADAFUBG00007367	AFUB_074270	25.672	35.0524	35.2525	28.6876	25.6373	25.7068	40.1803	21.5843	43.3925	35.0814	31.208	39.468	20.5703	36.2715	29.221
CADAFUBG00008504	AFUB_085730	14.6869	16.2024	42.4588	28.6753	12.236	17.1379	7.88226	21.0009	19.7239	33.9498	62.4159	31.0106	32.9125	32.2413	20.8721
CADAFUBG00008403	AFUB_084740	38.4199	58.3353	34.3737	28.6714	41.9519	34.8878	48.8316	72.9199	53.2545	37.3448	29.1274	36.6489	28.7984	34.2564	22.9593
CADAFUBG00007316	AFUB_073760	19.9162	21.5003	16.5588	28.6035	23.3066	16.5258	14.8033	28.0013	21.6963	19.2382	13.5235	16.9149	41.1406	15.449	29.221
CADAFUBG00005257	AFUB_052770	27.8263	36.8808	30.2217	28.5875	37.2906	18.362	34.2206	35.0016	41.4202	41.8714	33.2885	15.5053	16.4562	46.3469	22.9593
CADAFUBG00007389	AFUB_074490	23.618	20.9001	21.3183	28.5716	22.1413	25.0947	24.0313	26.8345	11.8343	29.4231	21.8456	12.6861	32.9125	21.4942	31.3082
CADAFUBG00008857	AFUB_089430	20.2663	38.2733	12.6001	28.5633	21.5586	18.9741	62.2891	36.7516	15.7791	14.7116	10.4027	12.6861	49.3687	15.449	20.8721
CADAFUBG00006864	AFUB_069160	24.2889	25.5057	24.9474	28.5476	19.8106	28.7671	25.5693	23.3344	27.6134	23.7648	22.8858	28.1914	32.9125	23.5093	29.221
CADAFUBG00006274	AFUB_063260	28.703	36.0709	29.2224	28.528	26.8026	30.6033	40.1803	28.5846	39.4478	27.1598	28.0872	32.4201	12.3422	33.5847	39.657
CADAFUBG00002279	AFUB_022850	33.5848	27.6579	32.9178	28.5235	27.3853	39.7843	22.1088	33.2515	27.6134	41.8714	34.3288	22.5531	32.9125	25.5244	27.1338
CADAFUBG00005026	AFUB_050460	33.232	27.142	23.9905	28.5235	41.3693	25.0947	23.839	28.0013	29.5858	33.9498	23.9261	14.0957	32.9125	25.5244	27.1338
CADAFUBG00000659	AFUB_006560	40.4472	28.6472	35.2232	28.5157	34.3773	46.5171	29.7988	18.6675	37.4754	29.4231	35.369	40.8776	24.6843	29.5545	31.3082
CADAFUBG00000172	AFUB_001720	27.7408	25.1119	19.2615	28.5113	28.5506	26.9309	29.222	30.3347	15.7791	24.8965	14.5637	18.3244	45.2546	21.4942	18.7849
CADAFUBG00009341	AFUB_094380	12.5153	35.1958	19.9563	28.4995	13.4013	11.6293	31.7213	34.4182	39.4478	20.3699	19.765	19.734	32.9125	27.5395	25.0466
CADAFUBG00003610	AFUB_036230	3.00153	10.2883	8.10271	28.4841	2.33066	3.6724	2.307	2.9168	25.641	6.78996	6.24159	11.2766	24.6843	12.7622	48.0059
CADAFUBG00003738	AFUB_037510	28.0027	22.1281	34.2439	28.4754	30.2986	25.7068	12.8808	23.9177	29.5858	31.6865	30.1677	40.8776	32.9125	29.5545	22.9593
CADAFUBG00004127	AFUB_041390	17.5561	33.5954	51.4787	28.4514	19.8106	15.3017	28.8375	44.3353	27.6134	24.8965	52.0133	77.5264	32.9125	31.5696	20.8721
CADAFUBG00003732	AFUB_037450	41.6833	21.7774	23.6609	28.4514	46.0306	37.3361	19.8018	29.7513	15.7791	23.7648	21.8456	25.3723	32.9125	31.5696	20.8721
CADAFUBG00006614	AFUB_066640	37.5753	23.7586	24.4696	28.412	39.0386	36.1119	29.6065	23.9177	17.7515	22.6332	19.765	31.0106	24.6843	18.8074	41.7443
CADAFUBG00003067	AFUB_030720	20.1928	29.6846	19.0483	28.3556	24.472	15.9137	27.2995	26.2512	35.503	16.9749	21.8456	18.3244	41.1406	16.7924	27.1338
CADAFUBG00003816	AFUB_038290	26.7933	26.8713	23.5061	28.3438	29.7159	23.8706	24.4158	28.5846	27.6134	27.1598	20.8053	22.5531	28.7984	22.8376	33.3954
CADAFUBG00004116	AFUB_041280	28.6883	35.3677	39.9297	28.3399	27.3853	29.9913	39.9881	38.5017	27.6134	30.5548	38.4898	50.7446	24.6843	24.8527	35.4826
CADAFUBG00007543	AFUB_076030	23.4857	32.4443	30.2851	28.3399	27.3853	19.5861	29.6065	36.1683	31.5582	35.0814	37.4496	18.3244	24.6843	24.8527	35.4826
CADAFUBG00001259	AFUB_012540	17.5267	26.5311	23.784	28.332	20.976	14.0775	16.5335	31.5014	31.5582	23.7648	20.8053	26.7819	16.4562	28.8829	39.657
CADAFUBG00000532	AFUB_005300	32.505	30.5446	27.2107	28.3198	33.7946	31.2154	22.6855	47.2521	21.6963	30.5548	22.8858	28.1914	28.7984	24.8527	31.3082
CADAFUBG00001457	AFUB_014520	17.7032	14.589	26.5489	28.3198	13.984	21.4223	13.2653	18.6675	11.8343	27.1598	22.8858	29.601	28.7984	24.8527	31.3082
CADAFUBG00010024	AFUB_101390	27.9025	106.766	21.4243	28.3198	22.1413	33.6637	135.536	113.755	71.006	31.6865	11.4429	21.1436	28.7984	24.8527	31.3082
CADAFUBG00005698	AFUB_057190	40.3884	31.5516	35.4682	28.2599	36.7079	44.0688	37.8733	29.168	27.6134	33.9498	30.1677	42.2871	16.4562	34.9281	33.3954
CADAFUBG00006014	AFUB_060340	20.0338	22.8585	29.1431	28.2516	18.6453	21.4223	22.8778	18.0841	27.6134	39.6081	28.0872	19.734	32.9125	28.8829	22.9593
CADAFUBG00006915	AFUB_069670	30.9307	27.1951	32.0177	28.2152	35.5426	26.3189	26.915	25.0845	29.5858	31.6865	29.1274	35.2393	45.2546	26.8678	12.5233
CADAFUBG00001450	AFUB_014450	32.3166	25.2215	30.8952	28.1523	29.1333	35.4999	24.8003	29.168	21.6963	24.8965	35.369	32.4201	12.3422	26.1961	45.9187
CADAFUBG00001462	AFUB_014570	24.1566	35.6966	28.9194	28.1243	25.0546	23.2585	31.529	26.2512	49.3097	39.6081	26.0066	21.1436	8.22812	30.2262	45.9187
CADAFUBG00008884	AFUB_089700	22.6999	30.8503	16.5509	28.0836	22.1413	23.2585	29.991	25.0845	37.4754	18.1065	10.4027	21.1436	41.1406	20.1508	22.9593
CADAFUBG00009190	AFUB_092780	34.1234	29.1873	20.6193	28.0478	30.2986	37.9481	21.7243	30.3347	35.503	19.2382	22.8858	19.734	28.7984	28.2112	27.1338
CADAFUBG00002501	AFUB_025070	29.9418	25.2249	27.1857	28.0399	26.2199	33.6637	26.3383	25.6678	23.6687	39.6081	20.8053	21.1436	20.5703	32.2413	31.3082
CADAFUBG00002681	AFUB_026870	34.3853	26.3187	29.736	28.0277	32.0466	36.724	28.453	26.8345	23.6687	39.6081	27.0469	22.5531	32.9125	28.2112	22.9593
CADAFUBG00001930	AFUB_019360	42.719	41.0127	27.4143	28.0277	41.3693	44.0688	45.7556	43.752	33.5306	21.5015	35.369	25.3723	32.9125	28.2112	22.9593
CADAFUBG00009265	AFUB_093620	45.7059	37.9343	38.5256	28.0237	44.2826	47.1291	44.4098	43.752	25.641	40.7397	35.369	39.468	28.7984	30.2262	25.0466
CADAFUBG00006020	AFUB_060400	20.3398	26.8825	21.9972	28.0198	18.6453	22.0344	14.2265	30.9181	35.503	22.6332	20.8053	22.5531	24.6843	32.2413	27.1338
CADAFUBG00007209	AFUB_072690	32.8551	30.5843	29.9238	28.0036	32.0466	33.6637	36.5276	41.4185	13.8067	28.2915	33.2885	28.1914	32.9125	30.2262	20.8721
CADAFUBG00002604	AFUB_026100	46.2297	30.0931	35.8863	27.9879	47.7786	44.6809	29.4143	33.2515	27.6134	28.2915	38.4898	40.8776	16.4562	38.2866	29.221
CADAFUBG00003063	AFUB_030680	21.4611	23.5707	27.4423	27.9354	22.724	20.1982	27.8763	25.0845	17.7515	31.6865	28.0872	22.5531	37.0265	34.2564	12.5233
CADAFUBG00003625	AFUB_036380	31.21	18.9802	34.637	27.9245	24.472	37.9481	15.1878	18.0841	23.6687	35.0814	36.4093	32.4201	8.22812	27.5395	48.0059
CADAFUBG00009445	AFUB_095430	14.9636	19.0235	19.4864	27.8759	13.4013	16.5258	23.2623	8.16703	25.641	20.3699	19.765	18.3244	32.9125	21.4942	29.221
CADAFUBG00000255	AFUB_002550	24.7686	17.325	18.8155	27.8759	25.0546	24.4827	19.4173	12.8339	19.7239	20.3699	13.5235	22.5531	32.9125	21.4942	29.221
CADAFUBG00008126	AFUB_081980	8.37783	17.1685	29.4777	27.872	7.57465	9.181	7.11326	12.8339	31.5582	23.7648	32.2482	32.4201	28.7984	23.5093	31.3082
CADAFUBG00001243	AFUB_012380	10.9998	15.3296	12.9773	27.8597	12.8186	9.181	15.7645	10.5005	19.7239	15.8432	10.4027	12.6861	41.1406	19.4791	22.9593
CADAFUBG00005027	AFUB_050470	36.1333	34.7161	41.9907	27.8563	35.5426	36.724	33.6438	35.0016	35.503	49.793	39.5301	36.6489	12.3422	31.5696	39.657
CADAFUBG00000834	AFUB_008300	29.0237	40.1492	25.2782	27.8362	26.2199	31.8275	36.7198	34.4182	49.3097	29.4231	28.0872	18.3244	16.4562	31.5696	35.4826
CADAFUBG00000561	AFUB_005590	12.2093	15.1372	15.5899	27.8234	13.4013	11.0172	10.3815	19.2509	15.7791	13.5799	17.6845	15.5053	53.4827	17.464	12.5233
CADAFUBG00003949	AFUB_039620	19.4952	19.0036	16.0598	27.8155	15.732	23.2585	16.3413	11.0838	29.5858	13.5799	17.6845	16.9149	45.2546	21.4942	16.6977
CADAFUBG00006659	AFUB_067120	45.4025	38.8382	38.3946	27.8121	32.0466	58.7584	35.7586	21.5843	59.1716	39.6081	33.2885	42.2871	16.4562	33.5847	33.3954
CADAFUBG00001249	AFUB_012440	28.6295	29.2368	31.8483	27.8082	29.7159	27.543	30.5678	31.5014	25.641	36.2131	35.369	23.9627	12.3422	35.5998	35.4826
CADAFUBG00007774	AFUB_078360	33.073	20.1159	24.3148	27.7797	35.5426	30.6033	18.456	22.1677	19.7239	26.0282	18.7248	28.1914	32.9125	29.5545	20.8721
CADAFUBG00008993	AFUB_090790	18.9687	26.5671	31.0817	27.6721	24.472	13.4655	24.0313	37.9184	17.7515	18.1065	38.4898	36.6489	28.7984	20.8225	33.3954
CADAFUBG00002575	AFUB_025810	17.6738	16.9415	17.4443	27.6402	15.1493	20.1982	15.5723	17.5008	17.7515	22.6332	15.604	14.0957	20.5703	26.8678	35.4826
CADAFUBG00003175	AFUB_031800	44.4082	37.6195	42.6416	27.6363	47.1959	41.6205	44.4098	40.8352	27.6134	32.8181	45.7717	49.335	16.4562	28.8829	37.5698
CADAFUBG00001201	AFUB_011960	29.4741	27.3717	19.4218	27.5916	32.6293	26.3189	26.7228	29.7513	25.641	31.6865	12.4832	14.0957	45.2546	20.8225	16.6977
CADAFUBG00003616	AFUB_036290	6.60043	7.4762	7.14044	27.5846	5.24399	7.95687	1.538	1.16672	19.7239	6.78996	10.4027	4.22871	20.5703	12.0905	50.0931
CADAFUBG00002349	AFUB_023550	26.8962	33.216	30.763	27.5799	25.6373	28.1551	40.9493	19.2509	39.4478	28.2915	30.1677	33.8297	32.9125	26.8678	22.9593
CADAFUBG00002250	AFUB_022560	32.2137	26.8999	25.0254	27.5676	33.2119	31.2154	29.0298	28.0013	23.6687	23.7648	30.1677	21.1436	45.2546	22.8376	14.6105
CADAFUBG00005922	AFUB_059420	22.6411	24.8086	25.4184	27.5558	24.472	20.8103	23.839	21.0009	29.5858	27.1598	36.4093	12.6861	32.9125	28.8829	20.8721
CADAFUBG00004211	AFUB_042220	23.3093	24.2991	19.0708	27.548	34.3773	12.2413	19.0328	26.2512	27.6134	16.9749	17.6845	22.5531	24.6843	32.913	25.0466
CADAFUBG00001585	AFUB_015800	44.2933	41.9422	35.5779	27.5401	39.6213	48.9653	23.07	55.4192	47.3373	30.5548	39.5301	36.6489	16.4562	36.9432	29.221
CADAFUBG00003148	AFUB_031530	27.829	24.1722	28.922	27.5401	25.0546	30.6033	20.763	22.1677	29.5858	22.6332	21.8456	42.2871	16.4562	36.9432	29.221
CADAFUBG00001056	AFUB_010510	29.6064	18.8939	28.2759	27.5278	27.3853	31.8275	15.9568	21.0009	19.7239	29.4231	38.4898	16.9149	28.7984	32.913	20.8721
CADAFUBG00006343	AFUB_063940	39.8177	23.3002	34.9203	27.5038	47.1959	32.4395	21.1475	25.0845	23.6687	41.8714	33.2885	29.601	28.7984	34.9281	18.7849
CADAFUBG00000879	AFUB_008750	24.9718	27.5451	28.6995	27.5038	29.1333	20.8103	29.7988	29.168	23.6687	26.0282	33.2885	26.7819	28.7984	34.9281	18.7849
CADAFUBG00000480	AFUB_004780	29.3591	29.0709	43.8379	27.4801	25.0546	33.6637	23.07	38.5017	25.641	24.8965	53.0535	53.5637	37.0265	14.1056	31.3082
CADAFUBG00004360	AFUB_043700	29.9418	38.7754	34.2001	27.4242	26.2199	33.6637	39.9881	40.8352	35.503	27.1598	41.6106	33.8297	28.7984	22.1659	31.3082
CADAFUBG00006784	AFUB_068360	29.9124	22.6474	40.9808	27.4163	27.3853	32.4395	12.6885	25.6678	29.5858	50.9247	35.369	36.6489	20.5703	26.1961	35.4826
CADAFUBG00002060	AFUB_020660	25.4662	29.6129	22.9065	27.4124	33.7946	17.1379	19.4173	28.0013	41.4202	21.5015	21.8456	25.3723	16.4562	28.2112	37.5698
CADAFUBG00001724	AFUB_017290	3.00153	8.66494	6.6005	27.4088	2.33066	3.6724	7.88226	2.33344	15.7791	7.92161	6.24159	5.63829	20.5703	7.38864	54.2675
CADAFUBG00000515	AFUB_005130	32.199	31.9902	23.7297	27.3884	33.7946	30.6033	27.2995	39.0851	29.5858	27.1598	22.8858	21.1436	16.4562	30.2262	35.4826
CADAFUBG00009380	AFUB_094770	13.563	17.1616	20.3665	27.3839	20.3933	6.73273	16.149	11.6672	23.6687	13.5799	24.9664	22.5531	37.0265	22.1659	22.9593
CADAFUBG00001437	AFUB_014320	15.5756	23.3178	34.5377	27.3766	13.4013	17.7499	28.6453	21.5843	19.7239	22.6332	26.0066	54.9733	4.11406	36.2715	41.7443
CADAFUBG00003459	AFUB_034730	27.114	25.3367	19.8107	27.3682	29.1333	25.0947	21.3398	25.0845	29.5858	20.3699	24.9664	14.0957	20.5703	30.2262	31.3082
CADAFUBG00006764	AFUB_068160	47.1184	31.4737	36.5602	27.352	48.9439	45.2929	29.222	19.8342	45.3649	39.6081	24.9664	45.1063	28.7984	28.2112	25.0466
CADAFUBG00008128	AFUB_082000	23.5592	39.0914	36.1617	27.3442	24.472	22.6465	42.1028	39.6684	35.503	33.9498	32.2482	42.2871	20.5703	32.2413	29.221
CADAFUBG00002563	AFUB_025690	14.9783	20.7425	20.1403	27.3437	12.8186	17.1379	26.5305	14.0006	21.6963	22.6332	16.6442	21.1436	45.2546	22.1659	14.6105
CADAFUBG00006777	AFUB_068290	28.7765	31.3816	39.3063	27.3157	23.8893	33.6637	24.2235	34.4182	35.503	37.3448	50.973	29.601	41.1406	26.1961	14.6105
CADAFUBG00004066	AFUB_040790	23.0353	34.6261	29.6233	27.2637	20.976	25.0947	25.7615	26.8345	51.2821	31.6865	37.4496	19.734	37.0265	32.2413	12.5233
CADAFUBG00000643	AFUB_006400	33.3376	27.313	19.4773	27.2523	25.0546	41.6205	34.7973	27.4179	19.7239	23.7648	13.5235	21.1436	32.9125	15.449	33.3954
CADAFUBG00005565	AFUB_055860	17.2795	22.3458	21.6438	27.2282	18.6453	15.9137	21.3398	18.0841	27.6134	16.9749	19.765	28.1914	32.9125	17.464	31.3082
CADAFUBG00006367	AFUB_064180	29.2415	30.166	27.1881	27.2165	29.7159	28.7671	27.2995	35.5849	27.6134	30.5548	27.0469	23.9627	20.5703	23.5093	37.5698
CADAFUBG00009870	AFUB_099740	27.7555	23.4594	43.248	27.2086	27.9679	27.543	18.2638	24.5011	27.6134	36.2131	34.3288	59.202	12.3422	27.5395	41.7443
CADAFUBG00002118	AFUB_021240	18.5183	24.1521	25.6927	27.2003	18.0626	18.9741	21.1475	25.6678	25.641	29.4231	16.6442	31.0106	28.7984	21.4942	31.3082
CADAFUBG00002611	AFUB_026170	19.2039	22.4062	24.2526	27.1924	15.1493	23.2585	27.2995	22.1677	17.7515	28.2915	17.6845	26.7819	20.5703	25.5244	35.4826
CADAFUBG00000710	AFUB_007070	28.0027	19.0731	28.6678	27.1885	30.2986	25.7068	12.6885	16.9174	27.6134	29.4231	31.208	25.3723	16.4562	27.5395	37.5698
CADAFUBG00006102	AFUB_061220	14.6134	20.3832	17.6362	27.188	15.1493	14.0775	16.3413	25.0845	19.7239	26.0282	15.604	11.2766	41.1406	17.464	22.9593
CADAFUBG00001827	AFUB_018330	74.7937	55.346	114.874	27.1767	43.6999	105.888	45.9478	84.5871	35.503	105.244	123.792	115.585	4.11406	33.5847	43.8315
CADAFUBG00009769	AFUB_098730	29.3297	18.7647	32.9111	27.1561	26.2199	32.4395	18.2638	16.3341	21.6963	28.2915	23.9261	46.5159	32.9125	23.5093	25.0466
CADAFUBG00007777	AFUB_078390	34.7648	35.662	28.599	27.1483	29.1333	40.3964	40.5648	30.9181	35.503	26.0282	30.1677	29.601	24.6843	27.5395	29.221
CADAFUBG00001163	AFUB_011580	29.1974	28.3731	33.4023	27.1242	31.4639	26.9309	28.8375	22.751	33.5306	40.7397	27.0469	32.4201	24.6843	29.5545	27.1338
CADAFUBG00002087	AFUB_020930	16.5378	18.4453	24.7529	27.1041	11.6533	21.4223	26.7228	12.8339	15.7791	37.3448	27.0469	9.867	28.7984	29.5545	22.9593
CADAFUBG00009900	AFUB_100040	24.2301	17.1247	19.6095	27.0918	22.1413	26.3189	25.7615	15.7507	9.86194	20.3699	18.7248	19.734	41.1406	25.5244	14.6105
CADAFUBG00005342	AFUB_053620	23.3414	27.8904	32.7125	27.0801	20.976	25.7068	26.7228	17.5008	39.4478	27.1598	34.3288	36.6489	28.7984	31.5696	20.8721
CADAFUBG00009108	AFUB_091950	8.39253	13.2183	20.4858	27.0524	6.99199	9.79306	10.9583	7.00031	21.6963	27.1598	14.5637	19.734	32.9125	12.7622	35.4826
CADAFUBG00003633	AFUB_036460	29.9859	22.5495	26.5568	27.0241	24.472	35.4999	16.5335	11.6672	39.4478	28.2915	26.0066	25.3723	20.5703	39.63	20.8721
CADAFUBG00002941	AFUB_029460	25.0894	23.7672	24.2209	27.0166	24.472	25.7068	22.4933	35.0016	13.8067	31.6865	15.604	25.3723	20.5703	20.8225	39.657
CADAFUBG00001776	AFUB_017810	17.0323	18.106	20.3945	27.0043	16.3146	17.7499	16.149	20.4176	17.7515	23.7648	17.6845	19.734	32.9125	16.7924	31.3082
CADAFUBG00002262	AFUB_022680	34.4267	17.3737	21.9442	27.0009	42.5346	26.3189	11.535	16.9174	23.6687	21.5015	26.0066	18.3244	4.11406	28.8829	48.0059
CADAFUBG00005143	AFUB_051630	19.3629	25.099	26.1771	26.9842	20.976	17.7499	25.377	26.2512	23.6687	36.2131	19.765	22.5531	37.0265	16.7924	27.1338
CADAFUBG00001414	AFUB_014090	6.78886	13.7894	14.6898	26.968	9.90531	3.6724	11.7273	9.91711	19.7239	11.3166	22.8858	9.867	45.2546	14.7773	20.8721
CADAFUBG00002452	AFUB_024580	27.5376	17.0985	24.5092	26.9646	24.472	30.6033	13.2653	16.3341	21.6963	20.3699	24.9664	28.1914	16.4562	26.8678	37.5698
CADAFUBG00002096	AFUB_021020	20.8637	23.2085	28.2985	26.9244	22.1413	19.5861	25.7615	22.1677	21.6963	29.4231	34.3288	21.1436	24.6843	26.8678	29.221
CADAFUBG00007468	AFUB_075280	18.5624	31.7254	37.3714	26.8763	16.3146	20.8103	26.3383	27.4179	41.4202	37.3448	39.5301	35.2393	24.6843	30.8979	25.0466
CADAFUBG00003767	AFUB_037800	37.8252	28.6047	25.3538	26.864	29.1333	46.5171	38.4501	25.6678	21.6963	30.5548	18.7248	26.7819	37.0265	26.8678	16.6977
CADAFUBG00002168	AFUB_021740	18.5183	16.0742	22.2063	26.864	18.0626	18.9741	19.6095	12.8339	15.7791	15.8432	19.765	31.0106	37.0265	26.8678	16.6977
CADAFUBG00002286	AFUB_022920	41.698	46.3564	16.9202	26.84	45.4479	37.9481	55.1758	64.1695	19.7239	18.1065	7.28186	25.3723	37.0265	28.8829	14.6105
CADAFUBG00005195	AFUB_052150	29.8389	30.7449	24.934	26.8321	30.2986	29.3792	28.453	36.1683	27.6134	20.3699	33.2885	21.1436	28.7984	32.913	18.7849
CADAFUBG00006839	AFUB_068910	36.2803	35.4839	43.936	26.8243	29.7159	42.8447	33.8361	39.0851	33.5306	33.9498	49.9327	47.9254	20.5703	36.9432	22.9593
CADAFUBG00005114	AFUB_051340	26.5313	24.0736	16.5972	26.7804	27.9679	25.0947	22.301	26.2512	23.6687	21.5015	15.604	12.6861	32.9125	16.1207	31.3082
CADAFUBG00000500	AFUB_004980	15.1841	10.5109	12.9877	26.7721	4.66132	25.7068	9.42026	12.2505	9.86194	7.92161	19.765	11.2766	49.3687	10.0754	20.8721
CADAFUBG00005799	AFUB_058200	20.8784	25.7652	20.0343	26.7564	21.5586	20.1982	23.07	28.5846	25.641	20.3699	27.0469	12.6861	32.9125	18.1357	29.221
CADAFUBG00009999	AFUB_101140	18.7215	33.4875	10.4056	26.7525	22.1413	15.3017	32.8748	32.0848	35.503	11.3166	11.4429	8.45743	28.7984	20.1508	31.3082
CADAFUBG00000055	AFUB_000550	8.36312	22.6816	10.3356	26.752	8.15732	8.56893	30.3755	14.0006	23.6687	12.4483	7.28186	11.2766	53.4827	10.0754	16.6977
CADAFUBG00008823	AFUB_089090	17.6443	23.2085	17.7923	26.7486	16.3146	18.9741	25.7615	22.1677	21.6963	18.1065	19.765	15.5053	24.6843	22.1659	33.3954
CADAFUBG00004821	AFUB_048310	9.23712	43.9328	7.83395	26.7446	9.90531	8.56893	32.8748	33.8349	65.0888	6.78996	12.4832	4.22871	20.5703	24.181	35.4826
CADAFUBG00003908	AFUB_039210	41.5684	40.0989	46.312	26.7368	38.4559	44.6809	32.8748	51.919	35.503	48.6613	39.5301	50.7446	12.3422	28.2112	39.657
CADAFUBG00003325	AFUB_033300	30.1596	16.4122	18.0147	26.7363	29.7159	30.6033	15.9568	17.5008	15.7791	22.6332	18.7248	12.6861	37.0265	18.1357	25.0466
CADAFUBG00006364	AFUB_064150	27.1875	19.137	20.9569	26.7324	26.2199	28.1551	20.1863	17.5008	19.7239	22.6332	17.6845	22.5531	32.9125	20.1508	27.1338
CADAFUBG00003151	AFUB_031560	7.48913	16.8016	18.6936	26.7284	6.40932	8.56893	13.4575	9.33375	27.6134	15.8432	17.6845	22.5531	28.7984	22.1659	29.221
CADAFUBG00007837	AFUB_078990	27.8878	23.6593	24.0156	26.7206	22.724	33.0516	26.5305	22.751	21.6963	24.8965	26.0066	21.1436	20.5703	26.1961	33.3954
CADAFUBG00007417	AFUB_074770	25.2043	18.232	21.5908	26.7206	32.0466	18.362	17.1103	19.8342	17.7515	15.8432	24.9664	23.9627	20.5703	26.1961	33.3954
CADAFUBG00004139	AFUB_041510	19.3923	18.9205	20.8589	26.7044	19.8106	18.9741	13.842	19.2509	23.6687	13.5799	20.8053	28.1914	28.7984	24.181	27.1338
CADAFUBG00008831	AFUB_089170	24.798	32.0004	23.0917	26.6926	23.8893	25.7068	31.9135	28.5846	35.503	19.2382	21.8456	28.1914	16.4562	30.2262	33.3954
CADAFUBG00002206	AFUB_022110	13.6512	20.0478	20.102	26.6887	16.8973	10.4051	16.918	11.6672	31.5582	20.3699	14.5637	25.3723	12.3422	32.2413	35.4826
CADAFUBG00004272	AFUB_042820	20.4989	23.1266	18.646	26.6882	24.472	16.5258	25.377	26.2512	17.7515	24.8965	19.765	11.2766	37.0265	22.1659	20.8721
CADAFUBG00003121	AFUB_031260	26.6489	30.7824	38.8194	26.6803	23.3066	29.9913	30.76	37.9184	23.6687	31.6865	31.208	53.5637	28.7984	26.1961	25.0466
CADAFUBG00009013	AFUB_091000	29.7093	21.646	30.4095	26.6803	23.3066	36.1119	22.6855	24.5011	17.7515	22.6332	29.1274	39.468	28.7984	26.1961	25.0466
CADAFUBG00001895	AFUB_019010	22.7413	24.1003	29.6922	26.6686	32.6293	12.8534	20.1863	24.5011	27.6134	27.1598	28.0872	33.8297	16.4562	32.2413	31.3082
CADAFUBG00009722	AFUB_098260	23.7623	18.7745	32.9508	26.6641	28.5506	18.9741	25.377	15.1673	15.7791	26.0282	29.1274	43.6967	37.0265	24.181	18.7849
CADAFUBG00004899	AFUB_049190	79.2412	47.5706	44.009	26.6121	97.8878	60.5946	57.2906	67.6697	17.7515	52.0563	44.7314	35.2393	32.9125	30.2262	16.6977
CADAFUBG00009714	AFUB_098180	31.1218	39.3856	49.1799	26.6004	27.9679	34.2757	30.5678	40.2518	47.3373	43.0031	50.973	53.5637	20.5703	36.2715	22.9593
CADAFUBG00005469	AFUB_054890	16.5231	18.8188	26.8097	26.5767	12.236	20.8103	18.6483	18.0841	19.7239	33.9498	23.9261	22.5531	28.7984	15.449	35.4826
CADAFUBG00002596	AFUB_026020	16.3761	12.4945	17.3517	26.5767	18.0626	14.6896	11.3428	6.41695	19.7239	23.7648	15.604	12.6861	28.7984	15.449	35.4826
CADAFUBG00000541	AFUB_005390	20.0899	21.7304	15.7727	26.5562	28.5506	11.6293	15.1878	20.4176	29.5858	20.3699	11.4429	15.5053	24.6843	38.2866	16.6977
CADAFUBG00004212	AFUB_042230	8.62506	13.9751	16.9361	26.5325	9.90531	7.3448	14.0343	8.16703	19.7239	20.3699	13.5235	16.9149	32.9125	17.464	29.221
CADAFUBG00005675	AFUB_056960	14.8459	21.7678	22.8735	26.5207	18.0626	11.6293	17.4948	22.1677	25.641	29.4231	16.6442	22.5531	20.5703	23.5093	35.4826
CADAFUBG00001935	AFUB_019410	35.6068	23.879	23.2532	26.4928	44.2826	26.9309	17.4948	34.4182	19.7239	21.5015	22.8858	25.3723	16.4562	27.5395	35.4826
CADAFUBG00007677	AFUB_077370	29.3418	18.0366	20.1495	26.4928	37.8733	20.8103	19.8018	14.584	19.7239	19.2382	22.8858	18.3244	16.4562	27.5395	35.4826
CADAFUBG00009529	AFUB_096270	29.2709	30.2853	22.0819	26.4805	28.5506	29.9913	29.991	33.2515	27.6134	20.3699	17.6845	28.1914	28.7984	23.5093	27.1338
CADAFUBG00009336	AFUB_094330	18.4448	27.4825	31.0634	26.4766	20.976	15.9137	24.4158	24.5011	33.5306	32.8181	36.4093	23.9627	24.6843	25.5244	29.221
CADAFUBG00001377	AFUB_013720	24.8689	17.6234	27.6209	26.4604	33.2119	16.5258	14.0343	15.1673	23.6687	23.7648	28.0872	31.0106	32.9125	23.5093	22.9593
CADAFUBG00006986	AFUB_070380	32.3166	28.343	34.952	26.4486	29.1333	35.4999	29.4143	28.0013	27.6134	38.4764	35.369	31.0106	20.5703	29.5545	29.221
CADAFUBG00004046	AFUB_040590	25.3513	21.5225	14.7111	26.4363	26.2199	24.4827	13.842	25.0845	25.641	15.8432	15.604	12.6861	32.9125	25.5244	20.8721
CADAFUBG00005179	AFUB_051990	18.1241	26.1842	24.9077	26.4324	21.5586	14.6896	22.4933	24.5011	31.5582	26.0282	17.6845	31.0106	28.7984	27.5395	22.9593
CADAFUBG00002970	AFUB_029750	18.4301	20.4341	25.7085	26.4044	21.5586	15.3017	19.994	21.5843	19.7239	31.6865	22.8858	22.5531	24.6843	31.5696	22.9593
CADAFUBG00005050	AFUB_050700	22.0878	15.6839	20.9198	26.4	22.1413	22.0344	12.6885	24.5011	9.86194	15.8432	18.7248	28.1914	45.2546	23.5093	10.4361
CADAFUBG00001278	AFUB_012730	31.5455	22.044	27.5904	26.3603	23.3066	39.7843	25.1848	19.2509	21.6963	22.6332	29.1274	31.0106	28.7984	33.5847	16.6977
CADAFUBG00003070	AFUB_030750	13.4334	16.7781	15.8136	26.3086	13.4013	13.4655	12.304	16.3341	21.6963	13.5799	19.765	14.0957	32.9125	16.7924	29.221
CADAFUBG00002843	AFUB_028490	21.87	21.115	21.0283	26.2846	18.6453	25.0947	21.1475	14.584	27.6134	16.9749	24.9664	21.1436	32.9125	18.8074	27.1338
CADAFUBG00010153		21.3288	44.5561	37.4256	26.2767	27.9679	14.6896	41.7183	52.5024	39.4478	33.9498	37.4496	40.8776	24.6843	22.8376	31.3082
CADAFUBG00009198	AFUB_092950	19.1745	29.0349	27.8049	26.2767	16.3146	22.0344	27.684	23.9177	35.503	26.0282	24.9664	32.4201	24.6843	22.8376	31.3082
CADAFUBG00002856	AFUB_028620	27.0993	26.9033	30.0615	26.2728	29.7159	24.4827	30.5678	24.5011	25.641	27.1598	24.9664	38.0584	20.5703	24.8527	33.3954
CADAFUBG00009917	AFUB_100210	34.2263	30.2743	29.6989	26.265	26.2199	42.2326	32.8748	30.3347	27.6134	32.8181	28.0872	28.1914	12.3422	28.8829	37.5698
CADAFUBG00006441	AFUB_064910	12.4124	16.1774	9.88277	26.2325	17.48	7.3448	9.61251	9.33375	29.5858	10.1849	16.6442	2.81914	28.7984	24.8527	25.0466
CADAFUBG00008307	AFUB_083780	30.5539	28.5374	29.9451	26.2247	26.2199	34.8878	29.4143	28.5846	27.6134	32.8181	26.0066	31.0106	20.5703	28.8829	29.221
CADAFUBG00001587	AFUB_015820	20.8784	20.4189	21.6187	26.2203	21.5586	20.1982	16.7258	16.9174	27.6134	26.0282	17.6845	21.1436	41.1406	20.8225	16.6977
CADAFUBG00005256	AFUB_052760	27.8878	33.2889	35.2799	26.2046	22.724	33.0516	26.7228	29.7513	43.3925	24.8965	49.9327	31.0106	24.6843	28.8829	25.0466
CADAFUBG00004742	AFUB_047520	21.2579	27.4042	29.8696	26.2046	18.6453	23.8706	18.2638	24.5011	39.4478	23.7648	24.9664	40.8776	24.6843	28.8829	25.0466
CADAFUBG00002360	AFUB_023660	25.7014	26.5046	34.8423	26.2007	24.472	26.9309	23.4545	24.5011	31.5582	41.8714	26.0066	36.6489	20.5703	30.8979	27.1338
CADAFUBG00001545	AFUB_015400	43.855	34.7531	38.4714	26.1923	44.8652	42.8447	38.4501	46.0854	19.7239	36.2131	27.0469	52.1541	37.0265	24.8527	16.6977
CADAFUBG00005680	AFUB_057010	10.9851	18.8242	10.6201	26.1529	13.4013	8.56893	14.8033	23.9177	17.7515	14.7116	7.28186	9.867	28.7984	12.0905	37.5698
CADAFUBG00001333	AFUB_013280	38.2074	41.1236	54.0699	26.1411	13.984	62.4308	33.6438	70.0031	19.7239	26.0282	76.9796	59.202	16.4562	18.1357	43.8315
CADAFUBG00006172	AFUB_061940	16.8412	18.8983	13.201	26.0646	23.8893	9.79306	14.8033	22.1677	19.7239	15.8432	12.4832	11.2766	37.0265	16.1207	25.0466
CADAFUBG00002625	AFUB_026310	10.4319	13.4047	8.6652	26.0288	11.0706	9.79306	17.8793	10.5005	11.8343	5.6583	6.24159	14.0957	24.6843	24.181	29.221
CADAFUBG00007298	AFUB_073580	25.4101	26.5521	29.691	26.0249	23.8893	26.9309	25.5693	24.5011	29.5858	31.6865	24.9664	32.4201	20.5703	26.1961	31.3082
CADAFUBG00009777	AFUB_098810	11.656	22.1037	17.0366	26.0249	11.0706	12.2413	26.5305	18.0841	21.6963	20.3699	16.6442	14.0957	20.5703	26.1961	31.3082
CADAFUBG00005607	AFUB_056280	18.9273	20.4707	22.9394	26.0087	13.984	23.8706	17.687	18.0841	25.641	13.5799	27.0469	28.1914	28.7984	24.181	25.0466
CADAFUBG00009014	AFUB_091010	21.4905	25.096	21.6743	26.0087	21.5586	21.4223	21.3398	20.4176	33.5306	18.1065	18.7248	28.1914	28.7984	24.181	25.0466
CADAFUBG00004357	AFUB_043670	33.947	31.5754	25.7707	26.0047	37.2906	30.6033	34.0283	44.9187	15.7791	29.4231	23.9261	23.9627	24.6843	26.1961	27.1338
CADAFUBG00006070	AFUB_060900	27.4641	23.309	30.7258	25.9807	27.3853	27.543	18.8405	27.4179	23.6687	29.4231	41.6106	21.1436	24.6843	28.2112	25.0466
CADAFUBG00005968	AFUB_059880	20.0338	26.3302	23.0613	25.9728	18.6453	21.4223	23.07	20.4176	35.503	18.1065	22.8858	28.1914	16.4562	32.2413	29.221
CADAFUBG00006726	AFUB_067790	23.3708	17.9624	26.7871	25.9125	19.8106	26.9309	19.8018	16.3341	17.7515	33.9498	28.0872	18.3244	28.7984	32.2413	16.6977
CADAFUBG00008714	AFUB_088000	3.90493	17.8113	9.91205	25.9089	2.91333	4.89653	27.8763	5.8336	19.7239	7.92161	2.08053	19.734	32.9125	11.4188	33.3954
CADAFUBG00003866	AFUB_038790	38.3758	18.1173	41.129	25.9046	43.6999	33.0516	18.0715	14.584	21.6963	41.8714	36.4093	45.1063	20.5703	36.2715	20.8721
CADAFUBG00003268	AFUB_032730	12.8066	25.3291	15.8958	25.8166	13.984	11.6293	25.7615	18.6675	31.5582	20.3699	10.4027	16.9149	37.0265	17.464	22.9593
CADAFUBG00001483	AFUB_014780	23.9093	14.5073	24.3477	25.7887	22.724	25.0947	17.687	14.0006	11.8343	18.1065	23.9261	31.0106	32.9125	21.4942	22.9593
CADAFUBG00001390	AFUB_013850	11.6707	23.2246	12.6026	25.7887	10.488	12.8534	11.9195	16.3341	41.4202	5.6583	16.6442	15.5053	32.9125	21.4942	22.9593
CADAFUBG00009784	AFUB_098880	16.7262	25.4617	21.1898	25.7769	16.3146	17.1379	24.9925	19.8342	31.5582	19.2382	26.0066	18.3244	20.5703	27.5395	29.221
CADAFUBG00006716	AFUB_067690	25.5544	19.961	19.7193	25.7607	30.2986	20.8103	20.1863	23.9177	15.7791	16.9749	28.0872	14.0957	28.7984	25.5244	22.9593
CADAFUBG00008827	AFUB_089130	31.1365	26.5859	35.598	25.7568	27.3853	34.8878	33.6438	30.3347	15.7791	39.6081	29.1274	38.0584	24.6843	27.5395	25.0466
CADAFUBG00007073	AFUB_071250	32.4315	19.2131	13.925	25.7568	36.7079	28.1551	14.8033	25.0845	17.7515	16.9749	13.5235	11.2766	24.6843	27.5395	25.0466
CADAFUBG00006633	AFUB_066860	21.6495	25.6097	29.1377	25.7523	27.3853	15.9137	20.1863	25.0845	31.5582	29.4231	31.208	26.7819	45.2546	19.4791	12.5233
CADAFUBG00004072	AFUB_040850	38.3343	30.4247	31.7185	25.7367	33.2119	43.4567	32.2981	27.4179	31.5582	30.5548	36.4093	28.1914	28.7984	27.5395	20.8721
CADAFUBG00002336	AFUB_023420	26.3723	29.0103	25.6342	25.7249	22.1413	30.6033	36.5276	26.8345	23.6687	18.1065	24.9664	33.8297	16.4562	33.5847	27.1338
CADAFUBG00002420	AFUB_024260	9.87859	14.0788	11.9066	25.7213	8.73998	11.0172	15.9568	10.5005	15.7791	14.7116	8.32212	12.6861	20.5703	12.7622	43.8315
CADAFUBG00003131	AFUB_031360	25.2778	36.5483	26.079	25.7126	29.1333	21.4223	26.7228	35.5849	47.3373	27.1598	22.8858	28.1914	28.7984	29.5545	18.7849
CADAFUBG00003561	AFUB_035740	31.4132	25.0772	36.7321	25.6969	28.5506	34.2757	23.839	19.8342	31.5582	33.9498	35.369	40.8776	12.3422	37.6149	27.1338
CADAFUBG00005118	AFUB_051380	46.8124	29.2832	26.1863	25.6886	48.9439	44.6809	23.2623	35.0016	29.5858	32.8181	26.0066	19.734	28.7984	31.5696	16.6977
CADAFUBG00006837	AFUB_068890	35.2887	34.9062	31.986	25.6528	32.6293	37.9481	34.7973	34.4182	35.503	35.0814	27.0469	33.8297	16.4562	39.63	20.8721
CADAFUBG00003797	AFUB_038100	21.8553	25.289	23.9059	25.6212	19.228	24.4827	26.5305	25.6678	23.6687	28.2915	16.6442	26.7819	16.4562	22.8376	37.5698
CADAFUBG00006807	AFUB_068590	22.1466	22.1633	29.6977	25.5933	19.8106	24.4827	15.7645	25.0845	25.641	37.3448	24.9664	26.7819	12.3422	26.8678	37.5698
CADAFUBG00000535	AFUB_005330	38.0403	33.0351	23.1672	25.5849	44.8652	31.2154	32.4903	44.9187	21.6963	28.2915	22.8858	18.3244	28.7984	20.8225	27.1338
CADAFUBG00005073	AFUB_050930	20.9813	19.3285	20.9649	25.581	17.48	24.4827	16.149	12.2505	29.5858	23.7648	20.8053	18.3244	24.6843	22.8376	29.221
CADAFUBG00004304	AFUB_043140	25.9634	24.5332	29.9146	25.5407	26.2199	25.7068	20.763	29.168	23.6687	31.6865	27.0469	31.0106	32.9125	22.8376	20.8721
CADAFUBG00000298	AFUB_002980	23.618	27.4128	17.8282	25.5407	22.1413	25.0947	35.3741	19.2509	27.6134	29.4231	15.604	8.45743	32.9125	22.8376	20.8721
CADAFUBG00003719	AFUB_037320	26.6195	28.8461	42.8945	25.5368	24.472	28.7671	28.6453	20.4176	37.4754	38.4764	43.6911	46.5159	28.7984	24.8527	22.9593
CADAFUBG00007017	AFUB_070690	31.4132	34.0596	26.5422	25.5206	28.5506	34.2757	43.0641	31.5014	27.6134	29.4231	33.2885	16.9149	37.0265	22.8376	16.6977
CADAFUBG00002344	AFUB_023500	23.618	26.5058	28.4045	25.5167	22.1413	25.0947	25.5693	20.4176	33.5306	31.6865	23.9261	29.601	32.9125	24.8527	18.7849
CADAFUBG00002345	AFUB_023510	16.2171	19.1392	22.4988	25.5167	12.236	20.1982	19.6095	18.0841	19.7239	19.2382	22.8858	25.3723	32.9125	24.8527	18.7849
CADAFUBG00005101	AFUB_051210	1.19473	6.08938	4.18237	25.4689	1.16533	1.22413	0.961251	3.50016	13.8067	4.52664	5.20133	2.81914	41.1406	6.04525	29.221
CADAFUBG00000931	AFUB_009260	21.0521	18.6561	29.0146	25.4686	26.8026	15.3017	19.994	22.1677	13.8067	29.4231	32.2482	25.3723	32.9125	28.8829	14.6105
CADAFUBG00005775	AFUB_057960	4.79363	7.80961	16.6381	25.4449	4.07866	5.5086	6.34426	5.25024	11.8343	6.78996	13.5235	29.601	41.1406	8.06033	27.1338
CADAFUBG00007644	AFUB_077040	25.6573	24.2613	14.6477	25.4289	26.2199	25.0947	19.225	33.8349	19.7239	22.6332	11.4429	9.867	16.4562	38.9583	20.8721
CADAFUBG00000785	AFUB_007820	24.651	20.4475	19.91	25.4052	29.7159	19.5861	21.3398	16.3341	23.6687	24.8965	24.9664	9.867	24.6843	18.1357	33.3954
CADAFUBG00007544	AFUB_076040	24.0096	18.4705	27.0291	25.3532	30.8813	17.1379	17.687	23.9177	13.8067	19.2382	32.2482	29.601	20.5703	24.181	31.3082
CADAFUBG00000844	AFUB_008400	16.5378	16.5052	16.6978	25.3448	11.6533	21.4223	13.4575	16.3341	19.7239	13.5799	8.32212	28.1914	37.0265	18.1357	20.8721
CADAFUBG00009815	AFUB_099190	19.407	27.9453	10.8981	25.3409	19.228	19.5861	43.8331	16.3341	23.6687	11.3166	7.28186	14.0957	32.9125	20.1508	22.9593
CADAFUBG00000140	AFUB_001400	16.6821	19.4472	29.5083	25.3168	18.0626	15.3017	16.5335	28.0013	13.8067	16.9749	20.8053	50.7446	32.9125	22.1659	20.8721
CADAFUBG00000521	AFUB_005190	24.2154	20.4375	23.9059	25.3129	22.724	25.7068	21.532	18.0841	21.6963	28.2915	16.6442	26.7819	28.7984	24.181	22.9593
CADAFUBG00001737	AFUB_017420	21.7671	19.9967	21.9521	25.3051	22.724	20.8103	8.45901	23.9177	27.6134	22.6332	29.1274	14.0957	20.5703	28.2112	27.1338
CADAFUBG00005189	AFUB_052090	40.7091	20.6824	28.1212	25.2889	36.1253	45.2929	27.684	24.5011	9.86194	24.8965	27.0469	32.4201	28.7984	26.1961	20.8721
CADAFUBG00000983	AFUB_009780	24.7392	29.3882	34.985	25.2771	26.2199	23.2585	27.2995	33.2515	27.6134	30.5548	40.5704	33.8297	16.4562	32.2413	27.1338
CADAFUBG00001867	AFUB_018730	28.9649	32.1051	32.42	25.2609	28.5506	29.3792	31.1445	35.5849	29.5858	23.7648	31.208	42.2871	24.6843	30.2262	20.8721
CADAFUBG00008153	AFUB_082240	33.0436	28.0766	26.3002	25.2609	36.7079	29.3792	28.8375	29.7513	25.641	36.2131	18.7248	23.9627	24.6843	30.2262	20.8721
CADAFUBG00009827	AFUB_099310	7.15369	25.5871	14.911	25.2531	7.57465	6.73273	14.0343	13.4173	49.3097	12.4483	8.32212	23.9627	16.4562	34.2564	25.0466
CADAFUBG00000693	AFUB_006900	25.7014	27.0846	28.3357	25.2525	24.472	26.9309	21.9165	29.7513	29.5858	28.2915	22.8858	33.8297	41.1406	24.181	10.4361
CADAFUBG00005802	AFUB_058230	27.9733	27.6073	39.3051	25.2128	31.4639	24.4827	23.2623	28.0013	31.5582	33.9498	37.4496	46.5159	24.6843	34.2564	16.6977
CADAFUBG00002451	AFUB_024570	26.0369	34.0124	38.0887	25.1656	23.3066	28.7671	21.532	39.0851	41.4202	32.8181	40.5704	40.8776	8.22812	25.5244	41.7443
CADAFUBG00001137	AFUB_011320	31.7459	25.0703	25.1485	25.1533	39.6213	23.8706	20.763	26.8345	27.6134	23.7648	29.1274	22.5531	20.5703	21.4942	33.3954
CADAFUBG00002688	AFUB_026940	17.0029	26.3818	27.4051	25.1371	17.48	16.5258	19.225	30.3347	29.5858	24.8965	29.1274	28.1914	28.7984	19.4791	27.1338
CADAFUBG00000907	AFUB_009030	26.693	27.5339	32.7747	25.1332	21.5586	31.8275	27.8763	35.0016	19.7239	24.8965	35.369	38.0584	24.6843	21.4942	29.221
CADAFUBG00001115	AFUB_011100	14.5987	14.6974	16.8513	25.1287	15.732	13.4655	18.8405	13.4173	11.8343	22.6332	16.6442	11.2766	45.2546	13.4339	16.6977
CADAFUBG00007178	AFUB_072380	10.7379	14.6741	18.1708	25.1209	11.0706	10.4051	22.4933	11.6672	9.86194	14.7116	22.8858	16.9149	37.0265	17.464	20.8721
CADAFUBG00007855	AFUB_079170	17.9063	28.4071	13.5502	25.1209	18.0626	17.7499	29.6065	28.0013	27.6134	6.78996	19.765	14.0957	37.0265	17.464	20.8721
CADAFUBG00004334	AFUB_043440	12.5153	10.8644	15.8044	25.117	13.4013	11.6293	13.842	12.8339	5.91716	16.9749	13.5235	16.9149	32.9125	19.4791	22.9593
CADAFUBG00009294	AFUB_093910	43.6371	45.6536	36.8607	25.1013	41.3693	45.905	50.1773	41.4185	45.3649	44.1347	31.208	35.2393	16.4562	27.5395	31.3082
CADAFUBG00003913	AFUB_039260	27.829	24.0296	29.6672	25.1013	25.0546	30.6033	21.7243	22.751	27.6134	36.2131	26.0066	26.7819	16.4562	27.5395	31.3082
CADAFUBG00007161	AFUB_072210	15.5168	20.3597	25.8792	25.089	15.732	15.3017	27.2995	23.9177	9.86194	22.6332	19.765	35.2393	28.7984	23.5093	22.9593
CADAFUBG00007443	AFUB_075030	19.9897	20.5468	18.5985	25.089	20.3933	19.5861	24.4158	17.5008	19.7239	26.0282	11.4429	18.3244	28.7984	23.5093	22.9593
CADAFUBG00009150	AFUB_092370	13.1862	7.74552	22.8638	25.0851	11.0706	15.3017	6.15201	5.25024	11.8343	12.4483	36.4093	19.734	24.6843	25.5244	25.0466
CADAFUBG00006269	AFUB_063210	24.7686	30.1187	32.4943	25.0812	25.0546	24.4827	29.991	26.8345	33.5306	37.3448	29.1274	31.0106	20.5703	27.5395	27.1338
CADAFUBG00004245	AFUB_042560	35.0682	24.9025	25.8883	25.0812	41.3693	28.7671	18.6483	24.5011	31.5582	19.2382	26.0066	32.4201	20.5703	27.5395	27.1338
CADAFUBG00002785	AFUB_027910	28.8353	22.8825	26.2405	25.0773	21.5586	36.1119	23.839	25.0845	19.7239	29.4231	23.9261	25.3723	16.4562	29.5545	29.221
CADAFUBG00006374	AFUB_064250	20.543	20.5234	28.9537	25.065	22.724	18.362	23.2623	24.5011	13.8067	19.2382	23.9261	43.6967	28.7984	25.5244	20.8721
CADAFUBG00008879	AFUB_089650	33.3937	29.3661	29.4857	25.0532	34.9599	31.8275	33.0671	27.4179	27.6134	24.8965	35.369	28.1914	16.4562	31.5696	27.1338
CADAFUBG00006417	AFUB_064680	40.4325	35.3802	42.0541	25.0252	34.9599	45.905	44.0253	28.5846	33.5306	43.0031	43.6911	39.468	12.3422	35.5998	27.1338
CADAFUBG00005521	AFUB_055420	35.9128	42.716	29.9464	25.0169	44.2826	27.543	45.9478	30.9181	51.2821	28.2915	29.1274	32.4201	28.7984	29.5545	16.6977
CADAFUBG00000871	AFUB_008670	23.6474	24.846	25.2399	25.013	20.976	26.3189	26.146	22.751	25.641	27.1598	26.0066	22.5531	24.6843	31.5696	18.7849
CADAFUBG00000889	AFUB_008850	26.6048	20.7012	20.0185	25.013	25.0546	28.1551	25.1848	25.0845	11.8343	18.1065	20.8053	21.1436	24.6843	31.5696	18.7849
CADAFUBG00007764	AFUB_078260	4.76423	16.0622	7.41711	24.9932	5.24399	4.28447	25.1848	5.25024	17.7515	7.92161	7.28186	7.04786	37.0265	8.73202	29.221
CADAFUBG00000356	AFUB_003560	42.0629	41.8118	22.6669	24.985	43.1172	41.0085	35.3741	46.6688	43.3925	27.1598	23.9261	16.9149	20.5703	35.5998	18.7849
CADAFUBG00009068	AFUB_091550	26.24	24.8923	26.1742	24.9727	27.3853	25.0947	26.146	26.8345	21.6963	16.9749	29.1274	32.4201	32.9125	31.5696	10.4361
CADAFUBG00000727	AFUB_007240	28.9355	27.0383	23.3525	24.9132	29.7159	28.1551	21.9165	25.6678	33.5306	26.0282	22.8858	21.1436	28.7984	18.8074	27.1338
CADAFUBG00003481	AFUB_034950	10.6938	9.67904	14.3327	24.9132	12.8186	8.56893	9.03576	8.16703	11.8343	19.2382	12.4832	11.2766	28.7984	18.8074	27.1338
CADAFUBG00007590	AFUB_076500	53.8511	46.7232	46.2644	24.9129	48.9439	58.7584	58.6363	36.1683	45.3649	57.7146	41.6106	39.468	20.5703	41.645	12.5233
CADAFUBG00007656	AFUB_077160	19.1157	24.088	18.3773	24.9093	18.6453	19.5861	20.9553	25.6678	25.641	16.9749	15.604	22.5531	24.6843	20.8225	29.221
CADAFUBG00004373	AFUB_043830	17.3383	22.3942	26.9883	24.8892	16.3146	18.362	20.763	22.751	23.6687	26.0282	23.9261	31.0106	28.7984	20.8225	25.0466
CADAFUBG00001178	AFUB_011730	29.5329	25.6175	20.4341	24.8852	30.2986	28.7671	20.5708	22.751	33.5306	21.5015	22.8858	16.9149	24.6843	22.8376	27.1338
CADAFUBG00007586	AFUB_076460	22.0878	24.8504	26.1796	24.8813	22.1413	22.0344	24.9925	23.9177	25.641	27.1598	26.0066	25.3723	20.5703	24.8527	29.221
CADAFUBG00003745	AFUB_037580	13.4628	19.4919	15.3028	24.8808	12.236	14.6896	19.4173	13.4173	25.641	20.3699	11.4429	14.0957	45.2546	14.7773	14.6105
CADAFUBG00004363	AFUB_043730	23.2679	23.3423	21.5578	24.8774	23.8893	22.6465	27.1073	19.2509	23.6687	23.7648	19.765	21.1436	16.4562	26.8678	31.3082
CADAFUBG00005720	AFUB_057410	17.6149	20.5424	23.4677	24.873	17.48	17.7499	13.4575	24.5011	23.6687	24.8965	18.7248	26.7819	37.0265	18.8074	18.7849
CADAFUBG00003875	AFUB_038880	31.6016	21.8914	26.427	24.8612	33.2119	29.9913	26.3383	21.5843	17.7515	22.6332	27.0469	29.601	24.6843	24.8527	25.0466
CADAFUBG00005762	AFUB_057830	49.858	33.0379	19.7393	24.8612	49.5266	50.1895	34.2206	27.4179	37.4754	26.0282	17.6845	15.5053	24.6843	24.8527	25.0466
CADAFUBG00002619	AFUB_026250	21.4905	38.6074	28.2017	24.8534	21.5586	21.4223	33.0671	47.2521	35.503	15.8432	40.5704	28.1914	16.4562	28.8829	29.221
CADAFUBG00001982	AFUB_019880	19.407	24.057	17.3767	24.8411	19.228	19.5861	24.2235	26.2512	21.6963	14.7116	17.6845	19.734	28.7984	24.8527	20.8721
CADAFUBG00007418	AFUB_074780	29.2709	31.1759	31.8642	24.8013	28.5506	29.9913	34.4128	31.5014	27.6134	30.5548	31.208	33.8297	12.3422	34.9281	27.1338
CADAFUBG00009277	AFUB_093740	28.4557	20.4471	29.2145	24.793	24.472	32.4395	23.839	25.6678	11.8343	26.0282	24.9664	36.6489	28.7984	28.8829	16.6977
CADAFUBG00006253	AFUB_063050	38.1165	31.5914	30.6002	24.7812	29.7159	46.5171	32.2981	30.9181	31.5582	30.5548	26.0066	35.2393	16.4562	34.9281	22.9593
CADAFUBG00000410	AFUB_004090	23.2532	23.6925	25.2015	24.7296	24.472	22.0344	22.6855	22.751	25.641	24.8965	23.9261	26.7819	20.5703	18.1357	35.4826
CADAFUBG00009264	AFUB_093610	7.70696	17.2886	23.2361	24.7133	9.90531	5.5086	14.4188	15.7507	21.6963	23.7648	13.5235	32.4201	28.7984	16.1207	29.221
CADAFUBG00009279	AFUB_093760	17.2648	17.5757	19.1726	24.7133	19.228	15.3017	19.225	15.7507	17.7515	12.4483	23.9261	21.1436	28.7984	16.1207	29.221
CADAFUBG00004238	AFUB_042490	20.7902	14.1228	16.2359	24.7094	25.0546	16.5258	16.5335	14.0006	11.8343	14.7116	11.4429	22.5531	24.6843	18.1357	31.3082
CADAFUBG00002717	AFUB_027240	30.4657	29.613	34.069	24.6977	29.7159	31.2154	21.7243	51.3356	15.7791	26.0282	39.5301	36.6489	12.3422	24.181	37.5698
CADAFUBG00004798	AFUB_048080	11.4382	28.6724	9.64996	24.6653	7.57465	15.3017	32.8748	21.5843	31.5582	13.5799	8.32212	7.04786	28.7984	20.1508	25.0466
CADAFUBG00007356	AFUB_074160	29.6652	23.9026	31.3705	24.6574	25.0546	34.2757	23.4545	18.6675	29.5858	35.0814	32.2482	26.7819	20.5703	24.181	29.221
CADAFUBG00006266	AFUB_063180	16.7998	15.1242	22.5347	24.6451	13.4013	20.1982	18.6483	7.00031	19.7239	30.5548	18.7248	18.3244	32.9125	20.1508	20.8721
CADAFUBG00008830	AFUB_089160	25.9487	26.8026	24.3148	24.6373	26.8026	25.0947	32.6826	28.0013	19.7239	26.0282	18.7248	28.1914	24.6843	24.181	25.0466
CADAFUBG00009787	AFUB_098910	36.7895	33.6982	43.6647	24.6334	33.7946	39.7843	33.4516	42.0019	25.641	43.0031	49.9327	38.0584	20.5703	26.1961	27.1338
CADAFUBG00006136	AFUB_061580	7.43032	22.3534	11.7555	24.6295	8.73998	6.12067	29.0298	16.3341	21.6963	4.52664	16.6442	14.0957	16.4562	28.2112	29.221
CADAFUBG00000741	AFUB_007380	28.85	22.417	29.4168	24.6133	20.976	36.724	31.7213	25.6678	9.86194	21.5015	34.3288	32.4201	24.6843	26.1961	22.9593
CADAFUBG00004294	AFUB_043040	29.6358	32.955	31.4632	24.6093	26.2199	33.0516	36.5276	26.8345	35.503	26.0282	21.8456	46.5159	20.5703	28.2112	25.0466
CADAFUBG00000094	AFUB_000940	30.61	26.7969	12.5697	24.6049	36.1253	25.0947	31.7213	30.9181	17.7515	13.5799	11.4429	12.6861	41.1406	20.1508	12.5233
CADAFUBG00002342	AFUB_023480	25.1776	31.3173	31.7039	24.5931	20.976	29.3792	31.3368	35.0016	27.6134	23.7648	33.2885	38.0584	28.7984	26.1961	18.7849
CADAFUBG00009007	AFUB_090940	34.1234	32.0234	33.9276	24.5774	30.2986	37.9481	35.5663	30.9181	29.5858	32.8181	28.0872	40.8776	12.3422	34.2564	27.1338
CADAFUBG00002665	AFUB_026710	15.8376	21.1747	22.2989	24.573	15.1493	16.5258	22.4933	13.4173	27.6134	14.7116	19.765	32.4201	32.9125	26.1961	14.6105
CADAFUBG00009768	AFUB_098720	26.8668	21.918	29.6697	24.5691	26.8026	26.9309	24.2235	19.8342	21.6963	27.1598	32.2482	29.601	28.7984	28.2112	16.6977
CADAFUBG00001475	AFUB_014700	30.8746	19.3955	29.1627	24.5249	25.6373	36.1119	20.3785	18.0841	19.7239	20.3699	33.2885	33.8297	32.9125	30.2262	10.4361
CADAFUBG00009371	AFUB_094680	39.791	24.5729	31.6856	24.5053	36.1253	43.4567	22.4933	31.5014	19.7239	38.4764	31.208	25.3723	12.3422	40.3017	20.8721
CADAFUBG00002781	AFUB_027870	33.1759	19.5854	28.4441	24.4939	31.4639	34.8878	16.7258	26.2512	15.7791	29.4231	29.1274	26.7819	8.22812	23.5093	41.7443
CADAFUBG00008722	AFUB_088080	36.0451	34.9081	34.821	24.4729	39.0386	33.0516	41.5261	35.5849	27.6134	37.3448	33.2885	33.8297	28.7984	36.2715	8.34885
CADAFUBG00005858	AFUB_058790	17.5561	20.6295	18.3786	24.4654	19.8106	15.3017	17.3025	26.8345	17.7515	12.4483	18.7248	23.9627	28.7984	17.464	27.1338
CADAFUBG00006519	AFUB_065690	18.7803	23.6685	22.8656	24.4615	19.8106	17.7499	21.7243	15.7507	33.5306	28.2915	13.5235	26.7819	24.6843	19.4791	29.221
CADAFUBG00002531	AFUB_025370	15.8229	18.0728	11.9145	24.461	15.732	15.9137	19.994	20.4176	13.8067	15.8432	11.4429	8.45743	49.3687	9.40372	14.6105
CADAFUBG00001956	AFUB_019620	32.7375	34.2287	25.7097	24.4414	36.7079	28.7671	35.1818	37.9184	29.5858	27.1598	26.0066	23.9627	28.7984	19.4791	25.0466
CADAFUBG00009597	AFUB_096950	20.7167	18.8648	14.6794	24.4414	27.9679	13.4655	25.9538	22.751	7.88955	19.2382	13.5235	11.2766	28.7984	19.4791	25.0466
CADAFUBG00000836	AFUB_008320	23.6474	24.679	22.1599	24.4374	20.976	26.3189	28.6453	25.6678	19.7239	20.3699	24.9664	21.1436	24.6843	21.4942	27.1338
CADAFUBG00004165	AFUB_041760	26.3135	23.0385	12.878	24.4374	24.472	28.1551	24.2235	19.2509	25.641	11.3166	10.4027	16.9149	24.6843	21.4942	27.1338
CADAFUBG00007994	AFUB_080670	24.913	17.4268	30.7775	24.4296	31.4639	18.362	14.611	14.0006	23.6687	35.0814	33.2885	23.9627	16.4562	25.5244	31.3082
CADAFUBG00005973	AFUB_059930	29.4741	20.8991	22.021	24.4252	32.6293	26.3189	26.7228	22.1677	13.8067	26.0282	30.1677	9.867	37.0265	17.464	18.7849
CADAFUBG00002140	AFUB_021460	50.0344	32.792	34.1128	24.4134	42.5346	57.5343	28.2608	48.4188	21.6963	38.4764	38.4898	25.3723	24.6843	23.5093	25.0466
CADAFUBG00009084	AFUB_091710	64.4247	56.8471	22.0331	24.4134	78.6598	50.1895	84.3979	72.3366	13.8067	33.9498	16.6442	15.5053	24.6843	23.5093	25.0466
CADAFUBG00007727	AFUB_077890	35.3595	39.7585	24.0632	24.4011	41.9519	28.7671	44.4098	47.2521	27.6134	15.8432	23.9261	32.4201	37.0265	19.4791	16.6977
CADAFUBG00005047	AFUB_050670	17.2942	20.4155	25.8541	24.3894	18.0626	16.5258	15.1878	20.4176	25.641	31.6865	17.6845	28.1914	24.6843	25.5244	22.9593
CADAFUBG00004282	AFUB_042920	13.6218	12.6333	18.4078	24.3732	18.0626	9.181	11.3428	18.6675	7.88955	18.1065	14.5637	22.5531	32.9125	23.5093	16.6977
CADAFUBG00002910	AFUB_029150	20.9666	20.4505	17.2536	24.3653	18.0626	23.8706	25.377	22.1677	13.8067	14.7116	18.7248	18.3244	24.6843	27.5395	20.8721
CADAFUBG00001302	AFUB_012970	41.2624	44.0136	40.4459	24.3575	38.4559	44.0688	45.5633	49.0022	37.4754	33.9498	43.6911	43.6967	16.4562	31.5696	25.0466
CADAFUBG00003634	AFUB_036470	36.5837	35.9944	36.339	24.3536	41.9519	31.2154	35.9508	38.5017	33.5306	38.4764	39.5301	31.0106	12.3422	33.5847	27.1338
CADAFUBG00000312	AFUB_003120	23.7623	35.5666	20.4262	24.353	28.5506	18.9741	38.8346	40.2518	27.6134	20.3699	19.765	21.1436	37.0265	23.5093	12.5233
CADAFUBG00005248	AFUB_052680	22.3057	20.7611	28.5965	24.3452	25.6373	18.9741	19.225	23.3344	19.7239	35.0814	23.9261	26.7819	28.7984	27.5395	16.6977
CADAFUBG00006345	AFUB_063960	25.5397	22.4241	25.2161	24.3413	30.8813	20.1982	27.4918	18.0841	21.6963	31.6865	27.0469	16.9149	24.6843	29.5545	18.7849
CADAFUBG00009836	AFUB_099400	34.559	28.2689	32.9123	24.3211	37.2906	31.8275	29.4143	29.7513	25.641	31.6865	37.4496	29.601	28.7984	29.5545	14.6105
CADAFUBG00007021	AFUB_070730	44.3962	43.7291	29.4819	24.2893	35.5426	53.2498	37.6811	40.2518	53.2545	38.4764	26.0066	23.9627	20.5703	35.5998	16.6977
CADAFUBG00009725	AFUB_098290	14.9783	17.9701	19.6413	24.2778	12.8186	17.1379	15.38	22.751	15.7791	16.9749	20.8053	21.1436	16.4562	18.8074	37.5698
CADAFUBG00006690	AFUB_067430	11.7856	16.22	13.8244	24.2616	18.0626	5.5086	15.38	17.5008	15.7791	16.9749	10.4027	14.0957	24.6843	16.7924	31.3082
CADAFUBG00005105	AFUB_051250	22.291	15.7027	18.1311	24.2577	26.2199	18.362	10.1893	25.0845	11.8343	16.9749	17.6845	19.734	20.5703	18.8074	33.3954
CADAFUBG00000779	AFUB_007760	25.7749	19.2277	21.534	24.2538	21.5586	29.9913	18.2638	15.7507	23.6687	28.2915	20.8053	15.5053	16.4562	20.8225	35.4826
CADAFUBG00009647	AFUB_097420	13.7982	29.5019	22.2447	24.2415	11.0706	16.5258	29.0298	33.8349	25.641	18.1065	21.8456	26.7819	28.7984	16.7924	27.1338
CADAFUBG00008864	AFUB_089500	23.8505	20.8504	19.239	24.2376	25.0546	22.6465	22.4933	26.2512	13.8067	24.8965	18.7248	14.0957	24.6843	18.8074	29.221
CADAFUBG00001008	AFUB_010030	25.7896	17.5014	9.58903	24.2376	20.976	30.6033	26.5305	18.0841	7.88955	11.3166	10.4027	7.04786	24.6843	18.8074	29.221
CADAFUBG00006697	AFUB_067500	38.8141	27.2073	26.3928	24.2135	38.4559	39.1723	26.146	23.9177	31.5582	35.0814	18.7248	25.3723	24.6843	20.8225	27.1338
CADAFUBG00006923	AFUB_069750	24.0122	19.3625	19.1622	24.2135	18.6453	29.3792	16.918	17.5008	23.6687	20.3699	14.5637	22.5531	24.6843	20.8225	27.1338
CADAFUBG00001781	AFUB_017860	15.4727	31.5614	17.1372	24.2057	17.48	13.4655	32.8748	36.1683	25.641	20.3699	19.765	11.2766	16.4562	24.8527	31.3082
CADAFUBG00003872	AFUB_038850	20.4842	20.7968	20.9265	24.1934	25.0546	15.9137	19.6095	15.1673	27.6134	21.5015	18.7248	22.5531	28.7984	20.8225	22.9593
CADAFUBG00002403	AFUB_024090	23.312	20.0692	23.6609	24.1772	22.1413	24.4827	20.9553	27.4179	11.8343	23.7648	21.8456	25.3723	37.0265	18.8074	16.6977
CADAFUBG00003204	AFUB_032090	21.2432	22.3752	23.0655	24.1733	19.228	23.2585	18.456	30.9181	17.7515	32.8181	16.6442	19.734	32.9125	20.8225	18.7849
CADAFUBG00002722	AFUB_027290	34.6766	28.3802	25.8645	24.1694	32.6293	36.724	26.915	38.5017	19.7239	23.7648	27.0469	26.7819	28.7984	22.8376	20.8721
CADAFUBG00006479	AFUB_065290	24.4773	21.0448	37.6598	24.1532	24.472	24.4827	22.4933	26.8345	13.8067	10.1849	28.0872	74.7073	37.0265	20.8225	14.6105
CADAFUBG00002011	AFUB_020170	19.2894	16.1889	21.5578	24.1453	23.8893	14.6896	18.6483	18.0841	11.8343	23.7648	19.765	21.1436	28.7984	24.8527	18.7849
CADAFUBG00005006	AFUB_050260	26.4284	19.2926	26.2801	24.1375	32.0466	20.8103	10.9583	29.168	17.7515	27.1598	29.1274	22.5531	20.5703	28.8829	22.9593
CADAFUBG00002770	AFUB_027760	30.904	20.7731	23.1819	24.1336	24.472	37.3361	25.7615	22.751	13.8067	27.1598	15.604	26.7819	16.4562	30.8979	25.0466
CADAFUBG00006816	AFUB_068680	32.8551	30.8491	28.059	24.1297	32.0466	33.6637	27.8763	29.168	35.503	27.1598	26.0066	31.0106	12.3422	32.913	27.1338
CADAFUBG00006098	AFUB_061180	23.9387	20.6437	22.692	24.1291	21.5586	26.3189	23.2623	26.8345	11.8343	18.1065	26.0066	23.9627	37.0265	22.8376	12.5233
CADAFUBG00000754	AFUB_007510	15.5168	18.3127	13.9859	24.1213	15.732	15.3017	15.38	19.8342	19.7239	19.2382	11.4429	11.2766	28.7984	26.8678	16.6977
CADAFUBG00003617	AFUB_036300	5.68233	7.91477	7.13253	24.0819	5.24399	6.12067	3.076	2.9168	17.7515	5.6583	7.28186	8.45743	20.5703	14.1056	37.5698
CADAFUBG00001530	AFUB_015250	17.8181	11.9098	12.9231	24.0618	21.5586	14.0775	4.42176	17.5008	13.8067	19.2382	12.4832	7.04786	24.6843	14.1056	33.3954
CADAFUBG00004940	AFUB_049600	20.122	18.9998	24.8931	24.0579	15.1493	25.0947	29.4143	15.7507	11.8343	27.1598	24.9664	22.5531	20.5703	16.1207	35.4826
CADAFUBG00000990	AFUB_009850	20.3692	16.2716	20.5042	24.0215	17.48	23.2585	23.6468	19.2509	5.91716	20.3699	27.0469	14.0957	32.9125	14.1056	25.0466
CADAFUBG00006704	AFUB_067570	18.2417	20.413	18.6381	24.0176	16.8973	19.5861	23.07	20.4176	17.7515	23.7648	16.6442	15.5053	28.7984	16.1207	27.1338
CADAFUBG00005859	AFUB_058800	25.4395	21.5125	27.7135	24.0173	22.724	28.1551	26.146	18.6675	19.7239	22.6332	28.0872	32.4201	20.5703	38.9583	12.5233
CADAFUBG00002652	AFUB_026580	21.9141	16.25	16.1578	24.0137	16.8973	26.9309	14.8033	12.2505	21.6963	22.6332	14.5637	11.2766	24.6843	18.1357	29.221
CADAFUBG00009808	AFUB_099120	11.9473	14.0391	16.1061	23.9896	11.6533	12.2413	14.2265	8.16703	19.7239	16.9749	22.8858	8.45743	24.6843	20.1508	27.1338
CADAFUBG00004590	AFUB_045990	23.9534	27.1577	26.2601	23.9857	20.976	26.9309	24.608	23.3344	33.5306	18.1065	39.5301	21.1436	20.5703	22.1659	29.221
CADAFUBG00000650	AFUB_006470	28.2499	22.9279	16.4119	23.9695	32.6293	23.8706	19.225	23.9177	25.641	23.7648	15.604	9.867	28.7984	20.1508	22.9593
CADAFUBG00007329	AFUB_073890	44.6728	33.9475	37.7194	23.9617	36.7079	52.6377	26.3383	57.7526	17.7515	32.8181	43.6911	36.6489	20.5703	24.181	27.1338
CADAFUBG00000672	AFUB_006690	23.7209	25.1552	26.7659	23.9578	18.0626	29.3792	25.1848	28.5846	21.6963	21.5015	24.9664	33.8297	16.4562	26.1961	29.221
CADAFUBG00001327	AFUB_013220	14.9195	22.3169	28.2126	23.9455	15.1493	14.6896	24.0313	19.2509	23.6687	28.2915	23.9261	32.4201	28.7984	22.1659	20.8721
CADAFUBG00003753	AFUB_037660	18.8244	18.1339	21.436	23.9298	18.0626	19.5861	16.149	14.584	23.6687	19.2382	23.9261	21.1436	12.3422	30.2262	29.221
CADAFUBG00009895	AFUB_099990	27.682	25.299	26.7725	23.9175	30.8813	24.4827	26.3383	23.9177	25.641	27.1598	24.9664	28.1914	24.6843	26.1961	20.8721
CADAFUBG00004344	AFUB_043540	38.3637	32.1668	36.7425	23.9136	32.0466	44.6809	39.2191	35.5849	21.6963	26.0282	44.7314	39.468	20.5703	28.2112	22.9593
CADAFUBG00003157	AFUB_031620	38.0403	23.5632	30.7471	23.9136	44.8652	31.2154	20.1863	26.8345	23.6687	26.0282	23.9261	42.2871	20.5703	28.2112	22.9593
CADAFUBG00002538	AFUB_025440	24.7833	15.5613	27.5057	23.9136	24.472	25.0947	13.2653	21.5843	11.8343	24.8965	32.2482	25.3723	20.5703	28.2112	22.9593
CADAFUBG00003653	AFUB_036660	28.9649	24.8194	31.8233	23.9097	28.5506	29.3792	28.2608	24.5011	21.6963	37.3448	22.8858	35.2393	16.4562	30.2262	25.0466
CADAFUBG00001296	AFUB_012910	26.0957	28.7541	27.229	23.9097	20.976	31.2154	28.453	26.2512	31.5582	23.7648	35.369	22.5531	16.4562	30.2262	25.0466
CADAFUBG00002445	AFUB_024510	21.723	21.8742	24.8389	23.9097	24.472	18.9741	16.3413	15.7507	33.5306	22.6332	16.6442	35.2393	16.4562	30.2262	25.0466
CADAFUBG00006331	AFUB_063820	15.4727	20.1565	17.9459	23.9013	17.48	13.4655	17.4948	29.168	13.8067	19.2382	17.6845	16.9149	32.9125	24.181	14.6105
CADAFUBG00006491	AFUB_065410	29.4594	28.1936	25.0796	23.8935	33.2119	25.7068	27.2995	35.5849	21.6963	20.3699	28.0872	26.7819	24.6843	28.2112	18.7849
CADAFUBG00000635	AFUB_006320	24.4038	22.111	25.1247	23.8896	27.3853	21.4223	17.3025	33.2515	15.7791	28.2915	30.1677	16.9149	20.5703	30.2262	20.8721
CADAFUBG00006262	AFUB_063140	32.4048	24.9175	22.4074	23.8532	25.6373	39.1723	29.222	29.7513	15.7791	15.8432	26.0066	25.3723	32.9125	28.2112	10.4361
CADAFUBG00001374	AFUB_013690	22.6411	23.1258	18.069	23.8532	24.472	20.8103	20.763	21.0009	27.6134	19.2382	16.6442	18.3244	32.9125	28.2112	10.4361
CADAFUBG00006261	AFUB_063130	31.7486	33.2077	33.0488	23.8454	27.3853	36.1119	30.9523	39.0851	29.5858	35.0814	26.0066	38.0584	24.6843	32.2413	14.6105
CADAFUBG00002801	AFUB_028070	11.9473	17.745	10.9986	23.8217	11.6533	12.2413	16.149	13.4173	23.6687	11.3166	10.4027	11.2766	32.9125	11.4188	27.1338
CADAFUBG00005678	AFUB_056990	24.9156	25.3685	32.175	23.7942	19.228	30.6033	22.6855	29.7513	23.6687	27.1598	46.8119	22.5531	4.11406	25.5244	41.7443
CADAFUBG00009757	AFUB_098610	10.1552	14.84	14.4491	23.7937	9.90531	10.4051	17.8793	12.8339	13.8067	13.5799	11.4429	18.3244	28.7984	15.449	27.1338
CADAFUBG00001126	AFUB_011210	20.9078	18.8606	22.3465	23.7898	20.3933	21.4223	19.8018	21.0009	15.7791	13.5799	28.0872	25.3723	24.6843	17.464	29.221
CADAFUBG00000461	AFUB_004590	19.6396	26.1497	19.2311	23.7741	22.1413	17.1379	24.2235	28.5846	25.641	23.7648	15.604	18.3244	8.22812	25.5244	37.5698
CADAFUBG00003478	AFUB_034920	16.5378	20.1347	28.4149	23.7657	11.6533	21.4223	15.9568	22.751	21.6963	23.7648	33.2885	28.1914	24.6843	19.4791	27.1338
CADAFUBG00005451	AFUB_054710	28.6442	16.5778	18.1683	23.7657	29.1333	28.1551	18.6483	19.2509	11.8343	23.7648	16.6442	14.0957	24.6843	19.4791	27.1338
CADAFUBG00007333	AFUB_073930	24.8274	22.824	30.5619	23.7579	22.724	26.9309	24.608	22.1677	21.6963	28.2915	23.9261	39.468	16.4562	23.5093	31.3082
CADAFUBG00008820	AFUB_089060	24.7686	33.4401	23.1051	23.754	25.0546	24.4827	30.76	32.0848	37.4754	30.5548	21.8456	16.9149	12.3422	25.5244	33.3954
CADAFUBG00001042	AFUB_010370	26.6342	19.7854	13.3015	23.7495	23.8893	29.3792	29.7988	15.7507	13.8067	15.8432	15.604	8.45743	32.9125	17.464	20.8721
CADAFUBG00002463	AFUB_024690	22.903	25.1701	26.3198	23.7378	26.2199	19.5861	21.3398	18.6675	35.503	24.8965	34.3288	19.734	20.5703	23.5093	27.1338
CADAFUBG00006467	AFUB_065170	23.471	27.9851	23.5165	23.7299	27.9679	18.9741	26.146	26.2512	31.5582	19.2382	30.1677	21.1436	12.3422	27.5395	31.3082
CADAFUBG00006465	AFUB_065150	31.8929	31.1138	34.2134	23.7137	33.7946	29.9913	28.8375	40.8352	23.6687	38.4764	41.6106	22.5531	20.5703	25.5244	25.0466
CADAFUBG00008888	AFUB_089740	29.4473	15.4363	27.6739	23.7137	21.5586	37.3361	21.7243	18.6675	5.91716	24.8965	22.8858	35.2393	20.5703	25.5244	25.0466
CADAFUBG00000107	AFUB_001070	39.8498	38.2652	35.6534	23.7098	33.7946	45.905	42.6796	32.6681	39.4478	39.6081	40.5704	26.7819	16.4562	27.5395	27.1338
CADAFUBG00005918	AFUB_059380	21.0107	24.7643	19.7869	23.7054	16.3146	25.7068	18.456	26.2512	29.5858	16.9749	15.604	26.7819	37.0265	19.4791	14.6105
CADAFUBG00001945	AFUB_019510	29.3003	25.6427	24.2684	23.6897	27.3853	31.2154	23.6468	25.6678	27.6134	30.5548	23.9261	18.3244	20.5703	27.5395	22.9593
CADAFUBG00005593	AFUB_056140	15.5021	17.2245	18.4078	23.6897	16.3146	14.6896	14.2265	15.7507	21.6963	18.1065	14.5637	22.5531	20.5703	27.5395	22.9593
CADAFUBG00002164	AFUB_021700	24.798	17.2181	28.4216	23.6735	23.8893	25.7068	8.65126	13.4173	29.5858	29.4231	33.2885	22.5531	28.7984	25.5244	16.6977
CADAFUBG00004223	AFUB_042340	29.8095	27.7895	21.6505	23.6735	31.4639	28.1551	24.0313	29.7513	29.5858	22.6332	19.765	22.5531	28.7984	25.5244	16.6977
CADAFUBG00002436	AFUB_024420	29.6478	26.4569	22.7199	23.6696	37.8733	21.4223	16.5335	33.2515	29.5858	28.2915	18.7248	21.1436	24.6843	27.5395	18.7849
CADAFUBG00007812	AFUB_078740	18.4154	22.0354	19.3329	23.6416	22.1413	14.6896	20.1863	16.3341	29.5858	19.2382	21.8456	16.9149	20.5703	31.5696	18.7849
CADAFUBG00007008	AFUB_070600	16.1142	24.7431	28.8452	23.6377	16.3146	15.9137	28.8375	25.6678	19.7239	26.0282	28.0872	32.4201	16.4562	33.5847	20.8721
CADAFUBG00006728	AFUB_067810	25.0747	22.4958	28.1133	23.6338	25.0546	25.0947	23.2623	24.5011	19.7239	23.7648	23.9261	36.6489	12.3422	35.5998	22.9593
CADAFUBG00005097	AFUB_051170	0.873998	6.93909	2.69604	23.6257	1.748	0	1.538	3.50016	15.7791	0	1.04027	7.04786	37.0265	6.71694	27.1338
CADAFUBG00007998	AFUB_080710	34.4267	20.8426	23.7932	23.5737	42.5346	26.3189	22.1088	28.5846	11.8343	20.3699	27.0469	23.9627	32.9125	12.7622	25.0466
CADAFUBG00002743	AFUB_027500	21.7818	33.4609	36.3762	23.5581	22.1413	21.4223	34.9896	33.8349	31.5582	37.3448	28.0872	43.6967	16.4562	20.8225	33.3954
CADAFUBG00000807	AFUB_008030	15.8376	17.6677	18.6077	23.5419	15.1493	16.5258	19.4173	9.91711	23.6687	22.6332	17.6845	15.5053	24.6843	18.8074	27.1338
CADAFUBG00008306	AFUB_083770	21.564	24.0903	17.3371	23.5419	18.6453	24.4827	20.3785	26.2512	25.641	16.9749	12.4832	22.5531	24.6843	18.8074	27.1338
CADAFUBG00000759	AFUB_007560	6.80356	16.2889	16.6064	23.5256	9.32265	4.28447	11.9195	9.33375	27.6134	18.1065	21.8456	9.867	32.9125	16.7924	20.8721
CADAFUBG00005960	AFUB_059800	20.2369	18.0427	24.9114	23.5217	22.724	17.7499	20.5708	25.6678	7.88955	20.3699	37.4496	16.9149	28.7984	18.8074	22.9593
CADAFUBG00004834	AFUB_048440	21.0668	31.9385	20.4579	23.5178	26.2199	15.9137	31.1445	29.168	35.503	16.9749	21.8456	22.5531	24.6843	20.8225	25.0466
CADAFUBG00004331	AFUB_043410	22.0143	17.0278	17.7765	23.5178	25.0546	18.9741	14.8033	14.584	21.6963	15.8432	13.5235	23.9627	24.6843	20.8225	25.0466
CADAFUBG00007429	AFUB_074890	18.8832	20.7559	20.8576	23.5139	15.732	22.0344	15.7645	16.9174	29.5858	18.1065	17.6845	26.7819	20.5703	22.8376	27.1338
CADAFUBG00008538	AFUB_086060	13.5924	17.9578	13.1535	23.5139	19.228	7.95687	16.149	23.9177	13.8067	16.9749	4.16106	18.3244	20.5703	22.8376	27.1338
CADAFUBG00006773	AFUB_068250	12.2534	16.9824	15.8958	23.4977	11.6533	12.8534	19.4173	15.7507	15.7791	20.3699	10.4027	16.9149	28.7984	20.8225	20.8721
CADAFUBG00000051	AFUB_000510	23.0353	14.3361	14.7032	23.4938	20.976	25.0947	14.0343	15.1673	13.8067	14.7116	12.4832	16.9149	24.6843	22.8376	22.9593
CADAFUBG00007592	AFUB_076520	21.8112	19.9767	30.0536	23.4736	20.976	22.6465	20.9553	19.2509	19.7239	26.0282	21.8456	42.2871	28.7984	22.8376	18.7849
CADAFUBG00006013	AFUB_060330	31.9664	30.4854	31.2103	23.4697	30.8813	33.0516	30.9523	30.9181	29.5858	28.2915	34.3288	31.0106	24.6843	24.8527	20.8721
CADAFUBG00007070	AFUB_071220	56.544	35.8555	31.1431	23.458	63.5105	49.5774	33.4516	58.336	15.7791	48.6613	20.8053	23.9627	12.3422	30.8979	27.1338
CADAFUBG00008315	AFUB_083860	19.7866	22.5841	23.7694	23.4535	16.3146	23.2585	29.222	22.751	15.7791	24.8965	28.0872	18.3244	32.9125	22.8376	14.6105
CADAFUBG00007578	AFUB_076380	34.2971	28.3056	33.0037	23.4457	35.5426	33.0516	27.1073	26.2512	31.5582	35.0814	34.3288	29.601	24.6843	26.8678	18.7849
CADAFUBG00005016	AFUB_050360	17.0029	22.518	14.5258	23.4457	17.48	16.5258	22.301	21.5843	23.6687	18.1065	15.604	9.867	24.6843	26.8678	18.7849
CADAFUBG00009356	AFUB_094530	49.552	20.9301	24.5609	23.4256	49.5266	49.5774	23.4545	21.5843	17.7515	33.9498	27.0469	12.6861	28.7984	26.8678	14.6105
CADAFUBG00008972	AFUB_090580	15.152	24.4177	21.6304	23.3775	18.0626	12.2413	17.1103	18.6675	37.4754	13.5799	30.1677	21.1436	28.7984	30.8979	10.4361
CADAFUBG00009415	AFUB_095130	8.98989	15.1472	16.813	23.342	7.57465	10.4051	10.1893	17.5008	17.7515	20.3699	14.5637	15.5053	24.6843	16.1207	29.221
CADAFUBG00001143	AFUB_011380	24.4773	24.5408	26.3703	23.3381	24.472	24.4827	28.453	27.4179	17.7515	35.0814	22.8858	21.1436	20.5703	18.1357	31.3082
CADAFUBG00002102	AFUB_021080	25.06	22.0298	33.8496	23.318	25.6373	24.4827	19.225	19.2509	27.6134	40.7397	31.208	29.601	24.6843	18.1357	27.1338
CADAFUBG00006352	AFUB_064030	20.3398	20.2983	20.311	23.314	18.6453	22.0344	24.0313	15.1673	21.6963	21.5015	23.9261	15.5053	20.5703	20.1508	29.221
CADAFUBG00006603	AFUB_066530	31.5575	30.3115	18.1049	23.3018	34.9599	28.1551	42.4873	32.6681	15.7791	30.5548	12.4832	11.2766	32.9125	16.1207	20.8721
CADAFUBG00008240	AFUB_083110	36.5275	23.8723	35.9844	23.262	32.0466	41.0085	31.3368	24.5011	15.7791	37.3448	35.369	35.2393	16.4562	26.1961	27.1338
CADAFUBG00001097	AFUB_010920	21.5199	19.1986	23.1606	23.2497	20.3933	22.6465	28.2608	17.5008	11.8343	22.6332	22.8858	23.9627	28.7984	22.1659	18.7849
CADAFUBG00003934	AFUB_039470	18.7656	20.5072	20.7345	23.2458	20.3933	17.1379	22.6855	15.1673	23.6687	18.1065	18.7248	25.3723	24.6843	24.181	20.8721
CADAFUBG00002032	AFUB_020380	22.3498	19.4031	28.5831	23.2341	23.8893	20.8103	15.9568	24.5011	17.7515	23.7648	23.9261	38.0584	12.3422	30.2262	27.1338
CADAFUBG00004361	AFUB_043710	17.8622	26.644	23.2837	23.2335	19.8106	15.9137	25.7615	18.6675	35.503	22.6332	21.8456	25.3723	37.0265	20.1508	12.5233
CADAFUBG00003477	AFUB_034910	34.2116	21.1874	33.8917	23.2301	26.8026	41.6205	21.532	26.2512	15.7791	29.4231	42.6509	29.601	8.22812	32.2413	29.221
CADAFUBG00006278	AFUB_063300	24.1713	18.2276	22.3135	23.2218	24.472	23.8706	18.2638	18.6675	17.7515	21.5015	22.8858	22.5531	24.6843	26.1961	18.7849
CADAFUBG00005813	AFUB_058340	26.3429	30.9224	21.8754	23.2218	23.3066	29.3792	23.2623	22.1677	47.3373	18.1065	24.9664	22.5531	24.6843	26.1961	18.7849
CADAFUBG00009509	AFUB_096070	27.1581	22.1357	23.5537	23.2095	27.3853	26.9309	20.5708	22.1677	23.6687	18.1065	18.7248	33.8297	37.0265	22.1659	10.4361
CADAFUBG00007596	AFUB_076560	22.1907	28.6979	31.34	23.1977	18.0626	26.3189	28.6453	23.9177	33.5306	33.9498	33.2885	26.7819	24.6843	28.2112	16.6977
CADAFUBG00003840	AFUB_038530	34.412	34.9825	21.3049	23.1977	43.1172	25.7068	22.1088	41.4185	41.4202	18.1065	21.8456	23.9627	24.6843	28.2112	16.6977
CADAFUBG00003971	AFUB_039840	31.0924	23.5984	29.5904	23.1142	29.1333	33.0516	23.07	28.0013	19.7239	31.6865	21.8456	35.2393	20.5703	17.464	31.3082
CADAFUBG00000639	AFUB_006360	18.1241	20.547	11.0912	23.1142	21.5586	14.6896	17.1103	16.9174	27.6134	10.1849	10.4027	12.6861	20.5703	17.464	31.3082
CADAFUBG00002973	AFUB_029780	18.1976	17.6575	17.9538	23.1063	18.6453	17.7499	14.8033	20.4176	17.7515	20.3699	20.8053	12.6861	12.3422	21.4942	35.4826
CADAFUBG00002916	AFUB_029210	17.9651	13.9646	19.534	23.0941	15.732	20.1982	16.7258	19.2509	5.91716	11.3166	17.6845	29.601	24.6843	17.464	27.1338
CADAFUBG00002820	AFUB_028260	29.4179	15.9504	24.4458	23.0862	22.724	36.1119	18.0715	14.0006	15.7791	27.1598	20.8053	25.3723	16.4562	21.4942	31.3082
CADAFUBG00000811	AFUB_008070	19.0863	14.6543	14.7111	23.0818	19.8106	18.362	15.5723	14.584	13.8067	15.8432	15.604	12.6861	37.0265	13.4339	18.7849
CADAFUBG00006960	AFUB_070120	16.4202	18.9548	17.5845	23.07	16.3146	16.5258	19.4173	15.7507	21.6963	12.4483	13.5235	26.7819	24.6843	19.4791	25.0466
CADAFUBG00007264	AFUB_073240	24.1419	15.2487	19.5023	23.0661	25.6373	22.6465	12.6885	19.2509	13.8067	22.6332	26.0066	9.867	20.5703	21.4942	27.1338
CADAFUBG00003791	AFUB_038040	17.6149	23.1559	24.3239	23.046	17.48	17.7499	20.1863	15.7507	33.5306	22.6332	24.9664	25.3723	24.6843	21.4942	22.9593
CADAFUBG00001425	AFUB_014200	14.3074	28.4313	14.3247	23.046	15.1493	13.4655	35.3741	26.2512	23.6687	18.1065	9.36239	15.5053	24.6843	21.4942	22.9593
CADAFUBG00006497	AFUB_065470	28.3087	17.0863	26.5714	23.042	30.2986	26.3189	14.0343	17.5008	19.7239	27.1598	18.7248	33.8297	20.5703	23.5093	25.0466
CADAFUBG00004372	AFUB_043820	22.017	16.2841	24.2088	23.0381	12.8186	31.2154	15.5723	17.5008	15.7791	23.7648	29.1274	19.734	16.4562	25.5244	27.1338
CADAFUBG00006245	AFUB_062970	22.5115	21.7177	26.19	23.0298	17.48	27.543	18.456	30.9181	15.7791	11.3166	24.9664	42.2871	32.9125	19.4791	16.6977
CADAFUBG00005458	AFUB_054780	6.25029	19.5073	7.14044	23.0258	6.99199	5.5086	15.38	17.5008	25.641	6.78996	10.4027	4.22871	28.7984	21.4942	18.7849
CADAFUBG00002080	AFUB_020860	19.9897	22.9854	22.1374	23.0219	20.3933	19.5861	21.1475	22.1677	25.641	20.3699	29.1274	16.9149	24.6843	23.5093	20.8721
CADAFUBG00007045	AFUB_070970	37.2572	28.3452	29.1535	23.0141	27.3853	47.1291	28.8375	28.5846	27.6134	23.7648	27.0469	36.6489	16.4562	27.5395	25.0466
CADAFUBG00005406	AFUB_054260	22.7146	16.6996	23.6701	23.0141	21.5586	23.8706	13.4575	16.9174	19.7239	20.3699	28.0872	22.5531	16.4562	27.5395	25.0466
CADAFUBG00002241	AFUB_022470	18.0506	29.4654	31.4815	22.9861	24.472	11.6293	36.1431	28.5846	23.6687	19.2382	34.3288	40.8776	12.3422	31.5696	25.0466
CADAFUBG00003196	AFUB_032010	22.438	16.3677	27.1285	22.9546	20.3933	24.4827	17.8793	23.3344	7.88955	15.8432	21.8456	43.6967	12.3422	14.7773	41.7443
CADAFUBG00008824	AFUB_089100	23.8799	25.9286	25.9267	22.9498	23.8893	23.8706	26.3383	29.7513	21.6963	21.5015	28.0872	28.1914	24.6843	29.5545	14.6105
CADAFUBG00006400	AFUB_064510	18.8097	24.6416	17.9776	22.9227	18.6453	18.9741	26.3383	23.9177	23.6687	15.8432	19.765	18.3244	4.11406	20.8225	43.8315
CADAFUBG00006795	AFUB_068470	31.2956	27.132	25.7786	22.9218	33.2119	29.3792	24.0313	29.7513	27.6134	30.5548	27.0469	19.734	20.5703	33.5847	14.6105
CADAFUBG00008397	AFUB_084680	35.7832	25.866	16.5125	22.8981	37.2906	34.2757	20.9553	25.0845	31.5582	23.7648	18.7248	7.04786	28.7984	12.7622	27.1338
CADAFUBG00003569	AFUB_035820	19.0569	24.3622	19.9655	22.8942	20.976	17.1379	21.9165	21.5843	29.5858	16.9749	26.0066	16.9149	24.6843	14.7773	29.221
CADAFUBG00001401	AFUB_013960	31.3838	28.7377	15.8678	22.8864	29.7159	33.0516	23.07	25.6678	37.4754	10.1849	17.6845	19.734	16.4562	18.8074	33.3954
CADAFUBG00002645	AFUB_026510	25.9193	28.6702	27.4051	22.8785	27.9679	23.8706	21.3398	29.168	35.503	24.8965	29.1274	28.1914	8.22812	22.8376	37.5698
CADAFUBG00009421	AFUB_095190	19.7572	29.6205	16.3047	22.8662	17.48	22.0344	27.1073	26.2512	35.503	18.1065	12.4832	18.3244	20.5703	18.8074	29.221
CADAFUBG00004001	AFUB_040140	24.0243	23.2872	20.8973	22.8584	30.2986	17.7499	17.3025	21.0009	31.5582	15.8432	22.8858	23.9627	12.3422	22.8376	33.3954
CADAFUBG00005906	AFUB_059260	5.95896	13.5639	9.14964	22.854	6.40932	5.5086	14.9955	9.91711	15.7791	12.4483	9.36239	5.63829	32.9125	14.7773	20.8721
CADAFUBG00006514	AFUB_065640	14.3368	19.4374	12.7628	22.85	13.984	14.6896	21.532	21.0009	15.7791	12.4483	14.5637	11.2766	28.7984	16.7924	22.9593
CADAFUBG00008775	AFUB_088610	18.2564	18.356	24.1241	22.8299	16.3146	20.1982	11.3428	18.0841	25.641	18.1065	21.8456	32.4201	32.9125	16.7924	18.7849
CADAFUBG00006452	AFUB_065020	23.2238	29.849	21.2824	22.8181	25.6373	20.8103	27.8763	32.0848	29.5858	18.1065	26.0066	19.734	20.5703	22.8376	25.0466
CADAFUBG00007775	AFUB_078370	25.3072	18.6928	18.3456	22.8181	27.9679	22.6465	17.687	18.6675	19.7239	20.3699	13.5235	21.1436	20.5703	22.8376	25.0466
CADAFUBG00003278	AFUB_032830	21.1256	23.4673	22.0673	22.8019	23.8893	18.362	18.6483	22.1677	29.5858	21.5015	24.9664	19.734	28.7984	20.8225	18.7849
CADAFUBG00001286	AFUB_012810	24.7098	17.3559	15.5765	22.8019	27.3853	22.0344	11.3428	21.0009	19.7239	10.1849	28.0872	8.45743	28.7984	20.8225	18.7849
CADAFUBG00006138	AFUB_061600	17.0617	15.8499	13.7172	22.8019	15.1493	18.9741	12.8808	16.9174	17.7515	11.3166	7.28186	22.5531	28.7984	20.8225	18.7849
CADAFUBG00005099	AFUB_051190	3.643	12.8727	11.6233	22.8019	1.16533	6.12067	6.92101	4.08352	27.6134	7.92161	11.4429	15.5053	28.7984	20.8225	18.7849
CADAFUBG00008207	AFUB_082780	16.7262	21.9261	16.7203	22.798	16.3146	17.1379	17.3025	16.9174	31.5582	21.5015	14.5637	14.0957	24.6843	22.8376	20.8721
[truncated: 8,161 more rows]
