# Supplementary material for: Modulation of Immune Signaling and Metabolism Highlights Host and Fungal Transcriptional Responses in Mouse Models of Invasive Pulmonary Aspergillosis
Source: Sci Rep. 2017 Dec 6;7:17096. doi: 10.1038/s41598-017-17000-1 (PMC5719083; doi:10.1038/s41598-017-17000-1)
Supplement: Supplementary file 7 — Supplementary Table 5 [file 41598_2017_17000_MOESM7_ESM.xlsx]

## Sheet: A_fumigatus_Pooled_Expression_A
Number	CADAProtein	Af1163 Name	LD2	LD3	SD2	SD3	Af293 Gene Name	PL RPKM	Matches	Description	Sequence
1.1	CADAFUBP00000102	AFUB_001030	0.582666	0.32262	0	0	Afu6g13710	12.15	1	Putative uncharacterized protein	ATGAAGCTACACTTTTTCTGCGGGCCTTTGTCCGCAACACTTCTTGTCTTGTTGTTGTTGTTGTTTCTACTGCAGGCCAGAACCGCAGTCTCTATTCCCACGCCGGTGAATGTCACTACCGACGCCTCTCTTCCCCTTGCTAAGCGAGGCTGCTTCCTCAGCAAACAGGACACGGACGATCTTCCTGTCTGCACCACGCTGAGTGTCCAGTATTTCAACGAGTTGATCGCGGATTACAACTTTTTACCCCAAAGAGACTGTCTGTTCTACCTTGGTCTTGGAGGGGGTAAGGGCCAACAGCTAGCGAAACAGTGGTACTGCCAGAAGCGCAGCTTTGGACGGGGAGCGGTCTCTTGGGATACCGCACTTCCCCAAAAACTTCACAGTGACATGTTCATG…
1.1	CADAFUBP00004664	AFUB_047580	9.79039	8.78605	8.74196	17.8041	Afu3g00820	69.46	1	Putative exported protein	ATGAAGTTCCTCCAGATGTCCTGTCTCAGCCTCCTCGTATCCCTCTCTAGCTCCCTCAGTCTTCCCGACGGCCATGGTCGCCACGACATCATCCCAAAGACTGTTGTGATTGATGGCACCCGTCTCGTGGAGAATAAACTGCGCCTCCGAGCTGGCGATGCCTCACTCACAGCCGCTCTTGGTCATCTCACCGCTGAAGCTGATCGCTGGCTGAGCCAGGGCCCGTGGAGTGTGACCGCCAAAACGCAGGCACCCCCTAACGGCACGATCCACGACTACGCATCCCAAGCACCGTACTGGTGGCCCAGTAATACCACCGATGGCTGTCCCTACGTAAACCGGGATGGCGAGCGCAACCCCGAAGTCGAAAAATACCCTGATCACAGCGGACGTGATTCG…
1.1	CADAFUBP00007365	AFUB_075610	0.291333	0.0640834	0.723975	0	Afu6g09560	0	1	Putative uncharacterized protein	ATGGTCGCTTTCAGCCAACTTGTGCTCCTCCTTCCTATCCCCGGGGCGCTCGCCTCCAATTGTACCCCGGAATCGGAGGCCCCCATCGAGGCCACCAAGTCCTTTGATTTCCTCCAGCACATGGGAAACACCATCTTCAACACCACTGGCGCTAGCCTCGATCGCCGCGACATCACACTCAGAACCAGCCAAGACGGCGTGAATACCGTCGGCTACTACTACTCCCTATACAACGAGATAGTGTTAGCATTGTCAGGATCATCTCACATCTCAGCAGACCTAGCAAACTACTTCATTGCGATCTGA
1.1	CADAFUBP00004881	AFUB_049900	0.597366	0.78563	0	1.37135	Afu6g09780	0	1	Class V chitinase, putative	ATGCGGCATCTTCGTCCTTCTTTTGCATTCTCTTTTCTTATATTCCCTACATTCGTTTTATCTGATGATATCCCTTGCGACTCGACACATCCTTGTACCGAAGGATGCTGTTCTAAATTGTCGAATGTTTGCGGCTACGGCCCAGATTATTGTTCATCTACCAACTGCATCGCTGCAGCTAGTACAAACGGCACTTGCTCCCAGCTGGCTGAGTGTGATCCTGGGGTCTACCCAGGCTGGGGAGACAAGTGGGGCTCTCAGTATGCCAAATCCGAGAATTGCCCTCTGAATGTCTGCTGCAGCGAGTATGGCTTCTGTGGAACAACCACGGGCTTTTGCGGCGACGCTACTGTTGCTGAGCCAGTATGCGACGGAACTTCGGCAACGAAGAAGACTATC…
1.1	CADAFUBP00004433	AFUB_045200	0	0	0	0	Afu3g03040	0.51	1	Putative uncharacterized protein	ATGAAGCTCTCTTCCAACATTGCACTTGCGGTTGCCTTTCTTACCTCCTCTCTCTCGGCTACCGCCTCCGCTGAGGCTCCCCTTGTGACCGTTCAACTTGCCAATGACCAGTCCGGCGCCAATGCTAATGTAGCTGTTCGAGCGGATGGTGTGAAACATACCGTTGAATCACTCTGGGGCAAAACAGCAGTTGCACGCAATGGCATTGTTTACGCATCAAGCACCCAGCTCACAGCATTCCAGCAGAATACTGCCTGCAGAATTTCCCAACCAGGTATAGATGTGACACTAGATGCAAGGCATACGTGGTCGTGGTTGGACGGTGGTAGGGTAGTGGATTTGAACGGAGCTTCCTTGGTCTGTAAAGATGCATGA
1.1	CADAFUBP00008517	AFUB_087640	0.306033	0.320417	0.469857	0.223898	Afu7g01060	14.59	1	Cysteine-rich secreted protein	ATGAAGACCCTCGCTCTGACTCTGGCTGCCCTGCTCCTGCAGGCCCCTCCCCTCCAAGCCAAGATGTATCGCCAAAACATCCTCACCTTCGAGGTGAGCAACGACGCACGCATCAACGGCCAAAAGATTGAGTACAACGATCCGGACTGCGACCAAGGCATGCAATGCGTCGTGACCAAGACCTGCGCGGCCCAGGGCACGGGCCCCACCCTCAGCGCCGACAAGAAGCACTTCGCCTGCTGCCTGGCCGGCCAGCGACTGCTCGGGAGCCCCGAGACGGCGTTTGACTGCTGCGCTGACGGCCACGACCTGGCTGGCTCGGCGCAGACTGGCTATCACTGCTGCCCGACGGGGTATTCCTTTGACGGACAGCAGTGCAAGCAGGTATGCAAGAACGGC…
1.1	CADAFUBP00005652	AFUB_057770	28.2379	23.4292	17.0909	13.0183	Afu5g10170	6.41	1	Probable pectin lyase E	ATGAAGACGGCGGTTCTTTCTCTTTTCCTGGCCCTCCAGACCTATGCCCGGGTGACCGGCTCTCCATCTGGCTTTGCTGCCGGCACTACGGGGGGTGGTTCGGCGACCCCGGCAGCGCCCTCCAGTCTGGACGAGCTGGTGCAATGGATCACCGACGATAAGCCCCGCGTGATCCTCATCGACCGGACCTGGGACTTCATCGGCACCGAGGGCACCACCACGGGCAAATGCTGCAGCATGCCCTCCACGACGGTCTGCAGCGGCGGAACCTCCAAGGGTCAGGCCTGGATTCAGGATCACTGTGATGGAGGATCCTGGGTGTCGTGCAAGTACGACAATGCCGCGCTGACGCCCCTGGACGTGGGCTCGAACAAGAGCATCGTGGGTGTCGGCAACAAG…
1.1	CADAFUBP00009383	AFUB_096550	0	0.194453	0.847077	0	Afu6g01800	0.5	1	Endoglucanase, putative	ATGGACTCCAAAAGAGGCGTCGTGGCCGCGGTGCTGGCCTTGCTTCCTCTCGTTTCTGCGCAACAACCCGCCGCGAGTTCTGCTGGTAACCCCAAGCTGACGACATACAAATGTACCACTGCTGGCGGCTGTGTTGCGCAGGATACATCTGTAGTTCTAGATTGGGGCTACCACTGGATCCACACGGTCGATGGGTATACATCATGCACCACATCGTCCGGAGTCGACAGCACCCTGTGTCCTGATGCGGCCACCTGCGCGAAGAACTGTGTGATCGAGCCGGCCAACTACACCAGCGCCGGTGTGACCACCTCGGGTGACTCTCTGACGATGTACCAATATGTTCAGAGCAACGGCGTCTATACCAACGCCTCGCCTCGCCTCTACCTCCTCGGCCCC…
1.1	CADAFUBP00007857	AFUB_080680	0.582666	0.773407	0.723975	1.37135	Afu8g07120	3.32	1	Beta-1,6-glucanase, putative	ATGCGTATATCTGTCGGTGCTCTGCTTGGCTTGACAGCCCTGAGTCATGCCACAACAGAGAAACGAGCCGCCTCTGCTTCGGCTTACTGTTCCAACTCGGCCGGCAACTACAAGCTGTCCTCCATCGCAGCTCCGGTTCAAGGGGCCGGAAACCCCGGCTCGGAATCGACCTGGCAATTGACCGTTGACGACACTTCGTCCGGTCACAAACAGACGATAGTTGGGTTCGGTGCTGCTGTCACTGATGCCACGGTCACCTCGTTCAACACTTTGTCCGCCTCCGTGCTGCAAGACTTGCTCAATAAACTGATGACACCTGCCGGGGCGAACTTTGCTTTGATGCGACATACTATTGGGGCTTCGGATCTGTCCGGTGACCCAGCCTACACGTACGATGAC…
1.1	CADAFUBP00007438	AFUB_076340	27.3345	27.9937	18.0769	14.5616	Afu6g10290	86.59	1	GPI-anchored cell wall protein Pst1, putative	ATGGCGAGCTCTGTGAGCGGAGCAGTCAACCTCCACGGAGTCGAGACAATCCAGGGCCCTCTCACAGCTCGCGGAGCCTCGGACCTCAGTGCCTTGATAGCGTCGGACCTGAAGACCATTACTGGAACATTGACCGTGGCGAACAATGATGCGCTCAATCAAATCTCAATGTCCAACCTACAGACCGTTGGAGGAGACTTCAAAGTGGAGAACAATCGAAATCTAAAAGATTTGTCGTTGAGTGATCTGGACGAGATCAGAGGGGGGGTGACCGTCTCTGGTGAATTAAATCGAATCTCCCTCTCGAATCTCGATACAGTCTGGGGACCGACTGTAATCCATAGCTCAGGTACCTTCAACTGCTCAAGTTTGGATAGTAAACTGTCTGGAGAGGACAGA…
1.1	CADAFUBP00002306	AFUB_023630	2.6955	2.52469	2.111	2.51489	Afu2g07590	17.85	1	Beta-1,6-glucan boisynthesis protein (Knh1), putative	ATGAATATTCTACAGTGCCTCTTCACCTTACTGCTACTTCCATGTACATTAGCAGATGTTGACTTCACCGTGCCAACCATTGGCACGAATTTCAAGGGTGGCGACGTTGTTACAGTGCACTGGTGCGAGTCAGGCCAGCCTCCACGAATTTCGGAACTGTCACAATACGATCTTTCCCTCTACGCAGGAGGAGATAAGGCTGATACCCAGTATGAAGTAGCTGTCCTAATCAAAAACGGCCTTTTCACTCGTGGAAATTCGGTCTCCATCAGGATCGATCCTGGTGTCGGAGGCAATGAAGCCAACGCATACTTTTTAAAGATGGTTGCCTCTGGGCCTGAGGCCTTTGCCATCAATTTCTCAAATCGCTTCACACTCAGCAACATGACCGGGTCGTTT…
1.1	CADAFUBP00009255	AFUB_095230	1.8068	0.769001	1.51012	2.06709	Afu6g03070	2.33	1	Extracellular dioxygenase, putative	ATGGTCCAACTCGCTTCTACCCTTGTCGCTGCCGTGGCCGGCCTTGCCAGCGTCTCCTTGGCGCATCCCGGCCACAATGTCAAAGCCGAGGCTGCGGAGCGTGCGGCTTTCCTGAAGCGTTCTAATATCGCTCGCAGTTGGGGAGATTGCGCCGCGAAGCTCAAGGCCCGCGGCCTTGAGAGTCGCAGCATTGCCCGTCGTGAGCATGCAGTCGAGATGCTTCGCCGCAGCAAGGGCTTGGAGACTCGTGCTCCTTTCCTCAAGGCTCGCGACCTTACTACTGTTCTCAACACTTCCCACGAATCCTCTTTGAATGTGGACTTGTCCACCGACCCCTCGGTCCTGTTCTCCTCCAACGCAACCTGTGTCTTGGCATCCGACGTTACTCAGGGACCTTAC…
1.1	CADAFUBP00004313	AFUB_043970	0	0.0640834	0.469857	0.919636	Afu3g03990	1.71	1	Putative uncharacterized protein	ATGAGAGATCGTCTGATTATAACTGCCATGTCCACTATGGCTTTTGCATCAGCTCAAGCATGCGACATCGTCCCTGCAGTCACACATACATTCTATGGATTCCCCGACAATGATCCCCCGGGTCCTGCAATCGCCTATGATTGTGGTCGTGGCCTCACAGCCGGGGGTATCGGCACGTTCGACGATCCTCTGACCTTCGCGTCGGCCCCTGGCGAGTTCACGCAGTGCGAAGTCATCTTCTCCCCGTATCTGCACAAGTACATTCGGTTTGAGGATCTTTGCTCCCAATGTGTAGAGGAGTGGACCAGTTCTGGAATACGCCACATCGATATCTGGACGGGCAGTAACACCACCGACGGCGGCCAGGACCAGATCAACTGCGAAATGAGGCTGACCCCG…
1.1	CADAFUBP00000035	AFUB_000350	2.36006	1.87945	0.723975	1.81523	Afu6g14410	17.51	1	Amidase family protein	ATGATCCACCATCTCCTGTTGTTTGCCTTACTTCTACCGGTGAATGCAGGACCGGCAGAAGACCATCTCCTGGAGACCCAGACTTATTGGAATCCATCCGTCTATGACTTTCCATTGCTTGGCACCGGTGGCTCCTCTTTATTTCCAATGCGACCTTGTCATGGAATACAGTTGGAAGAAGCGACCATCGACAACTTGCAGGAGTACCTATCCTCGGGGAAATTGACAACCCTTCAACTGCTTCATTGCTATCTGGATCGTATCTCCCAAACGGATAGTTACCTCAACGCCATCCTCCAGCACAATCCCGACGCGTTCGCTATTGCGAACGCCCTGGATCTTGAACGCGCTCGGGGCAGAGTACGTGGCCCGCTACATGGTATCCCTTTTACTGTCAAA…
1.1	CADAFUBP00009030	AFUB_092930	30.0447	36.3713	50.2744	41.7579	Afu6g05350	213.68	1	Aspartic-type endopeptidase (OpsB), putative	ATGCGGCACATATTCTCTCTCCTTTCGATTGTGTGTCTAATGGTGAAACATGGTGCCTGCTTAACACTGCATCAGAGGGATGTTCCTGCTGTGGTCTCACTGGATATCAAGCGTAGCATTGTTTCAGACCCCGTGGTGAGAGACCGAGTTCGGCGGAAACGAGACAAAACAATCGGCCAAACGCTCGATAATGCTGAAACTCTGTACTTTTGCAACGTGACTCTCGGCACCCCTGGGCAGGCCTTGCGCCTTGTTCTCGACACTGGGAGTAGCGATTTATGGTGCAACGCGGCCAATTCAACACTGTGCTCGGATTCGAACGATTCCTGCAACATATCCGGTTCTTATGACCCTTCTTCCTCATCAACATATGCTTATGTTTCATCTGATTTCAATATA…
1.1	CADAFUBP00008705	AFUB_089550	8.01299	15.2604	31.6221	86.6396	Afu7g04020	13.57	1	Lipase, putative	ATGAGGTGGAGTTCCTTGCTGAAGGCAGCTGTCCTGTACAGGGCAATCCTTAGTCCTTTGGTTTCTGGTGCAGTCATTCCCCGCGGCGCCGTTCCAGTCGCCTCGGATTTAAGTCTTGTTTCGATCCTGTCTAGTGCTGCCAATGATTCTTCAATTGAAAGCGAGGCTCGGAGCATTGCCTCCTTAATCGCGTCAGAAATCGTGTCAAAAATCGGCAAGACTGAGTTCAGTCGCTCGACCAAGGATGCTAAGTCTGTGCAGGAAGCATTCGACAAGATTCAATCCATCTTTGCAGATGGCACCCCCGATTTCTTGAAAATGACGCGTGAAATCCTCACGGTGGGATTGATACCGGCCGACATTCTCTCTTTCTTGAATGGCTACCTCAACTTGGATCTC…
1.1	CADAFUBP00002492	AFUB_025500	14.9636	15.8875	19.0696	13.5304	Afu2g09640	30.11	1	RING finger domain protein, putative	ATGGAGCCCAGACAAATACCCTCTGTGTTTCCTTCTTCCTTTTCTTCTTTCTCTTCGTCTCTTGTTCTTTTCATTCTCTTCCTTACTCTTTCGTCTACGGTTCGAGCGACAGCGTCTTCGGCTGGCTGTATTGTACTGCCGTCGAATAGCTCTGCGGATCTGTCGTTCACCAACCAAAAGAGGTTCCATCTGCAGAGCGATCAATACACTGTTCCGTCGGACGCCATTGTCGCTCCTTTGACCCAACATCTGGTCAATTTAAACGGTACTGACCTTCAGAGGTTCAATGTCACTGGGAATCCGGTTGATGCTGCCGCATACAATTCGCTCAGTTTGAGTACAGGCGATATTGCTTTTGTCAGCTGTGACACGTCTCTGTACCCTGGCAATTTGGATGCC…
1.1	CADAFUBP00000097	AFUB_000980	2.6955	2.79766	5.39875	4.11014	Afu6g13760	29.38	1	Alpha-1,2-mannosidase, putative subfamily	ATGGCAGCTTCCTGGTCGAAGGGAGTTCCGCTGGCCGTGCTCAGTGCACTTGTTGCATCAACATTCGTGCATGGTCACCAGAACAGAGATTCGAACTTTGACGTGTTGGACTATGTTGACCCGCTCATTGGGACGTCAAATGGTGGCCATTCCTTCGCCGGAGCGACACTGCCCTTTGGCATGGCCAAAGCAGTAGCAGACACGCAAGGCGAGAATCAAGCTGGCTTCGCATACGACACCCAGGTGGTGACCGGCTTTAGCCATATGCACGACAGCGGAACTGGTGGATCACCATCCTTGGGCAATTTCCCCCTCTTTGCTCATGCGAGCTGTCCGGGGGATGACCTCAATCAATGCAAGTGGCAGCAGCCTGATCGGGCGGTTGCGTGGGTGCCAAAC…
1.1	CADAFUBP00008264	AFUB_084880	10.0964	6.36431	13.9567	8.43241	Afu8g01710	30.52	1	Antigenic thaumatin domain protein, putative	ATGTCTTTCTCCAAGTTCTTCAGCCTCGCTGCTGCCTTCGCCCTCACTGCTTCGGCCCTCCCTCTCGCTCCCCGCGCCCCCAGCGGCGGCGTCCAGATCGTCAACAACATGGGCGAGAATGTCTATCTCTGGTCCGTCTCCGACACCAGCAGCGACATGCAGACCGTCCAACCCGGCTCCTCCTACGTCGAGACCTGGCGCATCAACCCCAACGGCGGTGGCGTCTCCATCAAGATCTCCACCGCCGCCGACCTCGCCTCCGTCCTCCAGTTTGAGTACACCGAGGCCGGCGAGACTCTCTTCTGGGATCTCTCCTCCATCAATCTCTCCCCCGATTCTCCCCTCATTGCCGCCGGCTTCGGCGTCTCCATCGATGACGCCAGCTGCCCCACGGCCTCC…
1.1	CADAFUBP00005958	AFUB_060990	34.5737	27.7574	25.7085	22.3379	Afu5g13280	157.75	1	Putative uncharacterized protein	ATGGCGGCCGTCAATCGGAATATGTTTGATGCCAGCATCACGACGGAGCGGCCGCATGGTGCGTCACTGTTAGTTCTACCGCTGAATCTGCTCGCTCTCATAATAGCCCAGCTCGACAATACCGGCGACGTTGCCCGTCTGTGCCGAACATGCCGAGTCCTCAATTACATGGCCCTCCCGCAGCTCTACAAACACATCACCTTGACCTCCTACGACAAAATCCGATACCGTGGGGATGAGCCGGAGGGAATAGGCAGCGCCAGCCCCTTTTCGATGGGCCTCAACGCTATTATTACGAGACCCTACGCTTCACTGGTGCGGTCGCTGACGCTGCGGGGAGACTGGCGGGAGAATGAGTTGGAGGAACACGCTCGGGTCGGCCGGGTGCCGGACTCATCG…
1.1	CADAFUBP00006474	AFUB_066520	36.716	28.9579	20.2384	21.6987	Afu4g09400	421.23	1	Putative uncharacterized protein	ATGATGAGTCCCAGGTCCACCAAATTTTTATGGATACTTCAGCTCCTCGTTATCGGAAATGTACCTTTGGTGTTTTCTTCTGTGAAGCCCTACCCTTTATCATGGAACACCACCCACGACTTTGGCTACGATGGGCCCTGGCATGCAATACCACTGAGAATCGGTCGACCAGAGCAGACAATCAATCTTTATCCTGGTGGAAGCTGGGCGTCTGTCGTTTTAGGTACTCATATCCAGGACGCCTGGGGCAATGAATATCCCAATCAGGACTGGTTGAAGGGGTCTGAGGTTTGGGATGCATCATTAAGTGCGCCACAGCGCAGTGGATCCTCACAGAACAACAATATCGCGCAGGCAAACCGTGGGGGTGTTTCTGGAAGCATTGACGGCAATTGGGGA…
1.1	CADAFUBP00002950	AFUB_030110	444.971	500.767	413.871	546.232	Afu2g14490	183.45	1	Endoglucanase, putative	ATGTATAGAAACTTCCTCCTTGCAGTGCTGGCACTGCTTTCTGCATCTGCTCATGCCCATACCACCTTCACGACCCTCTACGTCGATGGTGAGAACCAAGGTGATGGAGTGTGTGTGCGCATGAACCGCGACGCAAGCAAAGCGAGCTTCCCTATTGAGCCTCTCTCCAGCAAGGACATTGCATGTGGCTACGACGGCGAAAAAGCCGTCGCGCGCGTCTGCCCCGCCAAGGCATCCTCAATCCTCACCTTCGAATTCCGCGAATACGCCGATGGCTCGCGCCCGGGCTCCATCGACGGAAGCCACAAGGGGCCCTGCGCCGTGTACATGAAGAAGGTCGACGACGCGACAGCCGACAACAACGCTGCCGGCGACGGGTGGTTCAAGATCTGGCAGTCG…
1.1	CADAFUBP00008446	AFUB_086890	6.80356	5.19859	13.5252	10.803	Afu7g00320	5.25	1	Extracelular proline-glycine rich protein	ATGAAGCCTCAGACTGCTGCTTTCCTGCTCAGCCTTCTCGGCTCTACCCTGGCTGCCCCCATCCAGCATGCCGACAAAGGGTCCGATGTAAAGCCCACTCCTACCGGACGGGGCGCTCCTGGCGGATTCTTCACTGGCTTCCCCTCTGGTGTCCCCTCTGGCCTGCCATCCGGTTTCCCTGGTGGTCCAGTACCTGGAGGATTTGGTGGCGATGGCCCGAACGGCCCCATTCCATCCGGCCCTGTTCCCACTGGCGCTGCCCCCTCCGGCTTCCCTTCGTTCGGAACTGGTCCTGCTCCCTCTGGCGCTCCCCAAGGTGAGGAGGGCAGTTCTTCCTTCGGCGGCCAAGGAGTTCAGGCCCGCTCGCCACAGGATTTCGAGGACTCAGGCGCTGCTCCA…
1.1	CADAFUBP00004518	AFUB_046060	22.2763	35.9404	48.1635	33.4573	Afu3g02270	23.54	1	Catalase	ATGCGTCTCACGTTCATCCCCAGCCTCATTGGCGTTGCCAATGCGGTATGTCCCTATATGACCGGCGAGCTCAACCGTCGTGATGAGATATCCGATGGCGACGCTGCCGCAGCCACAGAGGAATTCTTGTCCCAGTATTATCTCAACGACAATGATGCCTTCATGACGTCCGATGTGGGCGGCCCTATCGAAGATCAGAATAGTCTCAGTGCCGGAGAGCGTGGTCCCACCCTGCTCGAAGATTTCATTTTCCGTCAAAAGATACAGCGTTTCGACCATGAACGGGTCCCCGAGCGTGCGGTCCATGCCCGTGGTGCCGGCGCCCATGGAGTCTTCACTTCATATGGCGACTTCTCGAACATCACTGCGGCTTCTTTCCTGGCCAAGGAAGGCAAGCAA…
1.1	CADAFUBP00003183	AFUB_032470	12.5153	8.67231	11.8841	7.5329	Afu2g16800	85.52	1	Lectin family integral membrane protein, putative	ATGAGGAGCTTAGCTTCCTTTTCATTCCTCGTCGCTGCTGCTACGGCACAGTCCGTGATAGAAAGCTCTAGCTTTGGTTATGGTCATACTATATCGCCAGACAGAGATTCCATCCCTGGTTGGCAGGTTGGGGGCGAGGGCCATACACCTCAGATTCTTTCCAACAAAGTCATTTTGACTCCCCCTTACCCAGGAAACACGAGAGGTTATGCCTGGTCACAGTCCCCCCTATCCCATCCAGAATGGTCAGCTGAGTTTCAGTTTCGAGCCACTGGTGTTGAGAGGGGGGGTGGCAATCTCCAGTTATGGTATGTGAAAGATGGACGTAGCAAGATTGGCTCCTCTAGCATCTACACTGCTGGTCAGTTTGACGGTTTTGCACTTGTCATTGACACACAT…
1.1	CADAFUBP00004111	AFUB_041940	3.5989	3.224	3.83561	8.48442	Afu3g07110	4.01	1	Class III chitinase, putative	ATGGTATCGGCTAGCAACCTCCTCTACTCGATAGCAGCCTTTGCTGCATTTGACTGCGCCTACTCTCTGTTGGACACCAGTTCCTCATCCACCGTCGCCGTGTACTGGGGTCAAAATTCTGGAAACACAGGCCAACAACGTTTGAGTTATTACTGTGACACTTACGTGCAGCAGGTGTTTCAACTGGCCTTCGTTACACGAATTTCTGGTGCAGCTGGCCTTCCAGAACTCGACTTTGCCAACCAGGAAAGCCAGTGCACTGTATATTCCGGCACGAATCTCCTAAATTGTCCTCAGATAGGAGAAGATATCAAACTATGTCAGCAAAAAGGGAAGACCATCCTGATTTCTATCGGCGGAGCAGCATCACCTGAACTCGGTTTCGCTTCGGAGGCGGCA…
1.1	CADAFUBP00005116	AFUB_052270	24.5655	24.465	13.0474	19.2598	Afu5g03760	716.5	1	Class III chitinase ChiA1	ATGGTGTCCAGCAAGCTTTCTTTCGTCGCCACGGCTGTTGCAGCCTTGGCTCCCCTGGCGTCTGCTTTCGATGCCTCCTCAAGATCCAACCTTGCCATCTACTGGGGTCAAGGTCCTAACCAGCTCCGTCTGAGCCACTTCTGTCAAGAGACCTCCTTGGACATCATTAATATTGGTTTCATCAACTATTTCCCCGATATGAGCCCGGGACACTGGCCGGGCTCCAATTTTGGCAACCAGTGCGACGGTTCTGTCTACGTTACTAATGATGGCGTTGTAACCAAGTTGCTGTCCGGCTGCCATCAAATCATGGAGGATATTCCCATCTGCCAGGCGGCTGGTAAGAAGGTCCTGCTCTCCATCGGTGGTGCCTATCCCCCGGACCAGAGTATCCTCTCC…
1.1	CADAFUBP00006463	AFUB_066410	0	0	0	0	Afu4g09280	0.18	1	Putative uncharacterized protein	ATGCGTCTGACTTCTATTGTGCTCTTTTCCCTGGTCTCCTTGGGCTTTGCCAGGGATCCCTCCGATATTACGCACTCCCCAAACCGCTCGAAGGCCAAAGGAGCACAACTTGAGTCATATTGCCCTGGTCAAGACGCTGATGAAGACTTGCAACGCGAAATATTCAACCAATTCATCCAAACGCTCTACGAGAACAAGAATGTGCCGGAGGCTTTCGAGACATATGTCGACCCCGATCTGACGGAGCATGGTCCCTATGAACAAAGCCGTGATGAAGTCGTGGAAAGTCTGTCTCAAATCATCCCCACCTCTACGTTCACGGTTGTGCACTCATCTTATGGTGGAGACATTGGGTTCGTCCACGTCAGAATAGGAGACGAAGGCGCGCCGCCAGCTGCT…
1.1	CADAFUBP00000608	AFUB_006200	21.723	12.6015	19.6083	19.2117	Afu1g05810	21.91	1	Putative uncharacterized protein	ATGGCGATTTCTGCAACGATATCTGGTGCTCATGCGATTCTTCTAGCAACGCAGTTCTGTGCCACTGGCAATGTCGTTCATCTGCCACTCCTCCACGCCCAATTTCCCAGCTATTTATCCTTGGAGCGTCTCTTGCGCATTATCTTGACCTTTCTTCCGGAGAGCATAGAGCCGCAGGCGTATACCTCTGTGCTTCAAGAACTAGTGTCCGGTTCCTCGATCGGGCCGACTGAAGGTGACGTTGATGTATCTGCCGTCCAAGACCTTCCCGAGACTGTTGCGAGAAAACGAGTCCGGAAGCTTCGTCTACTGCCGCTGAGACACCCTGATGACGAGGATAGCGAGCCTTCTGACCTCTTAACTCAATTTCTTATCCATCGGTCGCATCGCATAGATTCC…
1.1	CADAFUBP00003225	AFUB_032900	0.597366	0.45299	0	0.447796	Afu2g17250	7.37	1	Esterase, putative	ATGCGTCTTCCTCTCCTATCTTTCTTCATCCTCCCCCTCTATGCCCTGCCCACTCCCAGCCACTCCCCCAAACCGCCCTTTTTCCTCTTAGCCGGCGACAGCACAACCGCCAAGCAATCCTCCAACGGTGGCGGCTGGGGTGACGGGTTCCTCAACACGACCCTCTTCCACGGCGCCAGCGGCCTCAACTACGGCCATAACGGCGCCACGACCGTCAGCTTCCGCGCCGGAGGTGACTGGGAGACGGTTCTAAGCAAAGTAGCCGAGTACAAGGACCGTTACGCGCCTTTCGTGACCATCCAGTTCGGACACAACGACCAGAAACCCGCCGCCAACATCTCCCTCGCCGAGTACACACGCAACCTCGAGCAATTCGTCAGCGAGGCGCGCAACGCAGGT…
1.1	CADAFUBP00009125	AFUB_093880	7.70696	3.67478	8.44946	3.18266	Afu6g04410	53.41	1	DUF1183 domain protein	ATGTACTACCCAGGCATTAACTCACTACTACTATGGCTTCTATGCTTTGCTCCCCCAGGGCTCGCATACGGCAGATCTTCAGAATCGCCGCCCGGGCCAAATGCCATACTCCTCTCGCGAGTACAGTCGCTGACTCTACGCGCCAATCGTCTCACGTCCTCTCGCCGTGTTTCCCCGATTCCACAGCTGAAATGCGTGGGACCCTCAAAGACCATCTGTGACAAGTACAAGATAGAGACTATGCGATGCACGAATGCTGGATACGACTACGACGAAGAAGATGTCCAGTGGACGTGCACTGCACAGCTTCCGGAGGAGTTCATGTTGGGCGCAACAGATGTGATCTGCGAGGGATACCGAAATGCCGATGACAAGTGGGTGTTGAAGGGCAGCTGCGGT…
1.1	CADAFUBP00005043	AFUB_051520	335.259	548.439	476.276	638.044	Afu5g03010	667.14	1	Putative uncharacterized protein	ATGATGTTCTCCAAATCTGGTCTCGTGGCTGTTGCCATGCTCGGTGCCTCTGCAGTCGAAGCTCATATGAAGATGAGGCAACCCACTCCCTACAGCGACTCGAGTCTCAACAATTCCCCTCTCGCTGCTGACGGAAGTGACTTCCCGTGCAAGCTCCGGGACAACGCCTTCGTGCCTCCTTCGCAGGAGACCATCGCTCAGATCGGTGAGGTTATGCCTTTGACCTTCACCGGCAGCGCCACGCACGGCGGTGGTTCTTGCCAGGTCAGTTTGACCACCGACCTCAAGCCTTCCAAGGACTCCAAGTGGATGGTTATCAAGTCTATTGAAGGTGGATGTCCCGCCAACGTGGACGGCAATATGTCGGGTGGTGCTGACGTCCCGGATCCGTTCGAATTC…
1.1	CADAFUBP00000557	AFUB_005670	9.61666	6.36652	23.6993	10.7072	Afu1g05320	72.22	1	Disulfide isomerase, putative	ATGATGCAGCCAAGCTCTGCACTTCTGCTCGTGGCATCGCTTCTGGCGGCTTCGTCCGTTAACGCAGATGGACTGTACACTAAAAAGTCTCCTGTTTTGCAGGTTACTCAGAAGACCTATGACCAGCTGATTGCTAACTCTAATTACACATCGATCGTAGAATTCTATGCTCCTTGGTGTGGCCATTGCCAGAACCTCAAACCTGCATACGAAAAGGCAGCCAAGAACCTGGAGGGACTGGCCAAGGTAGCGGCTGTGAACTGCGATGACGATGCCAACAAGCCTTTGTGTGGTCGGATGGGCGTACAGGGTTTCCCAACTCTGAAGATCGTCACTCCTTCCAAGAGACCCGGCAAGCCAAAAGTGGAGGATTACCAGGGAGCAAGAAGCGCAAAGGCG…
1.1	CADAFUBP00001685	AFUB_017270	0	0	0	0	Afu2g00190	0	1	Putative uncharacterized protein	ATGATAGCCAATGTCAGTACGATCCTTCCCCTACTGCCTCTGTTGGCCATGGCAATGCCTTCGACACCAGAAATAGCCACCAACAAACGATCAGTCACCTGTCTGAAAGTCGGCGCTGTTGCTACAGCCACTTGGGTCAATAGTGCCGGGCAGAGCTGTTCCTTCGTCGGGGTGGTCGGAAGCAATTATGGCACCAACAGTGCTGGAACAGGAGATTATTCCTGTAATGGCCGATGTGGCGCAGGATGCACAGGCACTGCACTTGGCAATGCGTATACCCAAGACTGCTTCTCCCATGATATCTGCTCGTATTTTAACAATGCCAGTGGAGGGCCAAGTGATCCCAACTGCGGAGCTGCTTATGATGCTGCAGTGGATGATTTTCTTCTTGGTGTCGCA…
1.1	CADAFUBP00001971	AFUB_020180	81.4863	65.1362	72.2562	83.3998	Afu2g03120	662.79	1	Cell wall glucanase (Utr2), putative	ATGGTGCGGATCGGCTCTTCACTTCTCCTGGCCACTCTGGCTGCTACAACAGTCTCGGCTGCCTCCGACCCTCCAAAGTGCAGCCAGGACTCTCACTGCCCTGAAGAATGGCCTTGCTGCTCTCTGTACGGCCAGTGTGGTACGGGCGCTTACTGCTTGGGCGGATGCGATCCTCTCATGTCCTTCTCTCTCGACTCCTGTACCCCTGAACCGATTTGCCAGGGCAAGACCTACAAGGACTGGTCGAACCTCGACAATCTTGCTTCGAACACCAAATACCTGGGCGATGCGAGCAAATCCGACTGGGTCTACAGCGGTTATCCCAAGGTTGAGGATGGAAACCTCCTGCTCACCATGCCTAAGAACAGCGTCGGCACCCTGATCGCAAACAACCACTAC…
1.1	CADAFUBP00008285	AFUB_085090	0	0.0640834	0	0	Afu8g01520	0.08	1	Pectin methylesterase, putative	ATGCGCTTTTGGCACGCCTGGGGTCTGACTGGCTTAGCCACACTAGCAGCTGCCCTAAATGCGACAGTTGGCTCGACTGCAGCATTCACTTCTGCTACAGTCACTGCCGCTCCTTCGACTGCATCGACTACAACCCTTTCATCTCCGACCTCGTCTTCAGTGGTTGTTGTTGCTACCGACAGCTCCGGGCAGTTCACTGCAATCGGCGAGGCCATCGCGTATGCCCAAAGACAAGGGATTCCTACTGTGACCGTGAAAGCAGGAACATATACACAAGCTGTCACCGTCTCTGCCACACCCTCGGTCACCATCATTGGTGAGACTGCCAGTGAGAATGACTATGCGCAGAATCAGGTCACCATCTCTGCCACTAACCCTCTCGTCATCTCCGTCAACGTC…
1.1	CADAFUBP00000351	AFUB_003580	41.5537	44.4348	38.6261	46.3075	Afu1g03170	1.67	1	Esterase, putative	ATGGCGCATCTACTCTTCTTTACGGTCTTGAATCTGTTTCTGTCTCTTCTATCATCCATGGTCACAGGAGCAGCTGCCTCTGCTACGCGATCCACGACCCATTCGAGAAATATAGACTTTGACGCGGCTGGATGGCATCCGTCCATAGCAGAACGAGATGATGCCCCGAAAGTCCCGTTACGAATCCTCCCTCTGGGCGCTTCAATCACCTGGGGATACCTATCCTCAACCGGAAATGGATATCGCAAGCCTCTACGTGACAAACTCCGCTTCGAAGGCTGGGAAGTCGACATGGTCGGCAGTAAATCCAACGGTGACATGAGAGACAATGACGTAGAAGCCCACAGCGGCGACGTGATAACCCAAGTCCACACAGCTGCCACCAACTCTCTCGTCTAC…
1.1	CADAFUBP00004800	AFUB_049080	2.08343	6.66172	1.88734	7.10078	Afu5g00610	0.2	1	Oxidase, putative	ATGAAGGCGACGATATCCTTGGTCATTCTGGGTTTGGGTTCCCTGGCATCAGGCTTTCCTGATCGTATGGGTGGATCTGCTCATATGAACTGCCCATACGCCGCGCTCAAGAAGGGAGAAGATGCAGAGCTGGGAAAGCGATTCCTGTTTGACTCATTGACCAAGCCCATTGATGTGGGAGGGGGTGAAAATGGTGCTGAGAGAGCAACAGTGACCGGCGTACATGCATTTCAACCCCCGAGGAAAGGTGACCAACGGGGTCCTTGTCCTGCGTTGAACGCACTGGCAAACCACGCTTATATCCCTCGCAGCGGTGTTGTGTCGGTATGTGGTCCTTCACTAGCGAGAACCTTTGTGTATGGAATGGGAGTGGACCTGGCCACTATCCTGGCTCTCATG…
1.1	CADAFUBP00002449	AFUB_025060	30.4069	23.751	19.4877	16.1529	Afu2g09180	289.87	1	Coatomer subunit zeta, putative	ATGGTCGGTTCTCTCTCTCTCTTCTCCGTCAATGCCGTCCTGCTCATGTCGGCTGATGATGGATCTCGCATCTTCGCCAAATACTACTCCCCGCCTCATCCCCCAGCTGGTGCTGCCCCCAATGCAACAGATTACCCAGGCGCCAATCCCTACCCAACGCTGAAGGATCAAAAGGCGTTCGAGCAGGGTCTTCTTGAGAAGACCAACAAGCAGACCAGTGATGTGATCCTGTATGACAACCGGGTGGTCGTCTTCAAGATGGAGAGCGACGTTATGATCTATGTGGTCGGAGGCGCCGATGAGAACGAGGTTTTGCTGTACAATGTTGTCCTATCGTTGCGAGATGCCCTGGGAATTTTGTTCAAGGGTGCCACCGATAAACGCACAATCGTCGAGAAC…
1.1	CADAFUBP00006573	AFUB_067540	36.1921	44.4845	41.9986	29.1192	Afu4g10440	354.4	1	Putative uncharacterized protein	ATGCGATTCATTCAAGCTCTCGTTATCCTCCCAGCCCTTGCTGCAGCGCAAAATCAGGTTCCCCTTGCGGATCGAGTTCAGGGATGGTTCAACAAGGCCAAGTCTTACCTGCCAACCGCGACTCCTGTCGTTCCTACGGTTGAGAAGGTCGTCGAACAGAAGGTCCAACAGAAGGCTGTCACAGTCACCCCTTTCAACATGAGCAACTGGCAGTCTCTCTTGGAGCCATCTTCCGAGCCCCAAGACTGGCTGCTGTACATTACTGGTGGTAACAAGACATGTTTCGGTCGTTGCGGAAACGCGGACAAAGCTTTCAATGAATCTCTTCTCCTGTTCTCCACAGACCCTAACTCCCCTAATCTTGGTTATCTGAACTGCGAATCGGACCAGCTTCTGTGT…
1.1	CADAFUBP00007366	AFUB_075620	0	0	0	0	Afu6g09570	0	1	Putative uncharacterized protein	ATGCAGGCCGTACTTCTACTAGCAGGAATTGCCTTGCTAGCCTCTTTCACACCTGCCACCCTTGCAAGTCAGCATGTGCTTGGCCTGGAAGCAGCGTCCGGTGTCAACAATGACATGGTCATCACTGGGGTCTACAAAGACGAAAAGATTAAACATCCTATGATTATTATCCACGATATCTATGGCAAGATTGTCTGGAACTGGTCAGTCTCCGACGTCGGTGAAACTGTACCGCATGAGCTCCTCACTTGTATTGCCACACATCGCGCGGCGACTGAGGTCAAGTTCGCTGCCAAGGGGAGTAAAGTCACTGCGATCATTGGCAGCGCTGCTCTGGTGATCAATTATCCGGGAAAGCAAGTTCTGAGTGGCATCTGTCTTGATGGTCCTCAGCTCAGT…
1.1	CADAFUBP00008986	AFUB_092390	79.9468	50.5811	158.418	157.313	Afu7g06810	0.08	1	L-amino acid oxidase LaoA	ATGGCATTCAAGACAGTTGCCAGTGCGGCATTGCTGTTGGCCCAAGTAAACTGCGTGCTTACCAGGCCTCAGGGTACGAACATCCTCAAAGTTTCAACGTCCGATGTTGTTCAGCCTGGTGGGCTGGCTAATATCTACCTCGATTGGCGTGAATCTTACTCTGGTATCATCGAGGCTATTTACGCGTCCTGTCTGAGCCCTGATACGTCTTCAACGCAGATCATCGGCCGCTTTACTGTCGACGGCCATCCCCCCCAGCGACTTGCCTGGGCAGTTTCCGACGATGCTCCCACGGATAACTGTATCTATGTCCATGGCACCCAGTCAGACAGGTTAGAACCAAATCTCTTGGGGAAGAGTGAGCCCGTCCGACTGAGTCAAATGGTGAAGAAAAGATCT…
1.1	CADAFUBP00008565	AFUB_088110	0.582666	0.64524	0.469857	0.447796	Afu7g01540	0.86	1	Probable endo-beta-1,4-glucanase celB	ATGGCTCAAACACTGGCAGCCGCCTCGCTGGTTCTCGTCCCCCTTGTGACTGCGCAGCAGATCGGGTCCATCGCTGAGAACCACCCGGAGCTCAAAACATACAGGTGCGGTTCTCAGGCTGGCTGCGTTGCACAAAGCACCTCAGTGGTTCTTGACATCAACGCACACTGGATACACCAAATGGGAGCCCAAACGTCATGCACCACGAGTAGTGGCCTCGACCCGTCTCTCTGCCCCGACAAGGTGACCTGCAGCCAGAACTGCGTAGTGGAAGGCATCACCGACTACAGTAGCTTCGGCGTGCAGAACTCAGGCGACGCCATAACCCTCCGCCAATACCAAGTACAAAACGGCCAGATCAAGACACTGAGGCCGCGCGTGTACCTCCTCGCCGAGGAT…
1.1	CADAFUBP00008183	AFUB_084060	0.582666	1.23642	0.469857	0.223898	Afu8g02520	3.18	1	Arylsulfatase, putative	ATGAGAGTTCCTGATGTGATAGCCCTTGCAGGGCTTTTAGCGGTCTCAGGGGCTACATCCTCTGGCCAGGAGACCCTACTCATGCCCAGGAAGCAGGCCACGCAGCCAAACGTGCTGTTCATCATGTCCGACGACCAAGATCTGGAATTGAATTCCCCGGCCTTCACACCGTATATCCAGAAACATATCCGAGACAAGGGCGTCGAATTCACCAATCACTTCGTGACAACCTCGCTCTGCTGTCCGTCGCGGGTCAGTTTGTGGACAGGACGGCAGGCTCACAACACCAATGTCACAGATGTCTCGCCACCATGGGGAGGTTATCCCAAGTTCGTGTCACAGGGTTTCAATGAGGCCTGGCTTCCCGTGTGGCTGCAGGAAGCCGGCTACAACACCTAC…
1.1	CADAFUBP00001141	AFUB_011620	34.2677	45.6258	36.9771	34.8447	Afu1g12150	239.26	1	Nucleoside diphosphatase Gda1	ATGGCACAAACCCAGAGATCCCGTTACTTAAAGACGGGCGCCATTGTGGCAGCCCTGTTGTTGATGTTGCTTTGGATTTCTCCGTCAAGACCCATGCACCCCAGCTTTCCTCAAGGACAACCAAGCACCAGTGCTCCCGCCAAAGGAAAGTGTTCAAAGCCCCATGACCCGAAAAAGCCTTTGATTCAGTATGCTCTTATGATTGATGCTGGAAGCCAAGGGTCTCGAATTCACGTCTATCGATTCAACAACTGCGGCCCATCCCCCGAACTTGAAGACGAAGTCTTTTTCCAGACTGAGCCGAAGAAGGGCGGCTCCGGGCTGAGTTCCTACAAAGAGGATGCTGAAGGAGCTGCCAAAAGCCTTGATCCTCTCATGGAGGTTGCGATGAAGAATGTT…
1.1	CADAFUBP00008226	AFUB_084510	0.306033	0	0.37722	0.223898	Afu8g02100	4.76	1	Beta-glucosidase, putative	ATGAAACTCACGGTTCCTCTTCTTGCTGCTGCCCTGCAGCTGGCAGGCATTGCTGCCGGGCAGGAGGATGCTGCCATCGCCGCCAATCTCGAGAAGTTCTGGTCGTATGGCCGCTCAGAGCCCGTCTATCCCAGCCCTGAAACCCAGGGCTTGGGTGACTGGAAGGAGGCATATGCCAAGGCCAAGGCTCTCGTAGCGAGAATGACTGACGAGCAGAAGAATAATCTCACTTACGGGTACAAGTCAACCACCAATGGCTGTTCCGGTAACTCGGGAGGTGCTCCTGGCGTTGGGTTTCCTGGACTGTGCCTGCAGGATGCCGGAAATGGTGTCCGCGGTACTGACATGGTGAATGGATACGCCTCCGGTGTCCATGTAGGAGCTGCATGGAACCGTGAT…
1.1	CADAFUBP00006585	AFUB_067660	1.48606	0.773407	1.10119	1.14353	Afu4g10560	36.56	1	Putative uncharacterized protein	ATGATGATGCCTTTCTTGCAGGTCATGACATTCATTCTCCCCGGTGCCATTGCGACCACAGCTGCAACATCTATACCTGCCACCCTCAACATCACGGTCGTCGGCGCCCGAAACAACCAGTCAATCCTGGAGTGCTGGTCACTAGAACCGGGTTTCGAGTCATCAACTCAACCAGGCATTGCAGGCAGCGCTTCGCTCTCCCTAGGACCTGTAGGAGGCAACGCGACTTACACTATTGTTCCTGCTCAATTCGATGGCGGGATACACAATGCTCCCGTGAGACAGTGGGTGACTTTCCTTTCTGGACTAGCACATATCACTTTGCCACATTCAGATGATGAGGTCTGGATTCTGGGGGGCAAGCATGGGACGCTTCTGGCGTTGGATACGGCAGATGTT…
1.1	CADAFUBP00000770	AFUB_007820	24.651	20.4475	19.91	25.4052	Afu1g07500	58.7	1	Putative uncharacterized protein	ATGAAACTGTCATCTGCCTTCATTATCGGGTTTCTTCCTCTGACTCTAGCCAGGTCGATTCTGGTCACTTACCCTCAGGACACCCCAGACTCGGTCATCAAGGACGCGCAGAAATCCATCGTAGAAGGCGGTGGTCATATCACTCATGAGTACCGTAAGGGTTTCTCTGCGGAAGCTCCAGACACTGCCATTCAGAGTCTTTCTACACAGTCCACCAAGTATAAACCAATTATCGAAGGAGATCAGGTGGTGTCGACCTATGGTGATAAAGATTGCAACAGCAGTTAA
1.1	CADAFUBP00009246	AFUB_095140	0	0	0	0	Afu6g03150	0.95	1	Putative uncharacterized protein	ATGAAGACGACCACCGTTGCCTCCCTGCTGTTGGCCGGGACGGCTCTTGGCAACCCCGTCCACCAGAAAAGAGATTCCGTCACGGCGCAGGTCAACTTTGCCAATAACACGGGCAAGCCACAGCATCTCGCATCGGGAATTTTGTATGGGCTTCCGGATACCCCGAATCAGATTCCTACCCGCTTTGCGTCCGCGCTCTCAAACTACAAAACCTCCCGCCAGCACGGCGCGAAATTCATCTTCCTGATCCACGATCTGTGGGGCGCCGACGGAACGCAGAATTCCTCTGCACCCTACCCGGGCGACAACGGCGACTGGACCAGCTGGGACAACTACCTAACGCATCTTCTCGGCGACATCAAGGCCAACCGCATGACCGACGGCCTGATCATCGATATC…
1.1	CADAFUBP00003123	AFUB_031860	4.82303	0.640834	3.32738	2.51489	Afu2g16180	14.91	1	Putative uncharacterized protein	ATGAAGATATCCAACATCGTGCTCTGTCTTATCCCGTCTGTGGCTCTGGCAGCCGAGTCTGAGCAAAAGCAAGCCGTTGCTCTCCCGCCCTCAGCACACAACCTACCCTCCGCTTCTTCGCCAGAACTTACTGCGCCCTCGAGTATTGAAGACCTGCAAAGTGACCCACGGATCTACGATCAGTTCGGGAATGATATTACTCCAAGCCCGGACTACCCTGTTGTGGCAGTCATCCCCAGTAAACAGAGGGTACCAATGTCTGTCTTTGAAGGTCAACCATCTGAACCCGCCCACGGATCTATCGAACTGCGCTCATTGGAAGCATCATCTGGATCGACCAAGTCGCTGAGAGCACGGAGTGAAGGCACACTCGGGCAAACACCTTGGATCGGTATGGCT…
1.1	CADAFUBP00002709	AFUB_027710	18.533	30.4781	12.1315	9.85577	Afu2g12000	30.96	1	Putative uncharacterized protein	ATGCAATTGGCTACATTCTTGCTGGTCGCGCTCTTGTCGATCTTCCACATGACCTTGGCAGCTCCCACCTATCACCATTACACAGTGACTCCTGCCAACCCTGCCCTGACCTGGCATGTCTCCAACTTTTATACCAGCTGCTCTCCTGGGGGCTGTGCCTACCGGTTCGATATTCTCGGCATCGCCACTCGAAACACTCCCGGGTTCAACACTACGTGCAACGGCACCGACATGGAGACAGACTACACCTTCTGCAGAGACAAACATATCAAAGCTAAATTGACAGCTGTGAAGTCTCGTTCATGGAAGGTCGAGGTCATGCACGCTTGGTTCAAACCTGGAGCCGAATTCTATGCCGAGGGTTCGGCCAACGTCACATCTTCCATGCGGAACTTTACA…
1.1	CADAFUBP00008233	AFUB_084580	3.5989	4.79746	1.69415	2.73878	Afu8g02030	12.97	1	Putative uncharacterized protein	ATGCATCTCCCAAAGCTCTTCGCGTCAGGGCTGGTCCTGTTAGTTGTTCCCTCAGCCGTCACCGCCAGAAGAGGCGGAGGCGGAGGCGGAATTGACACCGACACGTCAAGCGATGGCGACGGGGGCTCCTCCAGTGCCCCTGGGGGCACCAGCACCATTGGCGGCGGCAGTACATCCTGCGGGCCCACAACAGAAATACTATACAAGAGCGATCTCGTCCCCATGAACTCCTACAACTGGACGAGCAAAGGCGCCAGCAACAGTGGCACAAACCCAACCACATACGACGGATCCTACTTCCAGGGCGAGGCATTCCTGCATTGGCAATTCACCGCAGGCCGGCCATGCCAGAACAGCAGCGGCACTGTACGAATGCTAGGCTACGCCTGGGTTGGCCCG…
1.1	CADAFUBP00007337	AFUB_075320	0	0.0640834	0	0	Afu1g00770	0.16	1	Putative uncharacterized protein	ATGGCTTGGTATGAAGTCTTCGTGCTATGGATATGGTGGTGCTGGGAGCGCATACGGTCCTTCAACAGCATCAGGAGGGATGGACGGAACGAAGACGACCTAACTTCGTTAACCGATAGAATGCCCGTTTTTGAAGATAAGATTATTAATACCTCTGTCAGATTTGTCAATGGAGAGATCACGGCATATGTCGTCCAGACCGAGTATCTCGATACCCAGGACGTCTGCTCCGCCAGGGACTCCTATTGGAACAACGTTGCAGATATTGAACGGGGTGACTTCTGCTCCAATAGTATTTCGGATCAGAGTACAATTGTCGAAGAAAACGAGGCGAAGGCGCTGGAAGGACCTGAACTCTTTGCTGTTCGCCCTTCGTACATCGGAACCACTGGCAAACGC…
1.1	CADAFUBP00009234	AFUB_095020	0	0	0	0	Afu6g03280	0.06	1	Swollenin, putative	ATGACTCTTCTACTTGGTATATTTCTTGCCCGGCTTGCGGTGGCTGCCGCCCAGAGCAGCTGCGTCTCGGCTTGGGGTCAATGTGGCGGTATTTCTTATACCGGGTCTACCTGCTGTCAGAGTGGGAATACCTGCGCCGAGATTAACTCGTACTACTACCAGTGCATACCAGCAACAGCTGTGAGTACTTCAACTACCACAGTGACATCTCCCTCTAGCTCTGGTTCGTCTTCTGCCAACACGTCAGGTTATACAACGACGACTGTCTTGCCCAGTCCCACGGCAACACAGAACCCTTATCCTCCGGCCAATGCCAGCTCATGTGGATCGTGGGCTCTCGTTGATAACGTTTGCTGCCCATACTACTGTCTCTCGGATAATGAATCCGAGTCCTGCACG…
1.1	CADAFUBP00002953	AFUB_030140	0	5.38423	0	2.06709	Afu2g14520	4	1	Hydrolase, putative	ATGTTCTTTTTAAACAAACTTCTTCCCCTACTGCTCGCTGGTAGGATATTGGCGAATGACTCTGAAGAGCGTCGTCGTCATAATCATGCTCGGCAGACTGCAAAGTATGAGCCCAAGGTCCCACCCCTAGACACAGACTGGACCAGTAAAGTCGGTACCAATCCATGGCCTGAGTATCCTCGACCTCAGTTGGAGCGATCTGAATGGAAGAACTTGAACGGGATCTGGCAGTATCAGAATGCACCTGGGCTGGACGCTGTCCAAGCTCCCCCGTTTGGGCAAGCCCTGACCAATGAGGTCCTAATTCCATCCTGCTTGGAGAGTGCTCTATCAGGAATCCAAGGAAACCACACTCTTTATTCCTGGCTGTCCACAACTTTCACGATACCCAAGGGATGG…
1.1	CADAFUBP00008310	AFUB_085340	0.873998	0.386703	0	0.447796	Afu8g01270	8.5	1	Beta-lactamase, putative	ATGACTAAGGTCAATATCATTTTCGCACCGTTCAACCTGATCCCCGCCATCCTGGCAATATGCTCGACCCAGTCCCCCTTCTACCCACCTCCATCTTACAACCGTCAGTCCTCTGAAGTATGGGAAGCCCTCGGCCTTGTAGAAGCGTCGCTGTCAAACTTACTCCGCAACTCCAACAAGTCGATATCGTATCGCAAGTATTACCAAGGGAACCTCTCCCTTGAGGATATGGTGGACAAATACATCCCTCAACTCCGTAGTTCGCATCACGACGGGACCAGAAGTTCTGGTAGTATCCAGTGGGACAAAATATCACTCCGATCTCTGGTTAGCCAACTCTCTGGCCTACCCCGCGACTGGGTCCAGGGGGATTTCCTCACCGATCCCGAGTCCGTCAAC…
1.1	CADAFUBP00006078	AFUB_062240	0.306033	0.0640834	0	0.223898	Afu5g14560	0.15	1	Cellulase family protein	ATGAAGTTAAACATTGTCCCTTCTCTGGTCCTACTACAGTCACTCGCCTGCGCAGCGTTGAACGCCCCGTTCAGCGTCTCAGGTCGGTGGATCCATGACTCCAAGGGCGAGGTCTTCACCTACGCTGGGGCCAATTGGCCCGGTGCGGGTGAGGTCATGATCCCCGAGGGGATGCAGTACGCTTCCATCGCGTCGACAGTCTCCAAGCTCAAGGGCCTGGGAATGAATGTCATTCGTTTGACTTTCCCCATTGAGCTGGTCGATGATATTTTGGACAAAGGTGGAGACGTCACCGTCCAGAACTCGCTGATCAACGCGCTGGGATCAACGAACGGGACAAAGGTTTTCGATCAGATCCGCAAGGTGAACCCCCAGATCAAGTCGACGACGACCCGTCTT…
1.1	CADAFUBP00001074	AFUB_010940	4.5023	7.26688	11.1826	7.54074	Afu1g11510	30.63	1	Putative uncharacterized protein	ATGCGGTCGGGGATTCAAAAACCCGGCGCAATTCCGTTCTTTGCGCTCATCCTCTTCTCGATACTCAGCCTGGTGCCGTCTTTAGCTAAAGAGTGGGGGTTCTATAATCTGCAGATCGGATATCGAGCCTATAGTCGCAGTGAGGATTGGCATCTCCCCCGAGTAAAAGATGGCGCGATCGAAGTCCGACCGAGGACAAGCTCGGCCGGGACTCTGTGCAAGTCGTGGCTCGCCGGTGGCTCCTTTCAATCCTGTCCAAATCGCAAAGGACGTCCGCGACGAGGTGCATTGGATGCGCCATCTCTCAGCGCATTCGAGGCGGCCTCTGTCTTCGACAGCGAGCCCCTTACACAAACGGCGACCCGATCGTCGAGTCTCACAAGAGGCGTGCACGCTTTT…
1.1	CADAFUBP00003910	AFUB_039930	8.63976	10.2069	5.93745	8.90425	Afu3g09210	18.09	1	Endonuclease/exonuclease/phosphatase family protein	ATGAAGACAAAAGCAACCTCCCTCTTCCTCTGCGTCTCGGCGCTTGTATCCTCAATCTCTGCCCTCACCATCAGCCGAATCAATGGAAACAAATACCTCTCGCCCTACGCCGGCGAAACCGTCTCCAATATCCAAGGCCTGGTAACAGCCAAAGGCCCCTCTGGCTTTTACCTACGGTCAACAACCCCAGACGACGACGACGCCACCTCGGAATCCATCTACGTCTACGGCAGCACCGCTGTCTCCAAAGTCTCCGTCGGCGACATCATCTCCCTTTCGGGGAAAGTCTCCGAGTACCGCTCCTCGGCCTCATACGTGTATCTAACGGAACTCACCTCGCCATCTGCCATCTCCGTCGTCTCGCGCGGGAATGCCGTCGTGCCCGTGGTGGTCGGCAAG…
1.1	CADAFUBP00006069	AFUB_062140	105.051	94.0414	62.2632	81.1767	Afu5g14420	5.59	1	Putative uncharacterized protein	ATGCGTCGGTTTTTCGTTCTCTCTTTGCTTTCTGCGGCGCTGGACGTCGCGGCCGGTTTGACTGCGTCCAACCTCGAAAAGCATGTTGATGTGCTGGCACTCGACTTCAACTTCAACCCCGTCAAGGCTGCCTACTGGACTAACTACCCTCATCACCGTCGCACTCCTTTTGCTGTCTCGCCCGATGGAAAGACGGCCTATCTCGCCTATCTGGATTCCAGTGAGACAGGAGTGCATGTCCAGCAGCTGGATCCTTCTACCTTCCAAGCTACCGGGACCACGGTTACTGTGGCCGGAGGGAAGGAAGCTGGTGGACTGATTGCGCATAATGATGGCTTTGCCTTGTTGACCAACGAAGCCCTGCCTTCCGGAACCAGCAATGCGCCCCCGTCCAACACC…
1.1	CADAFUBP00008001	AFUB_082170	7.21249	8.21811	12.5935	20.6111	Afu8g05360	41.65	1	Putative uncharacterized protein	ATGCGGCGAACACTCTTCGTGTTATTTGTTGTTGCATTTTGCTTCATCGGCTCAGTAATTGCCAATTTGAGTCTGCCTCCGGGGTTCAGTCTGCGCAAGCGTCTTCCACGTTCACTTGTAGACATCCTTCACTTACGGCACGAACAAGGCCTGCGGGACGATACTGAACTAAGAAATTGGCTTTCCAAACAACAGCCGGCAATGAACAAAATGTTCTCTTCCTCGTCGAGAGAGAACGGCAGTGAGAAGCCTGTTGTTTCTGATGTTCTTCCAAAGAACCGTGCCATCAATATATTTGCTTCTCTCACCCGACAGTTTGAGCCCATCGAATCGCGTCTTAACGATTCATCCAAAAATATTACTGTTTTAGCTCCTTGGAATAGTGCAATTCAAAGCTTG…
1.1	CADAFUBP00005070	AFUB_051810	2.36006	0.258537	5.31527	2.51489	Afu5g03280	4.98	1	Putative uncharacterized protein	ATGCGTCCTATAACTATCCTCTGCACCCTCGCTACACTCTCAACCACACTGGCCGTCCCATTCTCCCAGGCATCCAAATCAACCAGCGCATCAAGATCGACCTCTTCATCAACAGTGCCGGCAAGTCTACCCTCGCCAACACTCAGCGGACCTAATGCCTGTCCCCCCAACAAGTTCAAGCAATGCTGTACAACCCTCAGCCAGGTAGGCGACGACCTCCTCAAGCCATTGGGGGCGGTCGTTCCGCTCGTAGGGGCGATCCAAGTGAATTCACTGGTCGGGGTGTCTTGCCGGCCCATGGCCGACGCGGCCCCGGAATCTACCTGCGGAAATGCAGTCATGTGCTGTGACTCCTCGACTGTGGGCGGAGACGACCTCATGCAGACTTCCTGTCAGGAC…
1.1	CADAFUBP00000593	AFUB_006040	0.888699	1.23862	2.13355	0.919636	Afu1g05670	3.22	1	Putative uncharacterized protein	ATGCGTTTCTCAACAGTCCTCTCAGCTCTTTTGCTATCAAGCACCGCGCTCGCAACTCCAGCGCAGGTATCCTCACCCGTAGATGCTTCATCACAGGGGAGTGTAGCAGACGAACAGTCGGTAGCGCAGACAACAGCAGTAGCCGAGGCCACTCCGGTTGCACAACAAAGTCCGAGCCCCAACCAGCAGAATGCCAACGCTGCCAACCAGGAGCAGAGCGCCAACGTCAACACCCAGGCAGCACCAGCTCCCCCAACCAGCTCCGGCCCTCAGCCCACTGAAAATGCTGAACCCTCGCCCAGCCCTTCTGCCAGTCAGAAGGACAGCAACCCGCTGAATATCCTGTCCAACCTGGTTCCAACGAACACTGCTGCTGCGCCAACCGCTGCCGGTAGTACT…
1.1	CADAFUBP00000212	AFUB_002170	9.45495	6.29021	4.87588	7.99246	Afu1g01770	18.7	1	Short chain oxidoreductase/dehydrogenase, putative	ATGGCAGCACCTCAGACCTGGCTCATCACTGGCGCCTCATCCGGCTTCGGGGTCGTCCTCGCAGAAGCCGTGCTAAAAGCCGGTCATCGAGTTGTCGCGACCGCTCGAAACCCTATCAAGGCAGCGCAGACTTATCCCCAGATCGAGTCTTTAGGCGGGACGTGGTTGCAGCTTGATGTGACACGGCCAGACACAAAGGAAACAGTCGAGGACGCCATCCGGAAGCAAGGACGCATTGACGTTGTTGTCAATAACGCAGGCTATGCTTTGCTCGGGAGCGTGGAGGATATGAGCGAGGAGGAGATCCACCAACAAATCAACACCAACGTTTACGGGCCTATGCGGGTTATCAAAGCCGCTCTCCCATTCATGCGTGCCCAGAAGTCCGGTACGATTGTC…
1.1	CADAFUBP00007121	AFUB_073140	2.08343	4.20529	1.44795	0.671694	Afu6g07200	9.73	1	Putative uncharacterized protein	ATGGCGAGGTCAAGTTTCACCGCGTTCTTGGTGGCCTTCACCACTGTTGTGAATACCATCTCACCGAGCTATGCATTCAACAGCCTGTTGCACCGAGCCTCTGACTCCTGTCCAGCATCATATGAGCAATGCAACAACTCCAATCTGCCATCCTCTTTTTGCTGTCCGTCGACATCTACCTGCGTGAGTCTGGATAACGACAGTTCCGCCATATGCTGCCCCAGCGGGCAAAGTTGCGCATTTATTGAGCCAATCACTTGCGATGTGTCACAGCAAAATGCCACTCTCCACCCAAAAGCCGTGGTCAAGACAATACGGCTTGGTGATACCCTGCCAAAGTGCGGGGATTCATGCTGTCCTTTCGGATACAGCTGCCAAAGCAATAGCATTTGCGCCATG…
1.1	CADAFUBP00003294	AFUB_033610	1.45666	0.64524	0.346755	0.447796	Afu2g17920	0.76	1	Putative uncharacterized protein	ATGAATTGGCATAATCTCTCTACAATCTTGGCCGTTCTTACCTCTCTGCTGGCCCTCATTGTCTGCGGTCAAGAGGACAACCTCGGTCTCAAGAATGGATACATCTCCCTGTCCACGGCGAATTGGGACCTGAAGCTTGTCAAAGACGCTCAGGTTCTTGCATCTCTTACGCCCAAGGGGAAGTCCTTTGATTTCCTCCCCTTTGACTATCTCTCCGTCCGCACCGAGAATCAGCAATATCACAATGGGGATATCACCTTCAGCTACCGAGCTACAGGGGAGACCGAATGGGTTAAAGTAGATTCCGCGAAATCTCGCAAAGCCGTGACCGTCGTCCAGGCCAAGGATGCACTGGCAGCCGCCGACTTGACGCCGACTTTGCCTGCTAACTCACCACTC…
1.1	CADAFUBP00006890	AFUB_070730	44.3962	43.7291	29.4819	24.2893	Afu4g13800	10.54	1	Extracellular sialidase/neuraminidase, putative	ATGCAGTCGATGCGCTTCATGATCCTGGCACTGCTGGTGCAGTTCCTCCCGGCATGGGCCATCAACGACCCGGCCAAGTCGGCCGCCCCCTACCACGATGAATTCCCTCTCTTCCGCAGCGCCAACATGGCCTCGCCAGACAAACTGTCCACCGGAATCGGCTTCCACTCGTTCCGCATCCCCGCTGTGGTCCGCACCACCACCGGACGCATCCTCGCCTTCGCCGAGGGCCGCCGACACACCAACCAAGACTTTGGCGACATCAACCTTGTCTACAAGCGCACCAAGACAACCGCCAACAACGGCGCCAGTCCGTCCGACTGGGAGCCTCTCCGGGAAGTCGTCGGCTCCGGCGCCGGCACCTGGGGCAATCCGACCCCGGTCGTCGACGACGACAAC…
1.1	CADAFUBP00003005	AFUB_030670	2.6808	3.8296	5.93745	2.95876	Afu2g15020	1.46	1	GMC oxidoreductase, putative	ATGCGGTTTCCTATCCCCTTGGTCAGCTTCTTGGGTTTGTTCACAAGACTACAAAGCTGGATAGACGGTTTCTCCGATCTGTGGGAAAGCACATTGATTAATGATGAGACGTTTGACTATGTCGTTGTTGGTGGAGGTACTGCTGGTGTTACTCTCGCGGTCCGTCTAGCTGAGCAGAAACTCCGTGTCGCACTCGTCGAGGCCGGGAAAACATACGAACTCAGGTTCCCAATAGCAGCTATCCCTGGTGCCGCCAGTATAGGTGTGGGCTCTGATATTGAGTCTGGAACGCCAATCGATTGGAAATTTGTGGCTAGAAATGTCACTGGTGCTAATCACCGTGACATCCATTATCCCAGAGGCAAATGTCTTGGAGGATCGTCAGCTCTGAACTTTATG…
1.1	CADAFUBP00007880	AFUB_080910	0	1.02974	0	0	Afu8g06860	0.84	1	Putative uncharacterized protein	ATGAAGACTACTTTCTATCTCGCCGCAATCCAGCTGCTGGCCAGCTCCGTTTGCGGTCTCCCGCTGCAGGACAGCCAGATCCCAGGATACCTCGACGCTCCTGCTGGCAGAGCATGGGTTGAGAAGCGCCAGAGTAGCTCCTGGAATCCCCCAGCTAATCTCGTCAAGCCTCTCAACGAGCGACCCGATGGGATTCAAGAACTACGGCTTCGACCAGGTAATTGCCGGCCGTGGTCAAATAAATTACTGCGTGCGATGGGACTCAAACCAGAAGGTAACCGCCGCACAACGCGAGCAGATCGCCGCTGCGGTGACGGCTCCTTCAACAAGTGGATCGCTGGGCTCGCCGGGTTCGACGGCTTTCCGTATAACACGGTCGAGGTGAACGTCGTCGGCTAC…
1.1	CADAFUBP00004785	AFUB_048930	0.306033	0	0	0	Afu5g00480	0.33	1	Exoinulinase InuD	ATGAAGCTCAGTGCTCTCGTTCAACCCCTTGTGCTGGGAATGTCTGCCTCGGCTGCGGCACGCCCCAGCAGGCCCTCGGCCTACACAGAGCCCTACCGCCCCCAGTTCCACTTCAGCCCGGAAAAGAACTGGATGAACGACCCGAATGGTCTCGTGTACGACGCCAAAGAGGGCGTTTATCATCTATACTTCCAGTACAATCCTGGCGGGACAACGTGGGGTGCAATGTCCTGGGGTCATGCGACGAGCAAGGACTTGATGCATTGGACAGAACACCCTGTTGCGCTTCGTGCGAAGGGTTTCCCGGATAATATCACCGAGATGTTCTTTTCTGGAACGGTTGTGATTGATGAGCGGAATACAAGTGGGTTTGGGCGTAATGGCAAGACGCCTTGGGTT…
1.1	CADAFUBP00003699	AFUB_037770	152.502	174.696	163.092	180.535	Afu3g11400	1090.54	1	Aspartic endopeptidase Pep2	ATGAAGTCCACCTCCTTGCTCACAGCCTCTGTGCTGTTGGGCTCCGCCTCAGCCGCTGTCCACAAACTGAAGCTTAATAAGGTTCCTCTCGATGAACAGCTTTACACCCATAACATTGACGCTCATGTTCGCGCCCTTGGTCAGAAATACATGGGTATCCGTCCCAATGTTCACCAGGAGCTCCTGGAGGAAAACTCGCTCAATGATATGAGTCGCCACGACGTCTTGGTTGATAACTTCTTGAACGCACAATACTTCTCCGAGATTTCACTTGGCACTCCCCCGCAGAAGTTCAAGGTTGTCCTTGACACTGGTAGCTCGAACCTGTGGGTCCCTGGCTCAGACTGTAGCTCTATCGCCTGCTTTCTGCACAACAAGTACGATTCTTCTGCTTCGTCC…
1.1	CADAFUBP00001357	AFUB_013850	11.6707	23.2246	12.6026	25.7887	Afu1g14300	76.22	1	Fasciclin domain family	ATGAAGCTCTACTGTCTTTGGCCGGTGCTCTCGCTCTGTGCCGCCATCGTTATCCCAGATGAACAGGTTCTAAGTAACATTGCTAAGCCTGATACGAACAAAAACAGTGTGGACAAGGACTCAACATCCTTCCTCTCCTCCATCGAATCATCCGTCAAGGACGCCGCAAATGACTTCAGAAATGCCCTAGACGAGGCCCTTGAGCTCGCCTCCGATGCGGTTACCACCCAGCGGTTGCAGTCCGGCGCCTTTGAAGCTGCCTCCTGGATTACCAATTCCTTCGATCATCCCACAGACGCGGAGTATCTTCCCCAAGATCTGAAGCAACTGCCGCAGTACCTGCACCCACGTCCACCTTTCCCGCCTCACCACCCCTCCTTCAACAAAACCATCTACGAA…
1.1	CADAFUBP00008371	AFUB_085940	0	0	0	0	Afu8g00630	0.84	1	Putative uncharacterized protein	ATGAAGCTCCATCACTTCCTTCTTCCTGTAGCACTCACAGCTACTGCAGGCGCTCAAACCCTCAACATTGTTGCCCATGAAGACGACGATTTGCTCTTCCTCAGTCCCAAGCTTCTCGATGAAATTCGATCTGGACGGAGGGTCCGCACCATCTTCGTTACCGCTGGAGACGCGGGCAATGGTGCAGACTATTGGATCTCTCGGCAGGAAGGGTCGAAGGCAGCGTACGCCCAAATGAGCGGCGACGAAAACGCCTGGACACAGTCGGACGCTGGCATCCCAGGCTTCAACATCCCGTTGTTTACATTGAACAACGATCCTAATATCTCACTTGTCTTCCTTCAGCTACCAGACGGTAATAACGGAGGAGAGGGCTTTGGATCCGGAAGCCTGCAGCAA…
1.1	CADAFUBP00007304	AFUB_074970	16.332	10.3872	13.0462	10.4553	Afu6g09020	96.29	1	GPI transamidase component Gpi16, putative	ATGGTTGTCCGCTCCTTTTTCCCCCTACTGTCCCTCCTGATCGCGTTGGCGACCTTCACATCCGCCTCATCGGACTACCATGAAGCTCTCGTCCTGCAGCCGCTTCCTCAATCCTCCCTGCTAGCGTCATTCAATTTCAGGGGCAACACTTCTCAAGAAGCCTTTAATCAGCGGCATTTTCGCTACTTCCCTCGTGCTCTTGGCCAAATCCTACAACACACCCACACCAAGGAGCTACATATTCGGTTCACAACAGGGAGATGGGATGCTGAAAGCTGGGGTACACGTCCCTGGAACGGGACGAAGGAAGGAAATACAGGTGTAGAGCTATGGGCATGGATTGATGCGCCGGACAGTGAAAGCGCATTTGCCCGATGGATATCCTTGACCCAGTCACTG…
1.1	CADAFUBP00002229	AFUB_022820	18.8097	24.023	33.3877	16.365	Afu2g05790	185.28	1	Oligosaccharyl transferase subunit (Alpha), putative	ATGAGGCCATCTACCGTAGTCGCTGCGCTCTGCGGGCTGCTGTTCTCAAGCAGCTTAGTATGCGCCGACTCCTCGACCAGCTCGCGAGTCGCTTTACCCGCAGACTTTAAGCCCCAGCAGGTATTCAAGAATGTGAACCTGGTCCGGAATACCAATTTGGAGAAGGGATACGTTCGAGAAACCGTCAATGTCATCGTTGAGAATGTCGATAAGCAACCGCAGAGCGACTACTACATACCGTTTCCATCGGACGTCTTTGGCAAGGTCGGGGGGTTGGAAGTGAGGGACAAGAAGACCCCAGGGAAGGGCAGATTTGCCGTTGAAGCTTTGGAAGTCGAATCACCAAGCGACTACCAGTACTTTGTCGTTCACTTTCCCGAGCCACTTGCGCCGTCTTCT…
1.1	CADAFUBP00003359	AFUB_034350	2.09813	2.84952	0.469857	1.59133	Afu3g14890	0.22	1	Pectate lyase, putative	ATGAAGTATTTCAAAATCCTCCTCGGGCTTCTGCCCACAGCGCTGGCCGACTCTATCTATGTCTCTCCCACAGGATCCAGCAGTGGCTCAGGGAGCATCACCTCCCCTCTGAACTCCATTCAATCCGCTGTCGACCTCGCAAAGCCAGGCGATACCATCTACCTTCGCGGGGGAACGTACTCGCCCACCAGCAACATCCAGATCACCAAGAGCGGAACATCGAGCAAGCCATACATCCTGCGCGCCTACGAGGGTGAGAAGGTCATTATCGATGGAGAAGCTCTGCCAGGAACACCAGCACCCCTCGACGCCTCTCTCCCCAACGAAGATCGCGGTATCCTCCACATCCAAAACGCTAATTATTGGCAGTTCTACGACCTCGAGCTGATCCACGGCCCG…
1.1	CADAFUBP00004117	AFUB_042000	17.8769	33.2853	19.8095	17.756	Afu3g07050	38.42	1	WSC domain protein, putative	ATGTCTCGAAAGATCCTCCATCTCGCATTCCTCTCGCTTATATCGCTGACACCCCATGTCCTCGCATCCAAGGATTCATCAGCTTGCTACAACAGCCCCGGAGACTTGACCCTGGCCGAATCCTCTGAGTTCATGTCCCGCGGCATGTGTGAGGCCAAGTGCGAGAAGAACGCCGTCCTTGCCGTCCAGGGAACTGACTGCTACTGCGGCAGCAGTATCCCCTCGTCATCCGCCAAGGTGTCGGACGACAAATGCGATACCCTGTGTCCAGGATATGCAGTTGACTACTGTGGCGGGTCCAAAACCTGGACTATCATGTATGACACTCGTCTCCTCAAGGAGGACAGCGACGATTCCACTTCGACCTCGCTGACGGTCAACCCGACCCTTGTGGCCACC…
1.1	CADAFUBP00008200	AFUB_084250	6.19149	36.4927	4.27376	10.5235	Afu8g02340	0	1	Putative uncharacterized protein	ATGAAGATTACCGCCGTGGTTGCTCTCGCACTTGCAGCCGTTGTTGCAGCTTCTCCTGTTGCTGAACCGAAACTTGTCGAACCACCTTTGCAGGCTCCTGCAAGAGCGACTGTGCCTCTCTGGCGGCGAGCTCCTGCTCCAAGTCTTGTGCTTCGAGCCCTAGTTGCTATACCGCCTGCTATAACGCCAAGTACGCTGCTTGCGTTCGTGACTATTGCTAGAGAGCGGAAGTCGAAGATGTGGAAGGAGCTTGATGTTGGCAGCTGA
1.1	CADAFUBP00006273	AFUB_064480	30.9454	23.2151	26.8506	21.243	Afu4g07390	374.83	1	Endosomal cargo receptor (Erp5), putative	ATGGCACCGACCAGATCATCGGCCTCGTGGCTCTCATCAGCCCTGGCCGTATGTGCCATTCTCTGTCTTGCCGTGCCCGCCAATGCCCTCTACTTCTACATGGATGGCCGTCAAACAAAATGCTTCTATGAGGATCTGCCCAAGGACACCCTGGTTGTTGGAAACTTCAAAACCGAAGTCATCAACCAACAGTCCAACACGTACTCGGTCGACCCTAACCTGAAGATGCTCATCACTGTCGACGAGACCTTCGACAACGACCACCGCGTCGTCTCCAAGCGCGACGGTCACGCCGGCCGCTTCACCTTCTCCGCCGCCGACGCCGGCCAGCACAGAATCTGCTTTACTCCCGACACCAACGCTGCCGTGGGCGGCTGGCTGTCTGGTGCGCCCGCGGGC…
1.1	CADAFUBP00002677	AFUB_027390	0.306033	0.517073	0.469857	0	Afu2g11630	3.16	1	Mating pheromone P-factor (Map2), putative	ATGGTCAAGTCATCCACTGTAATCATTACCCTGCTCGTGGCCATGGTGGCAGCAGCACCTATTCCCGTCAGTCTACCCTGTATATCAGAAGCAGCGGCTCGGTCCTTACTGATAGTTCAAAACTGGCAGATCGGGGCGAAGAACACTCCCTCTCACTTGAACAACAACAAGCCCCGGATAGAGTCCCCCACGCTCAGCAATCTCCTGCTGAATCCAGAGATTTTCAAATCTTTCAAGTTTTCTGGTCTGGTTGAGCCTGTCGGAGACGCACTCGCTAACCCTCCAACACTTGCTCCCCTGCCGTCGTGA
1.1	CADAFUBP00005884	AFUB_060210	12.1358	10.9338	5.43713	9.58771	Afu5g12550	32.52	1	N-acetylglucosaminyl-phosphatidylinositol deacetylase, putative	ATGCTCACCACGTCGCTGGTGACATGGGGCCTGACCCTCTCCGCCATCTTCCTCTTCTGGACCCTCTCCTCAACCAGCTCGTCCCCCTTTGCGCGCAACTTTCCTCGTCTCTTCAACAAACGGATATGCCTACTAATCGCCCACCCGGACGATGAGGCTATGTTCTTCTCCCCCACAGTCCTGGCATTGACCAAACCAGAGCTAGGGAATCATGTGAAAATCCTCTGTCTGAGCAGCGGAGACGCCGACGGCCTCGGCCACATCCGCAAGAAGGAGCTCCAACAAAGCGCCAAACACCTCGGCCTCCGCGCCGACTCCGACGTCTTCATCGTCGACGATCCCGCCCGGTTTCCAGATAGCATGACAGCCACCTGGTCCGAGAGCGATATATCCTCGTTG…
1.1	CADAFUBP00005673	AFUB_057990	0	0.0640834	0	0	Afu5g10400	0	1	Sexual development protein (LsdA), putative	ATGAAGTTCCTTCTTATTGCCTTTCTGCTCTTCCTCGCGAATCTTACTCTCGCTGCGCCACACCGGCCGGGGCGCAATGAATCCTCGCTGCCAGATAACCTGCCCTTTCCTTCTCCTGGTCAGGTCCGAGAAATAGAGCTGAGAGCACGCGGAACACTGCCAAACACACCTCCTCCAAATAACATCAGCAGACAGGGTATTGTCAACTTACAATGGATCGCTTTCAACGAGAACTTCGAGGTGGCTTTCTTCAACAGTCTTCTTCACAATGTCACCAATAATGTGACGGGCTACGAGATATCCAGTGACGATGACGAAGGTGACAAAGATGAAGACCGGGATATGGTCATCCGAAGTCTCACTGCAATTCTCGCGCAAGAAGAGCTGCATGAGTTGAGC…
1.1	CADAFUBP00004799	AFUB_049070	8.97519	14.7196	4.83626	4.11014	Afu5g00600	163.03	1	NPP1 domain protein, putative	ATGGCCTTTCTTCTCACTCTCGCCACGCTCGGATGCTCCGCCCAGGGAGCCGTGCTGCCACGAGCGAGCATCGACAGTGATGCGGTGGTAGGATTTCCTCAGACTGTTCCCAGTGGTACTACCGGAGAGGTCTATCTTGCCTATCAGCCCTACCTCAAGGTGGTGAACGGTTGCGTTCCCTTCCCCGCAGTCGATGCAGAGGGCAACACCAACGCTGGCCTGGCCCCGACCGGCGCATCCAACGGCGACTGCGCCAGCAGCACCGGCCAGATCTACGTGCGCGGGACCACATATGGTAATTACTACGCCCTTATGTACTCATGGTATTTCCCCAAGGACGAGCCCTCGACCGGACTGGGACATCGCCACGATTGGGAGGGAGTCATTGTCTGGCTGTCA…
1.1	CADAFUBP00000552	AFUB_005620	2.7249	4.2163	3.7046	0.919636	Afu1g05270	14.26	1	Putative uncharacterized protein	ATGTCCCCTCTCCATCTCCTCCCTCTCCTCATCTCCCTCCTCCCCATCCCAGTCCTCACAAACCCCATAACCCCAAGAGCAACCCCGACAACCTGCAACGGCAACCCAGCCTATTGCACCCGCCTCTACTCCAACATCACGTTCCTCGGCGCCCACGACAGCCCCTTCGTCGGCCCCCTCCCGCAACAAAACCAGAACCTCGAGGTGACGGAACAACTAGACCTCGGCATCCGCTTCCTCCAGGGCCAGACACACAAGAACCTCGACGAGAGCGACACGGCGCTCCGGCTATGCCATACCTCCTGTCTGCTCGAGGACGCGGGGACCTTGAAGTCGTTCCTGGAGACCGTGAAGGGGTGGCTGGATGCGCACCCGGACGAGGTCGTGACCCTGCTCTTG…
1.1	CADAFUBP00007067	AFUB_072590	2.6808	1.16011	0.816612	0	Afu6g06660	1.89	1	Probable beta-galactosidase C	ATGCGAATCTTCAGCTTCCTGTTTCTGCTCCTCCTGGGAATCTTGACTGGCCAGGGTTTGGTGTCAGGGACGGATAATGGCAAGACTACCGATGTGACGTGGGACAAGTACAGTCTGTCCGTCAAGGGACAGCGATTGTTTGTCTTCTCAGGTGAATTTCACTACCAGAGACTTCCTGTGCCGGAGCTGTGGTTGGATGTCTTTCAGAAATTGCGGGCCAATGGCTTCAATGCCATCTCAGTGTACTTCTTTTGGAGCTTCCACAGCGCCTCGGAGGGCGAGTTCGACTTTGAAAATGGAGCCCATGACATCCAGCGGTTGTTCGATTATGCCAAAGAAGCGGGTTTGTATGTGATTGCACGCGCCGGCCCGTACTGCAACGCAGAAACCTCCGCTGGC…
1.1	CADAFUBP00004860	AFUB_049680	0	0	0	0	Afu5g01210	0.06	1	Amine oxidase, flavin-containing superfamily	ATGTATATCTCAATGAGAACCACAAAGTCCTTCCTGGCCAGCCTCTTGCTGGGGCAAGCTATTGCACACCCCGGCTTTCCTGGTCCTGACATATCGATATTCGACAATGCAGCAACCATCGAACGCGATGTTGCTATAATCGGAGGCGGAGCTTCTGGCACCCACGCGGCCATCCAGCTTCGTAAGATGGGCCGCAGCGTCGCGGTGGTCGAAAGGGAACCCCTCCTGGGCGGCCACACCAATACTTACCTCGATCCGCTCAGCGGCCAGCATATCGACTACGGCGTCCTGATATGGCAGAATACCCCCGAGGCAAGAGAGTTCCTCGCCCACTTCAACATCTCTACGACCGTTGTGCAATTCAGGCGCTCTAATAGTACCCGCGTTGATCTGCGCACG…
1.1	CADAFUBP00000231	AFUB_002360	0	0.0640834	0.346755	0	Afu1g01980	1.7	1	IgE binding protein, putative	ATGAGGCTAATGCTACTCTCCTTCCTCGCTGCATTAACAGCAGCAGAGAACCAAACCGCCGGTATCCCCTTCCAGGTCAGAGCCAGCGCCCCCGGGACACCCATCGACAATCGCATGATGACCGCGTCCAATCTCACCTTTTTCCTGAACGGCCAAACAGCCTCTACCTGTCCTCTGTCGTCGGGCTGTCCACCAGGTAACCGTACCGTCCTCAATGGCGATGCTAGCTCTTTGAACGTCGTCGTCCCCGGCGGCCAGCGAATCTACGTCACCGGCGATGGTTCCGTCCACTTCACCCCGGGTCACTCGCCCTCTATCCCTCCCGGCGCGTCTACGGGTCCCTTCTCCCAGGCCGGCGGGGCCTGGCATTTCAAAGGCATGGGGGCGCGTGACTTCGTG…
1.1	CADAFUBP00004818	AFUB_049260	0.903399	1.75349	1.50888	0	Afu5g00800	8.42	1	Putative uncharacterized protein	ATGCAGATCGCAGCTCTCGCCGCCACTTTCGCCCTGGCCCTCGTCCCCAGCGTGTCTGCCTGGCGTGTGTACTTTTACCAGCTGAAGGAGGGCGAGGGTCCCTCTATCACCAATGCTGGGCCTGGAAATCCCGGGTTCAGGTGCCATCCCAACGTCGACCCTCTCAACCAGAAGATTTCCTCGATGAGGTACTACTCGGACAATCCGGAGGGCACCACCCGCTGCTGTCTTAGAGTATACGACAGCCCCGGCTGCAAAGGCGACTTTGGATATTCGTTCTGCCGGAACCAGTTCCTCAACTTTGCCGACATTGGTCATGACAACGATGTGAGCTCCTACTCGACCGAGTGCTTCAAAATTTGA
1.1	CADAFUBP00007861	AFUB_080720	4.18156	4.286	3.39622	4.30999	Afu8g07080	6.94	1	Extracellular metalloproteinase mep	ATGCGCGGCCTTCTTCTGGCTGGGGCTCTTGCCCTACCTGCTTCTGTCTTTGCCCATCCCGCTCACCAGTCTTACGGACTCAATCGTCGTACTGTTGATCTGAATGCTTTCCGCTTGAAGTCCCTGGCCAAGTACGTCAATGCCACAGAGACCGTCATTGAGGCCCCGTCCTCCTTTGCCCCTTTCAAGCCGCAAAGCTATGTGGAGGTGGCGACGCAACATGTCAAGATGATTGCCCCTGATGCGACTTTCCGCGTGGTCGACGATCACTATGTTGGTGACAACGGCGTTGCCCATGTCCATTTCCGCCAGACGGCCAACGGTCTCGATATCGACAATGCTGACTTCAATGTCAACGTCGGAAAAGATGGAAAGGTCTTTTCGTATGGCAACTCTTTC…
1.1	CADAFUBP00001063	AFUB_010830	6.54163	4.08593	4.96727	4.10622	Afu1g11400	17.55	1	Alpha/beta fold family hydrolase, putative	ATGATCGGAATCCCTTTGCTCGCCTCACTTCTCCTCAGCGGGATAGCTCAAGGTCTAGCTATTGCAGAACGGGCTACCACTCCGGTTTGGCTCACTCTGCCGCCGACACCACCCCTGCCTGCCCCAATTAGCGAGGCCCGAATATCCGTTGACGGTGTTGAACTGTGGATTCAAAAGTACAACGAAGATGCCCACAAAACACCTTTGGTTCTTGATCACGGTGGCCTTGGCTACTCGGCCTACTTCGGTGCAGTCCTGAGCCGACTGATCGCGAAGGGACACTATGTGATCGCCCTCGACCGCCGGGGCCACGGCCGCAGCACGTTCAAGGAAGACGACGTCTTCACATTCGACCTCTTTGCCGACAATATCTACGAGCAGCTCAAGGCCGTGGGTGTC…
1.1	CADAFUBP00002577	AFUB_026370	55.2343	51.1479	65.7955	56.7874	Afu2g10590	115.44	1	Disulfide isomerase, putative	ATGAGGTCCTCTTTGCTGGCGTGGTCGTTCCTTTCGCTTCTCTCTATCCCAACTTTTGCCATTCCTTCCGGCGGCATCGCGAATGATCTTAATCTTGCGAACAATCGCCTCGTCAAAAGAGCGGAACCGGTTGAAAAGACTGAGTCGGAGCCGGTGTCGACAACATTCAATGGCGTCGAAGTGCCGCCCCTGAAAGAGTTGACACCAGAGAACTTTGAGGAGCTTACCAAAAACGGTTACTGGTTTGTGAAGCACTATTCTCCGTCATGTCCCCATTGCAAGGCGATCGCTCCCACATGGCAGACTCTATACGAATACTACTATACATCTAAACCGATATCTTCCTCTTCCGAGCCGTCTGATACTCAATCCCTTAACTCCTTCCAAAATTTCTACAAC…
1.1	CADAFUBP00007387	AFUB_075830	0	0	0	0	Afu6g09780	0	1	Class V chitinase, putative	ATGAAATTTCTATCCCAGTCCAGGTGGTTCCTACGCTGCTGTCTAGTAGGAGAGATTGTCCCCTTTGCCACTGCAGAAATAGGATCATGCTCCGAAACCGAAGAATGCCAGACCGGCTGCTGCTCCAAGGCTGGCTACTGTGGTTTTGGTCCTGATTTCTGCGGCGATGATGTCTGCATCTCGAACTGCGATGCAGTAGCTGAATGTGGTGAATATGCAGCGGAGCCTGGTGCCAAGTGTCCTTTGAATGTGTGCTGTTCTCAATATGGATTCTGTGGCACGACTGATGAGTTCTGCGGCACAGGCTGCCAGAGTGGTTGCGATCCGATCAATGAACCTGCCTTGATAGTTCTTGCTCTGGAACGTCGAGCAGTGCAGTCTACATCGGGTATTATGAGG…
1.1	CADAFUBP00009406	AFUB_096780	148.276	98.2715	110.067	89.6332	Afu6g00690	1076.24	1	Putative uncharacterized protein	ATGCATCTACTGAGCAAAGCTGCTGTCCTCCTCCTGGCGCTCAACGTCAGCGCCAGACCCATCGAGGAGCCTCCTGCGCAGACAACAGCGCCCGCCGGGTATGGAGACTATAAGGATTATGGCTCCTATGGCAAGTACGGTGACTACGGTCACTACAAGCGTGACGAGGAGCCCAGCCCCACGACCACATGCACCGAAACAGAAACTCCCACTCCAGCAAACTACGGAGACTACGGAGACTACGGCAACTATGGTCAATATGGGGACTATGGTCACTACAAGCGTGGCGAAGAGCCCACTACAACCACCACAACCACCACTGAGACCCCAAGTCCCTCTCCAGCAAACTACGGAAACTATGGTCAATATGGGGACTATGGTCACTACAAACGTGACGAA…
1.1	CADAFUBP00009579	AFUB_098580	4.5317	3.81077	2.70395	7.35709	Afu4g04430	20.74	1	Putative uncharacterized protein	ATGGCAAAACAGCTTCGGGTCAGTCTGACGACGACTCTCACTCTCCTGGAGCAACTGCAAGCTGCTCTTTCAGCTCCCGCCGAAGACCCCAAGCCCGCTGAACTTTCTGGAAAGGATGCCCTTCCCCTCCTTTCCACGTCAGCTACCGCGTTGAAATCCCAGGTCACAAAGCTATCCCTCTTGACGATAACTTCTCCATTCACTCACTCGGCGGTTGGCACCGTTCTGTCGGCATTAAATAGTTCCGTACTTCCGTCTCTCGTGACGGGGGCTCTCCTTGTCACTCCTGCCGACCATACAAAGGCTTTCCACGCGGAGGTACACGCTTTGACGAAGACTACGTTGAGGGAATTGACTTCTTTGGTAACCGAGGTTCAAGCTGTTGCCGAAAAGGCGGAC…
1.1	CADAFUBP00002266	AFUB_023230	94.8075	95.942	153.643	113.339	Afu2g06150	684.71	1	Protein disulfide isomerase Pdi1, putative	ATGCGGTCTTTTGCTCCCTTGGTTTTAAGCCTTCTCGGGGCTAGCGCGGTAGCCTCTGCTGACGCGACAGCTGATACCACTTCCGATGTCGTCTCTCTAACCAAAGATTCGTTCAAGGATTTTATGAAAGAGCATGACTTGGTTCTGGCCGAGTTCTATGCGCCCTGGTGCGGCCACTGCAAGGCTCTAGCTCCTAAATATGAAGAGGCTGCTACTGAGCTCAAGGGGAAAAATATCCCCTTGGTCAAGGTCGATTGCACTGAGGAAGAGGACTTGTGCAAAGAAAACGGCGTCGAGGGCTATCCTACTCTCAAGATCTTCCGCGGCCCTGATTCCAGTAAGCCCTACCAGGGAGCTCGCCAGGCTGACTCGATTGTCTCCTACATGATCAAGCAGTCC…
1.1	CADAFUBP00003256	AFUB_033220	0	0.0640834	0	0	Afu2g17530	1.21	1	Conidial pigment biosynthesis oxidase Arb2/brown2	ATGTGGTATCAATCAGCTTCCTTGCTTGGTGTCGCTGCGGTCGCCCAAGCAGCCACAGTGCACTATTCCCTCGACCTGACATGGGAAACTGGCAGTCCGAATGGTGTCAGCCGGGAGATGATCTTTGTCAACGGTCAGTTTCCCGGTCCAGCCATCATTCTCAACGAGGGCGACGAGGCGATTATTGACGTCACCAACCACTTGCCATTCAACACATCCATCCACTTTCACGGCATCGAACAGAAAAATACCCCGTGGGCCGACGGAGTTGTCGGTCTCTCGCAATGGGCCATTCAGCCCGGCCAATCCTACACCTACCAATGGCGAGCAGATACTTATGGGACTTATTGGTACCATGCTCATGACAAGGCTGAAATTATGGACGGACTTTATGGACCG…
1.1	CADAFUBP00006201	AFUB_063750	485.624	417.221	321.677	348.033	Afu4g06670	771.39	1	Allergen Asp F7	ATGGCTCCTATCTTCAAGTCCCTTGCGCTCGTTAGCGCTCTTTTCGCTGCCATCAGCTCGGCCGCCCCTGTCAACCTTGACAAGCGTGAAGTGGACGTAGTGTGGACAACGGTCACCACTGTTGTCTGGACCACCATCGATGTGACCACTACCATCTACCCTACTCCGCAGGCTCCCACTCCCCCTGTCGTTGAGTCTACTCCGACCCCAACTCCATCAGCTGCTCCCGAGCAGGCCGAGCCGATCGAGACCTCAACGCAGCCCGAGACCACCAAGTCTCAGCCCACTCAACCTTCTGTCGCTACGTTCATTCCTGTCGCCGCCGCTGCTGCTGCTGATTCTGCTGCTCCCATCCCTGAAGAGCCGGCTCCTCAGCCTGCTACCACCGCAGCTCCTTCC…
1.1	CADAFUBP00003020	AFUB_030820	4.4729	11.8643	7.07035	6.6373	Afu2g15160	2.54	1	Alpha-L-arabinofuranosidase A	ATGCTGCTACCAAAGTCTATTCTCCTGCCGCTTCTGGCGGCGTGCACTGCCGCCGTTGAGATTTCTGTTGCGTCGTCCGGGGGCAATGTCACGACTAACTTGCAGTACGGTATCATGGAAGAGGAAATCAATCACTGTGGTGAAGGTGGTCTCTATGCGGAATTAATTCGCAATCGTGCCTTCCAGGGAAGCTCCAAGTACCCATCAAACCTGGACGCGTGGACCGCTGTCAACGGAGCTACGTTGTCTCTCAAGAACCTCAGTGATCCACTGTCATCTGCGTTGCCTACCTCGGTCAACGTCAAGGGTAGCAAGGGCCAAGCAGGTCTCACCAACCTGGGCTGGTGGGGCATTGATGTCAGACCCCAAAAATATACCGGCTCTTTTTATGTGAAGGGT…
1.1	CADAFUBP00001476	AFUB_015060	11.6707	15.2103	10.3435	13.4941	Afu1g15520	5.46	1	Urea amidolyase, putative	ATGTTCATTTGGCAGATGTCGCCGTTCTCCTGTCTGGTCCTGCTTCAAAAGCATATATTGACGGATTTTGCGAGGGCTGTGGCTGCCGCTGGTCTAGTATTCGTTGGACCTTCCCCTGAGAGCATCGAAGTTTTTGGCCTCAAGCATACCGCGAGAGAACTTGCAACGAAGGCCGGAGTTCCCATCGTGCCGGGATCACCTGGTCTGATCAACAATGAACATGATGCCGTGGAGGTGGCTCAGAAGTTGGGGTATCCAGTCATGCTGAAAGCTACCGCTGGTGGTGGTGGGATGGGTTTGCTTACATGCAATTCCGACGCCGAAGTGCGCAAGTCCTTTGCAACTGTCAAGTCGCGAGGGGAAGCATTATTCAAGAATGCAGGCGTGTTTATTGAGCGT…
1.1	CADAFUBP00005297	AFUB_054100	17.2648	14.7747	19.8649	16.445	Afu5g06550	37.26	1	Filamentation protein (Rhf1), putative	ATGCGCCTCAAAAGACATGTATGTATTATTGGCCTCCCTTGCCTTCCTTGCTTGCTAGACGCCGCAGAGGCTAATTGTCAATTGTTTCTTATGCTAGGCTTCCTGCAGGTTGCTACAGCAGAGTCTCAGATTGCACATTACAACCAGAAAAGGCCGTCAACTGCTCAATCATCCTCTAGCTCCTCGTCCTCCTTGCCTGAATTAATACCCCCGCTGTTATCTACCATTGAAAACGAAGATGGCTCTCCGGAAGAACTTTTCCAAGCTCAAGTCTGCCTTGGCTGGCTCCATTGGTCGCTGAGTGAACCGGGACTGGCAGCAGCTCATCTACCGAAGGACTTCGGAGAGGTAGCAGACAAATTGGGGGAGAACATCTCCCCATGGACGGAGGCAATGGTA…
1.1	CADAFUBP00004802	AFUB_049100	0	0.258537	0.816612	0	Afu5g00630	0.72	1	Choline dehydrogenase, putative	ATGCACATCAGCAAGGGCTTCTCAATATGCACCCTCCTCTTTGGGACTTTGGTCAGCGGTCATGATGCAGACCATCAAGCGTATCACAAACCCTGGGTTCGGTCAACATATAATGCGCCGCGGGCGACCAATGGGACCGCAGAGTATGATTATATCGTTGTCGGCTCAGGACCCGGAGGAGGCCCTCTCGCAGCCAGGCTAGCAATTGCCGGGTTCAAGGTGTTGTTGCTCGATGCCGGAGATGATCAAGGAGATGCCCTCCAACAACAAGTTCCCGCTCTTCAACTGCAATCAACCGAGTATGAGCCAATGAGATGGGACTATTTTGTGAATCACTACTCGGATCTCGAGCGCCAGAAACAAGACTCCAAGATGACCTACAGGACTCCTGCCGGGGAG…
1.1	CADAFUBP00004454	AFUB_045410	1.19473	0.64524	0	0.695738	Afu3g02840	0.51	1	Isopropanol dehydrogenase, putative	ATGGCCACCCACCAAGCCATCATCCTCCCTGGTATTAACTTACCACTCACCCTCGCCTCAGTCCCAACACCAGCCCCCCAATCCGGCCAAGTCCTCATCAAGGTCCTCGCCAGCCCTATCCTCGCATACTACCGCGCAATCCTCACCGGCAAACGTCCCTATCCCCTCTCCCTCCCCCTCACCCCTGGTGTATCCCCAATCGGCCGCATCGAGGCCACCGGATCCGACACAACAGCACTCAAACCGGGCCAACTAGTGTACGTCGACCTTGCCGTACGCGCACGCGATGACCCTCTCAAGGAACACGGCACCATCGTCCTTCAGGGCCTCTTCGTAGGTATAACCCCCGAAGCGCGCATCCTATCCGAAAACGACTGGCGGCATGGCTCGTGGGCGGAG…
1.1	CADAFUBP00003787	AFUB_038680	16.4229	24.8801	44.8186	34.7371	Afu3g10480	24.64	1	Stress response protein (Ish1), putative	ATGAGACTTAATCTAGGCTCCAGCCTAGTGTTCTTCCTCGCGACCACGCAGGCGGTCGGAGCGTTCAACTGGCTCAGCAAAGCAGGTCTTACAACAAATGGCACGAAACTGAATTGGAACGATGGCTCTCCGATCATGGTTCGCTTTTTTTCCATCGATACCCCAAGCATACACACGGCTAACGATGCTCCAGACATCCCTTATCCCACCCCTGCCGACCGAAAAGCTCTTGAAGACTTGGTCAAGCGCAATTGGGATTCCAAGATTCAGAAGCCCCTCGGGAATGCAGTCGAGAATAGCGCTGACCAGTGGCATCATGCCAAAGAATGGATTTTTGATACTTGGTCAGACTCCCATCTCAAGGCATTCCTTGATCGCCATGGCGTTCCTGTTCCTCAA…
1.1	CADAFUBP00004859	AFUB_049670	0.306033	0.19225	0	0	Afu5g01200	28.15	1	Carboxypeptidase S1, putative	ATGTGGTGTCAAAAGTGGTTATTCGCTTTCTTGGTAGCAGGGGCCAGCGCTGCCCCGGCCAGCACGGCCAAAGACAGTATCTCGTCAGTTGTTAAGAATGGCGTCAAGTATACTGTCTTTGAACACGCTGCGACCGGCGCCAGGATGGAGTTTGTCAAGAACTCGGGGATCTGTGAGACTACTCCTGGGGTGAATCAGTACTCTGGATATCTCTCCGTCGGGGATAACATGAACATGTGGTTCTGGTTCTTCGAGGCCCGAAACAACCCCAAACAGGCTCCCCTCGCTGCCTGGTTCAACGGTGGCCCCGGTTGCTCCTCCATGATCGGTCTGTTCCAGGAGAACGGCCCTTGCCACTTTGTCAACGGCGAAGATACCCCCTCGCTGAACAAGTACAGC…
1.1	CADAFUBP00001060	AFUB_010800	1.16533	0.643037	0.847077	1.81915	Afu1g11370	15.93	1	Versicolorin B synthase, putative	ATGTTCTGGCCTCGTTCGGCCCTACTGCTGCTCCCTGCCCTTGCGGGTGCCTTTCGCCACGGCCACGCACGAAACCACACCTTCCACTATGTGATTGTCGGGGGAGGCACTGCAGGGATTCCCATCGGAACACGGCTGGCCCAGGCAGGATACGAGGTGGCCATCGTCGAGGCTGGTGGCTGGTATGAGGACTCGGAGCCCATAATCTCATCCACTCCAGCCTTTGGTTTCGCGAACAATGCGGCCAATGACTGGGGCTTCATGGTCGAGCCCCAGCCGGGGATGGGGGGAAGAGTCTTCGGCTATCCCCGCGGGAAATGCGTGGGAGGCTCCAGTGCACGCAATAGCCAGTTGCTAAGGAAATACACCAGAGCCCCTGTCGGCGCATTTCAGAGATGG…
1.1	CADAFUBP00008445	AFUB_086880	0	0	0	0	Afu7g00310	0	1	Putative uncharacterized protein	ATGGACTGCCGTTTTAGGGTGCTCTTAGTTCTTACAGCTGCTGCTTGGCACTTTCTCAGAGGCTGGACAGGAGGAAACAGAGCAGGTGTCCCATATCTGACTGTCGTCCCTACCTCCGCTGCGATCTCGGATATTACCAGCTCAAAGCCAGAAAACAGATTGCATCAGCGGCTTCGGCAAGAAGCTGCAACAGTCCCCAGTTCAGAGGAAGAATGGGGAGCCCCAATGTCCTTCAAGAAGCTCCACTACATAGATAGTGCTGTCCGGGAAACAGTACATCTGACTCTGTGTTTCCGTATGCAGCCGACTGGCAAGTCATGTATCCATCTGGGATTACCTTGCCCATAG
1.1	CADAFUBP00000237	AFUB_002420	12.0208	19.6521	14.8275	9.54798	Afu1g02040	22.27	1	Extracellular SCP domain protein Pry1, putative	ATGATCCCTACCACCTATCTGCTGCTCGCTGTCTCCATCTTTCTGTGGCTCCAACTACTCCCCAGTATACACGCGAGCAACACAGCCGGAACCACGGTCATAGTCACAGTAACACCCACAATCCCCCATCCAGCTTCCTACACTTCCCTCGAGATATTCAAAGATACAGTTCTCTCAACCAGTAACGCCTATCGCCGAGAGCACAACGCAAGCCACCTAACCTGGAACGAGACATTAACAAAATACGCCAAACGCTGGGCAGAGGGATGTAAATGGAAGCACTCAGGTGGTCCATACGGCGAGAACCTCGCCTTTGGCTACCAGGATCCGGCAGCCGCCGTCGCGGCCTGGGGCGACGAGGGCCAGAAATACGATTACAAGTTACCGACAGGATTCAGC…
1.1	CADAFUBP00001746	AFUB_017900	0	0	0	0.223898	Afu2g00820	1.64	1	Extracellular GDSL-like lipase/acylhydrolase, putative	ATGGCTTCAATCCTGTGTAGGGCAGTAGCTGCTCTTCTTCTACTTCTCCAATTCAGCACCGTCTGGTCACTTCCCCTAGATATCTCCCTCGCCGGCGATGCGGGTTCAAGTCGTAAATCTCACTGGGTGGATATATGGACGACCATGCCGCAGCTTGTCGAGCCCTACAATCTGCCTCCCGCCCCATACAACTCATCGACCTCGATTTTCAACAATTCCACCATCCGTCAGACCATCCACGTCACGCTCGATGCAGACAGCATCCGCCTGCGGCTCTCGAATGCGTTTGGGCTGAGCGATCTGGCAATTACCAGCGTCGCGATTGGCCTACCAGTCGATCAAAAGACAGGAACCAGCGCTCTCGAACCAGGATCAAGCAAAAAAGTCCTCTTCAGCGGC…
1.1	CADAFUBP00006373	AFUB_065480	93.4804	112.695	84.7512	100.265	Afu4g08370	1384.36	1	Putative uncharacterized protein	ATGATCGGCTTCTTGAGCCAAAAGCCGAAATCTATGTCGCTTTTGGTGGCGGCTTTCCTGCTCGGTCACCTTACACCTGCGGTGGTCGGGTTAAGGACAACACCCGGCTCGCCGTGCGCTAATGTCTGCAATCAAGTGTCCGCGAACACTACAGGTTCTGAGATCGTTTGTTTGGACGAGCAGTTCAGCCAGACCACGAAGGGGTCCGACTTTCAAAACTGCGTGGAGTGCCAACTGGAGAGCACTTACAGCGATTCGTCGTCCGGCCAGGCGGATGTCGATTGGGGCCTCTACAATCTCCGGTATGCCTTCAGCAGCTGCGTGTACGGCTTCCCTGAACAGGTTGCCAATATCTCTTCTCCCTGCGTGGTGTCTTGCCAATCATTATCATCGGCGTTA…
1.1	CADAFUBP00009690	AFUB_099700	4.5023	6.59202	12.0297	11.2193	Afu4g03350	11.21	1	Exo-beta-1,3-glucanase, putative	ATGCGTGGTCTCCTCTTACTGACCACGCTGGCCAGCACGCTAACCAGCACGCTGGCCACGGCCTCATCTGCAGCCGTTGGGGCTCGTGCTCCTTCCTGCAGCGGTCCTGTCAAGAGCTCTCCATCAACCTACTGGCTCGTTGAACAGGACCACATCGGAAATCCGCGCGGATATGCCCCTCATGCAGGAGGGAACTACAACTACCCCGTCTGGCGCAATGTTCTGGATTATGGTGCCAAAAATGACGGCTCTGGCGACCAGACTGCGAGCTTGCAAAAAGCCATCAACGACAATGGCAGCGGTGGAAGTCGTGAAAGCTCCGGCGTCACTCGGTATCCGGCTCAGGTCTATCTTCCGAGTGGGACATACCAGCTGGGGAGCACACTCAACCTCCGAGTT…
1.1	CADAFUBP00006537	AFUB_067180	54.2574	40.1136	43.9134	44.2725	Afu4g10070	118.33	1	Class I alpha-mannosidase	ATGGTTCTGGGTCGCAGGCGCTATCGCTATGCCTTACCAACCTTTATACTGATTCTCATCACCTTCATCCTTTTCTCGAGTTTGCCGCCTGGCGCGGAACCTCCCGTTGTTGACGACCACTCATACTACGCAGAATACCATCCCCAACCTCCACAGAACGATGATCGTATCCATTGGACCAAACATACCCAAAGACATCCTGTCTCCAGTTTTATTCCTCTCCCTACGCCTGCGCCATCGGCGATTCCTCGTGTCCAGTACGAGTTCGCGAAGGAATCATGGCTTGGCCGAAGGAAGAGAGTGAACAGACAGAAAGCCGTCAAGGAGGCCTTCACGCATGCTTGGAAAGGGTACAAGCAGCATGCCTGGATGCGCGATGAACTTTCGCCCCTCAGTGCT…
1.1	CADAFUBP00004634	AFUB_047280	1.48606	4.12117	0.37722	2.74271	Afu3g01130	26.97	1	Cell wall protein, putative	ATGGTTGCTATCAAGAGTCTCTTCAGCGCCCTCGTGGCCACCGCCCTCATCAGCAGCACCAGTGCCCTTCCAGTCCCCAACACTGTCAACGACGTTGTGCATAGTCTCGACGACACCGCAAACAAGTACACCGACCTGGACAATGCAATCAAGGCCTTCGATGGACACCCTGCTGGGTACACCACCATCACCGAGAGGGAGGCTACCGTTGAAGTGTCTCTTCATCGCGCCATCGACGCCGCTCATGCCACCGCTTCTCTTTCCGTCGAAGACAGCAAGTTTGTGATGCAGGCTCTTGCGAAGCCTTACCCCACTTTCATGGGTAATCTGCTTGCTGACATCGTTGCCAAGAAACCTCAGGTCAACGATATTGGCAAGAGCGACGATATGCTGCGTATT…
1.1	CADAFUBP00002922	AFUB_029830	14.1751	10.1313	14.0109	17.0043	Afu2g14210	33.16	1	Mitochondrial dihydroxy acid dehydratase, putative	ATGATGCTGACAATCCTCGGCTGTGGATTGGCTGCTGCCGGCATCGGAGGCGGCGTCGGGGAGAAGTCATTGGTAGTTGTCAATTTGAGATTTCCATCGTTGACTGCCATGCTTCTCTCTCAGACCAGAGGGCGTCTGCCCTCGACTCTCCGGAGCTTCTCTCGCCGTGCCCTTTCGACTACTCTCCCCAGAGGCAAAGATAGCGAAGAAACGGCTTTGAATAAGGTCTCCCGCAATGTCACACAACCCATCTCGCAGGGTGCTTCCCAGGCTATGCTGTACGCTACAGGCCTCACAGAGGAGGATATGAACAAGGCGCAGGTCGGTATTTCGTCTGTCTGGTACAACGGCAACCCCTGTAACATGCACCTGCTGGATCTCAGCAACCGGGTGCGTGAA…
1.1	CADAFUBP00004875	AFUB_049840	0	0.851916	0.346755	0.223898	Afu5g01330	18.09	1	Acid phosphatase AphA	ATGAAGACAGCCACCGCTTCGGCTCTGCTTGTTGCCCTTACTGCGACGGCCGCTCAGGCCCGTCCCGTGGTGGATGAGAGCTATCCGTACACCGGTCCCGCTGTTCCCGTCGGCGACTGGGTTGATCCAACCGTTAATGGCAATGGGAAGGGATACCCCCGTCTGGTGGAACCTCCTGCCGTGAAGCCTGCGACGGCGAACCCCAAGAACAATGTCAATGTAATTTCGCTGTCCTATTTGCCGGATGGCATGCACGTTCACTACCAGACACCGTTCGGATTGGGTGTGAGGCCTTCCGTTAAATGGGGCAAGGATCCCAAGCACCTCGATCGAGTCGCTCATGGGTATACCCACACGTATGATCGCACGCCGCCGTGCTCCGCAATCAAAGCCGTCACT…
1.1	CADAFUBP00001512	AFUB_015420	14.6134	11.0977	15.6216	16.469	Afu1g15890	30.98	1	SacI domain protein	ATGCCTGGCTTGCTGCGCAAGTTTGTCATTATCGCGGCTGTGGACGGCCTCATTCTTCAGCCGCATGGGAATGGAGGACGTAACAGTGGCAATTACGAGCCACAGTCTGTCCGGATTGACTACAAGACCAACAAGATCTCGCCCCTGCCGGCGCCGGCATCGGATCCCGCTGTGAGGAAAGAGGCCGGACTGGAGGCTTATGGTCTAGTCGGTCTTTTATCCGTTGCATCATACTCGTTTCTGATCTCGATAACGCAACGCCAGCAAGTGGCACAGATACAAGGCAAACCAATATACTCCATAACCAATGTTGCCATCATTCCGCTCTCATCGCAGGCGGATGCCGGTCGGGCAATCTCCCAGGCAAAAGAAACCCTTCTTCAGGACGAGGCGGGTGTA…
1.1	CADAFUBP00007081	AFUB_072730	29.4888	25.2237	24.8693	19.1597	Afu6g06800	94.6	1	Probable carboxypeptidase AFUB_072730	ATGAAACCCTTGACGTCTCTCCTGCTCAGCGCCGCGCTCTCGGCGGCAGCTCCGCACCCCGCATCTCCTCAGGCGCCTCTGGCAGACATTCCCAGCATTGTGGGTGAGACTCGGACAGAGTTCAGCCAAAACTCTCTGGACGACGTGGTAAATGCCTCTCCTCTACTCTCGTTCCATCGAGATCTCGTCTCAATCGAGTCCATCTCCGGAAACGAGGGCGCAGCCGGCGCCTTTGTGGCTGATTTCCTGGCATCCCACAACTTCACCGTGATCAAGCAACCCGTCACCACGGAGTCGGATGCACGCTTCAACATCTTCGCAATCCCTGAGTCCCAATACCATTCCCTGGATGAGTCGCACTCGAGCCACAGTCCCCAGATCCTCCTCACCAGCCACATC…
1.1	CADAFUBP00007759	AFUB_079590	0	0	0	0	Afu1g01210	0	1	Putative uncharacterized protein	ATGAAGCTAAGCTCTACCATCTTGGTGACCTGCTTGACAGCATGCAGCAGTGTCTTCGCTGCGACAGAGGATCCTCTTAATTATCGAAATATTGAGCGGCCCTACATCGCTCCAAAACCTTCCAACACGACAACACTGCTGGAATACATCAAATCCCGCTCGGATTTGAGCCGACTCTCAGAAGCCCTAGACAAAGTCGGCGGCTTCTCGGAAGCATTCGACACGGATCCCACCTGGAAATTTACCTTCTTTGCCCCGAACAACGATGCCTTTGAGAAGAATGTTGGCAGATACTTCAACACGTTTGAGTCGACTCCGAAAGGGAGATGGTGGCTGGGGAATACCATGCTGCATCACTACGTTCCCAACACGAACTTGAAGTCGTCCAGCTTCAATGAG…
1.1	CADAFUBP00005038	AFUB_051470	66.2929	71.3974	72.9359	85.278	Afu5g02950	88.9	1	Putative uncharacterized protein	ATGGCTCGAATGATGAGGCTGCATGTTGGCCTCGTGACCGGTCTACTGGCCTTGTCCGGTCTCACTGACGCCTTCTGGCGTCTTCCCTGCCGTGGACGGACTGGTCTTGCCAGAATTGATCCTCTCATGGATCCTGGCAAGCCTTCGTCCCACGTGCACGCAATTCATGGCTCTGGCGGCTTTTCTATGTCGGCTAGCGGGGCCGACTTGAAGGCATCAAGCTGTACCTCATGCGCCGTTACTCAGGACAAGTCCGCGTATTGGATTCCAGCGCTCTATTTTATTCATGAGAACGGCGATGCTGAAATTGTCAATCAGGTTGGAGGCCTGCTCGCGTATTACCTGCTATACGGAGAGAACGTGACTGCGTTTCCGGACAACTTCCGCATGATAGCTGGC…
1.1	CADAFUBP00007576	AFUB_077720	29.8977	20.2436	10.9139	15.9569	Afu6g11720	222.85	1	Putative uncharacterized protein	ATGAGGTCATTCATTTCTCTTCTTGCTTTCCCCGCTTCCTCACTGGCTGGATCCGTGCTATGGAGCGGCATTTTCGATTCTTCCGCTACCGTCGAGGACTTTGACAAATGGTCCTGGTCCAACCAAGTTGGATCATGGCAATGGTACATCCATGGCAGTGGCAAAACAAGCGAGTATCTGGGCCTGTCCCCCGACTTCAAAAACCCAGCCGACACGAGCGACGCCCAGGGGGTTCGAATCACCATTGACGGAACCTCCTTCTGGAATGGACAGAACATGGAGCGATCTGAACTCATCCCCCAGACAACTGCCAATCTTGGCTCGGGCCATCTATACTACCACTTCTCCCTGTCCACCAAGACAACAAATGCCCCTGACGCCTCCTTCGAGCATCAGATC…
1.1	CADAFUBP00005327	AFUB_054400	2.6808	2.34246	2.32549	2.29099	Afu5g06840	3.58	1	Class V chitinase, putative	ATGCGGCCCTCTTTTGTCCTCCGTGCCTCTCTGATGGGCCTCGCCTCGGCCGTCACAGAGAGCTACAATGGCCAGTATGTGGACGACTGTCCCCGTCTGTGTGCTGACGCCGGTCCCAGCCCGGCCAACTGGACTCACCTCCACCATCTCCGCAACCTCGAGCGCTGTGATCAAACGGTCCTCTTTGGTATGAACGTCCATAGCTCTGTCGCCGATCCAAACACCATCCTCACCATCCGCGCCTGCGTGGCCAGCCAGGGCCAGACGTACGAGCCTGCCGCCCCCCCCGATGTGCCTCAGCAGCAACGCCCACGCAACCTCGCTGTCGCTGAAAACTGCGGCGCCAAGGCAATCCAGACAGCTTTCACTCCCCATGTTGGCCCTTCGACGCTTCTCAAA…
1.1	CADAFUBP00003480	AFUB_035550	1.19473	3.05619	3.52057	7.78476	Afu3g13640	0.24	1	Extracellular serine-rich protein, putative	ATGGCCGCAGTGCTGAATCTAATTCTAGCCATCTCATGGCTGCCTCTCATTTATGCACAGTCTGATAGCCAAAGCAGTAGTACGGAGACACCAACAAGTACATCGTCCTCGGCTGCGAATGCTGTCCATACTGTTGATGTCGGGGAGCATGGTCTCTCATTTGATCCAGATACTCTTTCAGTGTCCCCCGGAAGCAAAGTCGAGTTTCACTTCTACCCAAGCATCCATTCAGTGACTCAGGCTGCCTTCTCCAACCCGTGCCATCCGCTGAACCAGTCGAGTTTCTTCAGCGGGTTTATTACAGCCACAGACGGAGAATCCTCTGAGGTCTTCACATTGACCGTTAACGATACCAGCCCTATCTGGTACTACTGTGGCGAAGTTGGACACTGCCAGGCT…
1.1	CADAFUBP00002954	AFUB_030150	5.4204	5.25386	13.1334	8.95626	Afu2g14530	1.62	1	Probable feruloyl esterase C	ATGGTCCCAACCATTATATATTCGGCCATCTTGGCGTTGAGCGCCTTCACGCCCTCGGTCTTTGCCCAGACTCGATCCTCTGGTTGCGGCAAACAGCCGAGTCTCGCCAACGGCGTGCACAACATCAATGGCCGGGAGTATATACTCAAGGTTCCTGACAACTACGATAAGAACAAAGCCCATCACCTAGTTTTTGGCTTGCACTGGCGCGGCGGCAACATGTGGAACATTGTCGACGGCCAAAGTATCCAGCCCTGGTACGGCCTTGAGACGCGCGCTCAGGGCAGCGCCATATTCGTTGCCCCTAACGGCAAAAATGCTGGCTGGGCCAACTACGGCGGCGAGGATATTGCCTTCATCGATGCGATCATCAAGCAGGTCGAAAGCGACCTCTGCGTT…
1.1	CADAFUBP00008079	AFUB_082960	9.22242	10.0191	10.6836	7.93261	Afu8g04530	36.59	1	Misfolded glycoproteins degradation protein Yos9, putative	ATGATTCGACGTATACGGACTCTTACCCCATTGCTGGTGCTGGCTTGTGCTGGTTCCGGCGCATGGGCCAGCAAGAAGGCGTTCAACATACAAGATGATCTACTTGCATATCCTCAATTTCAAGTCTTCTTCCCTGATGAATACATTCTTGATGCGCGAGCAAGGGAGTTATTACAGAATCAACAAGAGAGCTCTTCGGCTTCCGCTGATAAGACATTCTCCGAAGGCAATGATGCGCAAGTATATCTGGGAAGCCGAAAAGATCAATCTGAAGACGTCAATAAAGAGACGATAGAAGGATCTGGGTTCACATACGAGGAGATGCTCCTTGAGGGACAGAGATATCTCTGTTCCATTCCGCAAGTCGACAACGGAAACAGGGACCAGACGAACGGAGCG…
1.1	CADAFUBP00004299	AFUB_043810	22.1907	14.2718	17.6546	9.99578	Afu3g04160	60.47	1	Ser/Thr protein phosphatase family	ATGGTGTGGAACATTGCTCTGACCAGGATGAAGTACCTTGCTTACTGGGCTCTTCTCTATTCATCTTCACCCGGCCTAGCTATTCAGCCGTCAGCTCCAGATGCTATACCGGCGCCCATTCGCGATCTCCAATGGGGTCAGCTGAATTTCCTCCACACTACAGACACCCACGGCTGGCTGGCTGGTCATCTACAGGAGGCTTCCTATGGAGCAGACTGGGGAGATTATATCTCTTTCACCACCCGCATGCGGGAAAAGGCACTCGCTCAGGGCAATGATCTGCTGATAATTGACACTGGTGACAGGGTTGAAGGGAACGGTCTTTACGACGCTTCGGAACCCAAGGGCGCCTACATTTCCGACATTCTGCGTCAACAGCAGATTGATTTGATGTCAGCC…
1.1	CADAFUBP00005533	AFUB_056510	22.176	16.2919	20.5084	11.5709	Afu5g08970	96.98	1	Oligosaccharyl transferase subunit (Beta), putative	ATGCGGTGGTGCCTCACTCTTCTGGCATTCTGCTTCTTGGCAGTTGTACGTGCATTAAGTAGCTCCGGCAGTCGTCTGTTGGTTGTTTTGGAAGATGCCACAGAAAAGGAATTATACTCGAAATTATGGGCTGACCTAGAAGCTCGAGGATATAACCTCGACTTCGAATCCCCCAAGAATGACAAGCTCAGCCTGTTCGAACTCGGAGACCGAGTCTACGACCACATGCTTCTCCTGCCTCCCAAGTCAAAGGGCTATGGACCCTCCCTTACCCCCAAGAATATCATTGATTTCATGAACAAGGACGGTAACGTCCTCCTCGCCTTGTCGGGCAAGTCCACAACCGCCAGCGCTATCAGCTCGCTGCTATTGGAGCTCGATCTCCATCTCCCTGTCGAT…
1.1	CADAFUBP00008478	AFUB_087250	0	0	0	0	Afu7g00670	0.75	1	Chitin binding domain protein Peritrophin-A, putative	ATGCACTTCATCTACCAGGCCCTGTCTGCCCTGGCGGCCTCTCTCCTCTTCTCATCCGCCACCGCAGGGATCGCGCACTGCAAGGTCGGAGAGGCATGGCCCGATTCCTCCGACTGCCACAACTTCTACGAGTGCGCGTCCGAAGGCGCCCCCGTCCTCAAGACCTGCGGCCCCGGTACTGCCTACTGCCCGACGACGGGTGTTTGTGTCCACGAGGAAAACGTCCCCAGCTGCTTCCACAGAGGTCATCACTCTGAGGATGAGTAG
1.1	CADAFUBP00002726	AFUB_027870	33.1759	19.5854	28.4441	24.4939	Afu2g12180	100.58	1	Lectin family integral membrane protein, putative	ATGCTGCCGCCGCGGCTTTCCTCGCTTCTGTACCTCGCCGGCCTAGCTACCCTCCCGGTAACAAGCGCATACAACGGCGACGAGAATATCAAGAGCATTCCGCTCCGAACTCACAGTCTTGCTCCGCCATATCTGGATTCGGACTTCCAAAGCCGCTGGTTCGATTTTGGTGGTGATACAATCATCCGCGCTGACAAGTACATTCGCTTGACGTCGGATCGGCCATCGCAGCAGGGATGGATCTTTTCTCGGGTCCCTCTTACTGCAACGAATTGGGAGATCGAGGTTGAGTTCAACATCCACGGCCAAGGGAACTTGCACGGCGACGGGTTTGCCATGTGGCTCACCAAGCAGCGCGCAACCCAGGGTCCTGTCTTCGGGTCGACAGACAACTTCGAA…
1.1	CADAFUBP00008399	AFUB_086210	800.877	1591.69	860.025	1690.39	Afu8g00360	2.13	1	NlpC/P60-like cell-wall peptidase, putative	ATGCGCACTGTATTCACTCCAGGTATAAAGGCATCCAGAATTCCTCCATTACCTCTCAAACTCTTCGCTCTGACCCTGGCTGCGGCCGTCTCCATGGTCAATGGGTACCCCATCACTGGCAACGGAGTCAACTGCCGTGCCGGTCCCTCGACGAACGATAAGGTGATCAAGTCATACGCCAAGGGGACCGATGTCAAGCTCTCTTGCCAGACCTATGGCGAAAATATCAACGGCAACTCCATCTGGGACAAGACCACGGACGGCTGCTACGTTGCCGACTACTACGTTAAGACGGGCTCCAACAGCATGGTCACCAAGGAGTGTGGTGGTGGCACCCCTCCGGAGGGCAATTCGTCCTACAACGGCAAGATCACCCGCAAGGAGATCATCTCCCGCGGT…
1.1	CADAFUBP00001545	AFUB_015760	0	0.258537	0	0	Afu1g16420	2.21	1	GPI anchored protein, putative	ATGCGCGTAAGCAAGCTTTCATATCTTGCTCTGTCCTGGACTGCCTTGACAGATGCTCTGCCTCAAAAACCGAACGAGCCATCCTGCAGGTTCGCTCGCCAGTACACACAGAGGGAAATCGTGAAGGATCCCAGCAATTTTATCAGCGATCTATTGTACTGGGAGGGTAAATTCCACCAGAACAATGTCTCGTACAACTCGGGGAATGGGATGTCCTACGACGGGACCAACATCGACTTTACCACTGGCGAAAGTACAGTCAAGCATCCTTTTAGCGCCGCAAGTAAAGAGTCGCTCCAAATAATGCTGTATGCGCATGCTGTGGCTGGTTCGCCGGAAGCCGCTCGTTTTCTTTCACCCCAGGATCCGTCAGCCGCGCCAGGGCTTGCTGTCTCGATC…
1.1	CADAFUBP00000848	AFUB_008640	4.4876	4.14781	4.65223	5.02977	Afu1g09220	18.08	1	SNF7 family protein	ATGCCGCGAAAATGGGGAACACAGGCAGTTCTCATAAAATCTCTGCTCAGGATAGAATTGCTGGTATTAAGGGCCATTCTGGATTTGAAGAATCAGCGCGATAAGCTTCGTCAGTATCAAAAAAGAATCACTGTCCTCACAGACCGCGAGACCGCCATAGCAAGGGAATGCCTTGCGCGAGATGACCGCCGACGTGCTCTGTTGGCTCTTCGTCGCAAGAAATATCAAGAAACACTCCTAAGTAAAACGGATGCGCAGCTGGAGCAGCTGGAACATCTGACAAGTCAGGTGGAATTTTCGCTGGTCCAGAAAGATGTCCTCTTTGGCTTGCAACAGGGAACAAAGGTGCTCCAAGCTATTAACAAGGAAATGGGAGGTATCGAGGCTGTCGAGAAGCTG…
1.1	CADAFUBP00004990	AFUB_050990	2.08343	2.6032	1.76424	1.14353	Afu5g02460	20.97	1	Putative uncharacterized protein	ATGATGCTGCGAGATCTATGGTTCGCCGTCGCAACGGCATTCACTCTTGTACAGGCAGATCGCGGACCGTATTTTCAGTCGAGCCGCTTTGAGGATGGGGACCTTGGGCAATGGCCCACGGAGACATATCGTTCATCTGCTCTGATGGGCCCCATATTGAACTACGTGGAGTCCAATCCTCAATGCAAGGATGGGCAATACACCTTGATTGCGCCCCGTGGAATGGCGGTGCGAAATCCGGGGCCCATGATCATCGATCAGGATGGTCACCTGGTGTGGACCAAACACTACGGCCAGACGTACAACGTGAACGTGTACAGATACAAAGGCCAGGACTATCTTACATTCTGGGTGGGTAACGATGGGATCGTTGGTCATGGCGACGGGACATACTACATG…
1.1	CADAFUBP00004709	AFUB_048070	0.903399	0.0640834	0.37722	0	Afu3g00380	0.25	1	Probable beta-galactosidase E	ATGAAGTCCCTTTTAAAGAGATTGATTGCACTGGCCGCCGCTTATTCGGTAGCAGCTGCACCATCCTTTAGCCACCATTCATCTCAAGATGCTGCGAATAAGAGAGAGCTTCTTCAAGACTTAGTGACGTGGGACCAACACTCCCTGTTTGTCCGGGGCGAGCGGCTCATGATCTTCTCTGGAGAGTTTCACCCTTTTCGACTGCCAGTTCCTGGACTCTGGTTTGATGTCTTCCAGAAGATTAAGAGTCTGGGATTCAATGCTGTCTCCTTCTATACTGACTGGGGTCTCATGGAGGGTAATCCTGGCCACGTTGTGACTGACGGTATCTGGAGCCTTGACGAGTTTTTCACTGCTGCACGTGAAGCCGGTCTCTACCTGATCGCTCGGCCAGGGCCA…
1.1	CADAFUBP00000072	AFUB_000730	0.612067	0.320417	0	1.36743	Afu6g14020	5.34	1	Putative uncharacterized protein	ATGAACATGGCCAAAAAACCAGCCACCCGCCTGATGCTCACTGCAGCGCTGTTGTCCGCAGTGATCCTCGTCGCCAAACTTCAATCCAACCATTTCGACTTGCAAACGAGTTTTCTGTCCTCGTATCACTCCACAGCTGGCCATTATGGGCAGTCACATATCAAGGCCGGTGAATCCAAGACCGCTTGCTCAGGCGGCCCCGGCAGCGAAGCCTGGTCTCACTGTCAGGATGGACAGTCCGCAGACGAGGACGAAAGACGTGCTGAACAACTCGCAAAAGAAATGTCTTCAACGCACCATATATTATACTCCGTATCGAGTGCCGATCGCAAGTACTTCAAGATCGACTTTGGGAGCAGATCGGTGATGAATCCCAGTATCATACCCCATCCGGAATTG…
1.1	CADAFUBP00003522	AFUB_036000	3.86083	2.9877	3.65158	4.35416	Afu3g13200	3.65	1	1,3-beta-glucanosyltransferase, putative	ATGCTTCGCTCCTCGCTTACTTTGACCGCGGTCTCGTTGCTGCTGGGAGGCTTCTCCCCCGTGGCTGTTGAGGCTGTTCGGACAATTTCAGCTGTTGGTTCCCGCTTTTTTTACGAAGACGGTACCCAGTACTTCTTGAAAGGCATCGCGTATCAGCTCGTTCCCGATGATCCACTCATCAACACGGAACAATGCACTCGCGACGTTAAGCTCATGGCCGAACTGGGGGCCAACGCCATCCGCGTCTACCATGTCGATCCCCATGCCAATCACGACGGCTGCATGAAAGTTCTGGCAGATGCCGGCATCTACCTGTTCGTTGATCTCGACACTTTTGACACACAGATCGAGCAGACTGATCCTCACTGGAATGAAACCCAGTATGACCGGTTCAAGCAG…
1.1	CADAFUBP00000310	AFUB_003170	4.74953	2.65286	3.23474	0.919636	Afu1g02780	2.54	1	L-asparaginase	ATGACCAAACTCAGCTTCAAAATCATCACACTCGCGGCTATGATAGCCGTTGGGAATGCCTCTCCGTTTGTCTACCCCCGAGCAACCAGCCCAAACAGTACATATGTCTTCACCAACTCGCATGGCTTGAACTTCACCCAGATGAACACGACGCTCCCTAATGTCACCATCCTCGCAACCGGCGGTACCATTGCCGGCTCCAGCAACGACAACACCGCCACAACAGGCTACACGGCCGGCGCGATCGGCATCCAGCAGCTCATGGATGCCGTCCCTGAGATGCTAGACGTTGCTAACGTGGCCGGCATCCAGGTCGCCAATGTCGGCAGCCCCGACGTGACGTCTTCCCTTCTGCTCCACATGGCCAGGACCATCAACGAGGTCGTCTGCGACGACCCC…
1.1	CADAFUBP00001979	AFUB_020260	0.306033	1.02974	0.469857	0.223898	Afu2g03190	53.95	1	Putative uncharacterized protein	ATGAGATTCACCTTCTTTGCTGCTCTCGCCCTCCTCGGCACCGCTTTCGCGGCTCCTACTGCGCCTACTACCTCCACGGCTACTATCCCAGCTGGTCAAACCTGCAAGAAGGACGGAAGTATGGGCGTCTGCCAGAGCGGATACTGCATGCAAGATGAGAAGGCTTCTTCTGGAGTTTGCAAGTGA
1.1	CADAFUBP00005658	AFUB_057830	49.858	33.0379	19.7393	24.8612	Afu5g10240	35.96	1	Putative uncharacterized protein	ATGGCACCTCTCTCATCGAGGATATTTCCCGTCGCGATCGGTGCTCTCGCCCTCACACCACTGACCTCCGCGTGGACCCTGACATGGCGCAACTCGACCGCCGGCGCCACCATCATCAATGAGAACAAGGCCGAAAACTGCACGCGCATCTGGCACCAGAAAGGCCTGCCGTTTGCCTGGGATCCAGAGGGGAAATGGTGCATGCACTTCTACAAGGACGCGGCATGCACCCAAATCGCCGGCTACGCCTGTGACGGCAAGGTCTGGCGCCAGGACGCCTCGCGCGATCTCCCCGCCTTTGACGTCTTCCCCATGCCCCCCGAGTCCGTCAGCGTCATTTTCCCGTCGACCTCCTCGACAGCAACCACTCCCACCTCCACCGCCGTAACCACCACAGCA…
1.1	CADAFUBP00009799	AFUB_100920	17.512	19.5257	9.27274	14.1898	Afu4g00390	2.26	1	Glycosyl hydrolase, putative	ATGGATTGGATCATCTTGTTGTATGGTCTATATGTGGCGGCCTTTGGCGTGACCGTTGTCGACGGGATCGGCGAGACGGCAGGGGATACGACCACGCTCAGTCAATGGCGACTGCAGTCTTCCCTTGCGGTGTCCAACGTCTCTGCATGGTCGCTCCCAGGGAATGACGACTCTTCCTGGTATCAGGTTGGGGCGCGGGCGACCGTCATGGCGGGTTTACTTGAGAACGGCGTCTACGACGACACGACCCTGTTCTACTCCAACAACATGGAAACCAAAATCGGCGACGCTGCCAAGTTCGACGCGCCTTGGCTATACAGACATGAGCTGTTGATCAAGAACAAGATCCGCCAAGGAGAGCATTATCTGCTTCACACACATGGCATCACCTCCAAGGCG…
1.1	CADAFUBP00004686	AFUB_047820	0	0	0	0	Afu3g00610	0.14	1	Glucoamylase	ATGCGATTTGCTGGCATTGCTGTAGGCATAGCCAGTGTCCTAGGGCACTTGGCCACTCCTTCGTCTGCTAAAGAACTTGCTGCACGCTCCCCTGCAGCGGCAAATTCACGTCTGGTCAAAGAGGGACTGTTCGCCTACGAGAGCATTCTTGCGGCTCTTGGGAACACTGGCATCAATGCTCCTGGCACAGCGGCTGGATTACTCATTGCAAGTCCTACCATACAGAACCCTGATTACTTCTATACGTGGACTCGGGATGCGGCATTGACTTTCAAAGGACTTGTCGATATCTTCATTGGGGGCGATACATTTATCGTCGTCAATCTCGACGGTCTTGAAACCCACATCCAGGACTACATCTCTTCCCAGGCAGTTTTGCAGAACGTGTCCAACCCATCC…
1.1	CADAFUBP00006700	AFUB_068800	3.90493	2.39212	2.13355	1.79118	Afu4g11800	9	1	Alkaline protease 1	ATGCTTTCTATCAAACGCACTTTGCTGCTCCTTGGAGCTGTCCTGCCAGCCGTCTTTGGCGCGCCTGTCCAGGAAACTCGTCGTGCTGCTCAGAAGATTCCTGGCAAGTACATCGTGACCTTCAAGCCGGGCACCGATACAGCTACCATTGAGTCTCACACTCTTTGGGCCACTGATCTTCACAAACGCAATCTGGAGCGTCGTGATACCACTAGCGGCGAACCTCCCGTCGGTATCGAGAAGAGCTACAAGATCAAGGATTTCGCCGCCTACGCTGGCTCCTTCGATGACGCCACCATCGAGGAAATCCGCAAGAGCGCAGACGTTGCCCATGTTGAGGAGGACCAAATCTGGTACCTTGACGCCTTGACCACTCAAAAGGGCGCCCCATGGGGCCTG…
1.1	CADAFUBP00004019	AFUB_041040	0.582666	0	1.2243	0.919636	Afu3g08070	0.96	1	GMC oxidoreductase, putative	ATGCGTACCTTTTATCTGCTCTCCCTCAGCCTTGTTGCGGCAGCAGAGCGGCCCTCGAAGCCTAACCTCCTCTCACATGGACAAAAAGACCCTCTGCTAGGAACCTTCTTTGGGACTCCAGGCGCCGACGCAACTTTTGACTATGTGGTTGTCGGCGGTGGGAACGCCGGCCTGACCGTCGCCAGCAGACTCGCCCAGAACCGATCAGCGAGTGTCGCGGTCATCGAGGCCGGAAGCTTCTACGAGATCGACAATGGGAATAAGTCGATCGTTCCCGGCTACGCGCCGTACTTTGCCGGGACAGACCCGGAGGACTACCAGCCACTTATCGACTGGGGGTTCGTAACAACGCCCCAGCCTGGTGCAGGCAATCGCACCGCGCATTATGCCCGGGGAAAG…
1.1	CADAFUBP00004324	AFUB_044080	0.306033	0.721546	0	0.447796	Afu3g03880	0.38	1	Spherulin, putative	ATGCTTCCTGACTTTCCCCTGCACTCCGTCGTCGCGGTGATGCTCTCCCTTGTCCCTTTGGCGAGGACAGCACCTCAACCGATCACGCAGGGCTCGACATCGGAACTTAGCTTGACAGCTCAGCTGCGACTTGCAGACACCGCTATCGAACGTTACAAGCTCCTCCCAAAGGATGAAGACTTTGTCTTCAATTTCGCCGGAGCCTCGCTGCCGGTTGCCACCAGCCAGAATTTTCCGGCCCTGGTAGGCACGGGTGCATCCTTCAGTATCTCGCAGTTGCCAGCATGCAGCATGAGCTTCCTGCACCTGCATCCTCGTGCAACCGAGCTCTTCGCCATTACATCGGGGCGCGTGTTGTCTGAAATGATTCCAGAGACGGGGGTCCTTGACTCTGAAGGC…
1.1	CADAFUBP00007036	AFUB_072280	0	0.0640834	0	0	Afu6g06360	0.32	1	Mating alpha-pheromone PpgA	ATGAAACTCCTCTCACTTGTTCTTGCTTCCTTCGCTGCCGCTGCTGTCCAGGCACACATTACGCCGTGGTGCCATCTTCCTGGTCAGGGTTGCTACATGCTTAAGCGCGCTGCTGACGCCTCGGATGAAGTTAGACGTTCAGCCAGTGCCGTCGCTGAGGCCGTTGCGGAAGCCTTTCCGCAGAGTCCGTGGTGCCATCTTCCCGGTCAGGGTTGCGCCAAGGCGAAGAGAGCCGCCGAGGCCGCTGAAGAGGTGAAGCGCTCTGCCGATGCCTTTGCTGAAGCCATGGCTGCTTTTGAGAAGGAATAG
1.1	CADAFUBP00007070	AFUB_072620	0.291333	0.32262	0.847077	0.447796	Afu6g06690	147.28	1	CFEM domain protein, putative	ATGAAGTTTTTCTCTGTCTCCCTTGCTCTTGCGGCATGCCTGAGCATGGCAGCTGCCCAGGGCCTTGACGGTCTGCCAGATTGTGCTAAATCATGCGCTACGAATTCCATCCCCGCCAGCTGCGGTCTTGACGTGAAGTGCATCTGCACCGATTCGTCCTTCATTTCTGGTATTTCCTGCTGCGTTCTCCAATCATGCGGTCCGGACCAGCAGCAGGAAGATGCTCACCCATTCTTTCCCACAGCCGCCGTCGAGTTTGCGAACCGGATATGTAAAACCGCCGGTGTGACCAACATGCCTCAGTCTCCCAGCTGCGCCAACACAACTCAATCTGCCACTGGCACGGCCTCTAAATCCTCTACAGCCACTTCTGGTTCTTCCACCGAGTCTAATGCCTCC…
1.1	CADAFUBP00004720	AFUB_048180	455.138	330.571	426.471	499.472	Afu3g00270	1184.55	1	Probable glucan endo-1,3-beta-glucosidase eglC	ATGCAATTCACACACCTCGTTGCGCTTGCTCTCGCGCTCGCCACCTCCGAGGCCGCTCACCAAGGCTTCAACTATGGCAATACCAAGTCCGACGGCAGCGCCAAGTCCCAGGCTGACTTCCAGGCCGAATTCTCGACGGCCAAGAACCTGGTGGGCACTTCCGGCTTCACCAGTGCCCGCTTGTACACCATGATTCAAGGAGGCACCGCCAACACCCCCATTTCTGCTATCCCTGCCGCCATCACCGAGCAAACCTCCCTTCTGCTCGGCCTGTGGGCTTCCGGTGGAAACTTCGCCAACGAAATCGCTGCCCTCAAGGCCGCCATTGCCCAGTACGGAGATGATTTGGCTAAGCTGGTGGTCGGCATCTCTGTCGGCAGCGAGGATCTGTACCGGAAC…
1.1	CADAFUBP00004530	AFUB_046180	0.888699	2.54132	1.19383	19.7876	Afu3g02190	1.08	1	Putative uncharacterized protein	ATGGTGTCCCTTAACCTTCCCAAACTAGCCCTGTTCATCTCGTTCCTAGGAACCTGCCTAGCAGAGCTCCTCACCCCGTTCCCAGACACCGCCAGCGAACTTGCCATCAAGTTCCAACCCGTCCTCGACTTCGACACGGACAGCTGCTACCAGACCGCGGCCATCGGCAAAGACTACAAGCTCAACTCTGGTATCGACCCAACCCTCGCTCCACCCCGTCCTCCAGGTCCAGGGCCAATCGTTCGAGCCGCCACCGACGACGAGCAAGTCATCTTCGCAGCCAACGCCAGTGACAGCGACAGCGACAGCCAGATTGGGATCCGCTCGGGCGGTCCCTTTGCGCCCTCTGGATGCCGCGACAAGGCCCGACTAGACCACAGCCAGACGTACGTCCGTGAG…
1.1	CADAFUBP00004118	AFUB_042010	4.74953	7.39505	1.19383	5.00965	Afu3g07040	7.15	1	Vacuolar carboxypeptidase Cps1, putative	ATGCGGTCGATCGCCCACGTCGTCTGGGCCCTCACAGGGTTCGGAATACCCTCGGCTATGTCACTCAGCATTCCTTCTCCGCAGCAGATCCTCAAGTCCTGGTCTGGCACCAACAACATCTGCCCTCTGGCACCCAAGGTCGAAGTGCCTGAAGATGGACTACTTTCTGCACTTCGATATGTCCAGAATGAGACTATTCGGCTGCAGCAGGTCGACCGTCTCTCAAGAGCCGTCCAGATTCCCACCACTGTCAATGACTACATGACGGACCCGTTTGATGAGGGATTCGCTCCCTTTGTTGAGTTCCAAGAACTCCTGGAATCGCTGTTTCCTCTGATTCATTCGTATGCCTCCGTGGATCATGTCAACAGACTCGGCCTGCTCTACACCCTCAACGGT…
1.1	CADAFUBP00003354	AFUB_034300	1.20943	1.04196	0	3.88624	Afu3g14940	55.49	1	Elastase inhibitor AFLEI	ATGAAGTTCTCCCTTGCGTGCCTCCTTGCGTTGGCCGGACTCCAGGCCGCCCTCGCCGACCCAGCCACCTGCGAAAAAGAAGCCCAGTTCGTGAAGCAGGAGCTGATCGGCCAGCCGTACACGGACGCCGTGGCAAACGCGCTGCAATCGAACCCCATTCGCGTCCTCCACCCGGGAGATATGATCACCATGGAGTATATTGCTTCCAGATTGAACATCCAAGTGAATGAGAACAATGAGATTATCTCCGCCCATTGTGCTTAG
1.1	CADAFUBP00008840	AFUB_090920	121.427	125.453	104.469	123.978	Afu7g05340	151.79	1	Cellular morphogenesis protein (Rax2), putative	ATGAGGGCTGCCTCACTGTCTGGGCCTGCGACGGCTGGTTTTTCGTACGCCCTCCTGTTGAACTTTTTGACATTTTTCCAAGCAGTTCCTACTGTGGGACTATCATTTACTTCGGTTTCGGAACCTCACTTGGATCTGTCGCCTTTAGGCCGAGTCGCTTTTACTGGAGATTTCGATGCTGTGTCAATTTATTCGTATACCGAACAATCGAAGACAGCTTCGGTCCACGATGCCGGACAATCGATTCTGACACCTCTTCCAAATGGCGCGCTTACAGCCCTTGCGTCCTCCGATGCCCATATTCGTGCAATGTGCGCATTTACGCGAAAGGATGGAACCTACGAGGGTATCTTTGTCGGAGGGAACTTTACTACAATAGGCGGCGTTGAAACCAAGGGT…
1.1	CADAFUBP00004450	AFUB_045370	0	0.320417	0.346755	0	Afu3g02880	1.86	1	Alpha-L-rhamnosidase C, putative	ATGCGTCTCATTTCTCATCTTCTTTTTGGAGTAGCCCTGCAGGCTACCTCTGGGCGTGCCACCCTTCTGGTACCACTGACCTATAAGGACCACCACGGCACTCCTCACGCGATACATAACGGAACTACATATACTCTTTCAGCAAACGATACTTCTCCATCCATCATCATTCTGGACTATGGACGGAACGTTGAAGGATATGGGACATTTCATGTCTCCCGGAGATCGGGTAATACTTCCGTGTTCGAGATGAGCTACAGCGAGACAGAAGCCTTGTTGGACATGTACATGGCTGATGGACCCCTGCCACTTGCTGCAGCCATGGACACTTACCGCATCAATCGGTATAACATCACGGAACAGAAGACCTACACGAACCGTCTGATCCAAGGCGCCCTG…
1.1	CADAFUBP00003046	AFUB_031080	54.8133	50.283	46.0006	56.239	Afu2g15420	5.17	1	Putative uncharacterized protein	ATGAAATCCTGGCTCGTCTTCCTCCCCCTCGTCCGCTGCGACGTGATCTGGAACGGCTTCTTCGACGCCAACTTTACCGTCGACCACTTTGACCAATGTACCCCTCCCCTTTCACTTGTATCCATAGATATACACAGGTCCTGGTCTAATCAAATCCCCCCGTACCAATGGTACATCCACGGCTCGCAGCCAACCTCTCACTACCTAAGCCTCTCGCCTGCATTCAAGAACCCAGCCTCCAAGGTCGATGCTCAGGGCATCCGGATCACCATTGACTCCTCCTCCTCCTGGAACGGCCAAACGATGATGCGCAGCGAGATCATCCCCCAGAAAGCCGCAGGCGTCAACCTAGGCCAGGGACACCTGTACTATCACTTCTCGGTGTCGACACTGGCAACC…
1.1	CADAFUBP00002044	AFUB_020950	5.88546	3.70804	2.95807	4.33011	Afu2g03880	53.67	1	Heme/steroid binding protein, putative	ATGGGCTGGGTCGGAGTAGTGACGCTCCTTGTGACTGCATGCTATTTGTTCTATCGATACCCTCCTGCATCATGGACTCAAGAGCTCCCTTCTGCCCCTTCGCCTCAGCCACCGGGATCAACCTCCGATGAGGCCGAGACAACCAACCTTCCTTCGGAAAATAATGATTTACGGAGGAATGAATTGACGACACCGGAGAACGAGAATGAAGATGCGGAGGATCCCCAGACGACACCAAAAGCATCAGCGACGAAGGCACCGGCTCTCGATGTCCCGACACTCCATCTTGCCAGCGACCAGGCTGACGAGGCAGCGGGTTCGAGTAAGCGAAACAATGAGCAGCAACCACGCAACTGGTCTGCCAAATCACCACTGGATCTTGGATCTGTCACTTCAAGC…
1.1	CADAFUBP00005373	AFUB_054880	9.87859	8.03489	13.4618	18.0201	Afu5g07330	82.66	1	Carboxypeptidase S1, putative	ATGCTATCCCTCGTAACCCTTCTATCTGGGACCGCTGGTCTTGCATTGACCGCGTCGGCACAGTATTTCCCTCCCACTCCCGAGGGTCTCAAGGTCGTGCATTCGAAGCACCAGGAGGGCGTGAAGATTTCGTACAAAGAACCTGGTATTTGTGAAACCACCCCGGGTGTCAAATCGTACTCCGGCTATGTACATCTGCCGCCCGGCACGCTGAACGACGTTGATGTCGACCAGCAATACCCCATCAACACTTTCTTCTGGTTCTTCGAGTCGCGCAATGATCCCATTCACGCACCGCTGGCCATTTGGATGAACGGCGGTCCCGGCAGCTCGTCCATGATCGGACTACTGCAGGAAAATGGCCCGTGTCTTGTAAACGCCGACTCCAACTCAACGGAG…
1.1	CADAFUBP00005960	AFUB_061010	2.06873	1.03194	1.10119	2.75891	Afu5g13300	69.63	1	Aspartic protease pep1	ATGGTCGTCTTTAGCAAAGTCACCGCTGTCGTCGTCGGTCTCTCGACCATTGTGTCTGCTGTCCCTGTGGTCCAGCCGCGCAAGGGCTTCACTATCAACCAAGTGGCCAGACCAGTGACCAACAAGAAGACCGTCAATCTTCCAGCTGTCTATGCCAATGCTTTGACTAAGTACGGGGGCACTGTCCCCGACAGTGTCAAGGCGGCTGCAAGCTCCGGCAGCGCTGTTACTACCCCCGAGCAATATGACTCGGAATACCTGACCCCCGTCAAAGTCGGTGGAACGACCCTGAACTTGGACTTCGACACTGGCTCTGCAGATCTCTGGGTCTTCTCCTCCGAGCTTTCGGCTTCCCAGTCCAGCGGCCATGCTATCTACAAGCCGTCCGCTAATGCCCAA…
1.1	CADAFUBP00000881	AFUB_009000	12.5594	15.9216	17.0299	15.0977	Afu1g09550	169.75	1	Dynein light chain (Tctex1), putative	ATGAATTGCATACCTTACGTTAGCGAAGATCTCAACTTGGGCATTATACTTGTACTGATAAGTCTATTCAAGGCTTGTGATTCGGCCCTGAAGAGCGCTGAAGGTTACGAGCACGCCAAGGTTGGCGAATGGAATTCCCAGATCATTAACACTATCCTCAAGTCCCTCATTGCAGCAACCGCACCAGAGTCTCCCTCGACATCACCTCCATACCGGTTCACCGTCAACAGCACCATCGTTCAGCAAGGCTTGATCGATAAGTCTTCCGCAGCAGACGGGGCCGTCAGTAATGCCGGCAAGCGTGGCATGCACTCTGCCTCAGGCGCCTTTTGGGATGTCAACCGTGATGGAATGTGGACATTTAAGTACCCTGGGGCTGAAGAGCGGGGCCTCGATGTC…
1.1	CADAFUBP00004570	AFUB_046610	0	0.721546	2.10308	0.671694	Afu3g01800	2.55	1	GPI anchored dioxygenase, putative	ATGCACTTTTCCAAGTTTTTCCTCGTCGCGGCTGCCACTCTTGCCGCCGCTCACCCCGGTGAAGTCCACGATGCTCACGCCCTGAAGCGGGAGATTCGTGCTCGCGATGCATATGCCGTTGCAGCCAAGCGTGCCCTGGATGCTTGTGCGAGCACCACTGAGGCACAGCAGTTGAACCAGCGCAATGTCGCTCGTCGTGCCCGCACTGCCCGCCAGCTCCGCCAGAACAAGGGCATCACAACTAATGCTCACAAGTGGCGGCGTGACTTGGCTGCCCTCGAGAAGTGGGAAGCCATCAACCACAACAAGACCGATGTCCTTGACTACTCCGCCAACACGCCGGAATCACGGATTTTTGGCGGCAACACTAGTGCCATCCTAGCCCCTACCATTACCGAC…
1.1	CADAFUBP00004377	AFUB_044620	4.16686	4.87597	4.71316	4.10622	Afu3g03600	35.33	1	Carboxylesterase, putative	ATGGGCAGCCTATCTACCTTCCTGCGCTATCTGCGCCTCAAACTCCTGATCTCCTTCTACCAGCTCATCGTCAAAATCCTCGCCTCACCCCCAAGGCCTCGTCCTGACTCCATACTGAGAATTCCATCACGCGATAAAGGCCGCACTATCAACGCCCATCTTTATAAGCCGTCCTCGGAGTATGCAAGAAGCAGTGGTCCCCGTCCAGTCTTGCTCAATTTTTACGGCTCCGGCTTCGCAATTCCTCTCCACGGCGCCGACGACGGTTTCTGCCGGTTCATCGCCACGACCACCGGTTACATCGTCCTGGACGTCGAGTATCGACTCGCACCAGAGCACCCGTTTCCCGCGGCGGTCCACGACGTTGAAGACGCGGTCAAATACGTGCTTGACCGGCCG…
1.1	CADAFUBP00004519	AFUB_046070	0.597366	0.657463	0	0.671694	Afu3g02260	37.15	1	Putative uncharacterized protein	ATGCTCCAGTCAGTTTTTTCTTTGGCCTTCCTCGTAGCTTCCTGTCTAACAGTTGACCCTGCCGCGGTCTACACTGGCGGATATTCTGCGGGCAGCGTTCGCCTGCGGATTGGCAATGGAGGAGCTGGCCAAAGTGGCTTGATCAAGGCTCTCGCTGATGCCTTCATCCAGTCTAGCGTGAAGAACGGCTCCAGCCCATTCAAAGTCGCCTGGTACAAGAGCGACACCACCGAGTCCATCAACTACCTCAAGGACGACACCATTGATGTTGGCATCACCTATACCCCCGCTGCTGAAGAGATCGCCATCAAGCAGGGTGTCGCTAAAAGCCCTGCATGGTACGCCTGGCGCGACCACTTTTTGCTAGTTGGACCACCCTCCAACCCGGCCGGACTCAAA…
1.1	CADAFUBP00004682	AFUB_047780	12.4859	6.84593	2.13355	5.70539	Afu3g00650	6.11	1	Aminopeptidase Y, putative	ATGGTCACCATGAAGCTGCTCTACCTCACATCGTTTGCCTCTCTGGCCGTGGCCAATGGCCCAGGATGGGACTGGAAGCCCCGAGTTCATCCGAAAGTCCTGCCCCAAATGATCCATTTGTGGGATCTTCTGCAGGGCGCTCAACAGCTGGAAGACTTCGCCTATGCCTACCCCGAGCGCAACCGCGTCTTTGGTGGACGGGCCCACGAGGACACCGTCAACTACCTCTACCGTGAGTTGAAGAAAACCGGCTACTACGACGTTTACAAGCAGCCCCAGGTTCACCAGTGGACCCGAGCCGACCAGGCTCTCACCGTCGACGGCCAGTCCTATGACGCCACAACCATGACTTACAGCCCCAGCGTAAACGCCACGGCGCCGCTGGCAGTGGTGAACAAC…
1.1	CADAFUBP00003325	AFUB_034010	0	0	0.346755	0.223898	Afu3g15210	0.16	1	Endo-1,4-beta-xylanase, putative	ATGCGTTTCTCCCTTGCCGCCACCACTCTTCTCGCTGGCCTGGCCACGGCAGCGCCTTCGAGCAGCAAGAACGACGTCAATCTCGATAAGCTTGCTCGACGTAATGGCATGCTTTGGTTCGGCACTGCAGCCGATATCCCTGGTACCTCAGAGACAACCGACAAGTCTTATCTGAGCATCCTGCGCAAGAAGTTCGGCGAAATGACTCCCGCAAACGCATTGAAGTTCATGTATACCGAGCCCGAGCAAAATGTCTTCAACTTCACTCAAGGGGACTACTTCATGGACTTGGCCGATCACTATGGTCACGCCGTGCGCTGCCATAACCTCGTCTGGGCCAGCCAAGTGTCCGACTGGGTCACCTCCAGGAACTGGACCGCCACAGAACTCAAAGAAGTG…
1.1	CADAFUBP00006491	AFUB_066690	1365.1	950.141	1647.39	1774.74	Afu4g09580	5.71	1	Major allergen Asp F2	ATGTACTCACAAATGGCTGCTCTCCTCCGCCTTGCCGTTCTCCTCCCCCTGGCCGCGCCCCTTGTGGCCACCCTCCCTACCTCCCCCGTCCCCATCGCGGCGCGAGCAACCCCCCACGAACCCGTCTTCTTCTCCTGGGACGCTGGCGCGGTGACCTCGTTCCCCATCCACTCCAGCTGCAATGCGACCCAGCGCCGGCAGATCGAGGCCGGCCTGAACGAGGCGGTCGAGCTCGCCCGGCACGCCAAGGCCCACATCCTCCGCTGGGGCAACGAGAGCGAGATCTACCGGAAGTACTTTGGCAACCGGCCCACCATGGAGGCCGTCGGTGCCTACGATGTCATCGTGAACGGGGACAAGGCCAACGTGCTCTTCCGGTGTGACAACCCCGACGGCAAC…
1.1	CADAFUBP00002242	AFUB_022960	2.03933	1.74127	0	1.61537	Afu2g05920	2.81	1	Putative uncharacterized protein	ATGAAGGGCGTCATTACCATCCTCACCATGGCCATCGCCGCGACAGCCCTGGCCTTCCCTCACCGATGGGTAAGAGACGACAACAGCACCAACCCAAACACCATCCCCGTGCCAGCTCCTATCCTCGTGCCGACACCCACCACCAAACTCCTCCCACCCTCTGTGTCCGCCGCGACGGCTCAGCCCGCTTCCACGAATAAGGCCCTCGTCACGCCGGCCCCGAGTGCGAGCCCGAACTCGGATTCGAAGTCAAACTTGTCTGCCGCGAGCAAGAGTGATCCGGAGAATAAAGATGGGAAGGTAGGTTCAGCTTCTTGTTCTGTTTGTTCTGAGGTGTGCTAA
1.1	CADAFUBP00006321	AFUB_064960	0	1.66617	1.73378	2.06709	Afu4g07850	0.59	1	Endoglucanase, putative	ATGACTTTGTCCAAGATCACTTCCATTGCTGGCCTTCTGGCCTCAGCGTCTCTCGTGGCTGGCCACGGCTTTGTTTCTGGCATTGTTGCTGATGGGAAATATTACGGAGGGTACCTTGTTAACCAATACCCCTACATGAGCAACCCTCCCGACACCATTGCCTGGTCCACCACCGCCACCGACCTCGGCTTTGTGGACGGCACCGGCTACCAGTCTCCGGATATTATCTGCCACAGAGACGCAAAGAATGGCAAGTTGACCGCAACCGTTGCAGCCGGTTCACAGATCGAATTCCAGTGGACGACGTGGCCAGAGTCTCACCATGGACCGTTGATTACTTACCTCGCTCCATGCAACGGCGACTGTGCCACCGTGGACAAGACCACCCTGAAGTTTGTC…
1.1	CADAFUBP00009431	AFUB_097040	0	0	0	0.223898	Afu6g00480	0.3	1	Putative uncharacterized protein	ATGATCTTGTGGAGCTGGACAGGTATTTACGTGGCACTGGTATGGATGGAGTCCGGCAAGTGGGGGGGGCTGAAAATGCCAGATGTCATGATTCTGAATGCTTCACAACAGCCATTCCTTTCCAAAGCTTTCACAAGAACTGTGGGGAAATCCAGCGAAAGCGAGCGTCCGTTGATGGGAGGAACCGGAGTGGGACGCCAAGGACCTCAGGATGAAGCAGTAAAAGAGCAAATGGCTGACCGACAACACACGGTGTCGGGCATGATGGAGATGTCTCGTCTCCAGCTGAGTGATATTGTGCAAGGGATCCTGGCTGAATCATAG
1.1	CADAFUBP00006065	AFUB_062100	2.95743	3.37661	0.723975	1.36743	Afu5g14380	5.48	1	Probable alpha-glucuronidase A	ATGTGGAGCGGCATTCCTATATTCGCGCTCTTATCCTCCATCGGCATTGCGGCCGCAGAGACTGGTCTGGATGGTTGGCTGCGGTATGCATCTGTTCCCTGCAATGGAAACTGCCAGCGTGCCCTCCCGTCGCACATTGTGACACTCAATTCTACACGATCGAGTCCGGTGTATGTCGCTGGACAGGAACTCCAAGATGGTCTGCACCAGATCCTTGGAAAGCATGCTTCCGTCAAGTCCACCGGCTGCTCGACCGACTCGTCGATCATTGTCGGCACGGTCGAGGCGTATCGGCAGGTCTGCAACGCTGGCCGCCAGGTACCGCAACTCGACGTCGACGGGTTCTGGCTCAGCATCAGGGAAAAGTCAGTACTGATTGTTGGCCAGAGTGAGCGAGGG…
1.1	CADAFUBP00009454	AFUB_097270	0	0	0	0	Afu6g00250	0	1	GPI anchored protein, putative	ATGCATGCAGTGGCCACTGTCACTTGGGGGGCTGCAGTGGGACTTGCCCTTGGGCAGTTGACAGAGCTGAAGACAATGGAACTGGAGTTGAACGCCTACGATACTATCCTTCTCTATGTCCCTCGCGTTATGAACGTGCGAGCCAACTCCCTACCTTATAAGCGAGACGAGGAGGAAGGCGACGATGAATCGTATGGATCCGGAAATAGTGAGGATAGACAAGAGCAACGTTTACAGGCAGTTTTCAGCGAAGATTACTTTCAGCAGATCATCCGCCTCTTAACTGCGTTGGCTCGATTGCCAGCTCTTAAAAGCCTCTCGCTCAGGGATTACTACTCACAGCCAGTTCGGCATGAATATGTGACCAGAAGTATTTTAAATATGGTCTTCCATACGCCA…
1.1	CADAFUBP00001703	AFUB_017450	0	0	0	0	Afu2g00400	0.16	1	Cell wall cysteine-rich protein	ATGAAGCGCCCTCTGGCACTCTTGCTGGCTACTGGAGTACTTCAGGTGTCCTGCCAGCAGGCTCCTGGATTCTCCAAAGTCCATGATTATCCCTCCCGCCTAATCACCCTCGATGACATTGTCCCGTCCTCGTGGCGTACCCCTACCACGGGTGAAACCGATGTGAAGTGCTGTCCAAAGGGGACTTTGTATGACGGCACCAGGTGTCTGCTGTATTACAAAGACATCTGTCCCGAGAACATGATCTTCGAGGATGGGATGGACGGGCCGTCATGCGGGCGACAGGATCTTGTCGTTCTTGATGGGAAGTGCGTATCGAAGGAGCAACCGCAGTGCCCTCCTGGGTACAAGAACGATGGTTCTCATTGTCGTCTCACGCGGGACCCCGAGTGTCCCCCT…
1.1	CADAFUBP00002107	AFUB_021580	2.94273	6.0461	2.48822	0.223898	Afu2g04535	24.14	1	Putative uncharacterized protein	ATGCCAGGCCGAGGGTTACTCAGGCTCACAGCCGGATGGGCCCTCCTGTCACTCTGTGTGGCAGAAGATACCTGGCCGTACATGACCCTGCAGACGGCGCCATACCAACCGCCGCAGATCCAAGTCACCAAGAGCGGCACCACCGACCCGGGCTATCTCTTTGTGGGCCCCCGGGGCAACAAACCGGAAGGGACGGCGGCGTTGATCTACGACGAGGACGGCCATCTAGTCTACCAGGGCCCGGACGAGGTGACGGCCAATTTCCGGGTGCAGCGGCTGTTCAACCAGGACGTCATTACTTTCTGGGCCGGCAACATGACCGACCTGGGATTTGGATATGGCACCGTCCACATTCTCGACAATACCTACCGGGAGATCTACACGGTGACCCTGCAGGGG…
1.1	CADAFUBP00006467	AFUB_066450	25.7749	23.9993	12.3765	16.9124	Afu4g09320	27.1	1	Probable dipeptidyl peptidase 4	ATGAAGTGGTCAATTCTCCTTTTGGTCGGCTGCGCTGCCGCCATTGACGTCCCTCGTCAACCATATGCCCCTACTGGAAGCGGCAAGAAACGACTGACCTTCAACGAGACGGTCGTCAAGCGAGCCATTTCCCCCTCGGCCATCTCGGTCGAGTGGATTTCTACCTCCGAGGATGGGGATTATGTCTACCAAGACCAGGACGGCAGTCTGAAAATCCAGAGCATCGTCACCAACCACACGCAGACCCTCGTCCCTGCGGACAAAGTGCCAGAGGATGCCTACAGCTACTGGATCCATCCCAATCTCTCCTCCGTGCTCTGGGCTACCAACTACACCAAGCAATACCGGTACTCGTACTTTGCCGACTACTTTATCCAGGACGTGCAGTCGATGAAATTG…
1.1	CADAFUBP00000891	AFUB_009100	5.36159	3.6063	6.53957	7.76856	Afu1g09650	10.51	1	GPI anchored protein, putative	ATGTGGCCCATCCTTTCCATAGCCTGGGTCTTAGGACCCGCATTGATTCCGGTGCACGCCCTCTCAACGAATGGCAGCTCATCGTCAATTCCAGCCATCAGAGATGTCTGCCTAGGGGGTGACGACTTGGAGCCTGATTTTCCAAGGGCAGTCATTCGCGGTGTCAAGAAGATGTCCGAGGATGAGGGTGAGAAGTTTTTCTTTGATTATTGGGATTTTGAAGGGGCAGACGAGGTTGGTCTGACAGCAACGAACGAGACGTTTAACCCTCAAAGCTACGACAACCACGAGGCACCGGAGATCCAACCTCGGGTGTATCCATTTCGGCCATCGGTGTCGACTAATATGGGCTTCAGCCCGCTGTTTCGGCGAGATTTTAAGTGCCCGACTGGCACTTTC…
1.1	CADAFUBP00003958	AFUB_040410	0	0.0640834	0	0.223898	Afu3g08680	1.78	1	Probable exopolygalacturonase C	ATGCTGATTACCAACCCAGCTCTTCTGGGCATTCTTGCCTCTCTTGTCCCGCTGGCTTTGGGAGCTCCCAATCAACCGATACAAGCTCGCTCGAGAAAATGTGTGATTCCTTCGAGCTACGCATCGTCTCACGGAACCGCCGATGATTCCCCTGCCGTTGCCAGCGCCTTTGCCCAATGCGCAGAGAATTCAGTCATTGTCTTTCAGGAAGGTGTTGACTACAACATCTTCCACCCGATCAAAGCGACCAATCTCAGCAATGTCGAGATTAGAGTGCTCGGGAACCTGCATCTTCCCCAGGACATTACCGCCGTACAGAACATCGTCAAATCCGGCCAAAGTACCTGGTTCACGTTCCAAGGCCCCCGCGTCGACTGGACTGGAGCCGACGACATCAAA…
1.1	CADAFUBP00003384	AFUB_034600	0.612067	1.23642	0.816612	1.59525	Afu3g14630	0.32	1	Extracellular dioxygenase, putative	ATGCAGCTCAAGGAAGTTCTTTCCCTTTATCTACTAGGAGTCTCCTTGGTGTTCGCTCATCCTGGCCACGAGGAGAAGCGGGCATCTAACGAGCTGCTGGCGTTCAAGGCCCACGTCCGTCGTGGTCTTTCGCTGTGTACGCGCTCCTTCGATGAGAGTGGCCTCAGTGCGCGCGCCATTGCTCGCCGTGCGAAGCTCGCCAGCGAGTACCGGCGGCGTAAGTTAGCCGTTCGTGACACCGACGACGTGCTCAACACCTCTCATCTGTCCTCGGCCGACTACACAACCTCGACCGATGAGAGGGAAATTTTCAGCAGCACTGGCACCTGCGTCCTCAACCCTGAGGGCGAGACGGGCCCCTTCTGGGTTAGTGGAGAGCTGATCCGCTCGGACATCATC…
1.1	CADAFUBP00001688	AFUB_017300	10.6791	13.8347	12.0401	16.8687	Afu2g00220	225.52	1	Aminopeptidase, putative	ATGTCCAGAATGGTAGCATCGACAATACACCTTTTATGCACCGCTTTTGCTCTCACAGCAGAAGGGGCGGCTCTGCAGCTCCCTCTCTTCGGTGCCTCGGAACCCCAAATTCCGGTGGCTGGGAAGGAATTGATCAGCTCCTCCGCGCTGCAAAGCCAGATCGATGTCGGCAAGCTCCTCAACAGAGCCAAGCACCTGTATAGCATCGCAGAGCTTGGGTCTGACGAGTATAATCATCCCACGCGCGTGATTGGCAGTAAAGGGCATCTGGGGACACTGGACTACATCTATGCGACTCTGACGGAATTCGACGACTACTACACCATCTCCAACCAGACCTTCCCTGCAGTTACCGGCAATGTGATGGAATCACGCTTGGTGCTCGGCCACACCGTGCCG…
1.1	CADAFUBP00001388	AFUB_014160	1.19473	3.62292	1.54059	1.11949	Afu1g14630	11.6	1	tRNAHis guanylyltransferase Thg1, putative	ATGCTTAGAATGTTCTCTGTAATTGTAGTATGGGTTTTTAAATGCCTTGGATTGATCTGGCAGCAATCATGGCTCAATTCTTGTAGTCCGCACAGCTTCCCGCACAGCAGAGAGATTTCATTTGACCAGCCAGCAAAAACTGAACGAGACTCCCTACGGCATCCTCGCAACGAAGGATACACAAGACACTTTGCTGAAATGGCCAACTCAAAATATGAGTACGTCAAATCATTTGAGCAACCTGACGTCTTGCTACCGAATACCTGGATCGTGGTTCGCATCGACGGCAGAGGATTTCACAAACTTTCCGATCGCTATGGGTTTATCAAACCCAACGACCGCCGCGCGCTGGACTTGATGAACGCCGCCGCGGTGGAGGTCATGAAAGAACTCCCTGAC…
1.1	CADAFUBP00007627	AFUB_078250	19.9897	22.6858	16.1774	16.1568	Afu6g12240	9.34	1	Glycerophosphoryl diester phosphodiesterase family protein	ATGCATCTCACATCTCTGGTCCTCACTGTCGGCCTAGCCGCAGCCGCACCCTCGTTCAACCCCCGCGGCAAGGGTCACGACTCTCGTCCAGCAGTCACTAACATCCAGGTCGGACCTCGTCCGTACTATCTGCTTGACGCAATGGCCGACAGCCCGCTGAAAAAGAAACTCCAGTCGTGCTCGGAGAAGCGCATCAAGCACGCTCCCGCCTTCTCTATCTCCCACCGTGGTGGTCCGCTCGAGTTTCCCGAACACACTCGCGAGGGCATTCTCGCCGGTGCGCGCATGGGCGCAGGCATCATGGAATGCGACGTCGCGTTCACCTCAGACCGTCAGCTCGTCTGCCGCCACTCGCAGTGCGACCTGCACACGACAACCAACATCCTCACCATCCCGAGC…
1.1	CADAFUBP00001646	AFUB_016780	0.873998	0.83749	0.75444	2.75891	Afu1g17410	2.79	1	Probable beta-glucosidase M	ATGCACTCAAACGTAGGACTCGCAGGACTCGCAGGGCTCTTGGCCACTGCGTCAGTGTGCTTGTCTGCTCCAGCAGATCAGAATATCACCAGTGACACTTACTTTTACGGACAGTCGCCTCCTGTATACCCATCGCCTGAGGGCACTGGAACCGGCTCCTGGGCTGCCGCTTATGCAAAGGCGAAGAAGTTTGTTGCACAGCTCACCCCGGAGGAGAAAGTCAACCTTACTGCGGGGACTGACGCCAATAATGGCTGTTCCGGCAATATTGCAGCTATTCCGCGACTGAATTTTCCCGGACTGTGTGTCTCTGACGCTGGCAATGGACTTAGGGGAACCGACTACGTGAGCAGCTGGCCTAGCGGACTACATGTTGGTGCCAGCTGGAACAAAGCTCTA…
1.1	CADAFUBP00004098	AFUB_041810	3.83143	3.81738	2.76488	1.81523	Afu3g07260	3.33	1	Esterase/lipase, putative	ATGTCTCTCCTAATATACATCTACCGCAAAGTATTGGCGGTGCTCATCAGAGCTGTTGTCACACGTGGCAAGCGCATATCTGCAAATCCAGATGATGTCCTTCAGATAACGTCACGAGACGCGGGCAGACACTTGAGAGCTCACCTCTATCGGCCAGCAACTTCGTTGTCGCCATCGCCTGTCCTCATCAACTTCCATGGGAGTGGGTTCTTGCTACCGCTTCACGGAAGCGATGACGAATTCTGTCGACGAGTAAGTCGAGAGACAGAATATACAGTGTTGGACGTCCAATACCGACTGGCGCCAGAATATCCATTCCCAGCGGCCCTTAACGACGTGGAAGATGCGGTCAAGTGGGTCCTGCAACAGCCAGACAAGTTCGATTTGACTCGAGTGGCC…
1.1	CADAFUBP00008647	AFUB_088950	0.612067	0.0640834	0	0.919636	Afu7g02380	0.64	1	Ferulic acid esterase (FaeA), putative	ATGAAGGTACACTTCGATATCTTGCTATCAATCGCCAGTCTGGCTACAGCCACTGCCTCAGCAGGCTGTGGAAAGCCATTGCCCAATGATCAGGGTGCCGAAGGAATCTATCCAACGGACTTCACCACATCAGATGACACTCTTCGGCCCTATATCATCCACATTCCGTCGAACTATGACGAGAATAGAGCAGTCCCGCTTACTTTCTCTTTTCATGGGAGGTCAAAAACCGCGGAAAGTCAGGAGCAGCTTTCGCAATTCAGCAATGAAGCGTGGAATCCGGATGCTATTGCGGTTTATCCCCAGGGGCTTGATAACCAATGGCAAGGAGACCCAGATTCTTCTGGAGTCGACGACGTGGCATTCACCATGGAAATGCTCGACAACTTCGAGAAAAGA…
1.1	CADAFUBP00007890	AFUB_081020	0	0	0	0	Afu8g06780	0	1	Extracellular proline rich protein	ATGCTCCTCCTACCACTCCTTGCCCTCGTGGAGTACTGCTTCGGTCAGGGGATGTACTTCTGCACCGGCAGCATCTTTTGTGCTCCTGTTGGTGGCCAAATGCCCTTGCCAGCGCCACCGCCGCAGCCGCCCATTGGATTCCCAAACCCCGTCTTTCAACCGATGCCAATGCCCATGCCCGTGCCGGGGCCCGTACCAGGGTCTGTACCGTATCCTCAGCCACTACAACCCAGCTACTACTACCCGCATAACACGATCCCCTCGGGCTGGGGCGCCAACGGGGGCATGCCTTTCCCCTGGCCACCGAACTATAACACCTACAGTCCCAGCCCACACATGCCCCCTGTCCACCCCGCGCCGATGCCAGGAAGCTGCCCATGCAGCTACGGCCAGGCAGCG…
1.1	CADAFUBP00003307	AFUB_033740	0	0.0640834	0	0	Afu2g18050	0.18	1	FAD binding oxidoreductase CpoX1	ATGTCACATCGTATCCTTTGCGTCGCCTTCTGCGTTTGTTCTCTTGTTGCTGTGAGCTCGATTTATAGCCCCCCGTTTAACCATCCCATTGTCTACAGTAACAATGCCATTTGTTTTCAGCTTTCTACTTGGCGCATTCCTCAGCTGTATTTGGCTGTCCTTATCAGGAGGTTCGACCTGTCGCTGTCGACCAGGGGAGTCATGTTGGCCGTCACCGTCGGAGTGGGCAGCTCTCAACACCACTCTCAGAGGTCCGGCCTATCGCTCACATTTGCCATGACCCCTTCTATGATCACTCTGCTTGTCAAAACTTGCGTGATCTCGCAAAGGACAGCGGTTGGAGAGCCTCACAGGCCGGGCTGGGTTTGGGAGGTTGGTCGCACTGAAGACGAGACATGT…
1.1	CADAFUBP00006985	AFUB_071680	18.7509	17.1149	16.9757	13.0105	Afu4g14420	57.82	1	Secreted glycosyl hydrolase, putative	ATGCAATTCTGTATACCGTGGGGGGTGCTCCTCGGCCTCTTGTCTCTCGCTTCTGCGGCTGCGACCCAGAATGGAACCGAAGGAATCGATCTGTTTGAGGTCCATCTGCCGGTCAACTGGAAGGGCGCAGTGGCCAATGGGGTAAAGTTTGCCTTCGTCAAGGCCACGGAAGGCATCAACTACCGAAACCTACGCTTCCCTTTCCAGAATGCCGGCGCACGCGCAGCCGGGATCACCCATGGCGCAGTGCACTTCGCCGCTGCGGCAGAGAGCAGCGGAGCCGACCAAGCAGACTTCTTCATCGAACACGGGGGGAACTGGACCGCGGATGGACAGACGCTGCCTGGGGTGCTGGAGATGGAGGGCAATCTTGCGGGGAAGCTGTGCCATGGGATGACG…
1.1	CADAFUBP00001745	AFUB_017890	0.888699	0.450787	1.31693	0.671694	Afu2g00810	4.19	1	Purine nucleoside permease, putative	ATGCATCTGGTCAAGTCAATTGCAGCCGGACTGCTGCTCCCTGGCTGTGTGCTGGCATCAGCAGTTCCTAAGCCAGCGCCAGCGCCAGTAGGCCAGCATCATCCTCACAGGATCACACCCAAGGTGTTCATCGTCTCTATGTTCAAACCCGAAGCCGCTGTCTGGTGGAACATTCCTGAATTTGATCTCCTCGCGCACAACGTCACCGTGCCTGGTGCTTCGCCTGTGTATCCCGACGTCTACTGCACTGCCGACTACAGCATCTGCCAGCTCATCACCGGCGAAGGAGAGATCAACGCAGCCGTCACCGTCTCCTCGATCGCCTTCTCCCCCCTCTTCGACCTCACGCACACCTACTTCCTGATCGCAGGCATCGCCGGCATCAACCCCAAGGTCGCC…
1.1	CADAFUBP00001908	AFUB_019550	0.306033	0.0640834	0	0	Afu2g02460	0.27	1	Putative uncharacterized protein	ATGTTGAAACTTCTTGTATTTTGTCTCTTCTGCAGCAACACAAACTGTCTGCACCAGCCATCCGGTCTACATTTCTCAGTGTTCCATTCCATCCCTTCTCCTACATCAAAACACATCCATTCTACGCATATCATCCTTGAGCTTCAAGTATCACGATTGATTGAATCTCATTCGGGCCAGCCTCTCACGCTTCTCATAGCTTTCCCCAGGGCGCAAAGCGTTGTTGAGCGCTGTCTCTATCACCCGAAGCCGAACACCAACATCCTCGCGACGTGCATTCCACAGCTTCTAGTCGGAAACCCTCAGAACAAGCCAACCATGATGAGTCAGATACTGTCTCGTACTCATCAGAGTAAGCAGGGTCTAGTTAGAGCTGCCACCGGAGACGGCATAAACATG…
1.1	CADAFUBP00003786	AFUB_038670	20.5724	24.7281	20.6169	21.2469	Afu3g10490	166.51	1	DNA damage response protein (Dap1), putative	ATGTCGATCGCCACGCCCATCAACCTTATCCTCCTATCTCTCTTCGCAATCCTGGTCTACATGCAACTCCGCCCCAAGGCGCCCGTCGCCCTCCCGCAAGCTCCCCCGCCTGTCGTGTTCCGCACCTTCACACCAACCACCCTCCTTGAATACAATGGCGAAGGCGATAAACCCGTCTATCTTGCCGTCCGTGGACGAGTCTTCGACGTGACCCCAGGCAAGAACTTCTACGGCCCTGGCGGGCCATACGAGAACTTTGCCGGTCGCGACGCATCGCGTGGTTTGGCACACCAGAGCTTCGATGTCGAGATGCTCACTAAGGATCTAAAGGGTCCTCTGGATGACCTCAAAGATCTCAACGAGGAGCAGTTGGAGAACCTCCAGTCCTGGGAGGAGCGC…
1.1	CADAFUBP00001661	AFUB_016940	0	0	0	0	Afu1g17560	0	1	GPI anchored protein, putative	ATGAGGCCTCAACTTCTGCTTATCTATGCCGTTCTGGCTGGTGCTGAAACGACTGCAACTGTTGATCAATCCCCCCAAGAGCACTTTGGACTACACTCACAGTTCATCGACGAGCTTGGGGCTACCTATAACGTTTTTGTCAAGGACTTCCATGGCACGCATAAGATTCAATACATCAACTCAACCGACTTTATCCCCACAAGCCATTTCGTTCGATTCGATCAACACCCAAATCTAGACGAGAGAAACGTTTGCCGCAAAGTCGCTGATTGCATTGGTAACAGCACGGACAGTGCGGCGACTTGGTTAGAGGCTAAAGCAGCACCGACCGGTCAAATGTGCGGTAGCGTGGCGACCACCCTGTGGAATTATCTCAAAGCTGATGACTACGCGGTGGTC…
1.1	CADAFUBP00008351	AFUB_085740	3.5842	3.8274	2.26456	2.28707	Afu8g00830	93.86	1	Putative uncharacterized protein	ATGCCTTCTTTCCTTCTACTCCTTCTGGCGATTGGCGTTGTGCCCGTGTGGAGTTTCAGCCTGGATACCCCCACCAAGTACTGGAACTACACCACGGCCAGCCTGTCCAGCACCACGTCGCCAGAATGCAAAGCCGCCTACAGCGCCCACATCGACTGCGACGACTTTCTGCTCGCCCTGGCCGTGTCCAAGGAAGACCGATGGTGGCTGCAGGACTTCGACTCGGCGGTTTTTGACCGCACCTGCACGGCCACCTGCCAGTCGTCGTTGTCGGCTTACGTCGCGAACGTCGAACAGACCTGCAACAAGGCCCGCGACGCAGCATGCAAGACCAATGGCCCGGAGAATCTTGGGGACCCGGTGCTTGTGCCAGTGGTGACGCTGGGCCATATCCTGCAA…
1.1	CADAFUBP00002767	AFUB_028280	180.025	154.664	218.773	213.359	Afu2g12630	0	1	Allergen Asp F13	ATGAAGTTCACCACACCCATCTCTCTCATCTCCCTCTTCGTCTCCTCCGCTCTCGCGGCCCCGACGCCAGAGAACGAGGCCAGAGATGCGATTCCTGTCTCCGTGTCCTACGACCCGCGCTATGACAATGCCGGTACCTCGATGAACGACGTTTCCTGCTCCAACGGCGTCAACGGCCTTGTGACCAAGTGGCCTACCTTTGGCAGCGTGCCCGGCTTCGCTCGCATCGGTGGCGCCCCCACAATCCCCGGCTGGAACAGCCCCAACTGCGGAAAATGCTACAAGCTGCAGTATGAACAAAACACCATCTACGTTACGGCAATTGATGCCGCACCTGGCGGCTTCAACATTGCAACGAGTGCCATGGACCAGTTGACGAACGGCATGGCGGTGGAGTTG…
1.1	CADAFUBP00006184	AFUB_063580	4.45819	3.77333	3.61196	2.28707	Afu4g06500	17.65	1	Putative uncharacterized protein	ATGGGCAATTTCATTAGTTTGTTCCTCAAGGGACTTATCTTCCCCTTAAAGATCATAGTGAAGATCACAGCGCGTGTTATTGACTTACTCGAGGGAAAGGAACTGTATGGATTAGACCATGCTATTCTAAGTGTGGAGGTCCCTCCAGCAAAGGGAATGTGGATGAATATGGGGTATTGGAAGCACACAAGTTCTTTCCCCGAAGCCTGCGAGGCCCTATTAGAGCAAGTCCTGATCACAGCAAAGCTTTTAAATGAAGACCGAACACCAATCACGTTCGATGCAGACAATGATTTCCAATCGGAACCATTTATTCATGAAATGAAATTGGTTGATGTGGGAATTGGCTGCGGCGACCAGTCTCTCTACTTAACCAGGCGACTGTCTAGGAAGGCTGGC…
1.1	CADAFUBP00006479	AFUB_066570	9.63136	4.72336	5.16046	4.33011	Afu4g09450	6.73	1	Putative uncharacterized protein	ATGGGCCTCACCACCCCCGCCATCATCGTCATCGTCATCGTCGCCTGTCTGGCCGCCGTGTCGTTGGGCGCCGCGCTCACCCGCCAGCTGAACCCCGCCGAGTCCTACGAGAGCCGGTTCCAGCCCTCGCATGCCCAGGAGATGTATATGCGGTCGGTGCGGATGAGGACTCTGGGGACTTTTCGGCGCGAGAGTCTTTTTTCGGCTGCATCGCGGGGGATGGGCAGGGATCTGGAGAGCCGATCGAATGGTAACGGACTCCGTTCGCCCCGCCAGTTCCGCCTTCTTGGCACGCAGAGGGATCCTCTTGGCATCCCCCCCCTGATTGGCTTCCTGGCGCACGTGTGTCCCCTGCGCACAACCATTAATGACGGTGCCAAGCGGTCGGCCCATGCCAGT…
1.1	CADAFUBP00001050	AFUB_010700	0.291333	0	0	0.223898	Afu1g11270	2.32	1	Putative uncharacterized protein	ATGCGTCCGAGCCTCGGTGTCCTTCGAATCCTCCTCGTTCAGCTGGTCTTTGACAACAACATGCTCAGAGCTGCCGCCATGAAAGCCACTGCAGACACCGTATTTCGCCTATCCGGTCTCGGTGCCGGAGGTACAAGCCCTATCCTGGTCGGCCCGAGTATCCCCGTCCAGCCTGACGCCGGCGCGCATGACCAGGGCACGCCTCGCGAGGCCTGGGGCCTCAAGTCCGGACTCTACACGCCCCGTCAACTAGTCGAAGGGTTTGCGCCACTGCTGGACACGGTGGTGTTCCGGCTCGGTCCAGATCCACCGAACGCCAGACCAGCGCGGGCGCAACTGCTTGACAACCTAGCCGCTAATCTTGACATCAACACCCGCGAGGCCACGCTGCGCTTCCCC…
1.1	CADAFUBP00004085	AFUB_041680	0	0	0	0	Afu3g07400	0.49	1	Putative uncharacterized protein	ATGAAGTTCTCCACTTTCGCGCTCGGCATGTTTGCTGGTATGGCAGCTTCTGCTGCTATACCTGCTTCTGTCGTTGATGGCATGAACCTCTCTGACAATGGTCTTGGTACGTTCTTACCTCTTGCGTTCTGTCTTATCCCAATTGAGTCTCTTTCCTCTTCTTTTCAACCTTCCAACCAATCGTCTCATCCTACTAACATCTTTTTTTCTCCAACATCAATAGGCCTTGTCAACGCTGGTGATCCTGTTTGCCACAAAAATTCTGACTGCGGTCCCGGCATTGGTTACTGTTACAAGGGCATCTGTGTTGCCGACCCCCCCAAGGTTGAACGCGACGATCCCATCTGCCACAAGAACTCCGACTGCGGTCCTGGTGTGGGTTACTGCTACAAGGGAATC…
1.1	CADAFUBP00005439	AFUB_055560	312.545	217.583	210.667	228.944	Afu5g08030	531.92	1	Extracellular cellulase CelA/allergen Asp F7-like, putative	ATGCTATATCAGCGTCTCACCGCTCTAGGCGTTGCCGCTCTGGTCGCGGCCTCATCGGTCTCTGCAAGCCCTATGGCCAGGGGCGTTAAAGGTCGCTGTCGTGCTAAGTACAACAAGGCCGTCTCCCACGTCCCAACAACCCATGAAGCAACTCCGACCATAAATCTCCCGGTGGAGCTCCCAGAGACTCAATCTCAGTCCCCTTGGCCCACTGTAGATGAGATAGTCCCTGTCAAGAAGCCCCAGGCTGATGAGGATCCCAATGCTTCCTCTTCCTCCTCCTCTTCTTCCTCTTCGTTGTCAACGACATCTGCACTGCCCTCTTCTCCCGCTACCCAGGAACAAGACACCGTTTCGGCAGCTCCTGCTGAGCCTACAACAGCCGCTCCCGAGACCGTT…
1.1	CADAFUBP00001069	AFUB_010890	68.8561	100.558	93.3821	107.433	Afu1g11460	627.55	1	1,3-beta-glucanosyltransferase Bgt1	ATGCGTGTCAGCACCTTGCTCCCTCTCGCTCTTGCGGCCGGTACCGCTGCTGCCTCCAAGAACGGAACTTTGGGTTTCGCCCTGGGCAATAAGAACGAAGGCGGCAAATGCAAAGTCCAGTCGGACTATGAGACCGATTTCGATACGTTAAAAGAAGTGACCTCTCTCGTGCGCATCTACTCCGCGAGTGACTGCGACACCGCAAAGCATATCATCCCTGCGGCTAAGGCGAAGAACTTCAAAGTCGTCCTGGGTGTTTGGCCCGATTACGACAAATCTTTCACCGACGACTTCAACGCCTTGAAAGAAGCTGTCCCCGGAAACGAGGAGGTTATTGACGCCATCACCGTCGGCTCCGAAGTGCTTTACCGAAAGAGTCTCACCCCTCAGGCTCTGCTT…
1.1	CADAFUBP00004927	AFUB_050360	17.0029	22.518	14.5258	23.4457	Afu5g01830	2	1	Extracellular endoglucanase, putative	ATGCAGAACCAAGCCATGAAGGGGTTACGCGTTGCTGCCCTTGTGGCACTTTTCAGAAGTGCATGGGCCCAAGCAGGCAATTGTCCGGGAACCTTTACGTCCATATCTGCTGCTGACTTCGTTTCTCGTGTCCATCCCGGGTGGAATTTGGGCAATACTCTTGACGCTGTTCCTAATGAGGGCTCCTGGAACAATGCTCCAGTTCAAGCATCCACGTTTGATACCGTCAAGTCGGCTGGGTTCAACAGTGTACGACTTCCAGTTACATGGGCATACCACTTCACTGGCGACTCGCCGGACTGGACAGTGGATCCAGCTTGGCTGCAGAGAGTCTCTGACGTTTTGGATATGATTACATCCCGCGGCCTGTACGCAATCGTCAACGTTCACCATGACTCG…
1.1	CADAFUBP00007254	AFUB_074470	19.5955	18.1813	37.9669	21.1346	Afu6g08510	19.32	1	Cell wall glucanase, putative	ATGAGATTGTCTCTCGTTGGTGTGGCCATTGGCCTGCTTTCTTCCTCTGCCATTGTGACAGCTCAGACATACACTGATTGCAACCCATTGCAGAAGACTTGCCCTCCGGATCCCGCTCTGGGAAGGTCAGTCACCTACGACTTCACCAAAGGCTCGTCCCCCGACTTCAAACCAGTTGGGAGCCCCACCTACGACAGCAACAACGGTGCTGCTTTCTCGGTGGCCAAACAGGGTGATGCCCCGCTGATCCAGTCGAACTGGTATATGATGTTTGGCCACGTCGAGTTCGTGATTAAGACCGCTCCAGGCAAGGGCATTGTTAGTAGTGCAGTTCTGCAGTCTGATGACCTAGATGAGATTGATTGGGAATGGCTCGGTGCAAACAATCTGTATGTTCAG…
1.1	CADAFUBP00007852	AFUB_080630	149.78	212.028	232.185	213.344	Afu8g07170	0.43	1	Putative uncharacterized protein	ATGAGATTCCTTCCTTGGGCTGTTGCCATTCTCTCGGCTGTGTGCGTTCAGGCAAATGAATGGCACGCCTACTACCGGCTCACCTCCGATGCATATCAAGCCAAGTTCAACGACCTTGTGGGCCAAGGCTACCGCTTGAACTCCGTCAGCGGTTACGAACGCAACGGCCAGCCTAACTTCGCCGTTATTTTCGAGAAGCGGCCTTCTACGGCCTGGAGATCTCACCATGGCATGACTTCTGCCGCTTACCAGAAGAAATTCGACGAATATCTCAGCCAGGGATACCGTGTCGTCCAGGTCAATGGCTACACGGTCGGCGACAAAGTGTACTACGCTGCGATTTGGGACAAGTCCCCCTCGGCCGGCTGGGTCACCCGTCATGGAATGACGGTCGAGTCG…
1.1	CADAFUBP00001451	AFUB_014800	9.58726	9.83583	11.6403	14.3857	Afu1g15250	54.27	1	Autophagy protein Atg27, putative	ATGCGAATACAATCGAGCCTCTCATCGTGGTTCCTCTCCTCCGCTCTCTTCACCGGTCTAGCCTCGGCGTCAGGATCGTTCGACTGCCGTAATATCATCGCAGAGGGGATCAAATACGACCTCTACGGCTTGCACGGCGTGCACACGATCTACCATGTCGACAAGGCGGAAGACTACATCGTGAACACGACCTACGTGCTGGACATCTGCAAGGCGCTCGGCAAGGCCTCGATCCGGGGGGATCTGAAATGCGGGACTTCGAAGAATATCTGCGGATTCCAGTACAAGTATACCCCCGACGGCTCGGAGGAGATCAGCCATGCCTTCCCCATTGCCGGACTGGACCCCCTGGGTCACGGCAGCAAGGACGCCGAGGTCACGCGGCTGAAGGGAGATGGG…
1.1	CADAFUBP00006885	AFUB_070680	3.00153	3.50698	1.54059	2.71474	Afu4g13750	1.03	1	Neutral protease 2 homolog AFUB_070680	ATGAAGGTCACTATTCTCGCTTCTGCCATTCTGGCCCTCATCAATGGTGCTCTGGCTCTTCCTGCCAACACCCCGACCCTGGATGTCACCCTGACCCAGGTCGACAACACTCGCATCAAGGCTACCGTCAAGAACACTGGCAACGAGAAGGTCACCTTTGTGCATCTTAACTTCTTCCAGGATGCTGCTCCTGTCAAGAAGGTGTCGCTCTTCCGCAATGCCACCGAGGTCGAGTTCACCGGAATCAAGCGTCGTCTCCTCACTGAAGGCCTCTCTGACGATGCCTTGACCACGCTCGCCCCCGGCGCCACCTTTGAGGACGAGTTCGACGTCGCCAGCACGGCTGACCTCACCGAGGGTGGCACGGTGACCATTCGCACCGATGGGTTTGTCCCCATA…
1.1	CADAFUBP00006430	AFUB_066060	0.9181	1.41204	0.346755	12.9269	Afu4g08960	32.45	1	GPI anchored cell wall protein, putative	ATGAAGAATTTTGCCTCTCTCGCGGCTCTTGCTGTCGGAGCCAATGCTCTCGTCACCAGAGACAACACCTGTTGCTTCCATCTGGCCGCTTCTGGCGGTGCCTCTGGCCCCATTGGCCAGCTCGATGATGGACAGAACCGTGTCTTCGGCAACCTTCCTGAGGGCGAGTTCTGCATCAACTCCGATGGCGGAATCATCGATGGCCACGGACGTGGATGTATTTTGACCCCTCCTACCACCCAGTTCCAGTGTGATGCTGGAGCCCAGCCCACCGCCGGCTTCTCCGTCAACGCCCAAGGCCTGCTCACCTACAACGGAAAGACCGACTTTGTCGCCTGTGAGACTGGTCAGAATGGAGGACTGAATATCTACACCTCTCCTAATCCCAATGATGTGACT…
1.1	CADAFUBP00009464	AFUB_097340	0	0	0	0	Afu6g00160	0	1	Ser/Thr protein phosphatase family protein	ATGATGCGGTCTCACACTGCGCTTTCCATTGCAGCGCTGCTGGCACTTGCCAGAGTGCCGTGCACTGTGTTCGGCGACAACATTATTTATCCTCAACAACAAAAAGAAGCATTCAACGCAACTGAAATACCCCGAGCTCCTCTCCCCTGGGGGAGGGTCAACTTTCTGCACACAACGGATACTCATGGATGGCTTGATGGGCACGCAAATGTACCCAGCTGGGGTGCTGACTGGGGCGACTTCGTTTCCTTTGTCATGCACATGAAAGATAAAGCCTTACGCAAGAAGGTAGATCTTCTTCTTATCGAGAGTGGAGACTTCCATGACGGTGGCGGCCTCAGCGACAGTACAAGCCCCAAAGGAGCTGTGTCAGACAGTATCTTTGAGAACATTGATTAC…
1.1	CADAFUBP00007544	AFUB_077400	551.648	364.26	386.974	373.952	Afu6g11390	147.87	1	1,3-beta-glucanosyltransferase gel2	ATGCTTCCGACTTACGTTCGCCTTTTCACGGCGGTCTGCGCTCTCGCGACCACTGCCAGCGCCGTCGTTCCCATCGAGGTCAAGGGAAAGGACTTTGTGAACAGTAAAACCGGTGATCGGTTCCAGATCTTGGGTGTCGACTACCAGCCCGGCGGTTCCTCTGGCTTCACCAAGGACAAGGACCCTCTCAGCGATCCTGATGCATGCTTGCGGGATGCCGCTCTCATGCAGCGTTTGGGCGTTAACACCATCCGTATCTATAACTTGTCGCCGAGTCTCAACCACGACGAGTGCGCATCCATCTTCAACGCAGCTGGTATCTACATGATCTTGGATGTCAACTCGCCTTTGTATGGCGGATACCTCGACAGAACCGACCCCGAAAGCACCTACAATGAT…
1.1	CADAFUBP00003604	AFUB_036820	2.6514	8.45044	1.97998	2.49084	Afu3g12340	2.4	1	Putative uncharacterized protein	ATGCTCCTCGCCTTACTTCGACGGGGCTTTGTCGCAGCGATCTCGTGCGTATCATCGTGTGTGGCACATGACTCCCGTCACTCTCGACGTACGGCGTCCGTGGCCTCCTCGCCGCTCGAGTCTATTCCAGGATGTGCTTTGAGTTGCGTCAAAACCTTTATAGAATCTGATTACCCAACGAACGCGTGCGCCAGCCTAGCCCTAGATTGCCTGTGCAGGACGAACACGAAGAGTGGTTATACCCTAGGCGAGGCAGCTTTGCGCTGCAACCTGTCCTTCTGTTCCATGACTGTGACCGAAAGCTTCGATGTATATAACATCTGTGACTCGGTAGCTGGCGCCGTTCCAAAGACGCATGCTACCATAACCGCCACAATCATGTCTACCATCTACCCGACA…
1.1	CADAFUBP00006193	AFUB_063670	0.582666	0.128167	0	0	Afu4g06590	8.58	1	Putative uncharacterized protein	ATGGGACCCAAAGCCTACCTATCACTCCTCCTCCTCCTCACCGTGGCCATCGCCTGCGCTGCACCAATCCGTCGCCCGATTTCGGCCCTCCACACCCGCCGGGACCCAGGACCAGACGCAGCAGCAGAAAGCCTCGACTCACTGCTACCGTCGCCGTTGGACTTGCCGTTGCCCAAGCCGGAGCCCCTAGATGTCGATAGCATGCTTGCGCATTCGCCGCTCAGTGACTTTTACAAGATCATTAAGGAGGAGGTTAAAGTTGATATGCCGAATATGAGGCATAAGAATCGGCCTGTATGA
1.1	CADAFUBP00002629	AFUB_026890	17.5708	16.9039	17.0391	20.2591	Afu2g11130	41.05	1	NOT2 family protein	ATGGACGGACGAGCCATCTGGCTAGCCCTCTGGGCCTGTCTGCTAGAGATCGCGCCGTCGCTTTCAATCCACTGTTTTGTTACGTTTGCGCTGATCAACCATTACTTCTCTTCAGGACCCGGGCCACAGCCTCTGAGAGGCATGTCTGGTTTCCCCGCACAGCAACAAGCACAGGCTCGAAACGCGACACTGGCCTCGGCGCGCTTGCTTAACGGAAAACTCGCGGCGCCAACTGGAATTTCAACTTACCTGTTAGCGGGACACCAGGACTACAAGGAAATCAGCAGCGCAACGTTGGAGCTATGGGGACATTTGCGCAAAGCATTAGTGGGGGATCGCAGCCTGCTACACCTCTTGATCTCTCACTTCCCTTCGCTATCAGGAGCGCCTCAGCAATCC…
1.1	CADAFUBP00009723	AFUB_100040	24.2301	17.1247	19.6095	27.0918	Afu4g03090	75	1	Putative uncharacterized protein	ATGAGACTTTCCTACCGTGTCGGGTTAGCCGCCCTCCTAATCCTCGCCTTCGTCCTGATCAAGCGCCATCTAGATTCCCTTCAGGATGGTTCGCACGTACCGTCCTCCTGGCAGTTCAGCAACGTGGTATGGGGCGGCGCTGCGGAGCCTGTCGCTACTCCCGCCAGCAAACCTGAAAAAGAAAAACCTCAGACACCGGCCCCGGCAGTAGAGCAATCTCTTCCAATCAAACAAACCTACGAGATCACTCCTATTATCGTTCCCAATGACCGTGTGATCGTGATGGCCAGATTGAGCCGGGAGGATACGTCATGGGTGAGCACTGATTTGAATGAATGGCGCAATTTCATCTACACCGTTGATGACGTGAACGCGGCTCGACACACCCCGAAGAACAAA…
1.1	CADAFUBP00003175	AFUB_032390	2.6955	4.16444	1.7947	3.43452	Afu2g16720	48.61	1	DUF1237 domain protein	ATGACTCGTTCACCTGCCGTTTTTCTCGCCCTGGCAGTCGGGCTTCAAGTCAGCGGCACCGCAGGGCTTCGAGACGAGCCTGCCATTCTGCGGCGAGCTTGTCCGGACTATGTCTCATACTCGACTGTACCGCATCCCCCATATAGTGGTGGTCCATTGAATCTACCCTTCCAACGGCCAGCGATAGAATGTCGCACCTTTTCATCCCCAGAGGTGGAGAAAGTTACTGACGAAGTTACGTCCCGTATGGTGGACAAGGATTTAGCTCAACTGTTTCGAAATGCGTTTCCCAACACCTTGGACACGACCATCCGATGGCACACCGATGGCTCAACTGCGGCCAAAAAGACAAAGAAGGATGGTGCTCAATGGCAAGGACCACAGAGCTTCATCGTAACT…
1.1	CADAFUBP00004093	AFUB_041760	26.3135	23.0385	12.878	24.4374	Afu3g07310	189.52	1	Putative uncharacterized protein	ATGGCAGCACGATTTGGAACCCGTCCACTACTCATCCTCGCTCTGCCTCCGGTGGTACTCGGATACAGCATCCACAGAGGCCTTAGCACGCTAGAGGCACGATATCCCCCTCTCCCTCCTGAAGCAAGAACTAGCATCGCTCTGCGCACTCCACAGAATCCCTCAACTCAGTTTTGTGCATATACCGATGTCTACGCGGCTCGCGTACCAGTCAAAGCACTGCTGCCCCGAGCTCAAGGGACAGATGACGCTCCTGATAAGCGCAAAAGTACAAACTGCGAGATCACTAGCGCGTGGGCACGGGCGTTCATGGGCAACAAAGTTCTGCGCGCAGAAGGCAGCCTTGTTGGCCTCCTAACTAAAGGAAAGTTTTCTCCTGGGAACACTGGTGATACACCT…
1.1	CADAFUBP00001381	AFUB_014090	6.78886	13.7894	14.6898	26.968	Afu1g14560	317.37	1	Probable mannosyl-oligosaccharide alpha-1,2-mannosidase 1B	ATGCATTTACCCTCTTTGTCCGTGGCTCTGGCCCTGGTGAGCTCGTCTCTGGCGTTGCCTCAAGCGGTTCTGCCCGAGAACGATGTCTCGTCACGCGCGGCGGCCGTCAAAGAGGCCTTTTCCCATGCCTGGGATGGGTATATGAAATACGCTTTTCCTCATGATGAGCTGCTCCCTGTTTCCAACAGCTATGGCGATTCAAGAAACGGTTGGGGTGCATCTGCGGTCGATGCCCTGTCCACCGCAATTGTGATGCGCAACGCGACGATCGTCAGTCAGATTCTGGATCATATTGCCAAAATCGACTACTCCAAGACTTCGGACATGGTCAGTCTGTTTGAGACCACCATTCGGTACCTGGGCGGCATGCTGTCTGGATACGACCTGCTCAAAGGGCCC…
1.1	CADAFUBP00000299	AFUB_003060	0.306033	0.32262	1.10119	0	Afu1g02660	1.03	1	F-box domain protein	ATGTCGGATAAGATCAGTTTCCTACCATTGGAAGTACTTCTCTCCATCCTGGCGTACCTACCTTTTGAGTCTCTCCTTGCCTTTGGAGAAACGTCTCGCGCGAATTTCAAGTCTCACACCCTTTGCCTCAGACGTCTTCGCGTCGGAGTGTTCGAAAAGCGAGTCCACTCCATGATATCTCTACTTCAGGCAGGCTGGGCTACTCCCGATCAACTTTCATCGTCCAGTGAGAATGATGGTTCCAAGAGTGACTATACCATTTCCGTGATCCAACCAGGCATCTATGCACAACAAGAGTTTGACCGGGAGCCGCATGCTAAATGTAAACTGCAAAAAAGGGGGGACATAAGCCCACAAGACGCTCAGGAGCAGACGGTACAGGCACAGAACAAAGTTCTT…
1.1	CADAFUBP00007748	AFUB_079470	0	0	0	0	Afu1g01320	0	1	Endo-polygalacturonase, putative	ATGGTCACCATGCTTAAGCATGTATTGCTAGCCACTGCAGCGGCTTTCCTAGTCTTGAACGTCGTCGCTGGAGAGTTATGCAACAGTACAGCACCTGTTGTGGTACATCCGACTCCTCCCGGTGTTAGCAAATATGACTCTTTTGCGGTTCATGTGCGCTCCAATGCTGAGAAGACACAAGAGTACACTGTGCAACCGTTCCTTGTCCAAGTCGGCGAGGCCAATACCACCAGCGGAGCGAGTATCGTGCACAACACTTCCGTCGCATACTTTGATTTCTGTGGCTCCGTCCAGGTATCGTTGACTTCCAACAATGGCCCCATACATTCCGTTGTCGTCCGTCCGCACTCCTACAACATCGTTCCCAACGTGCACGGAGACGTTGTCACTTTTTCGCTT…
1.1	CADAFUBP00004070	AFUB_041540	0	0	0	0	Afu3g07580	0	1	Putative uncharacterized protein	ATGCATGTGAGTAGTATAGAGCTCATATCACTCTTCAGCTTTCTTTCATGCCTCCCCACCAGCTCAATCCATATTGTCAGCCTCAAAATGGAAAGTGAGTGCCAGTGTGAAGGTGGCAATAAGGACTTCCCTGCTGGAAGCGTCATGAGGAAGTTCGAGAACGCCATTTTCCCAATCGCAGGGAGTCTTTATCGCATGGAGAAGATCCTCTGGGAGCGTTACAACACTGATTACCACCAGCGCAGGGCTGTGTTCGAAGCCGAGGAATGCAAGACCAAGGACCCCGTGGTCGTCAAGTTCTTCCTGGAGGCAGACCCATTCATGAGAGAAGAAGAGAGAGGCAAGCGAACTATGAAAGACGATGCCGCTGACCTTTTCCACAACGAATGCGAGATCTGG…
1.1	CADAFUBP00009763	AFUB_100440	0.597366	0.833085	1.10119	0.695738	Afu4g02710	1.05	1	Putative uncharacterized protein	ATGGGCTTGATAACTCATAACTGGCTTCCCTTCGCTCTCTGTATAGGATTTGCTTACAGTCGAGCTGCTATCACGCCAGGGGTCACGGAAGTAGACTTGATATTTCCGCGCAATGAGAGCTATTCTCCCTCCCCAGTCACTCCCATTATTTTCGCCATCCAAAACCCAAGCCTCCTGTCAAGCCTCAACCCAGAGATTACTTATTATATTGAGCAGCAGAATGTCAACACCAATGAAAGCGTCTATAACTCTGGCTCTATCCGACTTTCGAGGATCAATTATACAACAAGTGACCCTTACTACCTCTATTGGAGCACCGGCAAGCTGGACATCGAGGGGAGCTTTGTGTTAGCCTGGGAGCTACAGATGAACAACTGCTCTCACTCTCCGCAAAGCGAC…
1.1	CADAFUBP00001715	AFUB_017580	0	0	0	0	Afu2g00520	0.39	1	Putative uncharacterized protein	ATGTACTCTCACACGATTGTGAGTTCCTTCTTTGCATCTTGCTGCCTGTCAGGCCTGGCGACGGCGTCGAGTCCTCTCCATGATGCCGACGGCAAGCCTGACTACTCCTTTGACGAGCTCTGGTCTCTGGAGACAGGTTTCTGGGATGTTTTTCTCTACCCGACAAACGTAGCACAGATCAACGCCACGGATGACTCCGTCTTTGCCGAAAATGTGCAAGGTCGAGTGGACATCACACGCACGTTTGACGGCCGCGAGCTCAACAACGAATATATCTTTGGACTTTTCTCCGATCCAGACCACCTTAGTCTCGTGGGCGTCCCCATCGCATACAGCATCACCCAGTTCACAGCCAATGACGACATCGCCTCGGCCACGACAGTCGTCACCTTCAACTCG…
1.1	CADAFUBP00008850	AFUB_091030	247.563	213.714	198.528	204.986	Afu7g05450	1438.08	1	SUN domain protein (Uth1), putative	ATGAAGTTCAATACCGTTGCTCTTACTCTCGCCACAGCGGGTTCCCTGGTGACCGCTCAACATCACCACCAGCATCGTCACCACCAGCACAAGCGCGAGGACGTGGTCGAATCCAGTGCCACCGTCGTGCAATACGAGCTGGATGGAAAGCCGATTTCTCTCAAGCAGGTGTGCGCCGGTCTGGCTGATAACACACTCAAGTTTGCCAACAACGACCATCCTACCGGCATTTGCGACAACCTGAGCAGCGCCGCTGCTCCTGCCTCCACGCCTGAGGTCACCTCGGCTTTTGCCCCAGCCCAATTTATTGAGCTCTCTTCCGTTGTCACCTCGGCCACCCCGACCTCAGCTTCAAGCTCAGAGACGGTCCAGACCCCTGCCGCCTCCAGCAGCTCTGCT…
1.1	CADAFUBP00008799	AFUB_090510	0	0.258537	0	0	Afu7g04950	0.63	1	Lipase, putative	ATGTTTCACCCAGATATTTCGGCTGGGCTTCTAGCCAATCTAACACTATTTTCTGAATATGCCGCTGCCTCGACGTGTGCAGCAAACTTCAACTCACATACATTATCGAAGGTAGTGTGTGATCCAGGTGTATGCCCAACCCTGGAGCAGACAGACACAAATGTCATGGTTGGGTTCATGGGTATACATCATCCGGGTAACGTCACTGGCTTCGTGGCAATTGACAACACAAATCAATTGATCGTTCTGTCATTCCGCGGTAGCCGGACCCTAGGCAACTATATCACTGATTCCAAATACCAGCAGGTGCCTGCTATTTGCCCAGGTTGCCAAGTGCATAAAGGCTATTACTGGGCCTGGGGAAACTTTTCAGCATTTATAATGCAACCTATAAACCAG…
1.1	CADAFUBP00001002	AFUB_010210	3.24876	4.08373	2.88799	3.66234	Afu1g10790	31.76	1	Alpha-1,2-mannosidase family protein, putative	ATGACTCTTCTATCACTGTTCCTTCTCTCGAGCATCCCATTAGCTTTGGCCGTGACCAATTCCACATCTCTAGACTACGATGTTCTGCAATACGTCGATCCACTCATTGGAAGTGCCAACGGAGGTAATGTCTTTGCTGGTGCATCGCTTCCTTATGGTATGGCCAAGGCGGTAGCCGACACGAATTCCCCGAGCAACCAGGGAGGCTTTACACTCGATGGCAGCAATATAACTGGTTTTTCTAGTTTGCACGATTCTGGCACTGGAGGAAACCCATCCCTCGGAAACTTCCCATTGTTCCCTTATCCCAAATGCAAAGGTGACGATGTCAATGGTTGCGCTTATCCGAAGAAAGAGCGCCACATCGGATATCATGCGGACTCGGTCAAAGCTTCTCCT…
1.1	CADAFUBP00003309	AFUB_033760	18.6213	11.3496	8.61886	7.31684	Afu2g18070	0.4	1	Metalloproteinase, putative	ATGCATTTCTTCCAGGCCCTTGTTGCTCTTCCTCTGATTGCGGGTGCTGTTGCCAGCCCTCTGGATACACGCGCTACCCTTGAAAACTGCAATGATGAGGGAGTTCGAGCAATCAACAACGCACTCACCCAGGCGGCCGAAATGGCCAATTCAGGCGCCAGCCTCATCCGCAGCGAATCCGACTACTCATACAGCCTCTTCCAGAGCTTCTTCAAGACCAATGACGCGCAGGCCCGCAACCATGTTGCGGATGTTTTAGACACGATCGCCACAGAGGCCACGAACGGGAACCAAGGCGTTGTAACCTACTACTGCACTCCAGAGGGCATTGAATGCACTAACAGTCACTCTTTTACCATGACTGCCTATGGTGACACGGACGGAACCTACGGAAGAGTC…
1.1	CADAFUBP00006493	AFUB_066710	4.13746	0.64524	3.33529	3.18658	Afu4g09600	5.06	1	GPI anchored protein, putative	ATGAAGGGTTTGGTCGGAGGAATCCCTCTTGCCCTGCTGGTCGCCGCCGTCGCCAACGGCCATGGCCAGGGGTTAAAGGAGGACGGCCCTGTTACAGTGATCGGTGGCCCCAGTGGTGACGACGGTGGGAACAATGTTGCTGTCGAGTTCGCCGGGAGCTACAATTCCGGTGTGAAGGACAGGTACAAAGACGACCACTCAGTTAATCTGAAGAACACCGTGGTCGCGCACGCCCCACCTCATCCGCCAGTGCGTGGTTCCCATAAGCGACATCATCCCGCGGTGACCGTTATCGGAGGTCCGTCGGGAGACGACGGTGGTAACAGTGCGGAAATCGAGTTTGATAGTTCATATGCCTCCGCCGTGGAGGACTGGTACAAGGACGATCATTCCCACGAT…
1.1	CADAFUBP00004384	AFUB_044690	0	0	0	0	Afu3g03540	0.07	1	PKS-like enzyme, putative	ATGGGGCTGCGAGCGCTCGCCCAGCTCGGCCTGCTGGCTGCCCTGAGTAAGGTGAGCACGCCCGTGGACAAGTTCAAGCGGCTCGACCACCAGGGACGCGATATCGGGGACACCATGTTCTTCACGTATTTCCAACCGAGGGATTTGCTGCAGGTCCTTTGGGAGTCTCTCCCAGCCGAAGCGCAATCGAAGACGCACGCCCAGAAAAAGGTTTCGGACATCAAGACGACCGAGACCGGTGTCGTGGTGAGCTGCACGGATGGGACGTCCTACGAGGGCTCGATGGTCATTGGCGCGGACGGCGCGTACAGCGTGGTGCGCAAACACATACAACTGATGGCTCTCAGGGAGCAGCCAGCGGCGAAGGAGGAGCGACCCTTCCTCACCACCTACCGCGCC…
1.1	CADAFUBP00001855	AFUB_019020	16.3908	16.977	13.017	16.201	Afu2g01940	102.04	1	Putative uncharacterized protein	ATGATAAGTTGCGTCGTCATTTTGCTCTTGGCCAGTCTGGCAGCAGCCTTGTCCGCCGTCCAGTTCCCTGACAATGCGAATCACATATTCAACGCCATCCATTCCTCAATGAGACAATGGGGCTCGTCCCTCCATCACAATGGCATGTCGTTTTTCCTCGCATCCGTGCCTGCAGGCACCCAGCTGTATCATGGCACACACCAGCGGGATCGAGTGAATGGAACAGAATGGCTCGCCTTTGAACCCGAACACGCCATGGTCTTTGCCGCGTTCGGACCAGGTCGTGGACCTCCACCTGGCGGTCCGGACAGTCCTGGTTCTGATGATCCACGCAGGCCTTCGTTCCAAAAGCTCCTGGCACAGATTGGCGAGACGGAAAAGGACAAGGACCCCGAACTT…
1.1	CADAFUBP00006704	AFUB_068840	14.6281	13.0424	13.8561	19.1357	Afu4g11840	68.88	1	Glyoxylate reductase	ATGGGTTCCACCGGTACCAAACCTAAGGTCCTCCTACTTGGATCCATCGTCCATCTCTTCTTCGCATCCAGCGCACACAAGACATGGCAATCGCTATCCGAGATTGCGGAACTGATCACTCCCACTGCCACGAACCGCGCAGAGTTCCTGCAGGAATGCCGCTCCGGCAAGCTGGACGGCGTCGTCGCCGCCTACAGAACCTTCGACTCCATCACCATCACCGGCTTCATCGATGAGGAGCTCGTCAACGCACTTCCTCGCTCAGTCAGCTTCCTCGCGCACTGCGGCGCCGGATACGACCAAATCGATGTCCACGCCTGCAGCGCTCGCAATCCGCCCCTGCGCGTCTCCAACGTCCCCACAGCTGTGGACGACGCAACCGCCGACGTGAACATGTTC…
1.1	CADAFUBP00007597	AFUB_077940	0	0	0	0.223898	Afu6g11960	0	1	Putative uncharacterized protein	ATGACCTTTAAGGCCATCTTTCCCATTCTCTATGCACTAGGACCTGCCCTCGCCCTCGCCCAGGGAAAGCGCGGTCTCGCGTATAACGACGGCGCCCTCGCAAATCTCTTCAGCGGATATAGCCACGTCACCTGGGGTTACAGCTGGGGCTACGAGCGCAACGGGCTCGGCGCCTCCTTGGACTTCAATCCCATGCTCTGGGGCCTGCCCTCCTCGCTGGACCCCCAGTGGACCGCCGCCGTTCACGCAACCGGCGTCGAAGCCATCCTGGGCTTCAACGAGCCTGACCTCGGCTCCCAATCGAACATTAGCCCCGCCGACGCGGCCGCCGGCTACCTGGTGAGCCTGCAGCCATTCGCGGCCCAGGTGCGCATTTCGACGCCCGCGGTGACAAACGGT…
1.1	CADAFUBP00004905	AFUB_050140	4.76423	0.913796	2.76488	1.59133	Afu5g01600	0.71	1	PHP domain protein	ATGAAGCACATCTGTTCTATTGCCTGGCTGGTTCCGCTTTTGGAACTGGCCATCGCTGCTCGAGCACCGATAAAGAAAACCTTGACCGGCCACATTGACCCCTCGCAGGTCTTCTCCTTTGTCTATGTGCCTTTTGAAGTGGAAGTCGGAACAACCTCCATATATGTTGTGCAGAACTACTCGAACAAGGGACGGGGGAATGCCCTTGATCTTGGTGTCTTCGATCAGCGAGGATACCAGATGATGGACGCACAAAGTGGCACCACGGGCTCTCGAGGCTGGTCTGGCGGTTTCAGAAACAACTTCACCATCACGCCCACCTGGGCCACGCCCGGCTACAATCCCGGCGCCATCGAGCCAGGCATCTGGAACGTCGTGCTCGGCCCATACGAATCCGTC…
1.1	CADAFUBP00005018	AFUB_051270	38.7433	29.0983	25.5879	17.0485	Afu5g02740	47.13	1	Alpha-1,2-mannosyltransferase (Ktr4), putative	ATGGCTGTGGCGAGGCCTATACGCATGATAGGTGCAGCATGCATCCTACTGTGTCTCTTTCTGATCTTTCAGGTCAACCAAAGTCACGGCCCATCCTTCATTAGTAAGGGGTCAAAGGAGTATAATGGCATGAAGAGAGATCCCCTTCTAGATCCAACCGGCGAACCCGAAGGTCATTTATGGCGAGCCGACGACAACGACTATGCCCCCAACAGCGCCCATTCCGCCCGCACGAACGCTGCTCTCATTTCCCTCGTCCGTAATGAAGAGCTAGAAGATCTTATATCGACGATGAAAGACTTGGAGCGGACATGGAATAGCAAATTCAACTACCCCTGGATCTTCTTCAACGACAAGCCCTTTACGGAAGAATTTAAAAAGCGCACACAAGCAGAGACG…
1.1	CADAFUBP00008823	AFUB_090750	0	0	0.346755	0	Afu7g05170	0.49	1	Putative uncharacterized protein	ATGAAGCTCAACGCTATCCTCCTCTTCTCCCTCATTGGCCTCGGCCTCGCGACTCCGGTCACTGTCGATGGAAACCTCACTACTCCTGGCGACAACACCGACCTTGACAACGACGGCTCCCTCATCCCCCATCCTCCCTGCGATGCCAACGGCGACTGTCCCCGCTACTTTGGCTGCAGAAACGGATGGTGCTACTGCCTCCCTTTCCATGTATGA
1.1	CADAFUBP00006948	AFUB_071320	13.2864	20.1675	10.661	14.0179	Afu4g14170	0.9	1	Putative uncharacterized protein	ATGAAAGTCTTCAGCTCCATCCTTGTTCTCCTGTTTGCGATCTTCCACCTCTGCCTCGCAGAAGACCACCCAGACCGGTTCCCCGACCAGAAACAGGTCGACAAAGACAACTACGAGGCCGTGACCCTAGCCGCAGCGCAAAAGGGTGTCCAGCTCGAGCACGGCAAACGCTACGCCTTCCGCGAGAAATGGGCCCCCGCCTACGGCGAATACATGTGTCTGCCTGACTACTCGCACGTGCGGCTCATCGTCGGCCAGTTCTTCAACTCTAACACGCGCTCTGGACGGCAGGCTTTCTCCGCCAAAGCCTTTGAAATGATCAGCGACGAGGCCGAGACAAAGCTCGGGCAGACACCCGTCGGTGGGAAGGTTGAGTCTCAGGTGACCGAGAATTGGTGG…
1.1	CADAFUBP00005454	AFUB_055710	0.888699	0.32262	1.07073	0	Afu5g08180	5.1	1	Cell wall protein, putative	ATGCATAACGTCAAAACGCTCCCAGCGCTGCTGTGCCTTCTGCTCGCGGTTGGCCCTACTGCTGTTCTCTCTGCTCCCATTGCTGATGTCGCAAGCCTGGACAAAAGGCAGGTCACTCACAGCAACACCGATGCTGCCTCCGTCGTGGGCGCCGGCATCCCCGATGGACCCAGCTTCAACCAAGGCGACTTCTTCTCCACAAGCAGCGATGAACAGCGCGATGAGGACTGCGACGAGGATGAGGATAACGATGGCTCATCCTCTAGCCCGAGCGCGAGCTCAAGCAGCAACACCGGCGCCGCATCTTTCATGAACGCGGGCATCCCCGACGGACCCAGCTTCAACCAAAACGATTTCTTCTCTACGAGCAACGATGAGGACCGCGATGTGGGCGATGGT…
1.1	CADAFUBP00000644	AFUB_006560	40.4472	28.6472	35.2232	28.5157	Afu2g14970	392.64	1	Trimethyllysine dioxygenase, putative	ATGAACCCTTATACCTCTCTCAGGGCACCCGGGGCCTTGAAACATGTCTGCGCGAGGCATTTTAGGACCGGACTTCCTACGAAGTACATGCGTTTGACAGTCGGCTTCCGGGGCCTGCAAAACGCAGTCCGTCCTTTGACGCTGAATCGGCACCCCATGTCCATCCGCCTTTACTCAAGTATTCCGCCAGAAATCGAGACGACATCTGTGCAAGAGAAGCAGACTCCTCTAGACACTTTCTCAGAGAGTGAAAAAAAGCCCTCACCGACGCCTTCACCCGAGACCTCAGTGACTGATGAAGTGAAATCTCCATCAGCAGCGCCTGTGAACGAGACACCTTCCATAGAGGCAAACGAAAACACACTGGCAGATGGAGACGGTACAGCGTTTAGTGATGGA…
1.1	CADAFUBP00001490	AFUB_015200	2.37476	1.17013	0.346755	0.695738	Afu1g15670	149	1	Laccase TilA, putative	ATGGGCTTCTTTCGCGATGGACTGACTTCCTTAGGCCTGCTTCTGTTATGCTTTGTTTCATGGGGATCAGCTGGTGTGGTGCGCTTCAAAATCACACTGACATGGGAGGACTGGACTCCGACTGGTATTGCGCGGAAAATGATTCTCACCAATGGCCAATTTCCAGCTCCGCCATTGTACGTGCGACAGGGCGATGATGTCGAGTTTTTGGTAGATAATCAACTTCCCTTTGCTACCGCAGTCCATTTCCACGGTATTGACCAAATGGGGACGCCATGGTCCGATGGAGTTCCTGGTCTTTCGCAAAGACCCATTCCGTCCGGCAGCAGTTTTCTTTACAAATGGAATGCGGGACAGTATGGCAGCTATATGTATCACGCTCACAGCAGAGGGCAGATT…
1.1	CADAFUBP00008259	AFUB_084830	18.1976	26.161	18.1762	32.0263	Afu8g01770	2	1	Putative uncharacterized protein	ATGGTGCGCTTCTCCTTACTCCTGCTGGCCTCGGCCATCTCCCTTACCGCAACAGCATCCAGGCTCAAGCGCGATACTCTCAAGCCCTTTCAAGAAGGCCGCTTCGCGCCATCAAATAATGCCTCCACCTCGCTAGCATACGACAACAATCTCCTCCCGCGGTACTACGACTGCTTACCAGGTGCTCATCTGTGCGATGCTGGCCAGTGCTGCGACTTCACCTGTTGCTCGGATGGATCCTGCTGTGGGGCCGCTGAGCTTTGCTACAACGACGTGAAGCCGTCCAAGGGACCGACGTACTGTTGCAAAATATATACTGAGAAGGAATGCGATACAAGATGTGTGCCGATGATGTCGGAGTGCTGCGGCGATGGGTACTATTGTAAATGGGGTCATACA…
1.1	CADAFUBP00004316	AFUB_044000	3.30756	11.5785	2.04091	6.41733	Afu3g03960	0.94	1	Putative uncharacterized protein	ATGACGCGAAATTTCTGGAACAGCCAGCATCCTTTCTCCACCAAGTCTGCTTTGGTCTCTCTTTTGCAAATCCTCGCAAGTCCGGCTCGCAGTACTGCGCATGATGAACCAAGAGCAACCACAACAGTGATCGTTCCAGCCACTAAAATCTATTATCCGCCATCCGAGTCTGCGCCCGTCCCGGTCACAAGCCCCGATCGTTGGGTGCTCCCGTTGGTCGGACTGTCCAAGGATGCTACAACGCCTTGGGGGGCCAATGTTACGAGTGGGAATGGCACGGTGAATGCGTATACGATATCTCTTGGGCAAGGCGATAGCGACAATGATTGTGGGGGGAACGGCACCCAGCTGCTGAGCCGAACACAGTACCCCTTGGTGGACGCCCAGTTAATAGGAGAC…
1.1	CADAFUBP00006908	AFUB_070910	0	0	0	0	Afu4g14000	337.53	1	Tripeptidyl peptidase A	ATGCTGTCCTCGACTCTCTACGCAGGGTGGCTCCTCTCCCTCGCAGCCCCAGCCCTTTGTGTGGTGCAGGAGAAGCTCTCAGCTGTTCCTAGTGGCTGGACACTCATCGAGGATGCATCGGAGAGCGACACGATCACTCTCTCAATTGCCCTTGCTCGGCAGAACCTCGACCAGCTTGAGTCCAAGCTGACCACGCTGGCGACCCCAGGGAACCCGGAGTACGGCAAGTGGCTGGACCAGTCCGACATTGAGTCCCTATTTCCTACTGCAAGCGATGATGCTGTTCTCCAATGGCTCAAGGCGGCCGGGATTACCCAAGTGTCTCGTCAGGGCAGCTTGGTGAACTTCGCCACCACTGTGGGAACAGCGAACAAGCTCTTTGACACCAAGTTCTCTTAC…
1.1	CADAFUBP00004015	AFUB_041000	189.186	170.322	69.4104	130.495	Afu3g08110	1771.88	1	Cell wall protein, putative	ATGCGTTCCAACAAGCTTTTCCTGCTCGCCAGTCTGGTGAGCTACGTCCTCGCTCTTCCCACCGACGTGGAGACCCGCCACCTGAAGCTGGGTGCAGACCTCGATATCGGTGATCTCTCCATTGGCGCGGGGATTTCGATCGATGGCGGTCTCGATTTGAGCGCGCTCATCAACGCCATCCTTGGTGGCCATGCAAGCACCACGACCCTCCTTGCTGGTCTGAGTGCTCAGGCAGCCGCTGCCCTGCAGGGAGGCGTGCTTGGTTGCAAGGCCGGTGCGATTCATGCCGCCGCCAGAGCTGAACTGGCCGCCTGGCTTCGTGCTGAGGCCGCCGCCTTCCTCGATGCATCCATCAAGGCTTCCCTTCTCGAGTGGTGTGAAGGTGACGCCTCCGTCACC…
1.1	CADAFUBP00004061	AFUB_041450	4.82303	3.45512	5.3762	2.76283	Afu3g07650	1.41	1	Pectin methylesterase, putative	ATGAAGTCCTATCTCTTGTTTGTCGCCGTGCTTCTGCAGGCAGTGCTTGTACGGACGGCGGCATTGCATCCCTCGTCTCGTCGCACTTGCCAGACCTCGTTGAGGAATTGTCCTGAGGGAACTGTCATCGTTTCCAAGTCTCACCCCAAAGCGCACTTCTCCACCGTCCAGGCTGCTATCGAATCTCTGCCGAATGACAACAGCAAGCAGACCATTTTGATACTGGCAGGCAACTACACGGAACAGCTGAATGTTACCCGCTCCGGCCCTATAACCCTGCTTGGTCAGACGGACAGCGTCACCGATGCCTCGAAGAACAAGGTCACCATCACATGGGCCCAAGCGAACCACGACAACACTGGACAGAGCGTAGACAATGTCTTTTCCAGCGTGCTGGTC…
1.1	CADAFUBP00008352	AFUB_085750	0.291333	0.581157	0	0.919636	Afu8g00820	2.37	1	Rhamnogalacturonase, putative	ATGCGACTCTCGTCCCTTGTGAGTCTGGCATTGGCGGCTGGCGTGCACGCCAAAGGGCCCTTTCTGCAAAAGGTCGACGATACCACGTACATCATTGGAAACGATCTGTGGAATGTCACCATTGGGCGGCAGTACGGTGTGAAGCTCTATTACAAAGGCAAGGATTTGGTAGGGGATGCCGTGGGCCACTATGTCAGCTACAATGGCGCGCAATCCGACCTGAACTGGACCTCGGCGGAAATCTATCGCAGAGGAAAAACAAACGGACAAGACTTCCTCGATATCCAATTCACCGCCAAAGAGGGCGACTTCCACTGGGTCATCTTCGAGGACCTCGTCGGCGCGTACCAGTACTTTGTGAATCATGCCCTCCCCACGCTGGGCGAGTTCCGGACACTG…
1.1	CADAFUBP00001189	AFUB_012100	13.4334	9.87988	9.6195	12.0746	Afu1g12630	37.17	1	Mannosylphosphate transferase (Mnn4), putative	ATGATCCCAAGGATTTTACGCCTCATCGTCCTTGCGATATGGTCAGCAGAGGCCGTGGCATCGCCCGTCCGTTCCTCCGACCAGGACCACAGCAATGTCAATCATGGCAAGATCCTTACTCACGAACCTGAATACGATCCCCTGTGGGAGAAGTACGGCCTAAACAAGTCGCAAGAATTTAAGTACTTTCATGAACCAGGTAATGATGATATCCTGGGACACTACGATACGCGCTTTTTCACAGAACCGGTTCCGGACAAAGAGCGCTCCGAGACCATGACGCATATGATTCGCGCCTATCTCAACTTCTTCAATGAGCGTGGCCTGGAGACGTGGATTGCGCATGGAACCTTACTCGGGTGGTGGTGGAATGGCAAGGTTCTACCCTGGGATTGGGAC…
1.1	CADAFUBP00000067	AFUB_000670	0.291333	1.6131	1.44795	0.447796	Afu6g14070	0.65	1	Putative uncharacterized protein	ATGGCGACTCAACGGAAGGCCAAGGCCAGTCTACTAGATTTGATCTTCTTGGTCGATATGATCTCATTCTCTAGTCTTGTCGGAGCTAGACCTCTGCCATGGACCAGTACCGGGGCGAGCGGGTCAGACACCGCAGCCAGCTCTGGTACTCCCACATCTTGGGGTGGCAGTGGAGGCTCTAGCTTTGCCTCCGCGAGTCCAGGAATCAAGGTCAGCGGATCTTGGGCCCCTGGTAATGCTGGCGAGGTCAGCGACACAGGTACCAAGGCTAACAGCAGCGGTTTCTCCTCCAGCAGCTCCGGGAGCAGCGCCATGGCAGGCTTTGGTGTAGGTTCTGAAGATGCTGCATCTAAAGGGAGCGCTCGTTCTAACAACGGCACCACTGGCGCTGGAACTGGC…
1.1	CADAFUBP00006754	AFUB_069340	12.8213	18.9611	10.9298	8.70439	Afu4g12380	18.71	1	Putative uncharacterized protein	ATGAAGACATTACGTATAGTACGGTCAACGATTTCGATACTGGCTGTTCTGAGTCAGTTGCAACTATCGGATGCGACACCGCTGGAAGTCGAAGAGGTCAGTCTCAAAGAAGCCGGTCTCGAGAAGCGCTGCGCGAACCCTTGTGGCTATTACAGTCAGCTATGCTGCACCTCCAGCCAGACCTGCGGTACCAACAGTCAGGGACAAGCAGTATGTTTGGACTCGTCGGGCGGCAGCGGCGGCGGCGGAACTTGGGAATACTATACCACTACCTACGTTCTTACCGAGACGGATACTAAAACGATTACTTCTACATGGAGTAGCCTGATACCTACCGCAACAGGCTCGACCAGTTGCAGGACCGACCTTGGCGAAACAGCTTGCGGCAACACATGCTGT…
1.1	CADAFUBP00009707	AFUB_099880	1.47136	9.1918	2.13355	9.85969	Afu4g03240	1067.76	1	Cell wall serine-threonine-rich galactomannoprotein Mp1	ATGCGTTTCTCTGCCCTCCTCGTCACTCTCGGCCTCACCGGTGCCCTGGCCACGCCCACCCTGGTCTCTCGTGAGGCCCCTGCCGTCGGTGTCATCTCCGACATCTCGGCCCAGACCTCTGCTCTGGCCTCCGCCGTCTCCTCCTACAACGGTGGTGACCCCTCCGCCGTCAAGTCCGCCTCTGAGAAGCTTGTCAGCACCATCAACTCCGGTGTCGACACCGTCAAGAGCGGCCCTGCCCTCAGCACCGCTGATGCTCTGGCTCTGACCTCTCCCGTCCAGGACCTGACCAAGCAGGTCGAGGGCGTCATCGACGACCTCATCTCCAAGAAGGACAAGTTCGTCGCCGCCAACGCCGGTGGCACTGTCTACGAGGACCTCAAGGCCCAGTACACCGCT…
1.1	CADAFUBP00000554	AFUB_005640	1.48606	3.29469	3.17381	0.919636	Afu1g05290	3.61	1	Endo-1,3(4)-beta-glucanase, putative	ATGTACATCCGGTCGACTCTCCTCCCCATCCTGGGCTTCTCGGCCACCGGCATGGCCGCCTACGTCCTCGAAGACGACTACGGTACCTCGACCTCCTTCTTCGACAAATTCTCCTTCTTCACTGACCCTGACCCAACCGGCGGCTTCGTCTCGTACGTCGACCGCAACACCGCACAGGACACCGGCCTGATTTTCGCCAACGGCGCCGTCTACATGGGCGTAGACCATACCAACGTCGCCGGCAGCAGCGGCCGGCAGAGCGTCCGCCTCACCAGCACAAAGAGCTACACGCACGGCCTCATCATCTTGGATCTGGAGCACATGCCAGGCGGCATCTGCGGCACCTGGCCTGCCTTCTGGATGCTCGGGCCCGATTGGCCCTCCCACGGCGAAATCGAC…
1.1	CADAFUBP00009420	AFUB_096920	0	0	0	0	Afu6g00570	0.08	1	Putative uncharacterized protein	ATGGCAGGAAATGCAATTGCCTTCCTCCTAACTGCCCTAACCGCAGTTCCCTTGGCCAACGATTTGTTCCCACAATCTCGGGGGTCGTCTACAGTCGTCCGCGTGGCCGCCGGTCTGTCACTGCCCAGGGACGGCGACTACGCCAGGACTGGCGGCAATACGCCAAGCATCGCGCTGTTCGACGAGAGCGGCGAGCGCATTGGCTTCAAAAGCGGCGCTCGCCACGGCAAGATCGGCGATGGCAAATTCAAAGACATCGTTGTTGAGCCCATCAACAAGGACAACAGCCGCGCCCCGGCGTACCTCAGCGTGCCCAGCAGTGGCAACGACGCTCTCTGCATAGCGGACATCTACATCACGCCGCCCAGCAAGGAATTCTGGGCCTTCTTTGGAGACGTC…
1.1	CADAFUBP00004119	AFUB_042020	0	1.6872	0	0.223898	Afu3g07030	2.57	1	Glutaminase GtaA	ATGCAGCTGTTCCCTCTAGGCGTGTTAATCGCCTTCCTGGCTTCCCTAGCAGGAGCGGTGTCAACTTTCTCTCCTGCACGACCTCCCGCGCTGCCCTTGGCAGTAAAGTCTCCTTACTTGAGCACATGGCTTTCTGCAGGAAGTGATGGAGGTAACGGTGGCTATTTGGCCGGCGAATGGCCGACTTTTTGGGAGGGCCAGATCAATGGCTGGGCTGGGCTAATCCGTGTCGATGGTGCTGTCTACACGTGGATGGGTATGCCTGGATCGACAACTGCCAACCAGACTGCATACGAATACACCTCAACAAAGAGCATCTTCACATTTCACGTGGGAGATGCAGTGGAGATGAAAGTCACTTTTTTGTCTCCCATAACACCAAATGATCTACGAAGGCAG…
1.1	CADAFUBP00007762	AFUB_079620	7.22719	7.02277	10.4453	6.42125	Afu1g01180	0.25	1	Putative uncharacterized protein	ATGAAGACCTCATGGGCGTTGGCCACTTTGGTCGCGCTCGCCTCCGCAAAGGGCTCCAAGGGTGCGCAGTGCCGTTGCTTGCCCGGTGACAGCTGCTGGCCCTCTCCTGCCTCGTGGGCCGCGCTCAACTCCACTGTTGGTGGTCGTCTGGTCGCTACCGTCCCTATCGGATCGCCCTGCCATGATCCCACCTACGATGCGGCCGCCTGTGCGGCGTTGCGGGATGCCTGGAATCTTCCTCAAACTCACATTGAATCCTCCTCGTCCATCATGCAGACCTACTTTGCCAACCAGAGCTGTGATCCCTTCACCGCACAGTCCAAGCCGTGTACTCTGGGCAACTACGTCAACTACGCCGTCAATGTCTCCTCCAGCAACGATGTGATTGCCGCCGTTAAC…
1.1	CADAFUBP00007760	AFUB_079600	0	0.128167	0	0	Afu1g01200	0	1	Alpha-galactosidase	ATGTACCACCGCAGTGCATTCGGCCTCGTTCTCGCCAGCATATTATTGCTCAATCCAGTCGCTGGCAAACCGCCTCTAGGCCAAACCCCCCAAATGGGCTGGAATTCATGGAACACCTTCAAGTCCCAGATCAACAGTTCGGTAATCGAGAACACCGTCCAGCTGTTCGAGCACCTCGGCCTCAAAGACGTGGGCTACGAGTATATCCTCCTGGATGAGGGATGGTCCGATTACTCGCGCACCGCAGACGGATACCTTCAGCCCAACCTGACCTCGTTCCCGAACGGCATCAAGCCGCTTATAGACGATATCCACGCAAAGGGGCTGAAGATTGGTTTGTATGGCGATAGCGGGATCCTAACCTGCGGCTTTCGGCCCGGAAGCTGGAGCTACGAGGAG…
1.1	CADAFUBP00007435	AFUB_076310	0	1.3027	0	1.37135	Afu6g10250	3.26	1	Alkaline serine protease AorO, putative	ATGCGACTTTCACACGTACTCCTAGGAACTGCAGCTGCAGCTGGCGTTCTGGCTAGTCCCACCCCGAACGACTATGTCGTGCATGAACGTCGTGCTGTCCTCCCTCGCTCCTGGACGGAGGAGAAGAGACTTGATAAGGCCTCTATCTTGCCTATGAGGATTGGTCTCACTCAGTCTAACCTAGATCGCGGTCATGACTTGTTGATGGAGATATCTGATCCGCGCTCGTCACGCTATGGACAACATCTCTCCGTCGAGGAGGTCCACAGTCTCTTTGCTCCGAGCCAGGAGACTGTCGACCGTGTTCGAGCATGGCTTGAGTCTGAGGGCATAGCCGGCGACCGCATCTCTCAGTCCTCGAACGAGCAATTCCTGCAATTTGACGCGAGTGCGGCGGAA…
1.1	CADAFUBP00004600	AFUB_046930	0.582666	0.78563	1.44795	0.919636	Afu3g01470	0.24	1	Putative uncharacterized protein	ATGCACTACGCATACATTTCCATTCCCTTAACCCTAGCCCTGGGGGTTACGGCCTCCATGCCCGCCGACTCCTGGGTCTTCGGCAACAGTCTCTTTTACCTTGGTCCTCCAACCGGCGCTTCTATCACAAAAGCGACCTACTCGCTCGTCCCACCGGATGTTCCGTCAGGTGTGAAGGTATCTTCACCCTCCGACCAGGTCTGGGTCTCCGTCTGGGTAGGAGCCTCTTCCACGAACGGCGACGCAAACGCGAATCTGTACCAGCCGCTTCTGAACTGGTCTCCAGATCAAGAGTCGCAGGGCTGTTTAGCGAATAGCACCGAGTGGTGTGTGGCTGCTAGCACGTACACGCCTGACGGCCAGGTCGGTCAAACATACGTACCTGTGCCACCGCAGACC…
1.1	CADAFUBP00004317	AFUB_044010	0.291333	1.3005	0.847077	2.98673	Afu3g03950	0.68	1	Endoglucanase, putative	ATGATGCTCAGCAAAGTCGTGATGGGTCTGCTCACTGCCAGCCTGGCAGCAGCTCATATGGAAATGAGTTGGCCTTATCCTCTTCGCAGTCGCTTCGACCCACAGGTGCCTGAGGAGGATATCGACTATTCGATGACCAGCCCTCTCAACAGCGATGGCTCTAACTTCCCCTGCAAAGGATACCAGACCAACACTCCCTGGCGCGCAACCGCACAGTATACCGCAGGTCAGACCTACAACATGACCATAACGGGCTCCGCAACCCATGGCGGTGGCTCTTGCCAGCTCTCTCTGAGCTACGACAATGGCAAGACGTTCAAAGTCATTCAATCCATGGAGGGCGGATGTCCACTTGTGTCCAAGTATAACTTCAAGATACCTGGAGACGTCGCCAACGGC…
1.1	CADAFUBP00008905	AFUB_091580	0.306033	0.128167	2.04091	0	Afu7g06000	2.87	1	Putative uncharacterized protein	ATGGTTGGGACAGGTCTTCGGCGTACACTAAAAGCCTCGGTCTGGTTGTATCTTGTGTACACGGCCACCTCCTTTGAGCATGGATCTGACACCAACTGGCGGCCGTCGAGCCCGATTGGGGTCAGCTGGATGGATCCATCTGGCATCACGTCGTATTTGCCATGCTGCCACAGCATGATACCTTTAGGACACGAAGGCGTTGTGGCTGGTGAATACAAATCGCGTCAGAAAGCAGCCTCAGACGGGAAAGCGTGGGGAGCAACTGACGGTTGGAAACGGCCCGGTAAAATCCTGCAAGATAAAACAAGACGTCAGAGACTGATGAAGACCACTCGGGAAGATGAGCGGCTGTGCGCCTGCAGAGAGCCTACCGGGCCTGTCACGACACTGCGAGACTTA…
1.1	CADAFUBP00009708	AFUB_099890	0.903399	1.28607	0.469857	0.223898	Afu4g03230	3.34	1	Extracellular guanyl-specific ribonuclease T1, putative	ATGTTGTACAAGAAGATCATCGCCGTCGCAGCCCTGCTGGTCGCCCCTGTCCTTGCCGCCCCTACTGAATTCGACACCCGCGCCTGCGACTACACCTGCGGCAGCAACTGCTACAGCGCGAGCGCCGTGAGAGCCGCCCAGGAAGCCGGTTATGAGCTCTACTCCTCCGACGAGACCGTGGGCAGCAACAACTACCCCCACAAGTACAACAACTACGAGGGCTTCGACTTCCCTGTCTCGAGTCCCTACTATGAGTGGCCTATCCTGAGCTCCGGAAAGATCTACAGCGGTGGTTCCCCTGGTGCGGACCGTGTCGTCTTCAATAGCAAGGATGAGCTGGCTGGTCTTATTACACATACCGGGGCCAGTGGAAACAACTTTGTCGCTTGCACTTAG
1.1	CADAFUBP00006040	AFUB_061840	0	0	0	0	Afu5g14150	1.36	1	Lipase, putative	ATGAGGATATTGACATCGTTTTTTCCAATCCTGATGCTTGGGCCTCGTGCACATGCCTCAGATGTTCCCGAACTCCCATCGCGAGATCCATTCTATACACCAAAAGCCTCGAACTGGACCGACGAGAAAGTAGGCACGATTCTCGATTCTCGCAGGGTGACCATCGACCTGCCCATCTTACCAGGTGGTGAGATCGAGTTCGAGGCCTTCCAACTGCTCTACGTAACACAGGATCTCCACCAAGACAAGGCCACATCGGTCACGACCATTATTGTCCCGCAGGGAGCCAACACCAGCCGGATCCTGTCCTTCCAGATTGCCTACGACGCGCCCGACATCAATTGCTCGCCCTCCTACGGGCTGCAGAAAGATGCTAATAAGGCGGCGGCTGGGTGGTCT…
1.1	CADAFUBP00004977	AFUB_050860	77.8701	83.6868	70.8614	92.213	Afu5g02330	4199.24	1	Major allergen Asp F1	ATGGTTGCAATCAAAAATCTTTTCCTGCTGGCTGCCACAGCCGTGTCTGTTCTAGCTGCTCCCTCGCCCCTCGACGCTCGTGCGACCTGGACATGCATCAACCAACAGCTGAATCCCAAGACAAACAAATGGGAAGACAAGCGGCTTCTATACAATCAAGCCAAAGCCGAAAGCAACTCCCACCACGCACCTCTTTCCGACGGCAAGACCGGTAGCAGCTACCCGCACTGGTTCACTAACGGCTACGACGGGAATGGCAAGCTCATCAAGGGTCGCACGCCCATCAAATTCGGAAAAGCCGACTGTGACCGTCCCCCGAAGCACAGCCAGAACGGCATGGGCAAGGATGACCACTACCTGCTGGAGTTCCCAACTTTTCCAGATGGCCACGACTATAAG…
1.1	CADAFUBP00007930	AFUB_081420	21.6936	65.9624	20.6407	64.4683	Afu8g06070	5.95	1	Putative uncharacterized protein	ATGCGTTCATTCCTACTTGCAGTGCTGGGCCTGATGGCCACATCATCACTCGCGGCTCCTGGGCAAGCCGCTCGGGAGGGCATCAGTGCTTTCGAGGCCATAGGCAACTTGAAATCAGGAGATCATGTATATGTCCATATCGCTGACGACGGAGTGGCACGAGCTTACGACGAGAACGAATCTGTTATCGACTATATCCCCTTGACCAACGACCAGCTTAAGCAGCTGCTCAGGAACCTCCCAGAACCATGGAAGAAGGAAGAGGATCATTTGCACGCTGTTTTCAATGGCGTTGATGGACGGGATGTTATGGATGAGAAACAGTTGCTTGACCCTCCTGCCGAGCTTCGAAACCCCATGCCTCCCCTCTCCAACAGGCCGACTGGTATTGCAGAGGCC…
1.1	CADAFUBP00007452	AFUB_076480	0	0.0640834	0	0	Afu6g10430	0.3	1	Chitin deacetylase, putative	ATGCATATCCGTCACTTGTTGTTCTTACCCATCCTTGGACTCAAGGCACACACAGTTGCTCGCAATATCGTCAAATTGCAGCCTGGTCACCACACCTCTCAGTCAGGGCCATTGTCCGACGGCAATGTCACTCCACACCTGTTGATAAGGAACGGTGATGGTGTGCGATGTGGTCCTGGTGTGGGAACTTGCCCAAATGGCAAATGCTGTTCAACTGCTGGCTATTGTGGTACTACCCAGGCTCATTGTCGCTCTCCAGACTGTCAGCTCGACTTCGGTCATTGCGACGCTCATGAAACCCCAGAGGGCCCTCCCGTCGAAGATATACCTCGACCACATGTCGGTGCCGTACCATATGGCCCGCACGTCATTCGCTCGTGTGCCAGATCAGGCACTATT…
1.1	CADAFUBP00000207	AFUB_002120	49.3315	40.0431	45.2108	39.9868	Afu1g01720	39.31	1	Protein kinase and ribonuclease Ire1, putative	ATGCGGTGGCGGCTGCCTGGCGCCCGTACGACCCTCCCCGCCAGCGTCGCCCTACTTCTGCTCCCTATTCTTGTTGCTCCGCAGCAGCTGCAGGAACATGATGACCTCCCTTCGACCTTGTCCGTTCCTCTCTCTCCGACACAGCGTTCTTTCGACCATCACCCTCTTCCCACAATAAACGTGAAATCCAACGATGCGAGCGCCCTAGCAACCATGGCTCTGGCGGGCCCCGGCCGCGCCGTTCGAGCCCGTCCTGCCCAGGCCAGCAGTTCGTCTGCCGGCCTGGCACCGCAGCTTCACGCGCGGTCTCTGCAGGATTGGGAGGTTGAGGACTTTGTCCTACTGGCGACCGTCGACGGTTCCATTCACGCACGCGATCGCAGGACCGGCGCAGCTCGC…
1.1	CADAFUBP00000394	AFUB_004010	5.63823	7.92434	6.28421	6.59314	Afu1g03600	7.96	1	Probable glucan 1,3-beta-glucosidase A	ATGATATTCAAATTCTCGCAGAAGGCGCTCGTGGCGCTATACCTCGTTGTTGGCCTGGCCGAGGCCGTGCCTTCTAAATCGCGCGTTGTGTCAAGAGCTTCCACATTCGACTACAACGGCATCGTCCGCGGTGTCAACATTGGTGGCTGGCTTGTACTTGAGCCATGGATTACGCCTTCGATCTTTGACAACGCTGGAGATGCTGCTGTTGACGAGTGGACGTTGACCGCTACTCTAGGACAGGATCAAGCCAAGGCTGTTCTATCTCAACATTGGTCGACTTTCATTACTCAGGATGACTTCCAGCAGATCGCCCAAGCGGGTATGAATCATGTCCGCATCCCCATTGGATACTGGGCGGTGAGTTCTCTTCCTGATGAGCCGTACGTGGACGGCCAG…
1.1	CADAFUBP00000037	AFUB_000370	0	0.194453	1.66369	0	Afu6g14390	3.51	1	Extracelular cellulose binding protein (Cip2), putative	ATGTTCCTTTTCCCTGTCCTGCTTTCCCTTATCTCCAGTGGAGCACTGGCTGCCACCTGCCCGAGTCTGCCTTCATCCCCCCAGCTCCAGTCCATCACCACACTCCCAGACCCCTTCTCTTGGTATCCACTGCAGAAGACTGGTCGTGTCAGCACTCTCTCCGACTGGCAATGCCGTCAAAGCCACATTAGCAGCCTCCTCCAGCAGCTCGAACTCGGCACCAAGCCTCCCGCCCCCTCCAGTCCAAAACAAACTCACCATCACCGCCACCAATGCCGGAAACACCATCTCCTTCACAGCAACCATCACCTACCCCTCCTCAGGAGAAGGCCCTACCCCGCGATGATCGCCTACGGAGGGCTGAGCATCCCGCTCCCACCGGGGGTCGCAGCCATCACC…
1.1	CADAFUBP00000030	AFUB_000300	0.903399	0.128167	0.37722	0	Afu6g14470	315.49	1	Putative uncharacterized protein	ATGATCTTCACCAACGCCATTCTGGTGATTAGCGCCTTGCTCCCTGCTACTGTCCTCTCTCTCCAACACACAGAGGACTCTCTCTTCCCCGCCAGATGCTGGCCCGACCCCTGCGCCGGCATCACCTTCCAAAACGACACCTACGTCTGCGGGGACCCTCGCCTCGGTCCCGTCGTCCTACCTCAGAAATTCCCACTCAATAACGAGCTGCGCACCTACGCGCGGTTCGGCGCCCTCTGCCCGGCCGAGTTCCTAGACAAATGGGCCACCGATGTCGCTCCAAACGGGACATATATCTACCCTCCTGCCAATGGGTTCGCCCTCGACACAGAGGAGCAACCCATCCTCGGCAACGCGACCTTACCGGTTGGCATGAAGCTTGACCGTTTCGGATCGGAG…
1.1	CADAFUBP00001636	AFUB_016680	5.07026	6.47464	9.41173	4.53389	Afu1g17290	14.1	1	Putative uncharacterized protein	ATGCTGAGAAGATTCAAAGCGTTTGTCTTGTCAACCTTACGATTTCTCTGGTGCCCTGAATCTCCTTCTCACCCACAAATGGCGGCGCTACGGGACGTCATCGCGCGGGGGGAATTTCCAACTTTGTCAAACACCGAGGCCATTCATCTTTTCGCATCTTCATTCCCAACAGAGCTCTCTCATCTCCGAAATGCCAGTGCCACAGTTGAATCCGGATCCAGCACGCCTCCGGGCTGCTTGGAGGGGAAAACACCGTCGGCGGTGATCTACGGCGCAGATTTCGCAGAGGTCAACCGCACACTGGTCAGCATGCTGGCACTCAAGTGGACTCTGGCAGACGACTACGAGTCTTTCACACGCGGTCAATCAGAAGGGAAATTAACACTGGAGACGTTCAAG…
1.1	CADAFUBP00008470	AFUB_087170	84.0549	92.9341	57.8981	71.1127	Afu7g00580	233.5	1	Putative uncharacterized protein	ATGAAGTGGTCAACTGTCCTCCCTCTGGCAATCTCCACCCTCTCTGTCCTCCCCTCCACAAGTGCATGGGAAGTAACATGGACCGACGCGGACAACCAAAAGCACAGCCAATCCGGCACCGGCCCCAGCGACTGCATCGTGATCGATAACCCCAAGGGCAATGTATTCAAGATCGACTCCCAGGGTGAAAAGGGCATCAACATGCTCCTCTTCTCGAACAACAAGTGCGATGGCAAGCCAAGTGGGCAGGCCACCGAGATCTTCTCCAAGGCGTCTTCCCAGGATCTGCTCGGCTTCCAGGTCGTCGCTCTTTCCACCGAGCCGACGGCAACCGCCACGACTGGGAAATCTGTCAGCCGAGTTGCGACGACGTTCCCGGCTAGTGAGACGGCGTCAACA…
1.1	CADAFUBP00003818	AFUB_038990	57.3618	71.1773	61.5568	57.7391	Afu3g10175	1.55	1	Putative uncharacterized protein	ATGAAAACTTCCACAATCGTCCTCAGCGCCGTCATGGCTCTCTGTGTCAACCCAGCTCTAGCTCGGGTACCTGGAAGGCCTTCTACTCCCGTTCCTTCCTCCCATACGAGCGGCCATTCAGCCTTCTGCGACACCATCTTCAAGTTCTTGCATCCCATCAGGCACACCTTCCGTGACTCCGTCCACAACTCCATGCCCGTCGAGAGGCCCCAAGCCCACAGGAGCTTTTCCTTGGCGCTCTTCCACGTTCAGCCATCATCCGAGCGCGAGCTGCATACCGAGTGGAAGGCCACCGCATGGAGGGCCTCACAGTGA
1.1	CADAFUBP00006807	AFUB_069870	21.8406	30.7493	23.8754	16.4249	Afu4g12970	52.47	1	Pheromone processing endoprotease Kex2	ATGCGATTTCTGGGGAGTATAGCTCTAGTCTTGAGCTCCATCTCTGTAGCCTCTGCAAACGTCCGGTCTCGATCCTACGATACCCACGAGTTCTTCGCTCTCCACCTCGACGACTCCGCTTCGCCATCCCATGTCGCTCAGCTCCTGGGCGCTCGCCATGAGGGTCAAATCGGAGAACTCGCAAACCATCACACATTCTCGATACCTCGGGAGCGCAGCTCAGACTTAGATGCGTTGTTGGAACGTGCACGTGCCGCGAGGAAGATTCGGCGCCGTGCGAGAGATGATGCCACGTCGCAAGAGCAGCACAATGATGCACTGGGTGGGATCCTCTGGTCACAAAAGCTGGCGCCCAAGAAGCGTTTAGTGAAGCGAGTACCACCGCCCGAGAGGCTCGCG…
1.1	CADAFUBP00001630	AFUB_016620	2.6514	1.74127	1.85563	3.65842	Afu1g17230	6.85	1	Probable rhamnogalacturonate lyase B	ATGCGTTTCGCTATTCCTTTAGGTGCGGCGTGCGCCTGGGCTGGCGTTGCGCTGGCAGCGTTGCAGATCGCCGAGGATTTCAGCAGCATCACTCTCAACAATGACCGTTTCAAAGCTGTTTGGAGCAAGAGCAAGGGGTCAGTTGTCGATATGTTCCTCGATGGTCAGGATCTTCTCGGACCTCAATCCGGCTCTACGGGTATTGGACCCTACCTCGACTGCTACTGCGTCCCCTCGGGTTTCTACACAGCAGGCGCCACGAACCCGAGAATGCAGTATGTCGAAGGAACCGACTCGACCGGAACGAAATACGCCGGAGTCATTCTGAATGATACCTATACCCCTACTGGACAACAGTTCCAACAATACTGGTTTCTGCGTGATGGAGAGACAGGGCTG…
1.1	CADAFUBP00004421	AFUB_045070	0	0	0	0	Afu3g03180	0.08	1	NAD binding Rossmann fold oxidoreductase, putative	ATGACGAACTGGGACCGCCGTGTCAAGTTTGCGCTTTTTGGCCTCGGCCGCCTGGGTGTCCTTCGAGCCCGCATCCTCGCCTTCCAGCAGCCTCGGATCGAACTCGTCGCGGTCTGCGATGTAAAGCCAGGCACTGACAAATGGGCCGCAAAGAATCTACCCACGTCTGTCAAGTATTTTTCAGACCCTCAAGAATGCTTGACGAACAGCGGCGCCGAGGCCATCCTCATCTGCACCGCGACAGCTACACACGCCCCCTTGATCCTGCAGGCCCTTGATCTAGGCTTACACGTCATGTGCGAGAAGCCCATCTCTGTGGACGTCGCAACCACCAAGGCAGTGGTTGAGAAGTCTGTGTCGCGGCCTGACCTCAAATTCCTCGTTCCCTTCACTCGCCGA…
1.1	CADAFUBP00004517	AFUB_046050	22.9177	50.3024	57.7609	75.8884	Afu3g02280	91.51	1	Alpha,alpha-trehalose glucohydrolase TreA/Ath1	ATGCTTTCCCAGAACCTGGCCACGTGGGTGTCACTGCTCGCGTGTCTCCCCGCAGCGATCGGCTTACCGAACAATAATGACCGGGTTGCGAGGAGCTTGAAGAGACACGGCGGCCATGGACACAAACAAGTCGACACAAATTCCTCGCATGTCTACAAGACTAGATTCCCTGGTGTGACCTGGGATGATGACCACTGGCTGCTCTCAACTACTACCCTGGATCAGGGCCACTACCAATCTCGCGGTTCCATTGCTAATGGTTACCTTGGTATCAACGTTGCGAGCGTTGGCCCATTTTTCGAACTGGACGTTCCGGTCAGCGGCGACGTGATTAACGGCTGGCCTCTGTATTCCCGACGACAGACCTTCGCGACTATTGCGGGGTTCTTTGATTATCAG…
1.1	CADAFUBP00007010	AFUB_071930	0.291333	1.30491	0.37722	0	Afu4g14690	7.29	1	Putative uncharacterized protein	ATGATTCACTCGTTTGAAAAAGGGCTCTCCTCTCTTCTAGTAGCATGGATATTGATCCATGCCATCCTCAGCAGATCGGCACCCTCACCATCGCTTCCCTGGCTGCGATATGACTTGCACAAGGTCACGAGCCTTGGAGATAATGTGACAGTACTTCCCACGGAAACCGCTATCCTGCCTCAGGAAGATGTTTTCAGAGCATCATATAACAGAATCGAATTCCTAAAAGCGTACTTCAGTCACATACAAAGTCCACACATTCAACAGCGGTTCAAGGCGGAGCTCCTGCACCCGATCGAAGAGTTCCAGGCTCTTGTAACAACTGAATACACCTTGTTATTCAAAGACGCGTTTCCTCATCGGGTCAACGAGGCTGCTGGGCTTCCGGAGCCACAGCGC…
1.1	CADAFUBP00005494	AFUB_056120	4.4876	4.29701	6.44693	5.02193	Afu5g08580	10.32	1	Alpha-1,6-mannosyltransferase subunit (Och1), putative	ATGCTCACCTTCAGGAAGTCGCTAATTGCGGCCGTCGTCTTGATTACATTCGTCGTCCTCCTTCGATCCGCACACTCCTCACCCTCCGCCGAACCCGCCGTTCTTAACACGGAAACCACTGCGCACGACACCAGTCAAGCAGCAGATGAACATCTTACGGATCAGAAACAGGATATACAACAGCAGCCGTTGAAGCCACCACCCACTGCGCCCTTGCGCGAACGGCTCCGTTACCAATTCCCCTACGATCTCGAAAACAGATTCCCCGCGTACATCTGGCAGACCTGGAAGTACACGCCAGCATCCATGTGGTTTTCTGAAGACCTTCGGCCCGCTGAAGCAAGTTGGACAGAACTGCATCCGGGGTTTGTCCATGAAGTGATTCCGGACGACACTCAG…
1.1	CADAFUBP00008190	AFUB_084140	386.739	471.359	508.298	568.006	Afu8g02450	112.04	1	Putative uncharacterized protein	ATGAACAATTCCCCGTTCCCTCCATTCCTTCAGGATCCATTACCCCTGTTAAGCACAATGAGGCACTTCATCTTTACTCTCCTCGCCTTGGCCACCACCTCAGCCTTGGCTCAGGATCCCGGCCCATCGCCTACAGCCTCTGTCGGCTGCAAGCCACATGGCGACCACTGGCATTGTGATGGTCCAGCAACAGGAGCCGCTACTGCTACCACCGAGCTGTCCCTCGCTCCGAGTCCCACTGAGTCTGTGGGATGCGAACCCCACGGAGACCATTGGCACTGCGACGGGCCCGCGTCCGCCACGGCTGTGCCAACGGCGACTTCTGATGACCACGACCACGACCACGACCATGATCACGATGACGACCATGATGACCACGGCACCGCGACACCGACTGTC…
1.1	CADAFUBP00006907	AFUB_070900	128.996	106.339	71.4049	82.4874	Afu4g13990	443.99	1	Putative uncharacterized protein	ATGACCATACTCAACCTCGTCACCGGCCTTCTGGCCTTTACCTCCACCGCCTTTACGCAGTCCATCACACCCCCCGATGGCTGCCCCATCCCCACCTGGACGGTAAACAACTTCCATTGGTACAACGGCTCCCACAGCCTCGACTGCGTGCACAACCAAGCCGACATCGACGCCTACGGCTGCCTCTGCCCCGGCACCGGCGGCTGGTGCGAGCCCAACCAGGCCACCTGCAACGGCTCCTGGGTGCACCTCTGCTGGACCGGCATGCCCAACTACCACCCCTGGGGCTACGGCCCGCCCGAGACTCTCGATATCGACTTCACGGATGGCCTGCAGTGCCACGACGAGTACATCGGGTACCGGGTGCACGATATCGGCAACGGGGCGAGTAACTGCGGG…
1.1	CADAFUBP00002535	AFUB_025940	45.4706	47.8616	63.9232	133.295	Afu2g10130	0.27	1	Adhesin, putative	ATGAAGAACCTCTCCATCCTCACCTCTCTCCTCCTCACCTCCGCCTCCCTCGTCTTCTCCTCCAGTATTCCCCCCAAGTGCGGAACCTGCAACCCGCTCTCCGGCGAGAACCACTGCGACATTACCACCTCCTGCATCAACACAGGCACTCGCTTCCATTGCGCCTGCCGTGCCGGTTACAAGGCCTCGAAGGACAACCACGACGTCAGCAAACAGTTCCGTCTGAATGTCCCCAACTACCAGTTCCTGGTCTTCACCCCCGAAAGCACCGAGTGCAACACCCTCTGTGACAACCCCTACGGCGCAAGCCCGGACTTGTGCGCTGAGGTTCCTATCCAAGACAAGTGCGCTATTTGA
1.1	CADAFUBP00008288	AFUB_085120	0	0	0	0	Afu8g01490	0	1	Endoglucanase, putative	ATGATGCATACCATGAACGTGGTCTTGCTGGCTGTAGGCCTCTTGTTTGATGTAGCCCACGCAGCCGTATCGCAAGCTTACACCTGGAAGAATGTGGTTACGGGGGGAGGCGGAGGTTTCGTTCCTGGAATCGTTTTCAACCCGTCAGCTAAGGGGTTAGCGTACGCTCGTACTGACATTGGAGGCGCGTACCGTCTCAACTCGGACGACACTTGGACGCCTCTCCAGGACTCTGTGGGAAACAGTAACTGGCATGACTGGGGTGTTGATGCACTCGCTACCGATCCCATTGATACCAGTCGCCTGTACCTGGCGGTTGGGATGTACACGAATGAATGGGACCCCAACGCCGGCTCAATCATGCGCTCGACCGATCAGGGTAATACTTGGTCAGAGACC…
1.1	CADAFUBP00000673	AFUB_006850	0.306033	1.75349	1.31693	0.671694	Afu1g06470	9.86	1	Neutral/alkaline nonlysosomal ceramidase, putative	ATGGCAAACTCCAGACTCGGAGTGGCCTTGGCCGGGACTCTTGTGACAGCTCTTGTACTGTTGCAGCTGCTGTCTATTGTGCAGACCTATAATCCACCGCCCACCTTCAGCTTTGTTGGCAAGGCATCACAATGGGAACACAGGGCGGCAGATAAGGTCTCCGATGATAGCATTTTTCTGTTGGGAGCTGGAAAGGCAGACATCACTGGCCCGGTGGTGGAGGTAGCCCTCAGCGGATATGCTATGCTGGATCAGATTGGCACAGGTCTGCGACAGAGAATCTATTCCCGCTCCTTCATTTTCGCAAATCCAAATCAACCAGACGATACCTTTATTTACATCGTCATCGACGCGGTGACGGGCGACACAGCCGTCCGACATGGAGTCCTCCAGGCGCTC…
1.1	CADAFUBP00004907	AFUB_050160	145.728	36.808	123.653	80.2965	Afu5g01620	3.66	1	Extracellular proline-rich protein	ATGATATTGCACTCGTTGCTCTTAGTCTCTGCCCTCGCAGGCTCTTCGCTTGCCTTTTCTGGCCATCACAGCTTCACCAACTCGACCACCCCCTCTCACCATCCGTCCACTCATACACTGCTTCCCACGGGCGGAGGAGGGGGTAAGCCTACTCACACCGGTGGCACTGGCACTGGCACTGGCACTGGTCATCCGCAGCCTACAACGACCGTCGTCCCTGGCGGCGACTCTGGCTCCGTCTCAACCGTGACCGAGACCATCACCAAGACGACCTTCAAGCCATGCTCGACTCCTATCCACACCCAGAGCGGCACCACCTACTACAGCACCTGGTTGACGACGTCTACCTACGAGACAACCACGTGCTACACGACCAATATCCCCACAACGATCCCAGCG…
1.1	CADAFUBP00003440	AFUB_035150	10.4613	6.47244	3.99709	5.92144	Afu3g14060	64.83	1	Palmitoyl-protein thioesterase	ATGATCAAGCTGAGAGCACATACACACATGCCGATGCACTATCTAACGAGCCTCCTCCCCCTCACCCTCACAATCCTCTCCGCAGCATCTCCCCTCCGCCCCCATGAAACAGAACTCACCCCCCTCCCGCTCGTTATCTGGCACGGTCTCGGCGACAACTTCCAGCGCGACGGCATGAAAGAAGTCGCCGCGCTCGCCGAGTCCACAAACCCCGGAACCTACGTCCACCTCATTCACCTCGGCGACACCGCCAGCGCCGACCGCCAGGCCACCTTCATCGGCAATCTCACTGAGCAAATCGCGCTCGTCTGCGACCAGCTCCGCGCGGATCCGATCCTTTCGACCGCCCCCGCGGTCAATGCGCTGGGCTTCTCGCAAGGCGGGCAGTTCTTGCGCGGG…
1.1	CADAFUBP00003049	AFUB_031110	0.291333	0.0640834	0.37722	0.223898	Afu2g15450	0.65	1	Putative uncharacterized protein	ATGCCTGGTCTCACTCTGCATCTCCTTGCTCTTGCTCCTTCAACCACCGCCGAGTCCTTTCTTCGCCAGCTCCGCCAATCCTCCGCCATCAAGATCATTCTCGCCTCTCGTCCACAACACATCGTCATTCCTCCCACCCTCATTGACTCCAATCTGCTGACGACCACAAAATGGGATCTCCTTGTGCTCCTTCAGCCGTCTTCGAGGACCCAAGAAGCAGCCCGTGAATCACTTCCGCCTAACCTCCAACCCCTCGTGCAACAGGAGTACCGTCTTGCCGTCGGCGTCCCCTCAAAGCTTCTATCCAACTACGATGACCGCGACAGATCTCTCAAACGAGCCGCCTCCTCCATCCCTCTAACCGGTTCTCTGGCAAATGCTCACCAGAAGCCTTCCTCA…
1.1	CADAFUBP00001823	AFUB_018680	11.5825	11.3288	8.58839	9.83173	Afu2g01610	17.52	1	Putative uncharacterized protein	ATGTCCCTACAACTCGGATCAGCCTCGGTCTTTCGACCTGGCTGGGCGCTTTCAATATTGGTGGTGTTGGCCGCTTTGCCGTCAGCCATCGCCCAGTTTTGCACCTTTTGGGACGGTGGCTGCGTCGATCCTCTCGCTCAGACAGCCATCAACTTCGATTTCCCTCCTCTATTCCTTGATGATCTCACTCTGTACTATGGCTTCGACGCGAATCCCTCGGGTAAAGGGCAAGAGCCGATGGTCAAGGCCAGTTTCTGGCTTGCGTACGACCCGCATCGCATCGACAGCACCGTGATCACTGCAAACCGAACCTCCGAGATTGCCTTCCGGGTAGGAAATCTGACCGGGACGCCCTCTGGATCTAGTAACGGCTGCGACGGTGTTTGGGGACCTCAGTGT…
1.1	CADAFUBP00006796	AFUB_069760	42.8781	35.7879	59.1078	40.8584	Afu4g12850	161.98	1	Calnexin	ATGCGTTTCAACGCAGCTATCACTGGCGCTCTCGTCTCTTCGGCCACTTTGATGGGCCAAGCTCATGCTGAGGAGACTGAGAAGAAGGCTGACGCTACTTCGCTCGTTGAGAAGCCTACCTTCACCCCTACTACCATCGAAGCTCCCTTCCTCGAGCAATTTACCGCCGATTGGGACTCGAGATGGACCCCCTCTCACGCCAAGAAGGAGGACTCCAAGTCGGAGGAGGATTGGGCCTACGTCGGTGAATGGGCTGTCGAGGAGCCTACCGTGCTCAACGGCATGGTTGGCGACAAGGGTCTGGTTGTCAAGAACGTCGCGGCTCACCATGCCATCTCTGCGAAGTTCCCCAAGAAGATCGACAACAAGGGCAAGACCTTGGTTGTTCAGTATGAGGTT…
1.1	CADAFUBP00008363	AFUB_085860	49.143	130.872	17.1188	34.4489	Afu8g00710	1.95	1	Secreted antimicrobial peptide, putative	ATGAAATTCCTTGCAATCGCCACTCTCCTGGCCTCAGCCAGTGCTACCATCGTCTATCCCTACACCAGCGCCTCCTGCAGTGGCAGTACCGTCGGCAAGATCACCTCCTGCGGCTGTACCAACATGAGCGGCAACTACAAGATCAAGGGGGCTAAACTCGACTTCCAAAAGGCAACCGCCAGCTTCTACAAGGGTAGAAATTGCGAAGGCGTTCGCATTTCCAAGGCCTCGGACCAGAGTTGCGTGAAGCTTCCGGTTGGTTGGGAATCCTTTGGTTCCGTGCGGATCCACGGGGGAACTTGCTGA
1.1	CADAFUBP00006073	AFUB_062190	1.48606	1.02974	1.38702	0.919636	Afu5g14510	12.85	1	Beta-lactamase, putative	ATGCGTCTCTCCTGCCCTCTTCTCCTGGCCATCGTTGGAACCCTCTCCAGCCATGCCATCCATCATCAACCCAGCCAGGATACCCTCCGGTTTGGCACTCCGGAGTCCGTCGGCCTTCTGTCCGCCCCCCTCCGTCAACTGGTAGCCAACATCACCGGCTATCAACAACCAGCCAACTATGGAGGATTCTCGCACAATGAGATGCATCCAATCGAGCCATCCTCTGCAGTGATTGTGGGCCATGATCGTACCATCGTCTCCCTTTTCGCCAGCGGAAACATGTTGCTGTATGCCGACGCCAACGGCACCGAATTGCCTCGAGGGCAGCAACTCTCGGCACGACCAGACACCATCTATGATCTGGCCAGTCTGACCAAACTATTTACCACCATTGCAGCC…
1.1	CADAFUBP00001321	AFUB_013430	7.72166	11.9892	5.63156	13.9419	Afu1g13940	93.5	1	SUN domain protein (Adg3), putative	ATGAGATTCGACATGATTTCCGGCGCCTCTGCGCTGCTGTGGTTCGTCGCCAGTGTTGAGGCATCCAAGCATGCGCATCGACACCAAATGAGAAATGAACACAGTGCCGTGCACTCCGTTGCAGAAGTTGGAGCGCCATTGGAGAAGAGAGGAGGGAAATGCCAGTTCCCCACCGATGCCGGCCTAGTCGCTGTGACTCCGAACATGAAGAACGCCGGATGGGCGATGAGCCCCGATCAGGCCTGCGAGCCTGGCAATTACTGCCCGTACGCTTGTCCCCCAGGCCAGGTATCCATGCAGTGGGACCCCGAAGCGACCTCGTATTCGTACCCCAAGTCCATGAATGGCGGTCTCTATTGCGACAAGAACGGTCAGATCAAGAAGCCGTTCCCCGATAAG…
1.1	CADAFUBP00004412	AFUB_044980	0	0	1.51012	0.919636	Afu3g03270	5.13	1	Isochorismatase family hydrolase, putative	ATGCGTTTCATCACAGTCCTTCAGACAATTGCCCTCCTGGCAGCCTCCATGACTGTCAAAGCCTGGAACCAACTGGACAAAGAGAATGCGGCTGTTCTCATCATCGACTACCATGTCGGTCTCGCCCAGCTGGACCGCGATTTCAACACCAACGACTTCCGCAACAACATGCTTGCCCACGCCGCCTTGGGCAACCTGTTTGACCTGTCTGTCGTCATGACCACTTCCTCCGACGCGGGTCCCAATGGACTGACGATCAAGGAAGTCGTGGATTTGAACCCCAATGTGACCATTGTTCATCGCCAGGGCGAGGTCAACGCCTGGGACAATGCCGAGTTCCGCGCGGCCATCCAGGCCACTGGCAAGAAACAATTGATTGTCAGCGGTATTGTCACTGAA…
1.1	CADAFUBP00009712	AFUB_099930	5.75583	4.06049	3.99042	5.72551	Afu4g03200	0.06	1	Putative uncharacterized protein	ATGAAGTTCACAGCCTTCTCACTGTTGTCCCTGGCATGTGCTGCTGTGGCCTCCCGAGAAGGGGAAGCGGCCATGGACCGCCTCATGTCTGTCAAGGTCGAGGAGAGAGAGAGATTCAGGGCTGAAGGTCTTTTCGATGCCAACCAGTATCCTGATTTGGGAAGTCAGAAGTGCGTCAATGGGAAAGCAGGAGAGTATTCGTGTGAGAATGTCGACCTTCTTGGCTTCCTCAGTCATCAGGCTATGGGCAGCAAGACCCGTGAGGGCAATGACATCTGGGGATGGACTTCGCCTGATGGTCGTGAATTTGGCATCATTGGTCAAACCGATGGCACGGCTTTCGTTGAAGTGCATGCGGATGGAAGCCTCGATTACGTCGGACGGCTACCAACTCAGACA…
1.1	CADAFUBP00009639	AFUB_099190	19.407	27.9453	10.8981	25.3409	Afu4g03830	113.02	1	Putative uncharacterized protein	ATGAGGCTGCTTTCTACTCTCACTCTTCTGGTTTCCGCAGTGGCGGCCAACCCCATGTTCCATACTGCTCGCCAGGACACCAGCGCCACCAAGCCCTTCCATCTTAAGACCGCAGACGCGTCCAACGAGAAACACAATGATTTATATGTCTACGCCTACCACACCGGAGCAGGATTCAATGACGCTGTCCTCACGCCCGATAAGGATACTGCCAGTACGGCGTTCCTGAACGGCACATACACCCAGTTCGACTTGAAGACTCCATTCCCTTGGGGCTTCAAGCCGATCGCTGTTACCAACTATGCCCAATGGGAGTCCGTGGAGATTAATGTCGGCTATGGCGCGGAGGGATTCTTCATCGATAGCACCGGCCTGCAGTGGTCAGAGCAACAGGGCTTT…
1.1	CADAFUBP00003117	AFUB_031800	44.4082	37.6195	42.6416	27.6363	Afu2g16120	358.55	1	Translocon-associated protein, alpha subunit, putative	ATGGCTCGCTTCGGTCTTCTCTCGCTGGCATTGTTCTCTGTCCAAGCCCTCATCGGCGGTGGTCTCGCAGCTGACACTACCGAGAATACGCAGGACATCCCCGAGGTTCAAAAGCTCGCTGTATCGGCGGAGGCTTCCTTCCCAGCTTCCGAGATCTTCGGCGTTAAGCTTGTCAATGGTCACCCGACCCAGGCATTGATCACTTTTACCAATGAAGAAGCTGCTCCTGTGACCGTCAACTTCGTCGGAGGATCTTTGTCGACTCTCGATGAAAAGAGCCAGATTGTTCGTAACCTGACTGCCACTAGATATGGCATTGAGATCCCCGCTGGCCAGAAGGAGAGTGTTAGCTACAGCTTCGCCACTGAAATGCACCCTCAGGACCTGAGACTCACCATC…
1.1	CADAFUBP00009676	AFUB_099560	9.48435	18.559	9.39709	11.8669	Afu4g03490	1111.63	1	Tripeptidyl-peptidase (TppA), putative	ATGTTTTCGTCGCTCTTGAACCGTGGAGCTTTGCTCGCGGTTGTTTCTCTCTTGTCCTCTTCCGTTGCTGCCGAGGTTTTTGAGAAGCTGTCCGCGGTGCCACAGGGATGGAAATACTCCCACACCCCTAGTGACCGCGATCCCATTCGCCTCCAGATTGCCCTGAAGCAACATGATGTCGAAGGTTTTGAGACCGCCCTCCTGGAAATGTCCGATCCCTACCACCCAAACTATGGCAAGCACTTTCAAACTCACGAGGAGATGAAGCGGATGCTGCTGCCCACCCAGGAGGCGGTCGAGTCCGTCCGCGGCTGGCTGGAGTCCGCTGGAATCTCGGATATCGAGGAGGATGCAGACTGGATCAAGTTCCGCACAACCGTTGGCGTGGCCAATGACCTG…
1.1	CADAFUBP00000795	AFUB_008060	2.97213	5.1323	6.1849	3.8784	Afu1g07730	6.81	1	Extracellular metalloprotease AFUB_008060	ATGATGTTGCCTTTCAATTCCTGCGTTTATGTCTTGCTTATTATAAGTCTCATGTCGAACTGCCGAGCTCTATGTCGTGCGACGGCTTTACAAGGCCGTTCTCTTTGTGCCACTGGTGGTCCAGATGCAGCATTCAGGGCTGAACATGAGAGACTAAGCGCGTTCGAATCGAGACCTAGTAGCGGATCTTACGACATGCGAAGAGCCTTGGATCCCATTGAGATAGAGACGTGGTTTCACATTGTGAGTGGCGAAACCGATGCGGATTTAGTAACAGACGAGATGGTCATACTTCAGTTACATTACTTGCAAAAAGCCTATGAAAAAGCTTCAATATCCTATCGGTTAAAGGGCGTCACCCGTCATATTAATGAAACTTGGGCGCGCAATGGGGATGAC…
1.1	CADAFUBP00003906	AFUB_039870	28.2526	21.6416	18.1854	17.2483	Afu3g09250	71.36	1	Cell wall glucanase, putative	ATGTCGCTCCTTTACCTTGTGGCCCTCTTCGTGGCCAGCATCTGTTCGGTGACCGCTCAGACATGGACATCGTGCAACCCTCTGACGACGACCTGTCCGCCCGATCAAGCCCTGGGTATCAACACTACATTCACTTTCAACAAGACTCTCGACGATACCATCTGGAATGTCACCAATGGAGTCCTGTCGCACACCGACGAAGGAACCGAATTCACCATCACAGGCGAGAACCAATCGCCTACGATGCAGTCAAACTTTTACATCTTCTTCGGTATTGTCGAGTCCCACGTCAAGATGGCCAAGGGCGCCGGTATCATCAGCAGTATCGTGCTGCAGTCTGACGACCTGGATGAGATTGACTGGGAATGGGTGGGTTACAACACCAGCGAGGTCCAGTCC…
1.1	CADAFUBP00007454	AFUB_076500	53.8511	46.7232	46.2644	24.9129	Afu6g10450	784.07	1	Putative uncharacterized protein	ATGCCGGCTGCTCCCGCTCCGAGTTCTTCGAGCTTCTTGGTCGTGCTCCCATTCCTTGCTTGGAGGCTGGGGCCTGCCGGCCCATGGCCTGCATACGTAAGAACAAGGGGCATGTCATGTCACCTCTTCCTACCTTTTCCCTCCTTTAACTTGTCCTCTCATCCCAATTGCACCACAAATCTTCAATCAGCATCTCTAATCTCCAATTATTTGACCTCATCTTCAATCTATATAAGGACGACCACCATGGTTCACGTATGCCCTCAAATGATGCGTGCATCCCTTCGTTCCCTCGGAGGCACTGCTCGACGACCCATACAGCAAGCTGGGCGCCGGATGTACGCTTCTGCTCCAGATACCACCAAAAAATCCAGCGATCTTCCATGGATGCTGGCATCG…
1.1	CADAFUBP00001702	AFUB_017440	0	0	0	0	Afu2g00390	0	1	Putative uncharacterized protein	ATGGGTGCACCAAACTTCTACCGCTCTGGACTTGTGTCCCTTCTGTTCGTGTCACTGTGCGTCAGCAGCCTCGCAAACGCTGACTACAATCGATTCTGTCCCGATAAAACATCGCAGATCCAAGTCGACTCAACCTTCTACACCGTTGCCTGCGATACATCCTACATATCCCCCGCTCCTAAAAAGGTCAGAGAGGGCGCATTGCCCGAGGACTGCGCTCGGCTGTGTACCGCGGAGCCAGCATGCCATGCCATAGTGTGGCATCTCGGAAACTGCTGGCAGTCCGATAAAACAGACGCCGTCTCATTCCGCGTCCCGGGCGCTGTACTATTGACGCCTGGCGAGAAACATGATCACGCGACTGGAACATCCGAGGAACAGAAGCCATGTCTCGCGGAG…
1.1	CADAFUBP00001161	AFUB_011820	299.045	242.33	209.369	276.487	Afu1g12350	866.63	1	SCP-like extracellular protein, putative	ATGCGTTACTCGTGGTTGATCGGCGCCGTCTGCGCTGCAGGTGCTCTCGCCAAACCTGTCGACAAACGGTCTTACGTTACCGATTGGACTATCGTGACCGTCACAGAGACCATCACCCTCCCTTATCAGCCTCCCCCAACCTCAACTCCGGCCTACTCCCCCATCCAGGCGGTCCAGCTCACTCAGACAGTCACCACCGTCGACCCTGCCCCTGCCCCTGCTCCTGTGGAGCCTGAAACTTCATCCGCCTCCCCTATCCCGACCACTGAGGCTGTCAATACAGCTCCGGTTGGTGTAGTAGAGGAATTGCCTGGGGCTGCTGCTTGGGCTTCGGCTTGGACATCGGCTTGGACATCTGCTTGGACATCTGCTTGGACCTCATCGGCTCCTGAGGCTGCG…
1.1	CADAFUBP00004947	AFUB_050560	3.5842	9.47798	6.0063	17.2207	Afu5g02040	32.08	1	Extracellular lipase, putative	ATGGTTCACTTTAAGTCTGTCTGTACGCTGGCTGTTACGGCGTTTGCTGCGCTGGGTGCTGCGGCGCCAGCAATGTTGGCAAAGCGAGACGTGTCCTCGTCGGTGCTGCAAAAACTGTCACTGTTTGCGCAATACTCTGCTGCCTCCTATTGTACCAACAACATCAATTCCACGGGCAACAAGCTGACATGCTCCTCTGGAGAGTGCCCGCTGGTCGAGGCAGCCAACACCAAGACCCTTTCGGAATTCTACGATGATTCCGCGTATGGAGACGTCGCAGGCTTCTTGGTTGCAGACACCACGAACAAGCTACTTGTGGTCTCTTTCAGAGGAAGCCGCACGATAGACACATGGTTGGCGAACCTGGACTTTGGCCTGGACAGTATCAGTGATGTTTGC…
1.1	CADAFUBP00002782	AFUB_028430	0.306033	0.256334	0.469857	0.447796	Afu2g12800	0.31	1	Putative uncharacterized protein	ATGCCGCTTCTGCTCGCGTCGCTGCTTTTGAGCAATGTTATAAGCGTCCCCAATCCCCGGCCTACCGGGATCCCGGCGTGCTACAATTCTGCACAGGATACTCTGCGGCAGGTGCTAGGTGCTCCTGTTGCAAGGATCTGCACCAGGCGCTTCCCCTGCCTTGTCTTCTATCTCTTAAACAAGCCTCTCCGCAGGCAGGTCACTGCCCTACGAGAGCTAAAAACCAAGCACGCGGACAAGGCGTCGACCTGGCCGATTCTTCTAGGCAACAACTTCCTCTGTTTGCTGGCCGTCGACGCCTACCAAACAATCGCAGAGGACTTCGCCGATCTCATCCACCCGTTTCGGTTTAACCAGGCACAGCAAGCGGCCATCACGCGTCTCCGCGCGCTCCCTGGT…
1.1	CADAFUBP00008329	AFUB_085520	0	0.0640834	0	1.59525	Afu8g01080	0.08	1	Putative uncharacterized protein	ATGCGTGTCACGGTCTTTTCTTTGCTGACTGCCCTAAGCGCATCACTGGTGTGTGCCCAGGGATATAGTAAAGATTGTTCTGATATCTATCTCCAAGAAGGTTGGCTAGTTGCGACCTGTCCCAAGGACGACAACAACGGCAGAATTACCAGCAGCGTTTACCTGCCGAACAAGATTGCCAACGATAATGCTGTGCTGGAGGAACATATTGCCAACTATGATGGGCACCTCCTTTCCAACCTCGCCGGGGCAGTGACCCATGTCCCAGAGGATTCATCATATCCCATTCCCTCGGAGTTTGAGGTGGAGCTGGACGTGTCAACACTGAACAACTCGTGCGCCTCATATGGAGGAACGATCAAACTGACTCGCCCAACGAGCTGCTGGTATCTGAATGTC…
1.1	CADAFUBP00002470	AFUB_025270	0	0.128167	0	0	Afu2g09410	18.53	1	Alpha-N-acetylglucosaminidase, putative	ATGGTCTGGGTCAAGGCCTTGCTTTTGGGGCTTTGCGCCTCCATTACTTTTGCGCAGTCCCTTGACGGAATCTACGATCTTGTTCGTCGTCGAATGCCGAAGCATGTCGACAGTTTTCGGTTCTCTCTGGTGGACTTCAACTCGACCAATAACGACCGGTTCGTTGTGTCAACGGCTGCCAATGGCACAATCTTGGTGCAGGGAAATTCGTTAAGCGCCCTGTCATATGGCAACGCAATTGATGACAAGGACAGTCTGCACCGCTATCTCGCCGATGTCGCGCTTGTAGACATCTACTGGTTTGTCGGCAGCCAGCTACATCTGGCACCGACGCCACTTCCTCTTCTATCTAAACCATTGACTGGTTCCAGCACCGTTGAAAGACGCTATCATTTTAAT…
1.1	CADAFUBP00007727	AFUB_079260	66.3344	38.9197	75.6953	91.4199	Afu1g01540	11.56	1	Endonuclease/exonuclease/phosphatase family protein	ATGCGATCCTTTCATCTTGTCCTTGCCGCAGGCATTCCAGCCCTGGCTGCCACCGCCGGCGAGTTCAACATACTCGCCTTGAACGTCGCAGGACTCCCCCCCATCCTGAACGGCAACGACGTGCCCGGCGACAAGTCCGACAACTCTCGGCAGATTGGCAGGAAATTCGCCGAGTACGGATACGACGTGATTCATGTGCAGGAGGACTTCAACTACCACGCGTACATCTACGAAACCGACAACCATCCCTACCGCACTCCCACGTCGGGCGGCGCGGGGATCGGTTCCGGCTTGAATACGCTCTCCAACTTTGAATTCACCAACTTTGTGCGGACCAAGTGGGCGACCTGCTCGAATGCCGAGGGGGCCGACTGTCTCACCCCCAAGGGGTTCACCTCG…
1.1	CADAFUBP00001102	AFUB_011220	45.3557	34.1927	37.9405	30.7905	Afu1g11780	46.07	1	Putative uncharacterized protein	ATGATGAATCCTTACATTAGCTGGGCTCTGCTACTCGTGGTGGCAGGTGGCCTGGGATGGTATTATAATGCCCCGAATCCCAAAGCCAAGCCCACCGTCAAGCCCGCGGCAGAGAAGATAGAAAGTGCGACTGGAGTGAAGAAGCCCAAGAAGAAGGCGAAAAAATCCCACGAGCCTACTTCATCCGCAACGACCAAAAAGGTCGAAGAGAAGCCCGCATTCGAGTACAAAGCTACGGAGGGTGATGATGGGGATGAAGAGATCGACCGGAAGGAGATGGCCAAGCGTTTTACCGCTGTGAAGAGTGGAATCCCCGCCCAGGTGAGCGGCAGCGAGGGTAAATCTCAAAAGAAAAAGAAGAAGACCACCAGCCAACTCGAGGCTGAGGAGAGTAAGCGC…
1.1	CADAFUBP00007860	AFUB_080710	34.4267	20.8426	23.7932	23.5737	Afu8g07090	209.37	1	Extracellular proline-serine rich protein	ATGATGCGCTCCGTGATCCCCCTGGTTGTTTCGCTTGGCTCGCTGGCTGCGGCCATCAACATCACCAGTCCTGCAGCCAACACCACCTACGCAGCGGGGTCCACTGTGACCGTCCGGTGGACCAGCGTCGACACCGATCCCACCAACTTCAGCCTCTACCTTTGGAACTTTGTCTCCTGGCCTCCGACTTATGTGCCGCTGGCCCTGGACATCCCCACGGCCGATCTGTCCTACTCCGTTCAGATCCCCTGCGACACCAACCCCGAATGGGGCTACCAGATCAGCGGCATCAACGGCACCAACGTCTACATCATCTTCGCGCAGGGCGACAAGTTCACCGTCTCCGAGCCTGTCGAGCCCTGCGTCGACCCTGCCCCGGTGCCCACGCCGTCCACCTGC…
1.1	CADAFUBP00000604	AFUB_006160	4.45819	7.16437	10.5605	12.5666	Afu1g05770	53.64	1	Probable beta-glucosidase A	ATGAGATTCGGTTGGCTCGAGGTGGCCGCTCTGACGGCCGCTTCTGTAGCCAATGCCCAGGAATTGGCTTTCTCTCCACCATTCTACCCTTCGCCTTGGGCTGATGGCCAGGGAGAGTGGGCAGATGCCCATCGACGCGCCGTCGAGATCGTTTCTCAGATGACACTGGCGGAGAAGGTTAACCTTACAACGGGTACTGGATGGGAAATGGACCGATGCGTCGGTCAAACCGGCAGCGTTCCCAGACTTGGTATCAACTGGGGTCTTTGTGGCCAGGATTCCCCTTTGGGTATCCGTTTCTCTGACCTCAACTCCGCCTTCCCTGCTGGTACTAATGTCGCCGCGACATGGGACAAGACACTCGCCTACCTTCGTGGCAAGGCCATGGGTGAGGAATTC…
1.1	CADAFUBP00003739	AFUB_038170	87.2448	85.6227	72.7177	90.3441	Afu3g10960	106.39	1	Cell wall protein, putative	ATGCGAGTCGCCCGTCTCTCGTTCTTCCTCTACTCTCTGTCCCTCGTGGCCGTTACGGCTGGCCAGAGCCAGGGAGCTACTGACATAGCTGCCGTCACCTCTGGCCTCCCAGTGTCGACCGCCACGGATTCTTCGACGACCTCAACAACATCATCGACTGAGTCCAAGGAGACCACTTCTACTACTAGTTCCGAGAGTACAAAGTCGACAACAACAACAACAACATCAACCGATACTACATCGACCACCTCTAAGACCGATAACCCTGCGCCTACCCCAACCACATCGTCCACAACTTCCAAAGACGATACTCCAGCGCCTACCACCACCTCTGATGGTACGTCGGCAACTGAGACCAGCGGAACCAAGCCTTCCAGTACGAGCGATGTGGTCAAGACG…
1.1	CADAFUBP00004102	AFUB_041850	1.18003	1.10825	3.42002	0.447796	Afu3g07210	3.46	1	Polysaccharide deacetylase, putative	ATGGATCTCCAGGGCCATCTCAAATGGACCGGGCTGATAAGCATACTCTCCCTAATGAGTCTGGTTAATGCCAGTCCATCGATCACATCCACGCAGAACACAAATATTTCTGCATGCCAGCAGCATGCCGGACTGCAGTCGAACGACAACACCCGCAACACCAGGAAAGTATCTCTGCTTAACGGACTACACCACCAACCACCGCTCGTCATAGATACTTTCAACGACGCATGGCGGAACAATCTCGGATTCTGGCACGGTGCGGGAGAAGGTCTACCCTTTGAGTATGGCAACGGTTACGTGCGATTCTTTCCAACGGATCCCGACCACAACTATCACACTCAGCTAGCAGCAGCGGAGTGTTTCAGTTTACTCCCGTACAGCGACCAGTACCTTCAT…
1.1	CADAFUBP00009202	AFUB_094680	39.791	24.5729	31.6856	24.5053	Afu6g03620	519.58	1	FAD/FMN-containing isoamyl alcohol oxidase MreA	ATGTTCCCCTCTACGAACCGCAGCTGGTCGACTCTGGCCGGCCTTCTGGCTTTGGCTTCGACGGCATCTGCCTCCAACGCCTCCCAAACAGCCTGTCGATGCTTCCCTGGAGAAGCATGCTGGCCCTCCCCGCAAGTCTGGTCCGCTTTCAACCAGAGCATTGACGGTCGACTGGTTGCGACAGTCCCACTAGGCACTCCCTGCCATGCGCCCAACTACGATGCTGCCACATGCGAGGCGCTCAAAGCACAATGGCAGCTTCCTGAGATACACTATGAATCGTCCTCGTCGATCATGGCCCCCTTCTTCACCAACGGCACCTGCGACCCGTTCCACCCGGTCTCGAAGCCCTGCACGCTGGGCAACTACGTGGTCTACGCGGTCAACGTGAGCAGACCC…
1.1	CADAFUBP00009643	AFUB_099230	1.47136	0.96786	0.469857	0.223898	Afu4g03790	0.98	1	Serine peptidase, family S28, putative	ATGAAGCTCCATTCACCATGGCTCGCTGCAATGAAGCTTGCAGTTATCTTTGACCCTGTCACAGGCATTGGACTACCAGCGTCCACGCTAGGAAGAGACCTGCGCCTCGCCGCTGAATTGGGCTTGGACTCTCATCTCGCATTGAATGACCCTGAAACCTTCCGTTCCATGATTGCCGATTCTGTGGGATCCATAAGTGCAGCAGAACACACAGAGATGCTCATTGACCACGAGGATCCCTCAGTTGGCACCTATCGAAACAGGTTTTGGGTCAATGAAGACTTCTACATCTCTGGGAGTCCGATTATGGTCTATGATATTGGAGAGGCTACAGCCGAGTACTCGGTTTCTTTGTTGACAAATTCCTCATCCTGGCTCAGTCTGCTGTTGCAGGAATTT…
1.1	CADAFUBP00003443	AFUB_035180	24.7686	29.8636	40.0437	21.3585	Afu3g14030	9.94	1	Extracellular phytase, putative	ATGAGGTTCCTCTGGGTATCCGGGGTGTCATTTCTTGCCTCGTGCGCCCATGCTCAGACATTTCAACGCTTGGGTGGCTGTCCTACTCTGGGCTGTGTCTTCCCTCCAGATCAGGCGGATTTTCTTCCTGGTCAATATTTCGATATCCGACTGGAGGTTCACTCTCCCATCAACGGCTCTGAGGCTCGTGCGGGTGTACCCGACCCCGACTTCAAGTTCACCATCGCCAAGAAGGGTAGAAAGCCAGTCCCTGTAACGAAGTACTTTGACATCGAAGAGCCCGAGCTCGAAAGATGGAACTTCACCTGGTACGAAGACCTTTTTGCGGAAGACGCGAACGCGCCTTCGCTTGTCAATGTGACCTCCAAGGCCTACAGGAGAGTTGCACTCTATGAGCCT…
1.1	CADAFUBP00008232	AFUB_084570	0.888699	1.09382	2.26456	0.447796	Afu8g02040	226.07	1	Glycosyl transferase, putative	ATGGGACCTCAGCGCTTCAAGCGGCAGTTCATTGTCGCAATTCTCCTGGCCGCCTCGATCATCTGGTTAATGCGTTCTTTCGAACATGAGGATGCCGACGTGGCCCGTACGATGCCGCTACTACAAAAATACATTCATCCGCCTAGTGGAAAAGGAGGTGCATGGTATATTCCTCCTTCGTGGTTGGAGAATGCTACGACTGCACCGGAAAGCATTGTCGACGCGGCCAAACTAGCCTCCGACAAAGCACAAGCGCCTGAAAGGCAGATCACCCTCTCCAGCATTCCGATGATCGTCCACCAAACATGGAAGACGACTGATCCGCAGACATGGCCGCCGCCAATCCGTCAGAGCACGGAGTCATGGCTCCGAGCCGTCGAGCAGGACCAGATGGCTTAC…
1.1	CADAFUBP00009615	AFUB_098950	130.632	93.4704	80.4895	97.061	Afu4g04070	200.49	1	Putative uncharacterized protein	ATGCGTCCTGCAACTCTTGTTGCGGCCCTCCTGTCCCTGGGAGGTCTCGAGCTTGTCGCGGCTGAAAATGCCCAGGAATTGAAGCCGCGCTTCATCCCCAAACAATTCAAAAGACATGTCGTCCATGGACCTGATTCCTCTGCCACTACGTCGTCGAACACGAACATTCACTTGGATAAAAGGGCTGATGTGAATCCCTTCATCTCTTACTTCAATAGCCTGCTTCAAAACGGCCCCACGGCAACATCCAGCGCCCCGCTCGTCTCCCTGCCCATCATCGTCTCGATAGATGCCAGCGGTGTCACTCACACCATTACCCCAACCCCCACACCGTCCCCTTCAGCAGAAACATCTTCTGATGCCACGTCCGGTTCAACGCTCGAGCCATCTTCTGCGACC…
1.1	CADAFUBP00006801	AFUB_069810	6.89176	4.433	7.89488	6.59314	Afu4g12910	14.65	1	Probable ubiquitin carboxyl-terminal hydrolase creB	ATGGGGTCGTTCCTGAGGAGTTTTCGCCATAATGGGGGATCTACTGCGCCTTCGGTCGGAGCGGTCCCCGCCAAAAAAGAACCACAGCCTCCCCCGATGACGCCTCTAGAAAAGAGGCTACTGGACATGGGCCCGATTAGGGAGGATGGAAGCGACAAGTTTTATGGCATGGAGAATTATGGAAATACATGCTACTGTAATTCGATATTGCAATGTCTCTATTACTCGGTTCCTTTTCGCGAAGCGGTGATCAATTATCCTACGAGGACGCCGATAGAGAGTTTGGAAGCCGCACTGGCGAAGAGTCTCCGTTATCCGAACCCGAACGCGCAGCTGGAAGCGGAAGCTCAAGCTGAGAAGCAGAAAGCTGCCAATGCTCAGCGACCTGGCATGCCGCCA…
1.1	CADAFUBP00002435	AFUB_024920	56.85	47.6542	29.3484	54.724	Afu2g09030	205.86	1	Dipeptidyl-peptidase 5	ATGGGAGCTTTCCGCTGGCTCTCCATTGCCGCTGCGGCATCGACTGCTTTGGCTCTTACACCTGAGCAGCTAATCACTGCTCCACGGAGGTCTGAAGCTATTCCTGACCCATCTGGTAAAGTTGCGGTCTTTTCGACGTCGCAGTACTCATTTGAGACGCACAAACGGACCTCGTGGTGGAGTCTGTTGGACCTGAAGACTGGTCAGACCAAGGTCCTCACCAATGACAGCAGTGTGTCCGAGATTGTCTGGTTGTCCGACGATTCGATTCTCTATGTCAACAGCACCAATGCAGACATCCCCGGTGGTGTTGAGCTGTGGGTGACTCAGGCTTCGAGCTTTGCCAAGGGATACAAGGCAGCCTCTCTGCCGGCCTCCTTCTCAGGTTTGAAGGCCGCC…
1.1	CADAFUBP00005290	AFUB_054030	26.24	19.2151	18.3322	20.6627	Afu5g06480	73.2	1	Putative uncharacterized protein	ATGATGCTTTCGAGCCGATGTGTGGGCGCATTTCTCATTAATTTAGCTGCCCTCGCCCTGCTTACGGCTGGACAAGCGGTAATACGGGAGCAGTCACAGCCACTATGCCTGGCCAGGGGCTGGAGGGATACTGAGGCCGAGTTTATTCGGTGGCCGGTCTGCATCGAGACCCGCTGGAGTAGGTCAGGCATTACGGTCGCTGGGGGACCTTCTGTTACGATGTCTTCTATTTCAAGCAATTCGCCGCCGACTAGCAAGGCCAGCCATACGGCTGTACAACAACATTCTGGCAAGGAGCAGGAGCAGGACACGGATTCCCCCCTCGATAATGCCAAGTTTCTCTCCTTTGAAGATTGGAAGAAGCAGAATCTGGCAAAGGTTGGCCAGTCGGCGGAGAAT…
1.1	CADAFUBP00001432	AFUB_014610	21.1697	17.4185	39.7274	20.5311	Afu1g15050	57.44	1	Hsp70 family chaperone Lhs1/Orp150, putative	ATGGCTCCTCCTGGATATCGATTGAGAGCGTTATCACTTTCCCCAGTCTTCTCCATCCTCATCCTTCCCTTTCTACTCTTCTTCCTCAGCTTCCCAGCTCCTACCTCCGCTGCTGGATCGGCAGTTCTTGGTGTCGACGTAGGTACCGAGTATATCAAGGCCGCGCTTGTCAAACCCGGCATTCCGCTGGAGATTGTTCTCACCAAAGACTCGAAACGAAAGGAGTCGGCAGCCGTTGCGTTCAAACCTACAAGAGAAAGCAATGCTCCATTCCCTGAGAGATTCTACGGCGGCGATGCGCTGGCCCTGGCGGCCCGTTATCCCGACGATGTTTACGCAAACCTGAAGGCCTTGCTTGGAGTTCAATTCCAGAATGGAGACAATGAGATGGTAAAGACC…
1.1	CADAFUBP00005667	AFUB_057920	0	0.0640834	0	0	Afu5g10350	0	1	Putative uncharacterized protein	ATGGGTGCCGCGGTCATCACCTTTGGCTTACCATTGCTGCTGTACATCTTTCAAACAAAACAGGGTACCTGGCTCACGGCTGGGTGGTGGGGTATCTCCAGACACATCAATTACTTTGGGACTGAGCATGATCATCACCTACTTCTATATGTTCTACTTTGGAATCTTATTAATACACTGCGAATGTCGATGAAATGCCATGGACGCGAAGAAGTAAGGTGA
1.1	CADAFUBP00007859	AFUB_080700	449.882	723.114	520.998	706.569	Afu8g07100	3.26	1	Putative uncharacterized protein	ATGTTGTACCTTCCTCTCGTTGCCCTTTCCTTTGCCACCACCCTGGTGAGCGCATACCCCATCACTGGCAATGGAGTCAACTGCCGCTCGGGCCCTGGCACCAACTACCCCGTGGTCAAGTCTTACCCCAAGGGCCATGAGGTCTCCATTGTCTGCCAAGCGCCCGGCACCGACATCAAGGGCGACAAGCTCTGGGACAAGACCTCCGACGGCTGCTATGTCGCCGATTACTACGTGAAGACCGGCACCACCGGCTATGTCACCAAGCACTGCGATGGCGGCAGCGATGGCGGCAGCGATGGTGGCAGCGGCAACCTTCCCGGTCTCTCTGCGAAACAGTCCTCTCACGCCCGCAAGATCATCGGGGAGGCCAAGAAGGAAGGCCTTGGTCGGCAGGGT…
1.1	CADAFUBP00000036	AFUB_000360	1.8215	0.386703	0.75444	0.447796	Afu6g14400	0.62	1	Probable pectate lyase C	ATGAAGCTGTCTGCACCTCTTCTCGTCAGTTTAGCAGCTTTCTCACAAGCTGTGACGGCATTGGTCGCGTTTCCTGGCGCTGAAGGTTTTGGCGCCAATGCGATCGGCGGCCGCAATGGCCAAGTCTACGTCGTGACCAACCTGAATGATTCCGGAACTGGTTCGCTACGAGATGCTGTTTCCGCGACTGATCGCATCGTTGTCTTTGCAGTCGGAGGCGTGATTAAGATTTCCGACAGAATCGTGGTGTCGAAGCGTGTGACAATACTGGGACAAACCGCGCCTGGAGACGGCATCACAGTCTACGGCAATGGCTGGTCCTTTTCCAATGCCGATGATGCCATTGTGCGGTATATTCGGATTCGCATGGGAAAAGGCGGCTCCTCCGGAAAGGACGCC…
1.1	CADAFUBP00001533	AFUB_015640	6.96526	6.90462	6.12397	6.18951	Afu1g16300	2.41	1	Putative uncharacterized protein	ATGGTCATCGGCCTCCTGGCAATCACCGCAATCCCCACCGTCACCGGCGTGGCGATGGGAGTCAGCGAACAGCGCAAAGCCAACGAACGCAAAATGGACGCCAGACGGATGGCGCGATTCAACATCGACATCGAAACCTCCGGAGAAACGCAAGAAGAGGACGAGATACGTGGGAAGCGGATAGTCTTGAGGGATAACAAGGTCTATCTGGATGATCCCCTTCCTGCTAATCGCAAACACCCCTCTCACACGGCCGAATCGTTTTACATCGACTACCCCGAGCTGGAGGAGACAAAGCACTTGAAAAGAGGGCTGGGCCTCGTAACTACCATATCGGATAACCCCCCCATGCTGAATTGGATCTACGCGGATACAGAGACACATGAGCTGAAGTATGGG…
1.1	CADAFUBP00001693	AFUB_017350	0	1.6872	0	0.695738	Afu2g00270	0	1	Putative uncharacterized protein	ATGAGACAATCCCTTGTATTATTGGCCTTAACACGGCTCCTCAACGCTGTCATTGCTGTTGAAAACGACCTGATCGACCTGCAGCCTCTGGCCCGACACGTTTGGGACAAGGATGCTTTGCGCAAGAGGGATGATCCCGCTGGAAGTGTGGCACTACAGGACCATGAGCAGTTCATGTGGACTTCTGGCAACGAACCAAACACCAAGGTCACTGCAGTCAGCATGGTTGTTTGGTCCAGACAGGATGAACGCATCCTGGACATGGACAAAATTTCGTTTGCCTTGGACTCGGTCAGCTGCACCGATGGGATGACCCTCAAGTTCAAAAACAAGCTGTTCTATCTTGCTGCCAAGTTCGCATGGGAGTGGGTGAATTACAACGACATGCGCAGTTTTGTA…
1.1	CADAFUBP00009146	AFUB_094090	22.4968	27.2281	27.6989	16.6007	Afu6g04210	64.09	1	Mannosyl-oligosaccharide glucosidase, putative	ATGCATTTCCCGAACTTACCTTTTCTTCTCGCGCCCTTTCTCTACAATGTCGTGGTCTCCGGTTGGCAGGCCTCCGCCGCAGACGATTTATCTGTCCTGGCCACCGAGACAGCGAAGGCCAACAACGACTCGTTATTATGGGGTCCCTACAAGTCCAATCTCTATTTTGGTGTCCGCCCTCGCATCGCAAATAGTCTTTCCGCCGGGTTGATGTGGGCTAAGGTGGACAACTATGCTACCGCGCAAGCTAGCTTCAGACATACTTGCGAGCAGAATGAAGGCATGGCTGGCTATGGCTGGGACGAGTACGATATCAGGAAAGGCGGCCGGCAGACAATCCATGACACCGGAAACTCCTTGGACTTGACAATCGACTTCATTAAGGTCCCTGGTGGACAA…
1.1	CADAFUBP00008505	AFUB_087520	12.7919	7.54546	23.0028	13.614	Afu7g00940	53.22	1	Isoamyl alcohol oxidase, putative	ATGGCCTCTAGTCTGAAACTGTCTGGGATCGCCTGCTTGGCTTTGCTGGGCTCGACTGTTGTCGCAGGGAAGGACAGTTGCTCTGCTTGCAGTTGCAGCTTGACTCATTTCAATGCGACGGTTGGAGGACGCGTGCAGCCTCTGACTCCTTTCTCCTTGCCGTGCTTCTCGAGTTACAATGGCCGTCCGGTGGCTCGCGACGATGCTGCCTGTGCTGCCATTCAGGCCAAGTACACCGATCCGTGGCTGCGAACCAACTCTCCCAATGGCTACATGAACAACCAGGATGAGATGTGGTCGTCGGATCCCAGTGATCAGTGCCTGCTCGACAGTAGCGATCCCACCGATCCCCTGGCGTTTGTGAATGCCACCTGCCGGCAGGGTAACATGCCCTCGCAC…
1.1	CADAFUBP00002532	AFUB_025910	118.702	137.565	176.231	122.343	Afu2g10100	3237.89	1	60S acidic ribosomal protein P2/allergen Asp F 8	ATGAAGCACCTCGCCGCTTACCTCCTCCTCGCCCTTGCTGGCAACACCTCCCCGTCCTCTGAGGATGTCAAGGCCGTCCTCTCTTCCGTTGGCATTGATGCCGATGAGGAGCGCCTGAACAAGCTCATTGCTGAGCTCGAGGGCAAGGACCTCCAGGAGCTCATTGCCGAGGGTTCCACCAAGCTCGCTTCCGTTCCCTCCGGTGGTGCTGCCGCCGCTGCTCCTGCCGCTGCCGGTGCCGCTGCCGGTGGTGCTGCTGCTCCTGCCGCTGAGGAGAAGAAGGAGGAGGAGAAGGAGGAGTCCGACGAGGACATGGGCTTCGGTCTTTTCGACTAA
1.1	CADAFUBP00001072	AFUB_010920	21.5199	19.1986	23.1606	23.2497	Afu1g11490	20.61	1	Endopolyphosphatase	ATGATCCCTTATCTTTTTTTGCAGGGTATCCTGGTTGCCAGTGTGACTGCATTGCCCGTCTTGGAGCAACTACCTCTTGGGCTTGCCGTCCCAGAGTCGAACAGTCAATCTGATGGAGGAATTTATTTGGAAAAGTCACGAAGGCTTCATGGGCGTTTTCTCCATATAACTGATCTGCACCCCGACCCTTATTACAAACCCGGCAGTTCTAGCGACGATGGCGCTCCATGCCACCGAGGAAAAGGTTCGGCAGGATACTTTGGAGCTGAAGGGTCGGACTGCGACTCGCCGTTCTCCCTGATCAACGAAACTTTCAGCTGGATAGAGAAGAACCTGAAGGGCAACATCGACTTTGTCCTGTGGACTGGAGACTCTGCCCGTCATGACAACGATCAGAAG…
1.1	CADAFUBP00003229	AFUB_032940	151.734	126.379	113.259	110.284	Afu2g17290	1.36	1	Putative uncharacterized protein	ATGAAGCTTACTTCCATCGCTGTCGCTCTCTTTCTCTCCCTCTCCGCTACGGCGATGCCCGTCGCCGACGCCGAAGGGGACAATGCCGCTACTCCGTTGCCCATTGCTGATGTCGAAGCGGACACTGCCGCTGCGATTCCCGTCGCCAATGTCGAAGCGGAGACTCCCACTACTGAGACACCCGTCGCCGAGATCGAAGAGGACAATGCCGACATCGAAGAGGACAATGCCGATATCGAAGAGGACACTCCCGATGTCGAAGGGGACGCTCACGCAGCCCTAGAGGCACGCCGAGTCAAGTGTCGTTTCAAGAAGATCGGCTGGAAGAACGTTCGGTGCTTCTATCAGGGTGGTGATTGGAGCCACTCGTGGTTTGAGATCAGTGCGAATTCTGCCGTC…
1.1	CADAFUBP00003867	AFUB_039480	10.9263	7.05944	9.43671	7.96057	Afu3g09690	133.53	1	Extracellular thaumatin domain protein, putative	ATGATGTTCACCAAGGCCTTCTTCGCTGCTGCCTTTGCCACCCTCTCCACTGCCCTGCCCCATGTCATCCAGCGCAGCGGCAACTCCTCCGCCTCTGGAGGCGGCGTCCAGATCGTCAACAACCTGAGCCAAACCGTCTACGCGTGGTCGGTCGCTGATAGCGTCAGCGACATGCATACCCTCTCTGCGGACGGCGGCTCCTACTCCGAGGACTGGCGCACCAACTCCAACGGCGGCGGCGTCTCCATCAAGCTGTCCACCAAGCCCGACCAGTCTGACGTCCTTCAGTTTGAGTACACCCAGTCCGGTGACACCATCTACTGGGACATGTCCTGCATCGACATGGGCACCGACTCCGAGTTCTCCAAGTTCGGCTTCACCGTCGAGCCTTCCCAGTCC…
1.1	CADAFUBP00008275	AFUB_084990	0	0	0	0	Afu8g01620	0.19	1	Putative uncharacterized protein	ATGATCGTCAACCGCTCTCTCCTACTATACTGGATCCTCGGCTGTCATCTTATGGCCCCGAGTATTGCTGGCAACCACCACCAAGATGGAAGTAACCTTAACTATGCGGTCCCCGATCATAAACGCGTTTCTATCATTAAGATAGAGAGCGATGGCATATCCTGTCCCTCGGGCTTCAAGAGTGCCTCACGCCAGAACATTCCTGGAGTCGATCGCAACATGGCTGGTAATTCACCAGTGCGAGAAAACAAAGCCACTTGCTGCACCAAAGACTACCAGGATGTCTTCCTTGTCTCCATAGCAGGGCACGACACTCCACGCCCCCGCGCGCTGTACACCCTCGATGCAAAGACTTGCTGCCCCAGCAACCAGGTTCAAGCAGAGACTGGCGTTCAGCAG…
1.1	CADAFUBP00009280	AFUB_095500	169.791	149.479	160.495	175.12	Afu6g02800	7.87	1	GPI anchored protein, putative	ATGAAGTTCTCTCCTGCTTACCTGCTTGCGTTCGCGCCAATTGTCGCCGCCCACTTTAGACTCCAATATCCCACGAGTCGTGGCTTCAATGCGGACACAATGGCTAATTTTCCCTGCGGGGACTTGGCCCAATCCTCCAACAGGACTCAGGTCTCTCTTTCGTCGGGCTCCTTCCCTGTCGCCTTAAGGATGGGCCACGATGAAACGGCTGTTGAGGTCCTCTTGGCTCTTGGAAACGATCCCGGCACCAATTTCAACATCACTCTCCATCCCACTTTCCGTATTGAGGGATTGGGCGAATTCTGTCTGCCTAATGTCGTGTTCGACGAGTCTGTGCTGGGCACGAAAATCACCGACGGGATGAACGCGACTCTGCAAGTGCAGTCCAATGGTGATCCC…
1.1	CADAFUBP00009757	AFUB_100380	0.306033	0	0	0	Afu4g02770	0.24	1	Arachidonate 5-lipoxygenase, putative	ATGATGGTCTTCAGTGATTGCCTGATTTTCTCGTCCCTTATAATTTCCTATGCTCTTGGACTGCCAGTGGTTCCCGGCCAAACAGTGATGGAACCTTCCGCAGCCCTTCCTGATGACGGGGACCACCTGTACACGCTGCCAATGTTTGATATCAGACCCTGGGAGCGAGTGTCTGAGGTCCGCCTGGCCCGTGAGGGATATCTCTATGGACCGCCTTTGCTGGGGAACACATCGTTCTTTCCCACCGGGGTGCTGGGGGATGCCATGGTGGCCCGAGATAAGGCTGCGTGGTTCCGTGATGTAGAATATGTTACCAACAACGTGTATCCTGAGTGGGACAAGGCAGCCACAGCACTGGCAAAGGCGGGAGGTATACAATCTCTCTCCAGCTACGCAGTC…
1.1	CADAFUBP00008202	AFUB_084270	0	0	0	0	Afu8g02330	0.07	1	Endoglucanase, putative	ATGCGGACTAGCAGAAGTCTTCTCCGCATAAACTCTCATTTAGTCTGCGGGGCAATCCGGCTGGCGGTACTCTGCGCATCGCGTGCCGCCGCGCGTACTGCCGAACATGCATACGAGTTCAAATCTGTCACGATCACAGGAGGAGGCTACATCACCGGCATCGTGGGCCACCCAACCAAAAAGGACCTGCTATACGCCCTTACCGACATCGGTAGCACCTATCGCTGGGAACAGGAGCTGAACAAATGGATCCCAGTCACCGACCTCGTTGGCCCCGAGGACGAGAATCTGCTGGGGACGGAGAGCGTGGCTACGGATATCTTTATTTGGCGCAAGGCCGGTTCCCGAGTTCCAATAACTCTGCGTTCTTCGTTCCATTCCGGGCAGCCGATGCAATGG…
1.1	CADAFUBP00006546	AFUB_067270	1.7774	2.60541	3.1421	1.83927	Afu4g10150	17.38	1	Alpha-glucosidase AgdA, putative	ATGGCCAGCGTCCTGGGCCTCGTCGCCAGTGCCTGGCTCCTCCCCACGGCCTATGGCGCAAGCCATTCGCTTGCGCCTAGCACGTCCGCAACCTCAGCACAGGCGCAATACACTTTACCATCTTCTATTGACGTTGGCGCTCACTTGATCGCCAACATCGACGATCCCCTTGCCGTCGACGCGCAGTCTGTGTGTCCGGGCTACACAGCCTCAGATGTGCACCAGACATCCCATGGTTTCACCGCTAACCTACAGCTCGCGGGTGACCCATGCAACGTGTACGGGACAGACGTTGATTCGCTGTCTCTGACAGTGGATTATTTGGCCAAGGACCGCCTGAATATCCAAGTTGTTCCTACCCACGTGGATGCCTCCAACGCTTCTTGGTACCTCCTCTCG…
1.1	CADAFUBP00001325	AFUB_013470	22.4086	19.5812	16.4053	16.9409	Afu1g13980	16.44	1	Putative uncharacterized protein	ATGATCGCCCTTACTCGCATATGTGGAGGATTTGCTCCGTCATTGACCTTTCGAGTCGTTTCAATTTTGTTGATCCTCCTGCTATGTTTTCTCGAGCGCATCGTCGCAGAAGTCGATTCTGAGTTCAAATCCAGGCCCGATCTATACCCGCCGGTCTTCACTGTTGAACAAAGTGAACCGAACAAGCTCAGTCCAGGGTACATCTTTCTTGGCCCGTATGAGGCAGATAATTCGGGGCCATACATCTATGATACTGAAGGGAATTTAGTATGGAGCGGCTGGGGTAATTCGGGGCCTGGGAATGCCCATGGCATGCACGTATGCAAGTACAAGGGAGCAAACCACCTGTGCTTCTTCCAAGGAATCCAGCAGAATGGGTATTGCAGGGGCCATGGCGTC…
1.1	CADAFUBP00005091	AFUB_052020	51.8706	40.6064	56.2783	44.481	Afu5g03500	113.24	1	Alpha glucosidase II, alpha subunit, putative	ATGGCCCGGAGCAGCTCGTCTCTCTCCAGATGGACGCTATTGCTCGCGTTGGTTGTCATTCTCGGGTGTCTTGTTGTACCCGGAGTTACTGTGAAGCATGAGAACTTCAAGAAATGCTCTCAATCGGGTTTTTGTAAGCGAAACCGAGCTTTTGCAGATGACGTCTCCGCCCAAGGCGCGTCTTGGATTTCACCATATGAACTCGATCCCTCCTCAATTCACTTCAAAGATGGCCAACTGCAAGGGACAATTCTCAAGTCCATATCTGCCAATGAGAAAGTCAAGCTGCCACTTGTGATTTCTTTCCTGGAGTCTGGAGCTGCGCGCATCGTGGTCGACGAAGAGAAGCGGATGAAGGGCGAAATTGACCTCCGACATAACAGCCAAGTGCGTAAAGAG…
1.1	CADAFUBP00006363	AFUB_065380	10.9851	8.94968	8.14108	13.7302	Afu4g08280	78.2	1	Glutaminyl cyclase, putative	ATGGTTCCGGCTTACGGTGGCCTTGTTCGTTGGCTACGTACGATATGCCTCACCCTGCCGATTTTGCTACTCCCGGCAGTAGCGTACCAGTCGATCTCAGATGAAACCTTGAAATCCTTGCCACGACCGAATAACGACTTCGATATCCACAACGGAGCACTACTGGCCCCTATACTGCGGCCCCGTGTCCCTGGCACGCCCGGCTCCACAGCTGTGCTCAATCACTTTGCGGATTTCTTCCGCACATCTCTGCCAAACTGGAAGATTGAGTTCCAGAACTCTACGTCTAAAACGCCCTTCTCTCATGGCAAGGAGGTTCCGTTCGTCAACTTCATCGCGTCGCGCGATCCTCCCTGGGCCGCGGTGGGCGACGTGGGCAGACTGACGCTCGTCGCACAC…
1.1	CADAFUBP00004240	AFUB_043220	4.74953	4.21851	3.23474	2.73486	Afu3g05810	32.28	1	Putative uncharacterized protein	ATGGCTATTCGAAGAATGAACGGAATGGGACCACTGGGGGTACTCTTCTCACTTGATGTGTTTATCTGTGCTCAGTTTATCAAACAGGATCATTTCTCCAACTTCGCCCAAATTGCTGTAGTCTTGAGGATGGCTTTCGACACTGGTGAGAGAATCTTTGTAAGGGAAAGCTGTGCTCGGTTCTGGTCGGCAATGCGACAGTGGCCGGGGCAATCCAGGAGGAGCACGGAGAAAGGCGACAACGAGACCGTCACCATGGCTGGCTTCGTTCCTCTTGCTCTTCTTGCCGTCCTGGCTGCGACCTTGTATGGCCCTGTGTATCAGCAGCTCACCATCGTGGGGGTTTCTTCCGGCGTCCGGCATCTCTGGTGA
1.1	CADAFUBP00005410	AFUB_055260	8.39253	1.74127	8.76575	3.18658	Afu5g07730	60.95	1	Putative uncharacterized protein	ATGAAAAGCAGTTCCAGAATCATATGCTGCGCGACTCTGCTGCTCCTAATACCGCTGTATCTTGTAAAGGTGCACCTGGAAGATTTCTGCGACCAGTACCGTGCAGGCACATATCTGGTCGACTGGACCAAATCGCGATATTTCCCGCAGACTGTCCCCACCCTCCCTAATGGACAAACAGGCGACAAAATCATCGTCATGGCTAAGCTGGAGGAAGAACACACGGAGTGGGTCGAGGAAGAACTGCCAGACTGGCAGCGCGCAATCTACACCGTCAACCCCTCCAAAGCAACCGTCGCAGACACCAAGAAGCTCACCACCCCGCTGAACAAAGGCCACGAGTCCATGGCCTACCTCACCTACCTGATCGACCACTACGACTCCCTCCCCTCCACCATC…
1.1	CADAFUBP00002054	AFUB_021050	0	1.42867	2.32549	0.919636	Afu2g03980	0.41	1	Alpha-1,3-glucanase/mutanase, putative	ATGATACTTCTCAAATCACTCTCCTTTGCCCTCGCTGGACTCTCAGCATTGGCGACTGCCATTCCGATGCCAAAGCCTTTTTCAGCCGATGTTTCTACCGAGGTCAGTAGCACTGACAGACTTGTGTTCTGTCATTTTATGATCGGCATCACAAGCAACCGCCAGAGCGCCGCGGACTACGATGATGACATGCAACGTGCGAAAGCATTGGGAATAGATGCATTCGCTTTGAACATTGGCGTGGATCCGTACACTGATACGCAGCTCAATTTTGCCTACGAATCAGCCGCGAGAAATGACATGAAAGTCTTCATCTCATTTGATTTCAATTGGTACAACACTGGACAAGCCACTGCCGTGGGACAGAAGATCAGACAATACGCCAGTCTACCTGCACAG…
1.1	CADAFUBP00008775	AFUB_090260	8.98989	10.5584	5.28356	14.2021	Afu7g04720	32.92	1	Alpha-1,2-mannosidase, putative	ATGAGGATGGTAGCATTAAGGAACTTCGCTGCTCTACTACCTCTTCAAAGGACAAGCCTCGTTGCAGGCCAACCTGCGTCAGCTGAAAATGACGTCCTCAAATATGTCAATCCGCTCATTGGCTCCACCAACGGCGGTAACGTCTTCGCAGGTGCAAGTCTTCCCTACGGCCTGGCCAAAGCCGTCGCCGACGTCGACGGCCAGAACACCGACGGCTTTGCGACAGATGGCAGCCGTGTCATTGGTTTCTCGAGCATGCACGACTCCGGCACGGGGGGTAATCCCTCGCTGGGCAATTTCCCCCTCTTCCCGCAGTACTGTCCGGACGATGTGCTGGATAACTGCCGTTTTCCGAAAGCTGCGCGGGGCGTGCACTATGTCAACGAGTCGGTTGTTGCG…
1.1	CADAFUBP00005557	AFUB_056750	118.773	161.916	173.775	174.049	Afu5g09210	809.34	1	Alkaline protease 2	ATGAAAGGCTATCTCAGCCTTTCTATACTCCCGTTGCTCGTCGCAGCGTCCCCTGTCGTTGTTGACTCCATCCACAATGGAGCTGCCCCCATTCTCTCGTCCATGAACGCCAAGGAGGTTCCTGACTCCTACATTGTCGTTTTCAAAAAGCACGTCAATGCTGAGTCCGCGGCTGCTCATCACTCATGGGTGCAGGACATCCACAGTGCTCAGAACGAGCGGGTCGAATTGAGGAAACGCTCCCTGTTCGGGTTCGGTGAGGAGGCCTACCTCGGTCTGAAGAACACCTTCGACATTGCTGGCTCACTTGTGGGCTACTCGGGACACTTCCACGAAGATGTTATTGAGCAAGTTCGCAAACACCCCGATGTTGAATATATCGAGAAAGACTCCGAGGTC…
1.1	CADAFUBP00001935	AFUB_019820	6.81826	10.2524	10.1515	6.16939	Afu2g02720	3.74	1	Putative uncharacterized protein	ATGCTTTTACTTTTTGTCGGAGGATTTATCTTCCTCACTCTCTGGGGATCATTCTTCCAAGTGCCAGGAAACAATGATTCTCACGGGAGGTTCGTGAGGACCATATCCGACGCCGTAGGTGCAACAGCATTGGCCAAGGGGATCTACGACCTGGCGGAGGCCATAACCTCCACGTACACGGCTCCTGGGCACAAAGAGCTCCTGTACGTCCGCTCGACTGGTTTTCCAAGTCCTGCGGCCCATGTAGGTTTCCCGAACGCCACCGGCACGCGGAAGTCGACGATCAGCGTGGCTATCCCGCTGTGGGAGGTGGCCGACGTATTGCAGATCTGCGTGGACTCTAGTCCCGTGGGCTACGACACGGCGGCATCAAACTCGCCCACGTCGTCTTCTCATGCC…
1.1	CADAFUBP00007401	AFUB_075970	4.15216	4.72456	3.92825	2.75891	Afu6g09910	37.45	1	Glutaminase, putative	ATGCATCTCTATAGTATCACACCTTGGCTACTCACCTCGCTCTGTACCCTGGTGTCTCCGCTTTACACAGACACAGGCCAACGGGGGCGCGTCATTCACCAGCCAGCCCTGCCTCCCTCATACCCGCTGGCAGTAAGAAATCCATATCTGTCAGCATGGTTGCCCAGCCACCGGGTACAGATCCTACCGTATGCCGAGCCACAGTTCTGGGCCGGCCAGGACCTTGGCTGGTCCATCATGGTGCGTGTTGATGATCAGACTTATAGTTTGATGGGCGTGAAGGACCCTGGGAACGACGTCCAACCGGCTGTTGTGCAGGGCGCGGAGTATACGGCGACTCATTCGGTGTTCACTGCTAGTGCTGGGACGGTGATGGTCACGCTTGATTTCTTCTCGCCA…
1.1	CADAFUBP00003908	AFUB_039900	1.16533	0.970063	0.723975	1.11949	Afu3g09230	3.56	1	Carboxylesterase, putative	ATGCCCCCATTCGCGTTCAAGGGCCTCGCCTTAATAGCCCTAGGTACTGCAGTCGCCCAGGCCCAGCTCTGGAACCAAATCATTCAGACCAACTATGGCCCAGTCCAAGGCTTCAAGTACTTCAACGAGTCTACGCTTGAGAGATTCTTTGGAGTCTCGGAGTCCAATGTGACGGCTTTCTTAGGCATTCCCTTTGCCGCGGATACCGGTTATCAAAACCGCTGGAAACCCCCTCAGCCACGCGAACCGTGGAATGAAACTTTGAAAGCCACCAGGTTTGGCCCTCGTTGTCCCACCGGTGAGTCCAGCTACATCAGCGAAGATTGCCTGAGTCTGAATCTATGGACGAATGCCGGCTCCGCGGATGCTAAGCTGCCTGTCATGGTCTGGAACCAGGGC…
1.1	CADAFUBP00007310	AFUB_075030	19.9897	20.5468	18.5985	25.089	Afu6g09080	93.36	1	VHS domain protein	ATGTTCCACTCAGCAGTAAGTGCGCTTCTGTCATTGATTAGAGCTTTTGCAGGCAGCTTGATCGTTCAACGCAAGTCCTCAGAATCTAAACCATACTCGGCTGTGACCGTTCAGATTGAGGTGCTCACCAGCGAGCAATACGAAATTGAAGATTCAAGTGGAATTGTCGATCTCATCGAAGCGATTCGCATTCAGAGCAGCGGCCCGACTGAAGCAAGTCGTGCGTTGCGCAAGAAACTTAAATATGGCAATCTGCACCGCCAGCTGAGAGCTCTTACCATTCTTGATTTTTTGATACAGAATGCTGGAGATCGATTCCTGAGAGAGTTTGCAGATGAACCGCTCTTAGAGCGCCTACGAATCGCAGCAACCGATCCTGTATCTGATCCCTTGGTGAAA…
1.1	CADAFUBP00001732	AFUB_017760	3.5989	4.51668	1.38702	3.1905	Afu2g00680	42.46	1	Glycosyl hydrolase, putative	ATGCGCGCCGGATTCGTCTTTCCAATCCTCGCGCCCTCGGTCGCGGCTATAACGCCGACAGCACGCGCGGAAACGGCCCTCGAAGCGCTGCAGACCTGGTACAACACCACCAGCGGCATCTGGAATACCTGCGGCTGGTGGAACGGGGCCAGCTGTATGACCGTTGTTGCGGACCTGGCGGACGTGGACGACGCGGTGCGCGAGGTTGCGGTCGGGGTCTTTGAGAATACGTTTTCGGTGGCCCCGAGATCGAACCCCGCGCCGGGACGGGGGAATGACACGTACAACGGGGTGATTAAGCATCATCGCCCGCAGCCGGTGAGTCGGCGGCGCGCAGGGGTTGATGTTTCGCAGTGGCTGGATGGCGCGTACGACGACGATGCCTGGTGGGCGTTGGCG…
1.1	CADAFUBP00009428	AFUB_097010	0.597366	0.51487	2.10308	0	Afu6g00500	0.92	1	Chitosanase, putative	ATGCGCCACCGACCAGTTCTAGTAGCCATCACGGCTACCTTGTTTGCATCACAAATCACGACAAAGCAGGCCCCCTCAGCTCTCAGAGCCTTCTACAACAAGGCCAGAAGCGGCGGCGACTGCACCGGTGCCGACGCTCTTCAGACCGGCTTCTACAACACCGAATGGAGCGGCGGTCACACAACCTACTGCACCAAGTATCTCCCCACCGGTAAAGGATTCTACCTCAAAGGTCCTGGGTCCGACCTGGCAAATATGGACATCGACTGCGACGGAGAGCAGAGCCGCGGCGACGGCCGCTGCAAGTCGTCAACGGACACCCAAGGCCAGACCCGGTGGGGTTTGAAACACCTCGAGAAGCACGGGGTGAGAGATCTCAACGCAAACCTCCACCCGTAT…
1.1	CADAFUBP00007274	AFUB_074670	0	2.9877	3.42002	0.223898	Afu6g08710	3.15	1	Alkaline phosphatase, putative	ATGTGGTACTCGTTGTCACTTCTGCTGTTGACGGCCTCGACTGCCACCGCTAGCTATGCAGGCAATCTCAACTACCGCAGTCCCTCCTACAACCATCCTGAACTGGGGGTTTCAATCCGCAAGGTAGCCAAGCGGGGTGAGCCGACATCGGCCTTTGATCCTGCCAAGTTGAACTTTACCCACGGCGTGGCTTCAGGTGATCCCTATGCTGAGTCCGTCATCTTGTGGACACGATGTGCTCCCAGCTTTGATGATGTCAATGACAACAGTACTACATCTGGACTGGTTCCTCTGTACAACCCAGTGCCTATCTACTCGGGCAAGCACAGGGGCAAGCCGGTCTCCAAGGCACCTGTCTGCCTGAACTATAAGGTTTCTCGTGATGCTGGCATGAAGAAA…
1.1	CADAFUBP00004932	AFUB_050410	29.4447	41.4884	18.4992	31.7705	Afu5g01880	91.01	1	Putative uncharacterized protein	ATGCGGACTTCGGTGCAACCCACCAGCGTCCTGCTGGCCCTCATGGCCATTCCCTTCGCGTCTGCTGAGAAGGTTCTTGGAGCTTATATCTTCGCTCGCCATGGTGATCGGACCCCCAAGGTGCTGGGAAACACTCAACTCACCGACCTGGGATACAAGGAAGTATTCCTCACTGGCAGCTACTACCATGACCGCTACATCAACTCCAGCTCCTCGCACTACATTCAGGGTATAAGCGAGGAGATTGTCAATCTCAACCAGATCAGTGTTTCGGCTCCCTCAGACAATGTACTTCAGAATTCGGCCACTGGTTTCCTGCAGGGTGTCTATCCCCCCGTCGGAACCATGGCCAGTCAAACCTTGGGGAATGGCACGACAGTTGAGGCGCCCTTGAATGGC…
1.1	CADAFUBP00001645	AFUB_016770	8.10119	12.0511	6.6005	7.97233	Afu1g17400	27.66	1	Putative uncharacterized protein	ATGCATTATCCATGGCTTCTCTCATCGCAAATACTGGCACTAACATGTCTTGCAACTCAAGCAGCTCAGATACAAAATAATGGACGTCAAATCGAGCCTTGTGCCCAAGTCTCCGATTGGATTGCACAGGCAAAGACAATTAAAGGGATTCCGGGAAACCTGGCCTATGGCTGTCTGACTTCGATGCCGTTCGATGCTGAGGATGCCGTCAAGTTTGTCGACGAATATCGCAAGTATCTACAGTTCCAGTCGACGATCGAGAATTTGAAGACTCCCCCCGGCCAATACTCCATGCCGTCGACAGATTTACTGGGCGGGCTGGACAATATCAGACGAAAGGCTCAGAATCACGACTACTCTAGCCATTGGGATTTCGAATCAGATTTGACACAACTCATC…
1.1	CADAFUBP00002609	AFUB_026690	9.48435	8.02807	7.0716	8.50454	Afu2g10900	24.57	1	Autophagy related lipase Atg15, putative	ATGAAAAGCAGCCGAAAAAGGACTAAGCGACGCGTTCTGCAGGATATGAGTATATCTGGTCTCCTCTTATCTGTTGCCCTGCTTCCGAGCGTCGTCTCCGCTCAAGATCATGTATACTTGGACCCTTCATCGTCTGGTTCACCCTACCTTGGTCCCCAGATCCCTCTAACAGGCCTTCCAGCCCTTACTGGTACTCATGAATTTACGCTTCGCCATATATATCAGCGAGGTACTCATGACCAACCCGATCTTCACAGGAGGCTCGATATCAAACCGCACACACGCCTTTGGGCTGTTTCAGATGATGGCCTTGAGAAGGAACTCGTAACATTTGATACTCCCCTCGTTGCTTCATCAAGCCCTCTTACCATCCAGCGGCTTGCGGACCGCCGGCTTTCG…
1.1	CADAFUBP00004403	AFUB_044890	41.1915	28.038	28.1145	37.8834	Afu3g03370	64.54	1	Cell surface protein, putative	ATGAGATTCTTCCTCCTTCTAGCGACAACTCTCGCCTCCACCGTCTACGCCCGCACCGACCTGAGAGGCTGTATCTCCTCCCTCACCCGCAACCAATGGAACGAAGCCAGCATGATCTGGTACGTCCCCGACACAGGCGAAATCTGCGACATCCCCGACTGTGGCGGCGGCCGCGCCCCGCCCAAGCATGATAATCCCGCTTGCCCGGAGCTGTACACCGGTACCGCGACCTACGAGCCGAGCTATCTCCCTGGGTATGGGCCTGGTGCGGCTGCGTCTACACCTACGCTTGCTGCGACGGCGAGCGCGTCGACTACAGGGGACGCGATGACCACAATGTCGAGCGAGGCGAGTAGTCTGCGGATTACCGCTGCGCCGAGTACGACTGCCAGTGCGACG…
1.1	CADAFUBP00000719	AFUB_007310	6.60043	6.3631	9.62074	2.93472	Afu1g06930	16.72	1	Putative uncharacterized protein	ATGGATGACGGGCCTTTACGGATATCTCGAATGGGCAAGACTGCCGTCATGAGTTTGATGCCCATTGTCTTGCTTGTGTCGCTGCTTATCTGTACTGTCCACGCAGCGATTCCATACTCGCCGTCCCATATCTTCTATACCTCCCAGTACAACGATTCTTTTGCCTACTTACTGCGGTCCAGTGATTCGCAGCCGCATGCCACCCAATTTCTTTCGTTGGATGTCTCAGGAAAGGTAGACGCAGCCAACCCAGAGTACACGGTTCTTCTAGATGAGCTGCCGTTCCACACAAACAACCAGTCTTCTGCCTTCGTTCCGGCTATTGATCAACATGGTCATATCAAAGTCTATGTAGGGGACTGCGGTCAATCAAACGAGCACGATAGGCTCTGGGTTTTT…
1.1	CADAFUBP00001612	AFUB_016440	1.8068	2.15021	0.723975	0	Afu3g01470	0.24	1	Putative uncharacterized protein	ATGCCTTCCGTCAGCCAGCTCGTCTCTGCTGCTCTCGCAGCAGGAGCTTTCACCACCGTGAATGCGGCTATGGGTCCTGCCTTTAGCACTGGTCCTGTTGCCTCCAACTCCTTCATCCGCGAAGCAACATCCACTCTTATCCTGCCCACCCTGAGCGAAAATAACAAAGGAGATCTTTCCCTCTGGGTCGGCATGGGCACCTCCAATGGAGACTTGATCCAGTCCATCGCCGACAAGTGGCAATCCAATGGGTGGAGTGTCTTTACATACACGCTCCTGAAGACTGGAGACAAATACGACGACTCGTCTCGCAACTACACGCAGACGCTCTCCGTGAACGGGCAAGTCGTTTCCACACTCTCCACCAGCGACGGATATGCCCAGGGCTGGGGCAGCGCT…
1.1	CADAFUBP00003426	AFUB_035020	0.888699	0.256334	0.469857	0	Afu3g14200	3.72	1	Putative uncharacterized protein	ATGCGACTCTCAACTCTCCTCCTCCCTCTCCTTCCCCTCGCCCTCGCCAACCCAAACCCCAACCCAGTGGCCGCTCCAGACCCCCAATCCACAGGCGGCGGCCTCCTCTCCGAACTCCCCACCATCCTCAACGGCGTCAAAGAGCTTCTAAGCGAGGATACCCTCAACGACCTGCAAACCATCGTCAAAGGCGGCGCTGTGCTCCTGGGCGGCGACAACCCGGCCAATATCGCCAAGTTGCTCTCGAAAGATAATGTCAACAAGCTCCAGGACGTCATTGATAATGCGCATTCGCTGCTGACGCCGAACTTTGTGAATGAGACGTCGACGTTGATTGGGGATGCGACGCCGCTGGTTTCGGCTGTGGAGAAGTTGCTAGGTGGGTTGTTGGCTTCGTTG…
1.1	CADAFUBP00001987	AFUB_020340	4.22566	10.2558	8.82668	9.13207	Afu2g03270	65.39	1	Glycosyl hydrolase, putative	ATGATATTACCTATATCATCATTCCTATATCTCTGTGTTCTATTTATACAATCTGGGGCCATTGCGCTGGCGCAAGTACCTCAGGACGTCCTTTCCCCGAAGCGACCATTTCCACAGGAGTCAACGGTGCCTGGGATATCATCTGAAGAATGGCCTTTGACGCCCCCAGGTCTGATTGGAGAGACAGAAGACTCCATTCGAAGCACGCTGAGGGATCTGGTGGATGCCTTGAAGGTAATGCAAGAGGAGTATTTTGAGTTGTGGCAAGGCAAATGGCCGACTGCGATTGACTGGACGGCTGCTGTCCTGGGGACTCATGTCTCCGCTACCCTCTCGTCGCTCACCTCTACCGTGGGCGATGTTCTGCTCTCAAGTCTTTCCGCAGACACCGAAAACGCC…
1.1	CADAFUBP00004706	AFUB_048040	0	1.09382	0	0.695738	Afu3g00420	9.48	1	Acetyl xylan esterase (Axe1), putative	ATGTTGTTCACAGCAGTGACTCTTGCTCTTCTGGGCCAAGCTTTGGCTGGCCCGGTTGAGCTTGAAGAACGGCAGAGCAGCTGTCCCAATATCCATGTCTTTGGTGCTCGTGAAACCACCGCACCCACTGGCTATGGTTCGTCGTCGACCGCTGTCAATCTGATCCTCAACGCCTACCCAGGCTCCACCTCCGAGGCAATCAACTACCCTGCTTGTGGAGGTCAGTCCTCCTGCGGCGGAGTCAGCTATGCCAACTCGGTGGTTGCCGGAATCAACGCTGTCGTGAGCGCCGTGAACTCTTTCAATCAGAGATGTCCAAACACTCAACTCGTCCTTGTCGGATACTCTCAGGGTGGCCAAATCATGGATAACGCTCTCTGCGGAGGTGGAGATCCCAAC…
1.1	CADAFUBP00002963	AFUB_030240	1.50077	1.35677	5.4993	5.49769	Afu2g14610	112.78	1	Oxalate decarboxylase, putative	ATGAAGTCTATCCACATTCTGCAAGCTTTCCTTCTTGTTGTCCCCTGTGCCAATGGAGCCCCTACGGCCCAGCCTTCGAATCCTCCATTGAGAGGCTCGACGGATCTGCTCGGCTATTCCTCCTCCAATACCATCACGGAGCAATCGACTGAGGTCAAGTATACCCTCGTGACTGGGCAAAAGGAGGATGCCAAGAATGGGGTGTATCTTGACTTTGAGGGCGTGGACAATCCGCAGCCGATCCGGGGAGATCGGGGAGGGTCGGACCCAGGACCGAGTATCGATAAGCTGGCTCCTCCTGGGACGGATCATGGTCAGACGATCAACGCGCAGTGGCCGATGGACGGGGCTGGATGGGCTCGACAGGAAAACACGAACGTCATGCCGGACGCAACAGCC…
1.1	CADAFUBP00008373	AFUB_085960	17.4973	53.4499	13.8098	40.302	Afu8g00610	16.11	1	Cell surface protein Mas1, putative	ATGTTGATCAAAGACATCCTCACTGTGACAGCCCTTCTTGCGAGCCAGGTGAGTGCTCATGGGCTGGTCACCCGCATCAAAGGCGCCAACGGCGTCGACATGCCTGGCTTAACTATCATTGACGGAGTACCACGGGACTGCCCCTCTGCGGCATGCGGCGGACAAAAGGACACGGCAATCATCCGAGACCAGGAAATGGGAGGTATCAAGGCCTCGCCTCTGGGCCGTACTATGGGCGCTGGTCCGGTATATGCGGCCACAGTCATTAACAAGTTTATGGGCGCTGCGACGGAGAAGAGGGGTCGCGCTTCCCCCTCGGAAAGGCGTCGACAACTCATCAACGATGCTGCAAGTGTCATTACTAACGCCGGTGGAACTATTCTCAATGGCGCGCAGTCG…
1.1	CADAFUBP00003275	AFUB_033410	0	0.128167	0	0	Afu2g17720	0.3	1	PAF acetylhydrolase family protein	ATGCTCAACCTCTCTGCAAAACATCTTATGTTCGCTGCTCTGTTTGCCCGCCTTCTCCGGAACAGCAATGCGGTGCCCTTCCCCGGCACAGTAGGCCCATACCACACCAGCATTGCAACAACCCAGCTCATTGATCATCATCGTTTGGATCCCTACGCTCCCACGCCGCAGCCGCGTACTCTGATGATCTCTCTCTTTCATCCCGTCCGTCCTGCGGCATGTTGCCCATCCCGGACGTCCTACATGGACCCCGTCACCGCCACCTTCGAGGATGAACAGTATGCACAGGCTGGCATCCCAGCAGGCGCCTTCGGCTCACTTAGCCTTCAAAACTGCAAGCCATGTCCGAATGCAACTTCGAGACGCCGGGTCAAGGGCCCAGAATTTCCGCTCGTTGTC…
1.1	CADAFUBP00003390	AFUB_034660	2.09813	2.2165	1.75633	2.06709	Afu3g14570	7.08	1	Histidine acid phosphatase, putative	ATGCTATCATTAGGCTTGGCGCTCTTGTTCTCAGGGACGGCAGCCCTTGCCTCCCGGGACACCTTCTATCCGCCTCTGAATCACACCACATTCATCACCAACGCCTCCTACGGCACGTATGGCGGCATCTACACTGCTCCCGCTGATAGTGCTGGCTCGCCGTCCGCCGATGATGTCTACAATTACTGTTCCATGCCTCATCCGCGCGGTGAGACCTACTCTCTGCCGCCCCCTGTTGCAAACCATTCCATCAAGGCTAAGCTGGTATACCTTGAATACTTGCAGCGCCATCAACGGCGGACTCCGTACAACATCCTTCCTGGAGGAGAGGATCAAGAATACAACTGCGACAGCGTCGATCCGCATGTCTACGTCGCGCCAGCTTCGCAGCACCCGTCG…
1.1	CADAFUBP00004444	AFUB_045310	1.47136	3.99664	1.07073	2.26302	Afu3g02940	0.22	1	Allergen, putative	ATGCAGTTCACCAAGTCTCTCTTGCTGCTGGCAGCCCTCACCTCCAGCTCTCTGGCCCGTCTGCAAGGCCACGAGCGCCGTCAGTACGCCACCTCGGCCTCCTCCACAGTCGCTCCCTCCTCATCCTCCGGCGGCAGCTCCGCCTGGACCGCCACCCCAGCCGGAGGCTCCTACTCCACCGCGGGCTTCGGCGGCCGCACCTCCAACAGCGGCAGCGGCGAGACCTACGCCGGCAACGTCGGCAACCCATGGGGTAGCAACATCATCGAAGTCTCCGCCGACTCGGCCTCCAACTACAAGAACGTCGCCCAGATCAGCGGCCAGAACAGTGAACCTTGGACCGTCGTCTTCTGGAATAAGATCGGCCCCGATGGCCAGATGACCGGCTGGTACGGCAAC…
1.1	CADAFUBP00004794	AFUB_049020	2.08343	0.773407	4.18237	3.85827	Afu5g00550	1.45	1	Endoglycoceramidase, putative	ATGTTGTTCGTTTCCATTACTGCTGCATTACTGCTAGCTGTGCTTGACACCCTGCCAGCAGGAATGCAAGCCCAGGATGCCGAGGGCTGGTACAAGGCCCATCCGGGCATGGCGCGTATCAGCCAGGTGAACCAAGATACGCATCAAATTGTCGATGAATTCGGCCGTACGCGGTTCTTCCACGGAACCAATGTCGTGATGAAGGAGCCACCGTGGTATCGGCCGTTCGAGTGGGCGCCTGGTGTCTCATCGTTTGGCGAGCAAGATGTCCAGAATCTGCACGCCTTAGGTCTGAACATTGTGCGGTTAGGCCACAGCTGGGCCGGCGCAGAACCTGTGCGTGGGCAGTACAACCAGACATTTCTAGATATCATGAAGAAGCAGACCAAGTTGGCTGAG…
1.1	CADAFUBP00000289	AFUB_002940	5.66763	2.39873	3.92825	5.94941	Afu1g02560	17.01	1	Putative uncharacterized protein	ATGAAGAACTTTAACCCCCTTGTTCTTCTCTCTCTCATCCCCCTCGTCGTTGCCAACGTCGAGAAAACCATCTTCGTCGCCCCGCAGCCATCACATATCCCCTCAACAGATTCCACCCTCGACGACCTAGGCCTCGAGCGACTCTCCCCCTCATATCCAACCCTACGAACCTTCATCAACGCCTCATTTCCTACCCCAGACTCCCCAGGAACAGATTCTTGGTTCTTTCTCGAAAACCTGACGCCAGGCCAACGCTACGAAGTCCGGATATGCTATCTGGCAACTCAACCCACATCCTTCACACTGGACACATTCACCCTCTCCAGCACAATGGAAGACCCATCTCTCCTCTCCTCGATCAGCCTCTACTCCTCAGCCCGTCTTGCAGCGCTCGACTCT…
1.1	CADAFUBP00004697	AFUB_047940	3.5695	4.38554	6.00087	2.23898	Afu3g00510	2.24	1	GPI anchored cell wall protein, putative	ATGTTCTTTTCCAGACTCCTTTTCATAGCGGCCTTTGCGCTGGCTGTCTCAGCCCTCCCGCAATTCTATCCTGGTGGCAGCATGACTAGGCATGATGCAACTCCCACCTCCAGCACAAGCATCAGCCCTACTTCCACTTTCGCCAGCAGCAGTGCCAGCCCCAGTGCCACAACCAGCAGCAGCGGCAGCGTCCAGATCGTAAACAAACTTGACACCACCGTCTACCTGTGGTCGACCTCCGATACCTCCAGTGCTATGCAAACTATCGCCTCCGGTGAGACGTACACCGAGACCTATCGGACCAACTCCAACGGCGGCGGAATCTCCATCAAGATGGCCACCACCGAGAGTCAGGCCAGCGTCCTCCAGTTCGAATATACCAAGGCCAGCGACACGCTC…
1.1	CADAFUBP00002464	AFUB_025210	10.1699	19.5655	9.43547	18.028	Afu2g09350	21.09	1	Probable glucan endo-1,6-beta-glucosidase B	ATGATTAGAAGACTCGCAGCTTTCAGCGCTCTATCGGGCCTGGCAACCGCCTGGCTGCCCGAGGTCAACAAGAAGATCACCTCAACAAACGGGACGAACCTCTTCACGAGTTCGAACGGCAAGATCCGGGGCGTGAATCTGGGCTCCCAATTTGTCTTCGAGCCATGGATCGCAGAGAAGGCGTGGTCGGATATGGGCTGCGGCGGCCAGAAATCCGAGTTCGACTGCGTCTCGCGCCTGGGTCAGGCCAACGCGAACAGTGCTTTTGCGAGCCACTGGGGCTCCTGGATCACACAGGATGACATCGCTGAGATGGTAAGTTATGGGCTGAATACCATCCGGGTCCCTGTCGGGTACTGGATGCGCGAGGACCTGGTCTACTCGGACAGTGAGCATTTC…
1.1	CADAFUBP00005144	AFUB_052550	4.22566	2.84291	4.68269	2.03913	Afu5g04040	36.15	1	Long chronological lifespan protein 2	ATGCTTTCTAGCTGGGTTAGGTGCCTAGGGGCTCTCCTCTTTCTGGCCTCCGTCGCGCAGGCGCAATTCCAGTTCTTCGAGCACATGTTTGGAGGTGGTCATCAAGAACACCATCAACAAAACACACAAAATTCTGCCAGCGACAGTGCAAGATATCAACAGCTATGGGAAGGAACCAACTGCAACAAATATCTCTGTCCGGGGACGCTCGCATGCGTTGACTTTCCTCATCATTGCCCATGTGCGCATCCAAACGTCGAAGATAAGGTCGAATTAGGCGAAGGAAGTGCTGTCTGCATCTCGAAAGGAGGCTACAAGCCCGGGGAGGCGGCGCGGAAGATTGAGTTGGCTAGGAAAGGTTTATTGTAA
1.1	CADAFUBP00002174	AFUB_022270	24.5922	15.1384	18.2767	16.3287	Afu2g05240	82.12	1	Putative uncharacterized protein	ATGCTAGGCTATCTCCCCCTGTTCGCGTCGCTGGCTTCCGCCGCAACCCTGTATGCCACCCACTACAGTGGCGCTGTTTACACCCTCTCCCTCACCCATCGCAATGGCAAGTACAATCTGTCTCTCGCGTCGGACATGACCACCTGCGGCGGCATGCCGAGTTGGTTGACCCTGGACCGCGACACGACCACGAGCACTCTCTACTGCTCCGACGAGACAGGCGACGCGACGACAAATGGCACTCTGACCTCTTACGCCGTCGGCAAAGATGGATCGCTCACGCAGCTCGCAAAGGTGGTTGACGTTGGTGGTGGCGTCCACAGCGTCGTGTACGAAGGAGAAGGCGGCGCAAAGTACATCGCCATTGCACATTACTCCGGTTCGGCGGTATCGACCTTT…
1.1	CADAFUBP00008364	AFUB_085870	3.54009	3.57327	1.54059	1.14353	Afu8g00700	4.03	1	Class III chitinase ChiA2	ATGTATTTTACCACATTGCTCAGTGCCCTCAGCCTGGTGGCTGCTGCCGCATCTGCTCTGCCCCATCAGCTATCTTCTCGCGCGTCCGGTGCCCAGAACGTTGTGTACTGGGGCCAGAACGGCGGTGGCACCGTCGAGAACAATGACCTGGCGTCCTACTGCACGTCGACCTCTGGCATCGATATCATAGTCCTGTCCTTCCTGTATCAGTACGGAAATGGCAACACCATTGCCTCCGGCACCATCGGCCAGTCCTGCTATATTTCTCCCTCTGGACAGCCCCAGAACTGCGATGCTCTGGCCTCTGCCATCAAGACCTGCCAATCCAGGGGCGTGAAGGTCATTCTGTCTCTCGGAGGCGCCGTCGGCGCCTATTCTCTTTCCTCCCAGGCCGAGGCC…
1.1	CADAFUBP00005780	AFUB_059070	0	2.79986	2.98854	0.447796	Afu5g11500	0.75	1	Putative uncharacterized protein	ATGTTGATCTCGCACGAACGCTTCCTGGCCCTGGCAGCAGTGGCAGCTTTGCAATTTCCTGCCTTGATTGCGGCCCAAGCCCTCAAGGAGCAAGTCTGGGCGGTTTTCGCATATACCCTTCACGGGGATAGCATCCCGAACGCTCTGCCTCGCCCGAGAGCGTTAACTCCGTTCGGAGCAAGTGAATTGTATGCCGCGGGGTCCGCATTTCGAGACCGATACGTTGCCATACATAGCAACGGGAGTGGCGTGGGAACAAGAATATCGAACCTGTCTCCGTACGCACTAGAAGCCGAGGAGGTCTCCGTTCTTTCACGGACCGATCAGCCAGCCGTGGCATCGGCCCAAGCCTTCTTTCAGGGCCTGTATCCGCCTCTCGGCCAGGTTTACGATGGGGAA…
1.1	CADAFUBP00001358	AFUB_013860	17.8475	20.4837	17.2219	18.9761	Afu1g14310	89.6	1	Poly(A)-binding protein-dependent poly(A) ribonuclease, putative	ATGCTCTTGCTGATGATTTTGACCCTAATCCCCTTCATTCTCCTGCTTTTCCCTCGCCTTTCGGACAACGCCCTGGACATTGCACCCCCACTGAAGGCAGACCCATACCATCTGTGGAATCCTCTTGGCCTGGTGCAAGAAGGCGCAAACGCAGATCTGGTCCAAATCCATATTCTCATGACGCTGCAGCAGCACTCGGTGGTGCTGCTTTCTTCCCTGGCGCAGCTGGCTTTCAACAACCTGTCCAATACCATCTGTACGCTCCTATCGGTCCTCACAACCAGAACACTCTGGGGTATCAACGCAATGTCCATGATTTGTTCCTCCCTAATGACTTTCGCGAGGAGCTGCAGAAGAAAGCGGCAGCCACGCTGCAAACACTGCCCAAAGGCGATTCGA…
1.1	CADAFUBP00006646	AFUB_068260	21.4023	11.8555	15.8519	14.3377	Afu4g11230	53.21	1	Putative uncharacterized protein	ATGATTCCACATCGAAGCACCGCTCTCTTAACCATTATCGTTTTTGTCGCCCTCGTACTGGTAATATTCTCCTCCTCCCCCAATTCCGCAGCATCAGCATCACCTTCTGGGGAAGCACCGGTCTCTGGTCCAGCGAAATATGTACCCCGGCCGAAGCTCCCGTCTCTGAGCAACTATCACCTGCCATTCTTCCGGCCAGCTTCCCATAAACCGCCGGAACAGAAGAATAGTACCAGCGGCGAGTCGAAATGGTTCAGCAATTTTGCATGGATCAACCCTTTTTCGTCGTCCATCACTCTCGATGAGAACCGTTCCGTACTGCCTCCCCTTCGAGACAGACCCTACATCTACACCTATTACGAATCCATTCACGGTGATAATAAGGATGCGGAGAATGCT…
1.1	CADAFUBP00004852	AFUB_049600	20.122	18.9998	24.8931	24.0579	Afu5g01120	13.37	1	Putative uncharacterized protein	ATGGTTAAATTCGCCATACTCACAGGAGTAATCGCCCTGGCCACGACTGTCTCCGCTCAATGTGGCTCGGGTACCCCAGATGCCACAGTCAAAGGCGCAGACGGTTCGTACACTGCCACTGTGGGGTCTAAGAAAGTGTACTCGGGTGCCGACTATTACACCGCGATCCAGACTGCCCTGGACGCCATCAGTTCGGGACAGCGTCTATCGGTCATTGCATCGGGATCCATCGGCACCAACGTCATCAGCATCAGTAGCGGCAAGACATTTGAAGGATGCGGAACCATCGACGTGGGCTACAAGCGCGCACGCGGCGCGATCGAGTCACTCAACACAGACGGAGTATCCATCCCCTACCTCACCATGACCGGCAACCCCTACTTCGGGATGCGGTTCTAC…
1.1	CADAFUBP00007062	AFUB_072540	14.6869	19.9911	19.456	17.5282	Afu6g06610	52.47	1	DnaJ domain protein	ATGAAGCCTCTTACTCTCCGCTTGTTTGTGTTTGCTGTTCTAGTGGTACTTGCTGCTGCTTGGACTAAAGAAGATTATGAAATTTTCCGACTGAACGACGAAGTCGCAGCCACTGAAGGTGCTAATGTGACCTTTTACGACTTCCTCGGTGTGAGTCCCAATGCCAACCAGGACGAATTGAACAAGGCCTACCGCAAGAAATCCAGACTTCTCCACCCCGACAAGGTCAAGCGATCCTTCATCGCCAACCGTTCCAAGGACAAGGGCAAGGCCAAAACTACCAAGCAGGGCGTCCATGTCAGCAAGGGTCCCTCCCAGCGCGAAATTGCTGCCGCTGTCAAGGAGGCCCATGAACGGGCTGCTCGCTTGAACACCGTTGCCAACATCCTCCGCGGACCC…
1.1	CADAFUBP00007997	AFUB_082130	0	0.578954	0.723975	0.223898	Afu8g05410	1.62	1	Extracellular matrix protein, putative	ATGTTTTGTTTGAGCACCATTCTGGCAACATGGGTCTGCTTGGCTCAGCTGGGCGCCGCTCAAATGTTGGCCTTTACAACGTGGCCAACCCACATCGACCATGGCCAACCGGCCACGGTGACTTGGCTGGGAGCTCCTGATGTTCCTGTCACCATTTATCTGCGTAAAGGAGATGCAACCAACCTCGACCACGTCCAGGTCCTGACTACCGATGCGAAAGGCGGATCTTTCACTTTTGTTCCCGATGACTCCTTGCCCGATGGTTCAGACTATGCCCTGCAAATCCAACAAGGCGCCGAGGAGAACTATTCAGGACTGATAACACTTGGAGACCCTGGCAGCAAGCCACCAAGTCCTTCGAAGCCCCCAAAGCCCACAGAAAATGTCAAGCCGCAGAAC…
1.1	CADAFUBP00007640	AFUB_078380	0.582666	0.450787	0	0.919636	Afu6g12380	3.32	1	Cell wall glucanase (Scw4), putative	ATGAGACTCAAGGTCAACCTTCTGGCCCTGTTGTTGGCCTACCGATCTGCAGCGCACCCTCATGTTGGCCACCGTCGCAATGCCGAGCACGATGTCAAACCCAAGGAGCAAGTCATCGTTTGGGTCGATCACGCTGGACACACGATCGGTATTGAGCATAAGCATCAAACCCCTACTGCAACCTTCAAGAGCTCGCCCACGGAGCTGCCTCTGCTCCCAAACACCGACAATATCATCCCTGACAACCCCCTCCCCAAACTCACCGTCGAAGTACCTGAGCTGAACACAAACCGGGGCCCTCGCTTCGGCATCACCTACTCGCCTTACACCAGCCACGGCACCTGCAAGACCTTCGACCAGATAAACCAGGACATTGAGCACCTGCGCCATCACGCCTTC…
1.1	CADAFUBP00004278	AFUB_043600	42.1952	38.0419	40.7134	21.0152	Afu3g05400	132.22	1	DnaJ and TPR domain protein	ATGCTCATTACTTTGGAGTCCTTCACAGTTTTACTGGCCTGTTTTTCAGTTGCTTGTGGCCTCCAGTCTGCGGAGATACCCCCTGATACTCCTCTATCGTCTCTGGTCGCTTCAGCAAAAGCCCATCTTGCTAGTGGTTCTGCACGCGACGCTCTTCTCTACTTCGATGCGGCCGTGTCCCGAGATCCAAGCAACTATCTCACAATCTTCCAGCGAGGTGCTGCTTATTTGTCTCTCGGACGAACTGCACAGGCACTAGACGATTTTGACCGTGTCCTCCAGCTCAAACCGGACTTTGAAAGCGCACTCCTTCAACGAGCTCGCCTCAGGACCAAGACTGCTGACTGGGACGGTGCGCTGCATGACTTTGAAAGAGCTGGCAAGAGGCTTTCGGATGAG…
1.1	CADAFUBP00005794	AFUB_059210	13.5069	13.2831	14.6581	12.3466	Afu5g11640	132.74	1	Secretory pathway protein Ssp120, putative	ATGCTTATCCGCTCCATTGGCCTTGCTACTGCACTGCTGGCTTTAAGTAACAGCTTCGCCAATGCTCATGGATCGCATGCGAGCGAGCAGAACCCTTCCTCAGACTGGGCGACTCGTCATATGCAAGAGGAACACCACATCGATTCCTTCGACGCAGGTTCTTTCTTCACCCTCCATGACTACGATTCCTCCGGCGCTTGGACCCCTGATGAAGTCCGAAAGACATATGGCATGGACGATGAGTCAAATTCTGGGGTGACCGAGGAGCGCAAGCAACAGGCGCTTCGCGAGGTGTTTGCCCTTTTCGACACAGGGAGTTCAGGGGTTATCACTCGCGACAACTGGATGCGTCTCATCTCAGCCAGTAAACGGTTACCCGATCTCGGATTCGGTCCCGGA…
1.1	CADAFUBP00001898	AFUB_019450	16.6527	14.5127	28.7538	19.0915	Afu2g02360	64.93	1	UDP-glucose\x3aglycoprotein glucosyltransferase, putative	ATGGCTATAGGCTTAGGCTCCGTCACATCGTGGCGGCTTTGCCTTGTAATACTGGCTGCGTTTACCCCTTTGGTCTGTGGCAGCCCATCTGTCAATGTTGCTTTACAAGCATCATTCGATTCAGCACCGTATCTTTTAGAGCTATTAGAAACAGCTGCGGAGGAGAACTCAACGTCGTACTTTCCCTTACTCGATCGTATCGCGGAGGGAACCTTTGACGATGCGACCACAGAAAAGCAGCTTTATGACCGTTTCCTACAAGTCGTTTATGATGATGGGCATCTCAGCACTCCGGAACTTTTGTCGTCGTTTAAGCTGTCTTTAGCGATTCGGTCGGCGGCCCCTCGAATCACGGCCCACTATCATTTCTATAATGCGTCTGTCCAGCATTCGTTGATG…
1.1	CADAFUBP00009644	AFUB_099240	1.51547	2.3821	1.82517	3.18658	Afu4g03780	0.6	1	Probable rhamnogalacturonate lyase A	ATGCTGTCGAAAGCTACGCTTTTGCTGTTCCTTCCCTCCTGGGCTCGCGTCACCTATGCGGCCTTTGGCATCACTACGACCAGCAGCTCCTATGTCATCGATGCCAACTCGCCGAATCCGTTGAAGTTCACCGTCAACCGGTCGAACTGCGACATCACATCGATCAACTTCTACGGCGCCGAGCTGCAGTATCAAGGCACAGGCAGTCACATTGGGTCAGGTCTCGGATCTGCATCCGTCTCTGCCACTCAGAGCGGCGATTATATCAAGGTTACCTGCTCGACAAGTACCTTGACTCATTACTTCGTCGTGCACAACGGAGACCCCATCATTCATATGGCCACCTATATTACTGCGGAACCCTCTATTGGTGAGCTGCGGTTCATTGCTCGTCTCAAC…
1.1	CADAFUBP00006300	AFUB_064740	24.8127	30.2707	36.584	21.2229	Afu4g07650	1006.01	1	Peptidyl-prolyl cis-trans isomerase	ATGAATTTTAAAAGTCTGTTCTTGTCCTTCTTCCTGGTCTTCGCGGTTGGACTCGCTCTGGTCCACGCCGAGGAGACTAAGGAGCCACGAGGCCCAAAGATCACAAGCAAGGTTTTCTTTGACATTGAGCATGGAGACAAACCTCTAGGAAGAATCGTGCTTGGATTGTACGGCAAGACTGTCCCTAAGACAGCTGAGAACTTCCGCGCTCTCGCTACCGGTGAGAAGGGCTTCGGTTATGAGGGCTCTACCTTCCACCGTGTCATCAAGAGCTTCATGATCCAGGGCGGTGACTTCACCCGTGGTGACGGTACCGGTGGAAAGTCGATCTACGGCGAGAAATTCGCGGATGAGAACTTCAAGCTTAGGCACACCCGCAAAGGACTTCTGAGCATGGCA…
1.1	CADAFUBP00004942	AFUB_050510	302.973	282.027	239.554	447.308	Afu5g01990	349.39	1	BYS1 domain protein, putative	ATGCACTTCACCACTCCCCTCCTCGGCCTCGCGGCCCTCATTCCCCTGGCCTCAGCCGTCGGCAATGCCGTCGTGACAAACAAGTGCGACGCTCCAGTCTACCTCTGGTCTGTCGGCGGCTCCGTCGGCCCTAAGCAGACCATCCAGCCGGGCAAGTCCTACTCGGAGGCCCTGCACCACGATCCCGCGTCCGGCGGCATCGCGCTCAAGATTACCCGTACCGACAACGGCCTCTACGACGGCAGCCCCCAGCTCAACTACGCGTATACCCTCGACGGCCAGACCGTCTGGTACGACTTGAGCGACGTCTTTGGTGACCCGTTCTCCGGCAGCGCCCTTGTGGTGAAGCCAGCTACAGGCACCTGCCCGTCTATTTGCTGGCCGAACGGCGTCTCGCCT…
1.1	CADAFUBP00002980	AFUB_030420	0.597366	0.128167	0	0	Afu2g14780	3.35	1	Putative uncharacterized protein	ATGCGTGTCTCCGCTCAGCTCATCGCCGGCCTGGCCCTCGTCGCCAGCGCCAACGCAGGCCTATACAGAAGAGCACACGAGACATCCACTAGCACCGAAGTAACCACTACCCCAACCGAAACCGCCACGGCCACCCCCGTTGTCGACCAAGAGGTCTCCGCCACCGAGACCAACACCTCCGCAACAACCGAGAGCGAGGATGTCGCCACCGTCGTCTCTGACGCGGATGCCCATCCCACCGAGACGACAAGCATCCCTCTTATCAAGGCCACCGTCGCCGTATCCTCCTCCGCTGCTGCTAGTTCCCCCGCCGCCGGCATCTCGACTAGTGCGAGTCCCAAGGCTACTGGCACTGGCGACTACGTTGGTTTCGTTGATCCTAACGAGGAGTCAAGCACC…
1.1	CADAFUBP00009552	AFUB_098310	20.2957	15.9636	14.1633	16.6046	Afu4g04690	87.03	1	Putative uncharacterized protein	ATGCACTTCTCTCAGGTCATCCTCCCGTTCCTTTCCTTATTCTCCTCTCGGGCTTTCGCCGCGTCTCCGTCCTCTGCTCAAGCTCAGTCAGCCGACATCCTGTATTGGCCGGTAGCTTCGTCTCAACCCTCGGTTCTCGCCCGCATCTCATACGATCCTGCATCTTTAGCGTCAGATGTGGTAGTCTATTCTCCACCAAGGATCACAGATCTTGAAGGCGGCCGTAATCTCGAAGCGGATGCCCAAGATCTCGTCCGCGTGGGTCTCTTCACATTCACGCCAAACAACCCAAAACATTGGGTAGGCTCTCTTACGTCACTCTCTTTGCTTGCAGAGAATGAGGATCAAAAGCCAACTCTGCGACTTCATCTTGGGCCCTCGGGCGAGGTCTACCACGTT…
1.1	CADAFUBP00002413	AFUB_024700	14.0455	5.68461	13.1017	13.9983	Afu2g08790	90.73	1	Putative metallocarboxypeptidase ecm14	ATGCGTCTCCTGCTATCGGTTCTCCTCCTCCTGGTCGCCTCGCTGGGTCTGGTATCCGCCGTCCCCGCAGGCTCCAGTATCACACCTCCGCCGCCCATTGAACCTATTCAGTGGTTGTCATCCCGATCTACTGACTCCAGACGACCATGGATTCGAGTGCGAGATTGGGTCATCGAGTCCATCTGGGGCATTTCCAAAGATGCCTCCCATCATCGCTCCGTTAAAGCTTCCCCGCGCAGCCGTTCTCCCTCCCGCTCCCTTACTCGCTACGGCAGCGATGTCGTCCTTCGTTTCCACCTGCGCAATGCCGAAGAGGCAGAGGCATTGGCGGAAGCAACTGATGTCCTCTTTCTGGATGTCTGGACTTCCACCTCTGAATTTGTGGATATTCGATTAGCT…
1.1	CADAFUBP00000471	AFUB_004770	10.1111	23.1596	11.4288	9.38001	Afu1g04430	435.58	1	Putative uncharacterized protein	ATGATGCTCTTGTTAATGTTGCTTCTTTTCACTCTTTGTGATATTGCTACTGCTGGTTCAGTATCCGTTGAAGATCTGACCTTGAACCTCGACCTGGATCGTCGAGGTATCGCTTTGTCCACGGAACCTCCCGTGGATCAGTCCCTACTGGCAATTCAGATAGGAGGCATTGTTGGGGCATACGTGATCTTCGTTGCAATACTCTTGACTCTGTTGCTCTTCGTGGGACGGCGACTACGAAGAGCGGTACAAGCATCGAACTACACTTTACAGGTTGAGATGATGAAACCTAGCAAACAAGCCGTTAGCATGGATCCTAGTCCGGTCACTCCAGTCTCAGCTCGTCTTCCAAGCCCAATTGCACAAAACGGCTTCAACAGGTCCTGGGGCAGCTTGGCT…
1.1	CADAFUBP00005068	AFUB_051770	17.3677	20.5953	22.9753	17.7845	Afu5g03260	389.75	1	Endosomal cargo receptor (Erp3), putative	ATGCAAATCTCAACTGTATTGATAGGTCTCCTGGCCACTCTGGTCTCGACCGTGACGGCGACCGCTTTAACGTACAGACTCGAGGCTAATGAGAAGGCCTGCTTCTATAACTACGTTGACCAGAGGAATGCCAAGGTTGCATTCTACTTCGCTGTTCAATCCGGCGGCTCTTTCGATGTCGATTACTCAGTTGTTGGCCCTGGAGAGAAGGTTATCCTAGACGGAACTAAGGAACGGCAAGGCGACTTTGTCTTCACAGCTCAGAGCATTGGAGAGTACCGATTCTGCTTCAACAATGAGATGTCAACATTTGCGGAGAAAATGGTCGACTTTGAGATTGCTGTCGAGAATGAGGAGCGCGCGCAATTACCTTCACGACAAGGTGCCAGTCCCGAGCAA…
1.1	CADAFUBP00001387	AFUB_014150	29.009	25.2826	29.2991	31.2304	Afu1g14620	71.16	1	Fibronectin type III domain protein	ATGGCTCTTTTTCTAGCTGTCGCAATTCTATGGGCGCTTATATGGTTACTATATCGTGCATGGCAAGTTTGTCAGACTCCGAACGAAGTACTGGTTGAAAAGCTCGGGTTGGACATCCCTCCGCCACCAGAGGTTACTCTAGAGGAGATTACCGCCCGTGAGGTTCGCATCGCCTGGAAGCTGCCCGACTTCCACAATTCCATTCACAAGCACATTATTCAAGTGAACGGCTCCAAAGTTGGTGAATCGAAACGAGTGGAGACTGCGGTAGAAATCTCAAACCTGGTCCCAGGAAGTATATATCACATTTGCGTCTTTTCCGTCAGTGCGGCAAATTTTCAGACACCCAGCGCAGTTATTCATGTTCGGACGAAGCCTCTTCCTTTGTCGCAATCTCAG…
1.1	CADAFUBP00003904	AFUB_039850	0.291333	0	0	0	Afu3g09270	0.57	1	Putative uncharacterized protein	ATGTCTCAAATCGTGCGACTTCTTGTCAGTCAACCCCTTCACTGGCTTTTGGCTTTGGCAGCGACGGCTTCTGCATCGTCGTCTATCGATTACACCCAGTATGTAAATGCTCTAATGGGGTTAGAACGCCCTTTTTCGTGCAAAGGCTACGGAGGAGGCGATATCTTCGTTGGAGGTGCGCGGCCCTTCGGAATGGTCAAATTGGGAACAGACACGACGGCCGCAAACCGGAGCATTGCGGTACTGAACGGCGGATGGACGCCTGGTGGCAATGTGACCGCAATAAACGCCGTTGAGCAATGGAATAAGGAGGTCCTCAGCAAGACCCAGGTGCCCCTTGACCGTACTGCAAACATGGCCCACGTGCGGCTGCTCTACAGCTCGCTGTATTTCATGTAT…
1.1	CADAFUBP00003935	AFUB_040180	0.291333	3.84182	2.51868	2.28707	Afu3g08930	2.01	1	Tripeptidyl peptidase SED3	ATGGCTCCATTCACGTTTCTGGTAGGGATACTATCCCTCTGTATTTGCTGCATTGTTCTTGGTGCAGCTGCAGAGCCCAGCTACGCGGTCGTTGAGCAGCTCAGAAATGTTCCCGACGGCTGGATAAAGCACGATGCAGCGCCAGCGTCTGAATTGATCAGATTTCGGCTGGCTATGAACCAGGAAAGAGCCGCTGAATTCGAGCGAAGGGTCATTGACATGTCAACGCCGGGTCACTCGAGCTATGGACAACATATGAAGCGTGACGATGTCAGGGAATTTCTGCGTCCTCCCGAGGAGGTTTCAGACAAAGTCCTTTCCTGGCTGAGATCAGAGAATGTTCCTGCTGGCTCGATTGAAAGTCATGGCAACTGGGTCACTTTCACTGTCCCGGTATCA…
1.1	CADAFUBP00004640	AFUB_047340	0	0.581157	0.346755	0	Afu3g01070	65.65	1	Tyrosinase, putative	ATGCGGTTTACAATCCTCTCCACAATTGCTGCTTTGGCTGCAGTTGCGCCCACTGCGGCTTTCAGCATTGACCAGTGGGATGTCCTTGCTGGGAAGGCTCTTGTCAATCAGGTTCTCTATCACTTCTCCAACCCGGATGCCAGCAAGTCATGCACCCCTCTTACCGCAACGGTCCGCCGAGAATGGGGCTCTCTCTCGAAACGCGAACGCAAAGAGTACACCGACGCAGTGCTGTGTCTCGCTTCTAAGCCTTCGAAACTGGATCCGGCATTTGCTCCTGGCGCGCGCTCTCGCTACGATGACTTTGTTGCTGTCCATATCAACCAGACATGGGTTATCCACGGCACCGGCAACTTTCTGACATGGCACCGTTACTTCACCTGGGCCTATGAGCAAGCC…
1.1	CADAFUBP00005687	AFUB_058150	0.597366	1.48493	1.82517	0.695738	Afu5g10530	1.77	1	Probable rhamnogalacturonase B	ATGCGTCTTCACGCCTTTACTTTGCTCTCTCTTCTAGGGCTGGTACCTAGCTTTGCTGCTGCATCACTTTCCGGCTCTGTCGGACCCCTGACCTCGGCGTCTGCAAAGGCGGCCAAGAAGACATGCAATGTGCTCGACTATGGAGCAAAAGCAGACAAGAAGACCGATCTGGGACCACCTCTCGCGGCAGCATTTGCGGCCTGTAAGTCGGGTGGACTGGTGTATATCCCCGCCGGGGACTATGCCATGTCCACCTGGGTCAAGCTGGCAAATGGTAAAGCATGGGCGCTGCAAATCGACGGAGTCATCTACCGGACCGGCACGGATGGTGGCAACATGATCATGATCGAGCATACCAGCGACTTTGAGCTCTACAGCAGTACGTCGTCGGGTGCCATG…
1.1	CADAFUBP00003744	AFUB_038220	6.55633	10.3321	4.52121	10.5476	Afu3g10910	61.23	1	Glutaminase, putative	ATGCGCTCATCCCTTGCGGTGCTGGCCGCCGCTGTTGTCCAGGCGGCTGTCGGTGCAGCATCAACCCTCACCCCTCCAGTTCTGCCGTTGACAGTGCGAAATCCTTACCTGAGCACTTGGTTGGGGGATGCTCGAAAGGTGCCTTGGTCCAAATGGCCCATGTTTTATACAGGGGAAGAGCTTGGGCTCTCTTTGATGGCCCAGATCCCTAGTACTGGCACTGTATATCCGCTGCTGGGCAAGCCCCATGATTTTGTATCCGGAGCCCCAGTCGAGTATCCGGTGTATCTAGGGGCCCAGTACGATGCTTCGACAACCAATCTGACCTACCGCATTGATTCTCATTCGACTGTCTCTTCTGCGGCTGGTCCAGTTGCACTTACGGTTTCTTTCTTGTCT…
1.1	CADAFUBP00004430	AFUB_045170	98.3329	77.2954	94.997	118.893	Afu3g03060	57.44	1	Cell wall protein PhiA	ATGCAGATCAAGAGCTTCGTCCTCGCCGCTTCAGCCGCTGCCACTGCCTCCGCAGCCGCCTGCCAGGCCCCTACTAACAAGTACTTTGGCATTGTCGCCATCCACTCTGGCAGTGCCGTCCAGTACCAGCCCTTTAGCGCTGCGAAGAGCAGCATCTTCGCTGGCCTCAACTCCCAGAACGCCAGCTGCGACCGCCCCGACGAGAAGAGCGCCACCTTCTACATCCAGGATGGCTCCCTGTACCTCTATGCCGCCTCTGCTACTCCCCAGGAAATCTTCGTCGACCGTTCCGGCATGGGCCAGGGGAAGATCGGCTACACCACCGGCGCTCAGCCAGCCCCCAGGAACTCTGAGCGCCAGGGCTGGGCCATTGACAGCCAGAACCACCTCCAGTTCCAA…
1.1	CADAFUBP00003914	AFUB_039970	5.34689	10.2392	6.10018	6.1213	Afu3g09160	18.19	1	Extracellular proline-rich protein	ATGAAGCTCTCCATTGCAGCAACATTGGGCTTTTTGGGCTGTGCCCTCGCCTTGCCCGCCCCTGCTGCCAGGGAGACCGACCTGCCATTCCCCTTCCCAGCTGGTGGCTCTGGCACTGGGTCTGGCAGTCTTCCATTCCCTATTCCTTCAGGCGCTCCTAGCGGCTTTCCGTTCCCTATTCCTTCGGGTCTACCTCACGGCTTTCCAACTGATTTTCCGTTCCCTATTCCGTCCGGCTTGCCCACTGGGTTCCCATTCCCTATCCCATCCGGCTTCCCCACTGGATCCGGCTCCGGCGGTTTCCCCGGCTTCCCCGGCCTAGGCGGTAGCGGCGACTACGAAAAGCGCGAGGAAGCTCATCACAGTCGCCCCAAGCCATCTGGCGTCTTCCCCGGATGG…
1.1	CADAFUBP00004445	AFUB_045320	0	0.0640834	0	0.223898	Afu3g02930	0	1	Extracellular soluble lytic transglycosylase, putative	ATGGCGGTCCTTAAGAGCATCACCCTGACTTCCCTGGCCCTCGCTATTGGCGCCACCGCTCAGTCCGCCAACCCAGGTGTCGGCAAAAACCCTAAGGCGCAAGGTGCAACAGACAATGTCACCCCAAGCACCGGCCCAAACGGCTCCGAAGACTGGCTCAACACCGGCATCACCACCACCGGCTGGAAGCCTCCCTTCCTCTCCATCGACGACGTCTACACCATCAGCCTTCAAGACTTCTACAACGGCATTGGTTCCGCCTGCGCCCAGTACGACAGCTACTTCCAAAGCAGCGCATCCAAGTACGGTGTCAACCCGGTCATTCTCGCCGTCATCGCTATGCAGGAGTCCTCCTGCAATGCCAACGCGGGAGGTCCCACACCGGGCTTGATGCAGGTC…
1.1	CADAFUBP00003531	AFUB_036090	701.98	290.157	386.702	469.17	Afu3g13110	356.07	1	Extracellular serine-threonine rich protein	ATGAAGGCCGTTTCGGTCACTCTCGTTTCGCTTTTCGCCGTGGCCCAGGCTACTGGCTCGTGGTGGGTCACGGACAAGTGCTACTCCAACCCTGAGAACACAGACAACGAGTGCACTGATCATCAGAAAGGTGGTTGGGACTGGTCTGATCTTTCTTCCGGATCTTTCTCCTCGTATGGAGGCTTCGATTTCTCGGGTTTCAAGTGCAGTGACAGCACCGGTTGGGGGAAACGTACCTTCGGCAAAACCATTGAGGGGAAGCTCTCATCTGTCCCCAAGTTCTCCTGCGGCCAAGACAAAAAGGGGTTCTCCATTAGCAAGCTGCACCTCTCCACCTCCAAGGAGACCGAGGTGCACATCGTCTATGGCATGCCCGATGGTTCCACCTGCCGTAACATT…
1.1	CADAFUBP00001740	AFUB_017840	802.708	676.481	436.887	504.128	Afu2g00760	42.68	1	Probable pectate lyase A	ATGAAATTCGTTGCTACTCTCATTGCCTGCGGCCTGTCTGGACTGGCCCTGGCTGCTCCTACCGCTACTGTCGACTCGTTGGGGAAGCGCGCCGCCGATGATGCTGCCTTTGGTTACGCCAGCTTGAACGGAGGCACCACCGGTGGTGCTGGAGGTACCACGACCACCGTCTCCTCCTACGCAGCCTTCACTGCTGCCGTCTCCAGTGATGCGAAGAAGGTGGTCTACGTCAGCGGCCCCATCAAGCAGAGCGCCAAGCAGGTCAAGGTTGGCAGCAACACCAGCATCATCGGCAAGGACTCCACCGCTGTGCTCGAGGGATTCGGCCTTCTGGTCAAGGAGAAGTCCAACGTGATCATCCGGAACCTGGGAGTCAAGAAGGTTCTGGCGGAGAATGGA…
1.1	CADAFUBP00007877	AFUB_080880	0.597366	0.0640834	0	1.59525	Afu8g06890	0	1	Probable endo-xylogalacturonan hydrolase A	ATGCACAAGATGCTGTATCCTCGCAATCTCGCTCTTTTCTCTCTTTTAAGCCTCAGCAGTGCTGCTCCCTCGCAGGTTGAGCGCTCTCCCGATGCAGTGCTCAAGCCTCGCGCCGTCTGCACGCCCACGGCTGGTGGAAGTCCTTCGATCGACGATGTACCAGCCATCAGGAAGGCCATTGCCTCGTGCGGCAATGGAGGCACGATAGTGTTCCCCGCTGGGTCGACCTACTATCTGAACAGTGTGCTGGATCTTGCTGGGTGTTCGAACTGCGATATTCAAGTCGAAGGGGTTCTCAAGTTCAGTGGCTCTACCGAGTACTGGGGTGGCAAGACCGCTATGCTCAATATCGATATGATCAATGGCTTGAGGCTCCGATCGTTGACGGGGTCTGGTGTC…
1.1	CADAFUBP00001088	AFUB_011080	1.51547	0.901574	1.57105	0.447796	Afu1g11640	8.53	1	Cytosolic Cu/Zn superoxide dismutase, putative	ATGCAATCCATCCTCACAATTCTTGTTCTTCTGGGGCTCAGCGTCTCATCAACTGCCGTGGCCGTCTCTCCAAACGACACCTTTGCTCCCGTGGTGACAAATGACAATGACGCCGGCGACGTTCTGTACCAGGCCACTCTCCCACATAGACAGAACACGACCCTGCGCGGCTGGGTCACTCTCTTCGCACCCCGAGACGGGGACGGCGTCAAAGTCCATGCTGACTTCTGGGGTATCCCCGACAATGAAGCCCTAGCATACTACATCCACGAGGACCCCGTCCCCGCCGATGGCAACTGCTACCGAACCGGTAACCCCTTCGACCCGTACGGAAGCGGAGACAAGGCTGCCTGCAACATGACGAGACCGCAGACTTGCCAGATCGGCGACTTGAGCGGG…
1.1	CADAFUBP00006264	AFUB_064390	281.913	281.117	199.11	207.285	Afu4g07300	705.14	1	Putative uncharacterized protein	ATGCAGTTCACAAGCAAGCTTTCCGTCTCTCTTCTGGCCATCCTGGCTGCCGGTGGTGAGGCCAACCATCAGGCTCTCCATGGTCGCAAGTTCTTTCACCCCAGAGGTTTGAACTCGACCACTCCTGCTTCCACCTCAACTGTCGTTGTCTACCCGACTCCGATCGAGTCTTCGTCCGCTGCTGGTGACTCGATCTCTGCAATTACCTCAACCACCATCCCTCTCAGCACTGGTGCTCCTGGATCTGGTGCTCCTGGATCTGGTGATTCCGGCGACGACAATGGTGGCCAGGACGTCACTATCACTTACACTCTGGGTTCTGGCAGCACCAAGTCAGTCGTCACTACTACTATCCACAAGACTTCAACTGATCTTCACACTGTCTTCGCTACTTCCTCT…
1.1	CADAFUBP00000066	AFUB_000660	10.4319	6.69574	12.0376	5.91752	Afu6g14090	376.43	1	CFEM domain protein	ATGAAGGCCTCTGTGTCTCTTCTTTTGCTGTCGGCTGCCAGCATGGCGAGTGCTGCCATGTCCGTCTCCCAGTGCGCACAAATGTGCCTCAGCAACATGAAAGCCAAGGCTGGCGAGCTGGGCTGCTCTGCCGGCGACGATAAATGTCTCTGCTCCCAAGCCAACTACGGATATGGTATCCGTGATTGCACTACCGAGGCCTGCCCTGACGACGATGCCATCGCTGTCCTCTCCAGTGCCCTTTCCTCTTGCCCTAGTGATTCTGCAGCTGTCACTGCCACAGGAGCTGGTGGCTCTAGCTCCGGCTCCGGCTCCGGCTCCGACTCCGGCTCTGGCTCTGGCTCTGGTTCTGGCTCGGGCTCTGGTTCTGGCTCTGGCTCTGGCTCTAGCTCCGGCTCT…
1.1	CADAFUBP00007922	AFUB_081340	1.16533	0.128167	0	0	Afu8g06430	2187.06	1	Putative uncharacterized protein	ATGCAGCTCTCTTGCCTTCTGGCCCTCCTTGGAGCTTCAAGGATTGCCTGGGCCGCCCCTGTCGCAAACAATAATCAAGTCGAGTCAGCCTCCGGCGATCTTGAAGAACGCTTCTTCTACACCAATTACGACCTTGAAAAGCGTGACGAAGAGCTCGACAAGCGGTTCTTCTACACCAATTATGACCTTGAAAAGCGTGACGAAGAGCTCGACAAGCGGTTCTTCTACACTAATTACGGCCTTGAGAAGCGTGATGAGTGA
1.1	CADAFUBP00001070	AFUB_010900	25.4689	16.5878	19.0988	13.2182	Afu1g11470	230.13	1	Endosomal cargo receptor (P24), putative	ATGCGATTCTCTACAACAACCCTTCTGATCTCCGCCCTTGGGTGGATCACAGCCGTGGCCGGTCACAACATCCAGCTCAAGGCACACTCGAGAGAATGCTTCCATGAGACATTGCATAAGGATGATAAGATGACCGTTACTTTCCAGGTCGGCGACAGGGAGTTTGGTGGTAGCGGGAACCTTGAGATTGACTTCTGGGTTGAGGACCCCCTAAAGAACCGCCAGTACTTCAGACAAGCCGTATCATCAGAGGACTACTCGTTCACCGCGCACGCCGACGGAAAGTACGTTTACTGTTTCAGCAACGAGGGTTGGACTTCGAACTCAAAGGAAGTGTCCTTCAACGTCCACGGAATCGTCTACGTACCGGAACATGAATTGGCCCAAGATCCCCTGGAG…
1.1	CADAFUBP00008919	AFUB_091720	4.73483	4.13119	4.37431	12.3584	Afu7g06140	46.25	1	Probable beta-glucosidase L	ATGCAGACCCTGTTCCTTTCTCTCCTGGCGGCCGCCGTGACCGTCCATGCCTACGGTTCTGGTGGCAGCAACTGGGATCAGGCCTACTCTCGCGCCAAAGATGCCCTGCAGAAGCTCAATCAGACCGAAAAGGTGGGGTTGGTGACCGGAGTCAAATGGATGGGCGGCCCCTGTGTGGGCAACACATACAAGCCCGAGTCGATCGACTACCCTTCCCTGTGTTTGCAGGACTCGCCGCTGGGTATCCGCTTCGCAAACCCCGTCACTGCCTTCCCGGCGGGTATCAATGCCGGTGCGACCTGGGATACCCAGCTGCTGTATGCGCGGGGAGCAGCAATGGGCGCTGAGGCGAAGGGACTTGGTATTCATGTGCAGCTTGGTCCCGTCGCTGGACCTTTG…
1.1	CADAFUBP00006004	AFUB_061470	248.289	425.883	205.969	411.874	Afu5g13730	19.2	1	NlpC/P60-like cell-wall peptidase, putative	ATGAAGTACCTCTCCATTGTCGCTGCATCCCTTGCAGCCATCCTTCCCTCCGTCAGCGCCTACCCCATCACCGGCGACGGCGTCAACTGCCGCTCCGGTCCCGGCACCAATTACCCCGTGGTCAAGTCGTACCCCAAGGGCCACGAGGTCTCCATCGTCTGCCAAGCCCCCGGCACCGACATCAAAGGTGACAAGCTCTGGGACAAGACCTCCGACGGCTGCTACGTCGCCGATTACTACGTCAAGACCGGCACCACCAACTACGTCGCCAAGCACTGCGATAGCGGTAGCGGCTCCGGCGGCGGCGGCGGCTCCTCGGGCAGCGGCTCCGGCAAGGCCATCGTCGCCGCAGCCCAGAAGGAGAAGGGACTCCCCTACGTCTGGGGCGGCGGTGGCTGC…
1.1	CADAFUBP00008824	AFUB_090760	25.5691	31.2389	89.5237	53.2611	Afu7g05180	1.06	1	Defensin domain protein	ATGCGTTTCACCACCATCGTCACTCCCCTCCTGGCGAGCGCCACCCTCGCCTCCGCCTTCTGCCACAACTCCATCTCCTGCATGATGGGCGGCGACTCCACCTGCAACAACGTCTGCGTGCGCCAGGGTAACCCCAACGGCGGCCGCTGCCTCCCCCGCGACGGCTGCCCCGGCTACGACATCTGCGCCTGCTACCCGAACAACAAGCGCAGCGACGAGGTGATTGATGCCGACGAGCCCCTGCGTGAAGCCCTGAAGAACATGGGCATCGAGGAGGATACCGTGGAGAAGTTGGAAGCTAGAGATGCCTCCTTGGATAAGCGCAGCATCTGCTGCAGCTTCCCCGACCCCTGGGGAGGACTCTGCTGTGAGGATCACTGCAGCTACATTGGAAAGCCT…
1.1	CADAFUBP00003385	AFUB_034610	0	0.0640834	0.469857	1.37135	Afu3g14620	0	1	Probable arabinan endo-1,5-alpha-L-arabinosidase A	ATGTCTGCCTCAGTTTTCGTGGTTGTAGCGTCCTGCCTGGCGGCCTTAGCCCATGGCTATGCCAACCCGGGGTCGTGTTTGGGAGCATGTAACGTTCATGATCCTGCCCTGATCCGAAGAGAGTCCGACGGAAAGTACTTTCGGTTCTCTACTGGCAACAAAATCTCCTATGCGTCATCCTCTTCCATTGAAGGCCCCTGGACTGTGCTAGGCTCCGTATTGCCGAGTGGATCGTCTATCGACCTGCCTGGAAATGATGATCTTTGGGCACCTGATGTCTCCCTCGTCAACGGCGTCTATCATGTGTATTATTCAGTGTCAACCTTTGGATCCCAATCCTCCGCCATCGGTCTCGCAACATCCTCGACCATGGACTTGAACTCATGGACCGACCATGGA…
1.1	CADAFUBP00007863	AFUB_080740	0.306033	0.721546	0	0	Afu8g07060	0.59	1	Hydrophobin, putative	ATGCTGGTCACCATGAGGCTATCCCGGAGTATCGCAGTCTTCACTCTCGTCACCTACGCGACTGGCCTTCCCTCCCTCCAGGTCATTCCGCGAGGCGAGCCACAGTTGCCGCTGCTCGATCCGTCAATGACCATCAAGGAAGCTGCGCGCAAATGTGGGGATAAAGCGCAGCTTTCGTGCTGTAATCGGGTCGTCAAAGCTGGGGATTATACCTCAGTCGACGAGGGGATCGGCGCTGGACTTCTGAGCAACCTCGCTGGGGGTGGTTCCGGAATAAGCAGCATTCTGGCTTTTGATCAATGCTCCAGGTTAGATGCGCAAGTCCCTGTGGTCCTTTTACCTATCCAGGATCTGCTGAACCAGCACTGCAAGCAAAACGTGGCTTGTTGTCAGAAGAAC…
1.1	CADAFUBP00005515	AFUB_056330	13.4481	34.317	6.38351	18.6874	Afu5g08800	1501.38	1	Putative uncharacterized protein	ATGGTGCTTCCATCTTCGGTATCACAATGGGCGGCGCTCATCGCACTGCTGTGCGCTGGACTGGCCAATGCCCACACTGTCATCACATACCCCGGCTACAGAGGAAACAACCTCCACACCAACGGCACTGTCGAACAATCAAACGGTTTGGGGCAAGCTGAAGTTAATGGCTCGGTCATCTTCCCCTACGGCATGGAGTGGATGTATCCTTGCGGAGGTATGCCGACAACCACTAATCGAACGAAATGGCCGGTCGGAGGCGGCGCTATTGCCATCCAACCTGGCTGGTTCCAGGGTCATCAAACCGCCCTCATCTACATCAACCTGGGCCTGGGCACAATCCCTCCGAACATGAGCCATCCGATGGTCCCTCCCTTCCAGATTACAGGTCCGACCAAT…
1.1	CADAFUBP00001668	AFUB_017010	0	0.128167	0.37722	0	Afu1g17630	3.45	1	FAD/FMN-containing protein	ATGATCCTCCACGCTGGAAACCTTCTCTGGGCTGGGGGAATCATCACCATTGCAGCAAATGCGGAAGCCCATTATCGGCGTCGATGTGCTTATGGTGACGACTGCTGGCCGGATTCTCAGACTTGGAATGACTTCAACGCCACTGTTGGTGGGCGGTTGATTCAGTCCTTTCCATCTGCTGCTGTGTGCCATACCCAGAGATATAATGCCATCAAATGCGACATGGCAAAGAGAAGTTGGCTGGACAGCTTTTGGCGAGCGAACCAAACAGGGGCTTATTCAGCGACCGTCTGGGAGATGGGTAACACCGGGCAGTGCTTCATCGATACTCCTGTGAGCGCTCCCTGCGACCAAGGGCTAGTGCCGTACTTTTCTATCCGGGCGAATAGTGTGGAAGAT…
1.1	CADAFUBP00008568	AFUB_088140	4.73483	7.17516	3.64243	7.10914	Afu7g01560	1.88	1	FAD dependent oxidoreductase, putative	ATGACCCGAGGTCAACCATGGCGCGCAGCTGTAGCAATAACCGTGGCGGCTCTTGCTCGCCTTTCGGCTGCAGATATCTGCTCGGTGATCAAGCAACAGGGCATAGAGATTCAAAAGCCGCTGAGTCCCCACTACTATAAGGACCTGGCGAATTATTGGTCTGCTGCCTGTGGAGACCTGAAGCCGACATGTATCGCTACTCCTACGAGCGCCCTGGAGATGTCTGCGATTGTGAAGCAACTGCACAATTTTGACGACCTCTTCGCGGTGAAGTCGGGCGGACATATGCCCAACAATGGCTTCGCCAGCATTCAAGATGGCCTTCTCATCTCGACCGAGAACCTTGATCAAGTTATCTACAATCCCGAAGACCAGACTGCTATCATCGGTCCTGGCCTT…
1.1	CADAFUBP00003797	AFUB_038780	28.8647	14.6365	32.8673	14.9735	Afu3g10370	52.3	1	Putative uncharacterized protein	ATGCATTTCTCTCCCGCAGCGATTCTCTTCATCTCCGTCCTCGGTACACAAGCAGTGCCCTTGGCCTTCCCCGGACTGGAAAGCAACACACGCGTGCGCAGACAAGAAGAGACCTATTCAGTTGTTAATGTTGGCGGCACCAGTCCCAACGGTGTCGATACCAGCTCGGTGGTTGAGACCCAGACCCAGACTGTGACCGCTCCTAGCATCCCTCAGGCTCCCGTAACTGTCACGGTGACCGATATGCCAACATCGACATCTACACCAGTCATCACACCCTCTTCCTGGGCCACACCTTCGTCCAGCTCATACATTCCATCATCAAAATGTCTGACAGCTTGGCCGACACCTTCTCCTGAGGATGACCATCGCAAATCTCCTCTGCCCCCTAGGAGTTTC…
1.1	CADAFUBP00002786	AFUB_028470	1.19473	1.09603	2.29503	1.36743	Afu2g12850	502.21	1	1,3-beta-glucanosyltransferase gel3	ATGAGATACTCTCTCGTAGTAGGGGTTGTCCTGCTATCTGGATGTGCTATCGCTACTGGCTCCAAGTTCTTCTACGCGAATAATGGAAGCGAGTTTTACATTCGAGGTGTAGCATACCAAGAGGACTACAGCGGTGGGGGAGCAGGGGGGACAGGCCAGTCTGAAGCGAACTACGTCGATCCCCTGGCCGACGGCTCCAAATGCGAGCGGGATATCCCGTACCTTTTGCAGCTGCGGACCAATGTGATCCGGACGTATGCCGTCAACCCGTCCTTAAACCATGATGCGTGCATGCAGAAGTTGTCCGACGCCGGTATCTATGTCATCACGGATCTGGCGTCGCCGGACGAATCCATCACATCCAACTCTCCCGTCTGGACGGTCGACCAATACGCCCGC…
1.1	CADAFUBP00001644	AFUB_016760	2.7102	3.21739	3.29691	0.671694	Afu1g17390	44.02	1	Putative uncharacterized protein	ATGCGATCCATCTTCCTCCTTTGCCTCGCTCTCAGCACTACCGTCCTGGCTAGCTCATCCATCTCCTACAACAAATGGGTTGCGAGTCTTCCCTCATGCATGCAACCCTGCTTCAACACCTTCTTTGCGAATATTGCTGAAACCAAATGCGGCAAAGGTGCCAGCAGCAGCACCAAGCCATCCGACATCCACTGCATCTGCCAATCAGGGACCTTTACCTCGAGTAACGGGTATGCGCCATCCATTGCGGACTGTGCATCCGCATTATGTCCGGATGCAGAGTCTCAGCTGCAAACTGTACTGGGCTCATATACTCAGTTATGTTTGAGTCAAGTCAATTCAGATGGATCGGTGCCGAGTCTAGGGAGCACAACGGCAGTGTCGGGCTTGGATGCGATC…
1.1	CADAFUBP00000862	AFUB_008810	3.54009	3.43849	1.69415	2.26694	Afu1g09360	30.63	1	S-adenosylmethionine-dependent methyltransferase, putative	ATGTCTGCCTTATTCAACTTTCAGTCACTTCTCCTTGTCTTCCTGCTTATTATTTGCACAAGCACTTATGCGCACTCCATCATGCCAGGGATCATGGACCGCAACCAGCGTGGGTTCTTCGGGATATTTTGGAAGTGCGCTCGGATTGGAGAACGTCTAAGCCCGTACGTTAGCATTTGCTGCATACTGATGGCAGTCTCAATCTTCTTTGGTGGCTAA
1.1	CADAFUBP00002043	AFUB_020940	22.1319	26.9562	20.1562	16.1009	Afu2g03870	407.57	1	Peptidyl-prolyl cis-trans isomerase	ATGCGCATTCCACTTCTCTCCGCCCTTTTCCTCTCCCTCACCACCCTCGTCCTCTCCGCCGACCTCGGCATCGAGAAGACTCATGTCGTCGAATGCAACCGTAAGACCACAAAGGGCGATACAGTCCACATGCACTACCGGGGCACCCTCGCGGCGGATGGTTCCGAGTTCGACTCGAGCTATGGTCGCAACCAGCCGTTGAAGTTCAAGCTTGGTGCGGGGCGGGTCATTAAGGGGTGGGATGAAGGGCTTTTGGATATGTGTGTGGGAGAGAAGCGGACACTGACGATCCCGCCTGAGTATGGGTATGGCGAGCGCGGGATTGGGCCCATCCCTGGCGGCGCGACGTTGATTTTTGAGACGGAGTTGGTGCAGATTGAAGGGGTTAATAATGATGAG…
1.1	CADAFUBP00005349	AFUB_054640	1.8068	1.49716	2.04091	1.81915	Afu5g07080	0.97	1	Beta-glucosidase, putative	ATGGTCGGAACTTTTCTCTCCAAGAGCTTGCTGCTCTTGCAGCTTGTATCGATTTTGTCTACGGGACAGGCTGCTTCGACGCCGCTGTACAAAGATCCCAGTGCGCCTGTGGATGACCGAGTGCGCGATCTTATAGGCAGGATGACGATCGAGGATAAGATGGCCCAATTAATGCAGGGTGATATTACCAATTGGATGAACTCCACCAGCGGAGCATTCAACTACACCGGTCTCGTCGAGAATATGAAGATGAAGGCGGGATCGTTCTATGTTGGCTATCCCGTTCCTTGGGATTGGATTGCCACCAATGTCAAGAGAGCCCAGGACTATCTCATGCAGAACACGACGCTTGGAATTCCGGCGCTTGTCCAGACAGAGGGTATTCATGGATTCTTAATT…
1.1	CADAFUBP00004560	AFUB_046510	0.582666	0.517073	0	0.447796	Afu3g01910	1.85	1	Probable 1,4-beta-D-glucan cellobiohydrolase C	ATGAAGCACCTTGCATCTTCCATCGCATTGACTCTACTGTTGCCTGCCGTGCAGGCCCAGCAGACCGTATGGGGCCAATGTGGCGGCCAAGGCTGGTCTGGCCCGACGAGCTGTGTTGCCGGCGCAGCCTGTAGCACACTGAATCCCTACTACGCTCAGTGTATCCCGGGAGCCACCGCGACGTCCACCACCCTCACGACGACGACGGCGGCGACGACGACATCCCAGACCACCACCAAACCTACCACGACTGGTCCAACTACATCCGCACCCACCGTGACCGCATCCGGTAACCCTTTCAGCGGCTACCAGCTGTATGCCAACCCCTACTACTCCTCCGAGGTCCATACTCTGGCCATGCCTTCTCTGCCCAGCTCGCTGCAGCCCAAGGCTAGTGCT…
1.1	CADAFUBP00001733	AFUB_017770	1.18003	0.707121	0.469857	0	Afu2g00690	2.1	1	Glucoamylase	ATGCCTCGCCTTTCCTACGCGCTCTGTGCGCTGTCTCTCGGGCATGCTGCTATTGCAGCTCCTCAGTTATCCGCTCGTGCTACCGGCAGCTTGGACTCCTGGTTGGGTACTGAGACCACCGTTGCGCTCAATGGTATTCTGGCCAACATCGGTGCCGACGGTGCTTATGCGAAGAGCGCTAAGCCTGGCATAATCATTGCCAGTCCGAGCACCAGCGAACCAGACTACTACTATACCTGGACGAGAGATGCTGCTCTCGTCACGAAAGTCCTGGTCGACCTCTTCCGCAACGGCAACCTGGGTCTGCAGAAAGTCATTACCGAATACGTCAACTCTCAGGCGTACTTGCAGACCGTGTCTAATCCGTCGGGTGGTCTTGCGAGCGGAGGTCTCGCGGAG…
1.1	CADAFUBP00005026	AFUB_051350	25.4662	21.0152	17.1292	13.6782	Afu5g02820	27.99	1	Putative uncharacterized protein	ATGAAGCTCAACACTGTCCTCTCTCTCGCTCCCCTTCTCGGCGCCGCAACCGCCCAAGGCCAGCACGAACAGGAACCATTCACCCTCAACGTCCGCTGGTCCAACAGCATGGGAACCCTCGAGGGCCTCCTGAACGCCAACTCCGGCGCCTTCTGGAGCGGCAAGCCTACCGTCTCCTCGTGCCCGGAGAACGTCCAGGACTGCCCAGCCGTCAACACCACCTCCTTCGTCTCGCAGGGCTCGAAGCTGTTCCTGAATGTTGCTGTGCCCGGCGGTCAGCAGGTCTACATCTCCCCCGAGGGCCAGCTGACCTACACAGTCCCGCACAGCGGATACATCCCCGACGGCTCGCTCGCCGACCTCCCCATCATGAAGGACGGCTTCCTCAACCCATTCCTG…
1.1	CADAFUBP00006888	AFUB_070710	3.6577	7.67043	1.10119	2.04305	Afu4g13770	119.44	1	Glycosyl hydrolase, putative	ATGAAACTCTCACTCCTACTCCTCCTCAGCGCAGTCTACACTGCAACAGGTACTGCCGCTACAACTACAACTGCTACAGCAGCAACCCACGTAATCTACTCCTACCCCGGCGTCTCCCCCCCAGCCAGCCTCCTCTCCCTCATCGCCGCAGGCAAAGTAGGCGGCCTCATCCTCTTCGGCGAAAACATCGATGACAACTTGCCCGCCACCATCGCCACCATCCAGAAAACCTACGCCTCGTCCCCGGACTACAATGGCACCCCGCTGCTGATCATGACCGACCAGGAAGGCGGCAAGGTACGGCGTCTGCCCGGCGGTCCGACCCTCTCGGCAAAGCAGGTCGGTCTGTCCTCTGACCCGGCGGCGACTGCCGGCGAGACCGGGACCGAAGCAGCGACG…
1.1	CADAFUBP00008032	AFUB_082480	26.3135	31.9204	34.3128	58.5784	Afu8g05020	131.77	1	Beta-hexosaminidase	ATGTTGTTTTCACTCAAACCCCCTTTCCTACACATATCTCTCAAACGAAACCTCTTCGATGCCTGTGTTGTTGGATTGATTATTGTGATCATGCTCATCTCCAGCATCTGCGCCGTAGTCCTTACGGTCGCCTCGTCGGTCGCCGCTGTCAGCGTCAATCCTCTGCCGGCTCCTCGCAATATCACTTGGGCGTCATCGGGGCCCAAACGCCTTGCGGGTCATCTCACTCTGCGTACAGACCGCGGCTCCAACAGCCAGATCATTTGGCAAGGATGGGATCGCGCCTGGAAGACGATCGTCTCGCTTCAATGGGTTCCCGCTGCGACTGAGGCGCCGATCTCCTCCTTCGAGCCGTTCCCCACCGCTACGCCTTCTTCCTCGAAGAGCAAACGTGCCCCG…
1.1	CADAFUBP00001731	AFUB_017750	0.597366	1.23862	1.54059	0.223898	Afu2g00670	0.24	1	Protein kinase, putative	ATGGCGCTTATTCTACTGTATGGCTATGTCATGAGAAGGGGTGTGCTTTGGCTTTTTCTTTTCGAGATGATGACCAGTACTAACCTGGATCTCGCAAGTGAACAAAAATACGTAGCTGTTAAAGTCTTGGCCAGTAATCATCAGGAGCAAGCCCTATCTGGAGAGTTGGGCATCTATAAACACTTGAGCCGTCTGAAATCGTCCCATATCGGAAGTGCCTATATTCGCGGCTTGGACCGGAGGTTTAGCGAGTCTTTGTTCAAGGAAACCTTGCTATGTATCCTACAGGCTCTTGATTTCCTTCATAGAGAAGGGAATGTTGTTCATACCGGTATGTCCCCCGCAACAGCTGATAGGCGGGAATATTTGTTGGAAATGACTGATGGTGTTACAGACATC…
1.1	CADAFUBP00009408	AFUB_096800	9.51376	13.5265	15.4985	12.2666	Afu6g00670	1.8	1	Extracellular serine-rich protein	ATGCTGAAGTTATCGATCATGTCCATGACCGTGCTACTGTTCTTCCAGTCCAGAACGACACACGCAACAGGCGCGGTTCCTACAGCCATGACTCCATCCTCGACGGCCCCTCACGCTACGCATACCGTCAAAGTAGGTCCAAAAGAAAACCCTCATCAATACTCGCCGCACAACATCACCGCCGCCGTCGGCGATGTCATCGTCTTCGAGTTCTACCCGCGCAACCACTCCGTCGTCAAGGCGGACTTTATGGCACCGTGTGTGCCTGCTGCAGGAGAAATCTTCTATTCCGGACAGTTCAATACCTTTAAGGAAAATAACCATGGGCAACTGGAAGGAGAGCCCCCCACCTGGTCCCTAGTTGTGAACGATACCGAGCCCACGTTCTTCTACTGCACA…
1.1	CADAFUBP00004936	AFUB_050450	76.4067	67.5733	151.671	117.317	Afu5g01920	125.93	1	GPI anchored protein, putative	ATGCGTGCCTTGCAGTTCCTTGCTCTTTCTGGCCTCATGCTCGCGAGCAACATCGCTCTCGCAGCCGAGCTCGACCGTGACGATGTCCCTGATCGCTGCTGGGACGTCTGCAGTCCTGTGGTGGGCATCGCCCAGCAGTGCGACAACACGCATCGCGACGACGACAGGGCTGAGATGAACTGCATTTGCAACTCGAACCGGGCACCTACTCTGGTTCCCCTATGTGAAGCATGCATCTCCCAGTTCAGAAACGACACCCGCAATGGCACTCACCATGACGATGACGATGATGATGACCATGACCATGACGACCACAGAAGGCCCCATGACAATGATGCATATGACATTCTCACCTCCTGTTCCTTCTCCACTACTACTTATAATGCAGCCGCTGCAACC…
1.1	CADAFUBP00005857	AFUB_059890	43.6518	51.9913	53.8784	42.3776	Afu5g12260	249.13	1	Disulfide isomerase (TigA), putative	ATGGCTCGGTTGAGCTTCCTGCTTGTGAGCTGCCTCACACTGCTCGTCGGTATTGCCAGCGCCACTTCCGCCGTCATTGATCTACTTCCCAAGAACTTCGACGATGTCGTCCTCAAGTCCGGAAAGCCCGCTCTTGTTGAATTCTTCGCCCCTTGGTGTGGCCACTGCAAGAACCTCGCACCCGTCTATGAGGAGCTCGCTCAGGCTTTCGAGTTCGCCAAGGACAAGGTGACTGTGGCTAAGGTTGATGCGGACGAACATAGAGATCTTGGAAAGAGATTTGGTGTCCAGGGATTCCCGACCCTGAAGTGGTTCGATGGCAAGAGTGACAAGCCCGAGGACTACAAAGGTGGTCGGGATCTGGAGAGCCTGTCTGCGTTCATTGCGGAGAAGACGGGC…
1.1	CADAFUBP00000413	AFUB_004200	31.8368	23.785	36.2343	18.6359	Afu1g03790	33.04	1	Mannosylphosphorylation protein (Mnn4), putative	ATGATCCTTACATGCGCAATGCACCTATTTTCGACGGCTTTCCTTCTCTATCTCCATGGATTTCTTCTCGCGCTGGTGGCTTTGGGTAGCGCCGACTCCGATGTCGATTTCATGAGTGTTAGAGCCAAGTTTCTAAAGGATTACAGTGGGAAAGGAGGTGAGCCGGGAGAGAAATATTTCATATGTCTTGAATTGCACAGAAATCTCTTCCATTATCACTATGACGGACGATTCGCCGAGGAACCCCTCCCTGAGGAAGACACAATACCACATTTAGCAGCACTCATTCAGACATATCTGTCGACTATGGCGGATCTGGGTGCGGAGACTTGGATAATGCATGGAACTCTTCTGGCTTGGTGGTGGAACCAGAAGATCTTCCCATGGGACAACGACCTC…
1.1	CADAFUBP00007273	AFUB_074660	3.30756	3.05619	3.05071	1.59133	Afu6g08700	18.69	1	Probable beta-glucosidase F	ATGCGCGTGCTTTCAGCTATAGCCCTTGTGGCTTCACTGGCGTCATCGGCACTTTCGGCTCCTGCCTCTGAGTCTCGGGTTTCCACCCAGCTACGATCACGAGACGCCGAAGGTTACTCCTCGCCGCCGTACTACCCTGCCCCGAACGGAGGATGGCTATCCAGCTGGGCAGACGCTTACGAAAAGGCCCAGAGGGTCGTGAGAGACATGACCTTGGCCGAAAAGGTGAATCTGACGACCGGGACGGGCATCTTCATGGGTCCCTGTGTCGGCCAGACGGGGAGTGCGCTGCGGTTCGGCATCCCCAACCTCTGCCTTCAAGATTCTCCTTTAGGGGTGCGCAACTCGGATCACAACACCGCGTTTCCCGCGGGCATCACGGTCGGCGCGACCTTTGAC…
1.1	CADAFUBP00005563	AFUB_056810	39.2939	29.8568	38.004	22.0262	Afu5g09270	175.12	1	Putative uncharacterized protein	ATGAAAATGTGGCTAAGGGTGGCACTCTTGCTGCTCACATCATGCGTTCCCTCAACGGTGGCCATTTATCCTGATGAGGTCAATCATATCGATTTCCACCATGCGCTCCTGGGCACTCCCTCATCACACTCGACTTTCTTCCTCAAGCCTTCCTCCTCCTCTAATGCCTCGCTGCTCTATACTCTCTCACAGAAACTGCTTCTTGGTGCAGTGAACCCGAGAGATGGCTCACTGGTTTGGAGACAGAACGTTTCCCGATCATTGCTCTCGAAGGACGATGGCCAGGTTCAGTCGTTCCTGCGTGCCTCGGACGGATCGAATGCGATGGTCAGCGCAGTGGGCGATTATATCTCTTCATGGAGTGCTTTGGACGGAAAATTGATCTGGGAGAATTGGTTC…
1.1	CADAFUBP00004827	AFUB_049350	55.2664	121.011	71.188	97.9854	Afu5g00910	13.28	1	MBL2-like secreted peptide, putative	ATGAAGTATCTCAGTCTCGCCGTTGCCTTCCTCCCCCTGCTAGCCGCCGCGGCCCCGGCCGCAGATCCCGAAGTCGAGGCGGACGGCGAGCTGGACCTGGAAAAGCGCGCGTCCGCGCAGACCTGCAAGATCGTCAATGTCGATACCTATGTCAACTGCCGGTACGATGCCAAGTTAGACGCGGGCGCGATCTTTGGGTTCCCCAAGGGAGAGAAACTCACCTTTGCGTGCTGGAAGCACGGCGATTGCTACAACGGGGTTTGCTCCTGGGATCAAGTCACGTATCTCAAGACGACGTGCTACGTGAACGGGTACTTTACCGATAGCAATTGCTCAAGCAGTATGTTATCCCGTTGCTAG
1.1	CADAFUBP00007838	AFUB_080470	0	0	0	0	Afu8g07270	0.04	1	Putative uncharacterized protein	ATGGTGTTATCCAGCCTATTGATGACTATCATACTCATATTCCTGACCCTCGCGGTGGGTGGAAATGGCTCGAGGATAAACCGGCGGCAGGTCGTCCGTCGCTTCAATCCCGTGCGTACCAACTTGTCCTCGACGACTCCCATTCAAGTGGGAAATGGCAACTTCGCCTTTGGAGCTGATATTACCGGGCTGCAGACCATTCTGCCGTACAACATTCTGTCCTCCTGGTGTTGGGCCAATGACTCCCTGCCTACCGAGCCAGGCCAGGATGATCCCTCCGACTTCACCGGACTGGACTGGTGGACTCATGGCAGATTGGTAAACTACGATATGCCCAACACGGCCGAAGCAGCCATCTCAACTTGGCTCAGGGCGAACCCGCATCGTGTCAACCTAGGA…
1.1	CADAFUBP00006828	AFUB_070080	24.6951	23.3895	26.9444	20.2311	Afu4g13190	296.28	1	Endosomal cargo receptor (Erv25), putative	ATGGGCAGCTCCCCACAATCAAGCACGAGGGCACTCCTCGGTCTTTTGTTCCTGCTCCTTGTCCAGCTCTCCTCCGCCTTGAAATTCGACCTGCACGCCAGCAGCGGGCACAACGAGCGATGTATACGGAATTTTGTCTTTAAGGACCAATTGGTCGTTGTGACAGCTATTGTGAGCGGGCAGAGAGGTGATGGGCAGGTTGTGAATATGCACATTAAGGATGCGCTTGGGAATGACCATGGTCGGCCTAAGGATATCGCGGGCGAGACTCGCCAGGCATTCACCTCTGTTGCGGATACGGCGTTTGATGTTTGCTTTGAAAATAAGCTGGTTTCTCATCATGGAGTTGCGAACCCCTACAAGTCTGTCGAGCTCGATGTCGAGATCGGCGCCGATGCC…
1.1	CADAFUBP00006174	AFUB_063490	0.582666	0.32262	1.04027	0	Afu4g06370	4.89	1	Putative uncharacterized protein	ATGGCTCGTTTCAGCTTGTCTTTCCTTGCTCTCTGCTTCTTCCTGGCCCTTGTGGTCTCGGCGTTGCCCGCCAAGCCTGGCGACGATGACTTGGATGCTGGTGATGCCGTTGCAGCAGCTCTCAGCGCTCTCAAGGCCTTTGAGAAGCTGGACCAGGAGAAGAACAACACCCCAGAAAAGGCCTCGCCTTCTCATGGAGCCACTGTGAAGGAGGCAACCCCAACGTCGCAGCCCATCCCATCAGGCACTCGCACCACGGTGCAGACCCCCGCCTCTGCCAGCAGCTCTACCGCTGCTGCTCCGAAGAAAAAGCAGAGCAGCACTAACATGCTCTCGCACATTCCCATCATTGGCGGTGTGCTGGGAGGTGGTGAGGGTCTGGGAAGCCTTCTGCCAAGT…
1.1	CADAFUBP00005632	AFUB_057570	34.559	26.9948	44.1163	36.8243	Afu5g09960	3.32	1	GPI anchored protein, putative	ATGAGGCCATTGTCCATACTCCTCGTCGTGTCTGGGGCACTCGCCCTGAATCCCCTCCACCCAGTCCGCATTCCCAACAACAACACCCTCGTCTCCGAACTCACAACGGACATCGTATCCGATCCGCTGGCCAAGCGCTGGACTTGTCCATCAACCTGCTCCACCAATATCTGCTGCGAGAATGGGCTCTGCGTCTGGTCCCTCAGCGACGTCTGCTGCGGCAGCTACTTCTGCAACTCTGGCGAGAGTTGCTGCGGAACCGGGTGCATGCCCCGTGGCGCGGACTGCTGCGGCGTCCAGGGGTACTGTCCCTCCGGCGAGCGATGCATGACCATCAACGGGAAACTGGGCTGCTGTCCCAATGGGGATTGCTCCAAGGAGGACACCGTGAACTATTAC…
1.1	CADAFUBP00008513	AFUB_087600	0	0.0640834	1.07073	0.223898	Afu7g01020	0.75	1	Putative uncharacterized protein	ATGAACTCGAGTACCTTGATGGTACTTATAGTTCTTTGGAGACCCAAGTGTTCCCTTGTTCCAGGGGCATCCCGAATGCAACTAAGAGGGGAACGAGGCCACGCAGCCCAGTGGAGTCCCTTGAGACAGCAGTGCGAGACTGATGATTGGTCGGCATCTCCCATTGCTGAATCTGGGCCAATGCAGTTTGCCTACTGTGGAGTGGGCCGTCTCTCGGATGAGCTCCATTTCCCCAGATCCCCGCGACTGACGAGGCCAGTGGCATCCCCATGGGGAATCCCACCACACCTCGAACTCGTTCAATTCTCTGGCGCAAAGTACCCTTCAGGCAATAATCCCGAATCTCTACTTCCTTGTGTCCGAGAACATACAAGCTAG
1.1	CADAFUBP00004582	AFUB_046730	0	0	0	0	Afu3g01660	1.16	1	Glycosyl hydrolase, family 43, putative	ATGGTGAGGATCTTCTCCAAGCTGCTCACGGCCCTTGTAGGGCTGCTAGCTCTAGTTCCCGCTACTTCTGCCTTTACCAACCCCATCCGCAACCCAGGAGGAAGTGATCCGTTCATGGTGTACACTGGCGGGTACTACTACCTGATGACCACGACATGGACCGACGTGCAGATGGCACGCGCAACCACCATCGAGGGTCTCAAGACCGCCCCAAAGAAAGTAGTCTATTCCACCTCGACTGCCTCGCGATGCTGCAACGTCTGGGCTCCCGAGGTCCACTACCTCGGCGGCAAGTGGTACATCTACTATACGGCCGGCCAGACAACCGATCTCGACGGCCAACGACTGCACGTTCTGACCGGCGGCGCCACTCCCTGGGATACCTTCACCTACACCGGC…
1.1	CADAFUBP00008728	AFUB_089780	15.4727	9.15856	16.4278	9.35597	Afu7g04240	51.1	1	Putative uncharacterized protein	ATGAGATTCCTCAATGTGGGGCGTGCGAAGCCCCATCAGCGCTCCATGACATTGCTTCTATTTCTCCTGATCGTTGTGTTGGCTCAACTGGCCTCTGCCCAGCGGGATCCCAACACCAACGATGCTGCAACTACTGCGCAAACGACCGAGGGAACGAAGACCACAGACCCAGCGACTACAGACACGGGAAAGACAACCGATTCGACATCGACGACCGACGCCACAACCACAAAAGCTTCGACGAGTAGTGAAACCTCAACTACGGAAGCCTCTACAACTACTGATGCAGCGACGACGTCGACAGTCTCTACCACCGACTCAGCAGGCTCGACTGCAACGTCTGCATCCTCTACAGACGGTTTCCCTGTGGTGACCGTGCCACCGACAGCGGATGCGCCG…
1.1	CADAFUBP00003037	AFUB_030990	0.291333	0	0	0	Afu2g15330	0	1	Putative uncharacterized protein	ATGAACACGCTCATCTCACTCATCCTATTCACAGCCATATCCTCAGCACAGTGGGCTCTACCCCAGGGAACCCCCACTCTCCAGATGCGATACCCCTCGACCCCCTGGATCTCCCCCGGCGATACGATCAAACAACCAGACGCCCTCCCAATTCCGTGCATCAGAACTTTGAACCTCAACGCCGCTCGCACCTACCTCCTCCTCTTCGTCGACATCGACGTGGTCTTGGAAAGCTGTTCAACTACAGTCTTACATTGGTACCAGCCGTACATGACGGCATCCGCTACTAGTCACTGTGATGGAAATGAGAATGGATGGCTAGTCAACAGGACCTCTACTGGAGCGGAATACATCGCTCCCCAATCGCCACCGTATACACGCCACCGATACGTCTATCTT…
1.1	CADAFUBP00006238	AFUB_064130	28.0762	22.0614	16.0664	15.0653	Afu4g07040	87.37	1	Aspartic-type endopeptidase (CtsD), putative	ATGCATCTCTTACAATGTCTACTTTCGACCATTTCTCTCGCCTCCACAGTTACAGCTTTTGTTCCTTATTCATTTAACCTCGAGGTCTCGACCGAAGGGCCCCCCAGCAATGATGTCGCCCGCCGTTTCGTGCCATGGAAATTACTGCTGGACGACTCATACAACAATCACGGGTCCTCTTCAAATGGTGTCTCTTTAACGTTGGACCTCAAAAAATTCCCTGTCCGCCGTGATAACAAATACAAAGTTGTCCTGGCCGATGAACCTACAACACCCAACACTGCCGCTCTTAACCAGGAGGGCCTCGATTACTCTTACTTTGCTACGGTCAGGGTCGGCTCTCAAGGCCAGCAGATGTGGTTGGTTCTGGATACGGGGGGACCTAATACTTGGGTCTTT…
1.1	CADAFUBP00004887	AFUB_049960	5.95896	12.3838	7.00818	2.93472	Afu5g01420	4.54	1	Putative uncharacterized protein	ATGACTCGCCTTCTCCTCTCGGTCCTCCTGGGCATCCCCCTGGTTGCAGCCCTCCCAGTCGCCCTCCCAACTCCCCCAGGAATCCCGTCTGCTGCTACCGCCGAGTCCGAGCTGGCTGCTCTGACCGTGGCCGCCGCAGGCTCCAACGACGGCTACTCGCGCGACCTCTTCCCCCACTGGATCAGCCAAGGGGGCTCCTGCAACACCCGCGAGGTCGTTCTCGCGCGCGACGGCACCGACATCGTCAAGGATTCCAGCTGCTACCCTACCAGCGGATCATGGTACTCGCCCTACGACGGAGCCACCTGGACGCAAGCCAGCGATGTGGATATCGACCATGTTGTCCCCCTCGCCAACGCCTGGAGATCCGGCGCGTCTAAATGGACAACCGCGCAGCGC…
1.1	CADAFUBP00001369	AFUB_013970	357.157	348.867	162.756	180.273	Afu1g14430	249.27	1	Chitin binding protein, putative	ATGAAGCAAACCGGCACTCTCGTCGCCCTCGCCGGCCTGGTCTCCATGGTCCACGGTCACGGTTTTGTCACCTCTCCCAAGCCCCGTATGCCCGGCCCGGCTATGAAGGCTGCCTGCGGTAACCAGGTGGAGATCAACCAGCAGTCCGACAACTACGGCAACATCCAGGGTGAGCTTCAGGTAGCCAAGGGCCAGAGCGACTACAACGCCGACGAGTGTAACATCTGGCTCTGCAAGGGTTACAAGTTTGACGACAACAAGGACAACGTCTACTCCTACACCGCCGGCCAGACCGTCGACTTCGTGGTTGACATCCGTGCGCCTCACACCGGTGTGGCCAACGTCTCCGTCGTTGACACCGCTACCAACACGGTGATTGGCAATACCCTCAAGTCCTGG…
1.1	CADAFUBP00006215	AFUB_063890	384.309	302.613	341.404	318.416	Afu4g06820	1372.89	1	GPI-anchored cell wall organization protein Ecm33	ATGGCTTTGCTCAAATACGCTCTCCCTGCCCTGGCTGCAGCCCAGGCCGTCCTTGCTGCCAACTGCGGTAAGACCGATGAGACCATCACGATTTCCAGCCAGAGCGATGCCGACGGCTACTCCTCCTGCTCGACCATCAAGGGTACCATTGAGATCGACGAGCACCTCTCGGGCGCTATTACCTTCAACAACGTGAAGCAGATTGACGGCACCCTCAGCTGCACGGGTGGCGCCAACATCTCTTCCATCGCGGCGCCTATGCTGAACTCCATTGCCGACACTTTCAAGCTGGATGGCCTTACCACGCTGACCACCCTCAGCTTCCCCTCTCTTACCAGTGTCGGATCGATCCAGTGGACTGCTCTGCCCCAGCTTCAGAGTCTTGATTTCACCAAGGGT…
1.1	CADAFUBP00002116	AFUB_021670	78.7494	73.2122	134.01	86.5542	Afu2g04620	179.99	1	ER Hsp70 chaperone BiP, putative	ATGTCGCGACTATCGAGTCGCAATGGCGCGGCCAAGCCGTTCACTGCTTGGACCACTGTTTTCTACCTCCTCCTTGTCTTCATTGCGCCATTGGCTTTTTTCGGAACCGCACACGCTGAGGAAGACTCAGTACAGGAAAACTATGGCACTGTCATCGGTATCGATCTTGGAACAACATACTCTTGTGTCGGTGTGATGCAGAACGGAAAGGTTGAAATCATCGCCAACGACCAAGGAAACCGTATCACTCCTTCCTATGTCGCCTTCACTGATGAAGAGCGTCTGGTTGGTGACGCCGCCAAGAACCAATACGCCTCGAACCCTACCCGGACCATCTTTGACATTAAGCGTCTGATTGGACGCAAGTTCGATGACAAGGATGTCCAGAAGGACGCCAAG…
1.1	CADAFUBP00007878	AFUB_080890	11.6413	20.0486	5.66078	17.56	Afu8g06880	40	1	Probable pectinesterase A	ATGTATCTTCCCTCTCTCGTCCTCGGCCTTCTTGGCTTTGGCCTCACGGCTTCTACAAGCCCCATCGAAGAACGGTCGAATCGCAGTAAAGCCCCAGCCGGATGCCTTACAGTCGGCTCATCGGGTACGTACGCGACCATTGGCGCTGCGTTGAGCGCTCTCGGCAGCTCCACGTCCGACGCCTGCATCTTCATTGGTGCTGGAACGTACCAGGAGCAGATCACCATCGACTACAAGGGCAAACTCACCATGTACGGCGAGACGACCGACACGAGTTCATACAAGCAGAACCTGGTCACTATCACCCATAGCATTTCCTCTCCTGAGGCGGGATCGCTTGACAAGAGCGCCACGGTCAATGTCCGGTCGGACGGGTTCAAGATGTATAACATCAATGTT…
1.1	CADAFUBP00001656	AFUB_016890	0	0.320417	0	3.43844	Afu1g17540	0.29	1	Putative uncharacterized protein	ATGCGGTCGATTCACCTCCTCTCTTCTGTATTTGGTATCAGCCCCGTTCTGGCCTGGACCGAGCTCCACCATGCGCCATTCATGAACAAGAATATCGATGCCATCGTTGCACCGGGCACGTACACCTCGCACATGCATACCTTCTTCGGTAGTGATGCCATCACCAACGTGCTGCCCACCTCTGCGGAACTTCAGCGGGGCTGCTATAGCGGGGACAACCCAAATGACCTCTCAGTCTACTGGGTGCCCACACTCTACTACGTTGATGGCGACACCTTCACAGAGGTCGCTATCTTCCGCTTCAGCACCTACTACACCAACAGCTACTCTGACAGCGCTATCCCGCAAGACTTTGCCATGATCTCTGGCAACGCGTCAGCCCATTCGCAAGCTGAGGCT…
1.1	CADAFUBP00009640	AFUB_099200	65.6809	68.6123	79.1329	66.351	Afu4g03820	90.11	1	Putative uncharacterized protein	ATGCGGTCTCTCAACTTCCTCTCGCTTTTAAGCCTTCTCCTCCTGCTGGGAACAATTTCCTCGGCTTGGCCATGGCCCCAGGACGGGCTGAACATGGCACACGGAGAAATTGTGGCCAGAGCTGATACAACTGCATCCGACGAAACAAAGACTGATTCTAAGGCGAGTAAGACCGACTCTGCGTCGGATACCAATACCGCGGACTCAACGGCGACGGACTCTAGCAGTGGAAAAAAGACCTCTACTGGAACGGCCAAGGAGACCGGCACACAGACGGAGTCGGGAACAAGTACCGAGACTGCTACGGACAAATCGGGCAAGAACAGCAAGACTAAGACCTCTACCAAGTCGACCTCGATCGATCCACGTCTCCCTGCTGGCGGAACGTCGATGTTGATT…
1.1	CADAFUBP00001780	AFUB_018250	197.591	147.949	185.716	170.097	Afu2g01170	317.71	1	1,3-beta-glucanosyltransferase gel1	ATGAAGGCCTCTGCTGTTACTGCCGCTCTCGCCGTCGGTGCTTCCACCGTTCTGGCAGCCCCCTCCATCAAGGCTCGTGACGACGTTACTCCCATCACTGTCAAGGGCAATGCCTTCTTCAAGGGCGATGAGCGTTTCTATATTCGCGGTGTCGACTACCAGCCCGGTGGCTCCTCCGACCTGGCTGATCCCATCGCTGATGCCGATGGTTGCAAGCGTGACATTGCCAAGTTCAAGGAGCTGGGCCTGAACACTATCCGTGTCTACTCGGTCGACAACTCCAAGAACCACGATGAGTGTATGAATGCACTGGCTGATGCTGGCATCTATCTGGTGCTCGATGTCAACACTCCCAAGTACTCCATCAACCGCGCCAAGCCTAAGGAGTCGTACAACGAT…
1.1	CADAFUBP00007768	AFUB_079680	1.8068	0.386703	0.816612	1.37135	Afu1g01120	0	1	Probable pectate lyase F	ATGTGGTCAAGCATTGCGGCGTTCCCCGTTCTTGTTCCTGTCGCTTTGGCATGTCTGGGCTACGAGGGAGGAGTTCCTACCCCCACCGCTCATCATTCGAATAGCGCTGTGATTGAGGTTGCGGCGGGGCAAGTCTTCGACGCTGGGTGGGCCAAGTACGACCGGGGCTCTGGCGCCTGTAAAGGCCAGTCCGAGGGCGATTGGAAGGATGCCGTATTCTACCTTCACTCTGGTGCTACTCTGAAGAACGTCATCATCGGCGCCAACCAGGCTGAGGGGGTGCACTGTGACGGTCCGTGCACGTTGCAGTTCGTCTGGTTTGAGGATGTGTGCGAAGACGCCATCACCATTAAAAACGACAAGGCGGGCCAGGAGACTTGGATCATCGGCGGTGGTGCC…
1.1	CADAFUBP00000579	AFUB_005890	13.6806	13.6828	5.43589	4.35024	Afu1g05550	53.55	1	Putative uncharacterized protein	ATGTGGGTAACGTCCATTCTGACGCTTGCTTTTACGTTCCAAAGTACTGTTTCCAAGGTGCTTCGTCAGAAGGAGAAGTATCTCAATCCAGACGAAGGAAGTCGGTCACCGATTAAGCGAGCCAAGGGACGAGTTCCCGACATTGAAAAGGCTCTATCGAACTGGGTGAGAAATTATCAAAAGCAGGGTTACCCGCTGAGCGATGAAATGATCAGAGAAAAGGCTTTGTTCTTTGCAAGCACTTGCGGCAGTCCAGACGGCAAAGAAAAGGTCCTCACCCAAAGCTGGTTGGAAAAGTTCAAGCTGAAGAACAACCTAATGGGCGCGAAGTCTCGGAAGGGCTCATTCGCGAAAAGCGATTCAGAGAGCCCTACACGTTTGACTATCGATTCAGCTCTA…
1.1	CADAFUBP00001439	AFUB_014680	13.6806	11.3848	12.4466	10.2314	Afu1g15130	129.19	1	GPI anchored transmidase, putative	ATGTCGCCTCATCTTGGTCTCCTCCAAGTCCTCTCCTTCCTATTCCTTCTTCTCGCATCACAGGTAGTGACAGAACACACTTCAAACTGGGCTGTTCTCGTTTCCACGTCTCGATTCTGGTTCAACTACCGCCATCTTGCAAATGTACTCTCACTATATCGCACCGTCAAGCGGCTGGGGATTCCCGATTCGCAGATCATCCTAATGCTACCCGATGACATGGCCTGTAATCCCCGAAACGCGTTTCCAGGGACGGTCTACAGCAATGCCGATCGCGCAGTCGACTTATACGGAGATAACATCGAGGTCGACTACCGAGGCTACGAGGTCACCGTGGAGAACTTTATCCGTCTCTTGACCGACCGACTGGACGAGGACGTGCCGCGGAGCAAACGCCTG…
1.1	CADAFUBP00003380	AFUB_034560	2.12753	1.16011	0.469857	2.73878	Afu3g14665	805.18	1	Putative uncharacterized protein	ATGAGAATCAACGTCTTTACCATCCTGTCCCTTCTCTTCGCCAGCAATCTCGCCATGGCTACAACCAGATACACCGAGCCGATCCCCGAGGGAATCCCCGTCCTCGAGACCCGCCAGCAACTCAACGACATGGCAGACCAATATCCCACGGGGACTCTGGACGATCGAAACGGGGGCTACTACCTGCTCGACCACGACGGCGCCGTCTTGGCCGTTACGTCTGATGCGCTATGCGAGGAACTGGACGCCTCGATGGAACAAGCGAGGAGATTTCATGCCGGGAACTTGGACGACGAGGCCGATGTTGTTCCTAGGGTGACTGCTATGTTTGTTCGTCGAGCAAACATTGGTGTTTTTGATTATGGACTGGTGCTGCCGCTTGGGGAGGTGGATGTCTGA
1.1	CADAFUBP00003718	AFUB_037960	0.306033	0.96786	1.51012	0.223898	Afu3g11190	0.66	1	Putative uncharacterized protein	ATGACCAATATGAACTCCCTCAAGGCTGTTTTCTGCTTCGCTGTTTGTTACCTCGCAACCTTGAGCTCTGGCGTAGGATTGATAGAAGGACTCAAAGTCGTTGATGACGATCTGAAAGTGAGGAATTCAAGCGTCGAGGAAGTGGTCGTTCCACTGGCCCAGAAATATCTGGCTCGTGCCGGTAGGCTCTCTGCCCTAACAATGCCCACTGCTTCTTTTCTTGTGATCTTCCCACGTGCTGACAAGTCCTCATATGCAGATACTGTCACCCTCACTGTCACGGAGACTGTGTGCGACTTTTCAAGCACGACTCTCTCAAAGCCTTCTACCACCATTTGGATCCCGCCAATTCCAACCATGGTTACCACCGCTTCGATGCCAACATCTCAGACTAGCGTT…
1.1	CADAFUBP00001528	AFUB_015590	32.8992	37.0813	20.9094	35.4608	Afu1g16250	105.39	1	Probable alpha/beta-glucosidase agdC	ATGTTGAGATCGCTGCTACTTCTTGCGCCCCTTGTGGGCGCTGCCGTGATCGGCGCCAGGGACCACAGCCAGGAGTGTCCTGGTTACAAGGCCACCAATATTAGAGAGGGTCGCGATTCCTTAACGGCGGATTTGACCTTGGCCGGTAAACCGTGCAACACTTACGGCACCGACTTGAAGAATCTGAAACTCCTTGTTGAGTACCAGACCGATAAACGCCTCCATGTTAAGATCTATGACGCCGATGAGGAGGTTTACCAAGTCCCCGAGTCGGTTCTCCCTCGCGTGGATGGCAAAGGTGGATCGAGCAAGAAGTCGGCGCTCAAGTTCGACTATCAGGCGAATCCGTTCTCTTTCAAGGTCAAGAGAGGCGGCGAGGTGCTCTTCGACACCTCCGGT…
1.1	CADAFUBP00004529	AFUB_046170	0	3.33917	0.816612	3.90636	Afu3g02200	1.1	1	Putative uncharacterized protein	ATGGCGACACTCAAGTCACGCAACATCATCCTCCTTCTCACGAGTCTACTCTCCCTCCTCCACCTCGCGACATCCCAAAGAACCCCCAACGAAAACCTCGTCCTCGCCGACTGCGGCATCGGCCTCGGCGTCAACGGCGGCTCCACCTCCCGCGAAATGATCTACTACCCCGGCGACGTCTGGACGGGCAACGGCGCCGACACCAACAAACCAACAATGATGGTCAACGTCCCCTGGTCCGGTTCATATCCCTGGGGCCAAAACGGCGGCGTGTCCGCACGCATGCCCAACGGCGACGTGTTTACCGTACACATTAATCCGAAGATCAAGGACCCCATTGCTGCGGGCGACGCGTGGCATATGTACGAGATGAATTTGCCGCTCAAGTGCTATAGTTAT…
1.1	CADAFUBP00007840	AFUB_080500	0	0	0	0	Afu8g07250	0.07	1	Pectin methylesterase family protein	ATGAGGCCATCTTCCGCGCTTCTTGCGCTGGGCCTCCTCCCTGAAGCGCTCTGCAAGAGTGTCCATCCCGCAGAAACATACAAATCCTGCCAAAGGATCACCCCTGATCCTCTTCAAGGCTGTCCCCATGGCACTCTATTTGTCAGCCAGACCGACCATCGGGCTCATTTCAAGTCCATCCAGGCGGCCATCCACTCGCTGCCCAATGATACCTCGTCTCATGTCATCCTTATCGGCGCTGGAACTTATGTGGAGCAGCTCAACGTGACACGCTCCGGCCCGTTGACGCTCCTGGGCCAGTCGAATCGCCCCTGGCAGCGGGAGAGCTATGGCGATATCAACCCCAACACTACCGTCCAGAACGATGTGCAAATCTACTGGAATGCAGCTAACCACAAT…
1.1	CADAFUBP00009756	AFUB_100370	0.582666	0.849713	0.816612	1.37135	Afu4g02780	1.46	1	Toxin biosynthesis peroxidase, putative	ATGAGAACGCTTATACTTGTCTTTCTGTGGCTCACTGCCGTCAGTTCCTATCCCCGTGGAATTGATTGGGACTATGCTATAGCGTATCACCAGCAAGTCCTCCAAGGAGAGAACGATCGAGGGTTTGGGCTGAACGAGCCATTCATCCCGACTCCATCTCATATCCTTCCTGAAAAGAAACCTTTTTACATTGATGAAACCGTGCATTACTACGAGAGACACTTCAATGGCTCAGGAGAAAACGGGGAATACCGTCGCTCGTCATGTCCCGCGGTGAATGCGCTGGCCAACCGGGGGTATATCAATCGAAGTGGAAGGAACATCACCTACGCTGAGCTGGCGCATGCCGTCCGCAAGGTGTGGAATTTTGGAGATGATAACGTTATTCTCCCACCAGAA…
1.1	CADAFUBP00009865	AFUB_101570	0.306033	1.10605	0.469857	0.223898	Afu4g01070	1.81	1	Acid phosphatase, putative	ATGCGCCTTCTACCTCTCGTTCTCCTGCCCCTGACTGCTCAGGCGATTAACATCGTCTCATCCAACGACGATGGATGGGCAGAGATTAATATCCGTCAGTTCTACAAGGCCCTGACTGCAGCTGGCCACTCCGTTGTGGTGTCTGCGCCAGCAGAAAACCAGAGTGGAAAAGGTTCCTCTGACAAAACACCAACCACCCGGACAAAGCCATGCGAGTTCAACAGCTGTCCGTCCGGCAGCCCTGCAACAGGATTTAATGCCTCCGACCCCCGGCTCAACTACGTCAACTCGTACCCCGTCACCTCGATGAAATACGGCATCAGCACCGCGGCGCCTCCATTCTTCAACGACGCCCCTCCAGCCCTAGCCGTCTCCGGCCCCAACGTGGGCTCAAACCTC…
1.1	CADAFUBP00000820	AFUB_008360	23.5739	21.2361	22.1361	16.3729	Afu1g08940	167.62	1	Pheromone-processing carboxypeptidase kex1	ATGCTCTTGACAACGCCCTCATCTCGAGGGTCAAGGGCGCAATCGGGCATCGCGAACGTTTCGTGGTTGGCCTTGTCGCTACTCCTTCTGTTCAGTCCGACCCTAGGTTCAGCCAAATCTGCTGCAGACTATTATGTACGGTCATTGCCGGGTGCCCCAGAGGGTCCCCTGTTGAAGATGCATGCCGGGCATATCGAAGTAGATGCGCAGAATAACGGCAACCTTTTCTTCTGGCATTACCAGAACCGTCATATCGCCAACCGCCAGCGGACTGTGATCTGGCTGAACGGCGGGCCAGGATGTAGTTCGATGGATGGTGCTCTCATGGAAATTGGCCCCTACAGACTTAAGGATAACCATACACTGGAGTACAATAATGGCTCGTGGGATGAATTTGCA…
1.1	CADAFUBP00006367	AFUB_065420	0.9181	0.517073	0.847077	0	Afu4g08310	3.85	1	Putative uncharacterized protein	ATGCAGTTCTCCCTTCTCAACTTCGTTGCCCTTCTGGCGGCCACCTCGGTAAACGCCACTGTGTACTTGGGATTGCGCACCAACTATGATGGACATAAATCCCAGGTGGCATGCGGTTTCAGCACCATTGTCGACAGTGACAGCAACCCCTGTGGACGAAACTTCTATGTCGACGGTAACAATGGGCCTTTCCGCTTCGAAGGCTGCGGTGGAAATGGGTTGACCCTTTTCCGTAACGGACAGTTTAACAGCAACTGCAAGTTCCAAAGCCGCACTATCAACTGCAATGGAGGAGCAAAAATTGCTCAAGCCTGGGTTTGCAACTAG
1.1	CADAFUBP00009812	AFUB_101050	0	0	0	0	Afu4g00500	0	1	Putative uncharacterized protein	ATGCAGTTTTCGCGCGCAATTTCTCTGGTCTGCATAGCGGCCTATTCCCCAGTATTGAGTGCTGTTTTAGCAGAAGATGTGACAGTAACAGAGACAGTGATTGAAACAGTCACTGTTTCTGAACCGTGGGAGGCAGCAACCAGCCTACCGACGAGTGCTACGGCATACTCAGCAGTGGCCGAAACATCAACATCACCTGCTGAATTGCGGTTAGACACCCCCACAGTGTTATTGCCAACGAGCTCCTCGGCATACTGGTTGATTCCAGGACCATCACCGATCTTAGGCGCAGAGACAAGCACTTCGACTACTATTACACCACCGGCATATACTTTAAGGAAGAGGGCAAATCCTCCAAAGTCGCCGGCCATAATCGCAAGAGCCCCTGCTACAATCACA…
1.1	CADAFUBP00007539	AFUB_077350	2.08343	3.05399	0.939714	0.671694	Afu6g11330	1.17	1	Histidine acid phosphatase, putative	ATGAGGCGGACTCTTCAGGCTCTTTGGCTTCTCAGCCTGGGCTACGCACCCTCAGTCCATGCTTTGGAGCCCCTTGAACATCTGGGAGCTAACTCTCCATGGTTCGCTGGACCTAACGTCAATAAGATCTCGTCTGACGTTCCAGGTCTTTGCTCCGTTGACCAGGCGATCTACGTTGTCCGCCATGGCAGCAGATATCCTGATCCTGGTGCCTATGCACAGTGGCAAGCGCTTTACGATTCTTTCCAATCCGCGAAATTCAAAGCCTCTGGTTCATTGAGCTTTATCTCCGAGTGGGCTCCCGTGTTGAGATACCCTGATCAGCAGATAGCGCAAGTATCCCTCACTGGGTATAAGGAACTCTACAATCTTGGAGTTGATCTTCGGTTTCGGTACCCT…
1.1	CADAFUBP00005133	AFUB_052440	5.36159	4.62305	2.83497	8.22027	Afu5g03940	16.64	1	Mutanase	ATGAAGAGACACCTTGATCGTCTTCTGCGTCACATCCATACCAAAGAGAGACATCCACAATCCGATCCTCTTCCCGTGAATCCCGTCCAAGTTTCCTCAGTCGTGTGTCAGTATCCTGTCGAAGAGCAGAGGGTCTTCGCCCATTTCATTGTTGGAAATGCGGCGGCCATGACACCCGCCCAATGGGAGGCGGACATCATAGAGGCTCAGAAGGCTCATATTGATGGCTTCGCATTGAACATCGCACCCCAGGACGACTACACTGATAGAGTGCTCCAAGTCGCATATGATGCCGCGGAGAGAGTGGGCAACTTTTCTCTGTTCCTCTCCTTCGACTACTTATCCGGTGGGCCATGGCCCGCAGATCGAGTGGTAAAGACCATCAACGCATTCAAGGAT…
1.1	CADAFUBP00006027	AFUB_061710	2.40416	0.32262	1.66369	1.81915	Afu5g14030	2.1	1	Endo-1,3(4)-beta-glucanase, putative	ATGAAGTTGTACCTTTTGTCTCTCCTACCCTCGCTCTTCACCACAACAGTCCTCTCTTATCCTGCTCCAAGTAACAGTGGTACCACATCTCCTAGACTCGCCATTGACTTCTACAAGCGCCAGTGTGACTGCTATGTTGTGTCCGGATCGGAAACCGTATACTTCGAAAACTACGCCTTCTGGGATTTCCGAAAGATCCCTTTGCCTCGTTATGATAGCAATGGCAGCAAAGTCCGCATCAAGAGGAGAAGCTATACACGGTCCAGAGCCGATAGAACTGACAAGGATGAGGGCGATAACGAGGAAGGGAAAGTCGGCATTGAAGAAAACGGCGACAATGAAGAGAACCTTAACGGTGAAGACAACGCTGACGATGGCGAGAACGATTACAACGGGATG…
1.1	CADAFUBP00001906	AFUB_019530	28.0348	27.2147	18.3865	15.8971	Afu2g02440	54.7	1	Putative uncharacterized protein	ATGAAGATCAATGCCATTGTTTCGTCCGTACTCTGCCTGGCCGCGACCCAGCTTGTCGCCGCAGATACCACCACTTCGACCTACACCCAAACCATCACCAAGACGCTGATTCGCGTGAATTCAGAGACCCCAGGAGCTTCCGCAAGCGTCAGCTCCTATGTCATTCCCTCAGGCTCTGCTACTCCCTCTAGCAGCTGGGTTGCCAGCAGCAGTGCTGCTGCCACTTCGACTCCTGCGTCCAGCACCCCGTCCGCATCTGGCCTCGTGAATCATTCTGGAGCGGGAAGTGTTGCCGATGTCCGTATGCCTGTCGCGCTCGTCGCCGGATCCGTTGCCATCCTTTTGGGTGCTGCGCTGTAA
1.1	CADAFUBP00001816	AFUB_018610	17.9798	12.6423	13.8165	10.2516	Afu2g01530	147.97	1	COPII-coated vesicle protein (Erv41), putative	ATGGTGCAGATGCTGACGATCGTCGTGGTGATTCTAGCGAAGACAAAACCTTCTTATACAGCGCCTTCTCCCCGCGGCGGGCAATGGACGGTTCTGGTATTGCTCGTCTGTACCTTCTTATCGATATCCGAGTTCCGCACATGGCTCAAAGGCACCGAGAAGCAGCACTTCAGCGTTGAAAAAGGAATCTCCCATGACCTGCAGCTAAACCTGGACATTGTCGTCCACATGTCCTGTGACATGCTAGACGTGAATATCCAGGATGCTTCAGGCGACCGCATTCTTGCCGGTCAGCTGCTGAAACGCGAGCCCACGAGCTGGCAGCTGTGGATGGACAAGCGCAATTACGAGACCTACGGCGGTGCCCACGAATACCAGACCCTCAGCCAGGAGCACGCC…
1.1	CADAFUBP00003940	AFUB_040230	3.27816	3.63515	4.77533	4.10622	Afu3g08870	1	1	Putative uncharacterized protein	ATGAGACTGAATCCATTGGTGAGTTTGCTGCTATTGACAGGCGCCACCACAGCTGGCGCTCGCCCTAGGCACAGCTCGTGCAGTGTCGTGAATCAGACAACCTGTGGCGGCACAAGCTACGAGTATACTGGACTTGTGGGATACGGTTTCATTCCCTCCAATGCGGTTGATAAGTACGGTGATACGTTAGGAGGCATCGGCAGCGCTATCGCTATCGATCAAGTCTCCTGGCGCAAGACAGGTCGTGACTCCTACTCTGGCATCATCTACTGCTTGCCTGATCGTGGCTGGAACACCAATGGAACGCTCAATTTCCAGTCGCGTATCCACAAGCTGGCCATCTCTTTCAAGCTGGCACCAGGTGCATCTGCTGAGAATCCCTCGAAGCCGAATCTACAG…
1.1	CADAFUBP00000760	AFUB_007720	0.306033	0.517073	0.346755	0.695738	Afu1g07370	0	1	Putative uncharacterized protein	ATGATGAGATCTCGTCTAGCCCACCTCCTGTTCCTACTCATCCTCATTACCGACTGCTCGCCTTCCCCTCCATGGCCCCAATCACCACCGTCATCTCCACCACCGCGACGTCGTTCTCGCAGACGACACCGGTTCTCAGACCGCTTCGCGTGCCCTCACGGCTCCCACACTGACGAAGACAACAGGTATCCGCTGGAGCGCATGCAGTCGCCTGAAAGCCACAACGACAACCATCAGGAAGAGAACGCCCCGCCCGCCAGAAAGACCGTCCGCTGGGGTCCCGTCACCGAGATCCCCAGGCCTGCCTACAGAAGCCGTGAGTGCAGCCCTAGCCCTGGCAGCTATCACCCGTCCTGCAGCGTCGCAGCAAAGCCATGCCTGAAGCCGCTCACTCCGTTG…
1.1	CADAFUBP00009098	AFUB_093610	7.70696	17.2886	23.2361	24.7133	Afu6g04690	5.96	1	Putative uncharacterized protein	ATGAAGCCCGCTCATCTCTCCAACTCTCTCGTCTTCCTCATTCTCCCTGCCCTGGGCTACGCGGCTCCAGCTTCCGCCACCACCCAGCACCAGGCCCGAGACGTGAAGATCACAGCAACGCAGATCGAGACCATCGCGCCCAAGTCGAAGTCGTGCGCGGACGCACCCGCCCCGGGCGAATGCGCCACATCCGAGCAGGCCGCGGCCAACATCGCAAAGTCGTTTGAGACGTACAAGGTGACCTCGGCTGCAGAGCAGGCGGCCGTGATAGGGTTGATGGCCTTTGAGAGTTTGGACTTCGAGTACAATAGGAACCATTTCCCTGGTGTTGCGGGGCAGGGGACCCGGAATATGCAATCGCCTGCATTCAATGCCAAGTATGCGGCTTCTCTGCCAGCT…
1.1	CADAFUBP00000885	AFUB_009040	74.7616	55.3845	83.2002	57.9113	Afu1g09590	111.51	1	Putative uncharacterized protein	ATGCAGTGGCTAAGTTGTTGGCTGCCACTGTTGGTGGCAGCATCCATTCCTCGGACGCTGGCGGCACAAGATACCGATACCTCTGCTACTAGCACCACAACAGCGACAAATGCTCTCTTCACCATCACAGGAACAATCACAGACCATGTCAGCGATGCAACTTTGCCTACCGGCACTTATCTCTCCTATACCTCCACCCGCACTCTTTCCACCGACAGCGATGGCAAAGTCCTTTCCTCGATCGCTGTGACTAACGCGACCGCTGTCGGTAATTCGACCATTCATACCACTTCCACAGATACAATGACGAGATTGGTCGGCAATGCCACGGCAAATGCCACTATGACTGCGTCGGCGTCGGCTTCGACATCTCCCGTTGTCAACACTCAGCCTTGCAAT…
1.1	CADAFUBP00002370	AFUB_024270	19.3482	10.9551	17.4772	9.08006	Afu2g08300	115.11	1	DnaJ domain protein, putative	ATGCGTCTAATTACAATTCTGCTCGTGATTGCACTTTGTCTGGTTCTGGCATTGGCCAAGGAAGATTACTACAAGATACTGGGGCTGGACCGCTCGGCCTCGGAGCGGGATATCAAGCGCGCGTACCGGACGCTGAGCAAGAAGTTCCATCCCGATAAGAATCCAGGCGACGAGACGGCGCGGGAGAGATTCGTCGAAATCGCAGACGCGTACGATGTCCTCTCTACACCTGCCACGCGGAAAATCTACGACCAGTACGGACACGAGGGAATCGAGCAGCATCGGCAGGGCGGGACGGCAGGACGCCCCGCGAACGACCCCTTCGATCTATTCTCGCGGTTTTTCGGCGGCGGCGGACACTTCGGGCATGCCCCGGGCCACCGGCGCGGACCGGACATG…
1.1	CADAFUBP00002937	AFUB_029980	68.2761	54.2237	61.7575	92.2275	Afu2g14360	11.76	1	Probable endo-1,3(4)-beta-glucanase AFUB_029980	ATGGCCCCGTCGTCGCTCTTATTAAGCGTAGGATCTCTCATTACTTCGTCCTTGGTCTCAGCAACAGCCCTGGAGGCTCGTCAATCACAAACGTATCAGCTTGCAGAGTCCTGGCAGGGCGAAAGCTTCATCAATGACTGGAATTTCTTCGACGGAGCTGACCCTACTAACGGCTATGTGACATACGTTAATCAGAGCTTCGCTAAACAATCCGGGTTGGTCAAAGTCACTGAGAGCGGTAGCTTCTATATGGGTGTCGACTACGAGAGTACCTTGAACCCCAACGGCGCCGGCCGTGAGTCGGTACGGATCGAATCGAAAAATTACTACACGGAGGGACTGTATGTCATCGATATCGAGCACATGCCTGGTAGTATTTGCGGCACATGGCCCGCCTTC…
1.1	CADAFUBP00008771	AFUB_090220	5.17316	5.1301	2.22618	4.33011	Afu7g04680	1.64	1	Putative uncharacterized protein	ATGCTACTGTCAGTACTTCTGACTGTCAGCTGCGTGGTAGGAGCTGCACACGCTCTTGGACAGGAAACCATCGTTGCCTTTGACCAAACCAAGGGGGCCTACAAGTTAGCAGGGAAGAATACTGCTGCGGGTGTGATTCTGCTTGACGGTGACGACTGGCCTGGCGTTATCCGTGCGGCTGGCGACCTCGCTGTTGACTTCGGACGAGTGACCGGTACAAATTTTACGACAGGCCTAATCAATGGCACAACTCTGCATGATCAATCTTCCGTTCGTGGTAACAGGGGAGTGATTATTGCGGGAACAGTTGGCAGGTCCCGCCTCATCGACTCTCTTGCCGCACGGGGCAAGATTGATGTCAGTCAGACGAAAGGAAAATGGGAGGCATTTCAGACTGAG…
1.1	CADAFUBP00008260	AFUB_084840	5.97366	4.35229	17.2682	10.0439	Afu3g00550	0.6	1	Putative uncharacterized protein	ATGAAACTCACCACCGTCTCAATCCTCGCGGCTGTCAGCTCAGCGCTCGCCGTCCCCACCAACATCAAGCGCGACAGCTATATCCAAATTAGCGACTTCTGGGCCAGAGCTGGTCCCACATCCCCCGGGGCATCCATGCACTTTGTCGTTACTGATCCAAACTACCCGGAGGACACGCCCACCGATTGCAACCTGATCTGGACCTATGGCCACGCTCCTAAGGAAGGTGCACGCTGCAACAATGGCGAATACTACATCAAATTCCCCAATGGCGCTCCCGACTTCAACTTGTTCACACTGGAGCTTCAGAGGGTCAGTGGGCCAATCGCTGAGGATGGTCATGTCTTGCTGAGTTCGAACGCGAATGGCGGTGCACCTGGAACCAAGTGGATTTGTGTC…
1.1	CADAFUBP00009414	AFUB_096860	0	0.578954	0	0	Afu6g00610	1.66	1	Putative uncharacterized protein	ATGAAGTTCACAGCTCTCCTCTGCACTCTCATTGCGGCCACTGCCGTCAGTGCGTCCACAGTTCCTCGAGACGAGTTCCAGATTCAGGACACCTGCGGATCTGGCTATGGCGGTGACCAAAGGCGTACGAACAGACTGGTGTGGTATGTGAATCCGTCCCAGTTGGAGGATGAGACCAGCTTTGCTCACGGTTATTCGTTTAAAAAGGTTGAGTGCCGGAATGGTAGATGGACTGAGATCCAAGACTGCCATGCTTCCACCTGCCACGGTACCAATGATGGCGCAGCCAGGTGCTAG
1.1	CADAFUBP00005169	AFUB_052800	11.8885	14.071	6.56879	10.0316	Afu5g04280	68.43	1	Putative uncharacterized protein	ATGTCCTTCCTTAGGTCATCTCTTTCCGCCCTTCTCCTTTTCGTTGCGGCCACCTGCACAACAGTATTATCTGCTTCCCTCACAATCACCATTCCTCCTTCGAATCTGCTACCCAATCCTAACACCCTCCCAGCTGGGACACATGCGACATTGACCTCATTACCGTCGTTGAAGGACAGGGAAGACGCCAGCAGTCACGTACCTCATCCCTTGACAGCCCCGTTGACCCGCTCGGCTTCTTTTGTCTTCCGGAACCTCAAGGCGACGAAACCGGAGTCCTATCTGCTCGATATCCGATCAGCCGAGTATGTCTTTGCCCCGTACCGGGTGGATGTCTCTGCCGATGGAACTGTTCTGGGCGTGTGGGAGACTTACCGAGGAAACCCATGGGACAATCGC…
1.1	CADAFUBP00004204	AFUB_042860	8.05709	10.5806	8.48784	6.14534	Afu3g06200	34.48	1	Anaphase-promoting complex subunit Apc5, putative	ATGAGTCGCTATCTGACTCCCTCGAAGATCGCTCTTCTGTGTCTAATCTCCGTTTACACCGATGGAGTCGTTCCCAACTCCTCCGCAATTGATGTCCTTTCTTTTCTTATGTCATGTCTCAGTCCTTTGGGATCAGATGCATCTTCATCTCTAAACAGGGGAGATAGCAACTATATTGTCGCCATTGATGACCTGGAGGATGCCCTTTCATCCAAAGCTTCCTCGATCCCTGGCCGTTCAATATGGGACTTGTTTCTCAAGAAGATCTGGTCTATTGATTCTTGCGACGCTTTGGAAGTATTTTTCACTGAGATTAGCGATATCCTTGTCAAGTCTCGAGAAGAACAGATCCGTGACAGGGATAATGGTCTGGCGCCTGAGACTGGTCGTATGCGACTC…
1.1	CADAFUBP00003396	AFUB_034720	0.291333	1.87945	1.13166	2.53501	Afu3g14510	2.62	1	Rhamnogalacturonan acetylesterase, putative	ATGAAATGCTTCGCTTTTCTATCCGCGCTTGCCCTCTTTCCCGGCACCTTGAGTGCAACCATCTACATGGCGGGTGATTCGACCATGGCCAAGGGCGGGGGCGGATCTGGCACTGACGGTAAGTCTCAAGGCAAGAGCCCATTTGCAAGGTACATCTATAACGCTCTCGTAAAAACAGGATGGGGTCTACACATTGCCCCCTTCGTCTCCGGCACAGTATCGAACCAAGCAGTTGCCGGCCGCAGTGCTCGCTCGTATACCCGCGAACAACGTTTCCAGGCCATCGCAGATGTCCTGAAGCCAGGCGACTATGTAGTCATCGAATTCGGGCACAACGACGGCGGCAGCCTCCGCACCGATAATGGTCGTACAGACTGTCCCGGATCGGGCGACGAGACC…
1.1	CADAFUBP00009369	AFUB_096400	39.8498	37.2887	39.6823	50.5104	Afu6g01940	331.11	1	Dienelactone hydrolase family protein	CGTCGATCTGGCGGGGTTCGATGGAAACACAAAGCAACCCAGATCGTCATCCTCTCTCCTGACCATCCTTCTACCTCTCTATCTGATCATTGGACACGGTGCTCAGCTGCTTTCATCAATTGCGAACCGTTCCAAGCGATATCTTTGTCTCTCCTCGGATCTGTGAAACCTCGCTCCATTTACGCATTCAGACCGCTCCATTGTTCATCGGTCAACATGTCCGGCATTAGCAAGGCTTGCTGCTCGATCCCTCCCATTGTCGCCCAAGGCTACCAGGGAAAGGGTGAATACAAGACAATCAATGGAATGAAGACATACGTTACTGGCCCTGACTCTGCCTCCAAGGCCATCTTCATCGTCTACGACATCTTCGGCTTTTTCCCTCAGACAATCCAAGGC…
1.2	CADAFUBP00001983	AFUB_020300	1.19473	3.79998	0.847077	4.33404	Afu2g03230,Afu3g00900,	1.78,282.14,	2	Alpha-amylase AmyA	ATGATATACTCGCTGCGAATCCTGCAGTGGCTTTGCATCACTGCAGGGCTTGACCTGCTCGTGCCATCCTTGGCTGCAGATACAAGTGCATGGAAGTCCAGGTCTATCTATCAGACGATGACAGACAGATTTGCACGTACGGATGGGTCCACCACTCATCCATGCAACACCACAGAAGGGCTACGCTGTGGTGGCTCATGGAGAGGTACAATCCAACACCTCGATTACATTCAAGGAATGGGATTCGACGCTATCATGATCTCCCCAATCGTCCAGAATGTCGAGGGGCGCGTGCAGTACGGAGAGGCCTATCATGGCTACTGGGTCCAGGACATGTATGCGCTAAACCCACACTTTGGCACTCACCAGGACCTGTTAGACTTGAGTAAGGCTGTTCAT…
1.2	CADAFUBP00004858	AFUB_049660	0.291333	0	0.37722	0	Afu3g12590,Afu5g01190,	4.88,1.08,	2	Putative uncharacterized protein	ATGTGGCTCACTCCCGCACTGGCAGTCCTTGCTGCCCTCTCTCCGACGATCGCCATCTCATTCAATCCCTCGACATACACCTGGTACACCAGCCCAGCCGCGGACTTTGCCTCCACCCTCCCAATCGGCAATGGGCGTCTCGCAACCGCAATCTGGGGCGGCGCAGTTGACAACATCACCCTGAACGAGAACTCCATCTGGAGTGGCCCCTTCCAGGACCGCGTGAATCCAAACGCGTATGAGGGGTTCACGGACTCACGGGCTATGCTTGAGGCGGGCAATCTCAGTTCCGCCAATGACGTTGTGCTACGGGAGATGGTGAGTATTCCGAGCAGTCCGAGGGAGTACCACCCGCTGGGATCGTTGAAATTGGATTTCGGGCACGAGGCAAGTAGTCTA…
1.2	CADAFUBP00000034	AFUB_000340	21.4317	37.9122	38.9596	29.319	Afu6g14420,Afu4g11150,	13.74,147.49,	2	ADAM family of metalloprotease ADM-A	ATGAAAATTTTCAACCTCGTCAGCTTCATTGGTGTGATCGCTGCTGTGAAACATGTTGCAGCGCATTCGGTGCAAACCTCCGCCTGGGATAGTGAAACCCGACTCGAGAATATCATTATCCATACCGCGTCTCATGGTGTTGACGCCTACTCACCCTTTGAGCTGTCCTTTAGCCTTCCCGGGCAAGGAGCGCTGAAGCTGAGCCTGGAGCCGAACCATGATATCCTCACACAAGGTTCCCGTGTCCATTACATCGGTACGGACGGCATAGTTCGCAGGGCGGAAGCCGTGAATAGAGCCCAACACAAGGTGTTCAAGGGAGTCGTATCTGCTCGGCATGTTGGCTCAGACGCAACTTGGAATCAGGTTGGCTGGGCCCGGATATATATACATCGAGAC…
1.2	CADAFUBP00006044	AFUB_061880	0	0.32262	0.469857	0	Afu8g02510,Afu5g14190,	0.06,0.66,	2	Beta-glucanase, putative	ATGCGGGGAATCACCTCGTTTTGTGCTGTCTTCCTTGCTGCTGCGGCGCAGGCCAGATATATTGTGCCCGGAGGCCGATGGCGAGATACCAACGGGGACCTGGTCAATGCTCATGCTGGAGGTCTTCTCTATGACCACAAGTCGGGCAAATTCTGGTGGTTTGGCGAGTACAAGACTGAAGGCCAGACGGAGGGTGGCGGGGTCTCGGTGTATAGTTCGGAGGATTTGGCGACGTGGGAGCCTCATGGGTTGGCTTTGAAACCGATTGAGGGACATCCGTACATCTCCCCTGAGCACATCATCCAGCGTCCGAAGGTGGTCTACAGTGAGGAGTCGAATAAATATCTTATGTGGTGGCATGCAGATAATTCCACTTACGGCTGGCTATTGCAAGGATTC…
1.2	CADAFUBP00001522	AFUB_015530	253.024	312.816	210.12	318.645	Afu6g03230,Afu1g16190,	114.47,398.86,	2	Extracellular cell wall glucanase Crf1/allergen Asp F9	ATGTATTTCAAGTACACAGCAGCAGCCCTAGCTGCGGTGCTCCCTCTTTGCTCTGCACAGACTTGGTCAAAGTGCAATCCCCTTGAGAAGACCTGCCCGCCCAACAAGGGTCTTGCTGCATCCACTTACACCGCCGACTTCACCTCAGCTTCAGCTTTGGATCAATGGGAAGTCACTGCAGGCAAAGTTCCCGTTGGCCCACAGGGCGCCGAGTTCACTGTCGCTAAGCAAGGCGACGCACCTACCATTGACACCGACTTCTACTTCTTCTTCGGAAAGGCCGAAGTGGTGATGAAGGCCGCTCCTGGCACAGGTGTTGTTAGCAGCATCGTCCTGGAGTCGGATGATCTGGATGAGGTTGACTGGGAAGTATTGGGCGGTGACACCACTCAGGTTCAG…
1.2	CADAFUBP00007643	AFUB_078410	1.50077	0.578954	6.03133	1.39148	Afu2g05340,Afu6g12410,Afu8g02130,	843.13,0.21,321.39,	3	1,3-beta-glucanosyltransferase, putative	ATGAGATTCAGCAGCATCCTCGCAGGTGCTATACTGCTTGCCAGCAGAACTAGCGCTGTAGATGTAGACCCTATCGTTATCAAGGGGTCCAAATTCTTCTACAAGAGCAATGACACCCAGTTTTATATCAGAGGCGTTGCCTACCAGCAGGACTATTCCGGCAGCCAGTCCTCCTCCAACAGCTTCAAGGATCCTCTAGCCGATGCCGATGCTTGTAAGCGGGACGTTCCATACCTCGAGAAGCTTGGTACCAACACAATTCGTGTCTATGCCGTCGACCCGACCGCGGACCATACGATGTGCATGGACCTTCTCAGCCAGGCCGGTATCTATGTGATTGCGGACCTCTCATCCCCGGGGGAATCTATTATACGTAACGACCCAAAGTGGGACAGCGAC…
1.2	CADAFUBP00009239	AFUB_095070	1.50077	1.30491	5.96916	2.31111	Afu6g03230,Afu1g16190,	114.47,398.86,	2	Cell wall glucanase, putative	ATGATGCTGCCATTGCTGGCCGTTTCGGCCTTTGCCTCCCTCGGTGCCGCGCAGACCTACACCAGCTGCAATCCTACCAACAGTCTGAAGACATGGAGCCTATCCACCGATTTCACCCAGGGCAGCTCGGATGGATGGACGGCCATCTCGGGCAATGTCACCTACGGCAGCAACGGAGCCGAATTCACCATCAACAAGCGGTACGATGCGCCGACGCTTGAGACCAACTTTTACATCTTCTTCGGCGAGGTCGAGGTCGTCATGAGAGCAGCCAATGGCACCGGGATCGTCAGCTCCATCGTCATGGAATCGGATGATCTGGACGAAATCGACTGGGAATGCACTGGAACCGACACTACCCAGATCCAAACCAACTACTTTGGCAAGGGCAACACGACC…
1.2	CADAFUBP00007376	AFUB_075720	54.796	36.5645	96.7563	123.797	Afu3g12960,Afu6g09670,	1.68,0.87,	2	Cytochrome P450 oxidoreductase GliC	ATGGCTTTCACACTGACTATGCTCGTTCCCTGCATGGTGCTGGCCCTCGTGGCGGCCCGGCCCGTTCTCTACTGGGTTCTCTCCGTCGTCATAGATGCCTTTCTACGATGGATATACCCTCTGCCTCATCACGCAGGGTCCAAACCCATGCCTCGTGCCCGTTATACATGGCCCAACGGTCAAGGCACGGAGAAGTTCTTCAATGGACGTTCCGCTGCCAGACAGTGGCGACAGAGATGGGGTCCGATATACCAGATCTGGTCCGGCTGGTGCCCTGAAATTGTGCTAACCACTCCTACCCACGCCGTCCAGTTCTTCCGCAACTCGCACCGTCACACCAAAGCAGTGAACAATGATTCCGGCTGGTTGTTTGGAGAGGTCCTTGGCGTCTGTGTCGGC…
1.2	CADAFUBP00008121	AFUB_083440	2.11283	4.30483	1.66369	2.06317	Afu1g00420,Afu8g04120,	13.77,49.75,	2	Carboxypeptidase S1, putative	ATGCGTGGGTACGGCTTGATTTCCTTGTTGCCAGTGGCTGCAGCCATTTGGGCACCAGCGATACATCAACCGGTGACTGTTGATAAACGACAGTTGCCCAAAGACCCTACCGGAGTGAAGACTATCCATACCGCCAACAATGTTACGATTCGCTACAAGGAACCTGGAAAGGAGGGCGTTTGCGAGACCACGCCTGGGGTCAAATCATACTCTGGCTACGTTGACATTTCGCCAGAGTCTCATACCTTCTTCTGGTTTTTCGAAGCACGTCATGACCCCAAAAATGCCCCCATTACTCTCTGGCTGAACGGTGGTCCTGGAAGTGATTCTTTAATTGGGTTGTTTGAAGAATTGGGGCCTTGCAGGATCAATTCAACATTGGACTCCACTATCAATCCC…
1.2	CADAFUBP00000640	AFUB_006520	0.903399	1.96237	0	0	Afu7g06410,Afu1g06140,	2.80,1.19,	2	Extracellular exo-polygalacturonase, putative	ATGCGGCCTTCGATAATCTCCCTCGTCGCTCTCTCACTTTTTCTCGGGCTGGCGTACGCTGGCGGCGTTGAAGAGGACAAACGAGACAATGTCTGTACCGTCAAAGCAAATGGAAAGCAGAAGGATGATGTGCCAAACCTTCTTAGGGCTTTCAATGAATGCGGAAATGGAGGCACAATCATCTTTCCTGAAGATCAGTCATATTGGATTGGGGCGAGACTTAATCCTGTTCTGAATGATGTCTCAGTGCAATGGAGAGGAAAGTGGACATTCTCGGACAATTTCGACTACTGGCGCAACAACTCCTTTCCTGTTGCCTTCCAAAACCATCGCGCGGGCTTCTTATTAGTGGACTCAACATCACCATTGATGGATACGGTACCGGAGGCATCGATGGCA…
1.2	CADAFUBP00004441	AFUB_045280	0	0	0.37722	0	Afu7g01200,Afu3g02970,	1.49,1.87,	2	Aspergillopepsin, putative	ATGAAGTTCACTTCTGTCCTCGCCTCCGGCTTGCTTGCCACGGCTGCCATCGCTGCTCCCCTCACAGAACAGCGTCAAGCCCGGCATGCCCGTCGTCTGGCCCGCACCGCCAACAGATCGAGCCACCCTCCCTACAAGCCCGGCACTTCCGAGGTTATCAAGCTCAGCAACACCACCCAGGTCGAGTACAGCTCCAACTGGGCTGGTGCCGTCCTCATCGGCACAGGCTACACGGCTGTGACTGGCGAGTTCGTCGTCCCTACCCCCAGCGTCCCAAGCGGTGGCTCTTCCAGCAAGCAGTACTGCGCCTCCGCTTGGGTCGGTATCGACGGTGACACCTGCAGCTCTGCCATCCTGCAAACCGGCGTCGACTTCTGCATCCAGGGCAGCTCTGTCTCC…
1.2	CADAFUBP00008095	AFUB_083170	246.382	213.261	133.081	127.893	Afu8g04370,Afu2g01140,Afu3g00880,	1321.33,58.63,1814.87,	3	GPI anchored protein, putative	ATGCGTTCCATCATCTTCCTGTCTCTCAGCGCTCTTGCGGCCATCGCAGCTGCTGCTTCCAAGGAGAATCCTTTTAACATCCCTGCCAACGGTTACCAGTTCACTGCTGGTGAGCCCACTACATTGAGCTGGGAGCCTACCACCAGTGGAACTGTCACTCTCAAGCTTCAATGGGGCGACGTTTTCACTCCTGATTCTGGATCAACCATTGTCTCGAGCATTCCCAATTCAGGAAGCTACACCTGGAATGTTCCTTCTAGCATTGCTTCTCGGCCTGATTACACCATTGAGATCATTTCTGATGATGACACCTCCGAAACCAACTACTTGAACCGTTTCATGATTGCGGGAGCTACTGGTGTCGCGTCGAGCACGGCTACGGCAACTGCTACTACCTCC…
1.2	CADAFUBP00002594	AFUB_026540	3.32226	1.75129	0.37722	2.06317	Afu2g00510,Afu2g10760,	0.08,2.31,	2	Lysophospholipase A, putative	ATGATTGCCATAACAAGGAATCTGGCTCTCGCGACCCTCGCGTTTGGGGCAGCAGCGCTTCCTCCGCAATTGAGTTGCAAGAACGCGTTTGACTGGGATGCCACCAGATACCTACTCACCTTTGGCGACTCATACACGTACGTCCAAGGAACACATGGCCACCAAAACTACAGTTTCATCGGCGACCAGCTGAACTTTGAATATGATTGGAGAACGTTACTATCCAACAAGATTGTTCAGAACCAGACCGCCACGGCCGAGGGAGGTCCCAACTGGGTTGAGTTCCTAACAAATTGTGGCGTCAAGAAAGGGTTGACCTCCCCACTCAGCTGTGAAAAGCAACTTTGGGACTTTGCCTTTGCTGGAGCGGACATCTCCATTGAATACACTCCCCTGCAC…
1.2	CADAFUBP00002111	AFUB_021620	3.5842	1.09382	1.31693	0.919636	Afu6g12120,Afu2g04570,	0.46,6.88,	2	BNR/Asp-box repeat domain protein	ATGAGATTCCTTCGCCTTCTGGCCCTCGCGCCTCTGGCCCTGGCCGCAAGTGTCCCTCGGGCCAAAATCCCAACCTACAATGCGGTGACCGTCTTCCAACCCCCGGCTGACTACAACATCCCGCGCGTCCTGTACGCGCGCACCCTAGAGCTGCCCAACGGGGATCTCCTGTGCACCTGGGAGAACTACTCCAAGGAGCCCCCGCAAGTGTACTTCCCCATCTACCGGTCCAGGGACCATGGACAGACCTGGACGGAACTCTCGCGGGTCCAAGACCAGGTATATGGCTACGGATTGCGTTACCAGCCGGAGCTGTTCAGACTTCCCGAGCGCATTGGGTCGTTCCCCGCCGGAACGATTCTGATGGCGGGCAGCGCCATTCCCACGGATCTGTCGTCA…
1.2	CADAFUBP00000674	AFUB_006860	5.4204	11.9858	4.29756	3.6545	Afu1g06480,Afu2g05150,	2.56,68.67,	2	Putative uncharacterized protein	ATGCAGTTAATGCACTTCAACAACGCGTTCGCTCTTTTCGCAATAACGTGCTCGGCTGGCCCGATCGCCCAGTTTGCCCACAAGCTTCGAGATCTGGAACAAAGCAGCCAGAGTCCTGGACATATAGCATATTCTAGCCTGCTGCCACTCGATAAACATGTACTAGCGGCCTTAGATGAAGCGAATGGTGGTTTGGATGTCATTCCTATTACTCCTTCCGTGACGGCGGATGGTACTCAGACGACGGTGCCACAGGCTTCGTATGCCTCTACTGAGGTTCCTGGATCGTCAGTGCTTTCGGCAGAAGGGTATTTGGGGACAGTTGCACCGTTGTTGTCTCCAGAGGCTACTTTGGCTTCGTCTACAGGGATCAGTTCTCGTGCCACAGTGGATAGTGGG…
1.2	CADAFUBP00004632	AFUB_047260	0.291333	5.49015	0.723975	1.37135	Afu3g01150,Afu4g01120,	198.85,27.30,	2	GPI anchored cell wall protein, putative	ATGCACTCCGCTTTCATCGTCCTCGCGGCTCTGGCTGCAGCCGTTTTCGTGGAGGGAACCGATGTCCAAGTGTTCCAAGCAGGCCCCACGACCCTTCCTCTGCACGCCGTAAAGGCCAGCGTCGTTAATGCCAATGCTGTCGCAACCACTCTCGCCATCAAGTGCGAGGGAAACGTATGCACCCCCGGTGATCACTGCGGCCTCTGCAGCCCTTTCACCATCACCCAGGGCCCGTCCACCTACAGCGTCAGCGCAGTCTACTCAGCCTCTGTGGGTGGAGTCGAGGAAACGCACACTGTAGTACAAGACTGCGACATCACCTCATCCACCGAGTTGGCCACGTGCACACTGTCCGCCAAAGTGGAAGTCTCGGCACTTGGAAGAAAGACCGCCACCTCG…
1.2	CADAFUBP00002184	AFUB_022370	252.412	268.255	328.512	390.441	Afu2g05340,Afu6g12410,Afu8g02130,	843.13,0.21,321.39,	3	1,3-beta-glucanosyltransferase gel4	ATGAAGTTCGTTTACGCCGCTGCTGGGGCTTCCCTCGTGGGCAGCGCCCTCGCAACACTGCCCGTCATCGAAGCCAAGGGCAACAAGTTTTTCTACTCCAACAACGGAACAGAATTCTTCATTCGCGGTGTCGCCTACCAACAGGAGTACCAGGCCAACGGCACATCTACCGAGAACTCCGACTACACCGATCCTCTGGCCAATGTTGACAACTGCAAGCGTGACATTCCCTACCTGAAGCAGCTGCGCACCAATGTCATCCGTACCTATGCTGTCGATCCCACGAAGGACCATGATGAATGTATGAAGCTCCTGGACGACGCCGGCATCTACCTGATTACGGATTTGTCCGCGCCATCTGAGTCCATCAACCGTGCGGACCCTGCCTGGAACACCGAC…
1.2	CADAFUBP00006638	AFUB_068180	89.7666	89.9198	95.9898	71.6603	Afu6g14420,Afu4g11150,	13.74,147.49,	2	Disintegrin-like metalloprotease, putative	ATGAGGTTTCTCAAAAGTGCTCTGCCATTTGTTGCCAGTGCACTTTCACTTCTATCTGTTCAGGCTGCAGCCCGATCGCAAGAACCTAGTGCCATCCAACATGTCTCGATACTCGAACATGCCGTGATCAACACACCGTCTCACGAGGTCGACCACCTTACAGATTTCGACGTCACATTCGAACTTCCAGATAAACACCAAACCATAAAATTAGAATTAGAACCCAACCATGATATCCTTGCCGATGATGCATACGTGCAGTACCTTGACGCGGAAGGAAACGTTCATCGCGAGGAACCGATCCAACGACATGAACACAAGGTCTTCAAAGGGCGATCCCTGTTGAGGAGAGACAATGGTCTGTGGAGGCCTGTGGGATGGGCACGGGTATACGTCCAA…
1.2	CADAFUBP00003336	AFUB_034120	0.597366	1.60869	0.723975	2.29099	Afu6g13180,Afu3g15090,	57.15,22.37,	2	Adenosine deaminase family protein	ATGAAACTGCCGACTCTCCTGGCCTATGCGCTGTGCCTGTCGCTCACCGCGGCGAAGGTCATTCCTGATGACGCCCCGGATCCGAATGGCAGTGCGGTGCAGCGCCATCTCATGGCTCGATCGGCCATGATCACCATAGAAAAGAGGCAGCGACAAGATCACGAGTTCCGCCAGAACCTGTCAACCGTCGCTCGTCAGGCCGATGTCATCGTCCAGGCCATCCGCCAGGAGGAGATGGATGACTATTGGCGGCAGTATGGCACATTTGAGCATCCGGAGGACGAGCGTTTCGCCGGGGAGATGTTCCCTCTGGCGCGGCCATACATCAATTCCACGAAGCTCTGGAGGATTGTCAAGCGCATGCCCAAGGGTGCCCTGTTGCATGCACACTTGTCGGCC…
1.2	CADAFUBP00002883	AFUB_029430	0	0.386703	0	0.223898	Afu1g14230,Afu2g13800,	0.65,1.06,	2	Malate dehydrogenase	ATGTATTTCTTGACGTCCATCTCCATTTTCCTTGCGATAATCGTGGTGGAAGCCTCCCCTCTTGTCCGAGGCAACCGAGGCTTAACTGAAGATTTTGTGAAGGTCACCAAAGCACTCGATGGGATACAAGTTGGAAACTGCGCATATGTCGATCCCACGATACCCTTATATGATACGAAACCAACTTTGCCTGCGCCATCTCGCGGACTGAAGCTGAAATATGTGGCACTTGGTCGGGGTACTCAGAACTATACTTGTTCGTCATCTGATAAATCTGCTTCCCCGGTTGCAATCGGCGCTGTTGCGACTTTGTTCGACGCGTCCTGCCTTGCCTCACATAATCCTTCAATACTCCATGAACTGCCGTCCGCAATGAGAACGGTATCAACTGATGCACTG…
1.2	CADAFUBP00002166	AFUB_022180	4.4876	1.67278	3.05071	10.7391	Afu1g06480,Afu2g05150,	2.56,68.67,	2	Cell wall galactomannoprotein Mp2/allergen F17-like	ATGCGGTTCTCTGCGTTAACTTCCCTTCTCGCCTGGGGAGCCTTCACCGGTGTCCTCGCGACACCTACAAAGGTCTCGTGGGCACCCTCGCTGGTGGAGCGTGATTTTGCCGCCGTCACCAGCGTTGTCGCTGCCATTTCGTCCAAGGTCGATGCTCTGGATGCAAACATCAAGGCCTACACTGGAGGCGATACGTCCGCTATCGTGGATGCTTCTGCAGACCTCATCTCCACCATCAACGATGGCACATCCACCGTGGCGGCCCAGCCAGCTCTGAGCCAAGTGGACGCTCTGAATCTGGTGAATCCCATCCTGGCCTTGACCAACAAGGTCAAGACCACCATCGACGACCTCATCTCCAAAAAGAGTCTGATCGTCGAGGCCGGCGCGGGTCCTACC…
1.2	CADAFUBP00002949	AFUB_030100	2.6955	3.41625	1.19383	3.21062	Afu2g14480,Afu2g14470,Afu3g03300,Afu3g02770,	65.29,131.16,1.57,0.27,	4	Oxidoreductase, FAD-binding, putative	ATGAACGTTGGTAGCATTCTATTTGCCATCGCCATTCTACCCTCGTTTGCACTTGCAACATCCACTTGTGTAGGCAGACTTTCCTTCCTGGTGTCCTGGTTGACTGACTCCTGTGCAGTGTCAGGCTTTGACGAGCATCCTAGGCCCCAGGCGACGTCCGCTGAGGACGTTTCCAAAGCGCTGCGAGTTCTTGTTCCCAAGGCCTGCAAGTTTGCTGTTCGCAGTGGTGGCCATGGAGCAATTGCCGGGATTGCCAACATCCAAGACGGGGTGACGATTGACCTTAGTGCTTTGAACTGGGTTATTCCCTCCGCAGACAGAAGCCTCGTGTCAGTCGGGCCGGGACAGCGATGGGGAAGGGTGTATGCAGCCCTGGACAGACTCGGACTGTCGGTACCA…
1.2	CADAFUBP00004656	AFUB_047500	87.8983	118.782	90.4399	128.241	Afu2g03230,Afu3g00900,	1.78,282.14,	2	Alpha-amylase, putative	ATGAGTTCGCTTTCGATTTCACGACGATGCATGCACATCGTTTCTCTTTCTCTCCTGGTTGCCTCGTCGCTCGCAGCAAACACGGCACAATGGAAATCCAGAGCCATCTATCAGACCATGACCGATCGGTTCGGCCGCACCGACGGGTCGACAACGGCGCGATGCGTCGCGTCCGAGAACATCCGTTGCGGAGGGACATGGCGAGGAACAATTGACCATCTAGATTACATCCAAGGGATGGGGTTCGACGCGGTCATGATCTCTCCCGTCGTGAAGAACGTAGAGGGCCGGGTGAGTTACGGCGAAGCCTACCATGGATATTGGCCCGAAGACATCTACAGCCTCAACCCGCATTTCGGCACGAAACAGGATCTGCTGGACCTGAGTGCAGAAGTGCAT…
1.2	CADAFUBP00005595	AFUB_057130	0	0	0	0	Afu1g17250,Afu5g09580,	3512.74,76.93,	2	Conidial hydrophobin Hyp1/RodA	ATGAAGTTCTCTTTGAGCGCTGCTGTCCTCGCTTTCGCCGTCTCCGTGGCCGCCCTTCCTCAGCACGATGTTAACGCTGCTGGCAATGGTGTTGGCAACAAGGGCAACGCCAACGTCCGCTTCCCCGTTCCTGACGACATCACCGTGAAGCAGGCAACCGAGAAGTGTGGTGACCAGGCTCAGCTCTCTTGCTGCAACAAGGCCACCTACGCCGGTGATGTCACCGACATTGACGAGGGCATCCTTGCTGGTACCCTCAAGAACCTCATCGGTGGTGGATCCGGCACCGAGGGCCTTGGTCTCTTCAACCAGTGCTCCAAGCTGGACCTCCAGATCCCCATCATTGGTATTCCAATCCAGGATCTGGTCAACCAGAAGTGCAAGCAGAACATTGCCTGC…
1.2	CADAFUBP00001049	AFUB_010690	0	0.386703	0	0	Afu4g01030,Afu1g11260,Afu6g00270,	0.37,2.01,2.01,	3	Putative uncharacterized protein	ATGGTCAAGATCGCCCTTCTCAACCTCACTCTTCTTGCCGCCCTGGCTCCCTTGGCCGCCGCAAGGAACTGCAAGGATGGACTGAACTACTGTGGCTGGAACCTCTTGAACATTGGCAAGTACGGAGCCCAGGTCAACGGCGCCCTCACGGCTGCCCACCAGCCCACCGACGACGCCCACATCCGTGAATCCCTCTTCCACTGCAATGGTGGCGCCGACGGCGATATCTCCTTCATCAAGTACTGCGGTGGTGGCTGCAAGAATGGCGGCAATGACCGCAGCGACTACTGCTAG
1.2	CADAFUBP00004476	AFUB_045630	0	0	0	0	Afu3g02540,Afu5g00145,Afu7g08440,Afu6g11710,	0.00,Not Found,0.00,0.00,	4	Putative uncharacterized protein	ATGTTGCTGAAGAATCTTGCCTGCTACCTTGCTGTTGGCGCCTCCTGTGCGCTGGCAGCCACCAACATAGCGGCGGCCATCTCCGACATGGACAACCTCGCCAGGGCAATTGGAGACACGAGGGTTTCGCTGCAGAGCTACCAAGGAGGCGCCTTTGGTGCCATGAACACTGCCAGCGCCGTCAACAACGCAAAGCTTGCGGCTAGAGCTGCTCGAGAGAACCTTGCTGCGAGCGGTGCTTTTACCCCCGACGAAGCGGCCCAGTACTACGAGGCTTACATGAAAATGACCCCAGTTCTACTGGATGCATTGACAGTTGCCAAGGACAAGGCGCCTCTTTTCAATGAAGCTGGAGTGGGTCAGCCAGCCAGAGAGTCCGTGCGGGATTTGCACAGTGAG…
1.2	CADAFUBP00007615	AFUB_078130	1.22413	1.67718	0.346755	0.223898	Afu4g09380,Afu8g01900,Afu6g12140,Afu6g00560,Afu4g07950,Afu1g17260,	17.05,22.52,2.15,178.61,16.89,1.76,	6	Putative uncharacterized protein	ATGTCTCTCTCAGCAATATGTCTCATGCTCCTCGTCACCCTCACGCCAGTCACAGCAACATGCTACTGGCCCAACGGCGACACAGACAACAACTACACCCCGTGCCCCAATAGCAAATCCTGCTGTCTCAAGGGCGAAGCCTGCCTCTCCAACGGCCTCTGCTACGGCGCAAAACTCAACATCGCCTATCGCGGTGCCTGTTCCGATAAATCCTGGCCGGCCAAGGACTGTCCCCATGTTTGCCTCGACTCCATCCCCGACCACTGGGCGAACCTCTACTCGTGCCCCAATTCCTCGACGAATGTGTTCACATGCGGGTATGCGGGGTGGGCGACGGACGTCTGCAGCGCGAATCTGGGGCAGTGGCTGTGGGTGAGTGGGGATGTGGAGGTTGCGAAG…
1.2	CADAFUBP00006875	AFUB_070580	70.1417	89.826	54.6517	84.0234	Afu4g13670,Afu5g09020,	239.26,104.60,	2	WSC domain protein, putative	ATGAAGCCTTTCACAGCCCGATCCGCTTTTACAGCCTCAGTGCTGCTCCTCACCACCAACCTTCCAGCAGTCTTCGCCGCCGAAATGGTAAGCCAGGGCTGTTTCAGTGACTCAACACCCTTGGTAGACCAAGGCCCCTATACGTATCAGAGTAACGGTTACTGTCAACAACTCTGCATGAAGACCAGCAACAATCTTGTCTTTGCCTTGACGAAGGGATCGAACTGTCTCTGTGGAAATCAGCTGCCCGCAAAGTCGGCAAAGACGGCTGATTCCGATTGTAATGTCAAATGCGCTGGTTGGCCTGATGTCATGTGCGGTGGTCAAAATACATTCTCCGTCTACCTGACTGGCCTAAGTTCCAACGTTGCGTACTACCACGATGATGATGCGTCTACC…
1.2	CADAFUBP00000208	AFUB_002130	4.13746	2.79545	7.19346	6.3972	Afu1g01730,Afu3g02040,	56.55,51.54,	2	Glycosyl hydrolase, putative	ATGAAACTATCGAGTCGGACGTGGACGAGCTTGGTGACCGTCGTCCTTGCCGGCCAAGGGGCTGTCACCGCGCTTGAACTGGACATTAATGATGTTCAATCGATCAAGGATGCGGCTGCGACAACAGCCTACAACATGATGAGTAACTACACTGGCAACCAGACCGGCCAGATTCCTGGGAAATTGCCGGATACGTGGTGGGAGGGCGGCGCCATGTTCATGACTTTGATTCAGTACTGGTTCTGGACCGGTGACACATCGTACAACGAAGTCACCACTCAGGGTATGCTCTGGCAGAAGGGCAACAACGATTACTTCCCTTCGAACTACAGTAACTACCTCGGCAATGACGACCAGGTGTTCTGGGGGTTGGCCGCTATGACTGCGGCGGAGCTCAAC…
1.2	CADAFUBP00001714	AFUB_017570	0	0	0	0	Afu2g00510,Afu2g10760,	0.08,2.31,	2	Cellulose-binding GDSL lipase/acylhydrolase, putative	ATGTTGCACATATCAATCGTAGCAGTGACGGCCTCCTTGGCTCTGGTACTTAGTGCCAATGCCCAGGCAGCATTATATGCTCAGTGTGGTGGGGAGGGCTACTCGGGTCCTACCTCGTGCGTCGCTGGAGCTGTCTGTACAGTTTGGAATCCATGGTACTCGCTTAGATCAATGCGTCCCTGGAACAAGCACTGCACCAGGCACTGCGCCAAGTACGACAACAACGACAACAACCACAACAACCACAACAACCACAACAACGAGCACCGCTACACCCACCGGGCTAAAGTACTTCATCACTTTGTGAGTTACCCTAAGCTTCCTACCGAACGTTCTTGGGCTCATCCAGCTAGTGGCGACTCCTACTCGCAGACCGGATTCGACATCAGCAGCACCAAA…
1.2	CADAFUBP00002779	AFUB_028400	5.60883	1.09603	7.35494	5.00181	Afu2g00920,Afu2g12770,	0.66,1.15,	2	Alpha-L-arabinofuranosidase, putative	ATGAAGCTCTTCCTCCTTCTTCTCATCTCCGCCCTTGCGGCGGCGGCGGCCCTGCCCAGCAGCTTCAAATGGAGCTCCAGCGGGCCTCTGGTCGAGCCCAAGAAGGATGGCCGCAACATCGCAGCTATCAAGGATCCCTCCATTGTCAAAGTGGACGGGACGTACCACGTCTTCGCCAGCACGGCCACCAAATCCGGCTACAACCTCGTCTACTTCAACTTCAAGGACTTCAGCCAGGCCAACCAGGCCACGTTCCACTACCTTGACCAGACCCCGATCGGCTCGGGCTATCGTGCCGCGCCGCAGGTCTTCTTCTTCAAGCCACATAACCTGTGGTACCTGGTCTTCCAGAATGGCAACGCAGCGTATTCGACCAATCCGAACATTGCCAACCCGGCC…
1.2	CADAFUBP00009824	AFUB_101170	4.77893	2.52469	8.90593	5.47757	Afu3g00700,Afu4g00620,	3.93,14.71,	2	Cell wall glycosyl hydrolase Dfg5, putative	ATGCATTGCATGCAATTACTATGGCTCTTGACACTCTCCCCCGCGTATAGCATCCCTCTAGACCCCAATGATCCCACCTCCATCAAGCAGGCCGCCCACCATGTCGCCGCCAACATGCTCTCCCACTACACGGGGATGAAACCCGGCGACAACCCGGGCAACCTACCACCCCCATACTACTGGTGGGAGGCCGGGGCGATGTTCAACGCCCTCATCGACTACTGGTACCTGACGGGCGACAGTACCTGGAACGCAATCACCACGCAAGCGCTGACCTGGCAGGCCGGGCACACGGGGACCTTCATGCCAACCAACCAAACCAAAACCGAGGGCAACGATGACCAGGCGTTCTGGGCTTTCGCAGCCATGTCCGCTGCGGAGCGGAACTTCCCCGACCCA…
1.2	CADAFUBP00001350	AFUB_013770	2.37476	5.21499	0.346755	1.39148	Afu1g14230,Afu2g13800,	0.65,1.06,	2	Conserved fungal protein	ATGCAGCCCTTCATCGTGCTTTTCACCTGGCTGATGGGAACGGCCTACGCGGCTCCAGCTTTCTTCGACAACATTTACGACTACTCCGACGAACTGGCAGAGTTCTACAGCAAAGTGAGCAAGTATATCGATGATTCAAAGGATGTCTTGACTGCAACAACAACGTGCGATCCTTTCAAGATAAGTCTACCGGCCTTTGCATCCGGATTGCCCTCGCCCGGCAATCAGAAGCCACTATATGTCGCTGTTGGCCGCGGAACACAGGTTAGCAACAACTGCACATCCAGATCACACATTCGTCGCATGGCTAATGTAGCTGATCCCACGCAGAATTACAGTTGCGCAACCTCAACCACAGACTCGAAACCGGTGGCCATAGGTGCCGTCGCAAGTCTTTAC…
1.2	CADAFUBP00000639	AFUB_006510	0.291333	1.62312	1.31693	0.695738	Afu1g01660,Afu1g06130,	27.04,1.22,	2	Alpha-L-rhamnosidase B, putative	ATGACGAGCTTGCACTTTTTTAATGTGGTTCTGAGCCTTCTAGCTCTATTTCCCGTCGTTCTGGCACAAACATGCTGGAGGAACACGACTTGTTCAGGGCCAAAAGACAGTGCGTTCGAAGGGCCATGGGAACGGGGCATTTATGCGCCTTCTTCAAGGACCGTTCGTCCTAAGAAGGTTCTGTCCATCACCGACTTGAGCCTGAGCTCAGCTTATGCACAAGCGATGCCGGCCACTCTCCATGGCAATGGGTCACTTGTCATATTCGACTTTGGCATCGAAGTCGGCGGTATCGTCACTCTGAATTATACCTCCTCAGGTAGTGGAGCGTTAGGAATAGCGTTTACAGAGGCCAAGAACTGGATAGGCGAGTGGTCAGATTCGTCCAACGGCGCATTC…
1.2	CADAFUBP00004623	AFUB_047160	0	0	0	0	Afu3g01220,Afu2g15950,	0.20,64.44,	2	Aspartic-type endopeptidase, putative	ATGCATTTCTCGATAGGCAGCTTGTTTCTATACCTGATTGCCTCGGCATCATGCACAGCAGCGTCTCCTCAATATATTCAGCGTTCTCGAAGAACACCCTTCACCACAAGCACCTCGAAACCGTCAGCATTCACAAATCCATCTACCGACACGGCCACAACACCATATGTCCTTGAACTTACCAAGATCAACAACAAGGGCAACGCCCGCAGCGCAGTCGAACTCAACAGCCAAGTTAGAACCGGGTCTGCAAATCTAGTCTCCTTCGCCGAAGGAGTCGGGTTCGCAACATCAATCAATATCGGAAACCAGACATTCGAGGTGGTTATTGACACAGGGTCCAGCGACTTATGGGTCGTGCGAGACGGGTTCATATGCATCGACCCTGTGAGTAGGAAG…
1.2	CADAFUBP00009710	AFUB_099910	0.306033	0	0	0	Afu4g14120,Afu2g09380,Afu2g14420,Afu4g03210,	0.70,1.00,17.57,0.14,	4	Probable cutinase 3	ATGTCTCTGCGCTCTCTCTTCGTAGCTGGCTTGGCCACCCTGGCATTGGCGGTGCCTGCCCCCCAGATTCAGGCCCGCCAAGGCATGAGCTCTAACGAGCTCGAGAGCGGGCCTTGTCGTGATGTGACTTTTATCTTTGCTCGAGGATCGACCGAGCAGGGCAACATGGGGTTGATCGTGGGACCTGGAGTCTGCAGCTCGCTGAAAAAAGATCTCGGCTCCGACAAGGTCGCCTGTCAGGGCGTAGGGGGCGCATATACCGCTCAATTGGCCCCGAACTTCCTTTCTCAAAACACCAATCAGGCATCCATCAATGCGGCCACGGATATGTTCGATCTGGCTAACACCAAGTGTCCGAATACGAAGATCGTGGCCGGTGGATACAGCCAAGGTTCTGCT…
1.2	CADAFUBP00006544	AFUB_067250	1.48606	3.93673	0.723975	3.18658	Afu2g13460,Afu4g10130,Afu2g00710,	160.57,10.36,0.36,	3	Alpha-amylase, putative	ATGCATATACGCTGGTCATCCTTTTTTCTTTCTTGCCTTGCTGGAACAGCTTTGGCGGCCACTCCAGCGCAATGGCGATCCCAGTCCATCTATTTCTTACTCACGGATCGATTCGCAAGGACTGACGGTTCCACAACGGCCTCGTGTGATACTAGTGCTCGAGAGTATTGTGGTGGTACATGGCAAGGCATTATTGAACAACTCGATTACATACAAGGCATGGGCTTTACAGCAATTTGGATAACCCCAGTCACCAAGCAACTTCCCCAGGATACGTCGGAAGGCACTGCATACCACGGGTACTGGCAGCAAGACATTTATTCGGTCAATTCCAACTATGGGACCGCTGACGACCTGAAAGCCCTGGCGTCAGCTCTTCATGACAGGGGCATGTATCTC…
1.2	CADAFUBP00006009	AFUB_061520	2.36006	4.35669	2.3572	4.33011	Afu5g13780,Afu5g12490,	6.67,1.21,	2	Stress response protein (Rds1), putative	ATGAAGTCCCTCATCTGGATCCTTGCCGGCTCTGCCGCAGCAGTCCCCCTTGTGTCCAACTCAGAAACAAAGGTTATCAACATTCCCGCCATTGAGACCCAACCGCCCCGTGGGAATGAGCCCGGTGCGGCTCCTCCGCTGGTCAACAGTGCCACGACTGGCGTCACCACCCACGGTGCCTACTCTGGCACCCCTACCACCACCGGTGCTGAGCAGTATCCTTCCACGCTGGCGGCCACTATCCCCATTCAGCCCAACCCAACCGCCACGTACTACAATCCCAATGGCAAGTTGACTGAGCCAATGCCGATGCCATACATGCCCGCCGGCGGCGTGGGAACCAATGGCACCGTGCCCGTGTACATGGTGCAGAGCGATTTTGACTACCAGTCCGTGGCT…
1.2	CADAFUBP00001664	AFUB_016970	0.888699	0.194453	0.346755	0.223898	Afu3g01530,Afu7g04910,Afu1g17590,	35.43,0.11,0.76,	3	Phosphoesterase superfamily protein	ATGCATCCTAGTGCTCTTCTTGGTCTCCTGGCCTTCACGGTCGCCGCCTCGGCCATTCCTGCACCGCCAGCCAGTGCGCACTCCAAACACTCAATCAACAATTTCAAGTCGAAGATCAAGAATGTGGTCATCCTGGTGATGGAAAACCGCTCCTTTGACAACCTCCTCGGTGGTCAGAAGCTCAAGGGCCTGGAGAACCCCGTCAACACCGGCCCTTACTGCAACCCCTACAACCTCACCGACCCCAGCCAAGGCGTTGCCTGTTCTGCCGCCAAGGACTTCGACTCCATCACCAATGACCCCGACCACGCCATCTACGGCAACAACATTGAGTTCTATGGCACGTTCAACCCAGACAACACTCAGATCGCCGAGGGCAAGCTGGTTCCTCATAACCAA…
1.2	CADAFUBP00008047	AFUB_082630	0.9181	1.16452	1.2243	1.83927	Afu7g00450,Afu8g04860,	14.07,6.16,	2	GPI anchored glycoprotein, putative	ATGCGTTCCAACGCCATCCGCTCTCTTACGCTCCTGACGGCCACTGTGGCCACCGCCGCTGCTGAGAGCACCGTGTCGCTCTTTTTGCCCTATGTTGATACCCAAAGTCTCGTGGCGGAAGTCCTCGGCAGTAAATCATCATTGCTCATTGCTCTTCAAGATCATCCATCTGACGTGAGAACCCAGAGCGCCTCTGCAACCACCTACCGCGTCAACTGCGTCTCTGCCGGTGACGACTGCGGTATACCCTCAAGCGGTTTCACAGTTATCCAGGGCGCCTCGACGGTGCAGCAGGCCTATACATACGATGACTACAATGTCGCATTCGGCTGCAATCTCGGCGGCACCACCTCTATCTCCTGTCTGGTTTCGCAGACGGACAGCACCACAACCCATGTG…
1.2	CADAFUBP00008223	AFUB_084480	39.7763	47.9667	46.1768	33.2731	Afu2g05340,Afu6g12410,Afu8g02130,	843.13,0.21,321.39,	3	1,3-beta-glucanosyltransferase, putative	ATGAAGTTTTCCCACGCTCTCCTTGGGGCTGGCCTCTTGGGCACTGTTCTTGCTGACATTGACCCTATCATCATCAAGGGGTCCAAGTTCTTCTACTCCAGCAACGACACTCAATTCTACATTCGTGGTATTGCCTACCAACAGGACTATTCGAGCAATGGTACCACTGATGGCAGCAGCACCTATATCGACCCCTTGTCGGACGCCACGCTGTGCAAGCGTGACGTTCCCATCTTCCGGGAGTTAAACACCAACACCATCCGTGTTTACGCCATCGATCCCACTGCTAACCACACAGAGTGTATGCAGATGCTGGCCGATGCCGGCATCTATGTCATCTCTGATCTCTCTGACCCATCCCAGTCGATTGACCGCAGTGATCCCTCCTGGGAGACCACC…
1.2	CADAFUBP00008345	AFUB_085680	0.888699	7.10105	0.69351	2.04305	Afu8g00900,Afu3g07900,Afu4g14080,	120.71,236.35,86.02,	3	Spherulin 4-like cell surface protein, putative	ATGTTCCTGGAGAACTATTCTCGCTTTTTGGTAGGCCTGTTGGGATGCATGGCCCTCGTCCAGCAAGGGTACAGCGCATGCATCCCTTCAGTCTCTAGACCCAGCACGTCGAAAGGAAACATCATGATCCCCTGGTATACGTACCCAGCGGGTGGAGCCTGGACATCTATGGAAAAATTGATCAGCTCCAACCCCGACGTCCAGTTCACCATCATCATCAATCCTGACAACGGTTCCGGCCCTACCGCCCTGCCGGACGAGAACTTCTTGGCCGCCGTCCCCAGGCTCACAGCATACAGCAACGCGTTGGTGATTGGCTACGTTCGTACTGACAAGGGGACCCGCGATATCTCGGAGGTCAAAAAGGAAATCGACACCTATGAGGGGTGGCCATCCGCC…
1.2	CADAFUBP00008532	AFUB_087780	0	0	0.816612	0	Afu7g01200,Afu3g02970,	1.49,1.87,	2	Aspergillopepsin, putative	ATGAAGTTCCAAACCAGCATCCTCGCCGCCACCCTGCTGGCCGGCAGTGCCCTGTCTGCCCCTAATGGCCGGTCCCTGGAGCGTATCCGCGCCCGGGCTCTAGCCAGGCAGTCCCACCCCATGGACGGCCCCGGAGCGAGCCCTGCTGAAGCAGACCCCAACGCAGAGCACCGAACCGCCGACTCCAAAGTCACCTACAGCAAGAACTGGTCCGGCGCCGCGCTCGAGCAGCCACCCCCCTCGGCAACCTACACCGCCGTGTCCGCGACCATCACTGTGCCCGAAGCGACGGCCGTCGCCGGCGTGACAAGCGCACAAGCCAGCTCCGCCTGGGTGGGCATTGACGGCGACACGTACGCGAACGCGATCCTGCAAGCCGGCGTGGACTTCTACGTCGAC…
1.2	CADAFUBP00007626	AFUB_078240	11.5825	16.0189	13.3863	12.9423	Afu7g04010,Afu6g12230,	5.11,56.30,	2	Putative uncharacterized protein	ATGCTGCGATGGGCCTTAGCATTATTGCTGCCGCTCTTCCTGGATAATGTGGTCGCACAGCAACTTGACGAGGATCTCATGTCCTTCGTGACGCTTCCTCAGGTACGAGCCCTGAAATTTGACATCCACTACCAGGATCGCGACCGTGTAAGCCCTGGCTATTGGTTCGTCGCTCCGTATGGCCAGATCGAGCCCGAAGCGCCGACCCATCGGTTCGAACAGTATCAAATCGGACCGTATATCTACGATGGTGACGGCACTCTCGTCTGGGCTGGATCGCCCATGTTCGATAATCGGAACGTTTTTGATTTCAAAGCCGTCCACAGTATCGGGGATGAGCCGCATCTCTCGTTGGTTTGGCAGCATTCATGGGACAATGAGGATCAGGGCCATGGTGTG…
1.2	CADAFUBP00002011	AFUB_020580	0.291333	1.29048	2.3572	1.36743	Afu6g00310,Afu2g03510,Afu4g07270,	20.35,23.07,2.21,	3	Pheromone processing carboxypeptidase (Sxa2), putative	ATGTTGTTCGGCTCGGTGGCTTCGACCGCCCTCCTGGCGCTCTCTTTGTGCCTGGACAGCGCGTCTGCTGCAAAACATGGTCGGTTCGGCCAGAAGGCTCGTGACTCGTTGGCCAAACGAAGCTCGTCATCGTTGGTTACCCATGAGCCAGAGACGCGCTCACGCCACAAGGACTTCCGATTCCTGAACAAGGATACAAAGCCCTACCTCGTGAAGAGTCTGCCCGATGTGAAGTTCGACATTGGTGAGATGTACTCCGGCTCAGTCCCTATCGACAAGGGCAACAAATCCAGAGAGCTTTTCTTCATCTTCCAGCCCACCATCGGTGAACCTGTGGACGAAGTTACCATCTGGCTCAACGGAGGACCAGGTTGCAGCTCCTTGGAAGGATTCTTCCAA…
1.2	CADAFUBP00001638	AFUB_016700	8.59566	11.7748	4.83626	5.29784	Afu1g17320,Afu3g09140,	0.17,31.63,	2	Arabinan endo-1,5-alpha-L-arabinosidase	ATGATTCTATTACAACTCCTTCTCTTTCCGAGCTTGCTTTCCCATTCCCTCGCGGCCGTCCTCCCGCGACACAGTCAACGCATCCTCAACCCAACGGCCGACGACCTTACCAAGATCTTTACTTTCTCCAACGATTTCCCCGCGCCGAACAGTGGCAACCTACAGGTGCACGACCCCAACATCATCGAGGAACAAGACACGCTCTACCTATTCAGAGGAGGCCTCCACATCCCCTACTGGAAGGCTTCTAGCATCTCGGGACCATGGACAAAAGTGGGTACTGTACTGAGTAAAGCCAGCGTGATTAACAAAAAGAACAACAATCATCCCTGGGCTCCCACCGTCACCAAATACAAAGGGAGATTCTACTGCTTCTACGCCATCAGCCAGACCGGTAGC…
1.2	CADAFUBP00001781	AFUB_018260	3.6136	3.58769	6.50119	5.65338	Afu2g01180,Afu2g17620,	2.69,5.72,	2	Cellobiose dehydrogenase, putative	ATGCGTTCCTTTCTTTTCGGTGGCTTGGTAGCCTTGAGCTCGACGCTCGGCGCCTTTGCGGCGAACTACAATTCTTCTGCCTACAGTGACTCGGCATCTGGGATCGACTTTCAGAGATGGTGCGATGCGAATACCGGGTTCTGCTTCGGTCTGGCCCTCCCGGAGACTGTAGGAACTGACTTTGTCGGTCAACTGGTGGTGCCGCTGGACAGCTCGAAAGGATGGGGCGGTGTCAGTCTGGGTGGCTCCATGACCTCGACTCTTTTGATCGCGGCCTGGCCGAATGGTAACTCTGTTGTCTCGAGTCTACGCAAGACAACCAACTACGCCAACCCAGACGTGTACAGCGGAGGCGCCAGTCTCACCGAGATCCCCGATGGCACTTCTGTCAACAGGACT…
1.2	CADAFUBP00007599	AFUB_077960	0	0	0	0	Afu6g13270,Afu1g14450,Afu6g11980,	3.20,45.66,0.03,	3	Exo-beta-1,3-glucanase, putative	ATGCACATCCGCTCCCTTCTCACTATCCCCGTCCTGCTCGGGCCCCTGACCCACGCAGCGGCAATCCCAGCAGGAAGCTCTTCCACTGAGAGTATACAGTCTCGCCAGGCAGCGAATGGCCCTGGCTACTGGCTAGAGTCCATCTCGCACCAGGGTATCGCACCCCTGGGACCTTCCGGATATAGGGTGTTCCGTAACGTCAAGGACTTTGGCGCAAAAGGCGACGGCGTCACGGACGACACGGCCGCAATCAACGAAGCCATAAGCAGCGGCGAGCGTTGCGGGCAAGGCTGTTTCTCCAGCACCACAACGCCCGCCATAGTCTACTTCCCTGCGGGCACGTACGTGATTTCGAAGCCCATCTTCGACTACTACAACACAATCATCACGGGAAACCCA…
1.2	CADAFUBP00002955	AFUB_030160	108.606	43.3309	98.6231	118.009	Afu1g12560,Afu8g06830,Afu2g14540,Afu3g03870,Afu6g09540,	252.55,22.70,10.26,4.19,0.18,	5	Endoglucanase, putative	ATGAAGCTGTCCCTTCTTGCTTCCGTGGCCCTGGTGCCATTTGTGTCTGCCCATTATTTCTTTGACGTCCTTGTTATCGATGGCAAGGAGACCAGAAGCAACGAGTTCGTTCGCTCCAACACCCGCCCGGCCAAGTACAACCCGACCAAGTGGAAGAACATTCGCGACGACATGACACCTGATATGCCCGACTTCCGCTGCAACAAAGGCGCCTTTACCTTCGCCGGCCAGACAGGCACGGCTGAGGTGAAGGCCGGCTCCAAGCTTGCTATGAAGCTCGCCGTCGGGGCCACTATGCAGCATCCGGGCCCTGCCTTGGTGTACATGTCCAAGGCTCCAAGCAGCGCCAAGACCTATGAGGGTGATGGTGACTGGTTCAAGATTCACGAAGAAGGCGTT…
1.2	CADAFUBP00006943	AFUB_071270	0.597366	0.83749	0.37722	3.1905	Afu4g14120,Afu2g09380,Afu2g14420,Afu4g03210,	0.70,1.00,17.57,0.14,	4	Probable cutinase 2	ATGAACCTGCGCCTATTGACCCTTGCCCTCGCCGGCCTCGCTGCCGCCAGCCCCGTGGCCATCGAGGAGAGACAATTGTCCTCCGGGAACGAACTCCGCAATGGAGCCTGCAAACCCATCACCTTCATCTTCGCGCGCGCATCCACGGAGCCAGGGCTCATGGGGTTATCCACCGGCCCCGCAGTCTGCAACAGCCTCAAAGCCGCCAAACCCGGCCAGGTAGCCTGCCAAGGCGTCGGACCCGCCTACACAGCCGATCTGGCGTCCAATGCTCTCCCCGAGAACACCTCCCAGGCGGCGATCAACGAGGCAATGGAGCTCTTCAAGCAAGCTGCGTCCAAATGCCCCGACACGCAGATTGTCGCGGGGGGGTACAGCCAAGGCACGGCGGTGATGGAC…
1.2	CADAFUBP00003929	AFUB_040120	0.291333	1.36899	0.37722	1.61537	Afu3g08990,Afu2g03540,	2.63,5.04,	2	Cell surface protein, putative	ATGGTCAACTCTGGCATTGCACTTCTGGCTCTGGCTGGGCCAGCCTTGGGTGGCATTGTGCCAAACAAGGGCAATGACGAGGGTCATTCTGGTTACCCTGGTCACACCCCTCCCACCAAGTGGCCAGCCACTGCTGAGCCTCACTGGGTCACCAGGACGGCAACGTACTTGACCACAACCTGCCCAGTTTCCCACACGAAAGTCACTTCTGGAACCAAGACTTTGACTATTCCTATCACTCTGACTAGTACAATCACTGTGACTACCACTACCGTTGAGGACTCGAACACCGAGACTCGAGTGGTCGTGCCCACTGGAACTGTGCCTAACCATCCTCTGGTTCCGACTTCTGTCCCGACTTCTGTCCCGACTTCTGTCCCGACTTCTGTCCCGACTTTT…
1.2	CADAFUBP00008509	AFUB_087560	53.8485	97.6758	100.77	97.0186	Afu7g03970,Afu8g04890,Afu7g00970,	145.77,150.41,7.30,	3	GPI anchored serine-threonine rich protein	ATGTACAAGCTTCTGACTGCTTCTCTCCTGGCCACTGTCGCCCTTGCGGCAGGCCACAATGGCCTTATTGCTCGCCAGGTCTCCAGCTGCGAATCGCACCCTGGTTACAAGACCTGCAAGTCGTCCTGCATTCCCGTCACCTACAGCTGCTGCGCTATCGGTGAGGGCGGCTGCGAGCCAGGCACGTACTGCACCGACGATGGCTGCTGCCCCATCGGGGAGATCTGTACTGGACCTGGCGGTACCCTGACGGGAACGCTGACCGATACCATCACCAACACCTTGACCAACACTGTTACCAACACTCTGACAAACACTCACACCGAGACCGCGGCGCCTACTACTACCACCACCACCGAGGAGACCACCTCTACTTCCACCTCCACTTCCACTTCCACT…
1.2	CADAFUBP00004715	AFUB_048130	34.3706	17.3969	47.1457	46.5957	Afu6g12210,Afu3g00320,	0.68,1.57,	2	Probable endo-1,4-beta-xylanase A	ATGGTTTCTTTCTCCTACCTGCTGCTGGCGTGCTCCGCCATTGGAGCTCTGGCTGCCCCCGTCGAACCCGAGACCACCTCGTTCAATGAGACTGCTCTTCATGAGTTCGCTGAGCGCGCCGGCACCCCAAGCTCCACCGGCTGGAACAACGGCTACTACTACTCCTTCTGGACTGATGGCGGCGGCGACGTGACCTACACCAATGGCGCCGGTGGCTCGTACTCCGTCAACTGGAGGAACGTGGGCAACTTTGTCGGTGGAAAGGGCTGGAACCCTGGAAGCGCTAGAACCATCAACTACGGAGGCAGCTTCAACCCCAGCGGCAATGGCTACCTGGCTGTCTACGGCTGGACCACCAACCCCTTGATTGAGTACTACGTTGTTGAGTCGTATGGTACA…
1.2	CADAFUBP00003378	AFUB_034540	34.1501	29.9519	32.1079	38.1353	Afu3g14680,Afu4g08720,	2141.03,147.78,	2	Lysophospholipase 3	ATGAAGGCCCTTCTCTCCCTTCTAACGGCTGTCGCCGTAGCTACGGCCACTCCTCTCGACCTGTCTCTCCGAGCCCTCCCCAACGCTCCCGATGGCTATACTCCCGCCAAAGTGTCTTGTCCCGCGACACGACCCAGCATTCGAGGTGCCGGGTCTCTTTCCCCGAATGAAACGTCCTGGCTGGAGATTCGTCGCAAAAACACCGTCCAGCCCATGACAGACCTGCTCGGGCGACTCAACCTCGGCTTCGACGCAGCGGGCTACATCGACCGCGTGTCCAGTAACGCATCCAACCTGCCTAATATCGCGATCGCCGTTTCGGGGGGTGGATATCGTGCTCTGACCAATGGAGCTGGAGCTATCAAAGCCTTTGACAGCCGGACCCAAGGCTCGACGCAG…
1.2	CADAFUBP00007152	AFUB_073450	2.98683	3.77554	2.67225	2.73486	Afu6g11600,Afu6g07480,Afu2g09520,	3.08,0.38,1552.02,	3	Endoglucanase, putative	ATGAAATTCGGTAGCATTGTGCTCATTGCTGCTGCGGCAGGCTTCGCGGTGGCTGCTCCTGCAAAGAGAGCTTCGGGGAAAGAATTCATCTTCCCGGACCCTTCTACAATCAGCACATTGATCGGGAAGGGCATGAACATCTTCCGGATTCAATTCCTCATGGAGAGACTGGTGCCAAGCTCTATGACAGGCTCCTATAATGAGGAGTACCTTGCCAATCTGACATCGGTTGTGGACGCTGTCACCAAGGCAGGATCTTATGCTATTTTGGACCCACACAACTTTGGCAGATACAATGGTCAGATTATCTCCAGCACCGACGACTTCAAGACCTTCTGGCAGAATCTGGCTGGAAAGTTCAAGTCCAACAATCTCGTCATCTTTGATACTAACAATGAG…
1.2	CADAFUBP00008795	AFUB_090460	0	0	0	0	Afu3g01530,Afu7g04910,Afu1g17590,	35.43,0.11,0.76,	3	Phosphatidylglycerol specific phospholipase C, putative	ATGAAGGCCAACACTTTGGTGCCTTTGCTCGGTCTCTCCAGCAGCGCTGCCGCTGCGGCCGTGGCTGCGTCCAGCAATACCCCTTTTGGGTACGCCTCTGGCTCCAAGGAGTCCATTGCCAACTTGAAGGATAAGATTGAGAATGTCGTGTGGATTCTGCTGGAGAATCGCAGCTTCGACAACATCCTGGGTGGTGTCAAGCGTAAGGGTCTGGACAACGTTGTTAACAACGGTCCCTTCTGCAACCCCCAGAATGTGAGCGATCCCAGCAGCACCAAGTGGTGCTCGGTCTACAAGGACTTTGATTCAGTCAAACATGACCCCGATCACTCGGTCACTGGGTACAACATGGAGTTGTATGGCACGTATACTCCCAGTAATGATGCCATCGCCAACGGC…
1.2	CADAFUBP00004676	AFUB_047720	5.68233	4.43961	6.38476	3.65842	Afu2g03830,Afu3g00710,	1111.98,94.84,	2	Allergen Asp F4-like, putative	ATGAAGTGGGAGTCGTTCCTTTTGACGGCCATCACCGCTGGCTCGGCCATGGCTGGAGCACACCATGCAAACGAGCATGCTCATCTTCGTCACCGTCTGGTTCATAATGCAGAATTGAAGGCTAGAGAGGTTGACGATCAGGCCAATCCAGCGGTCAGCACCAAGACTATCGTCAACCTCGAGGTTGTCACCATGTACACCACTATCACGCGACGCCCTCACGGCCACAAGCCAACTACCACCGTGGCAGCCGTAGAGACGTCCACTACTGGCAGCCAGCCTCTCGCAAGCGTCAGCCTCGACGTCGATGCGAACCTCCTGGATGTCCGTTCAGCCACCACCAGCACAGCGACTACGTTGAGCACTAGCACCAGCAGCGCCACCGTGTCTGCGGCGACC…
1.2	CADAFUBP00002045	AFUB_020960	2.98683	1.62092	0.69351	0.223898	Afu5g13740,Afu2g03890,	29.08,3.19,	2	Protein phosphatase 2C, putative	ATGTTTCGCAATACCATCTTGTCTACCTCAGATGCGCTTCTGTTGTTTGATGCAGGAGCAGGCCAAGTCCAAGGGGGTCGACCTTTTCAGGAGGATCGTTGCACATTCGTCTTGCCCGATCAGTTTCCTTCCCAGACAAACGATAAGCTCACCTATTTCGCGGTCTACGACGGGCATGGCTCCGAGCTAGTCTCGGATCATGCTAGCCGGAACCTGCACTTGTTACTCGCCAAGCGTCCCGAGTTCGACCAAGGCGACTATGAAGCAGCTATAAGAGGGGCATTGATCGATGAAGATGCTGTTTTGCTGGAGACCTTCAACAATCTAACCACAGAACCTGCCGTTTCCGGTTCCACTGTCGCGCTGTGCTTCGTCAATCTCACCAAGGGCGATCTCGTT…
1.2	CADAFUBP00005948	AFUB_060890	1.19473	1.54241	0.847077	0.447796	Afu2g05750,Afu5g13180,	13.13,4.24,	2	Agmatinase, putative	ATGATCACTTCCACGCTCAGTCTTTTGGCGCTTTCCGCCATTGCGTCTGCGCATAGCGATCATCGGCAAAAGACCATCGCTGGCCCGCATCAAAGTCTCTGGTACAATACTATCCCAGGCGATGGTGGTACTCAGGCCGACTCCGTCTTCTCTGGCATCTCGACGTTCGGTCGTCTGCCTTACTTCCCTTGTCTGTCCAGCGAGGCAGAAAAATATGATATCGCTTTCGTCGGCGCTCCCTTTGATACCGGCACATCATACAGACCTGGTGCAAGGTTCGGCCCGAGTGGCATCAGACAAGGTTCTCGCCGTCTTAATCTCTACGGTGGCTACAATGTACCGCTGGAAGCGAATCCATTCGTCAGTGAGCTCAAGGTTTTGGATTGTGGTGATATTCCG…
1.2	CADAFUBP00003425	AFUB_035010	0	1.10605	1.10119	0	Afu4g03360,Afu4g12510,Afu3g14210,	233.91,0.19,0.81,	3	Putative uncharacterized protein	ATGAGGGTCACAGCCTGGCTCTCCGGCCTCCTCACCACCGCTCTCGCAGCACCCCAGAGTGACTCCCAAGCTCTATCCAGCGACCTAGCCAACTGGTCCTCCCTTGGAAATGCATTACAATCCCTAAACTTCAATTTCACTCTGCCCACCAAAACCGCCAACCTCGACAACATCTCCCCACCCCCTCGCTCCCTCATCCCAGAAGTTATCACCGCACTTCCCCCCTCGGTACTAATGGAACTCATCATCCCGTCCCAGCGCAGCGCCCTCGCCAGCCAGTTCAAGGCCGGAAGCACACCCGCCTGGTACGCCAGTCTCTCCAGCGATGTCCAGAGTTACCTGTCCGTGGTGAAGAGCCAGATCTCCGAGGGCGCGTTGACGGCTACCACGGGCCTGGCG…
1.2	CADAFUBP00002986	AFUB_030480	5.12906	6.70797	10.4983	5.74171	Afu2g14840,Afu2g01770,	3.03,0.91,	2	Glucose oxidase, putative	ATGATTCTCAGTGCGTTCATTCTCCTTCTCACTCTGGTCACTGCTCTGGCCCCCGAATATGACTTCATCATCGTCGGAGGAGGAGTCAGCGGCCTTGTCGTCGCCAACCGTCTCTCCGAGGACCCCAACGTCTCCGTTCTCATCATCGAAGCCGGTCCATCAGTCCTTGACAACGAGAATGTGACCGATGTCGACGCGTACTCCCGTGCGTTTGGTACCGAAATAGACTGGCAGTTCATCAGTGAATCACAGCTCTTCGGCGGAGAACCACAGATCCTCCGGGCCGGACGAGCGCTGGGTGGCGGGAGCGCAATCAATGGTGAATCATCCCCATCCGGATATGGATATGAATATGCAGAAGAGCTAAGACTGCGTTTAGGAATGGCCTACGTGCGTGCT…
1.2	CADAFUBP00005135	AFUB_052460	0.291333	0.0640834	0	0	Afu6g13720,Afu5g03960,	0.93,5.84,	2	Class V chitinase Chi100	ATGAGACTACCATCGCTGGCGGCTGCTGTGCCCTTGGCAGCTGTCTGGGCTTCCTCAGACCCTCTGGCATTCAGCAGCACTGCCAATGATGCGGTCAACGCTTTTCTGGCGTCCCTTTCTGTCAGCACCGTCTCTAAAACTGTTGCTGGCAGTCCAACCGACCTGGCAAGTGCGCGAGCCGCCGTCCTCGCCGGGAACTACACCTCGCGGCTGCATCACCAGGGCCGAGATAGGTGCCCCGTAGGGTGTAGCAGTGCTGGTGTCGATACCAGCGCATGGTTCGTGTATGGTAGCCTCGACCGTCTCGACAGGGCGTGCAACAGGTCCATGCTCCTGGATTTTGCGCTGGTCAACCCCATTGATGACGAAAAGTCGCATGTCGCCATTTCTGCGTGTACC…
1.2	CADAFUBP00007609	AFUB_078060	0	0	0	0	Afu3g12950,Afu6g12070,Afu3g00840,	5.88,4.71,240.34,	3	FAD binding domain protein	ATGCAGTACATCCCCTTCCTGATCTCGGGGCTGGTCCCTGTTGCGCTATCAAAGTCCCTTTTCGAAGCGACGAGCAACACCAGGATTGATGGGAATGATATCGCCGCCATCTTCGGTCCGGTCTTGACACCAGAGGCCCATATCTTCCTCCCCTCCGACGGTGACTACGACGATAATGTGATGGCTCGATGGTCGACATTCAACGACCCGTCCTACGTCGCCACTGTTAAGCCTGCGACGGAGACAGATGTCCAAGCAATTAGAGAATATCAGGTTTCCACTGCTGCCTCGCACAATATAACTTTTTTCGCAACTGGTGGCGGACACGGCGTAAAGTTGAACTTTGGCAATGTGCAAAATGCCATAAATATCGAATTGAGCCTGCTTGACTTCATCGAT…
1.2	CADAFUBP00009656	AFUB_099360	0.612067	0.51487	0.847077	1.36743	Afu4g03660,Afu1g03570,	3.16,17.67,	2	Acid phosphatase, putative	ATGTTCACTAAGAAGTCTCTCGTGACCCTCCTTGGAGGCCTGTCGGTCGCACTGGCTCAGACTTCCTCTGAGCAGTATCCTTCTCTCTCGGAGATTGAAGCTGCTCAGGCTACTGTGCTGCCTCACTCACCTGTCTCTAATGTCAAGGGTCTTGCATTCGACCGCTTTGTCAACATCTGGTTGGAGAACACTGATTTTGACAAAGCTGCTGCAGATGCACACATGTCCGCCCTGGCCAAGAAGGGTCTTCTCTTGACCAACTTCTGGGCCGTCACTCACCCCTCAGAGCCCAATTACTGCGCTGCTGCCGGTGGTGATACCTTCGGCATGGACAACGATAACTTCAACCAGGTCCCTGCGAACGTCTCTACCATTGCTGACCTGTTCGACACCAAGAAC…
1.2	CADAFUBP00007947	AFUB_081630	74.2378	153.101	71.6415	85.0991	Afu8g05910,Afu7g06400,	0.47,0.00,	2	Probable pectate lyase E	ATGTATCAACCTCTTCTTCTCCTCCCTCTCCTCCTCACCTCGGCCTTTGCCACCCCCCATGATCCCACCACGCACCAGGCTCTCGAGAAGCGCGCCTCCTTCCCCATCCCCTCCTCCAAGGGCAGCGTGACCTACTCCTCCCCCAAGACCATCAGCGGCACCTTCGACGGCGGTCTGAAGACCTACGGCCGTGGCGTCAAGTGCACCGGCCAGAAGGAAGGCGGCGAGAAGGACGCCGTCTTCGTCCTCGAGGACGGCGCCACCCTCAAGAACGCCATTATCGGCGCCGACCAGATCGAGGGTGTCTACTGCAAGGGCTCCTGCACCATCCAGAACGTCTGGTGGACTGACGTCTGCGAGGATGCCCTCTCCCTCAAAGGCACCGGCAGCGGCACGCAC…
1.2	CADAFUBP00002965	AFUB_030270	16.9441	17.9448	15.8136	14.8257	Afu2g14630,Afu1g11340,	19.12,1.29,	2	Cell wall glycosyl hydrolase YteR, putative	ATGAGAATGATTTCAATCAGCAAGTCTGCGCTGCTAGTAGCGGCGGCCCTGAGCGGCCTCTCCCAGGCGGCCAACTATACCGAATGGATGGCCTCGTCCTTCATGACCAAGAATATCTCCCTGTCCCGCAACTACGCCAATGGCGTCCTCTACACCGGCATGGAGTTCGCATACAACAAGACCAAGGATGAACGCTACTTCACCTACATCAAGTCGCAGGTCGATGCCGTTGTCGATCCCTCCGGCGGACTGATCGACTACCCGGGGTCAACCGTCTCACTCGACGACATCCGCATTGGCCTCAATCTCCTTTGGCTTTGGACCAAGACGGGAGATGACAGGTACAAAATTGCGGCTGATACCCTCCGTGAGCAGCTTAACTTCACCCCACGCAACAAG…
1.2	CADAFUBP00006482	AFUB_066600	2.09813	4.29041	2.76488	2.26302	Afu4g09480,Afu6g11820,Afu6g13610,	1.45,7.54,3.45,	3	NO DESCRIPTION	ATGGTCGTCCTCAGCAAGCTCGTCAGCAGCATTCTCTTTGTCTCCCTGGTTTCGGCGGGCGTGATCGAAGAACGCCAGGCAGCCAGCATCAACCAGGCGTTTACCTCCCATGGCAAGAAGTACTTTGGCACCGCCAGTGACCAAGCTCTGCTCCAGAAGTCGCAGAATGAGGCCATTGTGCGCAAAGACTTTGGCCAGCTGACGCCGGAGAATAGCATGAAGTGGGATGCGACTGAGCCATCGCAAGGAAGATTCAACTTCGCTGGTGCTGATTTCCTGGTCAACTATGCAAAACAGAATGGCAAGAAGGTCCGCGGACACACCTTAGTCTGGCACTCCCAACTCCCGTCCTGGGTGTCGGCTATCAGCGACAAAAACACCCTGACCTCGGTGCTGAAG…
1.2	CADAFUBP00001048	AFUB_010680	12.2681	25.6351	13.8415	34.0693	Afu6g09600,Afu1g11250,	10.14,29.47,	2	Amidohydrolase, putative	ATGATTCATGAGAGCCTAGCGCTTTGCGGTCTTACCATTTCCGTTCTAGTGGTTCACTGCTTACCCCTCGTCGCATTTCAACGTCACCAGACTAGTTTACTCTCCCTATGCATCGTCTACAAAATGGCATACAACCTGTCAGATATTTTGAAGAGTGCGTCGGTAGACTTGGCTCCGTACGAGGATCTCTACAAGTATTTCCACGCCCATCCTGAACTCTCGCTGCAAGAAGAAGCTACCTCTCAAACGGTCGCAGCCCATTTATCCCAGTTCAACGCGTATGAGATCCACACCAACATCGGCGGCTATGGGCTCGCATGCGTCCTCAGGAATGGCGATGGCAAGACCGTCCTCCTGCGAGCGGACATGGACGCACTCCCCGTCAAGGAACTTACCGGA…
1.2	CADAFUBP00008943	AFUB_091960	28.2379	47.7539	60.5728	48.0946	Afu8g05910,Afu7g06400,	0.47,0.00,	2	Probable pectate lyase D	ATGTATCAAAAGAGCCTTCTCTTCTCCCTGCTCGCCAGCAGCGCCCTGGCCGCCCAGTTCCCCATCCCCGACTCCAAAGGCAGCGTGACCTTTGACGAGCCCTACGAAATCGCCGCCGGCGAGACCTACGACGGTGGCTACAAGACCTACGGCCGTGGTGTCTCCTGCACCGGCCAGAGCGAAGGAGGCCAGGATGACACCGTCTTCATCGTCCAGGAGGGCGGTACCCTGAAGAACGCCATCATTGGGTCCGACCAGATCGAGGGCGTCTACTGCCTCGGAGCCTGCACCATCGAGAACGTCTGGTGGGAGGCCGTCTGCGAGGATGCCCTCTCCCTCAAGGGCGGCAGCGGCCCGTACAACATCATCGGCGGCGGTGCCCAAGGCGCCGACGACAAG…
1.2	CADAFUBP00001778	AFUB_018230	4.5023	4.60521	4.74362	3.41048	Afu3g01930,Afu2g01150,	5.39,2.27,	2	Putative uncharacterized protein	ATGCATCTTATTGCTTTCACATTAAGATGCCTTATGCTGGTGGTCAGCGTCAAGGCCCAATATGAAAAGCTATTCACAAGCGGGCCAGCCTTTGTCAACTTCCCGTACCCCACAATCCCTCTCAATTGTTCCGAGATTGGCCCATCAGGCTCGCCTCTGGGTGTTGACCACATGGAAGAGGGAGCAGGATTCTTTCCGGCTCTGGAATGGCCTTCTCCCGCGAAAATTATCCGAGAATACCTACTTGTGGCCGAGGACCCCGATGGTCCTCTTCCCCATTCGGTCATTCACGGGGTATATTACGGAATCCCGCGTGTTTTCACCGGACTCCAGCATGGAGACTTCCAAGTGAGCAGAACGCACAATGACTCGTATATGCTCGAAGGCGGATTCAAGTAC…
1.2	CADAFUBP00006261	AFUB_064360	1.48606	1.35236	2.01044	0.919636	Afu6g00310,Afu2g03510,Afu4g07270,	20.35,23.07,2.21,	3	Serine carboxypeptidase, putative	ATGAACGTCGCTGCTATACTTTCTCTTTTTCACACAATATGGGCTGTACCTATGCTGTTGCTGTCGACGGCGCCTCGAACATCCGAAGATGTCTCGCGGTTCGAAGTGCTGTCGTTGCCCGATAGTCCTACTTTGCCGCGCAGCTGGGCTGGCCGGTTACCTATTCCCGATACAGAGGAAGGCAATTCGATCTTCTTTTGGCTCTTTGAAGCCCAGGATCCCGGATATGATGAGAACCTGATCATATGGTTCAATGGTGGGCCGGGTTGTTCGTCGCTGATAGGGTTGATGACAGGCAATGGGCCTGTCTTGCTCGATAGCAATACCACCCATCTCATCGAGAACCCACAATCATGGACGAAGCTTGGCCACGTTCTCTATGTCGACCAGCCCGCAGGA…
1.2	CADAFUBP00008343	AFUB_085660	3.643	4.34667	2.4803	1.81915	Afu8g00920,Afu1g17020,	38.10,2.29,	2	UDP-glucose dehydrogenase Ugd1, putative	ATGCCCTTCTTCCCGTTGCTGGTGCTGTTGGCCGGCATTACATTGCTGATTTCCCGTCGTCGATACAAGGCAATCGCCGACAGAGAAAGTCCCAGAGTCATTGTTGAAGGGCATACGTACTCCGAGAGTGTCGGAGAGGGACAATCTTCGACGCGCGAGGGGAAGATTGAATCCATTCGTAGTGCGTGTATCATCGGCGCTGGGCATGTCGGAGCATTGACGGCAATTGTTCTTGCGTCTCAGAATCCGCAGGTCCAATTCCATGTCGTTGATGACGATCCGCGTCTGATCACCGCGTGGAATTCGGATCGCTTGCCGGTCGTTGAACCTGGGCTGGATGACCTTGTTTTTGAGGACCACGCCGTGGCATCAAACATACCGAAGAAGCAAGCTGGTCAC…
1.2	CADAFUBP00007758	AFUB_079580	0	0	0	0	Afu1g01220,Afu1g01300,	0.22,0.37,	2	Putative uncharacterized protein	ATGTGGAAGATATTCCTGAACATCCTCGCCCTAGCAGGCGTCTGTCACTCCATAGTGAGCGACATCCCTAGCGTCTACGGCCCCATTCCTCATGTCGGCGACTTCTCCGGCGTCGACTCAACCAAATATCTCAAGAGACGTCCCGGAGACTTTGTCCATCCGGGTATTTGGCACACACACGAGGACTTGGAGCGCATCCGGACCAACGTCATATCCAAGAAGGACCCTTGGGCCTCGGCCTACGAGAAATTCAGCGCCGACGAATACTCCCAAGCCAACTATCAGATGCAGGGCCCGCACGCTGTAATCTCCCGCGGCAAGATCAGCAACTACACCTCGTTCGCGCATGACGTTCGCGCTGCGTGGCAGAACGCGCTGATGTGGTACATCACCCGGAAC…
1.2	CADAFUBP00000023	AFUB_000230	0	0	0	0	Afu6g14540,Afu3g03080,	0.00,0.00,	2	Endo-1,3(4)-beta-glucanase, putative	ATGTGCTTCCTCTATGCTTCTCTCCTCCCCGCTCTGGCTTCTCTGGCCTTAGCCTGGGCTCCTCCCTCATACTCAGGGTATACGCTGCAGTGGAGTGACAGCTTTGCTGGCTCATCAGCAACGCTCCCTAACTCTAACAACTGGAACATCATCACAGGGAACCTAGGGGTGAATGGTGAGCTAGAGACATATACTAGCTCAACCGCAAACGTCCAGTTGAGCGGCGGCAGCACACTGCAGCTGGTGCCTTGGAAGGACAGCTCAGTATCAGGCGGATGGACTTCAGGCCGTATTGAGAGCAAGTACACCTTCACGCCAAGCGCAGGGAAGGTAACAATTGCAGAGGCCAATATCCGGTTTGGTAGTAACCCTACCTCAAATAAACAGGGGATCTGGCCG…
1.2	CADAFUBP00009434	AFUB_097070	0	0	0	0	Afu6g09040,Afu6g00450,	1.26,0.49,	2	Probable feruloyl esterase B-1	ATGATGTGGTGGTTTCTTCTGATCGGGCTGGCCTCAGCCGCTGCAACTGCCAGCTCTGCCAGCTCTGCCAGCTTCGAGTCTCGTTGTCAACATTTTCACAAGGAAATCCATCTTCAAAATGTGCATGTGCTTTCTACCACTTATGTCCCCATCGGATCCAACATCCCCATGGTGTATAACCCGCCGATATGCGGTGGGACCGCTAGCTCATCGATCAGCACGATTCAATTTTGCCAGGTTGCGCTGAACGTGACCACTTCGGACAAGAGCCAATTCTTCATGGAGGCATGGTTACCTAGCAATTACACTGGAAGGTTCTTGAGCACAGGGAATGGAGGGTTGAATGGCTGCGTAAGTTACGCGGACATGGTTTATGCTACTCAGTACGGATTCGCGACG…
1.2	CADAFUBP00006000	AFUB_061430	45.8649	41.4256	23.1965	28.8914	Afu5g13710,Afu2g08500,	90.66,0.64,	2	Carboxylesterase, putative	ATGAAAACTGATGTTTGCCTGTTGTTGGCGGCTACTCTGGCCCCCATCGTTGGTGGTTCCTCTTCTGGTCTCATTGTCCACCTCGATTATTCGTCTTATCAGGGATATCATGAGGCCTCTACCGGGTTGAATATCTGGAAGGGCATTCGGTATGCATCGCCTCCTGTCGGGCAGCTGCGATGGCAGCCTCCACGGCCTCCAGTCAAGAATAACAGTCATATCATCCCTGCCGTAGACCCACCTCCTATGTGTCCCCAATCGGGTGCTGCAGGTACTCCTGCCATCTACGGTTTCAACTCGGGACCTGGGGACGAGGATTGTCTGTTCTTGAATGTCTATGCGCCCCCTGGTGCATCCAATCTACCTGTGTTCGTTTGGATCCACGGTGGCGGCTATGGG…
1.2	CADAFUBP00002977	AFUB_030390	0.291333	0.19225	0.847077	0.223898	Afu2g14750,Afu8g04710,Afu2g04480,	0.54,10.40,14.43,	3	Endo-arabinase, putative	ATGTGGGTTCCTCGATCAACATTCTGGACTTTGGGCCTTACCCTGACAGCTGTCTTCGCTTCACCCTTTGAGAAGCGAGCCAGAGGGCCGTGGATGGCAATCAATTCAGACTTTCCGGACCCTAGTTTTGTACAGGATGCAGAAGGGGCATGGTATGCCTTTAGCACAAACGGCAATGGCAAGCGCGTCCAAGTGGCTAGATCCCAAGACTTTAACACATGGACGCTTCTCGACATCGAGGCACTGCCAACGCTTGCAGGGTGGGAGACTGAAATAGATCATTGGGCACCAGACGTTATCAGAAGGAACGATGGCTATTATGTTATGTACTATTCAGGCGAGGCCAAAGAGATGGTGAGGCATCACTGTGTGGGCGTCGCGGTCTCTAAAGACAAAGAC…
1.2	CADAFUBP00005137	AFUB_052480	0.582666	0.965657	0.847077	0.447796	Afu1g15420,Afu6g09317,Afu5g03980,	2.31,Not Found,19.74,	3	LysM domain protein, putative	ATGATGAAGTCCATCCGGTTTCTTGCGTCCGCGCTGGCTCTTTGCTTGGTCGACGCCTATCTGGTGACTCCTCCAGGAACACCTGCACCAGGGGCAGCGTCGGCTTGTAGCGCCTGGGTGCAGGCTTCATACGGCCTGACATGCGACATAATCCACCGTTTTTACGGCATGACTGCGGCCGAATTCGAGGAATGGAACCCTAGCGTCAGTCAGCTTGGTGACGGCTGCACCCTGATCTCAGGCCTCTACTACTGTGTGCAGGTCAATTATATCACCCAGAGTCCAACATGGACCCCGCCCACGACTACGACACGTTCCACCAGTAGCTCAGCCGGGAACGGCGTCACCACGCCGACTCCCACGCAGACCGGCATGGTGAGCAGCTGCAACAGGTTCTAT…
1.2	CADAFUBP00002771	AFUB_028320	150.106	188.041	234.09	237.422	Afu2g12680,Afu7g00370,	0.49,9.13,	2	Putative uncharacterized protein	ATGCGCTTCCTCACATCCATCACCCCCCTCGTCTCCCTCCTCCCTCTCATCCACGCCCTCCCCAGCCCCACCAGCTGCACCACCGTCACCCCGGACATCGCCCGCGTCTCTGAAGCGGACCCAGTAGCCTCCTACCTCCCCGGCTTCCGCATCTCGCAACAAGCCGGCGGCACCAACAAGGAAGACATGTTCGTCGAATTCAACATCACCGCTGGCAGCTGGGGCTGCTCGCTCTCCTCCTTCTTCCCCGCCGGCACGCCGGTCACCACCTCCGGAGCCGCCGCGCCCGTCGAGATCTTCGCCGTGAACGGCCCCCTCAGCCGGTCTCCGCACGGCATCGACGTGTCCTGGGCGTACTGTCCGGCACCCGGGGCGCTGGTCGGGAGTACCGCCTTTGAG…
1.2	CADAFUBP00004716	AFUB_048140	19.669	17.9546	13.1309	19.1156	Afu7g01240,Afu3g00310,	262.64,186.24,	2	Extracellular phytase, putative	ATGAAGACTGTGGCTGGAGTACTTGTCCTTGCTGTCAGCAGCCTGGCTGTAGGCTCTGATGCCACCAAGCAAGCTCCACCAGCCCCCACAGGGAGCAGCTACCCCTCGGGCTTTGACATGACCCGGAGTTGGGCGAATCTGAGCCCCTATCAGGAGGCGGATAGCTTTGGCGTGCCGAAAGGAATGCCGCACGGCTGTGAGCTGTCCCAAGTTCATGTGCTGCACCGCCATGCCGAACGCTATCCGACCCCGTATCCCTTGGATGGGCAGGGGATGGAGGATTTTGCCGCGAAATGGAGCAATTACACCAAGAGCCTTCATCTCAAAGCCCCCGCCACCGGTCCTTTGAGCTTTCTGAACGACTGGGAATACATTCTAGGGGAGGACACTCTCCTGGCA…
1.2	CADAFUBP00007423	AFUB_076190	3.32226	6.90781	0.816612	6.14926	Afu8g06980,Afu6g10130,	0.86,9.82,	2	N,O-diacetyl muramidase, putative	ATGATGTTGCTGGATCTAAAGCAGGTTGCGGCCGTCCTCCTGGCTTCGGCCTCCCTGGCCCAGGCCGCCGTTCAAGGCTTCGACATCTCCCACTACCAGTCCAACGTCAACTTTGCGGCGGCGTATAACTCCGGTGCTCGCTTCGTCATGATCAAGGCCACCGAAAGCACCACCTACACCGACCCTTCGTTCTCCAGTCATTACACTGGTGCCACCAATGCTGGTTTCATTCGCGGTGGCTACCACTTCGCCATCCCTAACGCCAGCAGCGGCGCCGCTCAGGCCAAGTACTTCCTTGCTCACGGAGGAGGCTGGTCAAACGACGGCATCACCCTCCCCGGCATGCTGGACATCGAGTACAACCCCTATGGCGCCACATGCTACGGACTTAGCGCCTCC…
1.2	CADAFUBP00002387	AFUB_024440	0.291333	0.19225	0.469857	0	Afu5g13710,Afu2g08500,	90.66,0.64,	2	Carboxylesterase, putative	ATGGTGATCTCAACGAAGTATATATTTGCCCTTTGCGTCCTCTTGCTGACCTTCTCACTCTCTAGCGCCTACGAAGATCCCCTCGTCGAGCTCGACTATGGGCAGTTCCAGGGCAAATATGACTCTACGTATAATCTCTCATACTTCCGCAAGATCCCCTTTGCGGCGCCTCCAACGGGGGAGAACCGGTTTAGAGCCCCTCAGCCACCTCTAAGGATCACGCATGGCGTCTATGACACTGATCAGGACTTTGACATGTGCCCGCAACGCACGGTCAATGGCTCCGAAGACTGCCTCTACCTTGGCCTGTTCTCACGACCGTGGGATGCTACAGTGGCTCCCTCGTCTGCTTCTAGACCAGTCCTGGTAGTCTTCTACGGTGGTGGCTTCATCCAAGGC…
1.2	CADAFUBP00007363	AFUB_075590	0.582666	0.965657	0	0	Afu1g12560,Afu8g06830,Afu2g14540,Afu3g03870,Afu6g09540,	252.55,22.70,10.26,4.19,0.18,	5	Endoglucanase, putative	ATGAAGCTTACTGCGTCTATTCTTTTCTCGCTGGCGAGCGTCACCCCGCTGGTCTCGGGGCACTACGTTTTCTCCAAGCTCATTGTCGACGGTAAACCGACCCAGGACTTTGAGTACATCCGCAGGAACACCAACAACTACATGCCGACCCTCCCCTCCGAGATCCTCAGCAATGACTTCCGCTGCAACAAGGGCTCGATGCAGTCCGCCGCCAATACCAAGGTATACAAGGTGGCCCCCGGCACGGAGCTCGGCTTTCAGCTTGCGTACGGCGCCGAGATGAAGCACCCGGGTCCTCTGCAGATCTACATGTCCAAGGCTCCCGGCGACGTCAGGTCGTACGACGGCTCCGGCGACTGGTTCAAGGTCCACCAGGAAGGGCTCTGCGCCGACACCTCC…
1.2	CADAFUBP00001788	AFUB_018330	74.7937	55.346	114.874	27.1767	Afu2g17330,Afu2g01250,	28.55,30.54,	2	Serine peptidase, putative	ATGCGGACTGCTGCTGCTTCACTGACGCTTGCTGCGACTTGTCTCTTTGAGTTGGCATCTGCTCTCATGCCCAGGGCGCCTTTGATCCCTGCGATGAAAGCGAAAGTTGCCTTGCCCTCTGGAAACGCGACATTCGAGCAGTATATTGATCATAATAACCCCGGTCTGGGAACATTTCCCCAGAGATACTGGTATAATCCGGAGTTTTGGGCCGGTCCTGGCTCTCCTGTGCTTTTGTTTACACCGGGTGAATCAGATGCTGCGGACTACGACGGATTCCTGACCAACAAGACGATTGTTGGACGCTTTGCCGAAGAGATCGGGGGCGCGGTTATCCTGCTTGAGCATCGCTACTGGGGAGCCTCATCACCTTATCCCGAGTTGACCACCGAGACGCTC…
1.2	CADAFUBP00004542	AFUB_046310	0	0	0.346755	0	Afu3g02090,Afu1g16920,	0.19,4.01,	2	Probable exo-1,4-beta-xylosidase bxlB	ATGGCTCACATCACGTCATGGCACTATGGCAATGCCATCGCCCTCTTGGTCTCTCTGGCCCCTGGGGCTCTATCCCTGAACACCTTCCCGGACTGCAGCAGCGGCCCCTTGAGCAAGCTCGCTGTCTGTGATACGTCCCTCGACGTGACCACTCGTGCTCAGTCACTGGTGAACGCCATGACTTTCGAGGAGAAAGTCAACAACACGCAATACAACTCTCCTGGTGTGCCGCGTCTCGGTCTACCCGCGTACAATTGGTGGAGCGAAGCATTACACGGCGTAGCAGGATCACCGGGCGTCGAGTTCGCCGACAGCGGCCCATTCAGCTATGCCACCTCATTCCCCCAGCCTATTCTCCTGGGTGCAACCTTCGACGACGACCTGATCAAACAAGTCGCC…
1.2	CADAFUBP00005385	AFUB_055000	67.3113	87.7535	92.4411	92.9042	Afu6g14060,Afu5g07450,	401.41,1076.25,	2	Putative uncharacterized protein	ATGAACCTTCGTTCGTTCCTCCTCGGCGGTGCCGTTGCTCTGGGCGCCAAGGCATTTCTAGTCGTCCCGAAGATGGAGGGTGATATTATCGCTCCACAGGGTGATTTCACTGGTTTCCATCCCTTGGAAGCCTTCACTGCTCAGCAACAGCATGTCGAACTTATTTGCAACGAGTGCCCGTTCCGCGAAGTGAACGAGAATGGAGATGTCAGCTGGACTGATGGCTTCCTCACTTCTCTGGCACTGAACTTTTCTATCGAAGATGGCGCTTTGCTGGTCAATGGTCATCAGATCTTCCCACCCCCTCCCCCTTCCATTATCACTGCCGTTCAGCGCCGGGAATCTGACGGAGCAGAGTCTGACCCTGTCTCATTGGGATATGCGGTCGAGTTCATGCCT…
1.2	CADAFUBP00002039	AFUB_020900	374.276	312.742	351.903	421.974	Afu2g03830,Afu3g00710,	1111.98,94.84,	2	Allergen Asp F4	ATGCAGCTCAAGAATTCGATGCTCCTACTCACGGCGCTGGCCGCTGGCTCTTCGGTCGCCCGTTTGCACGGCCACGAGCGCCGCCACCTCCACCATGCGGGTGAGAAGCGCGAGGTCGGCGACACTGTCTACGCTACTATAAACGGTGTCCTCGTCTCGTGGATCAACGAGTGGTCCGGCGAGGCTAAGACCTCCGACGCTCCCGTCTCTCAGGCTACTCCCGTCAGCAACGCTGTGGCTGCCGCCGCCGCCGCTTCTACTCCGGAGCCCAGCTCTTCCCACTCCGACAGTTCTTCATCCTCCGGCGTCTCCGCCGACTGGACCAACACCCCTGCCGAAGGCGAGTACTGCACTGACGGCTTCGGTGGCAGGACCGAGCCCAGCGGCTCCGGTATCTTC…
1.2	CADAFUBP00001444	AFUB_014730	3.5989	2.26616	4.46695	7.34088	Afu3g11650,Afu1g13860,Afu1g15180,	22.28,1.90,35.23,	3	Putative uncharacterized protein	ATGAATAGCTTGTCGTGGGCCGTCTTCTTCATCCTCCTTATACCCCTTCTTGTCATCAGACTACGAAAAGCGCTGGCCTCATATTTTCAGAAACCAGCCCAGCATGCAGGCTGCACTGATGTCAAGCGCATGGCGCCATACCCAGCCCAACCCATCAGAGGAAGGGAGCGATACCGGGTCATGATGGACATCCGGAAGCTGGACGTGGAGAACTGGCTCACAGTCGACAAGAACTACATGGACGAGCATCTTGTGCGGAGTCGACTGCTGCAGGAGGAAAGGGAACAGGTTCTCCAATGTCTGCCAGAGTCGTACGATGCTTGTCTCGAAGCGCTGGAGGAAGTGGTTGAGTTTCTTTGCCAGCGATTTCCGCACATATTTGAGCGGAAGCAGTCCGGG…
1.2	CADAFUBP00005879	AFUB_060160	0.582666	1.36238	0.37722	1.36743	Afu5g13780,Afu5g12490,	6.67,1.21,	2	Stress response protein Rds1, putative	ATGAATTGGAGACACTTTCTGCTGATCAATGTGCTGGGTGGGCTACCTTACACCTTCGCAGGCCCTAATGTGAGGAGAGCCGACGGCCCTAGTTCAGAGCCACCTATTTTGAGCCACACGACCTCGTTACCGCACTCTTCCTATACCGCGACCCCCACGACCAGTGGAGCCGAGCGCGCCAGCTCCGTTGGTTCTGGGATCTCGACTTTGGGGCCGGCTCCAGGAGCTACCAGCTATCCAAGCGATGGAAAGCTCCATGACCTCCAGCCGGCTCCTTTTACGCCGGCAGGCGGCGTTGGGACGAACGGCACAACTCCTATCTCCAACGCAAAAAGCGACTTTGATTATGAATCACTGGTAGGTTTCTATCGATTAGCTGGGAGAACAGTAGCTGACCGC…
1.2	CADAFUBP00002943	AFUB_030040	73.7767	132.106	51.7174	71.2933	Afu4g14120,Afu2g09380,Afu2g14420,Afu4g03210,	0.70,1.00,17.57,0.14,	4	Cutinase, putative	ATGAAGATATCGGCTACTGCTGTTGTCCTCCTCGCTGGGCTGGCTGCTGGTGCACCCACCAAAACCATTCAATCCAAGTTTGAGAAGCGTCAGTTCGGCACCGGCACTGATGGACTCGGTGCTCTGGCCTCTCTCTTCCCTACCTTAGGCGGTGGTGGCTCTTCCACCTCGTCTGGTCTTGGTGCCTTGGCCTCGCTCATCCCCGGTCTAGGCGGCTCCTCCTCTGGAAGCGGCTTCAGTCTTCCGGGATTCACCTTGCCTACCTCCATCCCCGGCCTGGGCAGTCTAGGTAGTCTGGGTAGCTCCGGCTCCTCCGGCGCCTCTGGTCTTTCGGGACTGAGCGGACTCGGCGGACTCAGCGGTCTCAACGGGCTGGGCTCAAGCACCACCGGTTCCAGC…
1.2	CADAFUBP00007466	AFUB_076620	0.612067	0.915999	0	0	Afu6g10580,Afu6g14010,	23.83,0.99,	2	GPI anchored CFEM domain protein	ATGCACTTCTCTCGTACTTCCCTCATCCTCTTCGCTGCTGGCCTCGCCAGTGCGCAGCTACCAAATGTCCCCGGCTGTTCTCTGGATTGCTTCGTCGCTGCTCTCTCCGCTGACGGATGCTCATCCTTAACCGACTTCGCCTGCCACTGTCAGAAGCCTGAACTCGTTTCGAACATCACGCCTTGTGTGCAGAGCGCCTGCAACATTGCCGATCAGTCTTCTGTTTCCGTTGCTGTCGTCTCCCAGTGCTCTGCTGCCGGCCACCCAATCTCTGTGCCCCCTGTTGGCGCTGCCAGCACCACAGCTTCGGAGACAGCCACCACTACGGAGTCATCAACCCAGACCACAACTGGCACCTCATCCACTGCCTCTAAAACCTCCTCCTCGGCAGCCTCTTCA…
1.2	CADAFUBP00006524	AFUB_067050	1.50077	0.0640834	0.346755	0	Afu5g11410,Afu4g09940,	23.70,0.70,	2	Polysaccharide deacetylase family protein	ATGGTTTCTTCTCTCTTCTGGGCTATGTCCGTTCTTTTCCTCTCTGTCTCAAACCTTGTTCACGAAAGCTGGGCATCTCCTCTGAACGGGACCATCGGAAAGCGAAACTCCCTTGTGCCCTTCGGAGCCATCTTGGACAGATGCGTCATTCCTGGTACGGTCGCTTTGACCTTCGACGATGGACCGTTCGTGTACACTTCCGATCTCCTGGAACTCCTCAGTGCATACGGTGCGCGATCGACCTTCTTCCTCAATGGCCAAAATAAAGGGAGCTTTCACGGTGATGCAGCTGTCGTGCGGCGCATTTTCGAAGAAGGCCATCAGGTTGGCTCGCATACCTGGGGCCATCCTTATCTGACCTCATTGGACTATCCTGCCATTGTCGCGCAGATGACCCAA…
1.2	CADAFUBP00004793	AFUB_049010	450.945	392.5	296.237	335.555	Afu3g14910,Afu5g00540,	1.68,1.80,	2	FacC-like extracellular signaling protein, putative	ATGCGAGTCTCCCTCTTTGCTATCATCACAGCTCTAACATGTGTGATTGCCAAAATCCCCGACTCTCCACGATTCGACCTCACCAAACCGTCGTATGACCTCTGGCGGAACAAGAAAACCGCCGCCAAAACCGTCCAACAGTCATTCACCTTTGACAACGTCAACCGCCGCCTGTTCATCGTAAACCGTCGCGATGGCTCCGCCCTCGACTCAGGAGACTTGACAATCAGCCAACTCGACTTCTCCGGAAAGGTCCTCGGCTCAATGCACCTGCTCGGCTGCGGCCACGGTGTGAACATCGCCGCGGAACCAATCGGAAGCGATACGTATATCTGGAGTGAAACCGACGCTGCAGCCAGCGGATACGGGACAGCATTGTGGAAGTTCAAATTCCAGAAT…
1.2	CADAFUBP00001467	AFUB_014960	1.47136	0.64524	0.346755	0.919636	Afu1g15420,Afu6g09317,Afu5g03980,	2.31,Not Found,19.74,	3	Putative uncharacterized protein	ATGGGACTTACTTCGATTCTTATTGCTCAAGTTCTCTTCCTAGGTGCGGCCAACTCGGCTGTCGTCAAAAGATGGCCCTGTAGCGTCTCTCCGACTGGCCCAACCGACCCAAGCGTCGCTAAAAATTGCGGCTATTGGGTTAATGATGTTGCAAAGAATGACCAGTGTGCTGACCTAGAGGGGTACTTCGACATTTCAAGGGAAGAGCTGGTGAACTGGAACCCTTCTCTCAAGGAGAACTGTCGGCTTCAGAATGGCCATTCCTACTGTGTTGCTGCATCAGATTTGACGACGCGGTCCACAGATTCAGCCGAAGAAGCGAGTCGTATGGACATGGCAACTGGAGTTGAGGCTGCCGATCTGCCCTCTCCCACGCAGGGCGGTTTGGCTGCCAACTGC…
1.2	CADAFUBP00000397	AFUB_004040	279.486	159.608	172.602	249.195	Afu1g03630,Afu5g10010,	908.58,1059.61,	2	GPI anchored serine-threonine rich protein	ATGCGTTTCGTCACCGTTGCTATCTCTGCCCTTGTGGCCATGGCTTCCGCCTACACTCAGCCCGACTACTCTAAGCCTCCTCAGGGCAATGCCATCCTGAAGCCCGGTCTGAACGAGCAGGTTCCTGTCGGCAAGCCCTACACCATTACGTGGGATCCCACCACTGAGGGCCCCGTCTCTCTGGTCCTCCTGCGCGGCCCCAGCACCAATGTCGTTCCCCTCTCCACCATCGTTGAGTCGATCCCCAACACGGGCTCATACTCCTGGACTCCCAGCACCGACCTCGAGAACGACGTCACCCACTATGGTCTCCTGCTTGTCGTTGAGGGTACTGGTCAGTACCAGTGGTCAACTCAGTTCGGCATCTCCAACCCCGGGAAGGCTGCCGACACTCCTGCT…
1.2	CADAFUBP00008246	AFUB_084710	4.45819	4.84712	1.63322	2.28707	Afu4g09380,Afu8g01900,Afu6g12140,Afu6g00560,Afu4g07950,Afu1g17260,	17.05,22.52,2.15,178.61,16.89,1.76,	6	Putative uncharacterized protein	ATGCTCGTCTCATCGACATCAGCATCAATTGCCGTCGTGCTGCTGTTAACACAATGGACGGGTTCCACGATCGCCGCACAGTGCTACTTCTCCGACGGCAGTAAAGCAGACAGCAGTTTCCAGCCCTGTTTCCCAGACCAATATAATAGCCCCTGCTGCGCGAATAACAAGCCCAAGGGCATGGCCAACGACCTCTGCTTAACGAGTGGACTGTGTCTGGCACAGATGCAGGGCTTCGCAGGGATGATATATCAGAATGGGTGTACCGATCAGACCGGGAAGAGCAGCCAGTGTCAGGCGATTTGTTCTGGCTCTACGTCGGGCGGAATCCACCTTCTCCCTTGCCCAGCCAAGGGTACTAACAAGTGGTGCTGTAGCATCAACGGGACAGACTGCTGC…
1.2	CADAFUBP00000501	AFUB_005070	0.306033	0.773407	1.60152	1.14353	Afu7g06150,Afu1g04730,	4.59,2.00,	2	Probable xyloglucan-specific endo-beta-1,4-glucanase A	ATGAAGCTTAGCCTCTCTGTCGCCCTCTCGCTCGCCGCAGCGACTGCCCAGGCAGCCACCCAGTTCTGTGACCAATGGGGCTCGGTCACCGAGGGCAACTACATTCTTTACAACAATCTTTGGGGTCAGGCCCAGGCCACGTCTGGCTCCCAGTGCACCACGTTCGAATCTCTTTCGGGCAACACGATCGTCTGGAACACCAAGTGGTCTTGGTCCGGTGGCCAGGGCCAGGTGAAGAGTTTCGCCAATGCCGCTCTGCAGTTCACCCCCAAGAAACTGAGCAGCGTCAAGAGCATTGACTCGACTTGGAAGTGGAACTATTCTGGCTCCAACATTGTCGCCGATGTTGCCTACGACATGTTCCTCAGCACGTCCCCCGGCGGCGACCACAACTACGAG…
1.2	CADAFUBP00008111	AFUB_083340	5.02616	19.7868	5.99962	8.72844	Afu8g04210,Afu1g01310,	1.27,0.00,	2	Triacylglycerol lipase, putative	ATGCACCTGAACAATCTTTACGCCTTGGTTCTGCTACTACTTCCTGCTGCATCCGCCCGGAAGTCTGTTGTAGACCTTGGCTATACACAGTATCAAGGCCATGAGCTCTCCAACGGCATTGTACAGTGGCTGGGCATGCGTTATGCTGCCCCTCCTGTCGGACAGTTGCGATTTGCTGCCCCACAGGATCCGCTGCCAATAAAGGGTGTTCAAGAAGCAAATAAGCACGGACCCATCTGTATCCCAACTGGGGAATACCCTGTGGGCTCTACTAAATCCGAAGATTGCCTGTTCATCGATGTGTATGCCCCAAGGAATGCGTCCAACCTCCCTGTGTTCTTCTGGATACAAGGTGGTGGGTTCAACTCCAATTCGAATGCCAACTACAATGGAACTGGG…
1.2	CADAFUBP00001304	AFUB_013250	24.5802	24.1842	24.238	22.5702	Afu1g13760,Afu4g00490,Afu4g14350,	11.71,1.75,15.01,	3	Cell wall anchored protein, putative	ATGACCATGGTTTTAAGAAGGCACACCAGGATGCCTGTGCTGCTTATAGTAATACTCCTGCTCGCCGTATCGCTGGCAAGAGGAGCATCAAACGCCACGGGAATTGATCCCGTGGACAATTACTGTTCAAGGGTGTACCACCAGTCAACAGTGAAGAATAGGACTCTGTATATCGACGGAGGATTGGAAGTCTTCGTGGAGAAAAACAACAACGGAACGGCAGAAGGCGCTCGAGTTTTTGGATATAACACCGGCTTGATCGAGGTCGACCTGACGTCTTCCTGGGACTGGAAACGGAATATCTCGATCCGGGCTACCTCGAAGAGACCGAATCCCAGAACTGGTGCAGATCCGCCCGTGGTTGTTCGCGGGGCACTGTATGCGGGAGGGCCATCGGAC…
1.2	CADAFUBP00001726	AFUB_017690	0	0.0640834	0	0	Afu2g00630,Afu4g14700,	0.83,1.37,	2	GDSL lipase/acylhydrolase family protein	ATGCATCGGTGGCAATTGCTTCTAGGGCTTGTTTTTGCAATCGAAGCAGCTTCAGCTCATCCTCGATCATGGGGACCCAGAAAGTTCACCAGTCTTGTTTCCTTTGGCGATAGCTACACCGACCAATCGCGGCTGAACTACTTTGGCTCTCATAACGGGTCAGCTCCACCTATTGGCTGGGAGCAGCCTGACAGCAACAATACCGCATCAGGTGGTTATGTCTGGGGCCACTATGTCTCGCAATACGCCGATGTGAACCTGTACAACTACGCCGTCAGCGGCGCCGTATGCTCCAACGAGATCACCCCACGCACATTCTCTTCCATCAACGCTCCTTTCCCTTCTGTTTTGGAATACGAAGTGTCCGCCTTCCTGGCTGACAGCAAGCATAAAGTCTCT…
1.2	CADAFUBP00008920	AFUB_091730	0.903399	1.03415	0.37722	0.447796	Afu7g06150,Afu1g04730,	4.59,2.00,	2	Endoglucanase, putative	ATGAAGACCTTTGCGATCCTTGGAGCTTTCTTCTCCTCTGCCCTCGCTCAAACTCTCTGTGACCAGTATGCCACCTACAGCAACGGCCGCTACACCGTCAACAACAACCTCTGGGGCATGAGCTCTGGCTCCGGCTCCCAATGCACCTATGTCGATAGTATCTCCAACTCGGGCGTAGCCTGGCATACGACCTGGACGTGGTCCGGCGGCGACAACCAGGTCAAAAGCTACGCCAACTCTCAGGTCTCCCTGACTAAGAAGCTTGTCAGCCAGATCAGCAGTATCCCCACCACCGTGCAGTGGAGCTATGATAATACCAACACCCGCGCCGACGTCGCGTACGATCTGTTCACAGCTGCGGATCCCAACCATGTCACCTACAGCGGGGATTATGAACTG…
1.2	CADAFUBP00004076	AFUB_041600	1.18003	2.52469	1.19383	1.36743	Afu3g07520,Afu2g00430,	1.06,0.37,	2	Exo-beta-1,3-glucanase, putative	ATGGCGTCTTTTCCTGCGGTTGTCTGTGTGTTTACTTTGTTTCTTCTTCCAACACGCATCTGCGCAACTACGCTGGACAAGGAACCTGGAGACTTTTACTTTCCACTCCTAACATATGTTCCTCAGCTACTTGGAATCCCTTTCACAGTCCAGGACGACACTCCACAATCATGGCACAATCCTGCTACAAATGTTACCCACCAACCAAAACAGCAGAGCTCATCTTGTACAGCCGCTGGGACCGGCTCATCAGGATTTTGGTACGAAAAGATAACCCACAACGGCCAATCCTCGTTTCTGAGCACGGAGGTGAAGAAGAACTACCCAGTCTTTCGTAATGTAGTCAAAGATTTCGGTGCCGATAACACCGGTCAAAATGACGCAGCTGGTGCTATTCAA…
1.2	CADAFUBP00001713	AFUB_017560	124.562	59.2718	65.2358	94.4827	Afu6g09865,Afu2g00500,	34.49,358.37,	2	Putative uncharacterized protein	ATGCTCTGGACTCTACTACTTGCTGCCCTGCAGGGACACGTTGATGATATAGGTCTGACAAGGTCAGCCTTGGGTCTGGCTGTCACGGCCAGTTCCATCACAATCAGCCCATCACCCACCAGCGAGCCATCAACGACCAGTGGCCAGTGGCTGATAATCTCCGGCACGTCCATCTTTTGGCCCACATATACCGACTACTTCTATGGGCCAACAACCGGCCCCGAAGCGCCGGTTGTAACCTGCAACGCGAAATGGGTTGAATATTATGGCCGGTCCGACGGATTACGCTCGCTGGGCCCCACGGGCACGAGTATCACCTTTGACCCATATCCAACCAGCGGGGGGGCCTGCAGAACCTCCTCGTCGCTAGAGGGCTACTCGGATACTCATACAGGACCT…
1.2	CADAFUBP00001182	AFUB_012030	204.692	328.878	178.484	148.659	Afu1g12560,Afu8g06830,Afu2g14540,Afu3g03870,Afu6g09540,	252.55,22.70,10.26,4.19,0.18,	5	Endoglucanase, putative	ATGTCTGTCCCTAAGATTGCAGCTGCTCTTCTCAGCTCGGCCGCTCTGGTCGCTGGTCACGGTTTTGTGACGGGTGCCGTTGTTGATGGCAAATACTACACTGGATACCTTGTCAACCAATACCCTTACATGAGCAGCCCTCCTGACAGCATCGGTTGGTCTGAAACCGCTACCGATTTGGGTTTCGTCGACGGCAGCGGCTACTCTAGCGGCGACATCATCTGCCACAAGGATGCTAAGAATGGTGCCATCTCTGCCGAGATCAAGGCCGGTGGAAAGGTTGAATTCCAATGGACTGAATGGCCTGAATCTCACCACGGACCGGTCATTACCTACATGGCCAACTGCAATGGTGATTGCGCCTCAGTTGACAAGACTACTCTGGAGTTCTTCAAGATT…
1.2	CADAFUBP00000073	AFUB_000740	0	0.19225	0	0	Afu6g10580,Afu6g14010,	23.83,0.99,	2	GPI anchored protein, putative	ATGCGTGTCGCTGTTGCTGCTGTTGTGCTCGGTGCCGGTGCCATCACCAGCGCCCAACTATCCAGCATCCCACAATGCTCTCTGAACTGTCTCACTTCGGCCCTGGGTTCAGACGGCTGCTCTGAGCTGACGGATTTCGCCTGCCATTGCCAAAAGTCAGGCCTTGTGGAACAGGTGGTGCCCTGCGTCAAACAAGCTTGCGATGTCGCGGACCAACAAGCCGTTTCCAAAGTCGTCGTGTCTTTGTGCTCTGGCGTTGGCCATCCGGTCTCTGTGCCCCCCGTGGACGCATCGGCTCCCACATCGACTGCTGCAGCCAGTTTTCCAACCACAGCAAGCAGCTCCAATTCCACCACGGTCAGCGGTTTGGGCGGAAGCTCGCGGACTTCGTTTGCGGCC…
1.2	CADAFUBP00007567	AFUB_077630	0	0.128167	0	0	Afu6g11610,Afu6g07070,	0.22,0.96,	2	Probable 1,4-beta-D-glucan cellobiohydrolase B	ATGCTGGCCTCCACCTTCTCCTACCGCATGTACAAGACCGCGCTCATCCTGGCCGCCCTTCTGGGCTCTGGCCAGGCTCAGCAGGTCGGTACTTCCCAGGCGGAAGTGCATCCGTCCATGACCTGGCAGAGCTGCACGGCTGGCGGCAGCTGCACCACCAACAACGGCAAGGTGGTCATCGACGCGAACTGGCGTTGGGTGCACAAAGTCGGCGACTACACCAACTGCTACACCGGCAACACCTGGGACACGACTATCTGCCCTGACGATGCGACCTGCGCATCCAACTGCGCCCTTGAGGGTGCCAACTACGAATCCACCTATGGTGTGACCGCCAGCGGCAATTCCCTCCGCCTCAACTTCGTCACCACCAGCCAGCAGAAGAACATTGGCTCGCGT…
1.2	CADAFUBP00008662	AFUB_089110	111.534	132.131	111.879	120.796	Afu2g15840,Afu7g02570,	94.27,160.38,	2	NIMA-interacting protein TinC	ATGGGGTCAAGCGTCCAGAGCCTGACCCTCTCCATTCTGCTCCTGTTATTGCTATCGGAGAAAGCCCACGCCTTCGGTGCTGGCAATATCGCATCAATTTCGCAAGTCGAGGGTCAAAATTGGCGCCATGGCGATATTGAAGATACGTTGTTAACCTTGTTCTTGGCCCGTGCAGCTGGTGGCCGTAAATTTGGCAAGCTCGATGTGCAGCGCGTATATTTTGGAAATTGGCTTCGCGATTATAGCCAGGCTGTGGATGTCGGCACCCTGAAATATGTCAGTGCCGAAGCTATTCGCATACTTATATGGGTTTTGGGATTCCTTAGTTTTGGCTACGGAACCAAAGAGTTTGAGGTGACCACTGAACGCCTAGGTTGCTATGACCCTACTGAGCATATC…
1.2	CADAFUBP00007812	AFUB_080210	0	0	0	0	Afu8g06030,Afu1g00650,Afu7g08510,	3.91,0.00,1.66,	3	Alpha-1,3 glucanase/mutanase, putative	ATGTACTTCGGTGTCTTGTTGATTGTCCTGATCGCAGGTAGAGGGCATGCCGCTGCTGTTTTCGCCCACTTTCTACTATCCAACTCGGCTAACTTCACGAGTGCTGACTGGGTAAAACACATAAGATTAGCCCAAGATGCCCAGATAGACGCTTTCGCGTTGAATATCGCGGCAAGGGACGCTACTAACGCTCAATCAATACCACTGGCTTTCGAAGCCGCCCAGGCCGCTGGGTTTAAGATTTTCTTTTCCTTTGACTATGTCGCCCGCGGACCATGGAACCAAGGTGACGTGACTGAGTTGTTGTTGAGATACAAAGTGAATGAGGCATACTATAGGAACAATGGCCGTCCGCTAGCATCCACCTTCGAGGGCTCGGAGAACGCAGAGGAGTGGATA…
1.2	CADAFUBP00002468	AFUB_025250	0	0.128167	0	0	Afu4g14120,Afu2g09380,Afu2g14420,Afu4g03210,	0.70,1.00,17.57,0.14,	4	Probable cutinase 1	ATGAAGTTTGCACTCCTCTCCCTCGCGGCCATGGCTGTAGCCAGCCCCGTGGCCATTGACGTGCGGCAGACTGCCATTACGGGGGATGAACTTCGGACTGGTCCCTGCGAGCCCATCACTTTCATCTTTGCCCGGGGCTCCACCGAGCCTGGTCTTCTGGGGATCACCACCGGCCCCGGAGTCTGCAATGCTCTCAAACTCAGTCGTCCAGGCCAAGTGGCCTGTCAAGGCGTTGGACCAGCCTATATCGCTGATCTTGCCTCCAACTTCCTTCCACAGGGCACGAGCCAAGTTGCTATTGACGAGGCAGCGGGTCTCTTTAAACTCGCTGCATCCAAGTGTCCGGACACAAAGATCGTCGCTGGTGGATACAGTCAGGGAGCAGCTGTCATGCACGGT…
1.2	CADAFUBP00000877	AFUB_008960	107.871	81.2198	65.9787	59.9774	Afu1g03040,Afu1g09510,Afu4g06700,	199.69,453.15,206.64,	3	GPI anchored serine-threonine rich protein	ATGCGCTACTCCACCTCCGCAATCACTCTTCTCCTCGCCTTGACCGGCTCCACTCTGGCGCAGCAGACAACCGCAGCAGCAAGCACTGGCTCTTCATCCACGAAGCAATGCGCAGCCCAAAACATCGTCGACGCCTGTCTTGAGTCCATGAAGCCCCAGCTCGACGCCTGCGGCCCGAACGATTGGAAATGCCTCTGTGAACAGAGCATCAATGTTCTGACATGCTACAACAACTGCCCCGGACACCCCGACAGCTTCGGCGCCGAACAGAGCAAAACGTCCTACTGCAATGCGGCCCAGGCTTACTCGCCTTCGAGCACTTCGACGACCGGCACGGCTACCAGGGCGTCTTCTGCGACCCAGACAACGGAGACGGCGGCTACCACGACCACCACCTCG…
1.2	CADAFUBP00009452	AFUB_097250	0	0	0	0	Afu4g01030,Afu1g11260,Afu6g00270,	0.37,2.01,2.01,	3	Putative uncharacterized protein	ATGGTCAAGATCGCTATTCTCCCTCTTGCTGTTCTTGCTGCCTTGGCTCCCTTTGCCGCCGCAGATAACTGTAAGACTGGGCTCAACTACTGTGGTTATAACCTGCTGAACATTGGCAACTACGCAGCCCAGGTTAATGGCGCCCTTGAGGCTGCCGGCCAGCCAACCGACGACGCGCACATCCGCGAATCCCTCTTCCACTGCAATGGTGGCAGCAATGGTGATATCTCCTTCATCACCTACTGTGGCGGCGGCTGCAGCACTGATGGTGGCTCTGGCCGCAGCGACTACTGCTGA
1.2	CADAFUBP00008182	AFUB_084050	0.597366	0.512667	0.37722	4.11406	Afu4g04010,Afu8g02530,Afu3g13880,	0.67,5.90,0.70,	3	Extracellular lipase, putative	ATGCATCTCCTCCGGGTTGTTCTGCCGCTTCTGTCCCTTTCACCCGCTGGCCTGGCGGCTCCGGCCTCGCCAGCTGCGCCTACCGTCACGATCGCATCTCCCGCTGCCACCATTGTTGGGTCGTCCGGGAAGGTAGAGAAGTTCAACGCCATCCCCTTCGCCCAGCCACCCACGGGCCCCCTGCGTCTGAAGCCTCCCCAGCCAATACAGAAGCCCCTGGGCACTATTGACGGCACGGGTAGCGCCAAGTCGTGTCCTCAGTTCTTTTTTTCGACGGACAACAGCGAGTTTCCGGGGTCCGTCGCCGGTCTCTTGGCCAACCTTCCCCTCTTCCAGACCGTGACAAATGCTGGAGAGGATTGCCTGACCCTGAATGTGGCGCGTCCGTCCGGCACAGCT…
1.2	CADAFUBP00003100	AFUB_031630	279.11	419.444	245.689	304.003	Afu3g01220,Afu2g15950,	0.20,64.44,	2	Extracellular aspartic endopeptidase, putative	ATGCATTCACTACAGTCTTTTCTCTTCCTGCTGCTCCTTGGCTACGGCGTGTTCGCGGCACCAACGTCGCCACAAGCTCAATCTCAGGGCAGGTCCTTCAAGGTTGAGCGGATCAAGCGTGGAAACTCCATTCACGGTCCGACTGCTCTACGCAGAGCCTATCGGAAGTTTGGTATAGTTCCTACGACCTTTGGCGTCGATCTGTCGGACTTTGTGCCTTTCAACACGACATCTATCTCAGGCACAGCTGCCAATCTCGTAACCGATGTCCAGGAGCCAGAGCAGACCGGTGCAGTCAGTGCGCAATCTGTCCAGAACGATGCGGCTTTCGTCAGCCCTGTGACGATCGGTGGGCAGAAAATAGTGATGAACTTCGACACCGGCTCAGCAGACTTCTGG…
1.2	CADAFUBP00005538	AFUB_056560	71.7574	61.6623	71.5531	56.651	Afu4g13670,Afu5g09020,	239.26,104.60,	2	ER membrane protein (Wsc4), putative	ATGGTTTTCGACTTGAGTTTTCTGCTGTTGGCTTCACTTGCATCGCCAGTTGCTTCCGCTATCACCTACTGCTCTTCCGTGAACACTGGTTCTTCGTACTCTGCCAACATCAGCATTTATCAGTCGAATGGACTCTGCACGGACACCTGCAACGCTGATTATGCCTTCGCAATCCTCCAGGGGAAACAATGCTGGTGCTCGAACATAGCACCCAACAAAGCTACGAACACCGACATTTCCGATTGTGCCGTAGGATGTCCGGGATATCCGACAGACAGTTGCGGAGATGCCTCTAAGGGCCTGTATGCTTATATTCAAATGTCTTTACATAATCCTTCGGGCACAGCAGCTGCTCCATCCTCGACAGACTCGACAAAGTCCACGTCCGACAAATCCAAA…
1.2	CADAFUBP00007750	AFUB_079490	0	0	0	0	Afu1g01220,Afu1g01300,	0.22,0.37,	2	GPI anchored protein, putative	ATGAAGTTCACTATCTGGTCGAGCTTACTGGCACTGCCAAATGCCCTGGCACACCCTCGCTCCGTCCAGGAACGCAGCAACTTCGCTCATCCAGGACTCCTCCACACAGCCGCCGACTTCTCTAGAATCACGAGCAAGGTCAACAGTAAAGCAGAGCCATGGTTCACCGGATGGAACAAGCTGTCCAGCAGCTCGTACCGATCGCTGAGCTACAACGCCAATCCACAGGCGGTCGTGTACCGCGGCAGCGACGGGACTCACTCGGAGAACTATGCGTCGCTGTATAGGGACATTGCAGCGGCCTATATCACAGCCATCTACTGGAAAGTGACCGGTGACACGGCGTACGCAGACAAAGCAGTCAGCATCCTCGATGCCTGGGCTGCCACCCTAACGGGG…
1.2	CADAFUBP00001777	AFUB_018220	71.8042	34.3685	57.6398	31.3503	Afu8g04370,Afu2g01140,Afu3g00880,	1321.33,58.63,1814.87,	3	GPI anchored cell wall protein (Dan4), putative	ATGAACCGCTTAATTCGCTTGCTTTTTGTCTCTCTGGCTGCGTCGTCAGCTATCGCAGCCCCAGCTCCTGAGCAGTCCGAGCCGGTACCGCTTCCTAGAGAGGATACCTTCTCTGAGAACCTCAACAACATCAATGAAAACTCGATTCACAGAGCTCTGCATCTCATTGACCGATTTCGCCATGGTGTCTTCCCCACTGACAGAGACGCCATCGATGCCATCCAGAGAGAGGATCGGTCATTGGCAGCGCATCTGAACCTTGCACGAGATATCAGCAATGCCACCACGTCTTCGCCTAATCCTCCTGCAACAACGACCCAGCCGCCTACAACTAGTACTCAGCCGACCACTTCGGAAACGACTACCACTAGCGAGTCACAGACGACGACTTCCACCCCA…
1.2	CADAFUBP00005095	AFUB_052060	0.612067	0.97788	1.13166	0.447796	Afu6g09740,Afu5g03540,	59.45,674.57,	2	Thioredoxin reductase, putative	ATGGCTCCCAAGTCTCTTCTGTACACCATCTTCTCCTCCCTTGCCGTCGCTCTGGCGGCGTCAGTCCCCCACACTGACTATGAGGTGATGATAATCGGTGGAGGCCCCTCTGGCCTGAGCGCCGCCAGTGGTTTGTCGCGGGTGCGCCGGAAGAACATCGTGTTCGACTCAGGCGAGTATCGTAATGGTCCGACAAGGAACATGCACGATGTCATTGGCAACGACGGCGCCGTCCCCAGCGACTTCCGCGCACTTGCCCGCAACCAAATCTCCAAGTACAACCAGACGACCTGGGTGAACGAAAAAGTCGACTCGGTCCGCGTCATCACCGACGAGGAGCGAAACACCACCTACTTCCGCGCCTCGGTAGCCGGCGAAACCTACACAGCCCGCAAGCTC…
1.2	CADAFUBP00001629	AFUB_016610	0	0.51487	0.469857	0	Afu1g17220,Afu4g13920,Afu8g01970,	1.85,3.41,5.45,	3	Probable endopolygalacturonase AFUB_016610	ATGCTGAAACTGATGGGTTCTCTTGTTCTCCTCGCGTCTGCGGCCGAGGTGATTGCCTCTCCCGCGGCTGAGCCAGTTGCGCCGTCCACAACTCTGGAGAAGCGCGCACCTTGCACGTTTTCCGGGTCCAACGGCGCCGCTGCTGCGATGGCTTCTCAGAAGGCTTGCTCCACTATTGTCCTGTCAAACGTGGCTGTTCCGGCTGGCACGACGCTGGACCTTAGCGATCTGGCGGATGGCACCACAGTCACCTTCGAGGGCGAGACAACCTGGGGTTACCAGGAGTGGTCCGGTCCACTGCTGAAGATTTCCGGCAAGAACATCAAGGTGAAGGGCGCGTCGGGGGCTACGCTGAACCCCGACGGCGCCCGCTGGTGGGACGGCCAGGGCGGCAACGGC…
1.2	CADAFUBP00000111	AFUB_001130	0.597366	1.28167	1.16337	0.671694	Afu4g09480,Afu6g11820,Afu6g13610,	1.45,7.54,3.45,	3	Endo-1,4-beta-xylanase, putative	ATGGTCCATCTATCTTCATTGGCAGCAGCCCTGGCTGCTCTGCCTCTTGTATATGGAGCTGGCCTGAACACAGCAGCCAAAGCCAAAGGACTAAAGTACTTTGGTTCCGCCACGGACAATCCAGAGCTCACGGACTCTGCGTATGTCGCGCAACTGAGCAACACCGATGATTTTGGTCAAATCACACCCGGAAACTCCATGAAGTGGGATGCCACCGAGCCTTCTCAGAATTCTTTTTCGTTCGCAAATGGAGACGCCGTGGTCAATCTGGCGAACAAGAATGGCCAGCTGATGCGATGCCATACTCTGGTCTGGCACAGTCAGCTACCGAACTGGGTCTCTAGCGGGTCATGGACCAATGCGACCCTTTTGGCGGCCATGAAGAATCATATCACCAAT…
1.2	CADAFUBP00001839	AFUB_018840	0.903399	0.256334	1.2243	0	Afu2g14840,Afu2g01770,	3.03,0.91,	2	GMC oxidoreductase	ATGAAGCTCCAACGCCTCCTCTCTATCACCCTCACCTTTACCATCACCGCGCCAACAGCCACAGCCACAGCTTCAGCTTCAGCTAAAGCAGATGCAGAAGCAGAAGCAGACTATCTCGTCACCGGTGGCGGCACAACCGGCCTCCTCCTCGCCAACCGCCTCTCTTCAACACCCACGACCACCGTTTTGATCCTCGACCCCGGCAACGACATCCGCACGAACCCCAATGTCACCGATCCAACACTCTGGCTCCGCAACGCACACACAGAGGTCGACTGGGCCTACCCCTCCACCCCCCAGTCCCACGCCCTCAACCGCATCCTCTCCTACACCGCCGGCCGCATCCTAGGCGGCACGAGCATGATCAACGGGATGACGTACCTGCGCGCCGACAAGCCC…
1.2	CADAFUBP00001633	AFUB_016650	6.86236	5.33898	4.62052	2.51489	Afu4g09380,Afu8g01900,Afu6g12140,Afu6g00560,Afu4g07950,Afu1g17260,	17.05,22.52,2.15,178.61,16.89,1.76,	6	Putative uncharacterized protein	ATGAAACCATCCAAGAAACCCATTTCATTTTCCCTCTTCTCTCTGGCAATTTCTCCCGTATCCTCGACCTGTTACTACCCCAACGGCACCGCGGACGATCACTACCAACCATGTATCCGAGTCCAAGGCGTCAACGGCATGTGTTGCGCACTCGACCGCACCAATCCCCCGGGCGGGCCAGATTCCCAGGGCTTCACGGCCGACATCTGTCTGGAGAACGGACTGTGCCAGAACATCGTGCAAAGGGTCAGCACAGACGAAATGATTTACACCTACTGGCGAACTCTGTGCACCAGCGCGGACTGGTCGACGAATGGGTGTCTGAACGTCTGTACCGGGGGGGAGGTAAATCCAGGGCGTACTCTTCCACTGACGCCGTGTGAGAATACCCCCGAGTCG…
1.2	CADAFUBP00001371	AFUB_013990	19.7572	36.0367	54.8499	41.0023	Afu6g13270,Afu1g14450,Afu6g11980,	3.20,45.66,0.03,	3	Exo-beta-1,3-glucanase Exg0	ATGGCTTTTCTTCGCACTCCCATCGTGCTCTTGCTGACGCAGATACTGCTCTTCCTGGGCCTAGTCAATGCAGTTCCTACCCCGGAATCTCTTGATGTGCATGGAAATTTAGCTCGAGATACTGCGTCGAGCTTCTGGGTGGCTAATATTAAGCGTCAAGGCGCCGTGGCTTTCGGCCAGAGCTCGGGTTATCAGGTTTACCGCAATGTGAAGGACTTTGGCGCAAAGGGTGACGGAGTAACCGATGATACTGCGGCGATCAACCAGGCCATATCTTCCGGGAATCGGTGCGGAAAAGGATGCGATTCCTCCACCACCACTCCCGCTCTGGTTTACTTTCCTCCCGGTACATACGTTGTCTCGAAGCCCATCATCCAGTATTACTACACTCAGATAGTC…
1.2	CADAFUBP00008451	AFUB_086950	845.619	464.021	727.264	761.418	Afu2g12680,Afu7g00370,	0.49,9.13,	2	Putative uncharacterized protein	ATGTTCAAGTCGGCCGCTCTTGTCAGCCTCCTTCTCGCTGCAGCGACAGCCTCTCCCACCCCGAGCGAGGACCTCGAGGCACGAGCTTGTGCTGGTCTGGGCCCATCCGTCATCGACGTGCTAAGAGTCTCAACACCCGACAATGCCTCTCCCGGCCAGCAGTTCACCCTCAGCCGCGCTGGGTATCCCCCTTACAACACGCAAATCTCCGCCATAACATTCAACTACATTCCCCCGAACGCAACAGGCTGCATGCTGGAAATTGACATCCCGGCCCTGTCGCAACCCAACCAGATCGCCGAGGGTGCCACCCAGGTCGATATCTGGACTACTGACCCCTGGAACTATCTCTCGCTGCCTACGTACAACAACCCCCCGAAGAGACGGGAGATGGTCGGC…
1.2	CADAFUBP00004459	AFUB_045470	0	0.19225	0	0	Afu4g00460,Afu3g02790,	7.27,0.06,	2	Amidohydrolase family protein	ATGGGCCGCCCCTCTGGACTTCTGCTGAGCATATCGGCTTTACTTGCCGCTGTTCTCAGTCCCGCCGCAGCTGCAAAAAATGGGTCCACGCTCTTCAAAGGAGGAACGATCATCGCGTTCAATGAAAAGAAGCAGGACCTGGACATCATTCGGGGTGGATCGCTGCTGATCTCTGACGGCATCGTCAGTGCAATTACGGAGGGCGCCTATGATAAGCCTCTGCCACCTGGTACAGAGATAGTGGATGCCACTGGGGACATCCTGACTCCGGGCTTCATCGACACGCACCGCCACGGCTGGCAGACAGCATACCGGACCATCGGCTCCAACACCACGCTTGCCGAATACTTCAATCGTTACGGGGAGTTTGCTGCTGACGGTATTTGGTCTGCCGATGAT…
1.2	CADAFUBP00008980	AFUB_092330	16.7851	24.6149	23.1685	20.7628	Afu7g06750,Afu1g06590,	12.56,86.56,	2	Phosphoglycerate mutase family protein, putative	ATGCCTGCCAAACCTATTTTGGCCTTAGCCCTCATCGCCGCTGTCTCAGCAGCCAAGCCTACCGTCTACCTCATCCGTCATGGTGAGAAGCCCAGCGATGGAGGTAATGGATTAAGCGCTCAGGGGCTTGAGCGTGCGCAATGCATCCGCAATGTTTTTGGCAGTGCTTCAAGCTACAACATTGGATATATCATGGCTCAAACGCCAAAGCAAAATGGCAAACGCGCTCGTCCTTACGAGACCGTAGAGCCTCTCGCAGAAGACCTGGGTCTAACTGTAGACACGTCCTGTGATCGCGATGATCCCAAGTGTGTCAGAGATGTGGTCGAAGGCTACACCGGGTCGGGCAATATCCTGATTTGCTGGGAACACGACGCCTTGACGGAGATCGTCGACAAG…
1.2	CADAFUBP00004583	AFUB_046740	15.8229	16.99	10.7219	37.7473	Afu3g01650,Afu6g11970,	6.57,0.00,	2	WSC domain protein, putative	ATGCGAGCAGGAGCTCAGCATCTGCCATTCATTCTGTCATGCCTTGAGCTGGCCTCGGCATTTTTCAAGGTCCCCTGTAGCAATCCACTGGTGGTCGAGAGAGCAGACCCCATTGTCCAGCCAGGCGTTGCCGCAAGCCATGCCCACACTATCATGGGAGGCTCCGGTTTTGGGTTCACGATGGATTACAACCAGACGCAGGAGTCGAAATGCAGTTCCTGCTCGCCCATTGCCGACAAGTCCAACTACTGGATTCCCACGCTATACTACCAGGCCGAAAATGGCAGCTTCACCCCAGTAGAGCAGAATGGAGGAGCTCTGATTTACTATCTACAACGACCCGATCCGAAAAACAAAACGGTTCTAGCACCCCCGAAAGACCTCCGCATGGTTGCTGGG…
1.2	CADAFUBP00001344	AFUB_013710	2.6808	1.54902	3.76553	2.04305	Afu1g16700,Afu1g14170,	25.28,8.46,	2	Probable beta-galactosidase A	ATGAAGCTTCTCTCTGTCTGCGCAATTGCCTTGTTGGCAGCTCAGGCAGCGGGTGCTTCCATCAAGCACATGCTCAATGGCTTCACTCTTATGGAGCACTCGGATCCTGCGAAGCGGGAACTGCTACAGAAATACGTCACCTGGGATGAGAAGTCACTGTTTGTCAATGGCGAGAGAATCATGATTTTCAGCGGCGAAGTTCACCCTTTCAGACTGCCCGTTCCTTCGCTGTGGCTCGATGTCTTTCAGAAAATCAAGGCCCTGGGGTTCAATTGCGTTTCATTCTACGTCGACTGGGCCCTCCTCGAAGGAAAACCTGGCGAGTACAGGGCTGAAGGCAACTTTGCCCTCGAGCCTTTCTTTGACGTGGCTAAGCAGGCAGGAATCTATCTCCTCGCT…
1.2	CADAFUBP00006766	AFUB_069460	138.956	139.229	186.692	183.488	Afu4g03360,Afu4g12510,Afu3g14210,	233.91,0.19,0.81,	3	Putative uncharacterized protein	ATGCAGTACAAGACCCTTCCCTTGCTCCTTCTGGCTGCCACTGCCCTGGCTGCACCAGAGGCCAGGCCCGAGGCTGCCGCCGAGGCTGCTCCTGAAGCCGCTCCCGAAGCTGCTCCCGCAGCTTCTCCAGAAGATGTTGGCAAGAGACAGTATGACTACTACTCGAGCCTCATGAACGAGCTGAACAGCTTGGCTGACACCAGCAACTGGGACAAATTCTTGACCAACATTGACTACAACCAATACTTGACCAACACCGACTACAAGCAATACCTGACCAACACCGATTTTGGCGGTATCCCAACTAATACCGCCGCTGACAACGTTCCTACAAACACCAAGCTAGGCGGCGTCCCGACTGACCTGGAAGGTCTCCCTTCCTTCTCCATGCCAACCGCT…
1.2	CADAFUBP00000077	AFUB_000780	0	0	0	0	Afu8g02380,Afu6g13970,Afu7g00270,	0.15,69.00,0.00,	3	FAD-dependent monooxygenase (PaxM), putative	ATGAGAGTCCTCATTATTGGAGGATCCATCGCCGGTCTCACCCTCGCCCACTGCTTGGAAAAGGCCAAGATTGACTATGTCCTGCTGGAGAAGAAGGAGGAGATCGCCCCCCAGGAAGGCGCATCCATTGGTATCTTGCCCAATGGTGGCCGAATCATGGAACAGCTGGGGTTATACCACCAGATCGAGCAGCTGATCGAGCCTTTGGCAAGGGCGCATGTAACCTACCCCGATGGCTTTCACTTTACTAGTCAGTATCCTGCACTGTTGCAGCAGCGGTTCGGCTACCCTCTTGCATTCTTGGATCGACAGAAGTTGCTGCAGATCCTCGCGGCGGGGCCGGTTCAATCCGGCCGAGTGAAACTGGGTCACCAAGTCGTGAACATCGAGAGTACTCCG…
1.2	CADAFUBP00001704	AFUB_017460	0	0	0	0	Afu7g06800,Afu2g00410,	0.00,1.89,	2	Amidase family protein	ATGAACCCTTGGAAATCTGTTTTTGTCAAATGCTTGTTTTTCTGTACGGCGGTATCTGGAATATCCAACAGAGAGATTCCCATGACTGATGTTCAGCCATCCGCTCAAGGTATTACATATGAACTCGGCAATGTCACATACTTTGCCAACATCGAACATCCCAGGGCAATTTTCGACTTGGACTATACCACTACTTCCCGACTTGTGCCATCAGCAGTCCTTCTGGTGAACCAGAGTCTGGTCACCGGCAGCTATTTGAAGTCTACCATCTCCAGTTACCTTACCGACGATGATGTCTTCTCGGCCGATTTCTTGCACGCAATCTATTTCACATCAACAGTCCCAAGGTCTAGATTGGACTCGACGGCAGAGGAATATCTCAGGAGCCTCGGTGTGGCT…
1.2	CADAFUBP00001056	AFUB_010760	0	0.32262	0	0	Afu1g11330,Afu1g08990,	1.64,2.83,	2	Lactonohydrolase, putative	ATGAAGCACCTGGTCGCATTCACCCTCAATGCCGCTCTCGTGCTGGGGGTCGTTGTCCTCCAACGGCGTGACGAGTCCACACAACAGCACCCTCTCCTTGACAGCTTTCGTCATTCCCCAGGCATCGCAACCGATGACGCGCTGGTTCATCAGTGCATCGCACCGGGCGTGGTCTGCGTCGACAAACATGGGGCCAACCTTCCTTATCCCTTCTGGCGGGATTCTCCGAACGGCACCTACGCCTCCAACCTGGCGGACATCGAGTTCACCGGCGGCCGAGGCCAACCCAAGTCGACCTCCTGGGAGCAGGTGGAACGAGCGGACTTTGTGGTCTTCGACGAGGAGCGTGGACGGAAGCTCCTGGGCGAGAACCCCCGCGTGGACTTTGTCTTCTCCGTC…
1.2	CADAFUBP00008458	AFUB_087030	1.20943	2.39432	1.16337	0.223898	Afu7g00450,Afu8g04860,	14.07,6.16,	2	GPI anchored protein, putative	ATGGTCGCATATCAGCTTCTCCTCAGCCTGGCCACCGCTGGCATGGCCTCAGCCCAGAACACCGTCACCTCCATGCTGATCTACGGCGCAGACCCACAGCCTCTTGTCGCTTCCGTCGTCGGTAGTGACGCCACCGCAACAACCTACAGCATCAATTGTCCCCCAGGCACAGATAGCACCGACTGCGGCATGGGCCCCGGCCTGACGCTTGTCGCCGGTCCCACGACCACCGTGCTGAAGATGGATGAGCCGCAGGAAGACTTTCATTGGACGGTCAGCTGCTCTGTTGGCGGAACAACCACAGGCGTGTGTATCGAGACGGCCAGCGGCACGGCGGCGAATTTCCCTGGTGTTAGTTCCTCGACGTTTTCCAATGATCTGCCTCTGATGGCGGTGACT…
1.2	CADAFUBP00008704	AFUB_089540	3.6136	4.18745	5.87652	2.93864	Afu7g04010,Afu6g12230,	5.11,56.30,	2	Putative uncharacterized protein	ATGTTTTTCTGGGTCTTGTTTCTACTTCTCTTCCGCAAGGCTGTTGCCGGCTCTGACGATGATCTGATGTCCTTTATCACAGTATGTCCTCTAGTACGGGCTGAACGACGTTGGACTGACAAGACTAAGCTTCCCGAAGTTAGAGCGCTAAGATTCGACGTTGCTTACTATGACCGTGAATCTGTAAGCCCGGGATACTGGTTCGTAGCGCCATATGGCGTGATTGACCCAGAGGCTCCCACCAAGCAGTGGAAGCCATGCCAAGTCGGACCGTACATCTATGATGCAGATGGGGTCCTGATCTGGGCTGGTTCATGCATGTTTGACAACCGAAATATCTTCGATTTCAAGGCGGTGCACAACATCGATGATCGACCTCATCTCTCGTTTATCCTGCAG…
1.2	CADAFUBP00007621	AFUB_078190	24.7245	31.163	40.7383	44.1568	Afu6g12180,Afu4g00860,Afu6g12190,	68.37,0.12,11.60,	3	Putative uncharacterized protein	ATGCATCTCGCTCTGTCTCTGCTCGCCCTCACGGCAACTTCAACACTGGCTGCGCCGGTGAATTCCGTTTCTCAAAAGCAGGACTCTGCTGCTCCGATCCGTACCTCCAAACTCCTGGCTCCCATTTCCCACCCTGCCAAGGAGGAATCTCACTTGAAGGCCCGTACCTTCGGTCTTCTGTCTAGTCTGCTCTCCCATGGTGTGGGCGGATCCGGATCTGCTGAATGCGAAGCCTGCGAGGGTGAGGCTGGCAGCTCCGCTGGTGGCAGCGGTAGTTGGGGTGGTCATCTGGGTGGTGGACTTAGCGGCCATCTCGGTGGTAGTCTCGGTGGTAGCCTGGGCCTCGGTGGCAGTGCTGGCTCCGGTGAAAATTGTGATGAAAATGGTGAAGGAGGAGTG…
1.2	CADAFUBP00007757	AFUB_079570	0.291333	0.0640834	1.2243	0.919636	Afu6g14550,Afu7g06110,Afu1g01230,Afu2g13190,	0.28,1.93,0.92,2.27,	4	Beta-xylosidase	ATGAGACGGTTCACTTTGTTCCTGCTGGCCATCCAGAGCTGGGTGCTCACCACCCTAGCAATCCGGAATCCCATTATCACCGGATGGAACCCTGATCCTTCGATTCTCCGTGTGGGAGGCGAGTATTTCCTCGCAACCTCGTCATTCGAGTACTGGCCTAGCACACCGATCTACAAGTCCAAAGACCTGGCCAACTGGGAGCTCTTCTCCCATGCATTCACCAGACCGGAGCAGCTTCAGCTATACGGAACTCCGACAGGTGCAGGTGGACCGGCAGGTGCTTGGGCTCCAACGCTCTCCTACATCAATGGAAAATACTACCTCGCTGCAATGACGCGATGGACATACGACCCAGTCGCCCGAGTGTGGCCACGAGTGATGTGGGTGTCGTCCCGCGAC…
1.2	CADAFUBP00007623	AFUB_078210	3.5695	4.75319	4.96852	2.93864	Afu6g12210,Afu3g00320,	0.68,1.57,	2	Probable endo-1,4-beta-xylanase B	ATGGTCTCATTCTCTTCTCTCGTTCTCGCTGCCTCCACCGTTGCTGGCGTGCTAGCTACACCCGGCTCGGAGCAATACGTTGAGCTAGCCAAGCGGCAGCTCACCAGCTCTCAGACTGGCACGAATAACGGCTACTACTACTCCTTCTGGACCGACGGCGGCGGCCAGGTGACCTACACCAACGGCAATGGCGGCCAGTATCAGGTCGACTGGAACAACTGCGGCAACTTTGTTGCTGGGAAGGGCTGGAACCCGGCCAGCGAGAAAGCGGTCACCTACAGCGGCTCCTGGCAGACCAGCGGAAACGGCTACCTCTCCGTGTACGGCTGGACGACCAGTCCGCTGGTCGAATTCTACATCGTGGAGAGTTACGGCTCCTATGACCCCTCCACGGGAGCC…
1.2	CADAFUBP00009263	AFUB_095310	0.306033	0.517073	0	0.695738	Afu8g02630,Afu6g02980,	2.64,0.20,	2	Probable exopolygalacturonase X	ATGAAGTTCTCGTATAGCTTTGTCCAGGTGGTGACCTTGCTGCTCTCCTTGAGCCCTTCTGTTGAAGGCTTCACTCGTTCGAGGAACGACGCATGCAAGCCCAATCACCCATTCCGGCCTCTACCTCCCAGTCAGCCGCGGACAAAAACATGCCATGTTGTTAGCAACGGCCATGGCAAGGACGACTCCAAGAACATCATGAAAGCATTGCATAAATGCAACAATGGCGGCAAGGTTGTCTTCGATGCCAACAAGGTATACACCGTTGGCACTGCCTTGGACATGACATTCCTTAAGCACATTGACCTGGAGGTTCTGGGAAAGATCCAGTTTACCAATGATACCGATTACTGGCAAGCCAACTCCTTCAAGCACGGCTTCCAGAATGCCACGACCTTC…
1.2	CADAFUBP00001576	AFUB_016080	10.7232	8.87337	4.30547	10.7435	Afu1g16700,Afu1g14170,	25.28,8.46,	2	Probable beta-galactosidase B	ATGGCGCATATTTACCGACTTCTCCTTCTTCTTCTTTCAAATCTGTGGTTCTCGACAGCTGCTCAGAACCAGTCAGAGACTGAATGGCCTCTTCACGATAATGGCTTGAGCAAGGTAGTCCAATGGGATCACTACAGCTTCCAAGTCAACGGACAGAGGATCTTCATCTTTTCTGGCGAATTCCATTACTGGCGCATTCCAGTCCCTGAGTTGTGGAGGGATATTCTCGAGAAGGTGAAAGCTACCGGTTTCACTGCCTTTGCGTTCTACTCTAGCTGGGCCTACCATGCACCCAACAACAGCACCGTCGATTTCTCGACTGGTGCTCGTGATATCACGCCCATCTTCGAGCTTGCAAAGGAGCTCGGCATGTATATGATTGTGCGCCCGGGACCCTAC…
1.2	CADAFUBP00007585	AFUB_077830	0.888699	0.194453	1.50888	0	Afu4g09480,Afu6g11820,Afu6g13610,	1.45,7.54,3.45,	3	Glycosyl hydrolase family protein	ATGTCGCACAGCAGAACCATGGGGGCCTTTTGTGCCGCAACACTCATCACCGCGTTTCTCGCCGCTGCCGAAGGAACAAACGCCTTCACCAACACAGGAACTAGCCCGCTGAGAAAGGAAGCAGCAAGCAAGGGTATTCTCATCGGATCCGGAGCCATCAATCAGACCTATCTCGATAATCCTCAGTTTGCAACCATCCTCGCCGAGCAGTTCCAGAGTCTTTCCCCCGAGAATGAGATGAAGTGGCCGTTCATCCACCCGACGCCAGGGCACTACAATTGGGACACGATCGACCGCCTTGTTGGCTTTGCGGAGAACAATGACATGGTGGTCAAGGGACATGGACTCATCTCGAGCTGCTGCAACCCCGACTACCTGCTCAACATCACCAACCCCAAG…
1.2	CADAFUBP00001833	AFUB_018780	22.903	19.3478	18.4145	18.464	Afu2g01710,Afu2g01710,	169.13,169.13,	2	GPI anchored protein, putative	ATGGATGTAGTAGTCTTCTTTATCCTTGCTCTCACTGTTCTGGAGAATGTTAGCGCTGCTACAGTGAGGTCGCTCTCCAGAGAGGCTCAACCGTTCAACTTCCCCAAGGCAAGACGTCTCTCTGCTGCGGTTTCTCGCTCGAAGCTTGAATCCAGAGCAGAGCTTGCATCCAATCTCCTCAGAAGAGAAGCGAGTTTTGACTTCCTACATGGGGATCAAGATCCCCATTCGGTCTTTGTGGCCACCTTGGATGTCAAGTCGAAGTCACCCATCCTGGCATTAGAGGAGTTGGATGACTCGGTCCAAGATGTGATCTGCAAGGAATCGCAGGTGGACATATTGTTTGGATCAATTGAGCAAGTCCGCTCAGTCCATCGAGGACTCGAGCAGATCGATGGA…
1.2	CADAFUBP00007883	AFUB_080950	30.9775	54.897	21.8808	73.9195	Afu1g12560,Afu8g06830,Afu2g14540,Afu3g03870,Afu6g09540,	252.55,22.70,10.26,4.19,0.18,	5	Probable endo-beta-1,4-glucanase D	ATGAAGTCGACCTTCGGATTGCTCGCTCTGGCAGCAGCAGCTAAGCTCGTCAGCGCCCACGCGACTGTCCACGCCGTCTGGATCAACGACGTGGACCAGGGTGCGGGAAACTCCGCTGACGGATACATTCGTTCTCCCCCCAACAACAGCCCCATCACCGATGTCACCTCCACCGACATGACTTGCAACGTCAACGGCAAGAACCCCGTTGCTAAGACCCTCTCCGTCAAGGCCGGCGACAAGGTTACCTTCGAGTGGCACCACGACACTCGCTCTGACTCCGACGACATCATCGCTTCCTCCCACATGGGTCCCGTGATGGTCTACATGGCTCCCACCGAGAAGGGAACAGCTGGCAACGGCTGGGTCAAGATCGCTGAGGAGGGCTACTCGAACGGC…
1.2	CADAFUBP00004792	AFUB_049000	1.20943	1.04637	0.346755	2.9666	Afu2g01240,Afu5g00530,	107.14,0.22,	2	Inulinase, putative	ATGGCCGCTTGCTTTGTCTATGCCCTAGCTTTCGGGCTCTTTCTTCCAATCTCAAGTACGACCGCCACAAGCACAAGGGCATCCACCACTGTCCAGCCTTTGGATACTGTCCCCGTTGACTTTCGCCCTGTTTACCACTTCGTGCCAGAGCAGAATTGGATGAATGAACCTAATGGTCTTATTAAAATCGGGTCTACATGGCACTTGTTTTTCCAACATAATCCTACCGGAAACTTCTGGGGGAACCTTAGTTGGGGCCATGCAACTAGCACCGACTTGGTATCCTGGACTCACCAACCAATTGCGATCTCTAGTGGAGATGGCATTCAAGCATTCACAGGGACGGCGTATTTCGACTCGGAGAATCTTTCGGGGCTGGGATCGCCATCAAATGCACCA…
1.2	CADAFUBP00006407	AFUB_065820	49.699	39.9886	48.8081	40.4184	Afu3g14680,Afu4g08720,	2141.03,147.78,	2	Lysophospholipase 1	ATGAAGACCACCACAGTCGCGTGCGCTGTCGCTGGTCTATTATTTTCTTGTGTGAGTGGTGCTCCAGACCCCGTCCATGTTGAAATTCAACAGCGTGCTCTGCCAAATGCCCCCGATGGATACACACCCAGTACAGTTGGTTGTCCTGCCAGTCGCCCTACCATTCGCAGTGCCGCAAGTTTGTCGCCCAACGAGACATCATGGCTGGAGACGCGTCGGGGCAAGACTACTTCTGCGATGAAGGACTTCTTTAATCATGTCAAGATTCAAGACTTCGACGCGGCGGGCTACATTGACCGCCATTCCAGTAACTCGTCGGATCTTCCCAATATCGGCATCGCAGTCTCTGGTGGTGGCTATCGAGCATTGATGAACGGCGCGGGTGCAATCAAGGCCTTT…
1.2	CADAFUBP00003265	AFUB_033310	0.582666	1.75129	3.55103	0.671694	Afu2g01180,Afu2g17620,	2.69,5.72,	2	Cellobiose dehydrogenase	ATGAAGCTCTTCAACCGTCTCTCTGCCGCGTTCCTCGCGGCCAGCATTGTGTTGGAACCATGCTGGGCCCAGTCGAGCACCCCCGTGGTCTACACTGACCCTGCTACGGGCATCATATTTGATACGTGGACCGTGCCCACAAGCCAGACCGCAGGCGGTCTCACCTTCGGCGTGGCCCTCCCCAGCACGGCACTGACTACGGACGCGACCGAGTTCATCGGATACCTGCAATGCGCATCCACCGACGCCACGAAAACAGGGTGGTGCGGCATCTCCCTCAAGGGAGGCATGACCAGCAACCTCCTCCTGATGGCATGGCCGTACGAGGGCGAGATCCTGACTTCCTTCCGCTTCAGCTCGGGCTATGCCATGCCCGACGTGTACGCCGGCAACGCCACC…
1.2	CADAFUBP00004325	AFUB_044090	0	0.258537	0	0	Afu1g12560,Afu8g06830,Afu2g14540,Afu3g03870,Afu6g09540,	252.55,22.70,10.26,4.19,0.18,	5	Endo-1,4-beta-glucanase, putative	ATGAGACACGTTCAATCTACGCAGCTGCTTGCAGCGCTTCTCCTCACTACCCGCGTCACAGCTCATGGTCATGTTACAAACATCGTAATCAACGGGGTTTCGTACCGCGGATGGAATATTGATTCGGATCCCTACAATCCTGATCCGCCGGTGGTGGTAGCGTGGCAGACCCCCAACACGGCGAATGGCTTCATCTCCCCAGATGCGTATGGAACGAACGATATCATCTGTCATCTCAACGCCACCAACGCGCGAGGGCATGCTGTGGTTGCGGCGGGCGACAAAATATCCATTCAATGGACCGCTTGGCCAGATTCCCACCATGGACCAGTCATCGACTACCTGGCGAGGTGCGGTTCGAGCTGCGAGACGGTAGACAAGACGACTCTGGAGTTCTTC…
1.2	CADAFUBP00001756	AFUB_018000	0	0.0640834	0	0	Afu2g00920,Afu2g12770,	0.66,1.15,	2	Glycosyl hydrolase, putative	ATGAAAGCTATAGGGGCTACACTCCTTGGGCTGGCACTGGTCGTCCAGGCTCAGCAACCGTTCTATGCCCAGTGCGGTGGGAATGGTTGGACGGGCTCGACTCAATGTGTTGCTGGTGCATGCTGCAGCTCTATAAACGACTGGTACTACCAATGTCTCTCTGGCAACTGCATGCCCAGCACGACCATGACGACGACCACCGCTACACACACCACTTCGACAAGCACATCGGGCGCTACGGGAAGCTTGCCCACCAGTTTCAGATGGAGCTCCACCAATGCGCTGGTTGGTCCTAAAAACGATGGCCGCAACCTTGCGGGAATCAAGGACCCCTCTATCATAGAGGTTGACGGTACATACCATGTTTTCGCCAGCACTGCTCAAGCGTCAGGCTACAAT…
1.2	CADAFUBP00007934	AFUB_081470	0	0	0	0	Afu8g06030,Afu1g00650,Afu7g08510,	3.91,0.00,1.66,	3	Mutanase	ATGGAGCTGTGGACACTACTCGGGCTGTTGGCGGCCATCCGCCATGTGCAGGCGAAAGCCGTATTCGCCCATTTCATGGTAGCGAACGCGATCAACTTCACGCAAGAAACATGGGCCAACGACATCGCCGCCGCGCAGGCCGCGCACATCGACGCCTTCGCCCTGAACCTCGGCTACGGCCTGCACAACTACGACCTCATCCTCAATGACGCCTTCACCGTCGCCCACCGGCACAACTTCAAGATGTTCCTCTCCTTCGACATGGGCCAGGGCCCCCAATGGCCCGTCGACGAGATCGTCCACCTCATCGACAACTACGCCACCGGCGGCGCATACTTCAAGCATCACGACGACAAGCCGCTCGTCTCGACCTTCGAGGGCGGCCAGAACGCCGACGTC…
1.2	CADAFUBP00003087	AFUB_031500	22.9471	23.1564	26.8664	28.9875	Afu2g15840,Afu7g02570,	94.27,160.38,	2	HET-C domain protein HetC	ATGACTCGCAGAATGAGTCCGGGCTTCAACGCCCTCATTGTGGTGGCATTGCTACTGGTTTTGCTACCCGCGCAGGTTCATGCCTTTGGTGCTGGCAACATCGCTTCTATCTCGGCGGTTGAAGGCAAAAATTGGCGACATGGCGACATCGAAGATATGCTCAAGACTATTGCCTTTATCAAAGGCCACAAGTGGACGTCTACTATGGTCAAGCGCGTTTACTTTGGAAACTGGCTGCGCGATTACTCTCAGGCAATGGACGTCGGTACCTTGAAGAGCCTTCCTGCCGATACCATCCGCATCCTGGTTTGGATCCTTTCTTTCTTGAGCTTCGGTTATGCGACGGCTGAGTTTGAGGTCACCTCCGAGAGACTCGGAGTATACCGCCCGGAGGAGCAT…
1.2	CADAFUBP00006991	AFUB_071740	0	0	0	0	Afu2g17540,Afu4g14490,Afu5g03790,	3.50,0.05,654.87,	3	Extracellular dihydrogeodin oxidase/laccase, putative	ATGATCACTGTCATCAAGTGGCTCGTCTCTGGCTGCTGTGCTCTCCCAGCCGTGACAACCAGAGCCCCTTTGCCAAAAGATTGCCGGAATACTCCAAACAGTCGAGGCTGCTGGAAAGACGGGTTTGATATTCTGACAGACTACACCGATCCCAAACGCGCCCCGCCTGGAAAGCTGGTCGAGTACAATCTTACCGTCAGTCAACAAGTCATCGCTCCCGATGGATACGAGAAACTAGGAATGGTGGCCAATGGGCAGTTTCCCGGTCCTACGATCGAAGCAGATTGGGGGGACACAATCCGCATTAGCGTATACAACAATTTCACCGACAACAACAACGGTAGCGCTATCCACTGGCATGGGCTTCGTCAGTTCGAGAACAATGTCCAGGACGGAGTC…
1.2	CADAFUBP00009439	AFUB_097120	2.34536	1.29048	1.13166	2.28707	Afu7g04170,Afu6g00400,Afu4g03670,Afu8g02170,Afu3g02480,Afu5g01460,Afu3g15290,	11.98,6.84,4.12,4.23,0.00,6.63,0.65,	7	Putative uncharacterized protein	ATGCATCACTTTGTTACTCAGACAATTCGGGTTCTTTTCCCTCTTGCCCCGCCTGTCTTTGGCCAGACTTTGGTGGCCACTGCGATGGAGACGCCGCATCTTCTGCACGCACTTCTCGCAGCCTCGTGCAGTCATTACGCTCGGCTTGTCCAGAAGCCTTCCGCTCATCAACTGACAGTATTGAAATTTACCAACCTCGCAGTTGCGGGTCTTCGTGCTGCACTGGCTGATCCTACCGAGACTCTCAGGCCTGAAACCGCCATGACAGCGATGGTATTGTGTACCAATGATGTGTGTAATGGCAATGCTCGAACTTGGAAGGTCCATTTGTCTGGGGTAACGCAATTACTCACGGCCTTGCTTGCGAGGCATAAGACAGCTGACGGTGATCCTGACCCG…
1.2	CADAFUBP00007440	AFUB_076360	0.888699	0.19225	0	0.695738	Afu4g01322,Afu7g01650,Afu6g10310,	Not Found,1.69,2.39,	3	Putative uncharacterized protein	ATGAGGATCGGAAGGGGCTGCGAGCGCTGTCGCCATCGTCATATTCGGTGCACCATACGGAAAGGAGCATCGTCCTGTAATCCCTGCTCCCGCTTGGGACGGATGTGTCGGCTCGATCCACCATTTCGGTTTCGAACTGTTCATCACGTCTATCAAAAAAGCCATGGGACCGCGTCGAAATTCGATCTCGTGTGGGATCCGCATCAGACTTGGGTGAAGACTCCGACGTCATTGACGTTCGTACTTGAATCGGCAGATGATTCTGCAGAATGGGAAGAGACAGATGTGCCGCAAGACTCTCACGATGAAGCGCCGCCTTCAGAACCGATTCCAGAAACACCTAAAGCTGTATTGCCGGACATATCGTCTCTAATCATACCAGGATCAACAAAGCCTTAC…
1.2	CADAFUBP00005671	AFUB_057970	15.9552	29.0851	9.35871	13.7062	Afu5g10380,Afu2g00800,	2.45,6.63,	2	Pectin lyase, putative	ATGAGATATACCTCTCTCTTCACCGCCGTCACGGCTGCACTGGCTAGCACCGCCGCGGCCGTTGGCGTCTCCGGAGCCGCCGAGGGTTTTGCAAAGGGCGTAACAGGAGGTGGAAATGCCTCCCCTGTCTATCCTAAAACAAACGATGAGCTGGTCTCATACCTCGGTGACAGCCAGGCCCGCGTCATCGTCCTCACCAAGACTTTCGACTTCCGCGGCACTGAAGGAACCACGAGCGGAACCGGCTGCGCTCCCTGGGGCACCAATGCCAAGTGCCAGCTGGCCATCAACCAGAACTCGTGGTGCGACAACTACCAGCCCAACGCCCCCAAGGTCAGCGTCAGCTACGACAACGCCGGCGTGCTCGGCATCACCGTCAACTCGAACAAATCCCTGATC…
1.2	CADAFUBP00003619	AFUB_036970	0	0.32262	0	0.223898	Afu5g14610,Afu3g12210,	0.61,6.12,	2	Carboxypeptidase Y, putative	ATGAGACGCTGGCTCGGGGAGTGGTCACTTGCTGGTTTTTTGGCACTTGCAAAGGGAGCAGTAGCAGAGTCAGAGGGCTCTCAAACTCTACTCTCCTGCAATTATGGAGATGGGTCGTTTACGACGTTCAGAAGCCCTGCATATCCTTCCCATTCCATCCGTATCAAAGAGCAGAATGACGAAGTCTGCGACGCAGGGTCAAGGCAATACACTGGATGGCTTGAATTTCACGGAAAACATATATTCTTTTGGTACTTTGACAGCTTGAATGATCCCTTGAGTGATCCGCTCACATTGTGGTTGACGGGCGGACCTGGCGTAAGCAGCTTGGTTGGCTTAATGCTGGAATTAGGTCCCTGTCGCATCAAGACTGGAGGCAATCTCACAGAGAGAAACCCT…
1.2	CADAFUBP00003357	AFUB_034330	47.6009	80.9481	64.2499	87.3668	Afu3g14910,Afu5g00540,	1.68,1.80,	2	FacC-like extracellular signaling protein, putative	ATGACTCCGCTCGTCAAAGTCGGCAGCCTTCTGGCCGCATTGCTCTGGGTCACCTTTGGCATCGCGACAGTCAGCGCCAGCATCCCCTCATCCAAACGCTTCGATCTCTCTGCCCCCTCCGCCGATCTCTACCGTCACAAAGCCCTCCGCGATGACACAGTCCAGCAAGGATTCGCCTTTGACAATGTCAACCGCCGCCTTTTCGTCGCCCAGCGCCGCGACGGCTCCTCCGAAACAGCGGGCGACCTAACAATCACCCAGCTCGACTTTGACGGCAACTACGTCGGACACATGTACCTAAAGAGCTTTGGTCATGGCGTCTCCTTCGGCGCGCAGGCCGTTGGGTCCGCAACCTACCTCTGGACCGAGGTCGACGCCAACGCCAACGGCTACGGCAAG…
1.2	CADAFUBP00007811	AFUB_080200	0	0	0	0	Afu7g08490,Afu8g01410,Afu3g11280,	3.13,1.01,70.63,	3	Chitinase, putative	ATGGCGGTTTCAGTTTTTGCTCTCTTTTCCTCTGGGATCTTATTCTTTCTGAGCAGTATTTGTCTTGCAAATGCTGCAGGTGGGAGTAGCTCCACGTTTTCAAGAAACGACACGGGAGCCGCCTTTAGCCCTAGTTATAGATCCGTTGCCTACTTCGTCAACTGGGGAATTTACGGGCGCAAGTTTGATCCTCAAGACCTTCCTGTTGAGAGGCTTACTCATGTCCTCTATGCATTTGCAAATGTGCGGAAAGAAACTGGAGAAGTGTATCTTTCTGATACCTATGCAGACTTGGAGAAGCATTACCCCGGCGATTCCTGGTCTGAAGCAGGTAATAATGTCTATGGATGCGTGAAGCAACTATATTTGTTGAAGAAAAGAAACCGGAATCTTAAAGTG…
1.2	CADAFUBP00007306	AFUB_074990	0.597366	1.3027	0.847077	0.223898	Afu6g09040,Afu6g00450,	1.26,0.49,	2	Probable feruloyl esterase B-2	ATGACCAAGCTCTCTCTACTGCCTCTTCTCACATTGGCCTCTGCAGTTCTGGCAAAGCAGGATGCTTTCCAAGCCAAATGTGCTAGCTTTGGACGCAAAATCAAGCTTCCTAACGTCCATGTGAACTTTGTTGAATATGTTCCTGGAGGGACCAACCTCACACTGCCCGACAACGATGTCACCTGCGGCGCATCCTCCCAGGTTGTGTCAGCGGATATGTGCCGGGTTGCTATGGCTGTTGATACCTCGAAGAGTAGCCAGATCACCCTGGAAGCATGGTTTCCGCGGGAGTACACTGGCCGCTTCCTGAGCACTGGCAATGGAGGCCTTTCTGGCTGCATCCAATACTATGATCTTGCCTATACTGCCGGCTTAGGCTTCGCAACAGTCGGCGCCAAC…
1.2	CADAFUBP00007932	AFUB_081440	0	0.0640834	0	0	Afu3g00250,Afu6g14510,Afu8g06050,Afu2g00770,	2.07,3.46,0.25,29.79,	4	Salicylate hydroxylase, putative	ATGTGTCTCGCTTTCCTCTTTTGTTTGTTTCACTCGCGCATCTCCATCTTCTCAGGACCTTCGGACATAACCTTGAAGGATGAGCCCACCACGAAAGGTAACCATCCCAAAGTACACTCCCTTGGCGGATTTTATGATGTATCTGATGCGAAAGTCGTGCAGGCTATCATTATAGGGGCAGGTCCCGCGGGGATTCTGGCTGCGCTACGCCTACATGAGCACAACCACATCTCCCCTACGATCTATGAAATCCGCTCGGAGCCCAGTACCCTTGGAGGTGCAATCGGCATTCCTTCAAATGGGCTGAGATTGTTGCATCGGCTGGGTCTCTGGGATGCCGTGCAAGGCCGAGGGGCCGAAACTTCTACTCTGTCCTTGCATGGAATCAAGGGGCAAGTC…
1.2	CADAFUBP00000606	AFUB_006180	459.437	321.926	339.148	450.064	Afu1g05790,Afu2g07800,	4191.38,517.14,	2	GPI anchored serine-rich protein	ATGCGTTTCACTGCTGCTTCCATTGCTTTCTTCGCCGGCCTTGCCGCTGCTCTCCCCGGTGACATCCAGACCGTCTACGAGACCCAGGATGTTACCATCACTTCCTGCGCTCCCACCGTTACCAACTGCCCTGGTCGTGCCACCTCCACCCCCTCCGGTGCTGACGCTGTGACCGCTACCTCCGCTGCCCCTACCACCAGCGAGACTGCCGCTGAGACTCCTGTTGAGACTCCTGTTGAGACTCCCGTCGAGACTGCCTCCGCCAGCAGCAGCAGCAGCAGCGTTCCCGTCATCCCTGCTCCCTCCAACACTGCTGTCGCCCCCAGCGTCTCCGTCATTGCTGTCACCACCTGCGTCCCCACCGTCACTTACGTCACCGTCCCTGTCTCTACTCCTAGC…
1.2	CADAFUBP00008700	AFUB_089500	23.8505	20.8504	19.239	24.2376	Afu7g03970,Afu8g04890,Afu7g00970,	145.77,150.41,7.30,	3	Putative uncharacterized protein	ATGCGCTCCATCGCCATTGCCTTGTCCACCTTGGTGGCTGCCGCTGCTGCTGCTGCCAACAATTACACTTTCCCTGCGGGCTTCAACATCGCTCTGGTTAGCTCTACTGACAAAGCGTCTTGGTGCCTGGCTGAGCGGAACACCTGCCCAAGTATCTGCGGTGGAATCGCCGATCGCAACTCATGTGATTCCGACACTCTCGAATTCTCTTGCGTTTGCAGCAACGGTACCGAGGCTGACGTGTCCCCGTACATGCAGACCATCCCCTTCTTTGTCTGCCAGGAAACCTACAAGCAGTGCATTGCTGCCTCCTCGACTCAGGATCAGGATGAAAAGTGTACGGCCGCCCAGAAAGAATGCGGTACACTGAACGCGACGGCCTCTTCCACCTCTTCATCG…
1.2	CADAFUBP00007598	AFUB_077950	0	0	0	0	Afu3g01650,Afu6g11970,	6.57,0.00,	2	WSC domain protein, putative	ATGCCTCTGTTCAGCAAGCAGGCCTCTTTGGCGTGGCTTCTCAGCTATGCACCGTTATCCCTCGCATTTTTCAAGGTGCCCTGCAGCACCCCTCTGGTCATCGAACGCGCAGACCCGATTGTCCAGCCGGGCGTTGCATCGAGCCATGTCCATACCATCATGGGCGGATCGGGCTTTGGCTTCACAATGGACTACAACATGACTCAGACGTCGCAGTGCAACTCTTGCTCCGCGGTAGAGGACAAGTCCAACTACTGGGTTGCCTCGCTGTACTACCACGCGCAGAACGGGAGCTTCATCCAAGTGCCCCAGAACGGCGGTGCTCTCATCTACTACGAGCAGCGTCCTGACCCAACAACCGACGGCACCATCGTCGCACCCCCAGCCGGGTTCCGGATG…
1.2	CADAFUBP00001787	AFUB_018320	4.79363	5.72128	5.9387	2.96268	Afu2g01240,Afu5g00530,	107.14,0.22,	2	Beta-fructofuranosidase, putative	ATGCGTGCTTCTTTCATTCTCTTCTCTGCTGCAGTGGCAGCGGCCCAAACAGCCAACTATTCCGGGCCTCTGCGGCCTCAGGTTCACTTCTCCCCTCCTTCTCAGTTCATGAATGACCCCAATGGGCTTTTCTATGATCACAAGAGGGAGGTTTATCACCTGTATTACCAATACAATCCTTCCGAGATTGTTGCAGGTAATCAGCACTGGGGCCACGCAACCAGCAAGGATTTGTACCACTGGACCAACCACCCCATTGCCATCGCCCCTAGCCAGCCGGGCGAGTGGATCTATTCCGGCTCGGCTGTGATGGACAGCAACAACACCTCGGGATTCTTCCCCGACCAGGACGACGGTGTAGTCGCTATCTACACTCTGGCTACTGAGACGCTACAGACG…
1.2	CADAFUBP00007575	AFUB_077710	0	0	0	0	Afu3g02540,Afu5g00145,Afu7g08440,Afu6g11710,	0.00,Not Found,0.00,0.00,	4	Putative uncharacterized protein	ATGCTCTTCTCCCGCGTGGCCCCAGTAGCCCTACTCGTCGCCCTCGCAACATCCTCCCTGGGCGCGGTCAGCGCCAAGCAGGCTATCAAAAGCATAAATGCCCTCCAAAATACCGTCTCTGAGGCCCGCAGAAGCATCAAGGGATGGAACAGCAGCCTTCTAGGCGTCATCCCCGTCGCCAGCAAACTCCAGGAGGTAAAGACCTCTGCCACCAACACACGCAGAACCATCGAGCAGTCCAATGCTTTTGGTGAAGATAACCAGGAGGATGTTCTAGCTGCTTATCAGCAATTGCATCCAGAGATTATAGGAGCCCTCAATGCAGCAGAGGAGAAGGCACCGGCATTCAAAGTTGCAAGAGTGGCCTTCATGGCCAGGGCTATGATGGATGATCTCAAA…
1.2	CADAFUBP00005636	AFUB_057610	202.502	165.553	131.746	147.004	Afu1g03630,Afu5g10010,	908.58,1059.61,	2	Extracellular serine-threonine rich protein	ATGCGTCTCTCCATTGCGTCTGTCGTCTCCTGCCTGGCGGCTCTCGCCATGGCCGCGACCAAGCCCGACTACACCCAGGACCCCACGGGAAATGCCATCCTCAAGCCCGGCCTGAACGAATTGGTCCCGGCTGGCAAGCCGTACACAATCACATGGGATCCCACTACCACCGGGCCGGTCTCGCTGGTGCTCCTGCGCGGTCCCAGCACCAATGTGGTGCCCATTGAGACGCTGGCCGACAGCATCCCCAACTCCGGCAGCTTTTCCTGGACTCCCAGCACCTCGCTCGAGCCCGACACCACCCACTACGGTCTGCTCCTCGTGGTCGAAGGCACCGGCCAGTACCAGTACTCGACCCAGTTTGGTATCTCCAACCCTGGCTACACTGGCTCGACTTCC…
1.2	CADAFUBP00000020	AFUB_000200	0	0	0	0	Afu5g00820,Afu6g14570,	1.17,0.09,	2	Putative uncharacterized protein	ATGGCTATTCTTTCTCTCGTCATCCTAGGCGGACTCTGCCTGTCCACAGCCTCAGGGCAAGCGCCTCCGCAGCCTGAACCCTTCACAATTGTCGAACTTCCCCTCCCTCCCGTCGTGTCGAGCAACGCTGTTGGGGCCTGCACCACTGACGTGAATCCACGTCGAACGGGCTGCATTGGTCAGATATCAGAGGAATTTCAGGCCGGTGATTTTACATCAGACGGAAAGCATGTCATTGTCAATGTCGAGTTCGTGGGCGCCCCAGCTGCTCCTGATCCCGCCAGCGTATATACCGGCGAGCAGCTTATCCTCGTCAAAGCCGACGGCACCAACTTTAGCAACGGTGACCCGTGGAAGTGCCTTAGCTGCGGCGTTCCCGCTGCAAATGCCCGGTCACTT…
1.2	CADAFUBP00008583	AFUB_088290	0.873998	0.709324	0.346755	0.447796	Afu3g09070,Afu7g01710,	3.33,5.83,	2	Cholinesterase, putative	ATGCAGCTGAAGTCTTTGGCTGTTCGACTGCTCTTCTGCTCGCTGGTATCTGCGGCGCCTTCACAGCCCAGTAATGCATGCAAAGCCCCAGGAGGTCCCCCTCAGATCAATTCTCTGAGTACTTTGCTGGTCTTGAAGTACAATAATTTGGGCTCCGAAAACAACGGTACGGCCGCGGTTCTGATTTATGATCGAGTGGACTACGGTCAGGCGCAGGTGCAGTGTGCTGCCATCGGGGCAAGCCTTTACTCCCTGCAACATGCGACCGACACAAACCGGACCGAGCTTCAATATCAGTTCAATTATCTTATTCAGAATGGCGATCTCCAGAGGAGCGATCACGTATGGGTTGCAAAGTTGTCCTCAAGGGACTGCTCCGCCTATTCTCTCAGCCGCAAG…
1.2	CADAFUBP00002225	AFUB_022780	2.7102	5.18416	2.51868	5.92536	Afu2g05750,Afu5g13180,	13.13,4.24,	2	Agmatinase, putative	ATGAAGACTATTCTAGTCAGCCTGCTGGCTTTGGCGGGAACGGCCCTAGCTCACGCCCATCACGACGATGCCGAGGTTGTACCGGAGAGTTTGCGAGAAGAACTCCTGAAGAAATGGGACCAGGAGTTTACATTCTCTGGCATTGCTAGCTTCGCCCACTTGAAACCCGTCAAGTGCCTAGTCGAGCCCGATGAGCGCTATGATATCGCCGTGATAGGCGCGCCCTTCGACACAGCCGTCAGCTACAGACCTGGCGCCCGCTTCGGTCCGCGTGCGATTCGCGCTGCCAGCGCCCGCCAGATGGCCGGCACCAGCTACAACACACGCGCAGGTATCAACCCGTACAGCTCCTGGGCGACAGTCAAGGACTGTGGCGACATTCCTATCACCCCCTTCGAC…
1.2	CADAFUBP00008239	AFUB_084640	4.74953	3.32695	5.56939	3.8784	Afu1g17220,Afu4g13920,Afu8g01970,	1.85,3.41,5.45,	3	Probable endopolygalacturonase B	ATGCATTTCTTCCAATCCTCCCTCGTGGCCGCGACCATGGGCGCTGCGCTGGTCGCTGCCGCACCTGCCGCTGATCTCGAGACTCGCGGCTCTTGCACTTTCACCTCTACGTCCGCGCTCAAGTCCGGCAAGGCCTCGTGCTCCACCATCACTCTCCAGAACATCGCGGTGCCCGCGGGTGAGACCCTGGACCTGACTGGCCTGAAGGCCGGTACCACTGTCGTCTTCGACGGTACCACCACCTTCGGCTACAAGGAATGGGAGGGCCCCCTGATTTCCGCGTCCGGAACCAGTATTACCATCAAGCAGAACCCTGGTGCTAAGATTGACTGTGATGGTGCTCGTTGGTGGGACGGCAAGGGAGGCAACGGTGGCAAGAAGAAGCCCAAGTTCTTCTCT…
1.2	CADAFUBP00008173	AFUB_083960	0.9181	0.97788	2.44984	0.695738	Afu8g02630,Afu6g02980,	2.64,0.20,	2	Probable exopolygalacturonase B	ATGAAGTTTTTTGCTCTTGCAGCTCTCTTCGCGAGCACAGTCAACTCAATTGCAGTTGATGGCCTTATTCCTGGAGCAAGAGTCATCCCTGCTAACGACGTGGTAGCCCTGAAGAAGGCTGGGGCCTACCATCAAAAGCACCACCACCGTCGCACAGTGATCATCCGTTCCTCTAGCAGTGATGAAGACGACGTCTCTGCTGACTTCTTGTGGGGCATCAAGAGGGCCAATCATGGTGGAAGGCTGTTGCTGCAGAATGGGAAAAAGTATGTCATCGGCAAGAAGCTCGATCTGACCTTCTTGAAGGATATCGAGGTTCAATTGGATGGAGAACTAAAGGTACTTTGGCCCAAGATCCTAGACCCAGTCCTAGCTGGTGTTAATACTATAGAAAAGTTC…
1.2	CADAFUBP00008977	AFUB_092300	0	0	0	0	Afu7g06720,Afu4g03470,	0.15,6.85,	2	Tannase, putative	ATGCGTCCCTCTAGCTGCATCCCCTTCTCCGTGGGCCTTGCCGTTGTGGCCCATGCAGCGTCTCCGTCAACCCTGGAGGAGCTCTGCACCGTTTCATATCTTCAAACTGTGTTGCCTTCATCTAAGTTCATTCAGGGCATCACCATTGACTCAGACTCTCTCACAACCAGTGTGGTGACCAACAGCACTGTCAGCAGCGTTGACTACCCTACGGCGACGATCGACTACTGCAATGTCACCCTGGCCTACTCGCACGATGGTATCGACGGCGACCGAGTCCTACTCCAAATATGGCTACCAGCTCCTACCGACTTCCAAAACCGATGGCTGTCCACCGGAGGCGGTGGTTATGCCATCAATTCCGGGACGCGAATGCTCCCTGAGGGTATCATCTACGGT…
1.2	CADAFUBP00009448	AFUB_097210	0	0.980083	0.346755	3.43844	Afu6g00310,Afu2g03510,Afu4g07270,	20.35,23.07,2.21,	3	Serine carboxypeptidase (CpdS), putative	ATGCATTTCGCAGTCAGTGTCATCACCCTGCTCGTGGCGAGCTCCGCTGTAGCTCTGGAAAATCCGCATCGTAAAGCAGTCAGACCAATCAAGATAGATCATGGCCATCTCAAGCCCCGGGCTGTCACTGTTGCCGATGATGGAGGCTATAAGTATCTGAATAAGCAGACGAAGCGATTTCTGGTAAATGGCACCGGCATTCCCGAGGTGGACTTCGACGTGGGTGAATCTTATGCCGGTACCCTTCCCAACACGCCAGCTGGGAATTCCAGCCTATTCTTCTGGTTCTTCCCCTCTCAGAACCCCAAAGCGCATGACGAGATCACTATCTGGTTGAATGGAGGCCCTGGATGTAGTTCGCTCGACGGATTGCTGCAGGAAAATGGCCCTTTTCTCTGG…
1.2	CADAFUBP00004662	AFUB_047560	135.176	116.119	111.065	106.181	Afu3g12950,Afu6g12070,Afu3g00840,	5.88,4.71,240.34,	3	FAD-dependent oxygenase, putative	ATGCGTTGGCTCAAAATTGAGGCGGTTGCAGCCCTCGCAGCCTCGGCTGTGCCCGCATTTTGCTTGTCAGTGCCTGTTGCCCGTGATCTCAGAGGCATCTGTCCCCGCGGAGATGATGACTTGAAGGAGCTGGGGGCGAAGCTTTCGAGGACTGGCAAGATCTACTTCCCGGGGTCGACTGAGTTCGAACAGGCGTCCACCCGATGGTCTGTTCTGGAGACTCCCACAGTCAATGTCGTGGTGGTGCCAGGAACGGAGAACGATGTCGTTGAGACGGTGAAATACGCCAACAAGAAAAACTTGCCCTTTCTGGCGTACAATGGCGTGCATGGCGCCATTACCACCCTCGGCCGGATGGACCACGGCATCGAAATCTACCTGAACCAGCTGAGCGGCGTC…
1.2	CADAFUBP00002481	AFUB_025390	7.12429	7.66801	4.45904	7.54074	Afu6g11600,Afu6g07480,Afu2g09520,	3.08,0.38,1552.02,	3	Endoglucanase/cellulase, putative	ATGAGAATCAGCAGCTTGATCATGGCCGCCAGCGCTGCTGGTCTTGTCAGCGCCCTGCCCGTACGCGAGATGACCAAAAAACGCTCTTCTGGATTTACCTGGGTCGGTATCAACGAATCTGGTGCGGAATTTGGTAGCAACATCCCCGGAAAGCTGGGTACCGACTACACATGGCCCGATACCTCCAAGATTCAGACTCTGCGGGATGCGGGTATGAACATCTTCCGGGTCCCATTCTTGATGGAGCGTCTGGTGCCCAGCTCCATTACCGGTAATCTGGATGCCACTTACCTAAGTGACCTGAAGAAGACCGTCGAGTTCATTACCGGCAGTGGTGCTTATGCCGTTCTTGATCCTCATAACTATGGAAGATACTCTGGAAGTATCATCTCCTCTACT…
1.2	CADAFUBP00009678	AFUB_099580	4.5023	7.11912	7.79433	8.66023	Afu7g06720,Afu4g03470,	0.15,6.85,	2	Tannase, putative	ATGCGTATCTCCTACGGCTCAGCCGTTGCTGCTCTGGCAGCGGCAGCTAATGCTGCATCTCTCGCTGACGTGTGCACCATCTCCCATGTGCAGTCCGTGCTTCCTTCAAACGGAACTCTTCTGGGTATCAACGTGATTCCGTCCGCCGTGACTGCAAGTGCAGTCTACAACAGTACCTCCAGCGGCGGCATGGGCGGCATGGGCGGCTCCAACAGTGCCAACTACCCCTACTGCAATGTGACGGTCACCTATACCCACCCCGGTAAGGGCGACAAGGTGGTCGTTAAGTATGCCTTCCCCCAGCCTTCCGACTTCAAGAACCGCTTCTACGTTGCCGGGGGTGGCGGTTACTCCCTCTCCAGCGATGCCACTGGCGGTCTAGAGTATGGTGCGGCGTCT…
1.2	CADAFUBP00000337	AFUB_003440	213.651	155.591	154.112	162.397	Afu1g03040,Afu1g09510,Afu4g06700,	199.69,453.15,206.64,	3	Putative uncharacterized protein	ATGAAGTTCAACATCATCGCCGTCTCCTCTCTCTTGGTCCTGGCTACTGCCCAGTCTACCACTGAGAGCGCGCCCTCCACCACCACCAGCCTGAGTCCCGAGGCCTCCTGCGCCGCCAAATGCGGTTCTAATGATATTTGCTGTGTTGCTGGATGCTACAACGTTCCCTGCCCTAGCGACCAGCAAGCCAACGACACCATCAGCTGTGTTGCTGCGTGCCCTCAGGGTTCTGGCACTCCTAGCGACACCGACAAGTATGCCGCTTGCCAGAACAGCTGCTACAGCAGCCACTTCTTCCCCGCGACCATGACGAATGCTGGTTCCGCCAAGACTGGTGTCAGCTCCAACACCGCGACCACCACCGGCACTGGTTCCAGCAGCTCTGAGACTGGCACTTCT…
1.2	CADAFUBP00001632	AFUB_016640	0.903399	1.29048	1.10119	2.76283	Afu1g17250,Afu5g09580,	3512.74,76.93,	2	Conidial hydrophobin RodB	ATGAAGTTCCTCGCTGTTGTCTCTCTCCTCGCTGCCACCGCTCTGGCCCTCCCCAACGCAGGGGTCGTCCACCCTACCTTCGCCAGCGCCGACAAGTACACGTTGCAGCAGGCCCAGAACAAGTGCGGTGAACACACCACTCTGTCTTGCTGCAACCATGTCTCCAAGGTTGGCGACACCACCGCCTTCAACTACGGCCTCCTGAACGGCCTTCTCGGCAACGCCATCAGCGGCCCCGAGGGTGTTGGTATCCTCTCTGGCTGCCAGAAGATCTCCGTCACCGCCCTGATCGGTGTCGACGACCTCCTCAACAAGCAATGCCAGCAGAACGTTGCTTGCTGCCAGGACAACAAGTCTGTTGCTACTGGCGGCCTCATCAACATTGCCACGCCAGCCTGC…
1.2	CADAFUBP00009207	AFUB_094730	16.4202	17.9991	14.1194	8.3642	Afu6g03560,Afu6g00430,	12.00,38.38,	2	IgE-binding protein, putative	ATGAAGATCCCGGTTCTTTTCTCACTCCTCACCCTGGCCTCTGCCGTCAGCATCCCCATCCGCAACAATGGCCACAGCAACAGCTACAGCTACCACACCAGCAACAGCACGAAATTCTCCGTCATGTCCGCCCGCTCCGGCTCGCCCATCCACTTGCTCCCCATGAATGCAGCCCACGGCAACTTCTGGCTCGGCGAGTCCCCCTCCACCTTCTGCCCTGAGCCCGTCGAGAAGGTCAGCGGCTGCCCCCCAGGCACCACCACCCGGTTCGCCAGCGCGAACGCCTTGGACGTCGCCGTCCCCGGCGGCCAGCGCATCTACGTTGACCCCCGCGGTGCCCTCCGCTTCACCACCGCTCACTCGGGCTCCATCCCGCCTGGCTCCTCTACCGGTCCCTTT…
1.2	CADAFUBP00007011	AFUB_071940	0	0	0	0	Afu2g00630,Afu4g14700,	0.83,1.37,	2	GDSL Lipase/Acylhydrolase family protein	ATGAAGTTGGCTTTTGCCCTGCTTGAGCTCGCTTTAACGCTCGGTGTGGCATTCAGCGCGCCACTTCCGCAGCCCTCCCGAGCATTACTGAAGAAGTTCACTTCCCTCGTGGTATTCGGTGATAGCTATACCGATAATGGAGTCCGATCATACAAACCGCCAGTTCCAGCTGAGTCAACGAAGAGAAGCACCGGCGGTCGTGTATGGCCCAGTTATATACGCCAATACACCGGCGCGAACATATACGACTACGCTTGGTCAGGTGCGGTCTGCGATGCTGTTGTCGCAAACACTGTCCGCAACGGCATCAAGCAGAATCAAATCCCTACGTTTCTGGAGGATAACATCTATGTCAGTGACATAACCGGACAGCCCACCCTAATCAATCCACCAGATGAA…
1.2	CADAFUBP00001735	AFUB_017790	0.291333	0.835288	0	0	Afu2g13460,Afu4g10130,Afu2g00710,	160.57,10.36,0.36,	3	Alpha-amylase, putative	ATGAAGTGGATCTCGCAGCTCTTCCCGTTGTCCCTGTGCTCGTCCCTGCTCGGACAGGCTGCCCATGCTCTGACCCCAGCCGAATGGCGCAGTCAATCGATCTATTTCCTCCTGACCGATCGGTTCGGCCGAGAAGACAATTCCACGACTGCTGCCTGCGATGTCACGCAACGACTGTATTGCGGCGGGAGCTGGCAGGGGATCATCAATCATCTCGACTACATTCAAGGCATGGGATTTACTGCCATATGGATCACCCCCGTAACTGAGCAGTTCTATGAGAACACCGGCGATGGTACTTCGTACCATGGATACTGGCAGCAGAATATCCACGAGGTCAATGCCAATTATGGAACGGCACAAGATCTTAGAGATCTGGCCAACGCTCTGCACGCGCGT…
1.2	CADAFUBP00006203	AFUB_063770	34.6178	52.6725	53.1824	48.4989	Afu1g03040,Afu1g09510,Afu4g06700,	199.69,453.15,206.64,	3	GPI anchored cell wall protein, putative	ATGTTCTTTTCGAAGTCTACTTTCGTCCTCTCATTCCTGGCACTGGGCAACATTGTCGCTGCTGCGCAGACACCTGCCTGCCTTCTCTCGGTTGTAGGGGCTGAGAAGAATCCCGCCGACCTCAAGGCTGTCTGTGTTACCAATGGCGATGATGTACAGAAAAAGATCGCGAACACTTGTGGTGATAGTGAGCAGGCAGCCCTGTCGTGGTTTGCTGATACCTGCGACGCTGCAGGCTACAAAGTTGATATCAAATCCTCTACCACTACCTCTGAGTCCGCTACCGGAACTTCCACTAAGGGCTCGGCATCTAACACCGGTTTCGTTACTGCTACTGCGACTGGCTCTTCTAGCTCTGGGGAGAACAAGTCCGGAACTTCTAGCTCCAGTGCTACGTCG…
1.2	CADAFUBP00002850	AFUB_029100	3.5989	4.07591	1.63322	2.26694	Afu2g13460,Afu4g10130,Afu2g00710,	160.57,10.36,0.36,	3	Alpha-amylase, putative	ATGCGGCAGTCTTTGTATCACGGTGCAATCTGGTCTGCTTTAGCCAGTCTTGCATCGGCCGATGCTCCATCTTCTCAGCAATGGGCTGAGAGAGCAATCTATCAAGTTATGACAGACCGCTTTGCTCGTCCAGCGGGCTCATCTGACGCACCTTGTGACCCCGAAAGGTACTGCGGAGGCTCGTGGACTGGCATCATTGACAAGCTCGACTACATCCAGGACCTCGGATTCACCGCCATTCAAATCTCGCCGGTCGTGGAAAACATCCCAGACAATACCAAGTACGGCGAAGCATACCATGGATACTGGCCCAAGAATCTGTATGCTCTCAATGAACACTTTGGGACCGCAGATGAGCTTCGCAGATTAGTGAGCGAGGTCCATCGACGAGACATGTAC…
1.2	CADAFUBP00000145	AFUB_001500	2.36006	1.54241	1.97874	2.73486	Afu6g13270,Afu1g14450,Afu6g11980,	3.20,45.66,0.03,	3	Exo-beta-1,3-glucanase, putative	ATGCATGTCAATTGGCTTGCTACTTCTGTTTGGCTCTTTGCCGGAGTGCGCGCCCAGCTTTTCAGCAGCCCTATTCGAAGCCCCTCGGCTGCACCATCCTCGCGTGCGTCGGGAGTGACCAGCGCCTCCCCGACAGTTGCGGCAGCTGTAGGGCATTCTTCTAACCTTGCTGCAGCCGCAGCTGCAGCGGTTGATGATCCAGCATACTGGCTTGCCGACATCGCCCATCAGGGGGTCGCGGCCTTCAATCCAAACCCTTCTTCTTACAAGGTTTTTCGCAACGTCAAGGACTATGGTGCTAAAGGTGATGGTGTAACGGATGATACTGCTGCGATCAACGCAGCTATGAGCGATGGTGGTCGTTTCTCCCCAGCAAGTCGCGACTCTTCGACGACCACC…
1.2	CADAFUBP00001045	AFUB_010650	788.006	515.796	682.04	538.87	Afu7g02460,Afu1g11220,	174.81,2337.53,	2	GPI anchored protein, putative	ATGCGTTCTTCCGTCGTCCTCCTTGCCCTCTCGGCCCTTGCCGCCGCTCAGTCTTCTAGCCCTGTGGAAGCTCAGACTACAGGTGTCACTGTCATCGGTCCTGAGGTTAGCGCTACCGAGGTTAGCGGTACTGCTGCTACCACTACTTCCATCAGCTCCACCACCTCTCAGCCTGTGATCCCAACTGCTCCTACCGTCATTGGATCCAGCGGCGTTCCCTCTTCCTTCTCCACCGTTCCTTCTAGCAGCGGCGTCAAGAGCTCTACCAAGACTGCCTCGACCGCAACTGCCACCGAGACCACATCCGAGTCCACCTCTACCACCAGGTCCAGCGCCTCCTCTACCCGGTCCAGCACCAGCAGCACGACCTCCAACGCTGCCATGCCCATGGCGACCGGC…
1.2	CADAFUBP00006900	AFUB_070830	1.20943	0.517073	0.37722	0.223898	Afu1g17220,Afu4g13920,Afu8g01970,	1.85,3.41,5.45,	3	Probable endopolygalacturonase A	ATGCGTTCTGTTAAGCTTTTTGGCCTGGCTGCGCTGGGCTCCCTCGGCGCTGCTGCCCCTGCTCCGTCTCGCGTGTCGGATCTGACCAAGAGGTCTTCAACTTGTACCTTCACCGCAGCCTCCCAGGCTACCGAGAGCGCTTCTGGTTGCTCCGAGATTGTCCTGGACAACATCGAGGTTCCTGCCGGTGAGACACTGGATCTCTCGGATGTTGATGATGGAACCACCATCGTCTTCGAAGGCACCACCACCTTTGGCTATAAAGAGTGGAGCGGCCCCTTGATCCGCTTCGGCGGCAAGGACATCACCATCAAGCAGAACTCCGGCGCTGTGATTGACGGAGAAGGCTCCCGCTGGTGGGACGGCGAGGGCACCAATGGCGGCAAGACCAAGCCCAAG…
1.2	CADAFUBP00008296	AFUB_085200	0.597366	2.26836	0.346755	2.51489	Afu7g08490,Afu8g01410,Afu3g11280,	3.13,1.01,70.63,	3	Class V chitinase ChiB1	ATGCGCTTTGCAACTTCCACCATCGTCAAGGTCGCCCTTCTGCTTAGCAGTCTTTGTGTCGACGCCGCAGTGATGTGGAATCGTGATACCAGTAGTACTGATCTGGAGGCGCGCGCTAGCTCCGGTTATCGCTCGGTCGTCTACTTTGTCAACTGGGCAATTTACGGGCGCAACCATAATCCCCAGGATCTTCCTGTCGAGAGGCTCACGCACGTGCTCTACGCCTTTGCAAATGTGCGCCCTGAAACGGGGGAAGTCTATATGACAGACTCTTGGGCTGATATTGAGAAACATTACCCCGGTGACTCCTGGTCTGATACTGGCAACAATGTCTATGGCTGTATCAAACAGTTGTATCTCTTGAAGAAGCAGAACCGTAACCTCAAGGTTCTCTTGTCC…
1.2	CADAFUBP00008184	AFUB_084070	0	0.721546	0.469857	0	Afu8g02510,Afu5g14190,	0.06,0.66,	2	Putative uncharacterized protein	ATGGTCAATGACTTGCAGGATGGGACCGCGTTGTCTTGCATCATTGTCGAAGGATCTCTGGCAGAGTACGGTTTCATAATGTTGCTCACCAGCCGTCTGGTCGCTGCTCTGGCTCTTGCAGGGACAGCCATCGCTTCGCTGCAGATTATTCCCGGAGGGACATGGACTGCGAGTGGTACTAACCAGCATGTCCAAGCGCATGGCGGAGGAATCATCCAAGTCGGCTCGACCTACTACTGGATCGGTGAAAACAAGCTCAACGGAAGCGCGTTTCAGTCGATCAACTGTTACTCCAGCGAGAATTTGGTGGAATGGACTTATGTAGGAGAACTGCTCTCTCGACAGAGTAGCGGGGATCTCGGGCCCAACCGGGTTGTCGAGCGACCCAAGGTCCTTTAC…
1.2	CADAFUBP00000982	AFUB_010010	0.291333	1.28828	1.04027	0.919636	Afu1g10590,Afu2g01840,	6.96,21.87,	2	GPI anchored protein, putative	ATGAAGTGCGCCTTGAGTCTTCTCACTCTTGGCCTCGCCGCGACAACACAAGCAGCTTACTACGAGTACACCACGGCAACGGGGTACTTCCTTCAAGATGAGGCCAGCACCGACCCATCGACCTTTGACTACACGGCAAACAACTTCGGCCTGATCAACCGCACCTACGCCACAGACCCGGACAACGAGAATACCAAACTCACGCAATGGCAACGCTTCTACCACCACATCCACGCACTGAACAAGCACGCCCCCCATAAAACGGAATACAAGGTTTTCTTCTTCGGCCGCCACGGCGAAGGATGGCATAATGCCGCGGAGAGTCTCTACGGCACTCCTGCTTGGAATTGCTACTGGTCCCTCCTAGACGGCAACGGCACAGCAACCTGGTCCGACGCA…
1.2	CADAFUBP00000391	AFUB_003980	0.612067	0.19225	0.469857	0	Afu4g03660,Afu1g03570,	3.16,17.67,	2	Acid phosphatase PHOa	ATGAAGCCTTCCGTCGCGACTTTGCTTGCCACTGTCTCTCTGGTCTATGCTCAGACTGCTACTGAGAAGGAGCCTTCGCTGTCTGCGATAGAATCTGCAGCAGCCTCCATCCAGCCTTACTCTCCCGTTTCGAACGTTGAGGGTGTTGCATTTAATCGCTTCTTCCAAGTGTGGCTTGAGAATATTAAGGATTACGAGGATGCTGCGGCGGATGAGAACATGAAATGGCTGGCCTCGCAAGGGATCCTGCTCACCAATTTCTATGCAGTCACGCATCCTTCAGAGCCAAACTACTGCGCTGCTGTTGGAGGCGACACATTTGGCATGGACAATGACAACTTTAACCAGATTCCTGCCAATGTTTCTACTGTCGCTGATCTCCTGGACACCAAAAACATT…
1.2	CADAFUBP00009409	AFUB_096810	15.2255	16.253	18.7015	12.3628	Afu6g00660,Afu7g00150,Afu4g00590,	69.14,0.93,58.91,	3	Putative uncharacterized protein	ATGCCCAATCTCCCCATACTCATCGTCGGTGCAGGGATCAGCGGTCTGACCCTCGCCCAGTATCTGCAAAAATCAGGGGTCCCATTCCTGATTTTCGAGCGGGATTCCTCGATTGATATCCGAAGCGGGGGATGGGGTCTGACGCTGCATTGGGGACTGCCGATCCTGCGGGACATGCTGCCCGACCATATCGTCGCACGGTTGCCCGAATGCTCTGTGAACAAGGAAGCTTCCGAGAATGGCGACGTCGGTCGGTTCCCGTTCTTTGACCTGAGTTCCGGATCGGCGCTGTTCGAGGTCCCCGCTGCGGAAAGGGTGCGGGTGAACAGGGGCAGATTGAGGGAGTTGTTGGCGTCGGGGATTGACGTCAAGTGGTCGAAAACAGTGGTGGATGTCACA…
1.2	CADAFUBP00004678	AFUB_047740	1.7921	2.2187	0.723975	0.695738	Afu3g00700,Afu4g00620,	3.93,14.71,	2	Glycosyl hydrolase, putative	ATGGGACGGCAATGCCGGTGTCACTGGCCGTTATCTTTACGCTTGAGCCTATTGTTATCATTATCACTACTCCCCCTCCGGGCGACCACGCTCGATCTTAACGTTACAGATCCAGACAATATCAAAGAGGTAGCCAGTCAACTAGCCTGGGACCTCGTCAGCTTCTACACTGGCAACAACACCGGTGACGTCCCGGGGAACCTTCCCGCCCCCTACTACTGGTGGGAAGCGGGCGCTTTTTTCGGCACCCTGGTCAACTACTGGCGATATACCGGCGACGATGCCTACAATAATATCACCATGCAGGCTATCTTGCACCAGGCCGGAACAGGTGACTTTATGCCTTCCAACCAGACCCGCACCGAGGGCAACGATGACCAGGCCTTCTGGGCCTTTACC…
1.2	CADAFUBP00004428	AFUB_045140	0	0	0	0	Afu6g14540,Afu3g03080,	0.00,0.00,	2	Endo-1,3(4)-beta-glucanase, putative	ATGCGCTGCCAATATTCCTGTTTCCTCCTAGCCCTGGCCTCTTTGGTCTCGGCCTGGGTGCCCCCTTCATACTCAGGATACACGCTGCAGTGGAGCGATACCTTCGCCGGCTCAGCAGGGACACTTCCCAACTCTAACAATTGGAACATTATCACAGGGAACCCAGGGGTGAATGGCGAGCTGGAGACGTACACCAATTCAAATAGGAATGTTCAGCTAAGCGGCGGCAACACTCTGCAGCTAGTGCCCTGGAGAGATAGTTCTGTGTCTGGGGGATGGACATCAGGCCGGCTTGAGAGCAAATACGTCTTCACACCTAGCTCAGGAAAAATCACATTTGCTGAGGCCAACATCCGGTTTGGCAGCAACCCTACTTCCGCCAAACAGGGAATCTGGCCG…
1.2	CADAFUBP00000101	AFUB_001020	0.291333	0.128167	0.469857	0.223898	Afu6g13720,Afu5g03960,	0.93,5.84,	2	Class V chitinase, putative	ATGTCGCCTTTCTTTCTGTACGCTAGCACTATTCTCCTTTTCCTTTCTGCTTGTGTTCACACATTTTCACCTGCACAGAATCTTGCACTTGCACAATATCCCCCTCATTCAAGCTGTCCTGTCGCGTGCAGCAAGGCAGGCCTCAACCCATCCAATTGGACGTTCATACATGACAGTCACTCCCTTCGTTTATGCAATGCAACCTCTTTGTTTGACATCAACATATATACCCCAGTTGAGGGCCCCAAGGCTCGCATCAGCCTGCGAGCCTGTGGTGCTGCGGCCCTAGATGCAAACTCTGCCACCCCTCAAACGCTCACTGCGGGTTCCGCTTCCCTGAGCAGCTGTGATGTCTCTTCGCAATCCATCAAGACCACGAGGGACGTCCAATTCCTGCAG…
1.2	CADAFUBP00008536	AFUB_087820	5.02616	4.52229	1.7947	5.90132	Afu7g01240,Afu3g00310,	262.64,186.24,	2	Phytase, putative	ATGCCTCAAATCCTTGTTTTTCCCGTTTCAACAGTCGCCTTTCTGGCGGTCTTGGGAGGAGTCTCTGCTGCACCGACTGCCAGCTGCTCTGCGCATGTATCTGCTCCGACGGGCGCAACTTTCGCGTCAGGCTTTGATATCACAACTAGCTGGGGCAACCTCAGTCCATACAAGGATGCGCCCGGGTTCAATGTATCAAACGGCGTCCCCCGAGGCTGCGAGCTATCCCAGGTGCACGTCCTGCACCGACATGCCCAGCGGTACCCCGTTTCTTCCCTCCTAGATGGCGGGGGCATGGAAGCGTTTGCGCAAAAGGTGAAGAACTATAGCAAACTGCACGACGGCAGAGTCGGCAAAGGGCCGCTGGATTTCCTCAATCAGTGGGAGTACATGCTTGGC…
1.2	CADAFUBP00005094	AFUB_052050	0	0.194453	0	0.223898	Afu5g03530,Afu7g05140,	1.11,0.06,	2	Class III chitinase, putative	ATGTCTTTATTAGCACAACTGCTTGCATTGACGGCAGCGGCAGCTTCTCTGGAAAGAGTGTATGCCAAACTTGATCTCTCGTCTTCCTCGAACGTGGCAGTATACTGGGGTCAGAATTCTTTCCGGGGTACTGGAGATTTGGCGCAGCAGCGTCTTTCATACTACTGTGATGGTGAGTCATTCATGTTTGGGTATTTCCAGGTCAATGTGCTGATGGAAACTTCATTAGACCCTAAGATAGATGTTTTTGAACTCGCATTTCTCATAAGAATCAACGGCCAGGGTGGCGTTCCTGAAGTCAACTTTTCTAATGCGAACGACAATTGTACACTCTTCAAAGATACCAACCTTCTCAAATGCCCTCAGATTGGGGAGGATATTACGACGTGCCAGAAGAAA…
1.2	CADAFUBP00003257	AFUB_033230	0	0	0	0	Afu2g17540,Afu4g14490,Afu5g03790,	3.50,0.05,654.87,	3	Conidial pigment biosynthesis oxidase Abr1/brown 1	ATGTTCCATTCCAGGGCTCTCCTTCTCTCCTGGCTTGTGGGCTTCACCGCGGCCAAGGATATTCATCTCGATTGGAACATCACCTGGGTCTGGGCAGCGCCCGATGGCTTTGGCCGTCCCATGATCGGGATCAACAACGAGTGGCCCTGTCCCATTGTCAATGCCGACCTGGGCGATCGGCTCATTGTCGATGTACACAATGGCCTGGGAAATCAGTCGACGGGAATTCACTGGCATGGCTTCCATCAATACATGACTGGAACTATGGATGGCTCGAACCAGGTAACGCAGTGTGCGTTGCCTCCGGGAAGCAGCATGCGCTATGAATTCGATGTCAATCAAACCGGGACTTATTGGTATCACTCGCACGAAATGGGACAGTATCCCGACGGCCTGCGG…
1.2	CADAFUBP00009528	AFUB_097980	0	0	0.37722	0	Afu1g00550,Afu1g00910,	5.09,8.68,	2	Putative uncharacterized protein	ATGCAGGAGCTGAGTGGCCCAACACAAATGACTCTGCTCATTATTATCATTCTTAGCTTGCTACTTGGTAGAATCCTATGCCTCGAGGAGGTGCCACTCACGCCTCTTAACAATTATATTGCTTCCCAAGCTGACACTTGGGGACGGTCTCCATCGTATTGTCCCACCCCTGGTGACTTCGGCCGCGAACGTACGGCTTCTGAATATAGCTTTTCTTCCCATGGTGAACGTTCTACGCCACTACCTCAATCCCGGCCTGGTCGATTACGCTTCCTGGACCATGTCGAATCAGACGACGGAGCATCAGATGATGAATATCCGTCTTATATACCGTATGTAATAGAGTGGAGGGTGACTCTCAACAACCGGGTTTTGGCTAAGGATACGGAGCAAGACCTG…
1.2	CADAFUBP00008342	AFUB_085650	1.48606	2.11916	0.346755	0.671694	Afu8g00930,Afu4g01290,	2.34,965.04,	2	Chitosanase, putative	ATGCACTTTCTTGCAACTGCCGCCGTTTTGGCTGGAGTGGGCCTGGCATCGGCCTATACTGTCCCAGCCAACCTGCAGCAAATTTACAATAAACACAAGACCGGAACATGCCAGAACAAGCTGCAGGACGGCTTCTCCGACGGCATCAGCGGCTCCAGGTCCTTCGCCTACTGCGGCGATATTGAGGGGGCCATCTTCCTTCACAGCTCCGCAAACGGCGGCCAGTACGTTAACATGGACATCGACTGCGATGGAGCGAACAACAGTGCTGGTGACTGCGCCAATGACCCCTCCGGCCAGAGCATGACGGCGTTCATGGACACCGTGAAGCAGTACGGCATTTCGGATCTGGACGCCAATATCCATCCGTACGTGGTGTTTGGGAACTCGGGCAGCTCG…
1.2	CADAFUBP00002100	AFUB_021510	1.8068	1.75129	2.67349	1.11949	Afu2g14750,Afu8g04710,Afu2g04480,	0.54,10.40,14.43,	3	Xylosidase/arabinosidase, putative	ATGAAAACACCACCCATCCCCATCCACATCCTCACCCTCACCCTGATATCAACAACACTCACCTCCGCAGCAACACCAACCCTCCAATCCCCCCTCGAATCCCCCGACAACAATGCCCTAAACAATTCCCTCAACATGAACCCCAAAACAGGAAACCCCATAATCCAAGGCTGGTACGCCGACCCGGAAGCCCGCATCTTCGACACAACCTACTGGATCTACCCAACCTACTCCGCCGCCTACGAATCCCAAACCTTCTTCGACGCCTTTTCCTCCCAGGACCTCCGCACCTGGACCAAACACCCCCGCATCTTGGAGTTCGGGGGGATCCCCTGGTCCACGAATCGGGCTGCGTGGGCGCCGAGTGTGATCCGTCGGCCCGCGTCGCCTACATTCCCC…
1.2	CADAFUBP00006082	AFUB_062280	1.7627	0.51487	0	0	Afu5g14610,Afu3g12210,	0.61,6.12,	2	Carboxypeptidase Y, putative	ATGATCGTTTCGTACCTCCTCCATTTCGCTCTTTACACCGTGGCATATGCCACCCAGGAGGTGTTGCGGCCTGTAACGGACCAAGATAGCGAATTTCGCATTGTTCAGAGCCACCATTCCCCAGATCACTCAATTCGAATTAAGCAGCAAAACGAGTCCATATGTGCAGCTGGCTCGCCTCAGTACACCGGCTGGCTAGCTGTGGGTCACAAGCATCTGTTCTTCTGGTACTTCGAGAGCCAGAATGATCCCTCCCATGACCCATTAACTTTGTGGATGAGCGGAGGCCCCGGAGTCTCGAGTATGGTTGGCCTGTTCCAAGAGATTGGCCCCTGTCTCGTGGATGAATACGGCAACGGGACCTACCACAACCCCTGGGGGTGGTCCCGCTACTCATCG…
1.2	CADAFUBP00000825	AFUB_008410	9.52846	5.22942	5.12208	6.845	Afu1g11330,Afu1g08990,	1.64,2.83,	2	Lactonohydrolase, putative	ATGTATTTGGCCACCTTGACGTGTTCTTTCCTTTTTGCACGGCTGGCTCTTACGCAGACCGGCGTTATTGATCCCATCTCGGAGGACTGCGGCCCTTCGGTTGTATGCGTCAATCATTATGCAAATGTGCTGCCATATCATTTCTATCGAAACATATCCACCTCTCAGGCTGCCACAACCATTGGTGACACGGTAGTAGCAAATGGCACTTCACTACCGAACATAAAATCGGCCGACTTCGTTGTTTATGATAAGGAAAGAGGCCTAAAGATCCTTGGAACTCAGCCTACTTACAAGTATATGTTTGCTGTCTCGGATGCCGTGCATGAGGCTCCGGTATATGTTGCCGCACAGAACAAGCTCTACTTGTCCCAATTAGCACCTCCAGCAGGCTATCTC…
1.2	CADAFUBP00009531	AFUB_098010	0.291333	0.128167	0.847077	0.223898	Afu8g06030,Afu1g00650,Afu7g08510,	3.91,0.00,1.66,	3	Extracellular alpha-1,3-glucanase/mutanase, putative	ATGTACTTCGGTGTCTTGTTGCTGATTGTCCTGATCGCAGGTAGAGGGCATGCCGCTGCTGTTTTCGCCCACTTTCTACTATCCAACTCGGCTAACTTCACGAGTGCTGACTGGGCAAAACACATAAGAGTAGCCCAAGATGCCCAAATAGACGCTTTCGCGTTGAATATCGCGGCAAGGGACGCTATTAACGCTCAATCAATACCACTGGCTTTCGAAGCCGCCCAGGCCGCCGGTTTTAAGATTTTCTTTTCCTTTGACTATGTCGCCCGCGGACCATGGAACCAAGATGACGTGACTGAGTTGTTGTTGAGATACAAAGTGAATGAGGCATACTATAGGAACAATGGCCGTCCGCTAGCATCCACCTTCGAGGGCTCGGAGAACGCAGAGGAGTGG…
1.2	CADAFUBP00004657	AFUB_047510	283.564	221.773	229.701	228.87	Afu8g04370,Afu2g01140,Afu3g00880,	1321.33,58.63,1814.87,	3	Extracellular conserved serine-rich protein	ATGCGTTTCGCTCTGACTCTCACTGCCTTCGTCGGCTCTGTCGCCGCTCTGTCCATCACCTCTCCCAAGAAGGACCAGGATGTCGACCTCAGCGAGAAGACCACCGTCGAATGGAGCTCAGTCAGCTCTGATCCCTCCTCCTTCGACATCTACCTCGTCAAGATGAACTCCTACCCTCCCGTCAACAAGCTTGTCGCCGAGAACGTCAAGACCAGCGAGGGCTCCTACACCATTGACGGTGTCTCCGCCGACAACGGATCCGGCTACCAGATCAACTTTGTCTCCAGGGATCCCCAGAACACCGGCATCCTCGCCCAGTCGCAGCAGTTCAAGGTCGAGTCCTCCGGCTCCTCGACCACCTCCGACTCGACTTCTAGCGCCTCTGCTACTGGCTCCGTG…
1.2	CADAFUBP00008360	AFUB_085830	1.20943	1.49275	1.13166	1.14353	Afu8g00740,Afu8g00760,Afu8g00510,Afu1g11390,Afu4g02730,	11.75,10.45,169.37,44.26,8.00,	5	Cytochrome P450, putative	ATGGAATTAGTCGCCCCCACTTTACTGGCCATCGTTCTCGTATGTTGCTGTCTTCATCTGCTACGCTCTCAAGCATCCCGACTCCCTTTGCCTCCGGGTCCCACCCTTCTCTCCAGACCATTTCCCGAAAAAGATATCGCGACCACATTTCAGAAATGGAACCAAAGATACGGTCCTGTTATTAGCTTCAGAGTTGGGAGCCGTACGTTTGTCGTCCTCGGAACTCGGCAAGCCGCACAGGACCTGCTGGAAAAGCGAGGCAGCATCTACAGCTCTCGGCCACCCTCGGTATGGATGGAAAAGTATCTCAATAAGGGACTGGCAGCAGCATTCATGCCGTATGGCCATGAGTGGAGGTTGAACCGACGCTTGCATGGCTCCCTACTGAGTGCTCATCAC…
1.2	CADAFUBP00007108	AFUB_073010	0.903399	1.80535	1.41749	1.14353	Afu6g11610,Afu6g07070,	0.22,0.96,	2	Probable 1,4-beta-D-glucan cellobiohydrolase A	ATGCATCAACGCGCGCTCCTTTTTTCTGCTCTTGCTGTAGCCGCCAATGCTCAGCAGGTCGGCACTCAGACACCGGAAACCCACCCTCCTCTGACCTGGCAAAAGTGTACTGCTGCTGGCAGCTGCAGTCAGCAGAGCGGCTCCGTTGTAATTGATGCCAACTGGCGCTGGCTGCATTCGACCAAAGATACCACCAACTGCTATACTGGCAACACATGGAACACGGAGCTCTGCCCTGACAACGAATCCTGCGCTCAAAACTGTGCTTTAGATGGTGCCGATTACGCGGGTACATACGGTGTCACTACTTCTGGATCCGAGCTTAAGCTCAGCTTCGTCACCGGTGCCAACGTTGGCTCGCGTTTGTACCTTATGCAGGATGACGAGACGTATCAGCAT…
1.2	CADAFUBP00007613	AFUB_078110	2.6514	1.2264	0.69351	0.223898	Afu6g12120,Afu2g04570,	0.46,6.88,	2	BNR/Asp-box repeat domain protein	ATGAAAACTCTCTCGAGCACAGCCTTCATCTCTCTCCTAGCCTTTACGACAGCAGCAGAGGCAATCTTCGACAATGTCACTGTCTTTGCGCCGCCATCCAACTGGCCTTCCCACAGAACCTCGTACGGCCGCACCCTTCTACTAGACCACACCAAGACCGACCCTGTTCTCCTATCGACCTGGTCGTTTTCCCCGCCGGATGGGACATACCTCCCAATATACCGGTCAACCGACGGCGGTCAAACGTGGTCTGATTTTTCAAAGGTCCACTTCTCCAACAACGGAGGCTATGTGGGTGGTTCTATCTGGCAACCGTTTCTCTATGAGCTCCCTCGGCAGGTAGGCCAGTACCCTCGAGGAACCATCCTCGCCTCCGGCAACGCTATCCCGCACGATTTC…
1.2	CADAFUBP00005119	AFUB_052300	19.1304	28.7126	8.39396	20.315	Afu2g17540,Afu4g14490,Afu5g03790,	3.50,0.05,654.87,	3	Ferrooxidoreductase Fet3, putative	ATGGCAGTTGGCTTCCTATTGTTGACGGCCTTTGTCGTTAACATCCTGACAACCTCTGCTGCTACCCTTCACTATGACTGGAATATCACATGGGTCACCGCTAATCCCGATGGCCAATTCGAGCGACCTGTGATTGGAATCAACGGTCAATGGCCACCTCCAGTGCTCAGTTTTACCAGAGGTGACCGCATCATTGCAAAGGTGCATAATGCGTTGGGAAATGAGACCACCAGTGTCCACTGGCATGGGTTCTTCCAGAATGGGACCAACCATATGGATGGCCCTCCGTCGGTCACTCAGTGCGATATCGCTCCCGGCTCTACCTTTGTCTACAATTTCACCGTTGAGCAATCTGGCACTTATTGGTACCATTCTCACACAAAAGGCCAATACCCTGAT…
1.2	CADAFUBP00000068	AFUB_000690	67.5024	80.2501	62.8892	78.538	Afu6g14060,Afu5g07450,	401.41,1076.25,	2	Putative uncharacterized protein	ATGTTGCTACGATTTCTGTCGCTGGCTGGTCTCTGCCTGGGGCGTGGTGTCGCTGCCCTCACCCCTCAGCACCACGGCCTCCCCTCTGATATACCAACATCAGACATCCAACATGCTCGCCATTTCTACAAAATCGACATTCCCTGCTCTCACTGTGCGTTCTCAGACGCCGAATGCTCTCAGAGCCCCGAGTCGAAATCCCACGTGACGATTAACTTCTCCGCCGACAATGGCACCCTATACGCCAATCACGAATCCGTCTTCCCACCTTCGTTACCCTTGCAATTCACCGCAGTCAAGCACTCGGCGTCTGGCGACCAATCCGTCCGGGTGGCATACAGCCTCGACGCACGACCGCTCGCCGCCCAGCCCGGCGCCCTCCTAGGCGAGAAGTTCCTC…
1.2	CADAFUBP00009620	AFUB_099000	0.903399	0.320417	0.346755	2.9666	Afu4g04010,Afu8g02530,Afu3g13880,	0.67,5.90,0.70,	3	Triacylglycerol lipase (LipA), putative	ATGGCGCGTCGAATCTCCTCTCTCGCCTGGCTGTCTCTCTTACTAGGTGCACTGAGCCGTGCCCTGCCCAGCTCGCAGACCCAAGGCGCCATTGCAGACTATCCCACAGCCACCCTGCGTACAAGCTATCAATCCGGCTCAAAAACCGTCTTCGTAGGCCGCTCCCTACCAGAGTTCGACCAGGAACTGTTCCTGGGCATCAAGTATGCAGACCAGCCAATTCGATTTACGCCGTCGAGCCTGAAGACATCCTATGCTGCCAACGACAGTAACTCTGGCCCTTATGATGCCTCTGGGACTGGCCTGGCTTTGTCCAAGGGCACGGTGCTGTACAATGCCACGCAATACGGGCACGAATGTCCCGGCTACGGATCGGACGAGACGAAGCTGGTCGACATG…
1.2	CADAFUBP00007749	AFUB_079480	0	0	0	0	Afu8g04210,Afu1g01310,	1.27,0.00,	2	Carboxylesterase, putative	ATGATCATATCCACCTTGTTATGTGTCTTGTCCGGCTCATCAATCGGCCATGCTGCTTCTCACTCAACCAGACCCGTGGCCGATCTCGGCTACTCACGATATCAAGGAGTCAGACTTGCAGCAGGAGTAGACCAGTACCTAGGCATGCGGTATGCGGCACAGCCGCTAGGAACCCTCCGCTTCCGAGCTTCGCGAGGGCCTGTTCATAATTCCACTCTGCAAGATGCATCGGAGTTCGGCCCCATTTATGTTGGAACGGGCCAGAGCACCACATCGACGAGAGCGGAGGATTGTCTCTTTATCAACGTGTTTACGCCGGCCGATGCCACCGAACACTCGAAGCTGCCCGTCTGGGTGTTTATCCAGGGCGGTGCCTATGCGACTAACTCGAATGCAAAC…
1.2	CADAFUBP00006198	AFUB_063720	5.95896	4.75562	9.42755	8.68819	Afu4g06640,Afu2g01600,	11.64,3.23,	2	Acid sphingomyelinase, putative	ATGAGATTGACCACCTTTGTTGCTGCTCTCGCCTCACTGGCTACCATTCACGGCGCCTCTAGCGAGAACTGGGCCAGCACGATTTGGGATGATATCAAAGAGACAATCACCTGTGCTGGTTGCGAGGGACTGTTGGGAACGCTCAAACTGGTCGCTGGTCTCGGAGAAAATGTCTTGATCAATGTCCTCACCGATGTGTGCAAGCTGGCCAAGGTGGAGGACCCCGACGTCTGCGCCGGTATCATCAGGGCTGAAGGTCCCGCCGCATATTACGTGCTCAAGCAACTCAAAGTAGGTTCGCATACCTCGAAATCGTTCTGTTCGCAGATGGTTGGCCTCTGCGACTATCCCGAGGTTCGACCGTACAAAATCTCCTTCCCTGTCCCCAAACCCTCGACG…
1.2	CADAFUBP00007566	AFUB_077620	1.18003	0.0640834	1.41749	0	Afu6g11600,Afu6g07480,Afu2g09520,	3.08,0.38,1552.02,	3	Endoglucanase, putative	ATGAAGGCTTCCACTATTATCTGCGCACTTCTCCCCCTTGCTGTGGCGGCGCCGAATGCGAAGCGGGCTTCTGGGTTTGTCTGGTTCGGAAGTAACGAGTCTGGCGCTGAGTTCGGAGAGACCAAGCTGCCTGGCGTGCTGGGGACGGATTATATCTGGCCCGATGCGTCGACGATCAAGACTCTGCATGATGCGGGGATGAACATCTTCCGGGTTGCTTTCCGCATGGAGAGGCTGATCCCGAATCAGATGACGGGGACTCCGGATGCGACGTACCTGAATGATCTCAAGGCGACTGTCAATGCGATTACGAGTCTGGGGGCGTACGCGGTTATTGATCCCCATAACTATGGAAGATACTACGGGAACATCATCTCGTCGACTGACGACTTTGCCGCG…
1.2	CADAFUBP00000685	AFUB_006970	7.78046	9.62718	8.60303	8.41621	Afu7g06750,Afu1g06590,	12.56,86.56,	2	Phosphoglycerate mutase family protein, putative	ATGTATCGTGTTTGTTTCCTCGTCTTGCTACTCGCATCCCTCGTGATCTCCTCAACAGCGGCAGACCGACCAACACTCTACATCATCCGACATGGCGAGAAATCCAGCGACCCTAAGGACTCGGGTTTGAATGCCGACGGCTTCAGACGAGCACAATGCCTCCGGGATGTGTTCGGTGTCAACTCAACATATGACATCGGCTATATCGTCGCCCCGAGGCCAAACAGATATGGTCTGCACAGACGCTCATTCGAGACCATCCTCCCGCTCGCCATCGATTTAGGTCTTGCAGTTGATCTCTCATGCAAACGGAATCAAGTCAAATGCGTAGCAAACCTCGTGGATAAGTTCCAGGGACCGGGAAATATCCTGATTTCATGGCGGCATGGGAAAATGAAA…
1.2	CADAFUBP00003923	AFUB_040060	2.08343	3.68701	1.75633	2.28707	Afu3g09070,Afu7g01710,	3.33,5.83,	2	Carboxylesterase, putative	ATGATGATGCGATCCTTCGTCCTTGGGAGTATTGTCCCTACTGTGCTCGGACTCGTGCCGCATCATGTTTCTGTGGCCAATGAAAAGACTTCTCTCACGCTCCTCTATCAGAACAATCTGAATGCATCGGACGCCTCAAACCACATCAGTGCAATCCTACTTGACCCAATGCACCAGCATGATGTGCGTGAAGCATGTCAGCAATTTGGAGAGACGCTGATCTCCCAAACAAGCCTTCGTGACCACAAAGAAGATTTCAAAAATCTGTTTACATGGCTTGCACACACAGGGAAAACGAAGTCGGACGCACACTTTTATATTCGTGAAGGCGTGCTTTCTGTTCCCAAAGACTCGGATGATTTTGCTGTCTCCAGCTTTCCACGTCAGAATGCAAGGCTT…
1.2	CADAFUBP00003489	AFUB_035650	0.612067	0.386703	1.16337	0.223898	Afu3g06390,Afu3g13550,	103.75,3.23,	2	2-dehydropantoate 2-reductase	ATGATTGAAGCTTCTTGTCTTTTTTCTCCCTTACTGCTTCTGATTTCCAGCGCCATATCAAATAACCTGATGATGAAGTGTTTGGATCCGCGCGTGACTCTACTTTCCAAGAACCTGTTTAGAGCAAATAGCTACGCCATGCATTCGACCACCCCCGTCGAGAGAAATCCATCATCCACTTTACGAGATCGGGTACACATTCTTGGGCTTGGGAGCATCGGAACTTTTGTTGCCCATTCAGTCTCTGAAATCCCCAACGGGCCGTCGGTGATTCTCCTGCTGCATCGGAGATCTCTTCTCGACCACTATCGCCAGAATAGGAATCAGATATTTTTTGAGTCACGGCATGGAGTCCATCAAAGCTCCACCGGCTATGGACTTGAGATGACCCAGGACAAC…
1.2	CADAFUBP00008652	AFUB_089000	26.8962	31.0625	9.80477	17.7839	Afu7g02460,Afu1g11220,	174.81,2337.53,	2	Extracellular serine-rich protein, putative	ATGCATTTCACCAAAGCTCTGCTGTTTACCGCCGCGGCTGTCGCGCCTTTCGCGTCCGCTGCAGCGCAAGCTGAACCGACCACCACCATCACCGTCAAGATGATGAGTGTTGGCGCTTCTTCGACTCCTACACCGTCCCCCAGCAGCAGTAGCAGCAGCGCCGTCGGCGCGACTCCAAGCGGCAGCAGCAGCCCCTCCATTCGACCCACCGGTGGCATCTATCTCCCCAGCTCCGGCCGTTGGAACTCAACCAGCTCTTCGATCGTCAAGGTGACAGTCCCTGCCACCGTCAGTGGCCCCTCGCAGACAAACGCTGCTGCCTCCGCGGCCTCGTCGGCACCATCCCAGGGTGGCGCCGCTACCTCGATCAACTTCTCCGGCCCTCTGACTGCTGTTGCC…
1.2	CADAFUBP00002013	AFUB_020640	2.6808	2.71915	4.92889	4.1023	Afu3g08990,Afu2g03540,	2.63,5.04,	2	Extracellular threonine rich protein, putative	ATGCACACTGGGAGGCAGGCCCTGCCACTCGCAGCAGCAGCATGGATGCTACTCCATGGTGCGATAGCAGCTCCCAAACCCGGCGGTCTGGGCCATCTACCACCTCCGGAGGCCTTGAGATCGGCAGGTCTAGCTAGTGCAGCTTTGTCTTCATCCTTAGCTGCGATTATGGAATCTGGAATTCCTCCTGCAACCCATACAGTGACTGTATCATTTGGAGGAACTGCTACTGAATCACTTCCAACCCCAGCGCCACCTGGAGGTGCTACTCATTCACCCATAACCACAGCACCAACAGGAGGAACTGCGCCGCCAGGAGGAGCTGCTGAATCACCCATAACCACAGTGCCATCTGGAGGAACTGTGCCAACTGGAGGTGCTCCTCATTCACCCATAACC…
1.2	CADAFUBP00001599	AFUB_016310	0.306033	0	0	0	Afu3g02090,Afu1g16920,	0.19,4.01,	2	Probable exo-1,4-beta-xylosidase xlnD	ATGTCGGTTGCCAAATCTATTGCTGCCGTGCTGGTAGCACTGTTGCCTGGTGCGCTTGCTCAGGCGAATACAAGCTATGTTGATTACAATGTGGAGGCGAATCCGAATCTCACCCCTCAGTCGGTCGCTACGATTGACCTGTCCTTTCCCGACTGCGAGAATGGACCGCTCAGCAAGACTCTCGTTTGCGACACGTCGGCTCGGCCGCATGACCGAGCTGCTGCCCTGGTTTCCATGTTCACCTTCGAGGAGCTGGTGAACAACACAGGCAACACTAGCCCTGGTGTTCCAAGACTTGGTCTCCCTCCGTACCAAGTATGGAGCGAGGCTCTCCATGGACTTGACCGCGCCAACTTCACAGACGAGGGAGAGTACAGCTGGGCCACCTCGTTCCCCATG…
1.2	CADAFUBP00006904	AFUB_070870	28.3675	35.0011	19.3938	34.8005	Afu3g00740,Afu4g13960,	207.96,44.54,	2	2-dehydropantoate 2-reductase	ATGGCATCAAAACCTCATATTTTGCTGTTTGGGGTCGGTAGTGTTGGCGCCATTCATTTACTCCAACTGCAACGCGCTGGATGCACCGTCACAGCCGTGTGTCGGTCCAACTACGACGTCGTCAAGGAAAAGGGATTTGCTCTGAGAAGCGTCCGATTCGGCAATGTCACGTATCGGCCAGATCACATCGTTCGGAGTATTGCTGAATGTCCCAAAGACACAGTATATGATTATGTCCTGGTGACCACAAAGTGCTTCCCCGGCAGTAAGCCGTCAGTAGCAGATCTGATCAGACCGGCCATTATTGGCCGTCCAGAGACGGCCATCGTCCTAGCACAGAATGGCATAGAAATTGAGAAGGAGGTTGCAGACGAATTCCCCGAGAACCCCATCCTCAGC…
3	CADAFUBP00003349	AFUB_034250	116.016	90.1439	122.753	110.048	No AFUA Matches	NA	0	Extracellular chitosanase CsnC, putative	ATGCCGTCCACAACCATCATCCGCCAACTGGCCATCTCCCTGGCCCTGTGCAACTCTGCCTTGGGCCAGGTCGTCAATGGCGCTGATTACAACAAACCTAATGGAGGACCTCCGGCCAGCTTCTTCGCCGCTGCATCGACCATGCCCGTGGCGGCCCTTCAGGCAGCGGCTGCCAAAGCCACCAAGGTTCCTAGCCTGGCCACGTACCCCGTGAGCCAGGACAAAGGTGCGGCCAAGTCGACCATCCATACCGACTGGGCGTCCTTCAGTGAGGGCGCTTCCATCTCCTGGGTAGCCGACATGGACGTCGATTGCGATGGGCTCAATTCTGGCTGTCAGGGAAATCCGGATGGACAACCTCAGACTAACTGGGGCGCTCTGTCTGCGTATGAAGTGCCT…
3	CADAFUBP00009535	AFUB_098050	2.7102	3.37881	2.73442	0.223898	No AFUA Matches	NA	0	Putative uncharacterized protein	ATGGCCTTTCAGAATCAATTTACATTGTCTTTGGAACTGATGAGCTTAATTCCCCCAATTGTCTCTGCTGCTGAGAGCGGCTATGCGAAGGCAATGAAGCTCGCAAGAGAATTACAGAGTTCCGGTTCGGATATTGTTGTGGAAGAGGATTTTGCAGAGCTGTTTGGCCATTCGCGCATCGCAACGCAAATGGAATCTTCCTTTCGGACAATTGTTGCAAACTCTTCCGCACCTCGCACGCTATGCGACGGCATCTTCCTTCAATCTGGACCAGGGCCGACTGTCCTTCGGGCTCTCAAAAGCCAGAACACAATTTATTTCTCAACTGTCGTTCAATGCTCATTCCTCGCATGCGTTCACAACAAGGCCTCCTTAGCGGCTGTGCTGTCGCAATTTTTG…
3	CADAFUBP00006023	AFUB_061670	17.9504	17.1626	12.5087	13.882	No AFUA Matches	NA	0	Putative uncharacterized protein	ATGAAGCTCTCAGCCCTTCTGAGTCTTCTCCCTCTAGCCTCTGCGGCAACCACGTTGATCCCCTCCACGTGCTTCGACTCACACTGTTCTCTGGAACAGTACTTCGCCTACCTCTACCCCTGGGGCTCAGATCATAATGGCTCCGCGCGCATGGTCGGCAACTCGACAAACCACGACCAGCCGCCTACCAAGTCGCACAGGAAGATCAACTACCTGTCTGGTGCGGTTCACTCAGCAAGGACCTTCACCGTCAAAGCTGGATCAGGCCTCGACATTGAAGCCGAGTTCCAGGCTCCAACTGCTAGAGGTACCTGGCCTGCGTTCTGGCTCAATGGAGCACATTCATGGCCTCCTGAGATCGATATTGCTGAGTGGAAGGGAACGGGGGATATCAGCTTC…
3	CADAFUBP00009878	AFUB_101690	0	0.0640834	0	0	No AFUA Matches	NA	0	Putative uncharacterized protein	ATGAAGTTCACCTTTTCCTTCATCGCCCTCGGTTTCGCGAGCTTTGCCCAATCTACTTCTGTCTCTGGCTCTAGCTCTCTGCTTCCAGGAAATACCAATACTGCAAGTGCAGCCTGGCTAACCCATTTCGACCAATTCCGCCAGCAACATGAGCCCTTGAACCCCGCTCAATCCGCTGTCATCGATACGGCCACAGACCTCGCAAAGCAAGGACAGGACTTCGACCCCAAAGCCATGGACGATCTGAAGAACGATGCTATTTCCGCCTTCGGATTCAAGGACGCCAAGTCCCTTCTTGCGACAATGGGCAATAAGTCATTGCAGACCCGGGATGATGCAAAGGAGGACATCGAGTGTGGCTGCTCCACGCAATCTGACTGGTGTGATTCTGGTTATCAT…
3	CADAFUBP00008991	AFUB_092440	0.597366	0	0	0	No AFUA Matches	NA	0	Dyp-type peroxidase family protein	ATGTTCTTTTCCTCTCTAACACTCACTATTTATCTGACCTACGCTACAGCCTGCTCTACCACAATACCCTTGTCTGACAACATGACCTCCGAAAGAATCAATAAGCCAGAAATCAACAAGGACAACATTCAAGGCAACATCTGGCCAGGTGTGCCGAAGCTTCATGAATTCTTTCTATTTTTCAATATTACCTCTGAGAGGAGGTTCCGTAGAGATCTGAAAAGACTTATTCCACTGGTTACTACAGCAAATGATGCTGTTAAATTCAATGAGCAGATCAGACAGAACAAAACTGAGGTGTCTAGTGGAGAAGCAAAGTCCGAAGTGATTCCACTCACTGGTGTGAACTTGGCCTTTAGTGCCAAAGGATTGAAAAAAGTACGCCCCGCCATCCCTTCT…
3	CADAFUBP00007870	AFUB_080810	429.965	685.375	528.667	699.329	No AFUA Matches	NA	0	Glycosyl hydrolase, putative	ATGAAGTTCTCTATCGTTGCCATTGCCACTATTGCCGGCCTGGCTTCGGCCCTCCCCAGTCAACCCGAAGCCCGCGCAACCACTGTCCAGGGCTTCGACATCTCCAACCACCAGAAGAGCGTCAACTTTGAAGCTGCCAAGAAGGATGGCGCGCAGTTCGTGATGATCAAGGCTACTGAAGGCACGACCTACAAAGACACCGTCTTCAACTCGCACTACACTGGCGCCACCAAGGCCGGCCTTCTCCGTGGCGGATACCATTTTGCCCGCCCTGACAAGTCCACGGGCAGCACGCAAGCCAAATTCTTCCTGAAGAACGGCGGCGGATGGAGCGACGATAACCGCACACTGCCCGGGATGCTGGATATCGAGTACAACCCCTACGGAGCGACATGTTAT…
3	CADAFUBP00002527	AFUB_025860	3.29286	0.707121	2.70395	1.61537	No AFUA Matches	NA	0	Putative uncharacterized protein	ATGAAGTTCGGATGGCGTAAGGGGCTTTGGATGTCGCAGCGGAGCTTGCTAATTCTCAGTGTCATGCTTTCTTTCAATCAGGTCGAGCCATTTTCCTTACGTGACACTACTCCTGCACGACCGTTTTCTCCGGCCCCTGGCATTGGACTTCCTTCATATGTTGTCTGGGGAAGAGAGATGCCGGAGGTTCCCGTTCCCTGCGATGGCCGTCGAAGGATGACGGCCGGGGTTGTGGACGGCTGCATTGCAGTTGCGGCACGGCGGCGAGAAGTTGGGGAAGGGAGGCAGCAAGTTGAAGTAATATCGAAAACCTCTGCGGAAAGGAACTGTTCTGAGACGAGTAAACTAGAAGAACGAAGATGGAGGGTCAAGAGGGGCTTCGAAGCGAGGACTCTGAAC…
3	CADAFUBP00007907	AFUB_081200	0.291333	0.32262	1.44795	0.223898	No AFUA Matches	NA	0	Acetyl xylan esterase, putative	ATGCGAGCTCTCTCTGTTTTCGTTGCACTCTTCTCTTTCCTGGCACTATCATCCGCCTCTCCAGGGCAAGATGTGGCCAAGCGAGTCACCAGCGGATCGCTTCAGCAAGTGACCAACTTCGGATCTAACCCCTCGGGCACGCTCATGTACATATATGTCCCTAACAACCTAGCCACTAAGCCTGGAATTGTCGTTGCTATTCATTACTGCACCGGAACCGCACAAGCATACTACACAGGATCCCCCTATGCACAGCTGGCCGAGAAGTATGGCTTCATCGTCATCTACCCCCAGAGTCCCTATAGCGGTACCTGCTGGGACGTCAGCTCCCAATCCGCCCTGACCCACAATGGCGGCGGCGACAGCAATTCCATCGCCAACATGGTTACCTGGACCATC…
3	CADAFUBP00005864	AFUB_059960	16.4349	19.7834	20.8656	11.0991	No AFUA Matches	NA	0	Putative uncharacterized protein	ATGAGTGTATGGACGGGGATGCAATTGCTGTCGCTTGTAACTCTGCTGGTGCGCCTCAACGGAGTCTCAGACCAAACGTACGAAACCGGAACAAAGCTGCTCTCATCTCACAGCTGCTCCGACAGTCTACATCACGTCTCAGATCGATCGATCAGAGGTGAAACAGCGAGCAGAACCACTTGGCAGGTCACAGTAGTCATCCGTGCAGTATCTGGTGACGGACACCCTTCAATTCCTCATTGGAATACTCTCATCGTCCCCGCTACTCATCACCTCTTCCCCTTCCCGCCTTTCTTCTTCGATTTCCCGCCCTTAGCACCCGTATCCGCCTTGCTTGCATTCGCACTCGCAGCCTCCTCGACCACCGCCGGAGCATCTGTCATCTCCACATCCGTCGCA…
3	CADAFUBP00009463	AFUB_097339	2.6514	1.95015	8.09355	1.11949	No AFUA Matches	NA	0	Putative uncharacterized protein	ATGAAGGCTCATCTCCTCGCATTAGCCTCTGTCATCCCTTCAGCCCTTGGCTGTCTTCACTATGTTGGTCAAATATACTTGGCGCCCGGTGGGCCGCAGCTCCAGACCGCTTGGATTATTGACGATGGGACCCTTGTGTGTGACGCAGCTTGGGGCCACACACGTACTATGGCGGGTTACAAGGTAAACTGCAAGAATGGTTACTCCCTGGAGGTCGGGGCCGATGGTGGCCAGGCTTGGTACGGCACGCCACACGGCAACTTTCGCTGGACCCAGGGCTACGACCGTAGTGATAATTTCATTGTCTGGGACAATTGGCGGTATTGCTAA
3	CADAFUBP00004479	AFUB_045660	65.0835	60.5733	61.5251	43.0569	No AFUA Matches	NA	0	Putative uncharacterized protein	ATGAAACTCCCTTTTGTGCTCTTCACAGCCTTGTACGCCAGTTGCGCTCTCGCTGCGGCTCTTCCCCCTGATCATGTCGATGCCGACAAGGCCATCCTGCTCCTCGCTGATGGGACTGCCAAAACCATCGAGAAAACGGATCTCGCCTCTCACCTCAATGGCACCTTGCTCGAGGCTCCCACCGACAACTTCCCGCGGTCCATCAAATCCGTCAACTTCAACAGCTTGGAGGCGCGGGGAGGGCCCCAAATAATCATCCCGCTTCCTGATCAGGAGTTTCTAGGCTGGGACATTCCCATGTCCACCATCGTCCATGCCAACCAAGCTGACGCCACCGTCGCCATGGCTTCTGGCCAAACGATCTCCAACAGCATCTCGGTTGGATCGTCCTTCAGTGCC…
3	CADAFUBP00006351	AFUB_065260	0	0.128167	0.816612	0	No AFUA Matches	NA	0	Putative uncharacterized protein	ATGCGGCCGTCAACAGTAACGAGACTCCCGTTTCTGGTATCCTCCTCTCTCTTGATCTCTCTGGGAACAGCCAATCTGAATGGCAAGAACCCTTCACTCGAAAGCCATGCATTATCGTACTGCATAGCAGCAGATGACAACGATCTCATCCAAATCAAACGCGATCTCTATTTCGGCCTTGGCTCAGAGGCTGGCGCCATTGAAAATGGGTCCTTTCGAGCCTGCAGTATCTTCTACCATGGCGCCTCCGAGCCTCTCTCCTCGGACGCCATCTCGGACGGTAGACGTACTCAGGAACTTTCAGACGATTGCGTCCGCGATTTGACGGCCCTAGTAAACAGGACTGCACAAGGAGAACTGATGCCCCAGAATGATCATGATCTATCGAACGTGTGTAAG…
3	CADAFUBP00009869	AFUB_101610	6.06186	7.04258	3.95872	3.6545	No AFUA Matches	NA	0	Endoglucanase/cellulase, putative	ATGTCTCAAACAAAGACTCTGTCTCTCCTGGCAGCGCTGCTGTCCGCCACCCGTGTCGCAGCCCACGGCCATGTCACCAATGTCGTCGTCAACGGAGTCTCCTATGCTGGCTTTGACATTAACAGCTATCCCTACATGTCGGACCCTCCCAAGGTCGCCGCTTGGACTACCCCCAACACCGGTAACGGCTTCATCGCCCCCAGCGCATACAACTCGCCCGACATCATCTGCCACCAAAACGCTACCAACGCGCAGGCCTATATCGAAATTGCCGCTGGTGATCGCATTCAACTCCAATGGACTGCCTGGCCAGAATCTCATCACGGACCCGTTATTGATATGCTCGCATCTTGCGGCGAGTCGTGTACGACCGTCGACAAGACCTCACTGAAATTCTTC…
3	CADAFUBP00001909	AFUB_019560	61.2815	63.745	73.1363	61.9457	No AFUA Matches	NA	0	PA domain protein	ATGCGACCGCCACGCCTAGTATCTATAGTCTTTTGTATCCTCTTCTTTCCCATTTTCCTTACCCTGTTCTCAGCTCTTTCGTCATCTCCTCGCGTGGCTGATCCCAGTTCGCTCGCTGGTCAAACGACTGGATTTCACGCTTTCTTCTCCTTCAATATACCTTCCTCGCTTTTCCCACCATCCGCTATAATCAGCCTTACCGATGACAACTCGACTTTTTTCCTGGCCAGACCTGCAGCATTTGGCCCTCTTCTTTCAGATAAGGGACTAAGTGGCCCGCTCTGGGTGGGCAGTGGTTTTGGGGAGAAAACTAGTGGTGGCGCAGAGGGAGAGTTGGGCTGTTCGGATATCCCAGGATGGGGGGATGGTGACAGCCGTCGCAGCCCGGATAAGTCCACG…
3	CADAFUBP00001168	AFUB_011890	0.291333	0.0640834	0	0	No AFUA Matches	NA	0	Putative uncharacterized protein	ATGTGGTGTCGAGAGATAATATCGGTCATATTCCTTTCTTTGGTTCTCACATTGAAGGAGAACCAGAAGAACGCGATTGCTTCCCATTGTCACCATGACATCAATATCCAGATATTATCAAACTTTTCCGTTCGAGTACTTCACGTTTCAAACCAAATACCCACAATGGGAGACTACAACTACACTCTCTGTGTCGTATGTGGCATTGAAGCCGGAATAAGCTCCTGTCAATCGATTTGTGCTCATTACCGGCAACTGAAGGAGTCGGGTCAAGGAGCCCAGCTGCTTTGGCTCGATGCAGACGAGATGGAAAGAACGTACCGCTTCCGGGAGAAGAGAGACTGGATGGATTCTTTGCGTCTAATCTATTTTGATCGATCGCGCCAGGCGTACCGACTA…
3	CADAFUBP00005214	AFUB_053250	10.4907	10.0787	11.1455	9.77972	No AFUA Matches	NA	0	Putative uncharacterized protein	ATGGATTTTTTTTGGTCTGCTCCTCCTGTCACGAGGACGCTTACTGCTCTGACATTTGCTCAATCAGCTCTGGTTTATGGTGGCCTGCTGAGCGGCTATTATGTTGTGTTCATTCCGAGGCTGCTATTTAGGCTTCCGCCTCAGTTATGGAGATTATTTTCACCTTTTCTTCTGACAGGACCGGGCCTTTCCTTCATATTCGATCTTTACTTTATGTATACCTATGGCAGCGCACTTGAGACAGGCTCACCCCGTTTCAGTTCGCCTGGCGACTTCTTCACCTACGTTTTATTTGTAGCCTTTGTTATCATGATCACAGCAGGTTACTTCTTAAGTGGCGTAATCTTCACCTCTGCTCTGATTCTAGCATTTGTCTATACCTTTGCACAGGCCAATCGA…
3	CADAFUBP00009675	AFUB_099550	10.476	15.1195	8.7432	13.0625	No AFUA Matches	NA	0	GPI anchored protein, putative	ATGCTTCTCTCGCTTGTTACTGTCATATCCGTCTTCCAGCTGGCGATCGCCACCAACCTCAACCCCCCGATCCTCTATTCCCGCCACGCCGCACAAGAAGGGTCTCTTGAGAAACGCGAAACCTGCGAAGATGGCTCCCGGTGTCTGTTGGGATCATGCTGCGGCGACGGATGCGCCTTGAACTGCTGCGCGTTGGACAACGGCGGCTTGGGCTGCGGAATCACCGAACGGTGCCAGTTCCGCGGGAATGTGTTTGTCGGGTGTTGTGGGAATCTCCTGGGGGGCTGCACGGGCGAGGCGACGCATGTCACGGTCCACACGCCCTACTCGACTGTGACGCTCGGGGCGCCGACGGATGCGAGGACTACGCGTACGAGTACGAGGACGACTACGACGACG…
3	CADAFUBP00001712	AFUB_017550	0	0.0640834	0	0	No AFUA Matches	NA	0	Glycosyl hydrolase, family 31	ATGTTTGTCAAACGTTGGCTACTCAGCCTCTGCGCCGTGTCCACGGTATGGGCCAACCCCATACAAACCCGCGAGGCGGACTATGTGATGCCCAGCCCAGCCGGTTTCCGCATGCAACATGGCTTTGAGACCCTTCATCTACGACAGGGTTTCGAGGACGGAAAAGCCCATGGCTTGGAATCTGACACCAGGTTCAATGGCAATCGGACGGTGGTTATCCGAAATGGTAAGATACCGATGGTGGGCAATGGATGCGGGAGGGTTCCAGGCTGCCCCGACGGCGCCGTGGAGCTCCAACATCGACACGCCGAGTATCGCGAGTTGTACGTGCGGTGGCTCCAGTGGGCGACGTTGCTGCCTTTTATGCGAACACTTGGATCGAGGAAGTGCAATGTGCAG…
3	CADAFUBP00007499	AFUB_076950	1.47136	4.29922	0.469857	0.695738	No AFUA Matches	NA	0	Extracellular protein, putative	ATGAAGGGCCTGTTCGTGGCCTCGGCCCTTTTGGCATCATGTGTCTCCGGGCATATACAGATGTCGAAGCCGTATCCCATTCGAAGCCCGCTGAATCCGGACGCGAATGACCAAAAGGATTACTCCTACACGAACCCCCTGTCATCAGATGGACATGATTACCCGTGCAAGGGATATGCCAATGATCCTTTTAAGTCTGTTGCTGACTATACACCCGGCCAAACATACGAACTTGAACTCCAGGGCAGCGCGACCCACGGCGGAGGTTCCTGCCAGATTGCTCTCTCTTATGACAAGGGCAAGACCTTTAAAGTCATCCATTCAATGCTCGGAGGATGCCCTCTCACCTCCAAGTATAACTTTCAAATTCCCTCGGACGCCCCGTCTGGTGAGGCCCTC…
3	CADAFUBP00008490	AFUB_087370	4.77893	9.60274	9.68167	8.16827	No AFUA Matches	NA	0	Acid phosphatase, putative	ATGGTGAGAAACACGCCAGTGATCATGGCCTTGTCCATCTTTGCGACAGGCGCATTGGCTGCAGTTGATTATCCTCCTATTCCCAGTGACTTGACAACTCCCTTCCAGCAGCGCCTTGCTGTGTATGGTCCTAATGCCATATCAATTGGATGGAACACATTCGAGAAACTGGACCAGAGCTGCGTTGAGTATGGCATTTCCAGTAATGCACTCACCTCCAGGGCATGTTCGTCGATATCAACAACGTATGCGACTTCGCGCACATACTCCAACGTGGTTGTGTTGACGGGCCTGACCCCCGCCACGACCTACTACTACAAGATCGTCTCGGGCAACTCGACAGTCAACCATTTCCTCAGTCCTCGGACTCCAGGTGATACTACTCCGTTCAGCATGGAT…
3	CADAFUBP00007889	AFUB_081010	0	0	0	0	No AFUA Matches	NA	0	Putative uncharacterized protein	ATGAAATTTGACAGCGCTCTACCAGTCTTAGCCGTATCACTAGCTCCCGTGGCAGCCTTAGGGCAGCTTCCTTACGTGGGTGGTGGTGGCGGCAGTCTCCCGGATGTAGGGGGCGCCGCAGATTTGGCGAAACCCGGCCAGGTGACAGGGCAGTTAAACGGACTCCTGGAAGGCCTAGGGCTGAACAGTCTGGACCTGAGCCAGGTTTTGACAATTGACTGGGACAACGACAAGCCACCGTTGAGTACAGGAGCTCCTCAATCTCCTCGGCACCGAAGGCCAGGGAAAGATCAACGTGCTGGCGAGCAAGGACAAGAGTCGCAATGCCACTGA
3	CADAFUBP00009681	AFUB_099610	451.455	565.191	422.829	476.328	No AFUA Matches	NA	0	Putative uncharacterized protein	ATGAAGTCCATCTTCGCCCTCACCGGTCTCCTCTCTCTCGTCCTCTCTGCCAGTGCAGCAGACCCCCGTCTCTGCCCCAAAGGCAATGACCCCCTGCCGGCTTCGGCCTTTACCCTCCAACAAAGCAAGGACAACAGCCATCTAGCCTCCCTCTCGCACATCTTCTCCGTGGCCGGCAAAAATGTCAGCATCGCTCGCGTGCTTGACTCGGCCAACCGTGACCTCGCCAAGGGGAAGCCGCCGGTCGGGACGACCCCCGTCGAAGCCTGGAAATGGAACCCCGGCGACATGGCCACGAAGAAATGGGTGCCGCAGGGGATCACCGGTTCCGCGGATGCCTCCGCCTCGGGCAAATGGGACGGCCGCGAGATGTGGCTGGTCAGCTGGCACCGCGATGAC…
3	CADAFUBP00009861	AFUB_101540	0	1.04637	0.816612	0.223898	No AFUA Matches	NA	0	Putative uncharacterized protein	ATGAAACCAACCCTCTTCGTCCTCGCGCTGGCTGGCGTCGCTCTAGGCGCAAAAACATGCACGCCGAGCTTCGATTACTGCGCTAAAAAGCTCATTGCTGATAAGGGATTCACCGAGGCGGACCTCGAGGTTGTTCTCAAGGCGGAGGATCTGGAGACTACGGACTTGAAGAACGTGCTCTTCCACTGCAAGAATCCGGGGGATGTGGGGCATGCAAAGGTGTGTCCGAATGGGTGTACAGACCCGGCGACGGAAGGGAGTCATGGTTGTTAG
3	CADAFUBP00008091	AFUB_083130	4.70543	5.32676	3.33529	2.93864	No AFUA Matches	NA	0	Putative uncharacterized protein	ATGTGTCAATTCATCTTTTTGGGGTTTTGGCTGACATTTGTACTCAATTTTCCAGTCTCGAAACCAGTTTTGCTTCCCACTGGCTGCACGAAACCACACTCCCATTGCTGTGCTCGTGTCGCGCCATTGCCTATGGAGGTGGCCGCAAGTCGAGACTCAGCTCCTGTTGGTCCGCCTACAGGGCCTGATGCCACAATCACCAATGGCGACCAAGATCTTCTACTGGATGATTCGCTCATGGACGATGGACGTTCAAGTAGTCTGAGCGACATCGACGATGTCTTGGATAATGAACCCTCGGACTACGAAGAGTCGCCCAAGCCCGAGAAGTTAGCAGCAGAGAATGACTCTGAAGCTGAGACGGAGCGCATCGAAGATTCCCCGAATCATTTTCGCAGA…
3	CADAFUBP00004713	AFUB_048110	53.3954	52.5864	35.1543	38.7231	No AFUA Matches	NA	0	Glycosyl hydrolase, putative	ATGCGCATGCTGAGTTTGCGCCAACTCTGCGGGGCCACCACTCTGCTCCTCTCGGGGCAGGTGGCCCTAGCAGACCTCGGGATCCAGGCCGATAATGTTGATTCACTCAAGTCGGCGGCCAAGACCGTCGCTGCTCCCATGATGGATTTCTATGATAAGAACCAGACCGAGGGCATTCCAGGCAAGCTGACCGGCACCTGGTATGTGGCCGGCGCCATGTTCATGACCCTCATCCAGTACTGGCAGTCTTCGGGCGACGACACTTACAATTCTATTGTGTCACATGACCTGATGTTTCAGTCCGGTGAGAATTATGACTTCTTCTCCGGCAATTACAGCCAATGGCTGGGTAACGATGATCAGATGTTCTGGGGTCTCGCCTCCATCACGGCTTCGGAG…
3	CADAFUBP00006949	AFUB_071330	59.8101	61.3896	36.3031	31.7302	No AFUA Matches	NA	0	Putative uncharacterized protein	ATGCGTCTCCCCTTGTTCTCATTCATCTACGTGGCCATCTTTGCCTCTATCGTCAGTGCAACCGGTTGCAGCAAATGCCTCAATCAGAACGCGGACAATATCCGTCTCGGCTGCTTCAATAAATGTGGAGAAGCCTTCAATCCCAGCAGCAGCGAGTACCACGCCTGTCGCGACCAGTGCACCGAATTTGTCTTTCAGGATCACTGCTGCACCTCTTCCTGCAGCAGCAAATCCAAGGTCTGTCTGAATGACTACTTCCACCGCGTGGGCCTGACCAAGCGTGACTCGGTCGACGAGGAAGCACATTATCTAGCCCAGCTGGATGCGATTCGAGCAAATCCCGATCTACTGGACAAACGAGCGCTGCTGGTCGGTGACGCTCCGTACCATCTCATCCGA…
3	CADAFUBP00007685	AFUB_078840	0	1.62312	1.16337	0.671694	No AFUA Matches	NA	0	Putative uncharacterized protein	ATGGCAACTCAGTCCCTTCTTCACTATCTTTCCATTGCTCTTCCAGCAATTCCTATCCAAGGAGCTGCGCCTTCGCGTAACACAACGAATCCTCGCTACGGCCCTGACGACATCACCGAAGTTGTCACCTGGCAGGAATTCAATTATGCAAATATTCTCCAACAATATGGTGCAATATTGAACGCCAAACAAATTCGGCCCGACCCTTTCCCGTCTCCACCTGCAGCAATCAGAGATGAACCACAGTTCCACCTTCGCTTTGCGGAAATGGTCTTACCACGTGTTAGGCGCGCCCTGCGTGCAGGCTTCGAGCAACTTGCGCCACAACTTCCTGCTCGGCAGCTCTCACAAATCACCTTTGACGGGGGAAGCGCGGCAGCCCTCCTCGATCAATTCAAA…
3	CADAFUBP00005547	AFUB_056650	0.291333	1.36899	1.28647	1.61537	No AFUA Matches	NA	0	Putative uncharacterized protein	ATGTTTCTAAACGCTCAAACCTTCCTGCTCGGCTCTCTCGGACTTGCGCTATTCACAAATTCAGTCACTCCAGCACCTACACCTGCAAACCACCCTGTTAGATGGCGCATCCATCTCTATCAGAACACCCGCTGCTCAGGAGTAGACACCTTCTACTCGGGCTCGGGCTCGCTAAAATGCGAGAATGAGATCTTGAATGGTGGTGCTTTGGGCTACATCAGTGAGATGCGTCAACCGCCTTGCGAGGTGGTTCTGTACAGCGATGCAAAGTGCAAAAGGTCGATTGGCACTGTTGCAGCAGATAGTCCGAGGAGATGCCAGGCTCCTCATGTTGAAGGCAAGACGGCTGAGATTCGCAGCTTCGAGGTGATATATATATATTTATATATATAA
3	CADAFUBP00008806	AFUB_090580	15.152	24.4177	21.6304	23.3775	No AFUA Matches	NA	0	Glyoxylase family protein, putative	ATGACTATATTCAGCAGGTTAATAAGCAGGTTAATGAGTAGGTTGATGAGCCTATACCTATATCTCATCAGCGCGCTCCGCCAACCTGTAGTAGATGATGATTTGCGGCAAAAATTCGCGGTTTGGTCGTATTCGCGGCTCGGCCCCCATGAATTCATCGCCGTCACCATTGCCTGTGTCATTAGACCATCATCTCACTGCGTGAAAATGACCCACCCCACCCCCCAAACCCCAACCCTAGCCACCCCAGGAACGGGCCGCCATCCCAGCGCAACCTCACACATCCGCATCGCGCGCCCCTGTCGCGACTTCACCGCGGCAGAACGCTTCTATGTGGACGGACTCGGCCTCAAAGTCCTCTGGCGGAGTGGACCCGCGCACGAAGTCGAGGGCGGCCAT…
3	CADAFUBP00009879	AFUB_101700	0	0.657463	0	0	No AFUA Matches	NA	0	Extracellular guanyl-specific ribonuclease, putative	ATGTTGTTCGACATGAAGTCCGTCGTCCTCTACGGACTCATGGCCCTCGTCCACGCCTCTCCCCTCTCCGATCTCAGCAAGCGCGCCAAACTCGGCGACTTCCAATGTCCCGACGACACACTATCTGAACATGACATCCGCGAGGCCCTACACGAGTGCCGCAGACTCGACGACGGCTCCATAGGCAAATACCCGGCATTCTTTGGCAACAAGAGCAATAACCAAAAGGTATTCGGCAATATTCCCGATGGCACGGATCTACGAGAATTCCCCATCATCGTGGGCGGAGTGTACAGTGGTGGCGAACCTGGTCCGTGCCGCGTGGTCACAGACTACAAGGACAACCGTGGCGACTTCCGCGGTGTGATGCAGCATACTGGTGCTACTCCTGGCAGAGAC…
3	CADAFUBP00004352	AFUB_044360	0	0.0640834	0.75444	0	No AFUA Matches	NA	0	Putative uncharacterized protein	ATGGTGTGGTATAGGGCCATACTCGTTTGCATGCCGTGGTGGCTCATGGGGCGTAACAGCACCAATGAGGGCAAACGGAGTGAAGGCGAACGGGCTCCAATGATTGATAAGGTGCCCACTTTCGAAGAAATGACAATTACCACCTCTGCAAAGTATGTCAACGGTGAAAAAATCATGGAGCATACCGTTGTGGAGACCAAGCAAATTGACAACCGAGGAGACACCAGCGTCAGTAACAATGATTCAAACAGCACTGCGGAAACCAGACATTCTGGGCTTAGCTCCGTCAGTCATTCAGATCAAAGTAAAGTTGTTGAGGACGCGAATGCCCTGGAAAAACCTGAACTCTTTGCTGTTCACTCTCCATATGTTGACGCCTCAACCGGCAAGCAGATGTTA…
3	CADAFUBP00004106	AFUB_041890	2.97213	2.9158	4.05927	0.447796	No AFUA Matches	NA	0	Putative uncharacterized protein	ATGCTCAAATCCCTCGTGTTCAGCCTGATGGCTGTCCAGGCCGCAATGGGCTCGAGATTTGCCATGTACATCGATCAATACCACACGGTTGATCTCCCAGGTAGTGACCAGACCCAGGGCGTTACACACGCCATCATGGCTTTCGCTCCATCCAAGCAGTTCAACAGCGACTCTTCATTCACTCCCTTTGACACTGTCAACAATATGCGTAAGCGCTTCGCACCCGACACCAAGGTCATGATCGCCATTGGTGGATGGGGCGATACCGCTGGCTTCTCCGAGGGAGCCAAAGATGAAGCCTCTCGGACCAAGTATGCGAAGAACGTTGCAACAATGATTAACAATCTGGGCTTCGACGGTGTCGATATCGACTGGGAATACCCCGGCGGCAACGGCGAC…
3	CADAFUBP00007396	AFUB_075920	0.291333	2.00982	0.69351	0.919636	No AFUA Matches	NA	0	Putative uncharacterized protein	ATGCTGCTTAGTGCAACCTTTCTCCTCCTTGGTCTGGCGTTCGGGAAACCAGTTATATCAAGAGATGGTATAAGCTTGACGCCTACTCCCACAGCTCCTACTGACGTCCTGGTGCATCTGCTGTCATCTGCAATGCGCAATGGGTGGAATACAATGGCCGAGCAGATGGGCTTGCCTCTCTGGGAGCGACTTCCACTTCGACTTCATACTGGATTTCTCCGACCAGCACTGGGGCGTGCAATACCAACGTCCGGCGTGAGGGCCCAGGAGATCCGCACACTGGCCCCGTCACCACTCTCTGCGATGGAATCACCCGTGCTATTGGCCCTCTGCAGCCCTTGCAGTACATCGATGGTAACCGAGTCTGACACCACTCTGCTGTACCGATCGCCCTCCCCT…
3	CADAFUBP00009811	AFUB_101040	0	1.3005	0	1.14353	No AFUA Matches	NA	0	Putative uncharacterized protein	ATGCGGTTCAGTTGGCAAAGGTCCGCTGGCATATCTGCCCTTTTGGTCGGCTGTTCGTTAGCGCAAGGATGGAATGTCAATGTGTCTATGTGTAACTGGGATCAAGTTCGAGGTATACTCCGTCCAAGCTGCCCAAGTGCTGCCAAGGCTTATATGTCTCAGTTAGTACGATTCGCGACACTGTTTACCTTGACGGAGGATCACTGTGGTGGAAGCGGAAACAGTGATGGGCTTCTTTACTACCTCAATCTCAACACATCATTTGATACAGCAATCTCAAACCTGACTGCGTTGTTCGGCAACATATCGAAAGCTGGAGGAATCGCAAACAATATTGCCCCAACCTATCGCGATGGAGCGATGTTTACGAACGACAACGAGCTATATCTTTACGGGTAC…
3	CADAFUBP00007638	AFUB_078360	33.073	20.1159	24.3148	27.7797	No AFUA Matches	NA	0	Class I alpha-mannosidase 1A	ATGTTTCGAGCCCGTCGCTATCGAGTCTCCCTGGTTTTTGCAGTCATCTTTGTGCTGATCTTCATTCATTTCTCCCGATCCCGCGATACATCTGCGAGTACTGTGAGCATCCCCGCGCCGGTCGATCAGCCCAAGACATACCCTCAGAGACCACCCCCTGCTGCGCCCGACAACAAAAAACCCATCGCACCCGAATCTCCCTCCTCCCATGAGCCAACCTCCGAATTAGTCTCTACTCCGGCTCAGCAAGTTGAGAAGCCCGCTGCTCCCGACTCAAACCCCCCGCAGGATCTAGCGTCCGGCGCGCATGGACAAGCGTCATCCAAAGATGTTTCGGTTGCCGGTCAGACTGCAACATCATCCAGTGACAATGCATCTGCTAAGGGAGACGGTTCAGAA…
3	CADAFUBP00003916	AFUB_039990	7.75106	10.1264	8.85715	10.0115	No AFUA Matches	NA	0	Endo 1,5-alpha-arabinase	ATGTTTCGTATACAGCTCCTGCTACAGGCCTGTGTACTCTTCCACCAAGCAGTAGTCGGATCGCCGTCCTTATCGCCAAAGGAAAAATCGGCTCTCTTCTCCAACACGGATAAGTACCCGCTCCCCAATCAGGGCAATGTCATTACCCACGACCCCAACATCATCGAGTACAACGACACCTTTTACCTCTTCATGGGAGGCGTCCACATCCCCATCAGCAAGGCCTCAAGTCTCGACGGGCCCTGGACAAGAGTCGGAACAGTCCTCGATGGACCCAGCATCATCGAGAAACAGAACCGGACTCGACCCTGGGCGCCGACGGTGGTCCAGCACAACGGCTCATTCTACTGCTACTACACGATCAGCACCCCCGGCAGCCGCAACAGCTCCGTCGGCGTC…
3	CADAFUBP00008276	AFUB_085000	0	0	0	0	No AFUA Matches	NA	0	Putative uncharacterized protein	ATGAAGCCTACGCTTGCAGCTTTCCTTGTCCTTGCCATTGGCGTCCTAGATTGTGTCGCAACGGAGCCGGCAGAGCCGTCCCAGACCCTAGCGCAGTCCCCAACTGACGCTGATCCTTGGAAGTGGTGCCAAACCTCTATTACCTGCTACAAGGACTCTGACTGCACGGGTAAAGATTGCGGTGACTGGGGTTACCACTGTGGAACTTTCTGGTATCCCCACAGCTGCTGGACTCCTTTTTTTCCTTGGCAGGCGGCATTCAATGGGCGTCGTATTCTGATGCTGGATGATGTAGCCGTCTGGAGGCACCGGCCTGTCAACCAACTGTCATTCACCAGACAAGAGTTACTGCTCTTCCGCGCCATTACCTTAAACACGTGGATAGATAGAGATTCAACC…
3	CADAFUBP00004761	AFUB_048600	0.903399	0.19225	0.69351	0	No AFUA Matches	NA	0	Putative uncharacterized protein	ATGAAGCTGGGCTCGATGGTCCTTTGCTTGCTGTCTGCGGCGGTTGGCTCAATGGGTGTTGTCGAGGGTGCTTCTCTTGTATATGACGCTAATATCAACAAATTGGACGCTGAACCAACTTGTTCTCTTCATTATGGGTTGGCCCGTGTAGATGAGACAGTCTCCAACATTGCCCATCTCTCCGATGTTGCCAATTTTACGTGCAGTGTGCCCGCAGCCACTTGTGCGCGTGTGTCCCATGAAGGAAGCTCTTCAATTTTCTTCTGCAACTTTGAAAGCCACAACATCGAGACGAGGTGTGAAAATCTCATTGAATCTGCCAAGAAAGTCTGCAACACCTGCCGTATGGGCGACCGCTATACCTACGGTTATGTCTCCAGGAGCTTAGTTGACGGGTCC…
3	CADAFUBP00009844	AFUB_101370	0.306033	0.643037	0.816612	0.223898	No AFUA Matches	NA	0	Antigenic cell wall galactomannoprotein, putative	ATGCGTTTCCTCTTCCCCCTCCTCGCGGCCACGGCCTTTACCAGCGCCATCCCAACCGCAACAATCACCAAACGCGACGCCACCGCCGTCGTCGAGGCCGTCAACAGCATCGCCAGCCAAATGGTCGTCCTCAACAACACCGTCACCTCCTACGACGGCGGCATCCAAGGCACGCTCACAGCCCTCAAGATCGAAGTCGAATCCGTCAAGCTCTCCTGCGACCTCCGCGACGCAATCTCCACCACACAGGCGTCCGCCAACTTCACGAACGCGGAATCGCTCACCGTCGCAACTGCATTCATCAACCTCCAGCCGCAGATCTTCTCCACGCTGAACAATATCGTCGCGAAGAAACCAAAGTTCGATACGGGGTTGCTGGGGATCGGATCGCTGGCGTTC…
3	CADAFUBP00009417	AFUB_096890	8.07179	20.3431	3.45048	3.43452	No AFUA Matches	NA	0	Putative uncharacterized protein	ATGCTTCGTCCGGCTCCGTCCGCAGGAGGCATGCTGTATTTTATTTCTGTTCTGTTCGTTTTTCTCTCTTCTGTTGCTGCAGCGGAGCCGGGAATCTTCTACAATCCACCGACGGGCGGTCCGATCCACGATTACAGTGAGAACCCGGTATATGTGCTTGGTCAAACAGTTCAGCTTCGATGGGCTACTAGTCTACAATTGTTCTCTATAGTATTGTGGCAAAATGACAATCCAAATTACGAATGGATTCAAACGAATCTGACTGGAGTCACTACCTATGACTGGATTGTCTCTACTAACCGTGATCTCGATGATGGAATTGTGTTCTTTTTCCAGATCCGAGACGCCACAGACTTAACAAATCGGGACCGGCTATTCGCCAGTCATTACTTCAATATT…
3	CADAFUBP00004480	AFUB_045670	0.291333	0.0640834	0	0	No AFUA Matches	NA	0	Putative uncharacterized protein	ATGAGAGCCTTATATGTCGTGCAAAGCGGCGCAGTAGCACTGTATGCGCTTCTCGCCGGCATAAAAGTATCTGCCTCGGGTGTCGACCCCGGCTTTGCTAACCCGGATGTCGTTTACCGTCCCAAATTCCGCTATTGGCTACCCGATGCAAGTGTCCCTGCGGACGTCGTCCAACAGGATATTGCCCGTATCGCTGAAGCTGGTGGCGGTGGCATCGAATTTTTGCCCTTCTACTTGTATGGCCTTCCGACAGCACAGAGCATGAACGCTACGCCGCCCACAGACTGGAATGTATATGGATTCGGCACACCTGCTTTCAACGATCTGTTCCGGGCGGCTCTGAATGCTTCGAAAGAAAGTAAGGTCCGTATGGACTTCGCGATAGGCGCAAACCAAGGA…
3	CADAFUBP00007719	AFUB_079180	0.888699	0.0640834	0	0.223898	No AFUA Matches	NA	0	Mutanase	ATGAACTTTCCCGCATGGCTCACCCTCGTGGTGGCCAGCCTGGTCCTCCGCCTGGCAGATGCAAAGGCTGTATTTGCACATTTCATGGTCACCAACTCCCAGAACTACACGCTCTCTGATTGGGAGTTGGACATGAAATTGGCCAAAGATGCTCATATTGATGCCTTTGCCATGAACATGGCGTGGGAGGACAGCACCAACGACCATTCCCTTGAGATGGCCTTCAATGTCGCGAATTCCGTCGGCTTTAAGCTCTTCTTTTCATTTGACTACGCTGGGAATGGGCCATGGAGCCAGGATACTGTCATCCGCATGATACAGCAGTATGGCTCCAACGGTGCTTATTTCCAGTATAATGGAAAGCCTTTTGTCTCTACCTTTGAAGGTCCTAGCAACGCA…
3	CADAFUBP00008422	AFUB_086630	0	0	0	0	No AFUA Matches	NA	0	Putative uncharacterized protein	ATGAGGTGTTCGTTCCTATTCCTTGCAGCTGCCCTCATGGCACCCACCCTAGCCATCTCTGAACCTGCCTGGATGAAATACCTAGCTGGACTAGATGAGCCAGCAGATGCAGCTGAACAAATCGATCTCAACTATTTAGCTCATCTGGCTGACATAGCCGATTCCGTCGGTGTGGCCAATCCAGTCAGCCCGGATGAACTGGCTTACCTAGCTGAGCTTGCGTATCTAACCGACGGCAAAGCCAAAATCCGAAACAATTGCCATCGCAAGGTATTTTATTGGGTAGCTGTTCCAGGAAAACAGTCTGGGCCATTCTCTATCGAACCAGGCAAAGAAGCCCCTCCTGAGATAATCACAGATGGAAAAGCCATTAAATTCACCGACAGCAGAGATCCACCA…
3	CADAFUBP00004409	AFUB_044950	0	0	0	0	No AFUA Matches	NA	0	Putative uncharacterized protein	ATGTTCTTTCATCGTTGTCTCACTGTTTCTCTGGCTACTGTGGTAGCAGCCAATCGGAACATCTCCGTTACAGGAACTCCATGCGCCTGTACGCAGCTTGAGTCGTTCTACCCGGACAAGCTTCTCCTCCCATCAGCTGCAAGGTACACAGTCGAAGCTACCAGCTACTGGGATATCCGGAGTGACCTCCACCCCTCCTGTATCTTCCTCCCAACTACTGCTGAAGAAGTTGCAAACGCCGTGAAGATCCTCACCCACTGTGATGCGCACTTTGCCGTCCGCGGCGGTGGACATATGAATTTTCCTGGAGCCAACAACATCGACAACGGCGTGCTCATCGCATTGTCCGGATTGAACAAGTTCACCGTCTACAACGGGACCATAGACGTTGGACCAGGC…
3	CADAFUBP00006884	AFUB_070670	371.372	290.521	241.124	201.322	No AFUA Matches	NA	0	Putative uncharacterized protein	ATGTGTAATATGTGCCTATGTGCCTATGTAAATACATATATATGTTCACATCTATCCGCACATCTCTCCTCGCCACCACATCTACAGGTACAACCAAGTAAACACGGCACGATGCATCTCACCAACCTGGCACCCATCCTCTTCCTCACCCTCGCAGCAGGTAACTCTCTACACTATCAACCTAGCAAAAGGTACTCTGGACTAACGAAAGTAGCATCCCCCGGCTGCCCCAACGACCTTTGCGGCGACAAACCCTGTCCCTCCCCGAGCGTCTGCACAACCTACACCCGCACCTCACCCTCCTCAACCCTAACCACTTGTATCCCCGCCCCAACCTGTCTCGGAGTATACCAATCTTGCTCCTTCGGTACCGGCCTCACCTGCTGCTCGGGCTACTGC…
3	CADAFUBP00007887	AFUB_080990	0	0	0	0	No AFUA Matches	NA	0	Putative uncharacterized protein	ATGAAGCTGGTCGAAGTCATCCTCCTGGCGCTCTCGAGCGACATCCCCGCACAGTTATTCGCCTGTGGGCTGGAGTACAGGGCTGGATACTGCGGCCAACAGCCATGCGGGCAGCCCTATCCTGGCGTCGGAGTTGGCTTGCCCCCGCCATCTCCCCCATGCCTGAGCCAGTACCCCATGCAATGCGTTCCGGTGCCCCAGCAATACGGAGCTCTCAACTGTATCTGCTCGGGCAACAGTGGCATATATCAGGGAGGGGATTATCTCTACCCTCCACCGCTGCCACCACCGCCGCCGCCAATTCCCCATCTACGGTGGAGGCGGCATATATCGACCACCGCCACCGCCGCGCCCCGCGCGACGACCAAAGTGTCGCCTGGAGTGCGTGGACGAAGATTA…
3	CADAFUBP00001738	AFUB_017820	34.5002	28.9293	23.9163	31.3708	No AFUA Matches	NA	0	Putative uncharacterized protein	ATGGCCAAAGTGGCTGCCCTCGGACTGCTGCTATGGGCAATCCCCTCGGTGGCCGTCATCGCAACCGTGAAGTCCCCCTGTTTGTCCGTCTGCGGAGGCACCCAGAAGACGATCGGCGACGAGCTGATCTGCAACGATGGCGATTACAATGCGACGACGAAAGGGCTGACGATGAAGAACTGCCTCCTGTGCGAGAGTACCAGTACGACCTACTCGAGCCAGTTCGACAGTGACGTCTACTGGTTCATCTTCAACCAGAAATACACCATCCAGGTCTGCGTCTATGAGAATTCCGCCTCGACCTCGCTGTCCCCCTGCGAGTCGCAATGTCTCCCCCTGAAACCCGTCTTCGAGACCCTCTGGTGGAACCGCAACGTGTCGCTGTACAACTACTGCACG…
3	CADAFUBP00009480	AFUB_097500	15.6758	6.12758	3.019	0.223898	No AFUA Matches	NA	0	Putative uncharacterized protein	ATGCATCGATTTGTATATCTTTTGTTCCTGATCCTCGAGCTGCTGGCTGGACCGGTCAAGGCACTCAACGCTGCAGGCGCCGCAGAAACGGCCTTCTTCTACCATGCATATCGGGTAGAAAGGCTCTTCAAGAAGGAAGGTAGCCAACTGCGGATTGCCCCTGAGTGCCGTGATGGTGATAAGCCATGCGGATACGCAAAGTTCGTGGAACATATCAGCACGGAGAAAGCCCGGAATGCGAACGACCGAGATCAGATAAGGGAGATTTTGAACCGATTCGAAACTACCGACTTGGTAGATATGTCGAGGAATCTTCGAGAGGCAAAGTTTGTAGCCGACTACGACCAAACTAGGTTGCTCCCCAAGTTGAAAGGAAATTCCCTAACGGAAGCCATTCGG…
3	CADAFUBP00007393	AFUB_075890	0	0	0	0	No AFUA Matches	NA	0	Putative uncharacterized protein	ATGCAGCCCTGCATGCACTGTACGACCATGGTATTCCCTGCCATCATATGTCCACTTCTATACCCAACGCAATGTTGGACTGGTAGTCCGATAAGGCCGTCTGATTGGGCTTTGGTCTTCATTTATGTGAAACCTTTTTATGAGCTTGCCAACTGGTCAATGGCCTCCGTTAAGGTCTTCAAGGATCTGAGTGGGACTCTGACCTCCGGCTTCTCCCGCCTGCCCCTTCCCTTCCCTTGCCATGTCGTTCCATCCAACGACCTCAGAAAGGTGAGACGTCAACCGATCTCTCTAGCTCAACAAGTGCGCAAGTAG
3	CADAFUBP00009837	AFUB_101300	200.715	79.329	220.611	175.108	No AFUA Matches	NA	0	Putative uncharacterized protein	ATGAGATTCCTCAACCTGCTTCTAGCTCTTTCGCCGCTGGCTCAAGTCTCTTCGGCTATACCGCAAGAATGGGGCAACTCCACTGGGCCTTTGGGCGGCAACCTGATTACGGACCCTGCGCGCCTGTCCGAACTGCATGAAGTGCACAATGAGGTGATTAGGATGCTGAACACGGGCGAGACGCTCCCTGTAGAGCGGTCGAGGAGCCTTACCGTGCATGGCCAGCACGACAAGCGTGTATACCAGGCCTTTGGGCTCCTCGGAGTTTTCGTCGCATCCATGTTCGGTCTCAAGACTGTTGAAAAAATTACGGACCAACTCCTGGAGCTTTTTACATCGGATGATACCATCTGGACGAGGAAGGAGAACTGCCGTGCGTATTTCAGCACTCAAGGCGGG…
3	CADAFUBP00004463	AFUB_045510	0	0.128167	0	0	No AFUA Matches	NA	0	Putative uncharacterized protein	ATGCTGCGATTACCGGCTTTCCTAGGCGTTATCTGCGCCTTTGCTCTCGGACAGACGAGCAAGGCATCGTCCAGTGCCTTTGAGCCAGACAATTTCGATGTCAACGCCGCGCTTTATAATCTTGGGGTGGATGTTTCTACGATCCCTGCCCTGACGGCACTGCAGCCACAATCAACCAAATCTGCCTGTCGTGCAGCTTGTGGTGCTCTTGGCTTTCTGTACGGCCCAAGTAGAGCGTTCACGCAGAATACCACTGCGTACTCCAACGCCACAGGATCGTACTGGTCAGCCCAGCAGGAGGAAGTTCGTCCTGACTGCATCTTCCAGCCATCGGTAAACACCGATGTTTCTATAATTGTCCTTCTCGCAAGGTATACCGGCTGTCCCTTCGCCATCAAG…
3	CADAFUBP00008241	AFUB_084660	2.36006	4.16444	2.91845	8.22027	No AFUA Matches	NA	0	Putative uncharacterized protein	ATGAGGTTTACGCAGCTCCTCATCGCGGCGGGCACGGCAAGCCTTGCTCTTGCTGCACGCCTCAAGTCCAAAACTAAGAGAACCTCGGTCTTCCAATTTGGCTCCAATGAATCCGGAGCAGAGTTCGGAAGTGGCACCATCCCTGGTGTCCCGGGCAAAGATTGCATCTGGCTCAACACGACCGCCATTGGCATCATGAAGGAAGCAGGGACCAGGGTTGAACATCTTCCGTGTGCCATTTCTCACGGAGCGTCCTCAACAACATCATTGGAGGCCCTGATGAGGTGTACATGGCTGGTCTGGTCTCTGTATACCAACTACATCACATCAACTGGCGCGTACGCTCTTATCGACCCCAGAACTTTGGCTGATAGTAACTATGGCGAGTTTGCCTATGAG…
3.1	CADAFUBP00000369	AFUB_003760	2.6367	2.65386	0	0	Afu1g03352	Not Found	0	Putative uncharacterized protein	ATGTTGGGCTTACTCGTACAAGCTGCCCTTGTAGGGCTTGTCTTGGGGTCTCGCGCCCATTTGCACCATGTCCACCTCCATCAACGTCAAACAAACTCTTCCATACATCATGGATATACGGACCTTTCTGTACCGCCCGAGGGGGCTGGTCCCAGCGGACAGCTGAATCAGACGTTCCTTCGAACCACGTCAAAGATGATGCTCTCCGACTTGAAGGTCTCAACACCAAAGAAGAGTAAGGGGGTCTTCGCGCATTTCATGGTTGAAAATGCCCGTGATTGGATCGAACTAGAATGGGCGTACCATATAATGGCGGCCAAAGAGGCACATCTGGATGCTTTTGCTCTGAACTTTGCCGCGTCTCTCAAAGATCTAAAACCACTAAAGTCAGCCTTTGCA…
3.1	CADAFUBP00009418	AFUB_096900	0	0.194453	0	0	Afu6g00590	Not Found	0	Peptide mating pheromone Bbp2-1	ATGAAGTTTAGCATCATTGCTCTCACTTTCATCGGCTCTGCCTTGGCCGCCCCTGGTGCCTCTATTCCCACTCCTTCTACTCCGGCGGCTCCTTCTTGTGCGGCATCTTCCAGCCATATAGCCTCATCCACTGCCAGTCCTTCGGCTACTCCCATCTTTCAGCCAGGCTGCGACATTGAGCACGTAGGCAACAACGGCAAGCATCTCGGATGGTGCAAGAAGGCCAGGCACTACGGCATGTACAACAACGGAACAAGCATCTAG
3.1	CADAFUBP00002321	AFUB_023780	1.47136	0.915999	0.37722	0.695738	Afu2g07740	Not Found	0	Putative uncharacterized protein	ATGTTCATCCTATTATTAAAGTCTCAATTGATTACCCTTGACTTTGACAGCTGCAGTGTGATGATCATCAACGGCTGCACCAAGTAG
3.1	CADAFUBP00009481	AFUB_097510	102.68	83.01	45.6635	18.4316	Afu1g03352	Not Found	0	Alpha-1,3-glucanase/mutanase, putative	ATGCAGTCTCTACACTCTTTTCTGATCTTATTCCTTGTCACGTACACCCTCGGGTTTCGCCCAACCTCGGACAACCGTCCCCAAATCACAGGCACCGACATCTGGCCCTTTATCCGAGATGTCCTCGAGGCCTTTTCACGCCTGAATGGAGCGTGGCCTCCCGAGGTCCGTTCATATAAGACCCTCGAAGATTTTGCTGGCATTTTATCAGCACCTTCAGCCTCTCCACGGAATACCACACAATCGCCAGGCATCACCAAATGGAAAAGCCCTTATGTTAATACTTCGGCCCCCGACCTTCGACTGTCTACGTTGACAAGCAACCTACTCGACACCGAAGCAAAGGAGCCAAAGGCTGTCTTCGCTCACTTCATGCTTGAAAATGCCAAAGACTGGACT…
3.1	CADAFUBP00002106	AFUB_021570	0	0	0	0	Afu2g04533	Not Found	0	Bys1 family protein	ATGCATCTCAACCTCATCAGCCTCACTCTCTGTCTCTCTCCCCTGGCCCTCGCCCTCCCCCCTCACTCCCTCCTCCGCAAGCCACCCATGACACCGAACACCAACCAAACCGTCGGCCACGCCCTCGTCCACAACACCTGCACCAGCCCCATCTACCTCTGGTCCGTCGGCTCAACCATCGGCCCTCAATCCGCCGTGTCCCCCAACACCACCTACACCGAAGTCTACAGAAGAGACCCCGCGAGCGGCGGGATCGCGCTGAAGATCACGCGCGTGGCGGATGGGCTGTATACCGCGGCGCCGCAGATGGTGTTTGCGTACAATCTCGTGGGAGAGCAGGTCTGGTACGATCTGTCGGATGTGTTTGGGGATCCGTTTCTGGGGAGTCGCGTTCGGGTT…
3.1	CADAFUBP00008523	AFUB_087700	0	0	0	0	Afu7g01118	Not Found	0	Putative uncharacterized protein	ATGAAATTCTCTCTGCTGGCAGGGGCAATCCTCCTCCCCCTCTCCGTCCTGGCACATCCGAATCTAATTCCAAACCCACTCACTGTTCTCCGGAAATGCATTCCCCTCCTCGGCGACCTTGGCGAAAGCGAAGCATGGTTCATTGCGAACCTGCAGTGTAATTATGCTTGTCAGCAAGATGGATTCAACGGCGGTGCGTGTGATAGGGCTGCATAG
3.1	CADAFUBP00003543	AFUB_036210	0	0.0640834	1.16337	0.223898	Afu3g12982	Not Found	0	Putative uncharacterized protein	ATGGTTCACACCACACCCACCACCCTCCTGGCCCTAACCGGCCTAGCTGCCACAGCTACAGCCTACAAGCATACATGGAGGGACCACATGAAGTGCGCAGCTGCTGTAGCCCAGGATGCGGATTACCCAACCTGCACCTCACCCTCCAAGTTTTACTGCTTCTGCGCGCAGCCATTTGAGCCGAGCAAAATAAGCAGTGCAGCAAAGGACGTGTGCGAGGGATTTGGAATCCCAACGGAGTCTATACACAGGTTCATCTGCGACGACGGTGGCCCTTGGGGTGATGACGATGTGTATGATTGGGACCATGGCTACCACCGTAACTGCCACCATGCCTTCGCTTACGACGATGACGAAGACGATGGCAACGACTATGACAGGGACAGATATGGATATCGC…
3.1	CADAFUBP00004659	AFUB_047530	2.94273	4.23293	5.15255	3.2067	Afu3g00865	Not Found	0	Putative uncharacterized protein	ATGGGACACTCGGTCATCTCGCCTGCCATCTTCTACTGGGGCACCCCGGTCGTTCTTGCGACAACGGTCAACAAAGACGGAACGCCGAATATCGCGCCTATCTCATCCGCCTGGTGGTTGGGAAATCGAGCTGTCCTAGGGCTTGGACGAAGTTCTCAGACAATCGCCAACATCATCCGCACGCGACAGTGCGTGCTCAATCTCCCAGGCGATGATATGGTCCAATGTGTTAATGCTCTGGCGCGGACAACTGGCGCCAAAGACGTGCCGGCAAGCAAGACCCAGCGAGGCTATCGAGATGAGAAAGACAAGTTCGGCATCGCGGGATTGACTCCCGAATCTTCGCATCTTGTACAGCCTCCACGGATTCAGGAATGCCCGGTTCAGATGGAAGCTGAG…
3.1	CADAFUBP00008256	AFUB_084809	0	0.0640834	0	0	Afu8g01795	Not Found	0	Putative uncharacterized protein	ATGCAATTCAGCTCCTTACCGTTTTGCCGCTGGCGGTGGTTGCTTTTGCTCAATCTAACGTTACTAGGCGATGACGATGTGGCAGTGCCAAAAGCTGTGTCTCTATTGTCCCAGCAGGAAATCTTCCTTTTGATTGATCCGTATGAACTTGTGGATGGCAAGCTGGACTGTTATGTCAACTTCTACTTGCTTGAGCCTTGCTCAATTATTAATGGTAGAGTTGAACGTTAG
3.1	CADAFUBP00008144	AFUB_083670	39.9206	49.2731	37.4256	40.8623	Afu8g03905	Not Found	0	Putative uncharacterized protein	ATGCACAAATATCTTAGCTTTTTCGCTCTATCAGCGACATTCACATCGGCTGTCATCAATTTAGATGCATCCATCTTCGCACTAGATTCGAGCTCCAATGCAGCTGGCTCAGAGATTCCGTTTCTATCAAATGGTACCGCTCAACGACTCTTGAATTATCGGATGAGATCCTCGACCACAACGGACCTCATGACAGTTGATCGAGATATTGTCGAGATTTTGGACAGATATGGAGGAATGCAGCCATCGTTGTTCGGCATTTCAAATGACAACCAAGACTTGAGATCCAGTCTGATCATTCTGCATGGGCTAGACCCTGTCATTGAATCTTCTATTCGAAAGGAATACAAGCAAAGCTTAGTCCATTGTGACTCTCGAGCTACGTTTCTGCATAGTAAT…
3.1	CADAFUBP00008727	AFUB_089770	18.1535	17.4047	21.2958	14.1579	Afu7g04230	Not Found	0	Putative uncharacterized protein	ATGCGCTTAGGAAGATTATCGCTGCTTGCTCTCGGGGCAGCGAGTGCGAATGCATTCCGGGATACATCCCCCTTCTTCCTAGCTTCTACGTCCGATATACTTGCTACTTCATCAAATATCAAGGCCGCCACCAGCGTTCTGGAGGATCTTAGCTCACAACTGAGCACCTGTCCTTCGGATTACTATGTAATCGCATCTCAGCCCGGTGTGCACAGCAGCGATTTCGCGACTCGCAAGTCCGCCCCCCGCCTGGGCGCAAAGCTGACCGGGAACGACAAAGCAATTCGATCCAGTATGATTGTCAAGGAGGTTGCAGGTGTTCTGGAGGCAAAGCAGATCCAGAGTATAATTGAGAAGGAATGCGGGGCGCGGTCTACTTTGATCGATGCATCTGCGAGC…
3.1	CADAFUBP00009667	AFUB_099470	8.69856	6.29462	5.81435	5.94157	Afu4g03585	Not Found	0	Probable alpha-galactosidase D	ATGGAGTTTATTGTCTCGCTTCTCCTACTCTCGCCAGCCCTCGTGGCTGGTTCTCTTCATTCACGCATCGACAATGGCCTGGCTAGGACGCCGCAAATGGGATGGAACTCGTACAACTACTACTCATGCTCGCCTAACGAAGCCATAATACGCTCCAACGCCAAAGCGCTCGTTGATCTAGGACTCGCCGAATTAGGCTACCGCTATGTGACCACCGACTGTGGGTGGTCGGTGGCCGATCGGCTGCCCAATGGCACCTTAACCTGGAACGAGACCCTGTTTCCGAGCGGCTTTCCCGCTATGGGAGAATATCTTCACGAATTAGGGCTGCTGTTCGGCGTTTATGGGGACTCGGGAACCAAGTTGTGCGGGAGTCCCCCAGACCAAGTTGGCAGCTTG…
3.1	CADAFUBP00002820	AFUB_028810	12.3122	14.7052	6.70105	13.2903	Afu2g13175	Not Found	0	Putative uncharacterized protein	ATGCTTTTCCCTTTATTAGGAGGGAATTGTCTTGCAAGCAGCCTAATAGCAAACTCGAAATTGAGAGATGGAATTCATCCTATCCGACAGAATCATAACCCTTGTACTTTTACCATCATGAGGTTTCAGGCAATTCTACCATTCGCTATTTTACTTTCTGCTTCGCCTGTCACGTCCAGCGAGACGGGTGATGTCTGGGATCTTGTCTCAAATCTTCCACGGGAGCCTTCTGGTGAAAGATTTATACACCTAGGCGATGACGGTGTCTTAAGATCCTTTAGTGGATCTGGAGACGTGATAGCATACAGACAATTGGATCCAGAACAAATCAATCAGTACATTAGTCGCTTCCCATCGCCGGACAAAGAACACCTTCTCGAGGTCTACAAAGGTGTCGAT…
3.1	CADAFUBP00006952	AFUB_071360	1.16533	1.17233	0.75444	0.223898	Afu4g14205	Not Found	0	Putative uncharacterized protein	ATGTATACGCAAGTTTGGCGACATGATGCTGTACGGACTATAAGAACAGCAACAATCCAGCCTCTTCAGACTGATCTAGCAGGAACAACAGATCATTGTCGCTTTGAAGTCAACACCCGAGATTTCGTGGAATTGCTATCTTTCGCCATGAAGGTCCCTTGCTTCCTTCTATTCCTTGCGGCGACTGTGTCTGCCCAACGTGTTGCCGTCGGTTTGCCCGCCGAAGGAGAGAAATTAGCTCCTGGAAGTTCGACTGTGGTACAGATTCAGAGACCGGGTTCCCTCACCGGGTCTCAGGAAATAGCCGTCGCGATCGGCCTATCTTCTTGCGCGGACTCCACTTGTCATTCCCCAGAAGACGTCATGGGTACTATTGTATATAACGGTCCCTTCAGGCCA…
3.1	CADAFUBP00002213	AFUB_022660	0.597366	0.32262	0	1.14353	Afu2g05635	Not Found	0	Putative uncharacterized protein	ATGCAATTCAATCTTTCCACAATCTGCCTTGCGGCCGCCACCCTCTTCGCCTCGCACACACTCGCAGCTCCAGCTCCCGCACCGGTCCCGAACCCAGTCCTCATCGGCGGACCCAGCGGTCACGATGCAGGCAACTCTGTCTGCTTCAAGAACTACATCTACGGCGCTGCATCATGTCCCGGCCGAGCATACGAGGACGGGACATGCTGCATCTCAGACGAGATCGAATTCAAAATACCAGAGTCCAAAGCGGTTGCGGAACCCGCATCCACGCGCGACGGTGCCGGTGATGGTGACGCCGAGTGA
3.1	CADAFUBP00004064	AFUB_041480	2.40416	1.48493	1.76424	2.98673	Afu3g07625	Not Found	0	Putative uncharacterized protein	ATGAACCTACCTACAATGCGCTTCCTCCTCCTTCCCGTACTTCTCCTCCTGCTCAGCGCATCCGCCGCAACCGCGAAACTCGCCCCGACATGCTTCAAAGTCGTCGCCGCGCTCGTCAGCCGACCAGGCGATCTGTACGAGAAATTTCAGCGTGAGATCTGCGACAAGGGCTGCCAGCCGACCGTCCCACACTGGGACCTGTGGACGCGCAACAACACCTTCCTGCCGGCCGTCCGCAGCGTGATGAAGAGGTTGGATGTACCCCGACACGAAGAAGCGATGGTGCGATTGGGCGATGATGCAGCGAAGGTTATCAAACAGCGGTGCGGTCCGATGCTGGAGGGCAAACATATCTGCTCGGACCCGGAGACACTTGCGGCGTTTGGGAATTGCTTCAAA…
3.1	CADAFUBP00007190	AFUB_073830	0	0	0	0	Afu6g07855	Not Found	0	Threonine rich protein	ATGCGCTTCTTCACCTCAATCATTGCTCTCGCAGCTACCGCTACAGCCCTCACCATCACATCCCCCAAGAGCCTGGACCAGGTGGATATGAGCAAGTCCGTCAATATTGAATGGCAATATGTCCAATCCGACTCCCAGAACTTCTCCATCGTGCTAGTCAACATGATCACCCAGCCCCCCATCAACAAAGTCATCGCCAAGGAAGTCAAAGCCTCCGATGAGAAATACACCGTGGATGGTATCTCCGGCATTCCCAAGGCAAACGGCTATCAGGTCAACTTCGTCAGCACGGGACCCACGAACACGGGGATCCTGGCCCAATCTCCCCAGTTCAACGTCACAGACGTCAAGACTGTGCCAAAGACTACTTCCACCGAGAGCCAAACCGCCACCGCGACT…
3.1	CADAFUBP00002866	AFUB_029260	4.5758	7.24508	18.8509	13.9782	Afu2g13615	Not Found	0	Putative uncharacterized protein	ATGACTATCCTCGCAGCCGTTCTGAAGCTGTCTGGAACAGTCTTATCAATCTGCCTGAGCTCTCTGGTCACTTGGATTATTCGCCAGCCAACGAGCGATAGCCATACCTGCTGCGACATGATCTCAGAGAACGTGTACCGACTATGCCACCACGAGAAGACGGTAAGCTCGGAGCTAGCAAGAGATCCAAGCCAATCACCAGCAAAGTTGTTTCATAAACTGTATTATGACTACAAACTGAAGGAGAAGCTCTTTGAAACCAAGCAGTCGACCGCTGCCCGTCAAGACCCCCTGCAGAGAGCGTATGATTGTGGAAACTGGGGAACAGCAAAACCGAGTAATCTATTTCTTAAGATATACCATGACGCTCTCTGTACGTTGGACAAGAACCCTCTGGGA…
3.1	CADAFUBP00002956	AFUB_030170	0	0	0.469857	0	Afu2g14547	Not Found	0	Putative uncharacterized protein	ATGAAACTTCACGCCCTTATCCCGCTCCTTTTTGCCCCTCTTGCAGCTTCGGCTGCTCTTTCTGGAGTCCTCAATGGAGTGGTCGACACCAACAACGATGCTACTCTCGCCAACGGAGCTCTTGAGAATTTTGCTACCGACGCTGATGTGACTACCCACAAGGCCAATTGGGACGATGCTACCACTCGTGTTTGTGGCAGTCATGGTTCCTGTGGATATGGTGAGCTTTGCGTCAGTGGAAAATGCGTCGTCGGAATCTTTCCTAAGCTTGAAACGCGTGACGAAGAAGCCAACATCGACACTGAGGGTGAGCCGCGTCGCTGCAACAACATCAACCTCTGGTGCCCCCCTCATCAGTTCTGCTACCGCAGCGTTTGTGTTAGCATTGGTGCTCTTAGT…
3.1	CADAFUBP00003614	AFUB_036920	1.18003	1.23421	0.346755	1.11949	Afu3g12255	Not Found	0	Putative uncharacterized protein	ATGAAGTTCACTGGAATCGTCGCTTCCTTGGCTGTTGCCAGCTCTGCCTCTGCTCTGGCCATCCCTCAGACCCCTGTTGATGCCACCCTGAGCAAGCTGAACAATGCTCTCAACAATGTTGAGGGTCTCGTCGGTGGTCTCCTCGGCGGTGTTTGTGAGGAGGTCGACCTCACCCAGGTTCAGACCGAGCTCATCACCATCAAGGGCCAGCTGACCAAGCTCGTCCCCGTCTCTGCCACCAAGCGTGATGTCATGAGCACGGCTAACAATGTTGCTACGCCCGTCACCGGTGCGGCCGGTAGCGAACTCGACAATGTTGAGGGTGCTGTTAAGCCCGTCACTAATGTCGCTGGCAACGCAGTCAACACCGTTGAGGATGTTGCTCAGCCTGTTGCTGAT…
3.1	CADAFUBP00004728	AFUB_048260	0	0.0640834	0	0.695738	Afu3g00175	Not Found	0	Putative uncharacterized protein	ATGAAGATTGTCTTTCCTGCTCTCTTAAGCCTGCCAATTGGAGCCCTTGCAGGCTCTGCCCAGTGGTGCCATATAGTTAATTCTGATGTGAAAGTCAATTGTCGGGCAGGGCCGCACCTCAATTCCAGGGTCGTCCGCACCCTGAGCCCAGGCGAAAATTTGTACTTTGGGTGTTACAAGCGGGGAGACTGCTATAAAGATAACTGTACGTGGGACCATCAAATAAACCCGGGGGGCAAGGGCGATTGTTATGTGAATGGCTATTTCACTGATAACCATTGTACCATGGCGAGGCTCCGAGAATGTTGA
