# Supplementary material for: Modulation of Immune Signaling and Metabolism Highlights Host and Fungal Transcriptional Responses in Mouse Models of Invasive Pulmonary Aspergillosis
Source: Sci Rep. 2017 Dec 6;7:17096. doi: 10.1038/s41598-017-17000-1 (PMC5719083; doi:10.1038/s41598-017-17000-1)
Supplement: Supplementary file 8 — Supplementary Table 6 [file 41598_2017_17000_MOESM8_ESM.xlsx]

## Sheet: Sheet1
Gene ID	Major Allergen Asp	A1163 Gene ID	LD2	LD3	SD2	SD3	Putative Secreted	Af293 Paralog	PL, RPKM
CADAFUBG00005066	aspf1	AFUB_050860	77.8701	83.6868	70.8614	92.213	Y	Afu5g02330	4199.24
CADAFUBG00006619	aspf2	AFUB_066690	1365.1	950.141	1647.39	1774.74	Y	Afu4g09580	5.71
CADAFUBG00009507	aspf3	AFUB_096050	745.268	660.935	689.687	520.208		Afu6g02280	2609.41
CADAFUBG00002084	aspf4	AFUB_020900	374.276	312.742	351.903	421.974	Y	Afu2g03830,Afu3g00710,	1111.98,94.84,
CADAFUBG00007999	aspf5	AFUB_080720	4.18156	4.286	3.39622	4.30999		Afu8g07080	6.94
CADAFUBG00001413	aspf6	AFUB_014080	109.301	117.155	221.672	588.632		Afu1g14550	3.57
CADAFUBG00006324	aspf7	AFUB_063750	485.624	417.221	321.677	348.033	Y	Afu4g06670	771.39
CADAFUBG00002585	aspf8	AFUB_025910	118.702	137.565	176.231	122.343	Y	Afu2g10100	3237.89
CADAFUBG00001558	aspf9/16	AFUB_015530	253.024	312.816	210.12	318.645	Y	Afu6g03230,Afu1g16190,	114.47,398.86,
CADAFUBG00006081	aspf10	AFUB_061010	2.06873	1.03194	1.10119	2.75891		Afu5g13300	69.63
CADAFUBG00002073	aspf11	AFUB_020790	140.251	185.234	167.803	154.428		Afu2g03720	4654.98
CADAFUBG00005249	aspf12	AFUB_052690	220.681	223.888	420.383	207.713		Afu5g04170	517.31
CADAFUBG00002822	aspf13/15	AFUB_028280	180.025	154.664	218.773	213.359	Y	Afu2g12630	0
CADAFUBG00009884	aspf17	AFUB_099880	1.47136	9.1918	2.13355	9.85969		Afu4g03240	1067.76
CADAFUBG00005654	aspf18	AFUB_056750	118.773	161.916	173.775	174.049	Y	Afu5g09210	809.34
CADAFUBG00007210	aspf22	AFUB_072700	354.15	372.072	437.457	405.557	Y	Afu6g06670	3806.86
CADAFUBG00002752	aspf23	AFUB_027590	224.004	278.122	383.777	267.596		Afu2g11850	2447.99
CADAFUBG00004154	aspf27	AFUB_041650	128.94	154.89	153.022	137.641		Afu3g07430	4587.38
CADAFUBG00007575	aspf28	AFUB_076350	32.1134	48.2324	35.9832	43.1695		Afu6g10300	472.89
CADAFUBG00008482	aspf29	AFUB_085510	4.4729	8.71536	3.95872	4.3782		Afu5g11320	947.75
CADAFUBG00004507	aspf34	AFUB_045170	98.3329	77.2954	94.997	118.893	Y	Afu3g03060	57.44
