# Supplementary material for: Modulation of Immune Signaling and Metabolism Highlights Host and Fungal Transcriptional Responses in Mouse Models of Invasive Pulmonary Aspergillosis
Source: Sci Rep. 2017 Dec 6;7:17096. doi: 10.1038/s41598-017-17000-1 (PMC5719083; doi:10.1038/s41598-017-17000-1)
Supplement: Supplementary file 9 — Supplementary Table 7 [file 41598_2017_17000_MOESM9_ESM.xlsx]

## Sheet: Sheet1
	Gene	Primer Name	Sequence		Gene Block Name	Components	Sequence
	Nlrc3	NLRC3F	GAGCCCTTTAGCACCCTG		Nlrs	Nlrc3	GAGCCCTTTAGCACCCTGGAGCAGCCACCATGGCAGGAAGGAGACAACATAGGTTCCCCAGGGTCAGTCCTGGCTCTGTATTCACAACTTCTGGCTGCAAACACAGACTCCACGA
		NLRC3R	TCGTGGAGTCTGTGTTTGC			Nlrc4	AGTATGATAGTCTTTGGCCTTCCCATTTGGAAAAGGAATATTTTCTACTGAGATCTAGGAACGTGGGACGCTTTGACTCACCACAATGAACTTTATAAGGAACAACAGACGAGCCCTTATTCA
	Nlrc4	NLRC4F	AGTATGATAGTCTTTGGCCTTCC			Nlrc5	CCAGGTCAATCCTCCTGTCTTTGGTGAAAGTGGCTATCACATGTCCTACTGTCAGGAAGCTGCAGGTCAGGGAATTGGACCTCATCTTCTATCTGTCCCCAGTCACAGAGACAGCTACACAGCAATCAGGAGCATCAG
		NLRC4R	TGAATAAGGGCTCGTCTGTTG			Nlrp12	CGACCCACCAGAACCTTCAGGAGTCCAGACTCAGTCCACATACTTACAGGAAAGGAACATGCTGCCTG
	Nlrc5	NLRC5F	CCAGGTCAATCCTCCTGTCT			Nlrp3	ATGGGTTTGCTGGGATATCTCTCCCGCATCTCCATTTGTAAAAAGAAGAAAGATTACTGTAAGATGTACAGACGACATGTGAGAAGCAGGTTCTACTCTATCAAGGACAGGAACGC
		NLRC5R	CTGATGCTCCTGATTGCTGT			Nlrp1a	GGACCCAACCTTCAAAACAAAGAAACTTATGGAGGTGGAGCTAATGAAGCACAGAGTGCAGCTAGAGAGGAACTTGAAGCTAAGAACCTTTCCAGGAGCACGTACGAAGCAAGTAAAAGAGGC
	Nlrp12	NLRP12F	CGACCCACCAGAACCTTCAG			Nlrp1b	CGTAAAGAGGTGGAGCTGATGAAGCGCAGACCCAAGCCAGAGGGACACTTGAAGCTAGGGACAATTCCAAAAGTACACATAAAACAAAAAGGAGAGACTCTGGACCCCACATGGTCAAGGAAAA
		NLRP12R	CAGGCAGCATGTTCCTTTCC			Nlrx1	TGTTCCAGGCTCCAGTTTTCCTAGGATGAGGTGGGGCTGCCATTTGCCCAGGACCTCTTGGGGCTCTGGCCTGGGAAGAACACCCCAGCTACCAGATGAGCATATCTCCTTCTTGATCCAGTGGAGCTGGCCCTTTAAA
	Nlrp3	NLRP3F	ATGGGTTTGCTGGGATATCTC		Tlrs	Tlr1	ATGTGAGCTGAGGGACTTTGTCAAGAACATAGGCTGGGTAGCAAGAGAAGTGGTGGAGGGCTGGCCTGACTCTTACAGGTGTGACTACCCAGAAAGCTCTAGGGGAACTGCACTGAGGGACTTCCACATGTCTCCACTATCC
		NLRP3R	GCGTTCCTGTCCTTGATAGAG			Tlr2	ACCGAAACCTCAGACAAAGCGTCAAATCTCAGAGGATGCTACGAGCTCTTTGGCTCTTCTGGATCTTGGTGGCCATAACAGTCCTCTTCAGCAAACGCTGTTCTGCTCAGGAGTCTCTGTCATGTGATG
	Nlrp1a	NLRP1AF	GGACCCAACCTTCAAAACAAAG			Tlr3	GAGAACCTCCAAGAACTGCTCTTAGCAAAAAATAAAATCCTTGCGTTGCGAAGTGAAGAACTTGAGTTTCTTGGCAATTCTTCTTTACGAAAGTTGGACTTGTCATCAAATCCACTTAAAGAGTTCTCCCCGGGGTGTTTCCAGACAAT
		NLRP1AR	GCCTCTTTTACTTGCTTCGTAC			Tlr4	TTCAGAACTTCAGTGGCTGGATTTATCCAGGTGTGAAATTGAAACAATTGAAGACAAGGCATGGCATGGCTTACACCACCTCTCAAACTTGATACTGACAGGAAACCCTATCCAGAGTTTTTCCCCAGGAAGTTTCTCTGGACTAACA
	Nlrp1b	NLRP1BF	CGTAAAGAGGTGGAGCTGATG			Tlr6	GTCAAGAACATAGGCTGGGTAGCAAGAGAAGTGGTGGAGGGCTGGCCTGACTCTTACAGGTGTGACTACCCAGAAAGCTCTAAGGGAACTGCACTGAGGGACTTCCACATGTCTCCACTGTCCTGTGATACTGTTCTGC
		NLRP1BR	TCTTTTCCTTGACCATGTGGG			Tlr7	GATGTCCTTGGCTCCCTTCTCAGGATGATCCTGGCCTATCTCTGACTCTCTTCTCCTCCACCAGACCTCTTGATTCCATTTTGAAAGAAAACTGAAAATGGTGTTTTCGATGTGGACACGGAAGAGACAAA
	Nlrx1	NLRX1F	TGTTCCAGGCTCCAGTTTTC			Tlr8	CGTTTTACCTTCCTTTGTCTATAGAACATGGAAAACATGCCCCCTCAGTCATGGATTCTGACGTGCTTTTGTCTGCTGTCCTCTGGAACCAGTGCCATCTTCCATAAAGCGAACTATTCCAGAAGCTATCCTTGTGACG
		NLRX1R	TTTAAAGGGCCAGCTCCAC			Tlr13	GGTTCTCTGCTTCCTCTGTTGCATGATGTCGAGACACTGATACACTGATGCTTGAAGGATGAAGCAGAGTTCAGAATGAGTGGGCTCTACAGGATCCTGGTCCAGCTGGAACAAAGTCCATATGTGAAGACCGTGCCT
	Tlr1	TLR1F	ATGTGAGCTGAGGGACTTTG		Clecs	Clec7a	CTTTAGATGAGAAGGTGGCTCCCTCCAAGGCATCCCAAACTACAGGAGGTTTTTCTCAGCCTTGCCTTCCTAATTGGATCATGCATGGGAAGAGCTGTTACCTATTTAGCTTCTCAGGAAATTCCTGGTATGGAAGTAAGAGACAC
		TLR1R	GGATAGTGGAGACATGTGGAAG			Clec4d	AAGCAGACTGGAATCTCTTGACACACATAATGTGGCTGGAAGAATCCCAAATGAAATCAAAAGGTACCCGACATCCCCAACTGATCCCTTGCGTCTTCGCTGTTGTTTCCATCTCGTTCCTTAGTGCTT
	Tlr2	TLR2F	ACCGAAACCTCAGACAAAGC			Clec4e	CCTCCATCCTGTTTCTCAGTGGCTGTTTCATCACCAGATGTGTCGTAACATATCGCAGCTCTCAAATTTCCGGGCAGAACTTACAGCCACATAGAAATATTAAGGAGCTTTCCTGCTACAGTGAGGCATCAGGTTCAGTCAAGA
		TLR2R	CATCACATGACAGAGACTCCTG			Clec2d	AAAGGCACGGAACCATCTCCCCTGAGTCTTGTGCTAAGCTTTACTGCTACTATGGAGTGATCATGGTCCTCACTGTAGCTGTAATTGCTCTTTCTGTTGCTTTGTCAGCAACAAAGACAGAACAGATCCCAGTCAACA
	Tlr3	TLR3F	GAGAACCTCCAAGAACTGCTC			Clec14a	GGGCTTTTCAAACTCTGCTTCCACAAAAGCCGTTCCTCCAGGACAGGGAAGGGAGCTTTGGACTCACCAGGTGTGGAATGTGATGCCGAGGCTACCTCTTTGCACCACAGTTCTACACAATGCACTGACATTGGAGTGAAGAGTGGGAC
		TLR3R	ATTGTCTGGAAACACCCCG			Clec1a	AGAGTTGTGAATACTTCTGCCTGGCTGACAATGCCACCATGCTGAAGATAAGCACACAGGAAGAGCTGGATTTTGCCATGCCCCAGAGCTACTCTGAGTTTTTCTACTCTTATTGGACAGGGCTC
	Tlr4	TLR4F	TTCAGAACTTCAGTGGCTGG			Clec5a	CTCCTTCTCCGAATCACCTTGGAAAGACAGCATGGATTATTGTGCAACACAAGGATCCACACTGGCAATTGTCAACACTCCAGAGAAACTGAAGTATCTTCAGGACATAGCTGGTATTGAGAAT
		TLR4R	TGTTAGTCCAGAGAAACTTCCTG			Clec4n	TTACTTCCTGGGTCTTTCGGATCCACAAGGTAATGGCAAATGGCAATGGATCGATGATACTCCTTTCAGTCAAAATGTCAGGTTCTGGCACC
	Tlr6	TLR6F	GTCAAGAACATAGGCTGGGTAG			Actb	ACCTTCTACAATGAGCTGCGTGTGGCCCCTGAGGAGCACCCTGTGCTGCTCACCGAGGCCCCCCTGAACCCTAAGGCCAACCGTGAAAAGATGACCCAGATCATGTTTGAGACCTTCAACACCCCAGCCATGTACGTAGCCATCCAG
		TLR6R	GCAGAACAGTATCACAGGACAG		Afums	AFUB_080700	ACTGGCAATGGAGTCAACTGCCGCTCGGGCCCTGGCACCAACTACCCCGTGGTCAAGTCTTACCCCAAGGGCCATGAGGTCTCCATTGTCTG
	Tlr7	TLR7F	GATGTCCTTGGCTCCCTTC			AFUB_066690	CGTATGCGTTTGATATTGCCGCTCCCGGTGTCGGATGTGCTGGCGAGAGTCACGGCCCTGACCAGGGACATGACACCGGGTCTGCCTCGGCGCCTGCGTCTACCTCCACCTCTAGCTC
		TLR7R	TTTGTCTCTTCCGTGTCCAC			AFUB_013970	AGACCAACTTCAGCATCACCATCCCCGACAACCTGGGCAGCAAGTGCTCCGAGCCCGGTGCTTGTGTCCTCCAATGGTACTGGTTCGCCGAGTCGATCGACCAGACCTACGAGTCCTGCATTGAC
	Tlr8	TLR8F	CGTTTTACCTTCCTTTGTCTATAGAAC			AFUB_032940	ACATCGAAGAGGACAATGCCGATATCGAAGAGGACACTCCCGATGTCGAAGGGGACGCTCACGCAGCCCTAGAGGCACGCCGAGTCAAGTGTCGTTTCAAGAAGATCGGCTGGAAGAACGTTCGGTGCTTCTATCAGGG
		TLR8R	CGTCACAAGGATAGCTTCTGG			AFUB_085860	TGAGCGGCAACTACAAGATCAAGGGGGCTAAACTCGACTTCCAAAAGGCAACCGCCAGCTTCTACAAGGGTAGAAATTGCGAAGG
	Tlr13	TLR13F	GGTTCTCTGCTTCCTCTGTTG			AFUB_080630	ACGACCATGTTTACTATGCGGCCATCTGGGACAAGTTGGCTTCTGGTGCCTGGGTTGCCAGACATGGATTGGATTCACCAAGCTTCCAGGCGGCATTTGACAAATATAAGGAGGAGGGTTATGTTCTTCGCGCTTTCAGTGGGTACAACT
		TLR13R	AGGCACGGTCTTCACATATG			AFUB_038990	AACTTCCACAATCGTCCTCAGCGCCGTCATGGCTCTCTGTGTCAACCCAGCTCTAGCTCGGGTACCTGGAAGGCCTTCTACTCCCGTTCCTTCCTCCCATACGAGCGGCCATTCAGCCTTCTGCGACACCATCTTCA
	CLec1a	CLEC1AF	AGAGTTGTGAATACTTCTGCCTG			AFUB_084250	GCTATACCGCCTGCTATAACGCCAAGTACGCTGCTTGCGTTCGTGACTATTGCTAGAGAGCGGAAGTCGAAGATGTGGAAGGAGCTT
		CLEC1AR	GAGCCCTGTCCAATAAGAGTAG			AFUB_015640	GCGGATAGTCTTGAGGGATAACAAGGTCTATCTGGATGATCCCCTTCCTGCTAATCGCAAACACCCCTCTCACACGGCCGAATCGTTTTACATCGACTACCCCGAGCTGGAGGAGACAAAGCACTTGAAAAGAGGGC
	CLec2d	CLEC2DF	AAAGGCACGGAACCATCTC			TefA	GTGACTCCAAGAACGATCCCCCTCAGGGTGCTGCCTCCTTCAACGCCCAGGTCATCGTCCTCAACCACCCCGGTCAGGTCGGCGCTGGTTACGCCCCCGTCCTCGACTGCCACACTGCCCACATTGCTTGCAAGTTCT
		CLEC2DR	TGTTGACTGGGATCTGTTCTG
	CLec4d	CLEC4DF	AAGCAGACTGGAATCTCTTGAC
		CLEC4DR	AAGCACTAAGGAACGAGATGG
	CLec4e	CLEC4EF	CCTCCATCCTGTTTCTCAGTG
		CLEC4ER	TCTTGACTGAACCTGATGCC
	CLec4n	CLEC4NF	TTACTTCCTGGGTCTTTCGG
		CLECRNR	GGTGCCAGAACCTGACATTT
	CLec5a	CLEC5AF	CTCCTTCTCCGAATCACCTTG
		CLEC5AR	ATTCTCAATACCAGCTATGTCCTG
	CLec7a	CLEC7AF	CTTTAGATGAGAAGGTGGCTCC
		CLEC7AR	GTGTCTCTTACTTCCATACCAGG
	CLec14a	CLEC14AF	GGGCTTTTCAAACTCTGCTTC
		CLEC14AR	GTCCCACTCTTCACTCCAATG
	Beta-actin	BACTF	ACCTTCTACAATGAGCTGCG
		BACTR	CTGGATGGCTACGTACATGG
	AFUB_80700	80700F	ACTGGCAATGGAGTCAACTG
		80700R	CAGACAATGGAGACCTCATGG
	AFUB_66690	66690F	CGTATGCGTTTGATATTGCCG
		66690R	GAGCTAGAGGTGGAGGTAGAC
	AFUB_13970	13970F	AGACCAACTTCAGCATCACC
		13970R	GTCAATGCAGGACTCGTAGG
	AFUB_32940	32940F	ACATCGAAGAGGACAATGCC
		32940R	CCCTGATAGAAGCACCGAAC
	AFUB_85860	85860F	TGAGCGGCAACTACAAGATC
		85860R	CCTTCGCAATTTCTACCCTTG
	AFUB_80630	80630F	ACGACCATGTTTACTATGCGG
		80630R	AGTTGTACCCACTGAAAGCG
	AFUB_38990	38990F	AACTTCCACAATCGTCCTCAG
		38990R	TGAAGATGGTGTCGCAGAAG
	AFUB_84250	84250F	GCTATACCGCCTGCTATAACG
		84250R	AAGCTCCTTCCACATCTTCG
	AFUB_15640	15640F	GCGGATAGTCTTGAGGGATAAC
		15640R	GCCCTCTTTTCAAGTGCTTTG
	Beta-tubulin	btubAF	ATAATGTTCAGACCGCCCTCTGCT
		btubAR	GACGGATGTGGAATTGCCCACAAA
	TefA	tefAAF	GTGACTCCAAGAACGATCCC
		tefAAR	AGAACTTGCAAGCAATGTGG
	18s rRNA A. fum	18sAF	GGCCCTTAAATAGCCCGGT
		18sAR	TGAGCCGATAGTCCCCCTAA
	Panel 1	Fluorochrome	Catalog Number
	CD45	APC-Cy7	eBioscience 47-0451-82
	CD11b	AF700	BD 557960
	CD11c	APC	BD 550261
	F4/80	PE-Cy5	eBioscience 15-4801-82
	SiglecF	PE	BD 552126
	Gr1	PE-Cy7	eBioscience 25-5931-82
	Ly6C	PerCP-Cy5.5	eBioscience 45-5932-82
	CD103	FITC	eBioscience 17-1031-82
	MHCII	Biotin-TxRd	eBioscience 13-5321-82
	P2	Fluorochrome	Catalog Number
	CD45	APC-Cy7	eBioscience 47-0451-82
	CD11b	AF700	BD 557960
	CD11c	PE-Cy7	eBioscience 25-0114-82
	MHCII	Biotin-TxRd	eBioscience 13-5321-82
	CD103	FITC	eBioscience 17-1031-82
	Ly6C	PerCP-Cy5.5	eBioscience 45-5932-82
	IL4	PE	BD 554435
	IL12	APC	BD 554480
	P3	Fluorochrome	Catalog Number
	CD45	APC-Cy7	eBioscience 47-0451-82
	CD3	PE-Cy5	eBioscience 15-0031-83
	CD4	AF700	eBioscience 56-0041-82
	CD8	PerCP-Cy5.5	eBioscience 45.0081.82
	NK1.1	PE-Cy7	eBioscience 25-5941-82
	IFNg	PE	BD 554412
	IL4	FITC	eBioscience 11-7042-82
	IL17	APC	eBioscience 17-7177-81
